# Supplementary material for: Universal Pretreatment Development for Low-input Proteomics Using Lauryl Maltose Neopentyl Glycol
Source: Mol Cell Proteomics. 2024 Mar 4;23(4):100745. doi: 10.1016/j.mcpro.2024.100745 (PMC10999711; doi:10.1016/j.mcpro.2024.100745)
Supplement: Supplemental Table S3-1 [file mmc4.xlsx]

## Sheet: Legend
Supplemental Table S3-1: Lists of peptides identified for each surfactant concentration.
	S3-1-1_0.04% Solvent: List of peptides identified in the experiments on dissolving dried peptide in 12 surfactants of 0.04%.
	S3-1-2_0.02% Solvent: List of peptides identified in the experiments on dissolving dried peptide in 9 surfactants of 0.02%.
	S3-1-3_0.01% Solvent: List of peptides identified in the experiments on dissolving dried peptide in 9 surfactants of 0.01%.

## Sheet: S3-1-1_0.04% Solvent
TC12							OGNG							LMNG							DMNG							ODT							HDT							ODG							NDT
Master Protein Accessions	Annotated Sequence	Modifications	# Missed Cleavages	# PSMs	Theo. MH+ [Da]		Master Protein Accessions	Annotated Sequence	Modifications	# Missed Cleavages	# PSMs	Theo. MH+ [Da]		Master Protein Accessions	Annotated Sequence	Modifications	# Missed Cleavages	# PSMs	Theo. MH+ [Da]		Master Protein Accessions	Annotated Sequence	Modifications	# Missed Cleavages	# PSMs	Theo. MH+ [Da]		Master Protein Accessions	Annotated Sequence	Modifications	# Missed Cleavages	# PSMs	Theo. MH+ [Da]		Master Protein Accessions	Annotated Sequence	Modifications	# Missed Cleavages	# PSMs	Theo. MH+ [Da]		Master Protein Accessions	Annotated Sequence	Modifications	# Missed Cleavages	# PSMs	Theo. MH+ [Da]		Master Protein Accessions
P36578	[K].AAAAAAALQAK.[S]		0	2	956.552		P36578	[K].AAAAAAALQAK.[S]		0	3	956.552		P36578	[K].AAAAAAALQAK.[S]		0	3	956.552		P36578	[K].AAAAAAALQAK.[S]		0	3	956.552		P36578	[K].AAAAAAALQAK.[S]		0	2	956.552		P36578	[K].AAAAAAALQAK.[S]		0	3	956.552		P36578	[K].AAAAAAALQAK.[S]		0	2	956.552		P36578
P27708	[R].MALLATVLGR.[F]		0	1	1044.62		O00232	[K].MEVDYSATVDQR.[L]		0	1	1413.63		Q96EE3	[R].MATCSSDQSVK.[V]	1xCarbamidomethyl [C4]	0	2	1213.52		P11413	[K].IYPTIWWLFR.[D]		0	1	1394.76		P49321	[R].MENGVLGNALEGVHVEEEEGEK.[T]		0	1	2369.09		Q13435	[K].MGTPVPRPPQDMGQIGVR.[T]		0	1	1935.99		P37837	[R].MESALDQLK.[Q]		0	2	1034.52		P22102
P22695	[R].MALIGLGVSHPVLK.[Q]		0	1	1434.85		O75381	[R].MEVQGEEEK.[R]		0	1	1078.47		P62753	[R].MATEVAADALGEEWK.[G]		0	1	1620.76		Q15019	[R].LYPWGVVEVENPEHNDFLK.[L]		0	2	2285.12		Q9P013	[R].MENILSGNPLLNLTGPSQPQANFK.[V]		0	1	2583.32		P62424	[K].MGVPYCIIK.[G]	1xCarbamidomethyl [C6]	0	1	1080.56		O60610	[K].MESDFEQK.[L]		0	3	1013.42		O75083
P18206	[R].MALLMAEMSR.[L]		0	1	1152.56		O14579	[R].MFADYLAHESR.[R]		0	1	1339.61		P46379	[R].MATHTLITGLEEYVR.[E]		0	1	1733.89		P43246	[R].LYQGINQLPNVIQALEK.[H]		0	2	1941.08		P37837	[R].MESALDQLK.[Q]		0	1	1034.52		P23246	[R].MGYMDPR.[E]	1xOxidation [M]	0	4	885.359		Q99719	[R].MESPIPILPLPTPDAETEK.[L]		0	1	2078.07		O15042
P09874	[R].MAIMVQSPMFDGK.[V]		0	3	1454.68		Q8WWY3	[K].MFAEIMMK.[I]		0	1	1000.47		Q9Y490	[R].MATNAAAQNAIK.[K]		0	1	1203.62		O14818	[R].LYQTDPSGTYHAWK.[A]		0	2	1666.79		O60610	[K].MESDFEQK.[L]		0	2	1013.42		Q14566	[R].MHCCDEVQPK.[H]	2xCarbamidomethyl [C3; C4]	0	1	1303.52		O00232	[K].MEVDYSATVDQR.[L]		0	1	1413.63		P38646
P06493	[K].MALNHPYFNDLDNQIK.[K]		0	1	1932.93		Q7L014	[R].MFDMGFEPQVMR.[I]		0	1	1487.65		P78527	[K].MAVLALLAK.[I]		0	1	929.585		Q9BVL2	[K].IYQTFVALAAQLQSIHENVK.[V]		0	1	2273.23		Q99719	[R].MESPIPILPLPTPDAETEK.[L]		0	1	2078.07		O43684	[K].MHDLNTDQENLVGTHDAPIR.[C]		0	1	2276.07		Q8WX92	[K].MEVELITR.[F]		0	1	990.529		Q96RS6
O96008	[K].MAIQTQQSK.[F]		0	1	1034.53		Q09161	[R].MFDYTDDPEGPVMPGSHSVER.[F]		0	1	2366.01		P46060	[R].MAVQDAVDALMQK.[A]		0	1	1419.7		P17812	[K].IYQYVINK.[E]		0	1	1040.58		O00232	[K].MEVDYSATVDQR.[L]		0	1	1413.63		Q13347	[-].MKPILLQGHER.[S]		0	2	1321.74		O75381	[R].MEVQGEEEK.[R]		0	1	1078.47		Q9UJS0
Q14254	[K].MALVLEALPQIAAK.[I]		0	1	1467.86		Q92598	[K].MFEELGQR.[L]		0	2	1009.48		P07437	[K].MAVTFIGNSTAIQELFK.[R]		0	3	1869.98		P53396	[K].LYRPGSVAYVSR.[S]		0	1	1367.74		O75381	[R].MEVQGEEEK.[R]		0	1	1078.47		P07910	[R].MIAGQVLDINLAAEPK.[V]	1xOxidation [M1]	0	1	1698.91		Q7L014	[R].MFDMGFEPQVMR.[I]		0	3	1487.65		P21333
Q9UQ35	[R].MAPALSGANLTSPR.[V]		0	1	1385.72		P07814	[K].MFEIVFEDPK.[I]		0	1	1254.61		P30520	[R].MCDLVSDFDGFSER.[F]	1xCarbamidomethyl [C2]	0	1	1677.69		Q92616	[K].LYRPPPVLDALGR.[V]		0	2	1466.85		O14579	[R].MFADYLAHESR.[R]		0	1	1339.61		Q92621	[R].MLALALLDR.[I]		0	1	1015.6		Q09161	[R].MFDYTDDPEGPVMPGSHSVER.[F]		0	1	2366.01		P30086
Q16643	[R].MAPTPIPTR.[S]		0	1	983.534		P13861	[K].MFESFIESVPLLK.[S]		0	1	1539.81		Q00839	[K].MCLFAGFQR.[K]	1xCarbamidomethyl [C2]	0	2	1129.53		P22102	[R].IYSHSLLPVLR.[S]		0	1	1297.76		Q7L014	[R].MFDMGFEPQVMR.[I]		0	2	1487.65		P26639	[R].MIAILTENYGGK.[W]		0	1	1309.68		Q92598	[K].MFEELGQR.[L]		0	1	1009.48		Q5QJE6
O00566	[R].MAPVITEETTLQLEDIIK.[Q]		0	1	2044.09		Q04637	[R].MFFDALYDEDVVK.[E]		0	2	1591.73		Q9BXL5	[K].MCQEAAVPK.[I]	1xCarbamidomethyl [C2]	0	2	1033.48		O75083	[R].LYSILGTTLK.[D]		0	2	1108.66		Q09161	[R].MFDYTDDPEGPVMPGSHSVER.[F]		0	1	2366.01		Q01813	[R].MLAIYDGFDGFAK.[G]		0	2	1447.69		P07814	[K].MFEIVFEDPK.[I]		0	1	1254.61		Q13867
Q9NYF8	[K].MAPVPLDDSNRPASLTK.[D]		0	1	1811.93		Q14008	[R].MFFEDEKPALLSQIDAEFEK.[M]		0	1	2387.15		Q6PKG0	[K].MDADGFLPITLIASFHR.[V]		0	1	1903.97		P38646	[K].LYSPSQIGAFVLMK.[M]		0	1	1553.84		Q92598	[K].MFEELGQR.[L]		0	2	1009.48		P52272	[R].MGQTMER.[I]	1xOxidation [M]	0	2	868.365		P13861	[K].MFESFIESVPLLK.[S]		0	1	1539.81		Q13084
O43707	[R].MAPYQGPDAVPGALDYK.[S]		0	1	1792.86		P11586	[R].MFGIPVVVAVNAFK.[T]		0	2	1491.84		P13667	[K].MDATANDVPSDR.[Y]		0	2	1291.56		P61163	[R].LYSTWIGGSILASLDTFK.[K]		0	1	1972.04		P07814	[K].MFEIVFEDPK.[I]		0	1	1254.61		Q9NYF8	[K].MIASDSHRPEVK.[L]		0	1	1369.69		Q04637	[R].MFFDALYDEDVVK.[E]		0	3	1591.73		Q9UHX1
Q03252	[K].MAQALEELR.[S]		0	1	1060.55		P49459	[K].MFHPNVYADGSICLDILQNR.[W]	1xCarbamidomethyl [C13]	0	1	2363.13		Q9UK76	[K].MASNIFGTPEENQASWAK.[S]		0	1	1980.91		Q9NQT5	[K].LYPLEIVFGMNGR.[I]		0	2	1508.79		P13861	[K].MFESFIESVPLLK.[S]		0	1	1539.81		Q15532	[K].MLDDNNHLIQCIMDSQNK.[G]	1xCarbamidomethyl [C11]	0	1	2188.98		O14979	[K].MFIGGLSWDTSK.[K]		0	1	1341.65		P14618
P55884	[K].MAQELYMEQK.[N]		0	2	1270.58		Q9BVL2	[K].MFLGDAVDVFETR.[R]		0	1	1499.72		P30101	[K].MDATANDVPSPYEVR.[G]		0	1	1664.76		P21333	[R].LYSVSYLLK.[D]		0	2	1085.62		Q04637	[R].MFFDALYDEDVVK.[E]		0	3	1591.73		P54886	[K].MIDLIIPR.[G]		0	1	970.575		Q14103	[K].MFIGGLSWDTTK.[K]		0	1	1355.67		Q07955
O14980	[R].MAQEVLTHLK.[E]		0	3	1169.63		O14979	[K].MFIGGLSWDTSK.[K]		0	2	1341.65		Q14137	[K].MDDPDYWR.[T]		0	1	1097.44		P62899	[K].LYTLVTYVPVTTFK.[N]		0	1	1644.92		P11586	[R].MFGIPVVVAVNAFK.[T]		0	2	1491.84		Q9BUQ8	[R].MIDMGFEPDVQK.[I]		0	1	1409.64		Q14103	[K].MFIGGLSWDTTK.[K]	1xOxidation [M1]	0	1	1371.66		Q13242
O00232	[R].MAQLLDLSVDESEAFLSNLVVNK.[T]		0	1	2535.3		Q14103	[K].MFIGGLSWDTTK.[K]		0	1	1355.67		P15170	[K].MDDPTVNWSNER.[Y]		0	1	1463.62		Q5QJE6	[K].LYTSAPNTSQGK.[D]		0	1	1266.63		O14979	[K].MFIGGLSWDTSK.[K]		0	2	1341.65		O00571; Q92841; P17844	[R].MLDMGFEPQIR.[RK]		0	2	1336.64		P69905	[R].MFLSFPTTK.[T]		0	1	1071.55		Q14498
Q16204	[K].MAQYLEEER.[H]		0	1	1168.53		P69905	[R].MFLSFPTTK.[T]		0	1	1071.55		P55010	[R].MDEISDHAK.[V]		0	1	1045.46		Q13867	[K].LYTVEYLSNMVGGR.[K]		0	1	1601.8		Q14103	[K].MFIGGLSWDTTK.[K]		0	1	1355.67		O00571; Q92841; P17844	[R].MLDMGFEPQIR.[RK]	1xOxidation [M1]	0	1	1352.63		P69905	[R].MFLSFPTTK.[T]	1xOxidation [M1]	0	2	1087.55		P14868
Q96T88	[K].MASATSSSQR.[D]		0	3	1025.47		P69905	[R].MFLSFPTTK.[T]	1xOxidation [M1]	0	2	1087.55		Q13148	[K].MDETDASSAVK.[V]		0	1	1153.5		Q13084	[K].IYVAELIQQLQQQALSEPAVVQK.[R]		0	2	2596.43		Q14103	[K].MFIGGLSWDTTK.[K]	1xOxidation [M1]	0	1	1371.66		Q99661	[K].MIDMGSACR.[T]	1xCarbamidomethyl [C8]	0	1	1040.43		Q15393	[-].MFLYNLTLQR.[A]		0	1	1298.69		P49588
Q9H910	[R].MASNIFGPTEEPQNIPK.[R]		0	1	1872.92		Q15393	[-].MFLYNLTLQR.[A]		0	1	1298.69		Q9NV06	[K].MDGPGYGDEEEPLHTILGK.[T]		0	1	2057.95		Q9UHX1	[R].IYVASVHQDLSDDDIK.[S]		0	1	1817.89		Q96DH6	[K].MFIGGLSWQTSPDSLR.[D]		0	1	1794.88		P78344	[R].MLEILEGK.[G]		0	1	932.512		P49588	[K].MFVEEVSTGQECGVVLDK.[T]	1xCarbamidomethyl [C12]	0	1	2026.95		Q9H8Y8
Q9UK76	[K].MASNIFGTPEENQASWAK.[S]		0	1	1980.91		Q13011	[K].MFTAGIDLMDMASDILQPK.[G]		0	2	2097.01		Q9C0C9	[R].MDLFSALIK.[G]		0	1	1037.57		P14618	[K].IYVDDGLISLQVK.[Q]		0	2	1462.82		P69905	[R].MFLSFPTTK.[T]		0	1	1071.55		P11172	[K].MLEILEQQK.[K]		0	1	1131.61		Q99729	[K].MFVGGLSWDTSK.[K]		0	2	1327.64		Q8IYB3
Q96EE3	[R].MATCSSDQSVK.[V]	1xCarbamidomethyl [C4]	0	2	1213.52		P49588	[K].MFVEEVSTGQECGVVLDK.[T]	1xCarbamidomethyl [C12]	0	1	2026.95		P21980	[R].MDLLPLHMGLHK.[L]		0	1	1404.75		Q07955	[R].IYVGNLPPDIR.[T]		0	6	1256.7		P69905	[R].MFLSFPTTK.[T]	1xOxidation [M1]	0	2	1087.55		O00148; Q13838	[K].MLEQLDMR.[R]		0	3	1035.5		Q92879	[K].MFVGQVPR.[T]		0	1	933.497		P14866
P62753	[R].MATEVAADALGEEWK.[G]		0	1	1620.76		Q99729	[K].MFVGGLSWDTSK.[K]		0	1	1327.64		Q9H074	[K].MDMEEIIQR.[I]		0	1	1164.54		Q13242	[R].IYVGNLPTDVR.[E]		0	1	1246.68		Q15393	[-].MFLYNLTLQR.[A]		0	1	1298.69		P09874	[K].MIFDVESMK.[K]		0	1	1099.52		P60842; Q14240	[K].MFVLDEADEMLSR.[G]		0	2	1555.71		Q5T4S7
P46379	[R].MATHTLITGLEEYVR.[E]		0	1	1733.89		Q92879	[K].MFVGQVPR.[T]		0	2	933.497		Q86V81	[K].MDMSLDDIIK.[L]		0	2	1180.56		Q14498	[R].LYVGSLHFNITEDMLR.[G]		0	1	1907.97		P49588	[K].MFVEEVSTGQECGVVLDK.[T]	1xCarbamidomethyl [C12]	0	1	2026.95		O43707	[K].MLDAEDIVNTARPDEK.[A]		0	2	1816.87		P60842; Q14240	[K].MFVLDEADEMLSR.[G]	1xOxidation [M]	0	2	1571.71		Q9P258
P82673	[K].MAVDQDWPSVYPVAAPFKPSAVPLPVR.[M]		0	1	2937.53		P60842; Q14240	[K].MFVLDEADEMLSR.[G]		0	2	1555.71		P78527	[K].MDPMNIWDDIITNR.[C]		0	2	1733.8		P49588	[R].LYVTYFGGDEAAGLEADLECK.[Q]	1xCarbamidomethyl [C20]	0	1	2321.06		Q99729	[K].MFVGGLSWDTSK.[K]		0	2	1327.64		P60228	[R].MLFDYLADK.[H]		0	2	1115.54		Q9P013	[R].MENILSGNPLLNLTGPSQPQANFK.[V]		0	1	2583.32		O94979
P78527	[K].MAVLALLAK.[I]		0	1	929.585		P60842; Q14240	[K].MFVLDEADEMLSR.[G]	1xOxidation [M1]	0	1	1571.71		Q92499	[K].MDQAIIFCR.[T]	1xCarbamidomethyl [C8]	0	2	1153.55		Q9H8Y8	[K].LYVYNTDTDNCR.[E]	1xCarbamidomethyl [C11]	0	1	1533.66		Q92879	[K].MFVGQVPR.[T]		0	1	933.497		P52272	[R].MGQTMER.[I]		0	3	852.37		P52272	[R].MGAGLGHGMDR.[V]		0	1	1101.49		Q9BSL1
P49321	[R].MAVLNEQVK.[E]		0	2	1031.56		Q9Y530	[R].MGAGIAVLFK.[K]		0	1	1006.58		P34932	[K].MDQPPQAK.[K]		0	3	914.44		P14866	[K].MAAAGGGGGGGR.[Y]		0	3	918.421		Q9UHX1	[K].MENGQSTAAK.[L]		0	2	1036.47		Q14847	[R].MGPSGGEGMEPERR.[D]		1	1	1489.65		P49321	[R].MENGVLGNALEGVHVEEEEGEK.[T]		0	1	2369.09		Q92616
P46060	[R].MAVQDAVDALMQK.[A]		0	2	1419.7		P52272	[R].MGAGLGHGMDR.[V]		0	2	1101.49		P21333	[K].MDCQECPEGYR.[V]	2xCarbamidomethyl [C3; C6]	0	1	1444.53		P30086	[K].LYTLVLTDPDAPSR.[K]		0	3	1560.83		P09493; P06753	[K].MEIQEIQLK.[E]		0	2	1131.61		P55265	[R].MGFTEVTPVTGASLR.[R]		0	1	1565.8		Q9Y2Q3	[R].MELLAHLLGEK.[W]		0	1	1253.69		O00629
P49588	[K].MALELLTQEFGIPIER.[L]		0	3	1859.99		Q99719	[R].MESPIPILPLPTPDAETEK.[L]		0	1	2078.07		Q96T88	[K].MASATSSSQR.[D]		0	2	1025.47		Q9BUL8	[R].MAADDVEEYMIERPEPEFQDLNEK.[A]		0	1	2898.28		Q9Y2Q3	[R].MELLAHLLGEK.[W]		0	2	1253.69		Q9UQ80	[K].MGGDIANR.[V]	1xOxidation [M1]	0	2	849.388		O75643	[R].MDTDLETMDLDQGGEALAPR.[Q]		0	1	2177.97		P53396
Q10713	[R].MAVQFELEDLNLRPDPEPLLTEMIHEAAYR.[E]		0	1	3540.75		O60610	[K].MESDFEQK.[L]		0	3	1013.42		Q16204	[K].MAQYLEEER.[H]		0	1	1168.53		P52788	[R].IYPHGLVLLDLQSYDGDAQGK.[E]		0	3	2302.17		Q8NEZ2	[K].MEIDDFLSSFMEK.[R]		0	1	1591.7		Q08211	[R].MGGEEAEIR.[F]		0	1	991.451		Q9NRX1	[R].MDTEEARPAK.[R]		0	2	1147.54		O14818
P08670	[K].MALDIEIATYR.[K]		0	2	1295.67		P37837	[R].MESALDQLK.[Q]		0	2	1034.52		O14980	[R].MAQEVLTHLK.[E]		0	2	1169.63		P21281	[R].IYPEEMIQTGISAIDGMNSIAR.[G]		0	2	2409.18		Q9C0C9	[R].MDLFSALIK.[G]		0	1	1037.57		Q08211	[R].MGGEEAEIR.[F]	1xOxidation [M1]	0	1	1007.45		P43243	[R].MDYEDDR.[L]		0	3	943.346		O14980
P30153	[R].MAGDPVANVR.[F]		0	1	1029.51		P49321	[R].MENGVLGNALEGVHVEEEEGEK.[T]		0	1	2369.09		P48147	[K].LYYHVLGTDQSEDILCAEFPDEPK.[W]	1xCarbamidomethyl [C16]	0	1	2839.31		O75131	[K].LYGPTNFSPIINHVAR.[F]		0	1	1798.96		Q9NQ29	[R].MDLGECTK.[I]	1xCarbamidomethyl [C6]	0	1	953.407		P26639	[K].MGGEEKPIGAGEEK.[Q]		0	2	1431.68		P43243	[R].MDYEDDRLR.[D]		1	5	1212.53		Q00610
P21333	[R].LYSVSYLLK.[D]		0	1	1085.62		Q9NRX1	[R].MDTEEARPAK.[R]		0	2	1147.54		Q8IYB3	[K].MAAADSVQQR.[R]		0	1	1076.52		P11021	[K].LYGSAGPPPTGEEDTAEKDEL.[-]		1	1	2175.99		P21980	[R].MDLLPLHMGLHK.[L]		0	1	1404.75		Q9Y266	[-].MGGEQEEER.[F]		0	1	1064.43		Q92922	[K].MEADPDGQQPEK.[A]		0	1	1344.57		Q9UIA9
P30086	[K].LYTLVLTDPDAPSR.[K]		0	4	1560.83		Q9NTJ3	[K].MDVAQSELDIYLSR.[H]		0	1	1639.8		P14866	[K].MAAAGGGGGGGR.[Y]		0	3	918.421		P28838	[K].LYGSGDQEAWQK.[G]		0	1	1381.64		Q86V81	[K].MDMSLDDIIK.[L]		0	3	1180.56		P23246	[R].MGGGGAMNMGDPYGSGGQK.[F]		0	1	1771.72		O75643	[K].MEADPELSK.[F]		0	1	1019.47		P49720
P62899	[K].LYTLVTYVPVTTFK.[N]		0	1	1644.92		P43243	[R].MDYEDDRLR.[D]		1	4	1212.53		Q9BUL8	[R].MAADDVEEYMIERPEPEFQDLNEK.[A]		0	1	2898.28		Q14152	[R].LYHDIAQQAFK.[F]		0	1	1333.69		P78527	[K].MDPMNIWDDIITNR.[C]		0	3	1733.8		Q96I24	[R].MGGGSIEVSVPR.[F]		0	2	1188.6		Q9C0C9	[K].MEAVPDVER.[K]		0	2	1045.5		Q9NZI8
Q5QJE6	[K].LYTSAPNTSQGK.[D]		0	1	1266.63		Q13123	[K].MEADGVEVK.[R]		0	1	977.461		Q5T4S7	[K].MAAETDPHK.[S]		0	1	999.456		Q14683	[K].LYHNEVEIEK.[L]		0	1	1273.64		P07237	[K].MDSTANEVEAVK.[V]		0	2	1293.6		P52272	[K].MGGMEGPFGGGMENMGR.[F]		0	2	1714.68		Q99460	[R].MEEADALIESLCR.[D]	1xCarbamidomethyl [C12]	0	1	1536.7		O00425
Q13867	[K].LYTVEYLSNMVGGR.[K]		0	1	1601.8		Q92922	[K].MEADPDGQQPEK.[A]		0	1	1344.57		Q9P258	[K].MACGAEFSMIMDCK.[G]	2xCarbamidomethyl [C3; C13]	0	2	1650.65		P61077	[KR].IYHPNINSNGSICLDILR.[S]	1xCarbamidomethyl [C13]	0	1	2099.07		P68104	[K].MDSTEPPYSQK.[R]		0	1	1282.56		P52272	[R].MGLAMGGGGGASFDR.[A]		0	2	1383.61		P42704	[K].MEEANIQPNR.[V]		0	2	1201.56		P41252
Q9P2J5	[R].LYTWVEWVK.[E]		0	1	1223.65		O75643	[K].MEADPELSK.[F]		0	2	1019.47		O94979	[R].MADAIILAIAGGQELLAR.[T]		0	2	1826.02		O60610	[K].LYKPEVQLR.[R]		0	1	1145.67		O75643	[R].MDTDLETMDLDQGGEALAPR.[Q]		0	1	2177.97		Q9P258	[K].MGQLGLGNQTDAVPSPAQIMYNGQPITK.[M]		0	1	2929.45		P41227	[K].MEEDPDDVPHGHITSLAVK.[R]		0	1	2089.99		Q9H5Q4
Q13084	[K].IYVAELIQQLQQQALSEPAVVQK.[R]		0	1	2596.43		P07384	[K].MEDGEFWMSFR.[D]		0	1	1434.58		P49750	[K].MADHWETAPR.[H]		0	1	1213.54		Q969X6	[K].IYKPLLFMDLLDER.[T]		0	1	1765.96		Q9NRX1	[R].MDTEEARPAK.[R]		0	3	1147.54		Q6UN15	[R].MGLEVIPVTSTTNK.[I]		0	2	1489.79		P52272	[K].MEEESGAPGVPSGNGAPGPK.[G]		0	1	1867.85		Q99623
Q9UHX1	[R].IYVASVHQDLSDDDIK.[S]		0	1	1817.89		Q99460	[R].MEEADALIESLCR.[D]	1xCarbamidomethyl [C12]	0	1	1536.7		Q9BSL1	[K].MADVSAEEK.[K]		0	1	979.44		P30613	[R].IYIDDGLISLVVQK.[I]		0	1	1575.9		P43243	[R].MDYEDDR.[L]		0	3	943.346		P41252	[K].MGITEYNNQCR.[A]	1xCarbamidomethyl [C10]	0	1	1385.59		Q14683	[R].MEEESQSQGR.[D]		0	1	1180.49		Q9HB71
P14618	[K].IYVDDGLISLQVK.[Q]		0	2	1462.82		P42704	[K].MEEANIQPNR.[V]		0	2	1201.56		O00629	[K].MAEDEAETIGNLIEECGGLEK.[I]	1xCarbamidomethyl [C16]	0	2	2308.03		O14980	[R].IYLDMLNVYK.[C]		0	1	1271.67		P43243	[R].MDYEDDRLR.[D]		1	4	1212.53		P40939	[K].MGLVDQLVEPLGPGLKPPEER.[T]		0	1	2274.22		Q9H307	[K].MEEETEVR.[E]		0	2	1022.45		P33176
Q07955	[R].IYVGNLPPDIR.[T]		0	6	1256.7		P41227	[K].MEEDPDDVPHGHITSLAVK.[R]		0	1	2089.99		Q8WXA9	[R].MAGDETQPTR.[F]		0	1	1105.49		Q00610	[K].IYIDSNNNPER.[F]		0	1	1334.63		Q92922	[K].MEADPDGQQPEK.[A]		0	1	1344.57		Q9BSC4	[K].MGIYYIPVLGPAPR.[W]		0	1	1546.85		P38646	[K].MEEFKDQLPADECNK.[L]	1xCarbamidomethyl [C13]	1	1	1853.8		O15042
Q13242	[R].IYVGNLPTDVR.[E]		0	1	1246.68		Q5JTH9	[K].MEEEEGAK.[G]		0	1	922.382		P30153	[R].MAGDPVANVR.[F]		0	2	1029.51		P49720	[R].LYIGLAGLATDVQTVAQR.[L]		0	3	1889.05		P60842; Q14240	[K].MFVLDEADEMLSR.[G]		0	3	1555.71		P31942	[R].MGMGNNYSGGYGTPDGLGGYGR.[G]		0	1	2180.91		P50579	[R].MEEGEVYAIETFGSTGK.[G]		0	1	1847.84		Q9Y4E8
Q14498	[R].LYVGSLHFNITEDMLR.[G]		0	1	1907.97		P52272	[K].MEEESGAPGVPSGNGAPGPK.[G]		0	1	1867.85		P08670	[K].MALDIEIATYR.[K]		0	1	1295.67		P83731	[K].IYPGHGR.[R]		0	2	799.421		O75643	[K].MEADPELSK.[F]		0	2	1019.47		P52272	[R].MGPAMGPALGAGIER.[M]		0	1	1427.71		P23246	[R].MEELHNQEMQK.[R]		0	2	1416.62		O60506
P49588	[R].LYVTYFGGDEAAGLEADLECK.[Q]	1xCarbamidomethyl [C20]	0	1	2321.06		Q14683	[R].MEEESQSQGR.[D]		0	1	1180.49		P49588	[K].MALELLTQEFGIPIER.[L]		0	2	1859.99		Q9NZI8	[K].LYIGNLNESVTPADLEK.[V]		0	2	1875.97		P42704	[K].MEEANIQPNR.[V]		0	3	1201.56		Q9H0U4	[R].MGPGAASGGERPNLK.[I]		0	1	1441.72		P23246	[R].MEELHNQEMQK.[R]	1xOxidation [M9]	0	1	1432.62		Q9BT78
Q9H8Y8	[K].LYVYNTDTDNCR.[E]	1xCarbamidomethyl [C11]	0	1	1533.66		P52272	[R].MGAGMGFGLER.[M]		0	1	1125.52		P07384	[R].MAIESAGFK.[L]		0	1	953.476		P41252	[R].LYLINSPVVR.[A]		0	2	1173.7		P52272	[K].MEEESGAPGVPSGNGAPGPK.[G]		0	2	1867.85		P62820	[R].MGPGATAGGAEK.[S]		0	3	1046.49		Q15233	[R].MEELHNQEVQK.[R]		0	2	1384.65		O75533
O14964	[R].LYYEGLQDK.[L]		0	1	1128.56		Q9H307	[K].MEEETEVR.[E]		0	2	1022.45		P27708	[R].MALLATVLGR.[F]		0	1	1044.62		Q9H5Q4	[K].LYLIQMIPR.[Q]		0	1	1146.67		Q14683	[R].MEEESQSQGR.[D]		0	1	1180.49		P52272	[R].MGPLGLDHMASSIER.[M]		0	2	1613.78		Q96G03	[R].MEFGTAGLR.[A]		0	1	981.482		Q9ULC4
Q9NRW3	[R].LYYFQYPCYQEGLR.[S]	1xCarbamidomethyl [C8]	0	1	1899.87		P50579	[R].MEEGEVYAIETFGSTGK.[G]		0	1	1847.84		P18206	[R].MALLMAEMSR.[L]		0	1	1152.56		Q15645	[K].IYLSCLEELMK.[C]	1xCarbamidomethyl [C5]	0	1	1398.7		Q9H307	[K].MEEETEVR.[E]		0	2	1022.45		P14866	[R].MGPPVGGHR.[R]		0	4	907.457		Q9BYN8	[R].MEFVSEVQR.[K]		0	1	1124.54		P21281
P48147	[K].LYYHVLGTDQSEDILCAEFPDEPK.[W]	1xCarbamidomethyl [C16]	0	1	2839.31		P23246	[R].MEELHNQEMQK.[R]		0	3	1416.62		P09874	[R].MAIMVQSPMFDGK.[V]		0	1	1454.68		Q99623	[R].IYLTADNLVLNLQDESFTR.[G]		0	3	2225.14		P38646	[K].MEEFKDQLPADECNK.[L]	1xCarbamidomethyl [C13]	1	1	1853.8		Q14847	[R].MGPSGGEGMEPER.[R]		0	1	1333.55		Q99661	[R].MEGAEINK.[S]		0	1	891.424		P61421
Q8IYB3	[K].MAAADSVQQR.[R]		0	1	1076.52		P23246	[R].MEELHNQEMQK.[R]	1xOxidation [M9]	0	1	1432.62		P06493	[K].MALNHPYFNDLDNQIK.[K]		0	1	1932.93		Q9HB71	[K].IYITLTGVHQVPTENVQVHFTER.[S]		0	3	2681.4		P50579	[R].MEEGEVYAIETFGSTGK.[G]		0	1	1847.84		P18031	[R].MGLIQTADQLR.[F]		0	1	1245.66		Q9BXP5	[K].MEGGTENDLR.[I]		0	1	1121.49		P83731
P14866	[K].MAAAGGGGGGGR.[Y]		0	4	918.421		Q15233	[R].MEELHNQEVQK.[R]		0	2	1384.65		O96008	[K].MAIQTQQSK.[F]		0	1	1034.53		P24941	[K].LYLVFEFLHQDLK.[K]		0	1	1664.9		P23246	[R].MEELHNQEMQK.[R]		0	3	1416.62		Q9Y333	[-].MLFYSFFK.[S]		0	1	1082.54		Q15428	[K].MEKPPAPPSLPAGPPGVK.[R]		0	1	1769.96		P52788
Q9BUL8	[R].MAADDVEEYMIERPEPEFQDLNEK.[A]		0	1	2898.28		Q9NQS7	[K].MEEVEAR.[R]		0	2	863.393		Q14254	[K].MALVLEALPQIAAK.[I]		0	1	1467.86		O15042	[R].LYLVSDVLYNSSAK.[V]		0	1	1571.83		Q15233	[R].MEELHNQEVQK.[R]		0	2	1384.65		P09211	[R].MLLADQGQSWK.[E]		0	1	1276.64		P09493; P06753	[K].MEIQEIQLK.[E]		0	2	1131.61		Q9NQT5
Q5T4S7	[K].MAAETDPHK.[S]		0	1	999.456		Q96G03	[R].MEFGTAGLR.[A]		0	1	981.482		Q9UQ35	[R].MAPALSGANLTSPR.[V]		0	1	1385.72		Q9Y4E8	[K].LYNLLLLR.[M]		0	1	1017.65		Q15233	[R].MEELHNQEVQK.[R]	1xOxidation [M1]	0	1	1400.65		P54136	[R].MLLCEAVAAVMAK.[G]	1xCarbamidomethyl [C4]	0	3	1406.72		Q99615	[R].MDSTNADALYVR.[G]		0	1	1355.63		Q8TCS8
Q9P258	[K].MACGAEFSMIMDCK.[G]	2xCarbamidomethyl [C3; C13]	0	3	1650.65		Q99661	[R].MEGAEINK.[S]		0	1	891.424		Q16643	[R].MAPTPIPTR.[S]		0	2	983.534		O60506	[K].LYNNHEIR.[S]		0	2	1058.54		Q9NQS7	[K].MEEVEAR.[R]		0	2	863.393		P19367; P52789	[K].MISGMYLGEIVR.[NH]		0	1	1368.7		P52272	[R].MGAGMGFGLER.[M]		0	1	1125.52		Q15019
O94979	[R].MADAIILAIAGGQELLAR.[T]		0	2	1826.02		Q9BXP5	[K].MEGGTENDLR.[I]		0	1	1121.49		O00566	[R].MAPVITEETTLQLEDIIK.[Q]		0	1	2044.09		Q9BT78	[K].LYNNITFEELGALLEIPAAK.[A]		0	3	2219.2		Q9BXP5	[K].MEGGTENDLR.[I]		0	1	1121.49		O43242	[R].MISLSYSR.[I]		0	1	956.487		P52272	[R].MGANSLER.[M]	1xOxidation [M1]	0	1	893.415		P43246
Q9HCD5	[K].MADEAILQER.[E]		0	1	1175.57		Q00610	[K].MEGNAEESTLFCFAVR.[G]	1xCarbamidomethyl [C12]	0	1	1860.83		O43707	[R].MAPYQGPDAVPGALDYK.[S]		0	1	1792.86		O75533	[K].IYNSIYIGSQDALIAHYPR.[I]		0	1	2194.13		Q15428	[K].MEKPPAPPSLPAGPPGVK.[R]		0	1	1769.96		Q04637	[K].MLTEAIMHDCVVK.[L]	1xCarbamidomethyl [C10]	0	1	1546.74		O43684	[K].MHDLNTDQENLVGTHDAPIR.[C]		0	2	2276.07		P17812
Q9BSL1	[K].MADVSAEEK.[K]		0	1	979.44		Q9Y2Q3	[R].MELLAHLLGEK.[W]		0	2	1253.69		Q03252	[K].MAQALEELR.[S]		0	1	1060.55		Q9ULC4	[K].LYPAAVDTIVAIMAEGK.[Q]		0	6	1761.95		Q99460	[R].MEEADALIESLCR.[D]	1xCarbamidomethyl [C12]	0	1	1536.7		P28482	[K].MLTFNPHK.[R]		0	1	987.508		P11586	[K].MHGGGPTVTAGLPLPK.[A]		0	1	1532.83		O95619
O00629	[K].MAEDEAETIGNLIEECGGLEK.[I]	1xCarbamidomethyl [C16]	0	3	2308.03		P06753	[K].MEIQEIQLK.[E]		0	2	1131.61		P55884	[K].MAQELYMEQK.[N]		0	1	1270.58		O00425	[K].LYIGNLSENAAPSDLESIFK.[D]		0	1	2181.11		Q9NV06	[K].MDGPGYGDEEEPLHTILGK.[T]		0	1	2057.95		Q86VP6	[R].MLTGPVYSQSTALTHK.[Q]		0	1	1733.89		Q92499	[R].MHNQIPQVTSDGK.[R]		0	1	1454.71		Q8WXA9
Q8WXA9	[R].MAGDETQPTR.[F]		0	1	1105.49		Q16181	[K].MEMEMEQVFEMK.[V]		0	1	1561.64		P07237	[K].MDSTANEVEAVK.[V]		0	2	1293.6		Q5T4S7	[K].MAAETDPHK.[S]		0	1	999.456		P60842; Q14240	[K].MFVLDEADEMLSR.[G]	1xOxidation [M]	0	2	1571.71		Q13263	[K].MIVDPVEPHGEMK.[F]		0	2	1481.71		Q13347	[-].MKPILLQGHER.[S]		0	1	1321.74		P30153
O14980	[R].MAKPEEVLVVENDQGEVVR.[E]		0	2	2141.09		Q9UHX1	[K].MENGQSTAAK.[L]		0	2	1036.47		Q9NRW3	[R].LYYFQYPCYQEGLR.[S]	1xCarbamidomethyl [C8]	0	1	1899.87		P04350	[K].MAATFIGNSTAIQELFK.[R]	1xOxidation [M1]	0	1	1857.94		P52272	[R].MGAGMGFGLER.[M]		0	1	1125.52		Q9NQG5	[R].MLVEYTQNQK.[D]		0	1	1253.62		P22061	[K].MKPLMGVIYVPLTDK.[E]		0	1	1704.94		P07437
P07437	[K].MAVTFIGNSTAIQELFK.[R]		0	4	1869.98		P38646	[K].MEEFKDQLPADECNK.[L]	1xCarbamidomethyl [C13]	1	1	1853.8		P68104	[K].MDSTEPPYSQK.[R]		0	1	1282.56		Q9P258	[K].MACGAEFSMIMDCK.[G]	2xCarbamidomethyl [C3; C13]	0	4	1650.65		Q8IWX8	[K].MGWSGSGGLGAK.[E]		0	1	1107.53		P38919	[K].MLVLDEADEMLNK.[G]		0	1	1520.73		P30085	[-].MKPLVVFVLGGPGAGK.[G]		0	2	1569.92		P07437
P07437	[K].MAVTFIGNSTAIQELFK.[R]	1xOxidation [M1]	0	1	1885.97		P52272	[R].MGANNLER.[M]	1xOxidation [M1]	0	1	920.425		O75643	[R].MDTDLETMDLDQGGEALAPR.[Q]		0	1	2177.97		Q9Y490	[R].MATNAAAQNAIK.[K]		0	1	1203.62		P48444	[K].MHAPPINMESVHMK.[I]		0	1	1621.76		P48643	[K].MLVIEQCK.[N]	1xCarbamidomethyl [C7]	0	1	1020.52		P07910	[R].MIAGQVLDINLAAEPK.[V]		0	1	1682.91		P30520
P30520	[R].MCDLVSDFDGFSER.[F]	1xCarbamidomethyl [C2]	0	1	1677.69		P52272	[R].MGANSLER.[M]	1xOxidation [M1]	0	1	893.415		Q14008	[R].MFFEDEKPALLSQIDAEFEK.[M]		0	1	2387.15		P78527	[K].MAVLALLAK.[I]		0	1	929.585		Q14566	[R].MHCCDEVQPK.[H]	2xCarbamidomethyl [C3; C4]	0	2	1303.52		P18615	[-].MLVIPPGLSEEEEALQK.[K]		0	2	1882.98		P07910	[R].MIAGQVLDINLAAEPK.[V]	1xOxidation [M1]	0	1	1698.91		Q00839
Q15233	[R].MEELHNQEVQK.[R]		0	3	1384.65		P63220	[R].MGESDDSILR.[L]		0	2	1122.51		P11586	[R].MFGIPVVVAVNAFK.[T]		0	2	1491.84		P46060	[R].MAVQDAVDALMQK.[A]		0	1	1419.7		O43684	[K].MHDLNTDQENLVGTHDAPIR.[C]		0	2	2276.07		P40926	[K].MISDAIPELK.[A]		0	2	1116.6		Q92621	[R].MLALALLDR.[I]		0	1	1015.6		Q9BXL5
Q9BYN8	[R].MEFVSEVQR.[K]		0	2	1124.54		O43684	[K].MHDLNTDQENLVGTHDAPIR.[C]		0	1	2276.07		O14979	[K].MFIGGLSWDTSK.[K]		0	1	1341.65		Q10713	[R].MAVQFELEDLNLRPDPEPLLTEMIHEAAYR.[E]		0	1	3540.75		Q8NI22	[K].MHDYDGNNLLDGLELSTAITHVHK.[E]		0	1	2693.3		O00410	[R].MLVQCMQDQEHPSIR.[T]	1xCarbamidomethyl [C5]	0	1	1871.86		P26639	[R].MIAILTENYGGK.[W]		0	1	1309.68		Q6PKG0
Q99661	[R].MEGAEINK.[S]		0	1	891.424		Q8NI22	[K].MHDYDGNNLLDGLELSTAITHVHK.[E]		0	2	2693.3		Q14103	[K].MFIGGLSWDTTK.[K]		0	1	1355.67		P07437	[K].MAVTFIGNSTAIQELFK.[R]		0	5	1869.98		P11586	[K].MHGGGPTVTAGLPLPK.[A]		0	1	1532.83		Q9Y4E8	[K].MIVTDIYNHR.[F]		0	1	1261.64		Q01813	[R].MLAIYDGFDGFAK.[G]		0	1	1447.69		P13667
Q9BXP5	[K].MEGGTENDLR.[I]		0	1	1121.49		Q13347	[-].MKPILLQGHER.[S]		0	3	1321.74		Q14103	[K].MFIGGLSWDTTK.[K]	1xOxidation [M1]	0	1	1371.66		P30520	[R].MCDLVSDFDGFSER.[F]	1xCarbamidomethyl [C2]	0	1	1677.69		Q13347	[-].MKPILLQGHER.[S]		0	1	1321.74		Q15046	[K].MLVVGGIDR.[V]		0	1	959.534		Q7Z7F7	[R].MLAMPIDLDTLSPEER.[R]		0	1	1830.9		P30101
Q00610	[K].MEGNAEESTLFCFAVR.[G]	1xCarbamidomethyl [C12]	0	1	1860.83		P22061	[K].MKPLMGVIYVPLTDK.[E]		0	2	1704.94		Q96DH6	[K].MFIGGLSWQTSPDSLR.[D]		0	1	1794.88		Q9BXL5	[K].MCQEAAVPK.[I]	1xCarbamidomethyl [C2]	0	1	1033.48		P22061	[K].MKPLMGVIYVPLTDK.[E]		0	2	1704.94		P11274	[R].MIYLQTLLAK.[E]		0	1	1193.7		P48739	[R].MIAPEGSLVFHEK.[A]		0	1	1457.75		P21333
Q15428	[K].MEKPPAPPSLPAGPPGVK.[R]		0	2	1769.96		P30085	[-].MKPLVVFVLGGPGAGK.[G]		0	1	1569.92		P69905	[R].MFLSFPTTK.[T]		0	1	1071.55		Q6PKG0	[K].MDADGFLPITLIASFHR.[V]		0	1	1903.97		P30085	[-].MKPLVVFVLGGPGAGK.[G]		0	1	1569.92		Q9UG63	[K].MMASGLTER.[V]		0	2	995.465		Q96J01	[K].MLASASEDHFIDIAEVETGDK.[L]		0	1	2278.05		P15170
Q9Y2Q3	[R].MELLAHLLGEK.[W]		0	2	1253.69		P07910	[R].MIAGQVLDINLAAEPK.[V]		0	4	1682.91		P69905	[R].MFLSFPTTK.[T]	1xOxidation [M1]	0	2	1087.55		Q6PKG0	[K].MDADGFLPITLIASFHR.[V]	1xOxidation [M1]	0	1	1919.97		P07910	[R].MIAGQVLDINLAAEPK.[V]		0	3	1682.91		Q14697	[K].MMDYLQGSGETPQTDVR.[W]		0	1	1927.85		Q9NYF8	[K].MIASDSHRPEVK.[L]		0	1	1369.69		P55072
P09493; P06753	[K].MEIQEIQLK.[E]		0	2	1131.61		P07910	[R].MIAGQVLDINLAAEPK.[V]	1xOxidation [M1]	0	2	1698.91		Q15393	[-].MFLYNLTLQR.[A]		0	2	1298.69		P13667	[K].MDATANDVPSDR.[Y]		0	1	1291.56		P07910	[R].MIAGQVLDINLAAEPK.[V]	1xOxidation [M1]	0	1	1698.91		Q08J23	[R].MMGLEVLGEK.[K]		0	1	1106.56		O43707	[K].MLDAEDIVNTARPDEK.[A]		0	2	1816.87		P55010
Q16181	[K].MEMEMEQVFEMK.[V]		0	1	1561.64		Q92621	[R].MLALALLDR.[I]		0	1	1015.6		Q13011	[K].MFTAGIDLMDMASDILQPK.[G]		0	1	2097.01		P30101	[K].MDATANDVPSPYEVR.[G]		0	1	1664.76		Q92621	[R].MLALALLDR.[I]		0	1	1015.6		O60610	[R].MMHSNMETLYK.[E]		0	1	1384.61		P54886	[K].MIDLIIPR.[G]		0	1	970.575		Q13148
P36776	[R].MEMINVSGYVAQEK.[L]		0	1	1598.76		P26639	[R].MIAILTENYGGK.[W]		0	1	1309.68		P49588	[K].MFVEEVSTGQECGVVLDK.[T]	1xCarbamidomethyl [C12]	0	1	2026.95		P21333	[K].MDCQECPEGYR.[V]	2xCarbamidomethyl [C3; C6]	0	1	1444.53		P26639	[R].MIAILTENYGGK.[W]		0	1	1309.68		Q92945	[K].MMLDDIVSR.[G]		0	1	1079.52		Q9BUQ8	[R].MIDMGFEPDVQK.[I]		0	1	1409.64		Q14204
Q9UHX1	[K].MENGQSTAAK.[L]		0	1	1036.47		Q01813	[R].MLAIYDGFDGFAK.[G]		0	2	1447.69		Q99729	[K].MFVGGLSWDTSK.[K]		0	1	1327.64		P62753	[R].MATEVAADALGEEWK.[G]		0	1	1620.76		Q01813	[R].MLAIYDGFDGFAK.[G]		0	2	1447.69		Q99497	[K].MMNGGHYTYSENR.[V]		0	4	1559.64		Q7L014	[R].MIDMLAANSGR.[V]		0	1	1178.57		Q9C0C9
P49321	[R].MENGVLGNALEGVHVEEEEGEK.[T]		0	1	2369.09		P48739	[R].MIAPEGSLVFHEK.[A]		0	1	1457.75		Q04637	[R].MFFDALYDEDVVK.[E]		0	2	1591.73		P15170	[K].MDDPTVNWSNER.[Y]		0	1	1463.62		Q7Z7F7	[R].MLAMPIDLDTLSPEER.[R]		0	1	1830.9		Q99497	[K].MMNGGHYTYSENR.[V]	1xOxidation [M]	0	2	1575.63		O00154	[K].MIEEAGAIISTR.[H]		0	1	1290.67		P21980
Q9P013	[R].MENILSGNPLLNLTGPSQPQANFK.[V]		0	1	2583.32		Q96J01	[K].MLASASEDHFIDIAEVETGDK.[L]		0	2	2278.05		Q92879	[K].MFVGQVPR.[T]		0	2	933.497		P55010	[R].MDEISDHAK.[V]		0	1	1045.46		Q00169	[R].MLAPEGALNIHEK.[A]		0	1	1422.74		P40227	[K].MLVSGAGDIK.[L]		0	2	990.529		P78344	[R].MLEILEGK.[G]		0	1	932.512		Q9H074
P37837	[R].MESALDQLK.[Q]		0	3	1034.52		Q9NYF8	[K].MIASDSHRPEVK.[L]		0	1	1369.69		P60842; Q14240	[K].MFVLDEADEMLSR.[G]	1xOxidation [M]	0	2	1571.71		P21980	[R].MDLLPLHMGLHK.[L]		0	1	1404.75		P48739	[R].MIAPEGSLVFHEK.[A]		0	1	1457.75		P27635	[K].MLSCAGADR.[L]	1xCarbamidomethyl [C4]	0	3	980.429		O00148; Q13838	[K].MLEQLDMR.[R]		0	2	1035.5		Q86V81
O60610	[K].MESDFEQK.[L]		0	2	1013.42		Q14566	[R].MHCCDEVQPK.[H]	2xCarbamidomethyl [C3; C4]	0	1	1303.52		P52272	[R].MGAGLGHGMDR.[V]		0	1	1101.49		Q52LJ0	[K].MDLNSEQAEQLER.[I]		0	1	1562.71		Q96J01	[K].MLASASEDHFIDIAEVETGDK.[L]		0	1	2278.05		Q03701	[K].MLSALLTGVNR.[A]		0	1	1174.66		Q9H583	[R].MLFDLLVNCK.[N]	1xCarbamidomethyl [C9]	0	2	1252.64		P78527
O00232	[K].MEVDYSATVDQR.[L]		0	1	1413.63		O43707	[K].MLDAEDIVNTARPDEK.[A]		0	1	1816.87		P52272	[R].MGAGMGFGLER.[M]		0	2	1125.52		Q9H074	[K].MDMEEIIQR.[I]		0	1	1164.54		Q9NYF8	[K].MIASDSHRPEVK.[L]		0	1	1369.69		Q13952	[K].MISAEAPVLFAK.[A]		0	1	1276.7		Q14566	[R].MHCCDEVQPK.[H]	2xCarbamidomethyl [C3; C4]	0	2	1303.52		Q92499
P78527	[R].MEVQEQEEDISSLIR.[S]		0	1	1805.86		P12829	[K].MLDFETFLPILQHISR.[N]	1xOxidation [M1]	0	1	1976.03		P52272	[R].MGANNLER.[M]		0	3	904.431		Q86V81	[K].MDMSLDDIIK.[L]		0	2	1180.56		P49792	[K].MICQQVEAIK.[K]	1xCarbamidomethyl [C3]	0	1	1219.62		P49368	[K].MLLDPMGGIVMTNDGNAILR.[E]		0	1	2131.07		P52272	[R].MGANNLER.[M]	1xOxidation [M1]	0	2	920.425		P34932
O75381	[R].MEVQGEEEK.[R]		0	1	1078.47		Q14839	[K].MLDLLEDFLEHEGYK.[Y]		0	1	1851.88		P52272	[R].MGANSLER.[M]	1xOxidation [M1]	0	1	893.415		P78527	[K].MDPMNIWDDIITNR.[C]		0	4	1733.8		O43707	[K].MLDAEDIVNTARPDEK.[A]		0	1	1816.87		Q96C36	[K].MLLDSEQHPCQLK.[D]	1xCarbamidomethyl [C10]	0	1	1598.77		P23246	[R].MGYMDPR.[E]	1xOxidation [M]	0	3	885.359		Q04637
Q7L014	[R].MFDMGFEPQVMR.[I]		0	2	1487.65		P54886	[K].MIDLIIPR.[G]		0	2	970.575		P63220	[R].MGESDDSILR.[L]		0	3	1122.51		Q92499	[K].MDQAIIFCR.[T]	1xCarbamidomethyl [C8]	0	1	1153.55		Q9P2J5	[K].MIDAGDALIYMEPEK.[Q]		0	1	1695.8		P78417	[K].MILELFSK.[V]		0	2	980.549		P62424	[K].MGVPYCIIK.[G]	1xCarbamidomethyl [C6]	0	1	1080.56		P07237
Q92598	[K].MFEELGQR.[L]		0	2	1009.48		Q7L014	[R].MIDMLAANSGR.[V]		0	1	1178.57		P63220	[R].MGESDDSILR.[L]	1xOxidation [M1]	0	1	1138.5		P34932	[K].MDQPPQAK.[K]		0	3	914.44		Q96GQ7	[R].MLDEYFEEQMK.[E]		0	1	1462.62		P32322	[K].MLLHSEQHPGQLK.[D]		0	1	1517.79		P63220	[R].MGESDDSILR.[L]		0	2	1122.51		P68104
P07814	[K].MFEIVFEDPK.[I]		0	2	1254.61		Q9H583	[K].MIELLADNINLGDPSSMLK.[M]		0	1	2074.06		P55265	[R].MGFTEVTPVTGASLR.[R]		0	1	1565.8		Q04637	[R].MDQYFNQMEK.[I]		0	1	1333.56		P54886	[K].MIDLIIPR.[G]		0	1	970.575		Q92945	[K].MILIQDGSQNTNVDKPLR.[I]		0	1	2042.07		P63220	[R].MGESDDSILR.[L]	1xOxidation [M1]	0	1	1138.5		Q99615
P07814	[K].MFEIVFEDPKIPGEK.[Q]		1	1	1778.9		P78344	[R].MLEILEGK.[G]		0	1	932.512		Q9UQ80	[K].MGGDIANR.[V]	1xOxidation [M1]	0	1	849.388		P07237	[K].MDSTANEVEAVK.[V]		0	1	1293.6		O00571; Q92841; P17844	[R].MLDMGFEPQIR.[RK]		0	1	1336.64		Q01581	[R].MLLNDFLNDQNR.[D]		0	2	1492.72		P55265	[R].MGFTEVTPVTGASLR.[R]		0	1	1565.8		P46060
P13861	[K].MFESFIESVPLLK.[S]		0	2	1539.81		Q96F86	[K].MLESITNELSLFSK.[T]		0	1	1611.83		Q08211	[R].MGGEEAEIR.[F]		0	1	991.451		O75643	[R].MDTDLETMDLDQGGEALAPR.[Q]		0	1	2177.97		Q9NRY4	[K].MGVIQDVLGEEQR.[F]		0	1	1473.74		O75643	[R].MLLQSSEGR.[C]		0	1	1020.51		Q08211	[R].MGGEEAEIR.[F]		0	1	991.451		P49321
Q04637	[R].MFFDALYDEDVVK.[E]		0	2	1591.73		Q9H583	[R].MLFDLLVNCK.[N]	1xCarbamidomethyl [C9]	0	1	1252.64		Q08211	[R].MGGEEAEIR.[F]	1xOxidation [M1]	0	1	1007.45		Q9NRX1	[R].MDTEEARPAK.[R]		0	3	1147.54		Q13435	[K].MGTPVPRPPQDMGQIGVR.[T]		0	1	1935.99		P18085	[K].MLLVDELR.[D]		0	1	988.55		Q08211	[R].MGGEEAEIR.[F]	1xOxidation [M1]	0	1	1007.45		P78527
Q14008	[R].MFFEDEKPALLSQIDAEFEK.[M]		0	1	2387.15		P09874	[K].MIFDVESMK.[K]		0	1	1099.52		P26639	[K].MGGEEKPIGAGEEK.[Q]		0	1	1431.68		P55072	[K].MDELQLFR.[G]		0	2	1051.52		Q9P258	[K].MGQLGLGNQTDAVPSPAQIMYNGQPITK.[M]		0	1	2929.45		P50395	[K].MLLYTEVTR.[Y]		0	2	1125.6		P26639	[K].MGGEEKPIGAGEEK.[Q]		0	3	1431.68		Q9Y490
P11586	[R].MFGIPVVVAVNAFK.[T]		0	3	1491.84		P60228	[R].MLFDYLADK.[H]		0	1	1115.54		P60842; Q14240	[K].MFVLDEADEMLSR.[G]		0	5	1555.71		Q96EE3	[R].MATCSSDQSVK.[V]	1xCarbamidomethyl [C4]	0	2	1213.52		P49792	[K].MGQHSSNVQWR.[A]		0	1	1329.61		P22102	[K].MLNIHPSLLPSFK.[G]		0	1	1496.83		Q9Y266	[-].MGGEQEEER.[F]		0	2	1064.43		O14980
P49459	[K].MFHPNVYADGSICLDILQNR.[W]	1xCarbamidomethyl [C13]	0	1	2363.13		Q9Y333	[-].MLFYSFFK.[S]		0	1	1082.54		P13861	[K].MFESFIESVPLLK.[S]		0	2	1539.81		Q9UK76	[K].MASNIFGTPEENQASWAK.[S]		0	1	1980.91		P52272	[R].MGAGMGFGLER.[M]	1xOxidation [M1]	0	1	1141.51		P13796	[K].MINLSVPDTIDER.[TA]		0	2	1502.75		P23246	[R].MGGGGAMNMGDPYGSGGQK.[F]		0	1	1771.72		P08670
P23246	[R].MEELHNQEMQK.[R]		0	2	1416.62		P18206	[K].MLGQMTDQVADLR.[A]		0	1	1477.71		P07814	[K].MFEIVFEDPK.[I]		0	1	1254.61		Q9H910	[R].MASNIFGPTEEPQNIPK.[R]		0	1	1872.92		P52272	[R].MGANNLER.[M]	1xOxidation [M1]	0	1	920.425		P06744	[K].MIPCDFLIPVQTQHPIR.[K]	1xCarbamidomethyl [C4]	0	5	2065.07		Q96I24	[R].MGGGSIEVSVPR.[F]		0	2	1188.6		P49588
P50579	[R].MEEGEVYAIETFGSTGK.[G]		0	1	1847.84		Q9Y262	[K].MLGYFSLVGLLR.[L]		0	2	1368.77		Q09161	[R].MFDYTDDPEGPVMPGSHSVER.[F]		0	1	2366.01		O94979	[R].MADAIILAIAGGQELLAR.[T]		0	2	1826.02		P63220	[R].MGESDDSILR.[L]		0	3	1122.51		P23528	[K].MLPDKDCR.[Y]	1xCarbamidomethyl [C7]	1	3	1034.48		P52272	[K].MGGMEGPFGGGMENMGR.[F]		0	1	1714.68		P22695
P38646	[K].MEEFKDQLPADECNK.[L]	1xCarbamidomethyl [C13]	1	1	1853.8		P12829	[K].MLDFETFLPILQHISR.[N]		0	1	1960.04		Q9NRX1	[R].MDTEEARPAK.[R]		0	3	1147.54		Q9BSL1	[K].MADVSAEEK.[K]		0	1	979.44		P63220	[R].MGESDDSILR.[L]	1xOxidation [M1]	0	1	1138.5		Q15021	[R].MLPLIWSK.[E]		0	1	987.57		O43765	[R].MGLALSSLNK.[H]		0	1	1033.57		P18206
Q9H307	[K].MEEETEVR.[E]		0	1	1022.45		O75643	[R].MDTDLETMDLDQGGEALAPR.[Q]		0	1	2177.97		P43243	[R].MDYEDDRLR.[D]		1	3	1212.53		O15392	[R].MAEAGFIHCPTENEPDLAQCFFCFK.[E]	3xCarbamidomethyl [C9; C20; C23]	0	1	3019.29		P55265	[R].MGFTEVTPVTGASLR.[R]		0	1	1565.8		Q9Y4Z0	[-].MLPLSLLK.[T]		0	4	914.574		P52272	[R].MGLAMGGGGGASFDR.[A]		0	1	1383.61		Q9HD15
Q9BXL5	[K].MCQEAAVPK.[I]	1xCarbamidomethyl [C2]	0	1	1033.48		Q9UQ80	[R].MGVVECAK.[H]	1xCarbamidomethyl [C6]; 1xOxidation [M1]	0	2	909.417		Q13123	[K].MEADGVEVK.[R]		0	1	977.461		O00629	[K].MAEDEAETIGNLIEECGGLEK.[I]	1xCarbamidomethyl [C16]	0	1	2308.03		Q08211	[R].MGGEEAEIR.[F]		0	1	991.451		Q15287	[R].MLPPPPMWR.[R]		0	2	1124.57		P52272	[R].MGLAMGGGGGASFDR.[A]	1xOxidation [M5]	0	1	1399.61		P09874
Q6PKG0	[K].MDADGFLPITLIASFHR.[V]		0	1	1903.97		Q13435	[K].MGTPVPRPPQDMGQIGVR.[T]		0	1	1935.99		Q92922	[K].MEADPDGQQPEK.[A]		0	1	1344.57		O95619	[R].MAEFGPDSGGR.[V]		0	2	1123.48		Q08211	[R].MGGEEAEIR.[F]	1xOxidation [M1]	0	1	1007.45		P98175	[R].MLPQAATEDDIR.[G]		0	1	1359.66		Q6UN15	[R].MGLEVIPVTSTTNK.[I]		0	1	1489.79		P09874
P13667	[K].MDATANDVPSDR.[Y]		0	2	1291.56		P63220	[R].MGESDDSILR.[L]	1xOxidation [M1]	0	1	1138.5		O75643	[K].MEADPELSK.[F]		0	2	1019.47		P27708	[R].MAEIGEHVAPSEAANSLEQAQAAAER.[L]		0	1	2680.26		P26639	[K].MGGEEKPIGAGEEK.[Q]		0	2	1431.68		Q9Y3I0	[R].MLQADPNK.[V]		0	2	916.456		P40939	[K].MGLVDQLVEPLGPGLKPPEER.[T]		0	2	2274.22		P06493
P30101	[K].MDATANDVPSPYEVR.[G]		0	1	1664.76		P13798	[K].MGFAVLLVNYR.[G]		0	1	1282.7		P46821	[K].MEAEDYVMAVVDK.[A]		0	1	1499.68		Q9UI26	[K].MAFFTYPTLTEICR.[R]	1xCarbamidomethyl [C13]	0	1	1749.83		Q9Y266	[-].MGGEQEEER.[F]		0	1	1064.43		P84085	[K].MLQEDELR.[D]		0	1	1033.5		P31942	[R].MGMGNNYSGGYGTPDGLGGYGR.[G]		0	1	2180.91		O96008
P21333	[K].MDCQECPEGYR.[V]	2xCarbamidomethyl [C3; C6]	0	1	1444.53		P55265	[R].MGFTEVTPVTGASLR.[R]		0	1	1565.8		Q99460	[R].MEEADALIESLCR.[D]	1xCarbamidomethyl [C12]	0	1	1536.7		P30153	[R].MAGDPVANVR.[F]		0	1	1029.51		P23246	[R].MGGGGAMNMGDPYGSGGQK.[F]		0	1	1771.72		P32780	[R].MLQEDPVLFQLYK.[D]		0	1	1623.85		P52272	[R].MGPAMGPALGAGIER.[M]		0	1	1427.71		Q99856
Q14137	[K].MDDPDYWR.[T]		0	1	1097.44		Q9UQ80	[K].MGGDIANR.[V]	1xOxidation [M1]	0	1	849.388		P42704	[K].MEEANIQPNR.[V]		0	2	1201.56		P08670	[K].MALDIEIATYR.[K]		0	3	1295.67		Q96I24	[R].MGGGSIEVSVPR.[F]		0	1	1188.6		Q9BWJ5	[K].MLQPCGPPADKPEEN.[-]	1xCarbamidomethyl [C5]	0	1	1682.75		P62820	[R].MGPGATAGGAEK.[S]		0	3	1046.49		Q14254
P15170	[K].MDDPTVNWSNER.[Y]		0	1	1463.62		Q08211	[R].MGGEEAEIR.[F]	1xOxidation [M1]	0	1	1007.45		P52272	[K].MEEESGAPGVPSGNGAPGPK.[G]		0	2	1867.85		P49588	[K].MALELLTQEFGIPIER.[L]		0	2	1859.99		P52272	[K].MGGMEGPFGGGMENMGR.[F]		0	2	1714.68		Q9Y3T9	[R].MLQPSSSPLWGK.[L]		0	1	1330.68		P52272	[R].MGPLGLDHMASSIER.[M]		0	2	1613.78		P30613
P55072	[K].MDELQLFR.[G]		0	2	1051.52		P26639	[K].MGGEEKPIGAGEEK.[Q]		0	1	1431.68		Q14683	[R].MEEESQSQGR.[D]		0	1	1180.49		P22695	[R].MALIGLGVSHPVLK.[Q]		0	1	1434.85		P52272	[R].MGAGLGHGMDR.[V]		0	1	1101.49		Q15154	[R].MLQQQEQLR.[A]		0	1	1173.6		Q14847	[R].MGPSGGEGMEPER.[R]		0	1	1333.55		Q9UQ35
P55010	[R].MDEISDHAK.[V]		0	1	1045.46		Q9Y266	[-].MGGEQEEER.[F]		0	1	1064.43		Q9H307	[K].MEEETEVR.[E]		0	2	1022.45		P18206	[R].MALLMAEMSR.[L]		0	1	1152.56		P52272	[R].MGLAMGGGGGASFDR.[A]		0	2	1383.61		P63220	[R].MGESDDSILR.[L]	1xOxidation [M1]	0	1	1138.5		P49792	[K].MGQHSSNVQWR.[A]		0	1	1329.61		O00566
Q13148	[K].MDETDASSAVK.[V]		0	1	1153.5		P23246	[R].MGGGGAMNMGDPYGSGGQK.[F]		0	1	1771.72		P38646	[K].MEEFKDQLPADECNK.[L]	1xCarbamidomethyl [C13]	1	1	1853.8		P09874	[R].MAIMVQSPMFDGK.[V]		0	1	1454.68		O95394	[R].MGLLAVLR.[S]		0	1	872.539		P63220	[R].MGESDDSILR.[L]		0	3	1122.51		Q9P258	[K].MGQLGLGNQTDAVPSPAQIMYNGQPITK.[M]		0	1	2929.45		O43707
Q9NQ29	[R].MDLGECTK.[I]	1xCarbamidomethyl [C6]	0	1	953.407		Q96I24	[R].MGGGSIEVSVPR.[F]		0	1	1188.6		P50579	[R].MEEGEVYAIETFGSTGK.[G]		0	1	1847.84		P06493	[K].MALNHPYFNDLDNQIK.[K]		0	1	1932.93		P40939	[K].MGLVDQLVEPLGPGLKPPEER.[T]		0	2	2274.22		P52272	[R].MGANSLER.[M]	1xOxidation [M1]	0	1	893.415		Q13435	[K].MGTPVPRPPQDMGQIGVR.[T]		0	1	1935.99		Q03252
P21980	[R].MDLLPLHMGLHK.[L]		0	1	1404.75		P52272	[K].MGGMEGPFGGGMENMGR.[F]		0	2	1714.68		P23246	[R].MEELHNQEMQK.[R]		0	2	1416.62		O96008	[K].MAIQTQQSK.[F]		0	2	1034.53		Q9BSC4	[K].MGIYYIPVLGPAPR.[W]		0	1	1546.85		P52272	[R].MGANNLER.[M]	1xOxidation [M1]	0	1	920.425		P23246	[R].MGYMDPR.[E]		0	4	869.364		P55884
Q86V81	[K].MDMSLDDIIK.[L]		0	2	1180.56		Q92499	[R].MGLAISLVATEK.[E]		0	1	1232.69		P23246	[R].MEELHNQEMQK.[R]	1xOxidation [M9]	0	1	1432.62		Q99856	[K].MALVADEQQR.[L]		0	1	1160.57		P31942	[R].MGMGNNYSGGYGTPDGLGGYGR.[G]		0	1	2180.91		Q9UK76	[K].MASNIFGTPEENQASWAK.[S]		0	1	1980.91		P09874	[K].MIFDVESMK.[K]		0	2	1099.52		O14980
P61163	[R].LYSTWIGGSILASLDTFK.[K]		0	1	1972.04		O43765	[R].MGLALSSLNK.[H]		0	1	1033.57		Q15233	[R].MEELHNQEVQK.[R]		0	3	1384.65		Q14254	[K].MALVLEALPQIAAK.[I]		0	2	1467.86		P52272	[R].MGPAMGPALGAGIER.[M]		0	1	1427.71		Q9BUF5	[K].MASTFIGNSTAIQELFK.[R]		0	1	1857.94		P68104	[K].MDSTEPPYSQK.[R]		0	1	1282.56		Q16204
P78527	[K].MDPMNIWDDIITNR.[C]		0	5	1733.8		P52272	[R].MGLAMGGGGGASFDR.[A]		0	2	1383.61		Q15233	[R].MEELHNQEVQK.[R]	1xOxidation [M1]	0	1	1400.65		Q9Y305	[K].MAPSAEER.[T]		0	1	890.404		Q9H0U4	[R].MGPGAASGGERPNLK.[I]		0	1	1441.72		Q96EE3	[R].MATCSSDQSVK.[V]	1xCarbamidomethyl [C4]	0	1	1213.52		Q04637	[R].MDQYFNQMEK.[I]		0	1	1333.56		Q96T88
P68104	[K].MDSTEPPYSQK.[R]		0	1	1282.56		Q01813	[R].MGVEAVIALLEATPDTPACVVSLNGNHAVR.[L]	1xCarbamidomethyl [C19]	0	1	3104.59		Q99661	[R].MEGAEINK.[S]		0	1	891.424		Q16643	[R].MAPTPIPTR.[S]		0	3	983.534		P62820	[R].MGPGATAGGAEK.[S]		0	2	1046.49		P62753	[R].MATEVAADALGEEWK.[G]		0	1	1620.76		Q9Y4E8	[K].LYNLLLLR.[M]		0	1	1017.65		Q9H910
Q99615	[R].MDSTNADALYVR.[G]		0	1	1355.63		O14777	[K].MGLEDTLEQLNAMITESK.[R]		0	1	2022.97		Q9BXP5	[K].MEGGTENDLR.[I]		0	1	1121.49		O00566	[R].MAPVITEETTLQLEDIIK.[Q]		0	1	2044.09		P52272	[R].MGPLGLDHMASSIER.[M]		0	2	1613.78		P78527	[K].MAVLALLAK.[I]		0	1	929.585		O60506	[K].LYNNHEIR.[S]		0	1	1058.54		Q9UK76
O75643	[R].MDTDLETMDLDQGGEALAPR.[Q]		0	1	2177.97		Q6UN15	[R].MGLEVIPVTSTTNK.[I]		0	2	1489.79		Q00610	[K].MEGNAEESTLFCFAVR.[G]	1xCarbamidomethyl [C12]	0	1	1860.83		Q9NYF8	[K].MAPVPLDDSNRPASLTK.[D]		0	1	1811.93		P14866	[R].MGPPVGGHR.[R]		0	3	907.457		P46060	[R].MAVQDAVDALMQK.[A]		0	1	1419.7		P61421	[R].LYPEGLAQLAR.[A]		0	2	1230.68		Q96EE3
Q9NRX1	[R].MDTEEARPAK.[R]		0	2	1147.54		P18031	[R].MGLIQTADQLR.[F]		0	1	1245.66		Q9Y2Q3	[R].MELLAHLLGEK.[W]		0	3	1253.69		O43707	[R].MAPYQGPDAVPGALDYK.[S]		0	1	1792.86		Q14847	[R].MGPSGGEGMEPER.[R]		0	1	1333.55		P30520	[R].MCDLVSDFDGFSER.[F]	1xCarbamidomethyl [C2]	0	1	1677.69		Q03701	[K].LYQHEINLFK.[S]		0	1	1304.7		P62753
P43243	[R].MDYEDDRLR.[D]		1	3	1212.53		P41252	[K].MGITEYNNQCR.[A]	1xCarbamidomethyl [C10]	0	1	1385.59		P06753	[K].MEIQEIQLK.[E]		0	2	1131.61		Q03252	[K].MAQALEELR.[S]		0	1	1060.55		Q14847	[R].MGPSGGEGMEPERR.[D]		1	1	1489.65		P46063	[K].MCDNCCK.[D]	3xCarbamidomethyl [C2; C5; C6]	0	3	987.315		O14818	[R].LYQTDPSGTYHAWK.[A]		0	3	1666.79		P46379
Q13123	[K].MEADGVEVK.[R]		0	1	977.461		P40939	[K].MGLVDQLVEPLGPGLKPPEER.[T]		0	2	2274.22		P49321	[R].MENGVLGNALEGVHVEEEEGEK.[T]		0	1	2369.09		P55884	[K].MAQELYMEQK.[N]		0	1	1270.58		Q9Y6W5	[K].MGQEFVESK.[E]		0	1	1054.49		Q14376	[R].MCEDLWR.[W]	1xCarbamidomethyl [C2]	0	1	1009.42		P17812	[K].IYQYVINK.[E]		0	1	1040.58		Q16643
O75643	[K].MEADPELSK.[F]		0	2	1019.47		P31942	[R].MGMGNNYSGGYGTPDGLGGYGR.[G]		0	1	2180.91		P37837	[R].MESALDQLK.[Q]		0	3	1034.52		O14980	[R].MAQEVLTHLK.[E]		0	3	1169.63		Q6UN15	[R].MGLEVIPVTSTTNK.[I]		0	2	1489.79		Q00839	[K].MCLFAGFQR.[K]	1xCarbamidomethyl [C2]	0	3	1129.53		P53396	[K].LYRPGSVAYVSR.[S]		0	2	1367.74		Q9NRX1
Q9C0C9	[K].MEAVPDVER.[K]		0	1	1045.5		Q9Y316	[K].MGMSIIEQLDPVSFSNYLK.[K]		0	1	2172.07		O60610	[K].MESDFEQK.[L]		0	2	1013.42		O00232	[R].MAQLLDLSVDESEAFLSNLVVNK.[T]		0	1	2535.3		Q13148	[K].MDETDASSAVK.[V]		0	2	1153.5		Q9H910	[R].MASNIFGPTEEPQNIPK.[R]		0	1	1872.92		Q92616	[K].LYRPPPVLDALGR.[V]		0	2	1466.85		Q969X6
P07384	[K].MEDGEFWMSFR.[D]		0	1	1434.58		P52272	[R].MGPAMGPALGAGIER.[M]		0	2	1427.71		O00232	[K].MEVDYSATVDQR.[L]		0	1	1413.63		Q96T88	[K].MASATSSSQR.[D]		0	2	1025.47		P55010	[R].MDEISDHAK.[V]		0	1	1045.46		Q9BXL5	[K].MCQEAAVPK.[I]	1xCarbamidomethyl [C2]	0	1	1033.48		P22102	[R].IYSHSLLPVLR.[S]		0	1	1297.76		P68036
Q99460	[R].MEEADALIESLCR.[D]	1xCarbamidomethyl [C12]	0	1	1536.7		P62820	[R].MGPGATAGGAEK.[S]		0	3	1046.49		Q7L014	[R].MFDMGFEPQVMR.[I]		0	1	1487.65		P50454	[R].LYGPSSVSFADDFVR.[S]		0	1	1659.8		P15170	[K].MDDPTVNWSNER.[Y]		0	1	1463.62		P30101	[K].MDATANDVPSPYEVR.[G]		0	1	1664.76		P78527	[R].LYSLALHPNAFK.[R]		0	1	1373.76		Q6RFH5
P42704	[K].MEEANIQPNR.[V]		0	2	1201.56		P52272	[R].MGPLGLDHMASSIER.[M]		0	1	1613.78		Q99615	[R].MDSTNADALYVR.[G]		0	1	1355.63		P26639	[R].IYGISFPDPK.[M]		0	1	1136.6		P33176	[K].LYLVDLAGSEK.[V]		0	1	1207.66		P21333	[K].MDCQECPEGYR.[V]	2xCarbamidomethyl [C3; C6]	0	1	1444.53		O75083	[R].LYSILGTTLK.[D]		0	2	1108.66		P24666
P41227	[K].MEEDPDDVPHGHITSLAVK.[R]		0	1	2089.99		Q14847	[R].MGPSGGEGMEPER.[R]		0	1	1333.55		Q9Y266	[-].MGGEQEEER.[F]		0	1	1064.43		Q9BVI4	[K].LYGLLDPSVFHVK.[Y]		0	1	1487.83		O15042	[R].LYLVSDVLYNSSAK.[V]		0	1	1571.83		P15170	[K].MDDPTVNWSNER.[Y]		0	1	1463.62		O15042	[K].LYSILQGDSPTK.[W]		0	1	1321.7		Q9H2G2
P52272	[K].MEEESGAPGVPSGNGAPGPK.[G]		0	1	1867.85		Q14847	[R].MGPSGGEGMEPERR.[D]		1	1	1489.65		Q9H8Y8	[K].LYVYNTDTDNCR.[E]	1xCarbamidomethyl [C11]	0	1	1533.66		P36542	[R].IYGLGSLALYEK.[A]		0	1	1326.73		Q9Y4E8	[K].LYNLLLLR.[M]		0	1	1017.65		P55072	[K].MDELQLFR.[G]		0	2	1051.52		P38646	[K].LYSPSQIGAFVLMK.[M]		0	1	1553.84		Q06546
P07237	[K].MDSTANEVEAVK.[V]		0	1	1293.6		P49792	[K].MGQHSSNVQWR.[A]		0	1	1329.61		Q13242	[R].IYVGNLPTDVR.[E]		0	1	1246.68		P55072	[R].IVSQLLTLMDGLK.[Q]		0	3	1430.83		O75533	[K].IYNSIYIGSQDALIAHYPR.[I]		0	1	2194.13		P55010	[R].MDEISDHAK.[V]		0	1	1045.46		O75746; Q9UJS0	[K].IYSTLAGTR.[K]		0	1	981.536		P49005
O14979	[K].MFIGGLSWDTSK.[K]		0	2	1341.65		Q15042	[R].MGSPEER.[R]		0	1	805.351		P22314	[R].IYDDDFFQNLDGVANALDNVDAR.[M]		0	1	2600.19		Q8IX12	[R].IVSQPQPAR.[R]		0	1	995.563		Q9ULC4	[K].LYPAAVDTIVAIMAEGK.[Q]		0	4	1761.95		Q13148	[K].MDETDASSAVK.[V]		0	1	1153.5		P21333	[R].LYSVSYLLK.[D]		0	1	1085.62		P80303
Q9UJS0	[K].IYSTLAGTR.[K]		0	1	981.536		Q14254	[R].MGIEILSFTIK.[D]		0	1	1251.7		Q96KP4	[K].LYDDIDFDIEEFAK.[D]		0	1	1732.8		P49368	[R].IVSRPEELREDDVGTGAGLLEIK.[K]		1	2	2496.33		P21281	[R].IYPEEMIQTGISAIDGMNSIAR.[G]		0	2	2409.18		Q9C0C9	[R].MDLFSALIK.[G]		0	1	1037.57		P30086	[K].LYTLVLTDPDAPSR.[K]		0	2	1560.83		Q8IUI8
O75083	[R].LYSILGTTLK.[D]		0	1	1108.66		P09211	[R].MLLADQGQSWK.[E]		0	1	1276.64		A6NHR9	[R].IYDETQGR.[Q]		0	1	981.464		O95782	[R].IVSSASTDLQDYTYYFVPAPWLSVK.[L]		0	1	2850.42		P83731	[K].IYPGHGR.[R]		0	5	799.421		Q9Y383	[R].MDLGECLK.[V]	1xCarbamidomethyl [C6]	0	2	965.443		P62899	[K].LYTLVTYVPVTTFK.[N]		0	2	1644.92		Q96AG4
Q15269	[R].LWDMFDSWR.[T]		0	1	1255.56		Q99615	[R].MDSTNADALYVR.[G]		0	1	1355.63		P62750	[K].LYDIDVAK.[V]		0	3	936.504		Q9Y266	[R].LVSSDPEINTK.[K]		0	2	1202.63		P52788	[R].IYPHGLVLLDLQSYDGDAQGK.[E]		0	2	2302.17		P21980	[R].MDLLPLHMGLHK.[L]		0	2	1404.75		Q29RF7	[K].LYTVCDVALCVINSK.[S]	2xCarbamidomethyl [C5; C10]	0	1	1754.88		P51692; P42229
O75533	[K].IWDPTPSHTPAGAATPGR.[G]		0	3	1831.91		P07237	[K].MDSTANEVEAVK.[V]		0	1	1293.6		O60884	[K].LYDILGVPPGASENELK.[K]		0	1	1814.95		P08238	[R].LVSSPCCIVTSTYGWTANMER.[I]	2xCarbamidomethyl [C6; C7]	0	3	2432.1		Q15019	[R].LYPWGVVEVENPEHNDFLK.[L]		0	2	2285.12		P09543	[K].MDLVTYFGK.[R]		0	1	1073.53		Q13867	[K].LYTVEYLSNMVGGR.[K]		0	1	1601.8		P07900
Q8IWA0	[K].LWDYIDGILIK.[T]		0	1	1348.75		Q9ULC4	[K].LYPAAVDTIVAIMAEGK.[Q]		0	3	1761.95		O75643	[R].LYDLNHNEIGELIR.[M]		0	1	1698.88		Q9GZS3	[K].IVSVGDDQEIHIYDCPI.[-]	1xCarbamidomethyl [C15]	0	1	1972.93		P43246	[R].LYQGINQLPNVIQALEK.[H]		0	2	1941.08		P13667	[K].MDATANDVPSDR.[Y]		0	1	1291.56		Q9UHX1	[R].IYVASVHQDLSDDDIK.[S]		0	1	1817.89		Q6P2Q9
P35606	[K].IWDYQNK.[T]		0	1	966.468		P21281	[R].IYPEEMIQTGISAIDGMNSIAR.[G]		0	1	2409.18		Q9Y3F4	[R].IYDLNKPEAEPK.[E]		0	1	1416.74		Q13451	[K].IVSWLEMEYGLSEK.[E]		0	1	1683.83		O14818	[R].LYQTDPSGTYHAWK.[A]		0	2	1666.79		Q96T88	[K].MASATSSSQR.[D]		0	2	1025.47		P14618	[K].IYVDDGLISLQVK.[Q]		0	1	1462.82		Q01469
P14314	[K].LWEEQLAAAK.[A]		0	1	1158.62		P61421	[R].LYPEGLAQLAR.[A]		0	2	1230.68		Q8NI27	[K].LYDQCHDTLVQFGGFLASNLSTEDYIK.[R]	1xCarbamidomethyl [C5]	0	1	3134.48		Q02790	[K].IVSWLEYESSFSNEEAQK.[A]		0	2	2146		P17812	[K].IYQYVINK.[E]		0	1	1040.58		O14980	[R].MAQEVLTHLK.[E]		0	4	1169.63		Q07955	[R].IYVGNLPPDIR.[T]		0	5	1256.7		Q16531
Q05048	[K].LWEISTGR.[T]		0	1	961.51		P83731	[K].IYPGHGR.[R]		0	1	799.421		O43684	[R].LYDVPANSMR.[L]		0	1	1165.57		Q9BWD1	[R].IVSWSQVGVEPSIMGIGPIPAIK.[Q]		0	1	2378.32		P53396	[K].LYRPGSVAYVSR.[S]		0	2	1367.74		P55884	[K].MAQELYMEQK.[N]		0	1	1270.58		Q13242	[R].IYVGNLPTDVR.[E]		0	1	1246.68		Q9BVI4
Q12904	[K].IWEQIQPDLHTNDECVATYK.[G]	1xCarbamidomethyl [C15]	0	1	2460.15		P52788	[R].IYPHGLVLLDLQSYDGDAQGK.[E]		0	3	2302.17		P78346	[R].LYDVVAVFPK.[T]		0	1	1150.65		Q6RFH5	[K].LVTCTGYHQVR.[V]	1xCarbamidomethyl [C4]	0	1	1333.67		Q92616	[K].LYRPPPVLDALGR.[V]		0	1	1466.85		P14868	[K].IYVISLAEPR.[L]		0	1	1160.67		Q96I99	[K].LYNLFLK.[I]		0	1	910.54		P61224
P49593	[R].LWEVAGQWQK.[Q]		0	1	1244.64		Q9NQT5	[K].LYPLEIVFGMNGR.[I]		0	1	1508.79		Q9UKF6	[R].LYEALTPVH.[-]		0	1	1042.56		P24666	[K].LVTDQNISENWR.[V]		0	1	1474.73		P22102	[R].IYSHSLLPVLR.[S]		0	1	1297.76		Q9H8Y8	[K].LYVYNTDTDNCR.[E]	1xCarbamidomethyl [C11]	0	1	1533.66		P14868	[K].IYVISLAEPR.[L]		0	2	1160.67		P62244
Q96J01	[K].LWEVQCESPTFTVAWHPK.[R]	1xCarbamidomethyl [C6]	0	1	2215.06		Q8TCS8	[K].LYPNMTAVLLHNTQLDQR.[K]		0	1	2127.1		Q96EE3	[R].IYEAPDVMNLSQWSLQHEISCK.[L]	1xCarbamidomethyl [C21]	0	1	2648.25		P21333	[R].LVSNHSLHETSSVFVDSLTK.[A]		0	2	2200.12		O75083	[R].LYSILGTTLK.[D]		0	2	1108.66		P49916	[K].IYYPDFIVPDPK.[K]		0	1	1466.76		O15042	[R].LYLVSDVLYNSSAK.[V]		0	1	1571.83		P57721; Q15366
Q15029	[R].LWGDIYFNPK.[T]		0	1	1252.64		P11413	[K].IYPTIWWLFR.[D]		0	1	1394.76		P54136	[K].IYDALDVSLIER.[G]		0	1	1406.75		P49005	[K].LVTGTVLAVFGSVR.[D]		0	1	1418.84		O15042	[K].LYSILQGDSPTK.[W]		0	1	1321.7		Q8IYB3	[K].MAAADSVQQR.[R]		0	2	1076.52		Q15645	[K].IYLSCLEELMK.[C]	1xCarbamidomethyl [C5]	0	1	1398.7		Q15365
O00507	[R].LWGEPVNLR.[E]		0	1	1083.59		Q15019	[R].LYPWGVVEVENPEHNDFLK.[L]		0	2	2285.12		Q9HB71	[K].IYEDGDDDMK.[R]		0	3	1200.47		Q96AG4	[K].LVTLPVSFAQLK.[N]		0	1	1315.8		P38646	[K].LYSPSQIGAFVLMK.[M]		0	3	1553.84		P14866	[K].MAAAGGGGGGGR.[Y]		0	3	918.421		P20042	[R].LYFLQCETCHSR.[C]	2xCarbamidomethyl [C6; C9]	0	1	1613.72		Q92616
Q9UNX4	[K].IWGLDFGDCHK.[S]	1xCarbamidomethyl [C9]	0	3	1347.62		P43246	[R].LYQGINQLPNVIQALEK.[H]		0	2	1941.08		Q9HB71	[K].IYEDGDDDMKR.[T]		1	1	1356.57		P51692; P42229	[R].LVTQDTENELK.[K]		0	1	1289.66		O75746; Q9UJS0	[K].IYSTLAGTR.[K]		0	1	981.536		Q9BSL1	[K].MADVSAEEK.[K]		0	2	979.44		P14625	[K].IYFMAGSSR.[K]		0	1	1031.5		P49903
Q9NS69	[R].LWGLTEMFPER.[V]		0	1	1378.68		O14818	[R].LYQTDPSGTYHAWK.[A]		0	2	1666.79		Q9BXJ9	[K].IYEEAWTK.[Y]		0	2	1039.51		P07900	[R].LVTSPCCIVTSTYGWTANMER.[I]	2xCarbamidomethyl [C6; C7]	0	5	2446.12		P21333	[R].LYSVSYLLK.[D]		0	1	1085.62		Q9ULW0	[R].MAEVEAQK.[A]		0	1	905.44		P11586	[K].IYGADDIELLPEAQHK.[A]		0	1	1811.92		P10599
P60709; P68032	[K].IWHHTFYNELR.[V]		0	5	1515.75		P17812	[K].IYQYVINK.[E]		0	1	1040.58		P25788	[K].LYEEGSNK.[R]		0	2	939.442		Q6P2Q9	[K].LVVDSHVQYR.[L]		0	1	1215.65		Q93008	[K].LYSVVSQLIR.[C]		0	1	1177.69		Q9UI26	[K].MAFFTYPTLTEICR.[R]	1xCarbamidomethyl [C13]	0	1	1749.83		P49915	[K].LYGAQFHPEVGLTENGK.[V]		0	1	1859.93		P54577
Q9UNM6	[K].LWHQLTLQVLDFVQDPCFAQGDGLIK.[L]	1xCarbamidomethyl [C17]	0	1	3041.56		P53396	[K].LYRPGSVAYVSR.[S]		0	2	1367.74		P07954	[R].IYELAAGGTAVGTGLNTR.[I]		0	1	1763.93		Q01469	[K].LVVECVMNNVTCTR.[I]	2xCarbamidomethyl [C5; C12]	0	1	1694.8		P30086	[K].LYTLVLTDPDAPSR.[K]		0	1	1560.83		Q6YP21	[R].MAGATPVFIPLR.[S]		0	1	1272.71		P17812	[K].LYGDADYLEER.[H]		0	2	1343.61		Q13257
Q8NI36	[R].IWIFDGPTGEGR.[L]		0	2	1347.67		Q92616	[K].LYRPPPVLDALGR.[V]		0	2	1466.85		P07384	[K].LYELIITR.[Y]		0	1	1020.61		Q16531	[R].IVVFQYSDGK.[L]		0	1	1155.6		Q5QJE6	[K].LYTSAPNTSQGK.[D]		0	1	1266.63		P30153	[R].MAGDPVANVR.[F]		0	3	1029.51		P62136; P36873; P62140	[R].IYGFYDECK.[R]	1xCarbamidomethyl [C8]	0	2	1194.51		P07195
Q9NT62	[R].LWLFGYDEQR.[Q]		0	1	1326.65		P22102	[R].IYSHSLLPVLR.[S]		0	1	1297.76		Q9UNM6	[K].LYENFISEFEHR.[V]		0	1	1583.75		Q9BVI4	[K].LVVGGLLSPEEDQSLLLSQFR.[E]		0	1	2300.25		Q29RF7	[K].LYTVCDVALCVINSK.[S]	2xCarbamidomethyl [C5; C10]	0	1	1754.88		P07384	[R].MAIESAGFK.[L]		0	1	953.476		P36542	[R].IYGLGSLALYEK.[A]		0	2	1326.73		P35579
P49748	[K].LWISNGGLADIFTVFAK.[T]		0	1	1852		O75083	[R].LYSILGTTLK.[D]		0	1	1108.66		P30086	[K].LYEQLSGK.[-]		0	2	937.499		P61224	[K].LVVLGSGGVGK.[S]		0	2	985.604		Q13084	[K].IYVAELIQQLQQQALSEPAVVQK.[R]		0	1	2596.43		P27708	[R].MALLATVLGR.[F]		0	1	1044.62		Q9BVI4	[K].LYGLLDPSVFHVK.[Y]		0	1	1487.83		Q9Y4E8
Q96T88	[K].LWNEVLASLK.[D]		0	1	1172.67		P38646	[K].LYSPSQIGAFVLMK.[M]		0	3	1553.84		A6NHR9	[K].LYFKPIGDPVFAR.[D]		0	1	1522.84		P57721; Q15366	[R].LVVPASQCGSLIGK.[G]	1xCarbamidomethyl [C8]	0	1	1428.79		Q99623	[R].IYLTADNLVLNLQDESFTR.[G]		0	2	2225.14		P22695	[R].MALIGLGVSHPVLK.[Q]		0	1	1434.85		P26639	[R].IYGISFPDPK.[M]		0	2	1136.6		Q14692
P63244	[K].LWNTLGVCK.[Y]	1xCarbamidomethyl [C8]	0	1	1090.57		Q9UJS0	[K].IYSTLAGTR.[K]		0	1	981.536		P20042	[R].LYFLQCETCHSR.[C]	2xCarbamidomethyl [C6; C9]	0	1	1613.72		Q15365	[R].LVVPATQCGSLIGK.[G]	1xCarbamidomethyl [C8]	0	1	1442.8		Q15645	[K].IYLSCLEELMK.[C]	1xCarbamidomethyl [C5]	0	1	1398.7		P18206	[R].MALLMAEMSR.[L]		0	1	1152.56		P50454	[R].LYGPSSVSFADDFVR.[S]		0	1	1659.8		Q9BWD1
Q5UIP0	[K].LWPLFVK.[L]		0	1	902.55		P61163	[R].LYSTWIGGSILASLDTFK.[K]		0	1	1972.04		P14625	[K].IYFMAGSSR.[K]		0	1	1031.5		Q5T4S7	[R].LVVSSLEALESCFAVGPIIEK.[E]	1xCarbamidomethyl [C12]	0	1	2261.21		P27708	[K].LYLNETFSELR.[L]		0	1	1384.71		Q9HD15	[R].MALLVQELSSHR.[W]		0	1	1383.74		O75131	[K].LYGPTNFSPIINHVAR.[F]		0	1	1798.96		Q13451
Q9GZL7	[K].IWSTVPTDEEDEMEESTNRPR.[K]		0	1	2521.11		P21333	[R].LYSVSYLLK.[D]		0	2	1085.62		P49915	[K].LYGAQFHPEVGLTENGK.[V]		0	1	1859.93		P49903	[K].LVVTQEDVELAYQEAMMNMAR.[L]		0	1	2441.15		Q9H5Q4	[K].LYLIQMIPR.[Q]		0	1	1146.67		P09874	[R].MAIMVQSPMFDGK.[V]		0	1	1454.68		P11021	[K].LYGSAGPPPTGEEDTAEKDEL.[-]		1	1	2175.99		P25787
O43172	[K].LWSVPDCNLLHTLR.[G]	1xCarbamidomethyl [C7]	0	2	1723.89		P30086	[K].LYTLVLTDPDAPSR.[K]		0	4	1560.83		O75694	[K].LYGEFADPFK.[L]		0	1	1186.58		P80303	[R].LVTLEEFLK.[A]		0	1	1091.63		Q8WWY3	[R].IYEYVESR.[M]		0	1	1058.52		P06493	[K].MALNHPYFNDLDNQIK.[K]		0	2	1932.93		P28838	[K].LYGSGDQEAWQK.[G]		0	1	1381.64		P07814
Q9UMS4	[R].IWSVPNASCVQVVR.[A]	1xCarbamidomethyl [C9]	0	1	1614.84		Q5QJE6	[K].LYTSAPNTSQGK.[D]		0	1	1266.63		Q9HB71	[K].IYEDGDDDMK.[R]	1xOxidation [M9]	0	2	1216.47		O00231	[R].LVSLYFDTK.[R]		0	1	1085.59		A6NHR9	[K].LYFKPIGDPVFAR.[D]		0	2	1522.84		O96008	[K].MAIQTQQSK.[F]		0	2	1034.53		Q14152	[R].LYHDIAQQAFK.[F]		0	1	1333.69		O60684; P52294
O43172	[K].IWTHPGWSPLK.[T]		0	1	1321.71		Q9Y262	[K].LYTTMPVAK.[L]		0	1	1023.55		P52788	[R].LYCPVEFSK.[E]	1xCarbamidomethyl [C3]	0	1	1142.56		Q9BQG0	[R].LVSIVDSLHLEMEEALTEQVAR.[F]		0	1	2482.29		P20042	[R].LYFLQCETCHSR.[C]	2xCarbamidomethyl [C6; C9]	0	1	1613.72		Q14254	[K].MALVLEALPQIAAK.[I]		0	2	1467.86		Q5SY16	[R].LYHILTPVPPEELR.[T]		0	1	1676.94		P02768
Q15029	[K].IYADTFGDINYQEFAK.[R]		0	1	1894.89		Q13867	[K].LYTVEYLSNMVGGR.[K]		0	1	1601.8		P50990	[K].LYAVHQEGNK.[N]		0	4	1158.59		O43707	[K].LVSIGAEEIVDGNAK.[M]		0	1	1514.81		P14625	[K].IYFMAGSSR.[K]		0	1	1031.5		Q9UQ35	[R].MAPALSGANLTSPR.[V]		0	1	1385.72		P68036	[K].IYHPNIDEK.[G]		0	1	1128.57		P48047
P50990	[K].LYAVHQEGNK.[N]		0	5	1158.59		Q13084	[K].IYVAELIQQLQQQALSEPAVVQK.[R]		0	1	2596.43		Q16881	[R].LYAGSTVK.[C]		0	3	838.467		Q14204	[K].LVPLLLEDGGEAPAALEAALEEK.[S]		0	2	2348.26		P11586	[K].IYGADDIELLPEAQHK.[A]		0	1	1811.92		Q16643	[R].MAPTPIPTR.[S]		0	2	983.534		O14980	[R].IYLDMLNVYK.[C]		0	1	1271.67		P02100
P63244	[R].LWDLTTGTTTR.[R]		0	1	1264.65		Q9UHX1	[R].IYVASVHQDLSDDDIK.[S]		0	1	1817.89		Q13610	[K].IWDILGDRPSLVHSR.[D]		0	1	1763.96		Q8N1F7	[K].LVPLNQESVEER.[V]		0	1	1412.74		P17812	[K].LYGDADYLEER.[H]		0	1	1343.61		O43707	[R].MAPYQGPDAVPGALDYK.[S]		0	1	1792.86		Q00610	[K].IYIDSNNNPER.[F]		0	1	1334.63		Q13492
Q01780	[K].LYCNVDSNK.[Q]	1xCarbamidomethyl [C3]	0	1	1112.5		P14618	[K].IYVDDGLISLQVK.[Q]		0	2	1462.82		Q6RFH5	[K].IWDLQGSEEPVFR.[A]		0	1	1575.78		O75390	[K].IVPNVLLEQGK.[A]		0	2	1209.72		P62136; P36873; P62140	[R].IYGFYDECK.[R]	1xCarbamidomethyl [C8]	0	1	1194.51		Q03252	[K].MAQALEELR.[S]		0	1	1060.55		P49720	[R].LYIGLAGLATDVQTVAQR.[L]		0	2	1889.05		P54819
Q6RFH5	[K].IWDLQGSEEPVFR.[A]		0	1	1575.78		O75533	[K].IYNSIYIGSQDALIAHYPR.[I]		0	1	2194.13		P63244	[R].LWDLTTGTTTR.[R]		0	1	1264.65		P46087	[R].LVPTGLDFGQEGFTR.[F]		0	1	1636.83		P36542	[R].IYGLGSLALYEK.[A]		0	1	1326.73		Q86V81	[K].MDMSLDDIIK.[L]		0	4	1180.56		Q9NZI8	[K].LYIGNLNESVTPADLEK.[V]		0	1	1875.97		Q12931
Q9NVJ2	[K].IWDIGGQPR.[F]		0	4	1041.55		Q9BT78	[K].LYNNITFEELGALLEIPAAK.[A]		0	3	2219.2		Q15269	[R].LWDMFDSWR.[T]		0	1	1255.56		P30085	[K].IVPVEITISLLK.[R]		0	1	1324.85		Q9BVI4	[K].LYGLLDPSVFHVK.[Y]		0	1	1487.83		Q99832	[-].MMPTPVILLK.[E]		0	2	1142.67		P41252	[R].LYLINSPVVR.[A]		0	1	1173.7		Q5UIP0
P51692; P42229	[R].LVTQDTENELK.[K]		0	1	1289.66		O60506	[K].LYNNHEIR.[S]		0	2	1058.54		O75533	[K].IWDPTPSHTPAGAATPGR.[G]		0	2	1831.91		P29692	[K].LVPVGYGIR.[K]		0	2	973.583		P26639	[R].IYGISFPDPK.[M]		0	1	1136.6		Q9HC38	[K].MDPEGSK.[L]		0	5	763.329		Q9H5Q4	[K].LYLIQMIPR.[Q]		0	1	1146.67		Q96KR1
P07900	[R].LVTSPCCIVTSTYGWTANMER.[I]	2xCarbamidomethyl [C6; C7]	0	6	2446.12		Q9Y4E8	[K].LYNLLLLR.[M]		0	1	1017.65		Q8IWA0	[K].LWDYIDGILIK.[T]		0	1	1348.75		Q8NEJ9	[R].LVPVHYDETEAER.[E]		0	1	1557.75		P50454	[R].LYGPSSVSFADDFVR.[S]		0	1	1659.8		Q04637	[R].MDQYFNQMEK.[I]		0	1	1333.56		Q10713	[R].LYLNVLNR.[H]		0	1	1004.59		P11766
Q9H2P9	[K].LVVADREEVEQEADNILK.[D]		1	1	2070.07		P17812	[K].LYGDADYLEER.[H]		0	1	1343.61		P14314	[K].LWEEQLAAAK.[A]		0	1	1158.62		P18206	[K].LVQAAQMLQSDPYSVPAR.[D]		0	1	1974.01		P11021	[K].LYGSAGPPPTGEEDTAEKDEL.[-]		1	1	2175.99		O60610	[K].MESDFEQK.[L]		0	3	1013.42		P33176	[K].LYLVDLAGSEK.[V]		0	1	1207.66		P36776
Q6P2Q9	[K].LVVDSHVQYR.[L]		0	1	1215.65		O75694	[K].LYGEFADPFK.[L]		0	2	1186.58		Q05048	[K].LWEISTGR.[T]		0	1	961.51		Q99623	[K].IVQAEGEAEAAK.[M]		0	1	1215.62		Q9UHX1	[R].IYVASVHQDLSDDDIK.[S]		0	1	1817.89		Q99719	[R].MESPIPILPLPTPDAETEK.[L]		0	2	2078.07		P07237	[K].MDSTANEVEAVK.[V]		0	1	1293.6		O75874
Q01469	[K].LVVECVMNNVTCTR.[I]	2xCarbamidomethyl [C5; C12]	0	1	1694.8		P62136; P36873; P62140	[R].IYGFYDECK.[R]	1xCarbamidomethyl [C8]	0	1	1194.51		Q16718	[K].LWEPLVEEPPADQWK.[W]		0	1	1836.92		Q06830	[R].LVQAFQFTDK.[H]		0	1	1196.63		P28838	[K].LYGSGDQEAWQK.[G]		0	1	1381.64		O00232	[K].MEVDYSATVDQR.[L]		0	1	1413.63		Q9H8Y8	[K].LYVYNTDTDNCR.[E]	1xCarbamidomethyl [C11]	0	1	1533.66		P41091
O00170	[K].LVVEEYYEVLDHCSSILNK.[Y]	1xCarbamidomethyl [C13]	0	1	2310.13		P36542	[R].IYGLGSLALYEK.[A]		0	1	1326.73		Q12904	[K].IWEQIQPDLHTNDECVATYK.[G]	1xCarbamidomethyl [C15]	0	1	2460.15		P10809	[K].LVQDVANNTNEEAGDGTTTATVLAR.[S]		0	1	2560.25		Q5SY16	[R].LYHILTPVPPEELR.[T]		0	1	1676.94		O14579	[R].MFADYLAHESR.[R]		0	2	1339.61		P14866	[K].MAAAGGGGGGGR.[Y]		0	7	918.421		O43707
Q16531	[R].IVVFQYSDGK.[L]		0	1	1155.6		Q9BVI4	[K].LYGLLDPSVFHVK.[Y]		0	1	1487.83		P49593	[R].LWEVAGQWQK.[Q]		0	1	1244.64		P35580	[K].LVQEQGSHSK.[F]		0	1	1112.57		Q14683	[K].LYHNEVEIEK.[L]		0	1	1273.64		Q7L014	[R].MFDMGFEPQVMR.[I]		0	2	1487.65		Q9Y490	[R].MATNAAAQNAIK.[K]		0	1	1203.62		Q9UPU5
Q9BVI4	[K].LVVGGLLSPEEDQSLLLSQFR.[E]		0	1	2300.25		P26639	[R].IYGISFPDPK.[M]		0	2	1136.6		Q96J01	[K].LWEVQCESPTFTVAWHPK.[R]	1xCarbamidomethyl [C6]	0	1	2215.06		P25787	[K].LVQIEYALAAVAGGAPSVGIK.[A]		0	3	2027.15		P68036	[K].IYHPNIDEK.[G]		0	1	1128.57		P07814	[K].MFEIVFEDPK.[I]		0	2	1254.61		P78527	[K].MAVLALLAK.[I]		0	1	929.585		O00231
P61224	[K].LVVLGSGGVGK.[S]		0	1	985.604		P50454	[R].LYGPSSVSFADDFVR.[S]		0	1	1659.8		Q15029	[R].LWGDIYFNPK.[T]		0	1	1252.64		P42677	[R].LVQSPNSYFMDVK.[C]		0	2	1527.75		P61077	[KR].IYHPNINSNGSICLDILR.[S]	1xCarbamidomethyl [C13]	0	1	2099.07		Q04637	[R].MFFDALYDEDVVK.[E]		0	2	1591.73		P46060	[R].MAVQDAVDALMQK.[A]		0	1	1419.7		P21333
P62244	[K].IVVNLTGR.[L]		0	3	871.536		P11021	[K].LYGSAGPPPTGEEDTAEKDEL.[-]		1	1	2175.99		Q9UNX4	[K].IWGLDFGDCHK.[S]	1xCarbamidomethyl [C9]	0	2	1347.62		O60684; P52294	[K].IVQVALNGLENILR.[L]		0	1	1551.92		P30613	[R].IYIDDGLISLVVQK.[I]		0	2	1575.9		Q9BVL2	[K].MFLGDAVDVFETR.[R]		0	1	1499.72		P07437	[K].MAVTFIGNSTAIQELFK.[R]		0	1	1869.98		P55072
P57721; Q15366	[R].LVVPASQCGSLIGK.[G]	1xCarbamidomethyl [C8]	0	2	1428.79		P28838	[K].LYGSGDQEAWQK.[G]		0	1	1381.64		Q9NS69	[R].LWGLTEMFPER.[V]		0	1	1378.68		P02768	[R].LVRPEVDVMCTAFHDNEETFLK.[K]	1xCarbamidomethyl [C10]; 1xOxidation [M9]	0	1	2666.26		O14980	[R].IYLDMLNVYK.[C]		0	1	1271.67		O14979	[K].MFIGGLSWDTSK.[K]		0	1	1341.65		P07437	[K].MAVTFIGNSTAIQELFK.[R]	1xOxidation [M1]	0	1	1885.97		Q8IX12
Q15365	[R].LVVPATQCGSLIGK.[G]	1xCarbamidomethyl [C8]	0	1	1442.8		Q14152	[R].LYHDIAQQAFK.[F]		0	1	1333.69		P60709; P68032	[K].IWHHTFYNELR.[V]		0	3	1515.75		P48047	[K].LVRPPVQVYGIEGR.[Y]		0	1	1582.91		Q00610	[K].IYIDSNNNPER.[F]		0	1	1334.63		Q14103	[K].MFIGGLSWDTTK.[K]		0	1	1355.67		P30520	[R].MCDLVSDFDGFSER.[F]	1xCarbamidomethyl [C2]	0	2	1677.69		P49368
Q5T4S7	[R].LVVSSLEALESCFAVGPIIEK.[E]	1xCarbamidomethyl [C12]	0	2	2261.21		P61077	[KR].IYHPNINSNGSICLDILR.[S]	1xCarbamidomethyl [C13]	0	1	2099.07		Q9UNM6	[K].LWHQLTLQVLDFVQDPCFAQGDGLIK.[L]	1xCarbamidomethyl [C17]	0	1	3041.56		P02100	[K].LVSAVAIALAHK.[Y]		0	1	1192.74		Q9UIA9	[K].IYIGDQVQK.[S]		0	1	1063.58		P37837	[R].MESALDQLK.[Q]		0	3	1034.52		Q14376	[R].MCEDLWR.[W]	1xCarbamidomethyl [C2]	0	1	1009.42		Q9Y266
P49903	[K].LVVTQEDVELAYQEAMMNMAR.[L]		0	1	2441.15		Q969X6	[K].IYKPLLFMDLLDER.[T]		0	2	1765.96		Q8NI36	[R].IWIFDGPTGEGR.[L]		0	2	1347.67		Q9UPN3	[K].LVSDANEQYK.[L]		0	1	1166.57		P49720	[R].LYIGLAGLATDVQTVAQR.[L]		0	3	1889.05		Q14103	[K].MFIGGLSWDTTK.[K]	1xOxidation [M1]	0	1	1371.66		Q00839	[K].MCLFAGFQR.[K]	1xCarbamidomethyl [C2]	0	2	1129.53		P08238
P10599	[K].LVVVDFSATWCGPCK.[M]	2xCarbamidomethyl [C11; C14]	0	3	1738.83		P30613	[R].IYIDDGLISLVVQK.[I]		0	1	1575.9		Q9NT62	[R].LWLFGYDEQR.[Q]		0	2	1326.65		Q13492	[K].LVSDDLDSSLANLVGNLGIGNGTTK.[N]		0	2	2473.28		Q9NZI8	[K].LYIGNLNESVTPADLEK.[V]		0	1	1875.97		P35244	[K].MFILSDGEGK.[N]		0	1	1096.53		Q9BXL5	[K].MCQEAAVPK.[I]	1xCarbamidomethyl [C2]	0	1	1033.48		Q9GZS3
P54577	[R].LVVVLCNLKPQK.[M]	1xCarbamidomethyl [C6]	0	1	1410.85		Q07955	[R].IYVGNLPPDIR.[T]		0	5	1256.7		Q96T88	[K].LWNEVLASLK.[D]		0	2	1172.67		P54819	[K].LVSDEMVVELIEK.[N]		0	1	1503.8		O00425	[K].LYIGNLSENAAPSDLESIFK.[D]		0	1	2181.11		P69905	[R].MFLSFPTTK.[T]		0	2	1071.55		P13667	[K].MDATANDVPSDR.[Y]		0	1	1291.56		Q02790
Q13257	[K].LVVVISNIESGEVLER.[W]		0	2	1755.99		O14980	[R].IYLDMLNVYK.[C]		0	1	1271.67		P63244	[K].LWNTLGVCK.[Y]	1xCarbamidomethyl [C8]	0	1	1090.57		Q12931	[K].LVSDGQALPEMEIHLQTNAEK.[G]		0	2	2323.16		P41252	[R].LYLINSPVVR.[A]		0	1	1173.7		P69905	[R].MFLSFPTTK.[T]	1xOxidation [M1]	0	2	1087.55		P30101	[K].MDATANDVPSPYEVR.[G]		0	1	1664.76		Q99798
P07195	[K].IVVVTAGVR.[Q]		0	2	913.583		Q9NZI8	[K].LYIGNLNESVTPADLEK.[V]		0	2	1875.97		Q9GZL7	[K].IWSTVPTDEEDEMEESTNRPR.[K]		0	1	2521.11		P05787	[K].LVSESSDVLPK.[-]		0	1	1173.64		Q14152	[R].LYHDIAQQAFK.[F]		0	1	1333.69		Q15393	[-].MFLYNLTLQR.[A]		0	1	1298.69		P21333	[K].MDCQECPEGYR.[V]	2xCarbamidomethyl [C3; C6]	0	1	1444.53		P02786
Q14692	[K].LVYAPLSGVGGVLYDK.[D]		0	1	1650.91		O00425	[K].LYIGNLSENAAPSDLESIFK.[D]		0	1	2181.11		O43172	[K].LWSVPDCNLLHTLR.[G]	1xCarbamidomethyl [C7]	0	1	1723.89		P11766	[K].LVSEYMSK.[K]		0	1	956.476		P14618	[K].IYVDDGLISLQVK.[Q]		0	1	1462.82		Q99729	[K].MFVGGLSWDTSK.[K]		0	2	1327.64		Q14137	[K].MDDPDYWR.[T]		0	1	1097.44		O00764
Q99798	[K].IVYGHLDDPASQEIER.[G]		0	1	1841.9		P51812	[K].LYLILDFLR.[G]		0	1	1165.7		Q9UMS4	[R].IWSVPNASCVQVVR.[A]	1xCarbamidomethyl [C9]	0	1	1614.84		P36776	[K].IVSGEAESVEVTPENLQDFVGKPVFTVER.[M]		0	1	3175.62		Q07955	[R].IYVGNLPPDIR.[T]		0	4	1256.7		Q92879	[K].MFVGQVPR.[T]		0	1	933.497		P15170	[K].MDDPTVNWSNER.[Y]		0	1	1463.62		Q96KP4
P26358	[K].LVYQIFDTFFAEQIEK.[D]		0	1	1991.02		P41252	[R].LYLINSPVVR.[A]		0	1	1173.7		O43172	[K].IWTHPGWSPLK.[T]		0	1	1321.71		O75874	[R].LVSGWVKPIIIGR.[H]		0	1	1437.89		Q13242	[R].IYVGNLPTDVR.[E]		0	1	1246.68		P60842; Q14240	[K].MFVLDEADEMLSR.[G]		0	2	1555.71		P55010	[R].MDEISDHAK.[V]		0	1	1045.46		P62750
O00764	[R].LVYVCDPVLGDK.[W]	1xCarbamidomethyl [C5]	0	1	1377.71		Q9H5Q4	[K].LYLIQMIPR.[Q]		0	1	1146.67		P46776	[K].LWTLVSEQTR.[V]		0	2	1232.66		P41091	[K].IVSLFAEHNDLQYAAPGGLIGVGTK.[I]		0	1	2570.36		Q9NYF8	[K].MAPVPLDDSNRPASLTK.[D]		0	1	1811.93		P60842; Q14240	[K].MFVLDEADEMLSR.[G]	1xOxidation [M]	0	3	1571.71		Q13148	[K].MDETDASSAVK.[V]		0	1	1153.5		O60884
Q12788	[K].LWALPQCQLLGVFSGHR.[R]	1xCarbamidomethyl [C7]	0	1	1982.04		Q5VYK3	[R].LYLQELITITQK.[A]		0	1	1462.85		Q15029	[K].IYADTFGDINYQEFAK.[R]		0	1	1894.89		P10599	[K].LVVVDFSATWCGPCK.[M]	2xCarbamidomethyl [C11; C14]	0	1	1738.83		O43707	[R].MAPYQGPDAVPGALDYK.[S]		0	1	1792.86		P52272	[R].MGAGLGHGMDR.[V]		0	2	1101.49		O60264	[K].MDGAPDGR.[G]		0	2	818.346		O75643
Q12788	[K].LWALQDFSCLK.[T]	1xCarbamidomethyl [C9]	0	1	1380.7		Q99541	[K].LYLSWVEWK.[R]		0	1	1223.65		P62136; P36873; P62140	[R].IYGFYDECK.[R]	1xCarbamidomethyl [C8]	0	1	1194.51		Q92922	[K].MEADPDGQQPEK.[A]		0	1	1344.57		Q03252	[K].MAQALEELR.[S]		0	1	1060.55		P52272	[R].MGAGMGFGLER.[M]		0	1	1125.52		Q9NV06	[K].MDGPGYGDEEEPLHTILGK.[T]		0	1	2057.95		Q9Y3F4
P13639	[K].IWCFGPDGTGPNILTDITK.[G]	1xCarbamidomethyl [C3]	0	3	2105.04		Q99623	[R].IYLTADNLVLNLQDESFTR.[G]		0	3	2225.14		Q13085	[R].IYVSANSGAR.[I]		0	1	1037.54		P54577	[R].LVVVLCNLKPQK.[M]	1xCarbamidomethyl [C6]	0	3	1410.85		P55884	[K].MAQELYMEQK.[N]		0	1	1270.58		Q99547	[K].MFLKPQD.[-]		0	1	878.444		Q9C0C9	[R].MDLFSALIK.[G]		0	1	1037.57		O00231
Q13347	[R].LWDCETGK.[Q]	1xCarbamidomethyl [C4]	0	2	1008.45		Q9HB71	[K].IYITLTGVHQVPTENVQVHFTER.[S]		0	3	2681.4		P36542	[R].IYGLGSLALYEK.[A]		0	2	1326.73		P07195	[K].IVVVTAGVR.[Q]		0	2	913.583		O14980	[R].MAQEVLTHLK.[E]		0	4	1169.63		P49756	[R].MEQEAER.[R]		0	5	892.383		P21980	[R].MDLLPLHMGLHK.[L]		0	1	1404.75		Q9HB71
Q9Y3F4	[R].LWDHATMTEVK.[S]		0	1	1330.65		P33176	[K].LYLVDLAGSEK.[V]		0	1	1207.66		P26639	[R].IYGISFPDPK.[M]		0	2	1136.6		Q9GZL7	[K].IWSTVPTDEEDEMEESTNRPR.[K]		0	1	2521.11		Q96T88	[K].MASATSSSQR.[D]		0	4	1025.47		Q15833	[R].MEPTYQLSR.[W]		0	1	1124.54		Q9H074	[K].MDMEEIIQR.[I]		0	1	1164.54		Q9BXJ9
Q13610	[K].IWDILGDRPSLVHSR.[D]		0	1	1763.96		P24941	[K].LYLVFEFLHQDLK.[K]		0	1	1664.9		P52788	[R].IYPHGLVLLDLQSYDGDAQGK.[E]		0	1	2302.17		O43172	[K].LWSVPDCNLLHTLR.[G]	1xCarbamidomethyl [C7]	0	2	1723.89		Q9H910	[R].MASNIFGPTEEPQNIPK.[R]		0	1	1872.92		Q9P013	[R].MENILSGNPLLNLTGPSQPQANFK.[V]		0	1	2583.32		Q86V81	[K].MDMSLDDIIK.[L]		0	1	1180.56		P25788
P54136	[K].IYDALDVSLIER.[G]		0	1	1406.75		O15042	[R].LYLVSDVLYNSSAK.[V]		0	1	1571.83		P11413	[K].IYPTIWWLFR.[D]		0	2	1394.76		Q9UMS4	[R].IWSVPNASCVQVVR.[A]	1xCarbamidomethyl [C9]	0	1	1614.84		Q9UK76	[K].MASNIFGTPEENQASWAK.[S]		0	1	1980.91		P07237	[K].MDSTANEVEAVK.[V]		0	2	1293.6		P78527	[K].MDPMNIWDDIITNR.[C]		0	1	1733.8		P07954
P22314	[R].IYDDDFFQNLDGVANALDNVDAR.[M]		0	1	2600.19		Q96I99	[K].LYNLFLK.[I]		0	1	910.54		Q15019	[R].LYPWGVVEVENPEHNDFLK.[L]		0	2	2285.12		O43172	[K].IWTHPGWSPLK.[T]		0	1	1321.71		Q9BUF5	[K].MASTFIGNSTAIQELFK.[R]		0	2	1857.94		O75643	[R].MDTDLETMDLDQGGEALAPR.[Q]		0	1	2177.97		P62753	[R].MATEVAADALGEEWK.[G]		0	1	1620.76		P07384
Q96KP4	[K].LYDDIDFDIEEFAK.[D]		0	2	1732.8		P49720	[R].LYIGLAGLATDVQTVAQR.[L]		0	3	1889.05		P43246	[R].LYQGINQLPNVIQALEK.[H]		0	2	1941.08		Q96T37	[R].LWVGGLGPWVPLAALAR.[E]		0	1	1776.03		Q96EE3	[R].MATCSSDQSVK.[V]	1xCarbamidomethyl [C4]	0	1	1213.52		Q9NRX1	[R].MDTEEARPAK.[R]		0	1	1147.54		Q8IYB3	[K].MAAADSVQQR.[R]		0	1	1076.52		Q9UNM6
Q9UIA9	[K].IYIGDQVQK.[S]		0	1	1063.58		Q13242	[R].IYVGNLPTDVR.[E]		0	1	1246.68		Q03701	[K].LYQHEINLFK.[S]		0	1	1304.7		Q15029	[K].IYADTFGDINYQEFAK.[R]		0	1	1894.89		P62753	[R].MATEVAADALGEEWK.[G]		0	1	1620.76		P43243	[R].MDYEDDR.[L]		0	4	943.346		Q96EE3	[R].MATCSSDQSVK.[V]	1xCarbamidomethyl [C4]	0	2	1213.52		Q8WWY3
P49720	[R].LYIGLAGLATDVQTVAQR.[L]		0	3	1889.05		Q14498	[R].LYVGSLHFNITEDMLR.[G]		0	2	1907.97		P11310	[K].IYQIYEGTSQIQR.[L]		0	1	1598.82		P50990	[K].LYAVHQEGNK.[N]		0	5	1158.59		P46379	[R].MATHTLITGLEEYVR.[E]		0	1	1733.89		P43243	[R].MDYEDDRLR.[D]		1	3	1212.53		Q9UK76	[K].MASNIFGTPEENQASWAK.[S]		0	1	1980.91		P20042
Q9NZI8	[K].LYIGNLNESVTPADLEK.[V]		0	2	1875.97		Q06203	[K].LYVSNLGIGHTR.[Y]		0	2	1329.73		O14818	[R].LYQTDPSGTYHAWK.[A]		0	2	1666.79		Q01780	[K].LYCNVDSNK.[Q]	1xCarbamidomethyl [C3]	0	1	1112.5		O00566	[R].MAPVITEETTLQLEDIIK.[Q]		0	1	2044.09		Q92922	[K].MEADPDGQQPEK.[A]		0	1	1344.57		Q5T4S7	[K].MAAETDPHK.[S]		0	1	999.456		P14625
O00425	[K].LYIGNLSENAAPSDLESIFK.[D]		0	1	2181.11		Q9H910	[R].MASNIFGPTEEPQNIPK.[R]		0	1	1872.92		P17812	[K].IYQYVINK.[E]		0	1	1040.58		P54136	[K].IYDALDVSLIER.[G]		0	1	1406.75		P78527	[K].MAVLALLAK.[I]		0	1	929.585		O75643	[K].MEADPELSK.[F]		0	1	1019.47		Q9BSL1	[K].MADVSAEEK.[K]		0	1	979.44		P11586
P41252	[R].LYLINSPVVR.[A]		0	1	1173.7		Q9UK76	[K].MASNIFGTPEENQASWAK.[S]		0	1	1980.91		P53396	[K].LYRPGSVAYVSR.[S]		0	2	1367.74		P22314	[R].IYDDDFFQNLDGVANALDNVDAR.[M]		0	1	2600.19		P46060	[R].MAVQDAVDALMQK.[A]		0	1	1419.7		Q99460	[R].MEEADALIESLCR.[D]	1xCarbamidomethyl [C12]	0	1	1536.7		Q9ULW0	[R].MAEVEAQK.[A]		0	1	905.44		P49915
Q9H5Q4	[K].LYLIQMIPR.[Q]		0	1	1146.67		Q96EE3	[R].MATCSSDQSVK.[V]	1xCarbamidomethyl [C4]	0	1	1213.52		Q92616	[K].LYRPPPVLDALGR.[V]		0	2	1466.85		Q96KP4	[K].LYDDIDFDIEEFAK.[D]		0	3	1732.8		P07437	[K].MAVTFIGNSTAIQELFK.[R]		0	3	1869.98		P42704	[K].MEEANIQPNR.[V]		0	2	1201.56		Q9UI26	[K].MAFFTYPTLTEICR.[R]	1xCarbamidomethyl [C13]	0	2	1749.83		P62136; P36873
Q99541	[K].LYLSWVEWK.[R]		0	1	1223.65		P62753	[R].MATEVAADALGEEWK.[G]		0	2	1620.76		P50395	[K].LYSESLAR.[Y]		0	1	938.494		A6NHR9	[R].IYDETQGR.[Q]		0	1	981.464		P07437	[K].MAVTFIGNSTAIQELFK.[R]	1xOxidation [M1]	0	1	1885.97		P41227	[K].MEEDPDDVPHGHITSLAVK.[R]		0	1	2089.99		Q8WXA9	[R].MAGDETQPTR.[F]		0	1	1105.49		P36542
Q99623	[R].IYLTADNLVLNLQDESFTR.[G]		0	3	2225.14		P78527	[K].MAVLALLAK.[I]		0	1	929.585		P22102	[R].IYSHSLLPVLR.[S]		0	1	1297.76		Q5UIP0	[K].LWPLFVK.[L]		0	1	902.55		Q8NFW8	[K].MAYYEMR.[A]		0	1	963.406		P52272	[K].MEEESGAPGVPSGNGAPGPK.[G]		0	1	1867.85		O14980	[R].MAKPEEVLVVENDQGEVVR.[E]		0	1	2141.09		Q9BVI4
Q9HB71	[K].IYITLTGVHQVPTENVQVHFTER.[S]		0	2	2681.4		P46060	[R].MAVQDAVDALMQK.[A]		0	2	1419.7		P83731	[K].IYPGHGR.[R]		0	2	799.421		O60884	[K].LYDILGVPPGASENELK.[K]		0	2	1814.95		P30520	[R].MCDLVSDFDGFSER.[F]	1xCarbamidomethyl [C2]	0	1	1677.69		Q9H307	[K].MEEETEVR.[E]		0	2	1022.45		P27708	[R].MALLATVLGR.[F]		0	1	1044.62		P26639
P24941	[K].LYLVFEFLHQDLK.[K]		0	1	1664.9		Q10713	[R].MAVQFELEDLNLRPDPEPLLTEMIHEAAYR.[E]		0	1	3540.75		O75083	[R].LYSILGTTLK.[D]		0	2	1108.66		Q9Y3F4	[R].IYDLNKPEAEPK.[E]		0	1	1416.74		Q00839	[K].MCLFAGFQR.[K]	1xCarbamidomethyl [C2]	0	3	1129.53		P38646	[K].MEEFKDQLPADECNK.[L]	1xCarbamidomethyl [C13]	1	1	1853.8		P22695	[R].MALIGLGVSHPVLK.[Q]		0	1	1434.85		P50454
O15042	[R].LYLVSDVLYNSSAK.[V]		0	1	1571.83		P07437	[K].MAVTFIGNSTAIQELFK.[R]		0	4	1869.98		P38646	[K].LYSPSQIGAFVLMK.[M]		0	3	1553.84		O00231	[K].LYDNLLEQNLIR.[V]		0	2	1503.82		Q9BXL5	[K].MCQEAAVPK.[I]	1xCarbamidomethyl [C2]	0	1	1033.48		P50579	[R].MEEGEVYAIETFGSTGK.[G]		0	1	1847.84		P18206	[R].MALLMAEMSR.[L]		0	1	1152.56		O75131
Q14376	[R].IYNLGTGTGYSVLQMVQAMEK.[A]		0	1	2303.14		Q8NFW8	[K].MAYYEMR.[A]		0	1	963.406		O75746; Q9UJS0	[K].IYSTLAGTR.[K]		0	1	981.536		O43684	[R].LYDVPANSMR.[L]		0	1	1165.57		O43488	[R].MDAPASAAAVR.[A]		0	1	1059.53		P23246	[R].MEELHNQEMQK.[R]		0	3	1416.62		P09874	[R].MAIMVQSPMFDGK.[V]		0	2	1454.68		P11021
Q9Y4E8	[K].LYNLLLLR.[M]		0	1	1017.65		P30520	[R].MCDLVSDFDGFSER.[F]	1xCarbamidomethyl [C2]	0	1	1677.69		P61163	[R].LYSTWIGGSILASLDTFK.[K]		0	1	1972.04		Q9HB71	[K].IYEDGDDDMK.[R]		0	2	1200.47		P13667	[K].MDATANDVPSDR.[Y]		0	1	1291.56		Q15233	[R].MEELHNQEVQK.[R]		0	2	1384.65		P06493	[K].MALNHPYFNDLDNQIK.[K]		0	2	1932.93		Q14152
O60506	[K].LYNNHEIR.[S]		0	1	1058.54		Q9BXL5	[K].MCQEAAVPK.[I]	1xCarbamidomethyl [C2]	0	1	1033.48		P21333	[R].LYSVSYLLK.[D]		0	2	1085.62		P07954	[R].IYELAAGGTAVGTGLNTR.[I]		0	1	1763.93		P30101	[K].MDATANDVPSPYEVR.[G]		0	1	1664.76		Q15233	[R].MEELHNQEVQK.[R]	1xOxidation [M1]	0	1	1400.65		O96008	[K].MAIQTQQSK.[F]		0	1	1034.53		P22314
Q9BT78	[K].LYNNITFEELGALLEIPAAK.[A]		0	3	2219.2		Q6PKG0	[K].MDADGFLPITLIASFHR.[V]		0	1	1903.97		P30086	[K].LYTLVLTDPDAPSR.[K]		0	2	1560.83		Q9UNM6	[K].LYENFISEFEHR.[V]		0	2	1583.75		P21333	[K].MDCQECPEGYR.[V]	2xCarbamidomethyl [C3; C6]	0	1	1444.53		Q99661	[R].MEGAEINK.[S]		0	1	891.424		Q14254	[K].MALVLEALPQIAAK.[I]		0	1	1467.86		P54136
Q9ULC4	[K].LYPAAVDTIVAIMAEGK.[Q]		0	6	1761.95		Q6PKG0	[K].MDADGFLPITLIASFHR.[V]	1xOxidation [M1]	0	1	1919.97		P62899	[K].LYTLVTYVPVTTFK.[N]		0	2	1644.92		Q8WWY3	[R].IYEYVESR.[M]		0	1	1058.52		O75369	[K].MDCQETPEGYK.[V]	1xCarbamidomethyl [C3]	0	1	1357.54		Q9BXP5	[K].MEGGTENDLR.[I]		0	1	1121.49		Q9UQ35	[R].MAPALSGANLTSPR.[V]		0	1	1385.72		Q01780
P21281	[R].IYPEEMIQTGISAIDGMNSIAR.[G]		0	1	2409.18		Q96T88	[K].MASATSSSQR.[D]		0	2	1025.47		Q5QJE6	[K].LYTSAPNTSQGK.[D]		0	1	1266.63		A6NHR9	[K].LYFKPIGDPVFAR.[D]		0	1	1522.84		P49321	[R].MAVLNEQVK.[E]		0	1	1031.56		Q15428	[K].MEKPPAPPSLPAGPPGVK.[R]		0	1	1769.96		Q16643	[R].MAPTPIPTR.[S]		0	3	983.534		P50990
P52788	[R].IYPHGLVLLDLQSYDGDAQGK.[E]		0	2	2302.17		P13667	[K].MDATANDVPSDR.[Y]		0	1	1291.56		Q13867	[K].LYTVEYLSNMVGGR.[K]		0	1	1601.8		P20042	[R].LYFLQCETCHSR.[C]	2xCarbamidomethyl [C6; C9]	0	1	1613.72		Q99661	[K].MIDMGSACR.[T]	1xCarbamidomethyl [C8]	0	1	1040.43		P09493; P06753	[K].MEIQEIQLK.[E]		0	2	1131.61		Q9NYF8	[K].MAPVPLDDSNRPASLTK.[D]		0	1	1811.93		Q12788
Q9NQT5	[K].LYPLEIVFGMNGR.[I]		0	1	1508.79		P21333	[K].MDCQECPEGYR.[V]	2xCarbamidomethyl [C3; C6]	0	1	1444.53		Q13084	[K].IYVAELIQQLQQQALSEPAVVQK.[R]		0	1	2596.43		P49915	[K].LYGAQFHPEVGLTENGK.[V]		0	1	1859.93		Q16643	[R].MAPTPIPTR.[S]		0	1	983.534		Q9UHX1	[K].MENGQSTAAK.[L]		0	4	1036.47		O43707	[R].MAPYQGPDAVPGALDYK.[S]		0	1	1792.86		P13639
P11413	[K].IYPTIWWLFR.[D]		0	1	1394.76		P15170	[K].MDDPTVNWSNER.[Y]		0	1	1463.62		Q9UHX1	[R].IYVASVHQDLSDDDIK.[S]		0	1	1817.89		P17812	[K].LYGDADYLEER.[H]		0	1	1343.61		Q14254	[K].MALVLEALPQIAAK.[I]		0	2	1467.86		P49321	[R].MENGVLGNALEGVHVEEEEGEK.[T]		0	1	2369.09		Q03252	[K].MAQALEELR.[S]		0	1	1060.55		P04818
Q15019	[R].LYPWGVVEVENPEHNDFLK.[L]		0	1	2285.12		P55072	[K].MDELQLFR.[G]		0	1	1051.52		P14618	[K].IYVDDGLISLQVK.[Q]		0	2	1462.82		P62136; P36873; P62140	[R].IYGFYDECK.[R]	1xCarbamidomethyl [C8]	0	1	1194.51		P14868	[K].IYVISLAEPR.[L]		0	1	1160.67		P34932	[K].MDQPPQAK.[K]		0	2	914.44		P55884	[K].MAQELYMEQK.[N]		0	2	1270.58		Q13347
P43246	[R].LYQGINQLPNVIQALEK.[H]		0	1	1941.08		P55010	[R].MDEISDHAK.[V]		0	1	1045.46		Q07955	[R].IYVGNLPPDIR.[T]		0	5	1256.7		O75643	[R].LYDLNHNEIGELIR.[M]		0	1	1698.88		O75530	[K].LYVWDLEVEDPHK.[A]		0	1	1642.81		Q13242	[R].IYVGNLPTDVR.[E]		0	1	1246.68		O14980	[R].MAQEVLTHLK.[E]		0	3	1169.63		Q9Y3F4
O14818	[R].LYQTDPSGTYHAWK.[A]		0	2	1666.79		Q13148	[K].MDETDASSAVK.[V]		0	2	1153.5		O15042	[K].LYSILQGDSPTK.[W]		0	2	1321.7		Q96T88	[K].LWNEVLASLK.[D]		0	1	1172.67		Q9H8Y8	[K].LYVYNTDTDNCR.[E]	1xCarbamidomethyl [C11]	0	1	1533.66		Q13867	[R].MNDILNHK.[M]		0	1	984.493		Q16204	[K].MAQYLEEER.[H]		0	1	1168.53		Q9GZS3
P17812	[K].IYQYVINK.[E]		0	1	1040.58		Q9C0C9	[R].MDLFSALIK.[G]		0	1	1037.57		P21281	[R].IYPEEMIQTGISAIDGMNSIAR.[G]		0	1	2409.18		Q9NT62	[R].LWLFGYDEQR.[Q]		0	2	1326.65		Q8IYB3	[K].MAAADSVQQR.[R]		0	2	1076.52		Q13263	[R].MNEAFGDTK.[F]		0	1	1012.44		Q96T88	[K].MASATSSSQR.[D]		0	2	1025.47		Q13610
P53396	[K].LYRPGSVAYVSR.[S]		0	1	1367.74		P21980	[R].MDLLPLHMGLHK.[L]		0	1	1404.75		Q9ULC4	[K].LYPAAVDTIVAIMAEGK.[Q]		0	5	1761.95		Q8NI36	[R].IWIFDGPTGEGR.[L]		0	3	1347.67		P14866	[K].MAAAGGGGGGGR.[Y]		0	2	918.421		O75643	[R].NALLQLTDSQIADVAR.[F]		0	1	1727.93		Q9H910	[R].MASNIFGPTEEPQNIPK.[R]		0	1	1872.92		Q6RFH5
Q92616	[K].LYRPPPVLDALGR.[V]		0	2	1466.85		Q9H074	[K].MDMEEIIQR.[I]		0	1	1164.54		O75533	[K].IYNSIYIGSQDALIAHYPR.[I]		0	1	2194.13		P35579	[K].LVWVPSDK.[S]		0	2	943.525		P30566	[K].MAAEEEK.[R]		0	3	807.355		Q00013	[K].NALLSQNPEK.[F]		0	1	1113.59		Q9BUF5	[K].MASTFIGNSTAIQELFK.[R]		0	1	1857.94		P63244
P22102	[R].IYSHSLLPVLR.[S]		0	1	1297.76		Q86V81	[K].MDMSLDDIIK.[L]		0	3	1180.56		P50454	[R].LYGPSSVSFADDFVR.[S]		0	2	1659.8		Q14692	[K].LVYAPLSGVGGVLYDK.[D]		0	1	1650.91		Q5T4S7	[K].MAAETDPHK.[S]		0	1	999.456		Q9GZT3	[R].NALQQENHIIDGVK.[V]		0	2	1578.82		P60228	[R].MLFDYLADK.[H]		0	1	1115.54		O75533
Q00610	[K].IYIDSNNNPER.[F]		0	1	1334.63		P78527	[K].MDPMNIWDDIITNR.[C]		0	3	1733.8		O75131	[K].LYGPTNFSPIINHVAR.[F]		0	1	1798.96		Q99798	[K].IVYGHLDDPASQEIER.[G]		0	1	1841.9		Q9P258	[K].MACGAEFSMIMDCK.[G]	2xCarbamidomethyl [C3; C13]	0	4	1650.65		P31930	[R].NALVSHLDGTTPVCEDIGR.[S]	1xCarbamidomethyl [C14]	0	1	2054		Q9Y333	[-].MLFYSFFK.[S]		0	2	1082.54		P14314
O14980	[R].IYLDMLNVYK.[C]		0	1	1271.67		Q92499	[K].MDQAIIFCR.[T]	1xCarbamidomethyl [C8]	0	1	1153.55		P11021	[K].LYGSAGPPPTGEEDTAEKDEL.[-]		1	1	2175.99		P02786	[R].LVYLVENPGGYVAYSK.[A]		0	1	1771.93		O94979	[R].MADAIILAIAGGQELLAR.[T]		0	2	1826.02		P55036	[R].NAMGSLASQATK.[D]		0	1	1178.58		P09211	[R].MLLADQGQSWK.[E]		0	1	1276.64		Q12904
P30613	[R].IYIDDGLISLVVQK.[I]		0	2	1575.9		P34932	[K].MDQPPQAK.[K]		0	3	914.44		Q14152	[R].LYHDIAQQAFK.[F]		0	1	1333.69		O00764	[R].LVYVCDPVLGDK.[W]	1xCarbamidomethyl [C5]	0	1	1377.71		Q9HCD5	[K].MADEAILQER.[E]		0	1	1175.57		P55072	[K].NAPAIIFIDELDAIAPK.[R]		0	3	1810.99		P78347	[K].MVDQLFCK.[K]	1xCarbamidomethyl [C7]	0	1	1040.49		P61077
Q969X6	[K].IYKPLLFMDLLDER.[T]		0	1	1765.96		Q04637	[R].MDQYFNQMEK.[I]		0	1	1333.56		Q14683	[K].LYHNEVEIEK.[L]		0	1	1273.64		Q12788	[K].LWALPQCQLLGVFSGHR.[R]	1xCarbamidomethyl [C7]	0	1	1982.04		P49750	[K].MADHWETAPR.[H]		0	1	1213.54		Q92616	[K].NAPNDASYDAVR.[Q]		0	1	1292.59		P42704	[K].MVFINNIALAQIK.[N]		0	1	1474.85		Q96J01
A6NHR9	[R].IYDETQGR.[Q]		0	1	981.464		P30101	[K].MDATANDVPSPYEVR.[G]		0	1	1664.76		P68036	[K].IYHPNIDEK.[G]		0	1	1128.57		Q12788	[K].LWALQDFSCLK.[T]	1xCarbamidomethyl [C9]	0	1	1380.7		O00629	[K].MAEDEAETIGNLIEECGGLEK.[I]	1xCarbamidomethyl [C16]	0	1	2308.03		Q99615	[K].NAQAQQEFK.[N]		0	1	1063.52		P40939	[K].MVGVPAALDMMLTGR.[S]		0	1	1561.79		Q9UNX4
P62750	[K].LYDIDVAK.[V]		0	2	936.504		P68104	[K].MDSTEPPYSQK.[R]		0	1	1282.56		P61077	[KR].IYHPNINSNGSICLDILR.[S]	1xCarbamidomethyl [C13]	0	2	2099.07		P13639	[K].IWCFGPDGTGPNILTDITK.[G]	1xCarbamidomethyl [C3]	0	3	2105.04		Q9UQ35	[R].MAPALSGANLTSPR.[V]		0	1	1385.72		Q9NZL9	[R].NAQLDCSK.[L]	1xCarbamidomethyl [C6]	0	1	935.425		P31930	[R].MVLAAAGGVEHQQLLDLAQK.[H]		0	1	2092.12		Q9NS69
O60884	[K].LYDILGVPPGASENELK.[K]		0	1	1814.95		O00232	[R].MAQLLDLSVDESEAFLSNLVVNK.[T]		0	2	2535.3		Q969X6	[K].IYKPLLFMDLLDER.[T]		0	1	1765.96		P04818	[K].IWDANGSR.[D]		0	1	918.443		P27708	[R].MAEIGEHVAPSEAANSLEQAQAAAER.[L]		0	1	2680.26		Q8TCT9	[K].NASDMPETITSR.[D]		0	1	1321.61		Q12904	[R].MVILLCNLKPAK.[M]	1xCarbamidomethyl [C6]	0	1	1399.82		Q9UHD1
O75643	[R].LYDLNHNEIGELIR.[M]		0	1	1698.88		P55884	[K].MAQELYMEQK.[N]		0	1	1270.58		P30613	[R].IYIDDGLISLVVQK.[I]		0	1	1575.9		P43034	[K].LWDFQGFECIR.[T]	1xCarbamidomethyl [C9]	0	1	1470.68		Q9UI26	[K].MAFFTYPTLTEICR.[R]	1xCarbamidomethyl [C13]	0	1	1749.83		P04040	[K].NAIHTFVQSGSHLAAR.[E]		0	1	1708.89		Q96SI9	[R].MVLLPVMK.[F]		0	1	930.551		P60709; P68032
Q9Y3F4	[R].IYDLNKPEAEPK.[E]		0	2	1416.74		O75530	[K].LYVWDLEVEDPHK.[A]		0	1	1642.81		O14980	[R].IYLDMLNVYK.[C]		0	1	1271.67		Q9Y3F4	[R].LWDHATMTEVK.[S]		0	1	1330.65		Q9BXW7	[R].MAFPLLDMVDLER.[R]		0	1	1549.78		Q99615	[K].NASEDEIKK.[A]		1	1	1033.52		P56182	[R].MVLNESLK.[V]		0	1	933.507		Q8NI36
O00231	[K].LYDNLLEQNLIR.[V]		0	1	1503.82		Q9H8Y8	[K].LYVYNTDTDNCR.[E]	1xCarbamidomethyl [C11]	0	1	1533.66		Q00610	[K].IYIDSNNNPER.[F]		0	1	1334.63		Q13610	[K].IWDILGDRPSLVHSR.[D]		0	1	1763.96		Q8WXA9	[R].MAGDETQPTR.[F]		0	1	1105.49		Q96QC0	[K].NASTVVVSDK.[Y]		0	1	1019.54		Q9H583	[K].MVIPALIQSDSGDSIEVSR.[N]		0	1	2017.03		Q96T88
Q96EE3	[R].IYEAPDVMNLSQWSLQHEISCK.[L]	1xCarbamidomethyl [C21]	0	1	2648.25		Q8IYB3	[K].MAAADSVQQR.[R]		0	2	1076.52		O43818	[K].LYLEQLR.[Q]		0	2	934.536		Q6RFH5	[K].IWDLQGSEEPVFR.[A]		0	1	1575.78		P30153	[R].MAGDPVANVR.[F]		0	1	1029.51		P62820	[K].NATNVEQSFMTMAAEIK.[K]		0	2	1884.88		Q7KZF4	[K].MVLSGCAIIVR.[G]	1xCarbamidomethyl [C6]	0	1	1218.67		P63244
Q9HB71	[K].IYEDGDDDMK.[R]		0	3	1200.47		P14866	[K].MAAAGGGGGGGR.[Y]		0	5	918.421		P49720	[R].LYIGLAGLATDVQTVAQR.[L]		0	2	1889.05		P63244	[R].LWDLTTGTTTR.[R]		0	1	1264.65		P08670	[K].MALDIEIATYR.[K]		0	1	1295.67		O95757	[K].NAVEEYVYDFR.[D]		0	1	1404.64		P11908; P60891	[R].MVLVGDVK.[D]		0	1	860.491		Q9GZL7
Q9HB71	[K].IYEDGDDDMKR.[T]		1	1	1356.57		Q5T4S7	[K].MAAETDPHK.[S]		0	1	999.456		Q9NZI8	[K].LYIGNLNESVTPADLEK.[V]		0	1	1875.97		Q15269	[R].LWDMFDSWR.[T]		0	2	1255.56		P49588	[K].MALELLTQEFGIPIER.[L]		0	2	1859.99		Q92598	[K].NAVEEYVYEFR.[D]		0	2	1418.66		Q96AE4	[K].MVMIQDGPQNTGADKPLR.[I]		0	1	1970.98		O43172
P25788	[K].LYEEGSNK.[R]		0	1	939.442		Q9P258	[K].MACGAEFSMIMDCK.[G]	2xCarbamidomethyl [C3; C13]	0	2	1650.65		O00425	[K].LYIGNLSENAAPSDLESIFK.[D]		0	1	2181.11		P49354	[K].LWDNELQYVDQLLK.[E]		0	1	1776.92		P27708	[R].MALLATVLGR.[F]		0	1	1044.62		P34932	[K].NAVEEYVYEMR.[D]		0	1	1402.63		Q9NVP1	[K].MVNDAEPDTK.[K]		0	1	1119.5		Q9UMS4
P07954	[R].IYELAAGGTAVGTGLNTR.[I]		0	1	1763.93		O94979	[R].MADAIILAIAGGQELLAR.[T]		0	3	1826.02		P41252	[R].LYLINSPVVR.[A]		0	1	1173.7		O75533	[K].IWDPTPSHTPAGAATPGR.[G]		0	3	1831.91		P22695	[R].MALIGLGVSHPVLK.[Q]		0	1	1434.85		P38646	[K].NAVITVPAYFNDSQR.[Q]		0	1	1694.85		P11142	[R].MVNHFIAEFK.[R]		0	3	1235.62		Q15029
Q9UNM6	[K].LYENFISEFEHR.[V]		0	2	1583.75		Q9BSL1	[K].MADVSAEEK.[K]		0	1	979.44		Q9H5Q4	[K].LYLIQMIPR.[Q]		0	1	1146.67		Q8IWA0	[K].LWDYIDGILIK.[T]		0	1	1348.75		P18206	[R].MALLMAEMSR.[L]		0	1	1152.56		P61086	[R].NAVIVALSSK.[S]		0	1	1001.6		P52272	[R].MVPAGMGAGLER.[M]		0	3	1188.59		Q9NV31
P30086	[K].LYEQLSGK.[-]		0	3	937.499		O00629	[K].MAEDEAETIGNLIEECGGLEK.[I]	1xCarbamidomethyl [C16]	0	1	2308.03		Q10713	[R].LYLNVLNR.[H]		0	1	1004.59		P14314	[K].LWEEQLAAAK.[A]		0	1	1158.62		P09874	[R].MAIMVQSPMFDGK.[V]		0	2	1454.68		Q9C0C9	[K].NCAQGEGSMAK.[K]	1xCarbamidomethyl [C2]	0	1	1152.48		P56385	[-].MVPPVQVSPLIK.[L]		0	4	1307.78		Q15029
P38646	[K].LYSPSQIGAFVLMK.[M]		0	3	1553.84		P57740	[R].MAEDELFNR.[Y]		0	1	1124.5		Q15645	[K].IYLSCLEELMK.[C]	1xCarbamidomethyl [C5]	0	1	1398.7		Q12904	[K].IWEQIQPDLHTNDECVATYK.[G]	1xCarbamidomethyl [C15]	0	1	2460.15		P06493	[K].MALNHPYFNDLDNQIK.[K]		0	1	1932.93		Q9Y2R9	[K].NCEPMIGLVPILK.[G]	1xCarbamidomethyl [C2]	0	1	1483.8		P49368	[K].MVQFEENGR.[K]		0	2	1109.5		P43243
Q8WWY3	[R].IYEYVESR.[M]		0	1	1058.52		Q9UI26	[K].MAFFTYPTLTEICR.[R]	1xCarbamidomethyl [C13]	0	1	1749.83		Q99541	[K].LYLSWVEWK.[R]		0	1	1223.65		P49593	[R].LWEVAGQWQK.[Q]		0	1	1244.64		O96008	[K].MAIQTQQSK.[F]		0	2	1034.53		Q9Y490	[K].NCGQMSEIEAK.[V]	1xCarbamidomethyl [C2]	0	1	1266.55		P25205	[K].MVSAAFMK.[K]		0	2	884.437		Q13123
P20042	[R].LYFLQCETCHSR.[C]	2xCarbamidomethyl [C6; C9]	0	1	1613.72		Q9BXW7	[R].MAFPLLDMVDLER.[R]		0	1	1549.78		Q99623	[R].IYLTADNLVLNLQDESFTR.[G]		0	3	2225.14		Q96J01	[K].LWEVQCESPTFTVAWHPK.[R]	1xCarbamidomethyl [C6]	0	1	2215.06		Q9Y605	[K].MAEMLVELVR.[R]		0	1	1190.63		P35520	[R].NASNPLAHYDTTADEILQQCDGK.[L]	1xCarbamidomethyl [C20]	0	1	2561.16		O43707	[K].MVSDINNGWQHLEQAEK.[G]		0	1	1998.93		Q92922
O75694	[K].LYGEFADPFK.[L]		0	1	1186.58		Q8WXA9	[R].MAGDETQPTR.[F]		0	1	1105.49		Q9HB71	[K].IYITLTGVHQVPTENVQVHFTER.[S]		0	2	2681.4		Q15029	[R].LWGDIYFNPK.[T]		0	1	1252.64		P30086	[K].LYEQLSGK.[-]		0	3	937.499		O14964	[K].NCGQTVHDEVANK.[Q]	1xCarbamidomethyl [C2]	0	1	1471.66		Q99661	[R].MVSEEMEEQVHSIR.[G]		0	1	1703.77		O00566
P62136; P36873; P62140	[R].IYGFYDECK.[R]	1xCarbamidomethyl [C8]	0	1	1194.51		O14980	[R].MAQEVLTHLK.[E]		0	3	1169.63		P33176	[K].LYLVDLAGSEK.[V]		0	1	1207.66		Q9UNX4	[K].IWGLDFGDCHK.[S]	1xCarbamidomethyl [C9]	0	3	1347.62		Q7L014	[R].MIDMLAANSGR.[V]		0	1	1178.57		Q8N1G4	[R].NALGPGLSPELGPLPALR.[V]		0	2	1772.01		Q8N1G4	[K].MVSGCQTR.[S]	1xCarbamidomethyl [C5]	0	3	938.418		Q14697
P36542	[R].IYGLGSLALYEK.[A]		0	1	1326.73		P30153	[R].MAGDPVANVR.[F]		0	1	1029.51		O15042	[R].LYLVSDVLYNSSAK.[V]		0	1	1571.83		Q9NS69	[R].LWGLTEMFPER.[V]		0	1	1378.68		Q9H583	[K].MIELLADNINLGDPSSMLK.[M]		0	1	2074.06		P42785	[K].NALDPMSVLLAR.[S]		0	1	1299.71		P01023; P20742	[K].MVSGFIPLKPTVK.[M]		0	1	1416.83		P39748
Q9BVI4	[K].LYGLLDPSVFHVK.[Y]		0	1	1487.83		P08670	[K].MALDIEIATYR.[K]		0	3	1295.67		Q9Y4E8	[K].LYNLLLLR.[M]		0	1	1017.65		P60709; P68032	[K].IWHHTFYNELR.[V]		0	4	1515.75		Q9Y490	[K].MVGGIAQIIAAQEEMLR.[K]		0	2	1829.96		Q9BXL5	[K].MYQEISVLQDNSSK.[I]		0	1	1641.78		P19367	[K].MVSGMYLGELVR.[L]		0	1	1354.69		Q96KP4
P26639	[R].IYGISFPDPK.[M]		0	2	1136.6		P49588	[K].MALELLTQEFGIPIER.[L]		0	3	1859.99		O60506	[K].LYNNHEIR.[S]		0	1	1058.54		Q9UNM6	[K].LWHQLTLQVLDFVQDPCFAQGDGLIK.[L]	1xCarbamidomethyl [C17]	0	1	3041.56		P40939	[K].MVGVPAALDMMLTGR.[S]		0	2	1561.79		A0AVT1	[K].MYSIEPADR.[F]		0	2	1081.5		Q8NBF2	[K].MVSVLPIFR.[S]		0	1	1061.62		Q08J23
P50454	[R].LYGPSSVSFADDFVR.[S]		0	2	1659.8		P07384	[R].MAIESAGFK.[L]		0	1	953.476		Q9BT78	[K].LYNNITFEELGALLEIPAAK.[A]		0	2	2219.2		Q13257	[K].LVVVISNIESGEVLER.[W]		0	2	1755.99		P52209	[K].MVHNGIEYGDMQLICEAYHLMK.[D]	1xCarbamidomethyl [C15]	0	1	2652.21		Q15029	[K].MYSTDDGVQFHAFGR.[V]		0	1	1730.76		P09874	[K].MVDPEKPQLGMIDR.[W]		0	1	1628.81		O60610
P11021	[K].LYGSAGPPPTGEEDTAEKDEL.[-]		1	1	2175.99		P22695	[R].MALIGLGVSHPVLK.[Q]		0	1	1434.85		Q9BVI4	[K].LYGLLDPSVFHVK.[Y]		0	1	1487.83		P52209	[K].LVPLLDTGDIIIDGGNSEYR.[D]		0	3	2160.12		P31930	[R].MVLAAAGGVEHQQLLDLAQK.[H]		0	1	2092.12		P78406	[R].NAAEELKPR.[N]		0	1	1027.55		P69891	[K].MVTAVASALSSR.[Y]		0	1	1192.64		O75347
P28838	[K].LYGSGDQEAWQK.[G]		0	1	1381.64		P18206	[R].MALLMAEMSR.[L]		0	1	1152.56		P23246	[R].MGGGGAMNMGDPYGSGGQK.[F]		0	1	1771.72		O75643	[K].MEADPELSK.[F]		0	1	1019.47		Q12904	[R].MVILLCNLKPAK.[M]	1xCarbamidomethyl [C6]	0	1	1399.82		P23193	[K].NAAGALDLLK.[E]		0	1	985.568		Q9Y490	[R].MVAAATNNLCEAANAAVQGHASQEK.[L]	1xCarbamidomethyl [C10]	0	1	2556.19		P00403
Q14683	[K].LYHNEVEIEK.[L]		0	1	1273.64		P09874	[R].MAIMVQSPMFDGK.[V]		0	1	1454.68		Q96I24	[R].MGGGSIEVSVPR.[F]		0	2	1188.6		Q99460	[R].MEEADALIESLCR.[D]	1xCarbamidomethyl [C12]	0	1	1536.7		Q96SI9	[R].MVLLPVMK.[F]		0	1	930.551		O95793	[K].NAAIAVLEELK.[K]		0	1	1170.67		P00374	[R].MTTTSSVEGK.[Q]		0	1	1040.49		Q99497
P68036	[K].IYHPNIDEK.[G]		0	1	1128.57		P06493	[K].MALNHPYFNDLDNQIK.[K]		0	1	1932.93		P52272	[K].MGGMEGPFGGGMENMGR.[F]		0	2	1714.68		P53396	[K].MIVVLGEIGGTEEYK.[I]		0	1	1637.85		Q9H583	[K].MVIPALIQSDSGDSIEVSR.[N]		0	2	2017.03		Q9BT78	[R].NAAQVLVGIPLETGQK.[Q]		0	1	1637.92		P54577	[K].MSSSEEESK.[I]		0	2	1013.41		Q99832
P61077	[KR].IYHPNINSNGSICLDILR.[S]	1xCarbamidomethyl [C13]	0	1	2099.07		O96008	[K].MAIQTQQSK.[F]		0	1	1034.53		P23381	[K].MSASDPNSSIFLTDTAK.[Q]		0	1	1784.84		P08758	[R].MLVVLLQANR.[D]		0	1	1156.69		Q7KZF4	[K].MVLSGCAIIVR.[G]	1xCarbamidomethyl [C6]	0	1	1218.67		Q9Y3B4	[K].NACDHLSGFNVCNR.[Y]	2xCarbamidomethyl [C3; C12]	0	1	1663.71		P26583; P09429	[K].MSSYAFFVQTCR.[E]	1xCarbamidomethyl [C11]	0	1	1496.67		Q8IYB3
O60610	[K].LYKPEVQLR.[R]		0	1	1145.67		Q14254	[K].MALVLEALPQIAAK.[I]		0	2	1467.86		Q13885; P68371	[K].MSATFIGNSTAIQELFK.[R]		0	1	1857.94		Q9H2P9	[-].MLYLIGLGLGDAK.[D]		0	1	1363.77		O60313	[R].MVLVDLPGVINTVTSGMAPDTK.[E]		0	1	2258.18		P14550	[K].NADGTICYDSTHYK.[E]	1xCarbamidomethyl [C7]	0	1	1644.7		P78527	[R].MSTSPEAFLALR.[S]		0	1	1322.68		Q96ST2
A6NHR9	[K].LYFKPIGDPVFAR.[D]		0	1	1522.84		Q16643	[R].MAPTPIPTR.[S]		0	3	983.534		Q13885; P68371	[K].MSATFIGNSTAIQELFK.[R]	1xOxidation [M1]	0	1	1873.94		Q14697	[K].MMDYLQGSGETPQTDVR.[W]		0	1	1927.85		Q96AE4	[K].MVMIQDGPQNTGADKPLR.[I]		0	2	1970.98		Q12906	[R].NADHSMNYQYR.[-]		0	2	1398.59		Q2NL82	[K].MSVLNMVVR.[R]		0	1	1048.56		Q9BT78
Q14103	[K].MFIGGLSWDTTK.[K]		0	1	1355.67		O00566	[R].MAPVITEETTLQLEDIIK.[Q]		0	1	2044.09		P21333	[K].MSCMDNK.[D]	1xCarbamidomethyl [C3]	0	1	885.326		P39748	[R].MMENGIKPVYVFDGKPPQLK.[S]		0	1	2291.19		Q9NVP1	[K].MVNDAEPDTK.[K]		0	1	1119.5		P0DMV9; P34931	[K].NALESYAFNMK.[S]		0	2	1287.6		P06748	[K].MSVQPTVSLGGFEITPPVVLR.[L]		0	4	2227.22		Q13200
Q14103	[K].MFIGGLSWDTTK.[K]	1xOxidation [M1]	0	1	1371.66		O43707	[R].MAPYQGPDAVPGALDYK.[S]		0	1	1792.86		P50213	[R].MSDGLFLQK.[C]		0	2	1038.53		Q96KP4	[R].MMEVAAADVK.[Q]		0	1	1064.51		P11142	[R].MVNHFIAEFK.[R]		0	3	1235.62		P63167	[K].NADMSEEMQQDSVECATQALEK.[Y]	1xCarbamidomethyl [C15]	0	1	2514.04		P06748	[K].MSVQPTVSLGGFEITPPVVLR.[L]	1xOxidation [M1]	0	3	2243.21		Q9UQE7
P69905	[R].MFLSFPTTK.[T]		0	1	1071.55		Q03252	[K].MAQALEELR.[S]		0	1	1060.55		Q15833	[K].MSDILAEGITIVEDINK.[R]		0	2	1860.96		Q08J23	[R].MMGLEVLGEK.[K]		0	2	1106.56		P52272	[R].MVPAGMGAGLER.[M]		0	5	1188.59		Q9H1B7	[R].NAEALAELSESLR.[N]		0	1	1402.72		P24928	[R].MSVTEGGIK.[Y]		0	1	921.471		P43686
P09211	[-].MPPYTVVYFPVR.[G]		0	3	1468.77		Q8NI27	[K].MAGIEITEEMTMEQLEAMTGGEQLK.[A]		0	1	2770.27		Q8WWY3	[R].MSFGEIEEDAYQEDLGFSLGHLGK.[S]		0	1	2672.22		O60610	[R].MMHSNMETLYK.[E]		0	1	1384.61		P52272	[R].MVPAGMGAGLER.[M]	1xOxidation [M6]	0	2	1204.58		Q9NZ63	[K].NAEDCLYELPENIR.[V]	1xCarbamidomethyl [C5]	0	1	1735.8		P23193	[R].MTAEEMASDELK.[E]		0	1	1354.59		Q14683
P12004	[K].MPSGEFAR.[I]		0	2	894.414		P14625	[K].IYFMAGSSR.[K]		0	1	1031.5		Q07021	[K].MSGGWELELNGTEAK.[L]		0	1	1621.75		P00403	[R].MMITSQDVLHSWAVPTLGLK.[T]		0	1	2227.16		P56385	[-].MVPPVQVSPLIK.[L]		0	2	1307.78		Q9Y224	[K].NAEPLINLDVNNPDFK.[A]		0	1	1812.91		P36542	[R].MTAMDNASK.[N]		0	1	968.418		Q15050
Q92974	[R].MQDIPEETESR.[D]		0	1	1334.59		P62875	[R].MLLAHVDLIEK.[L]		0	1	1281.72		Q9NUQ9	[R].MSLFYAEATPMLK.[T]		0	1	1501.74		Q99497	[K].MMNGGHYTYSENR.[V]		0	3	1559.64		Q8WUM4	[K].MVPVSVQQSLAAYNQR.[K]		0	1	1790.92		P18621	[K].NAESNAELK.[G]		0	2	975.474		Q13177	[K].MTDEEIMEK.[L]		0	2	1125.48		Q96ST2
P18206	[R].MQEAMTQEVSDVFSDTTTPIK.[L]		0	2	2358.08		P54136	[R].MLLCEAVAAVMAK.[G]	1xCarbamidomethyl [C4]	0	1	1406.72		Q15020	[K].MSNADFAK.[L]		0	1	883.398		Q99497	[K].MMNGGHYTYSENR.[V]	1xOxidation [M]	0	2	1575.63		P49368	[K].MVQFEENGR.[K]		0	3	1109.5		O43175	[K].NAGNCLSPAVIVGLLK.[E]	1xCarbamidomethyl [C5]	0	2	1625.9		P06748	[R].MTDQEAIQDLWQWR.[K]		0	3	1819.84		Q12931
P19388	[R].MQEENITR.[A]		0	2	1020.48		Q7KZF4	[K].MVLSGCAIIVR.[G]	1xCarbamidomethyl [C6]	0	1	1218.67		Q08752	[K].MSNWQGAIDSCLEALELDPSNTK.[A]	1xCarbamidomethyl [C11]	0	1	2579.18		Q8IYB3	[K].MMQINLTGFLNGK.[N]		0	1	1466.75		P43034	[R].MVRPNQDGTLIASCSNDQTVR.[V]	1xCarbamidomethyl [C14]	0	1	2362.12		P10809	[K].NAGVEGSLIVEK.[I]		0	1	1215.66		P06748	[R].MTDQEAIQDLWQWR.[K]	1xOxidation [M1]	0	3	1835.84		P02100
P33993	[K].MQEHSDQVPVGNIPR.[S]		0	1	1706.83		Q96I24	[K].MVMIQDGPLPTGADKPLR.[I]		0	1	1939.01		P49588	[K].MSNYDTDLFVPYFEAIQK.[G]		0	1	2181.02		Q13200	[R].MLVTFDEELRPLPVSVR.[V]		0	3	2001.08		P78527	[K].MVSAVLNGMLDQSFR.[E]		0	1	1667.82		Q9ULK4	[K].NALADFLPVMK.[L]		0	1	1218.66		P42285	[K].MTDVFEGSIIR.[C]		0	2	1267.64		P16615
Q96SB4	[R].MQEIEEMEK.[E]		0	1	1166.51		Q96AE4	[K].MVMIQDGPQNTGADKPLR.[I]		0	1	1970.98		P18206	[K].MSAEINEIIR.[V]		0	1	1175.61		Q96ST2	[K].MNEAAEEDR.[Q]		0	1	1064.43		O43707	[K].MVSDINNGWQHLEQAEK.[G]		0	1	1998.93		P09661	[K].NAIANASTLAEVER.[L]		0	1	1458.75		P48147	[R].MTELYDYPK.[Y]		0	1	1159.53		P62244
O43719	[R].MQELYGDGK.[D]		0	1	1040.47		O95372	[K].MVMPSWFDLMGLSPDAPEDEAGIK.[K]		0	1	2636.21		Q9Y305	[K].MSPLSIVTALVDK.[I]		0	1	1373.77		P41208	[K].MNFGDFLTVMTQK.[M]		0	1	1531.73		Q99661	[R].MVSEEMEEQVHSIR.[G]		0	1	1703.77		Q9UJX3	[R].NALANQSDCVLHR.[I]	1xCarbamidomethyl [C9]	0	1	1497.72		Q16401	[R].MTESWFSSLSR.[D]		0	1	1330.61		P17980
Q14203	[K].MQEQQADLQR.[R]		0	1	1246.58		Q9NVP1	[K].MVNDAEPDTK.[K]		0	1	1119.5		Q9UQ35	[R].MSQVPAPVPLMSLR.[T]		0	1	1525.82		Q13200	[R].MNLASSFVNGFVNAAFGQDK.[L]		0	2	2117.01		Q8N1G4	[K].MVSGCQTR.[S]	1xCarbamidomethyl [C5]	0	3	938.418		P30566	[R].NALDLLLPK.[L]		0	2	996.609		Q9UBB9	[K].MTEVLDHEER.[V]		0	1	1258.57		O43776
P53007	[R].MQGLEAHK.[Y]		0	1	913.456		P11142	[R].MVNHFIAEFK.[R]		0	3	1235.62		P31939	[R].MSSFGDFVALSDVCDVPTAK.[I]	1xCarbamidomethyl [C14]	0	1	2145.98		P46109	[R].MNINGQWEGEVNGR.[K]		0	1	1603.73		P01023	[K].MVSGFIPLKPTVK.[M]		0	1	1416.83		Q9ULV4	[K].NADPILISLK.[H]		0	1	1083.64		P50395	[R].MTGSEFDFEEMK.[R]		0	1	1450.59		P11274
Q9Y5B9	[R].MQGSLEAHVNGFR.[F]		0	1	1445.7		P11142	[R].MVNHFIAEFK.[R]	1xOxidation [M1]	0	2	1251.62		Q15424	[K].MSSPEDDSDTK.[R]		0	1	1211.47		Q9UQE7	[K].MNLPGEVTFLPLNK.[L]		0	1	1572.85		P19367	[K].MVSGMYLGELVR.[L]		0	2	1354.69		Q4VC31	[K].NCIAQTSAVVK.[N]	1xCarbamidomethyl [C2]	0	1	1190.62		P55884	[R].MTLDTLSIYETPSMGLLDK.[K]		0	1	2128.06		P02768
P40939	[K].MQLLEIITTEK.[T]		0	3	1318.73		P52272	[R].MVPAGMGAGLER.[M]		0	4	1188.59		P54577	[K].MSSSEEESK.[I]		0	2	1013.41		Q9NVJ2	[K].MNLSAIQDR.[E]		0	1	1047.53		Q8NBF2	[K].MVSVLPIFR.[S]		0	1	1061.62		Q13868	[R].NCIISLVTQR.[M]	1xCarbamidomethyl [C2]	0	1	1203.65		O75348	[K].MTILQTYFR.[Q]		0	1	1172.61		Q9H2P9
O75643	[R].MQLSAELQSDTEEILSK.[A]		0	1	1921.94		P52272	[R].MVPAGMGAGLER.[M]	1xOxidation [M6]	0	2	1204.58		Q13177	[R].MSSTIFSTGGK.[D]		0	1	1115.54		P43686	[K].MNLSEEVDLEDYVARPDK.[I]		0	1	2123		Q96I24	[K].MVGFIIGR.[G]		0	2	892.507		P78527	[R].NCISTVVHQGLIR.[I]	1xCarbamidomethyl [C2]	0	1	1496.8		P23434	[K].MTLSNPSELDELMSEEAYEK.[Y]		0	1	2316.03		P53396
P50552	[K].MQPDQQVVINCAIVR.[G]	1xCarbamidomethyl [C11]	0	1	1770.9		Q8WUM4	[K].MVPVSVQQSLAAYNQR.[K]		0	1	1790.92		P26583; P09429	[K].MSSYAFFVQTCR.[E]	1xCarbamidomethyl [C11]	0	2	1496.67		O94822	[K].MNITYDNLR.[V]		0	1	1139.55		P42704	[K].MVFINNIALAQIK.[N]		0	1	1474.85		Q9ULV4	[K].NDQCYDDIR.[V]	1xCarbamidomethyl [C4]	0	3	1198.48		P55036	[K].MTISQQEFGR.[T]		0	1	1196.57		Q15287
P22087	[K].MQQENMKPQEQLTLEPYER.[D]		0	1	2392.13		P49368	[K].MVQFEENGR.[K]		0	3	1109.5		P17980	[K].MSTEEIIQR.[T]		0	1	1106.55		Q14683	[K].MNQVEDEVFEEFCR.[E]	1xCarbamidomethyl [C13]	0	1	1831.76		P42285	[K].MVEEVFSNAIDCLSDEDK.[K]	1xCarbamidomethyl [C12]	0	1	2100.91		Q9BR76	[K].NDQCYEDIR.[V]	1xCarbamidomethyl [C4]	0	1	1212.49		P55072	[K].MTNGFSGADLTEICQR.[A]	1xCarbamidomethyl [C14]	0	1	1799.81		P98175
Q9UNE7	[K].MQQHEQALADCR.[R]	1xCarbamidomethyl [C11]	0	1	1486.65		P43034	[R].MVRPNQDGTLIASCSNDQTVR.[V]	1xCarbamidomethyl [C14]	0	1	2362.12		P48729	[K].MSTPVEVLCK.[G]	1xCarbamidomethyl [C9]	0	1	1163.58		Q15050	[K].MNSGPPGLGGK.[R]		0	2	1014.5		P09874	[K].MVDPEKPQLGMIDR.[W]		0	1	1628.81		P14866	[K].NDQDTWDYTNPNLSGQGDPGSNPNK.[R]		0	1	2734.16		P28331	[R].MTSGVTGDWK.[V]		0	1	1081.5		P78371
P08243	[K].MQQHFEFEYQTK.[V]		0	1	1615.72		P78527	[K].MVSAVLNGMLDQSFR.[E]		0	2	1667.82		P78527	[R].MSTSPEAFLALR.[S]		0	1	1322.68		Q96ST2	[R].MNSTGGQTPR.[R]		0	1	1048.48		P49674	[K].MSTPIEVLCK.[G]	1xCarbamidomethyl [C9]	0	1	1177.6		Q86VP6	[K].NDSMSTTR.[T]		0	3	911.389		O75083	[R].MTVDESGQLISCSMDDTVR.[Y]	1xCarbamidomethyl [C12]	0	1	2143.93		P78371
P40763	[K].MQQLEQMLTALDQMR.[R]		0	1	1835.88		O43707	[K].MVSDINNGWQHLEQAEK.[G]		0	1	1998.93		P78347	[R].MSVDAVEIETLR.[K]		0	2	1362.69		Q12931	[R].MNTLQAIWMMDPK.[D]		0	1	1578.75		P78527	[R].MSTSPEAFLALR.[S]		0	1	1322.68		Q8TEQ6	[R].NDSQHLFIEPR.[T]		0	1	1355.67		O43290	[K].MSSSDTPLGTVALLQEK.[Q]		0	1	1776.9		Q8NBJ5
P02545	[R].MQQQLDEYQELLDIK.[L]		0	1	1893.93		Q99661	[R].MVSEEMEEQVHSIR.[G]		0	1	1703.77		Q2NL82	[K].MSVLNMVVR.[R]		0	1	1048.56		P02100	[K].MNVEEAGGEALGR.[L]		0	1	1332.62		Q2NL82	[K].MSVLNMVVR.[R]		0	1	1048.56		Q99832	[K].NDSVVAGGGAIEMELSK.[Y]		0	2	1676.82		P69892	[K].MVTGVASALSSR.[Y]		0	1	1178.62		P84085
O95757	[K].MQVDQEEGHQK.[C]		0	2	1328.59		Q8N1G4	[K].MVSGCQTR.[S]	1xCarbamidomethyl [C5]	0	3	938.418		P06748	[K].MSVQPTVSLGGFEITPPVVLR.[L]		0	7	2227.22		Q13263	[R].MNEAFGDTK.[F]		0	3	1012.44		P06748	[K].MSVQPTVSLGGFEITPPVVLR.[L]		0	4	2227.22		Q9UQE7	[K].NDVMNLLESAGFSR.[S]		0	2	1552.74		Q15437	[R].MVVPLACLLTPLK.[E]	1xCarbamidomethyl [C7]	0	1	1454.85		Q9BWJ5
P34932	[K].MQVDQEEPHVEEQQQQTPAENK.[A]		0	1	2622.17		P01023	[K].MVSGFIPLKPTVK.[M]		0	1	1416.83		Q7L014	[K].MSQEEVNVFR.[L]		0	1	1238.58		P16615	[K].MNVFDTELK.[G]		0	1	1096.53		P06748	[K].MSVQPTVSLGGFEITPPVVLR.[L]	1xOxidation [M1]	0	2	2243.21		P13796	[R].NEALIALLR.[E]		0	1	1012.61		Q9ULK4	[K].NALADFLPVMK.[L]		0	1	1218.66		Q9Y3T9
Q9Y5S9	[R].MREDYDSVEQDGDEPGPQR.[S]		1	1	2222.93		P19367	[K].MVSGMYLGELVR.[L]		0	2	1354.69		Q9ULC4	[K].MSAEDIEK.[V]		0	1	922.419		Q9Y4E8	[K].MIVTDIYNHR.[F]		0	1	1261.64		P23193	[R].MTAEEMASDELK.[E]		0	1	1354.59		Q9Y2Q3	[R].NEDITEPQSILAAAEK.[A]		0	1	1728.87		P09661	[K].NAIANASTLAEVER.[L]		0	1	1458.75		Q03701
Q9BUJ2	[K].MRPFEGFQR.[K]		0	1	1167.57		Q5UIP0	[K].MVSSIIDSLEILFNK.[G]		0	1	1708.92		P32969	[R].MRPGVACSVSQAQK.[D]	1xCarbamidomethyl [C7]	0	2	1518.75		O00410	[R].MLVQCMQDQEHPSIR.[T]	1xCarbamidomethyl [C5]	0	1	1871.86		P36542	[R].MTAMDNASK.[N]		0	1	968.418		O60306	[K].NEDTTFDK.[E]		0	1	969.416		Q9UJX3	[R].NALANQSDCVLHR.[I]	1xCarbamidomethyl [C9]	0	1	1497.72		Q14204
P32969	[R].MRPGVACSVSQAQK.[D]	1xCarbamidomethyl [C7]	0	1	1518.75		P69891	[K].MVTAVASALSSR.[Y]		0	1	1192.64		Q9BUJ2	[K].MRPFEGFQR.[K]		0	1	1167.57		P18085	[K].MLLVDELR.[D]		0	1	988.55		Q13177	[K].MTDEEIMEK.[L]		0	2	1125.48		O43776	[K].NDPSLPEPK.[C]		0	3	996.5		P30566	[R].NALDLLLPK.[L]		0	1	996.609		P40926
Q9Y221	[-].MRPLTEEETR.[V]		0	1	1261.62		P69892	[K].MVTGVASALSSR.[Y]		0	1	1178.62		O43776	[R].MNYSDAIVWLK.[E]		0	1	1339.67		P31150; P50395	[K].MLLYTEVTR.[Y]		0	1	1125.6		P06748	[R].MTDQEAIQDLWQWR.[K]		0	6	1819.84		P22314	[R].NEEDAAELVALAQAVNAR.[A]		0	1	1883.95		P0DMV9	[K].NALESYAFNMK.[S]		0	2	1287.6		O15294
P18206	[K].MSAEINEIIR.[V]		0	2	1175.61		P52788	[K].MVTMVEIDQMVIDGCK.[K]	1xCarbamidomethyl [C15]	0	3	1868.86		P37235	[K].MPEDESTPEK.[R]		0	2	1162.49		P42704	[K].MLNGLEDSIGLSK.[M]		0	1	1376.71		P06748	[R].MTDQEAIQDLWQWR.[K]	1xOxidation [M1]	0	3	1835.84		P43243	[K].NEENTEPGAESSENADDPNK.[D]		0	1	2146.86		P0DMV9	[K].NALESYAFNMK.[S]	1xOxidation [M10]	0	1	1303.6		P67812
P23381	[K].MSASDPNSSIFLTDTAK.[Q]		0	1	1784.84		Q96JB5	[K].MVTMVSVLEDLIGK.[L]		0	1	1534.82		Q14203	[R].MPGTDAPGIPAALAFGPQVSDTLLDCR.[K]	1xCarbamidomethyl [C26]	0	1	2770.35		P22102	[K].MLNIHPSLLPSFK.[G]		0	1	1496.83		P42285	[K].MTDVFEGSIIR.[C]		0	2	1267.64		Q9NR30	[K].NEEPSEEEIDAPKPK.[K]		0	3	1711.8		Q8N1G4	[R].NALGPGLSPELGPLPALR.[V]		0	1	1772.01		Q6I9Y2
O60306	[K].MPNQIATLDFNDTFLSIEHLK.[A]		0	1	2447.23		Q99832	[K].MVVDAVMMLDDLLQLK.[M]	1xOxidation [M1]	0	1	1849.95		P28838	[R].MPLFEHYTR.[Q]		0	1	1193.58		P06744	[K].MIPCDFLIPVQTQHPIR.[K]	1xCarbamidomethyl [C4]	0	2	2065.07		Q15269	[K].MTEFGNLALIDQDAGQEDGVAIPLPGVR.[K]		0	1	2926.46		P21980	[R].NEFGEIQGDK.[S]		0	1	1136.52		O75643	[R].NALLQLTDSQIADVAR.[F]		0	1	1727.93		Q14498
Q13885; P68371	[K].MSATFIGNSTAIQELFK.[R]		0	2	1857.94		P07195	[K].MVVESAYEVIK.[L]		0	2	1267.66		Q15061	[R].MPLHTIIPLLQELTK.[R]		0	2	1747.02		P49247	[K].MIPGVVDTGLFINMAER.[V]		0	1	1862.95		P69891	[K].MVTAVASALSSR.[Y]		0	1	1192.64		P14735	[K].NEFIPTNFEILPLEK.[E]		0	1	1803.95		Q00013	[K].NALLSQNPEK.[F]		0	1	1113.59		Q04637
Q15061	[R].MPLHTIIPLLQELTK.[R]		0	3	1747.02		P49773	[R].MVVNEGSDGGQSVYHVHLHVLGGR.[Q]		0	1	2547.25		P14550	[K].MPILGLGTWK.[S]		0	2	1115.63		Q15287	[R].MLPPPPMWR.[R]		0	2	1124.57		P18206	[K].MTGLVDEAIDTK.[S]		0	1	1292.64		O95793	[K].NEFVSLINCSSQPPLISHGIGK.[D]	1xCarbamidomethyl [C9]	0	1	2397.22		O75521	[K].NAINTEMYHEIMR.[A]		0	1	1621.75		Q99460
Q14203	[R].MPGTDAPGIPAALAFGPQVSDTLLDCR.[K]	1xCarbamidomethyl [C26]	0	1	2770.35		Q15437	[R].MVVPLACLLTPLK.[E]	1xCarbamidomethyl [C7]	0	1	1454.85		O60306	[K].MPNQIATLDFNDTFLSIEHLK.[A]		0	2	2447.23		P78371	[R].MLPTIIADNAGYDSADLVAQLR.[A]		0	2	2347.2		P60002	[K].MTGTLETQFTCPFCNHEK.[S]	2xCarbamidomethyl [C11; C14]	0	1	2200.95		Q96GU1	[K].NEGAPAVQGTDVEAFQQELALLK.[I]		0	2	2428.24		Q9GZT3	[R].NALQQENHIIDGVK.[V]		0	1	1578.82		P17987
A0AVT1	[K].MLYVPVMPGHAK.[R]		0	1	1342.7		Q9H583	[K].MVIPALIQSDSGDSIEVSR.[N]		0	1	2017.03		P09211	[-].MPPYTVVYFPVR.[G]		0	1	1468.77		P78371	[R].MLPTIIADNAGYDSADLVAQLR.[A]	1xOxidation [M1]	0	4	2363.19		P62191	[R].MTLADDVTLDDLIMAK.[D]		0	1	1764.88		Q96FV9	[K].NEGCPSFVK.[E]	1xCarbamidomethyl [C4]	0	2	1037.47		P60228	[R].NALSSLWGK.[L]		0	1	975.526		Q13263
Q9Y2X3	[R].MMAIAPNVTVMVGELVGAR.[L]		0	1	1959.02		Q96SI9	[R].MVLLPVMK.[F]		0	1	930.551		P18206	[R].MQEAMTQEVSDVFSDTTTPIK.[L]		0	2	2358.08		Q8NBJ5	[K].MLPVDEFLPVMFDK.[H]		0	2	1680.84		P62191	[R].MTLADDVTLDDLIMAK.[D]	1xOxidation [M14]	0	1	1780.87		Q96RS6	[K].NEGLTWPELVIGDK.[Q]		0	1	1570.81		P55036	[R].NAMGSLASQATK.[D]		0	1	1178.58		P38919
Q14697	[K].MMDYLQGSGETPQTDVR.[W]		0	1	1927.85		P31930	[R].MVLAAAGGVEHQQLLDLAQK.[H]		0	1	2092.12		P19388	[R].MQEENITR.[A]		0	1	1020.48		P84085	[K].MLQEDELR.[D]		0	1	1033.5		P55884	[R].MTLDTLSIYETPSMGLLDK.[K]		0	1	2128.06		P67809	[K].NEGSESAPEGQAQQR.[R]		0	1	1587.7		Q9Y4W6	[K].NAPCILFIDEIDAVGR.[K]	1xCarbamidomethyl [C4]	0	1	1802.91		O00410
Q96KP4	[R].MMEVAAADVK.[Q]		0	1	1064.51		P52209	[K].MVHNGIEYGDMQLICEAYHLMK.[D]	1xCarbamidomethyl [C15]	0	1	2652.21		P33993	[K].MQEHSDQVPVGNIPR.[S]		0	1	1706.83		Q99622	[K].MLQFVLPVATQIQQEVIK.[A]		0	1	2085.18		Q9H9Y6	[R].MTIGMLIESMAGK.[S]		0	1	1381.69		Q08170	[K].NEGVIEFVSYSDMK.[R]		0	1	1617.75		Q92616	[K].NAPNDASYDAVR.[Q]		0	1	1292.59		P40227
Q08J23	[R].MMGLEVLGEK.[K]		0	2	1106.56		Q13177	[K].MTDEEIMEK.[L]		0	1	1125.48		Q96SB4	[R].MQEIEEMEK.[E]		0	1	1166.51		P40227	[K].MLVSGAGDIK.[L]		0	2	990.529		O75348	[K].MTILQTYFR.[Q]		0	1	1172.61		Q14103	[K].NEEDEGHSNSSPR.[H]		0	9	1457.59		Q99615	[K].NAQAQQEFK.[N]		0	1	1063.52		Q9Y4E8
Q92945	[K].MMLDDIVSR.[G]		0	1	1079.52		P06748	[R].MTDQEAIQDLWQWR.[K]		0	5	1819.84		O43719	[R].MQELYGDGK.[D]		0	1	1040.47		Q9BWJ5	[K].MLQPCGPPADKPEEN.[-]	1xCarbamidomethyl [C5]	0	1	1682.75		P23434	[K].MTLSNPSELDELMSEEAYEK.[Y]		0	1	2316.03		O14497	[K].NDPFVVDCSDK.[L]	1xCarbamidomethyl [C8]	0	1	1295.56		P43490	[K].NAQLNIELEAAHH.[-]		0	1	1459.73		Q13200
P00403	[R].MMITSQDVLHSWAVPTLGLK.[T]		0	1	2227.16		P06748	[R].MTDQEAIQDLWQWR.[K]	1xOxidation [M1]	0	3	1835.84		P40939	[K].MQLLEIITTEK.[T]		0	2	1318.73		Q03701	[K].MLSALLTGVNR.[A]		0	1	1174.66		P55036	[K].MTISQQEFGR.[T]		0	1	1196.57		P21333; Q14315	[RK].NDNDTFTVK.[Y]		0	2	1053.48		P11717	[R].NAQSNALQER.[E]		0	1	1130.55		P24928
Q99497	[K].MMNGGHYTYSENR.[V]		0	3	1559.64		P42285	[K].MTDVFEGSIIR.[C]		0	2	1267.64		O75643	[R].MQLSAELQSDTEEILSK.[A]		0	1	1921.94		P40926	[K].MISDAIPELK.[A]		0	2	1116.6		P55072	[K].MTNGFSGADLTEICQR.[A]	1xCarbamidomethyl [C14]	0	1	1799.81		P01008	[K].NDNDNIFLSPLSISTAFAMTK.[L]	1xOxidation [M19]	0	2	2315.12		O75179	[K].NASILLEELDLEK.[L]		0	1	1486.8		P08758
Q8IYB3	[K].MMQINLTGFLNGK.[N]		0	1	1466.75		P12829	[K].MTEAEVEQLLAGQEDANGCINYEAFVK.[H]	1xCarbamidomethyl [C19]	0	2	3029.39		P50552	[K].MQPDQQVVINCAIVR.[G]	1xCarbamidomethyl [C11]	0	1	1770.9		Q9Y4W2	[R].MLSELPALGISGIRPTYILR.[W]		0	1	2200.25		P28331	[R].MTSGVTGDWK.[V]		0	1	1081.5		P61247	[K].NCLTNFHGMDLTR.[D]	1xCarbamidomethyl [C2]	0	2	1578.72		Q99460	[K].NASNDIVR.[H]		0	3	888.453		Q9Y324
Q96ST2	[K].MNEAAEEDR.[Q]		0	1	1064.43		Q16401	[R].MTESWFSSLSR.[D]		0	1	1330.61		P22087	[K].MQQENMKPQEQLTLEPYER.[D]		0	1	2392.13		O15294	[R].MLSFQGLAELAHR.[E]		0	1	1472.77		P00374	[R].MTTTSSVEGK.[Q]		0	1	1040.49		P62241	[K].NCIVLIDSTPYR.[Q]	1xCarbamidomethyl [C2]	0	1	1450.74		P35520	[R].NASNPLAHYDTTADEILQQCDGK.[L]	1xCarbamidomethyl [C20]	0	1	2561.16		Q14203
Q13263	[R].MNEAFGDTK.[F]		0	1	1012.44		P18206	[K].MTGLVDEAIDTK.[S]		0	1	1292.64		Q9UNE7	[K].MQQHEQALADCR.[R]	1xCarbamidomethyl [C11]	0	1	1486.65		P19367; P52789	[K].MISGMYLGEIVR.[NH]		0	1	1368.7		Q86U70	[R].MVAPPAEPTR.[Q]		0	1	1068.55		Q04917	[K].NCNDFQYESK.[V]	1xCarbamidomethyl [C2]	0	1	1304.52		Q9UBU9	[R].NASSEEIQR.[A]		0	1	1033.49		P28838
Q9BT78	[R].MNGFIDQIDGIVHFETR.[E]		0	1	1991.96		P50395	[R].MTGSEFDFEEMK.[R]		0	1	1450.59		P08243	[K].MQQHFEFEYQTK.[V]		0	1	1615.72		P43897	[K].MLSQPYLLDPSITLGQYVQPQGVSVVDFVR.[F]		0	1	3349.75		P50395	[R].MTGSEFDFEEMK.[R]		0	1	1450.59		Q13838	[K].NCPHIVVGTPGR.[I]	1xCarbamidomethyl [C2]	0	4	1306.67		Q96QC0	[K].NASTVVVSDK.[Y]		0	1	1019.54		P05023
Q13200	[R].MNLASSFVNGFVNAAFGQDK.[L]		0	1	2117.01		P60002	[K].MTGTLETQFTCPFCNHEK.[S]	2xCarbamidomethyl [C11; C14]	0	1	2200.95		P40763	[K].MQQLEQMLTALDQMR.[R]		0	1	1835.88		Q14498	[K].MITAAYVPLPTYHNLFPDSMTATQLLVPSR.[R]		0	1	3347.72		P26583; P09429	[K].MSSYAFFVQTCR.[E]	1xCarbamidomethyl [C11]	0	1	1496.67		O00148	[K].NCPHVVVGTPGR.[I]	1xCarbamidomethyl [C2]	0	1	1292.65		P10809	[K].NAGVEGSLIVEK.[I]		0	1	1215.66		Q08752
Q9UQE7	[K].MNLPGEVTFLPLNK.[L]		0	1	1572.85		P62191	[R].MTLADDVTLDDLIMAK.[D]		0	1	1764.88		P35579	[K].MQQNIQELEEQLEEEESAR.[Q]		0	1	2333.06		Q99460	[-].MITSAAGIISLLDEDEPQLK.[E]		0	2	2144.12		Q9NYK5	[K].MVTEDQSK.[A]		0	1	937.43		Q9Y5J1	[K].NCQHANAERPTVAR.[I]	1xCarbamidomethyl [C2]	0	2	1623.78		P07195	[K].MVVESAYEVIK.[L]		0	2	1267.66		P49588
Q9NVJ2	[K].MNLSAIQDR.[E]		0	1	1047.53		P55884	[R].MTLDTLSIYETPSMGLLDK.[K]		0	1	2128.06		P02545	[R].MQQQLDEYQELLDIK.[L]		0	1	1893.93		P17987	[K].MLVDDIGDVTITNDGATILK.[L]		0	1	2104.08		P07195	[K].MVVESAYEVIK.[L]		0	2	1267.66		P61981	[K].NCSETQYESK.[V]	1xCarbamidomethyl [C2]	0	1	1245.51		O43175	[K].NAGNCLSPAVIVGLLK.[E]	1xCarbamidomethyl [C5]	0	2	1625.9		O00567
P43686	[K].MNLSEEVDLEDYVARPDK.[I]		0	1	2123		O75348	[K].MTILQTYFR.[Q]		0	1	1172.61		P43246	[K].MQSTLISAAR.[D]		0	1	1077.57		Q13263	[K].MIVDPVEPHGEMK.[F]		0	1	1481.71		P40227	[K].NAIDDGCVVPGAGAVEVAMAEALIK.[H]	1xCarbamidomethyl [C7]	0	3	2470.23		P60891	[R].NCTIVSPDAGGAK.[R]	1xCarbamidomethyl [C2]	0	1	1289.62		Q9Y224	[K].NAEPLINLDVNNPDFK.[A]		0	1	1812.91		P31939
O94822	[K].MNITYDNLR.[V]		0	1	1139.55		P23434	[K].MTLSNPSELDELMSEEAYEK.[Y]		0	1	2316.03		Q9BW71	[K].MQVDEAASR.[E]		0	1	1006.46		P38919	[K].MLVLDEADEMLNK.[G]		0	2	1520.73		P30566	[R].NALDLLLPK.[L]		0	1	996.609		P23193	[K].NCTYTQVQTR.[S]	1xCarbamidomethyl [C2]	0	1	1270.58		Q15436	[R].MVVPVAALFTPLK.[E]		0	1	1385.82		Q15424
Q14683	[K].MNQVEDEVFEEFCR.[E]	1xCarbamidomethyl [C13]	0	1	1831.76		P78347	[R].MVVTFLMSALESMCK.[E]	1xCarbamidomethyl [C14]	0	2	1746.83		O95757	[K].MQVDQEEGHQK.[C]		0	1	1328.59		P48643	[K].MLVIEQCK.[N]	1xCarbamidomethyl [C7]	0	2	1020.52		P0DMV9	[K].NALESYAFNMK.[S]		0	2	1287.6		P49720	[K].NCVAIAADR.[R]	1xCarbamidomethyl [C2]	0	2	989.483		Q9BXJ9	[K].MVYYLDPSSQK.[R]		0	1	1330.63		O43290
Q15050	[K].MNSGPPGLGGK.[R]		0	1	1014.5		P55036	[K].MTISQQEFGR.[T]		0	1	1196.57		P34932	[K].MQVDQEEPHVEEQQQQTPAENK.[A]		0	1	2622.17		P82650	[R].MIQVYFPK.[E]		0	1	1025.55		Q8N1G4	[R].NALGPGLSPELGPLPALR.[V]		0	1	1772.01		Q1KMD3	[K].NCVVELNFGQK.[E]	1xCarbamidomethyl [C2]	0	2	1307.64		P78406	[K].MWDLSSNQAIQIAQHDAPVK.[T]		0	1	2252.11		P54577
Q12931	[R].MNTLQAIWMMDPK.[D]		0	2	1578.75		O00487	[K].MTPEQLAIK.[N]		0	1	1030.56		Q9Y5S9	[R].MREDYDSVEQDGDEPGPQR.[S]		1	1	2222.93		P17980	[K].MNVSPDVNYEELAR.[C]		0	1	1636.76		P04040	[K].NAIHTFVQSGSHLAAR.[E]		0	1	1708.89		P14854	[R].NCWQNYLDFHR.[C]	1xCarbamidomethyl [C2]	0	1	1552.68		P08621	[K].MWDPHNDPNAQGDAFK.[T]		0	1	1842.79		P26583; P09429
P02100	[K].MNVEEAGGEALGR.[L]		0	1	1332.62		P00374	[R].MTTTSSVEGK.[Q]		0	1	1040.49		P06748	[K].MSVQPTVSLGGFEITPPVVLR.[L]	1xOxidation [M1]	0	3	2243.21		O43776	[R].MNYSDAIVWLK.[E]		0	1	1339.67		O75643	[R].NALLQLTDSQIADVAR.[F]		0	1	1727.93		Q5T3I0	[R].NDADEKHPEHAEQNIR.[K]		1	1	1902.87		Q6P3X3	[-].MWTPELAILR.[G]		0	1	1229.67		P17980
P62244	[R].MNVLADALK.[S]		0	1	974.534		Q9Y490	[R].MVAAATNNLCEAANAAVQGHASQEK.[L]	1xCarbamidomethyl [C10]	0	1	2556.19		P62244	[R].MNVLADALK.[S]		0	1	974.534		O15027	[R].MPAASTCCGDEK.[W]	2xCarbamidomethyl [C7; C8]	0	1	1326.51		Q00013	[K].NALLSQNPEK.[F]		0	1	1113.59		Q96T88	[R].NDASEVVLAGER.[L]		0	1	1259.62		P61289	[K].MWVQLLIPR.[I]		0	3	1155.67		P78527
P17980	[K].MNVSPDVNYEELAR.[C]		0	1	1636.76		Q00341	[K].MVADLVENSYSISVPIFK.[Q]		0	1	2012.04		P36542	[R].MTAMDNASK.[N]		0	1	968.418		Q8WWY3	[R].MSFGEIEEDAYQEDLGFSLGHLGK.[S]		0	1	2672.22		Q9GZT3	[R].NALQQENHIIDGVK.[V]		0	1	1578.82		Q99459	[K].NDFEIVLPENAEK.[E]		0	1	1517.75		P04083	[K].MYGISLCQAILDETK.[G]	1xCarbamidomethyl [C7]	0	2	1741.85		Q2NL82
O43776	[R].MNYSDAIVWLK.[E]		0	1	1339.67		Q86U70	[R].MVAPPAEPTR.[Q]		0	1	1068.55		P06748	[R].MTDQEAIQDLWQWR.[K]		0	5	1819.84		Q8WWY3	[R].MSFIAPNLSIIIGASTAAK.[I]		0	1	1905.05		P31930	[R].NALVSHLDGTTPVCEDIGR.[S]	1xCarbamidomethyl [C14]	0	1	2054		P63208	[K].NDFTEEEEAQVR.[K]		0	1	1466.64		O95782	[R].MYLFYGNK.[T]		0	2	1035.5		P06748
P02768	[R].MPCAEDYLSVVLNQLCVLHEK.[T]	2xCarbamidomethyl [C3; C16]; 1xOxidation [M1]	0	2	2534.21		P21964	[R].MVDFAGVK.[D]		0	1	866.444		Q9NVP1	[K].MVNDAEPDTK.[K]		0	1	1119.5		Q07021	[K].MSGGWELELNGTEAK.[L]		0	1	1621.75		P55036	[R].NAMGSLASQATK.[D]		0	1	1178.58		P28331	[R].NDGAAILAAVSSIAQK.[I]		0	1	1528.83		P22314	[K].MYPIDFEK.[D]		0	1	1042.49		P06748
P37235	[K].MPEDESTPEK.[R]		0	1	1162.49		P09874	[K].MVDPEKPQLGMIDR.[W]		0	1	1628.81		P11142	[R].MVNHFIAEFK.[R]		0	2	1235.62		Q9NUQ9	[R].MSLFYAEATPMLK.[T]		0	1	1501.74		P55072	[K].NAPAIIFIDELDAIAPK.[R]		0	5	1810.99		O60763	[R].NDGVLLLQALTR.[S]		0	1	1312.76		Q9BXL5	[K].MYQEISVLQDNSSK.[I]		0	1	1641.78		P23193
Q9Y4W2	[R].MPGQTEDPAELMLENYDTMYLLDQPVLEQR.[L]		0	1	3539.64		P42285	[K].MVEEVFSNAIDCLSDEDK.[K]	1xCarbamidomethyl [C12]	0	1	2100.91		P52272	[R].MVPAGMGAGLER.[M]		0	5	1188.59		P05023	[K].MSINAEEVVVGDLVEVK.[G]		0	1	1830.95		Q9Y4W6	[K].NAPCILFIDEIDAVGR.[K]	1xCarbamidomethyl [C4]	0	1	1802.91		P51665	[K].NDIAINELMK.[R]		0	1	1160.6		Q15029	[K].MYSEIDIK.[V]		0	1	998.486		P36542
P28838	[R].MPLFEHYTR.[Q]		0	2	1193.58		P00367	[K].MVEGFFDR.[G]		0	1	1000.46		P52272	[R].MVPAGMGAGLER.[M]	1xOxidation [M6]	0	3	1204.58		Q15020	[K].MSNADFAK.[L]		0	1	883.398		Q92616	[K].NAPNDASYDAVR.[Q]		0	1	1292.59		Q7KZF4	[R].NDIASHPPVEGSYAPR.[R]		0	1	1709.82		A0AVT1	[K].MYSIEPADR.[F]		0	1	1081.5		Q13177
Q13885; P68371	[K].MSATFIGNSTAIQELFK.[R]	1xOxidation [M1]	0	2	1873.94		P42704	[K].MVFINNIALAQIK.[N]		0	1	1474.85		Q8WUM4	[K].MVPVSVQQSLAAYNQR.[K]		0	2	1790.92		Q08752	[K].MSNWQGAIDSCLEALELDPSNTK.[A]	1xCarbamidomethyl [C11]	0	1	2579.18		Q99615	[K].NAQAQQEFK.[N]		0	1	1063.52		P19338	[K].NDLAVVDVR.[I]		0	1	1000.54		Q15029	[K].MYSTDDGVQFHAFGR.[V]		0	1	1730.76		P06748
P21333	[K].MSCMDNK.[D]	1xCarbamidomethyl [C3]	0	2	885.326		Q96I24	[K].MVGFIIGR.[G]		0	1	892.507		P49368	[K].MVQFEENGR.[K]		0	2	1109.5		P49588	[K].MSNYDTDLFVPYFEAIQK.[G]		0	1	2181.02		P11717	[R].NAQSNALQER.[E]		0	1	1130.55		Q15393	[R].NDLDDPER.[G]		0	1	973.422		P78406	[R].NAAEELKPR.[N]		0	2	1027.55		P06748
Q15833	[K].MSDILAEGITIVEDINK.[R]		0	2	1860.96		Q9Y490	[K].MVGGIAQIIAAQEEMLR.[K]		0	3	1829.96		P43034	[R].MVRPNQDGTLIASCSNDQTVR.[V]	1xCarbamidomethyl [C14]	0	1	2362.12		Q9Y305	[K].MSPLSIVTALVDK.[I]		0	2	1373.77		P35520	[R].NASNPLAHYDTTADEILQQCDGK.[L]	1xCarbamidomethyl [C20]	0	1	2561.16		O43324	[K].NDIHTLLK.[D]		0	1	953.541		O95793	[R].NAAENMLEILGFK.[V]		0	1	1449.74		P42285
Q9H9Y6	[R].MTIGMLIESMAGK.[S]		0	1	1381.69		P40939	[K].MVGVPAALDMMLTGR.[S]		0	1	1561.79		P09543	[K].MVSADAYK.[I]		0	1	884.418		O00567	[K].MSQVAPSLSALIGEAVGAR.[L]		0	2	1856.99		Q9UBU9	[R].NASSEEIQR.[A]		0	1	1033.49		P22314	[K].MYPIDFEK.[D]		0	3	1042.49		P23193	[K].NAAGALDLLK.[E]		0	1	985.568		Q15269
O60610	[K].MTLLHFLAELCENDYPDVLK.[F]	1xCarbamidomethyl [C11]	0	1	2421.18		P55072	[K].MTNGFSGADLTEICQR.[A]	1xCarbamidomethyl [C14]	0	1	1799.81		O43707	[K].MVSDINNGWQHLEQAEK.[G]		0	1	1998.93		P31939	[R].MSSFGDFVALSDVCDVPTAK.[I]	1xCarbamidomethyl [C14]	0	1	2145.98		Q96QC0	[K].NASTVVVSDK.[Y]		0	1	1019.54		P04083	[K].MYGISLCQAILDETK.[G]	1xCarbamidomethyl [C7]	0	1	1741.85		O95793	[K].NAAIAVLEELK.[K]		0	2	1170.67		Q16401
O75348	[K].MTILQTYFR.[Q]		0	1	1172.61		P78406	[K].MWDLSSNQAIQIAQHDAPVK.[T]		0	1	2252.11		Q8N1G4	[K].MVSGCQTR.[S]	1xCarbamidomethyl [C5]	0	2	938.418		Q15424	[K].MSSPEDDSDTK.[R]		0	2	1211.47		Q9H0U4	[K].NATNVEQAFMTMAAEIK.[K]		0	2	1868.89		P61289	[K].MWVQLLIPR.[I]		0	1	1155.67		Q9Y3B4	[K].NACDHLSGFNVCNR.[Y]	2xCarbamidomethyl [C3; C12]	0	1	1663.71		Q9UBB9
P23434	[K].MTLSNPSELDELMSEEAYEK.[Y]		0	1	2316.03		P08621	[K].MWDPHNDPNAQGDAFK.[T]		0	1	1842.79		P01023	[K].MVSGFIPLKPTVK.[M]		0	1	1416.83		Q9Y314	[R].MSDLTPVHFTPLDSSVDR.[V]		0	1	2016.97		P62820	[K].NATNVEQSFMTMAAEIK.[K]		0	4	1884.88		Q6P3X3	[-].MWTPELAILR.[G]		0	1	1229.67		Q12906	[R].NADHSMNYQYR.[-]		0	3	1398.59		P18206
P55036	[K].MTISQQEFGR.[T]		0	1	1196.57		P43490	[K].MWSIENIAFGSGGGLLQK.[L]		0	2	1907.97		P19367	[K].MVSGMYLGELVR.[L]		0	1	1354.69		O43290	[K].MSSSDTPLGTVALLQEK.[Q]		0	1	1776.9		Q92598	[K].NAVEEYVYEFR.[D]		0	2	1418.66		P43246	[K].MQSTLISAAR.[D]		0	1	1077.57		P63167	[K].NADMSEEMQQDSVECATQALEK.[Y]	1xCarbamidomethyl [C15]	0	1	2514.04		P50395
P55072	[K].MTNGFSGADLTEICQR.[A]	1xCarbamidomethyl [C14]	0	1	1799.81		P09661	[K].NAIANASTLAEVER.[L]		0	1	1458.75		O95372	[K].MVMPSWFDLMGLSPDAPEDEAGIK.[K]		0	1	2636.21		P26583; P09429	[K].MSSYAFFVQTCR.[E]	1xCarbamidomethyl [C11]	0	1	1496.67		P34932	[K].NAVEEYVYEMR.[D]		0	1	1402.63		O95757	[K].MQVDQEEGHQK.[C]		0	2	1328.59		Q9ULV4	[K].NADPILISLK.[H]		0	1	1083.64		Q9NUQ9
O00487	[K].MTPEQLAIK.[N]		0	1	1030.56		P40227	[K].NAIDDGCVVPGAGAVEVAMAEALIK.[H]	1xCarbamidomethyl [C7]	0	2	2470.23		Q8NBF2	[K].MVSVLPIFR.[S]		0	1	1061.62		P17980	[K].MSTEEIIQR.[T]		0	2	1106.55		P53618	[R].NAVLAIYTIYR.[N]		0	1	1296.73		P34932	[K].MQVDQEEPHVEEQQQQTPAENK.[A]		0	1	2622.17		O95782	[R].NADVELQQR.[A]		0	1	1072.54		Q9UKN8
Q8IU81	[K].MTTEEQQQR.[H]		0	1	1150.52		P30566	[R].NALDLLLPK.[L]		0	1	996.609		P69892	[K].MVTGVASALSSR.[Y]		0	1	1178.62		P49674	[K].MSTPIEVLCK.[G]	1xCarbamidomethyl [C9]	0	1	1177.6		P38646	[K].NAVITVPAYFNDSQR.[Q]		0	2	1694.85		Q9Y5S9	[R].MREDYDSVEQDGDEPGPQR.[S]		1	1	2222.93		Q9NZ63	[K].NAEDCLYELPENIR.[V]	1xCarbamidomethyl [C5]	0	1	1735.8		Q07021
P00374	[R].MTTTSSVEGK.[Q]		0	2	1040.49		P0DMV9	[K].NALESYAFNMK.[S]		0	1	1287.6		P52788	[K].MVTMVEIDQMVIDGCK.[K]	1xCarbamidomethyl [C15]	0	1	1868.86		P48729	[K].MSTPVEVLCK.[G]	1xCarbamidomethyl [C9]	0	1	1163.58		P61086	[R].NAVIVALSSK.[S]		0	1	1001.6		Q9BUJ2	[K].MRPFEGFQR.[K]		0	1	1167.57		P18621	[K].NAESNAELK.[G]		0	2	975.474		P50213
O75083	[R].MTVDESGQLISCSMDDTVR.[Y]	1xCarbamidomethyl [C12]	0	1	2143.93		Q8N1G4	[R].NALGPGLSPELGPLPALR.[V]		0	1	1772.01		P07195	[K].MVVESAYEVIK.[L]		0	2	1267.66		P78527	[R].MSTSPEAFLALR.[S]		0	1	1322.68		P09661	[K].NAIANASTLAEVER.[L]		0	1	1458.75		P32969	[R].MRPGVACSVSQAQK.[D]	1xCarbamidomethyl [C7]	0	2	1518.75		Q15424	[K].MSSPEDDSDTK.[R]		0	2	1211.47		Q15061
Q00341	[K].MVADLVENSYSISVPIFK.[Q]		0	1	2012.04		P04040	[K].NAIHTFVQSGSHLAAR.[E]		0	1	1708.89		Q15437	[R].MVVPLACLLTPLK.[E]	1xCarbamidomethyl [C7]	0	1	1454.85		P78347	[R].MSVDAVEIETLR.[K]		0	1	1362.69		P10809	[K].NAGVEGSLIVEK.[I]		0	1	1215.66		Q9ULC4	[K].MSAEDIEK.[V]		0	1	922.419		P31939	[R].MSSFGDFVALSDVCDVPTAK.[I]	1xCarbamidomethyl [C14]	0	1	2145.98		Q9NR09
Q86U70	[R].MVAPPAEPTR.[Q]		0	1	1068.55		O75643	[R].NALLQLTDSQIADVAR.[F]		0	1	1727.93		P78406	[K].MWDLSSNQAIQIAQHDAPVK.[T]		0	1	2252.11		P06748	[K].MSVQPTVSLGGFEITPPVVLR.[L]		0	6	2227.22		O43175	[K].NAGNCLSPAVIVGLLK.[E]	1xCarbamidomethyl [C5]	0	2	1625.9		P18206	[K].MSAEINEIIR.[V]		0	1	1175.61		Q9UQ35	[R].MSQVPAPVPLMSLR.[T]		0	1	1525.82		P09211
P09874	[K].MVDPEKPQLGMIDR.[W]		0	2	1628.81		Q00013	[K].NALLSQNPEK.[F]		0	1	1113.59		P08621	[K].MWDPHNDPNAQGDAFK.[T]		0	1	1842.79		P06748	[K].MSVQPTVSLGGFEITPPVVLR.[L]	1xOxidation [M1]	0	2	2243.21		Q9BU89	[R].NAGGEEAALALAEGLHCGSALFR.[H]	1xCarbamidomethyl [C17]	0	1	2314.12		P23381	[K].MSASDPNSSIFLTDTAK.[Q]		0	1	1784.84		P40926	[K].MISDAIPELK.[A]		0	2	1116.6		O43660
P42285	[K].MVEEVFSNAIDCLSDEDK.[K]	1xCarbamidomethyl [C12]	0	1	2100.91		Q9GZT3	[R].NALQQENHIIDGVK.[V]		0	1	1578.82		O75643	[R].MWQSMCPLR.[Q]	1xCarbamidomethyl [C6]	0	1	1208.54		P23193	[R].MTAEEMASDELK.[E]		0	1	1354.59		Q15437	[R].MVVPLACLLTPLK.[E]	1xCarbamidomethyl [C7]	0	1	1454.85		Q13885; P68371	[K].MSATFIGNSTAIQELFK.[R]	1xOxidation [M1]	0	1	1873.94		O15294	[R].MLSFQGLAELAHR.[E]		0	1	1472.77		P18206
P30419	[K].MVEINFLCVHK.[K]	1xCarbamidomethyl [C8]	0	1	1389.7		P55036	[R].NAMGSLASQATK.[D]		0	1	1178.58		P43490	[K].MWSIENIAFGSGGGLLQK.[L]		0	2	1907.97		P36542	[R].MTAMDNASK.[N]		0	1	968.418		P78406	[K].MWDLSSNQAIQIAQHDAPVK.[T]		0	1	2252.11		P22087	[K].MQQENMKPQEQLTLEPYER.[D]		0	1	2392.13		P19367; P52789	[K].MISGMYLGEIVR.[NH]		0	1	1368.7		P19388
P42704	[K].MVFINNIALAQIK.[N]		0	1	1474.85		P55072	[K].NAPAIIFIDELDAIAPK.[R]		0	8	1810.99		P61289	[K].MWVQLLIPR.[I]		0	2	1155.67		Q13177	[K].MTDEEIMEK.[L]		0	2	1125.48		P08621	[K].MWDPHNDPNAQGDAFK.[T]		0	1	1842.79		P21333	[K].MSCMDNK.[D]	1xCarbamidomethyl [C3]	0	1	885.326		Q04637	[K].MLTEAIMHDCVVK.[L]	1xCarbamidomethyl [C10]	0	1	1546.74		Q96SB4
Q9Y490	[K].MVGGIAQIIAAQEEMLR.[K]		0	2	1829.96		Q92616	[K].NAPNDASYDAVR.[Q]		0	1	1292.59		P83876	[K].MYELYDPCTVMFFFR.[N]	1xCarbamidomethyl [C8]	0	1	2018.88		O00186	[K].MTDLLEEGITVVENIYK.[N]		0	1	1967		P43490	[K].MWSIENIAFGSGGGLLQK.[L]		0	1	1907.97		Q15020	[K].MSNADFAK.[L]		0	1	883.398		P28482	[K].MLTFNPHK.[R]		0	1	987.508		O43719
P40939	[K].MVGVPAALDMMLTGR.[S]		0	1	1561.79		P26639	[R].NAQLAQYNFILVVGEK.[E]		0	1	1806.97		P31323	[K].MYESFIESLPFLK.[S]		0	1	1603.81		P54577	[K].MSSSEEESK.[I]		0	2	1013.41		Q6P3X3	[-].MWTPELAILR.[G]		0	1	1229.67		Q9UQ35	[R].MSQVPAPVPLMSLR.[T]		0	1	1525.82		P17987	[K].MLVDDIGDVTITNDGATILK.[L]		0	1	2104.08		P40939
P52209	[K].MVHNGIEYGDMQLICEAYHLMK.[D]	1xCarbamidomethyl [C15]	0	1	2652.21		P10809	[K].NAGVEGSLIVEK.[I]		0	1	1215.66		P04083	[K].MYGISLCQAILDETK.[G]	1xCarbamidomethyl [C7]	0	1	1741.85		Q15833	[K].MSDILAEGITIVEDINK.[R]		0	2	1860.96		P61289	[K].MWVQLLIPR.[I]		0	2	1155.67		P31939	[R].MSSFGDFVALSDVCDVPTAK.[I]	1xCarbamidomethyl [C14]	0	1	2145.98		Q13263	[K].MIVDPVEPHGEMK.[F]		0	3	1481.71		Q96PU8
P31930	[R].MVLAAAGGVEHQQLLDLAQK.[H]		0	2	2092.12		P43490	[K].NAQLNIELEAAHH.[-]		0	2	1459.73		P69891	[K].MVTAVASALSSR.[Y]		0	1	1192.64		P21333	[K].MSCMDNK.[D]	1xCarbamidomethyl [C3]	0	1	885.326		P04083	[K].MYGISLCQAILDETK.[G]	1xCarbamidomethyl [C7]	0	1	1741.85		Q15424	[K].MSSPEDDSDTK.[R]		0	1	1211.47		Q13263	[K].MIVDPVEPHGEMK.[F]	1xOxidation [M12]	0	1	1497.71		O75643
Q9NZI8; Q9Y6M1; O00425	[R].MVIITGPPEAQFK.[A]		0	1	1430.77		P41227	[R].NARPEDLMNMQHCNLLCLPENYQMK.[Y]	2xCarbamidomethyl [C13; C17]	0	1	3119.4		Q96AE4	[K].MVMIQDGPQNTGADKPLR.[I]		0	2	1970.98		Q13885; P68371	[K].MSATFIGNSTAIQELFK.[R]	1xOxidation [M1]	0	1	1873.94		P22314	[K].MYPIDFEK.[D]		0	2	1042.49		O43290	[K].MSSSDTPLGTVALLQEK.[Q]		0	1	1776.9		Q9NQG5	[R].MLVEYTQNQK.[D]		0	1	1253.62		P50552
Q7KZF4	[K].MVLSGCAIIVR.[G]	1xCarbamidomethyl [C6]	0	1	1218.67		P35520	[R].NASNPLAHYDTTADEILQQCDGK.[L]	1xCarbamidomethyl [C20]	0	1	2561.16		Q7KZF4	[K].MVLSGCAIIVR.[G]	1xCarbamidomethyl [C6]	0	1	1218.67		P02768	[R].MPCAEDYLSVVLNQLCVLHEK.[T]	2xCarbamidomethyl [C3; C16]; 1xOxidation [M1]	0	4	2534.21		Q9BXL5	[K].MYQEISVLQDNSSK.[I]		0	1	1641.78		P54577	[K].MSSSEEESK.[I]		0	1	1013.41		P38919	[K].MLVLDEADEMLNK.[G]		0	1	1520.73		Q9Y4Z0
Q96AE4	[K].MVMIQDGPQNTGADKPLR.[I]		0	2	1970.98		Q9UBU9	[R].NASSEEIQR.[A]		0	1	1033.49		Q9NZI8; Q9Y6M1; O00425	[R].MVIITGPPEAQFK.[A]		0	1	1430.77		P28838	[R].MPLFEHYTR.[Q]		0	3	1193.58		A0AVT1	[K].MYSIEPADR.[F]		0	1	1081.5		P26583; P09429	[K].MSSYAFFVQTCR.[E]	1xCarbamidomethyl [C11]	0	2	1496.67		P48643	[K].MLVIEQCK.[N]	1xCarbamidomethyl [C7]	0	1	1020.52		P22087
O95372	[K].MVMPSWFDLMGLSPDAPEDEAGIK.[K]		0	1	2636.21		Q96QC0	[K].NASTVVVSDK.[Y]		0	1	1019.54		P06748	[R].MTDQEAIQDLWQWR.[K]	1xOxidation [M1]	0	3	1835.84		Q15061	[R].MPLHTIIPLLQELTK.[R]		0	4	1747.02		Q15029	[K].MYSTDDGVQFHAFGR.[V]		0	1	1730.76		P17980	[K].MSTEEIIQR.[T]		0	1	1106.55		O00410	[R].MLVQCMQDQEHPSIR.[T]	1xCarbamidomethyl [C5]	0	1	1871.86		P40763
Q9NVP1	[K].MVNDAEPDTK.[K]		0	1	1119.5		Q9UKX7	[K].NATMPVTMLIR.[V]		0	2	1246.66		P42285	[K].MTDVFEGSIIR.[C]		0	2	1267.64		P09211	[-].MPPYTVVYFPVR.[G]		0	1	1468.77		P10768	[R].MYSYVTEELPQLINANFPVDPQR.[M]		0	1	2724.33		P78527	[R].MSTSPEAFLALR.[S]		0	2	1322.68		P40227; Q92526	[K].MLVSGAGDIK.[L]		0	3	990.529		P02545
P11142	[R].MVNHFIAEFK.[R]		0	3	1235.62		Q9H0U4	[K].NATNVEQAFMTMAAEIK.[K]		0	1	1868.89		P12829	[K].MTEAEVEQLLAGQEDANGCINYEAFVK.[H]	1xCarbamidomethyl [C19]	0	1	3029.39		P18206	[R].MQEAMTQEVSDVFSDTTTPIK.[L]		0	2	2358.08		P69892	[K].MVTGVASALSSR.[Y]		0	1	1178.62		P78347	[R].MSVDAVEIETLR.[K]		0	2	1362.69		Q9Y4E8	[K].MIVTDIYNHR.[F]		0	1	1261.64		P43246
P11142	[R].MVNHFIAEFK.[R]	1xOxidation [M1]	0	2	1251.62		P62820	[K].NATNVEQSFMTMAAEIK.[K]		0	1	1884.88		Q15269	[K].MTEFGNLALIDQDAGQEDGVAIPLPGVR.[K]		0	1	2926.46		Q96SB4	[R].MQEIEEMEK.[E]		0	1	1166.51		P10768	[R].MYSYVTEELPQLINANFPVDPQR.[M]	1xOxidation [M1]	0	1	2740.33		Q9Y314	[R].MSDLTPVHFTPLDSSVDR.[V]		0	1	2016.97		Q15046	[K].MLVVGGIDR.[V]		0	1	959.534		P34932
P62191	[R].MTLADDVTLDDLIMAK.[D]		0	1	1764.88		O95757	[K].NAVEEYVYDFR.[D]		0	1	1404.64		Q16401	[R].MTESWFSSLSR.[D]		0	1	1330.61		O43719	[R].MQELYGDGK.[D]		0	1	1040.47		P23193	[K].NAAGALDLLK.[E]		0	1	985.568		P50552	[K].MQPDQQVVINCAIVR.[G]	1xCarbamidomethyl [C11]	0	1	1770.9		P53396	[K].MIVVLGEIGGTEEYK.[I]		0	1	1637.85		Q9Y5S9
P50395	[R].MTGSEFDFEEMK.[R]		0	1	1450.59		Q92598	[K].NAVEEYVYEFR.[D]		0	2	1418.66		P50395	[R].MTGSEFDFEEMK.[R]		0	1	1450.59		Q14203	[K].MQEQQADLQR.[R]		0	1	1246.58		O95793	[K].NAAIAVLEELK.[K]		0	1	1170.67		P40939	[K].MQLLEIITTEK.[T]		0	1	1318.73		P11274	[R].MIYLQTLLAK.[E]		0	1	1193.7		Q9BUJ2
P18206	[K].MTGLVDEAIDTK.[S]		0	1	1292.64		P34932	[K].NAVEEYVYEMR.[D]		0	2	1402.63		P60002	[K].MTGTLETQFTCPFCNHEK.[S]	2xCarbamidomethyl [C11; C14]	0	1	2200.95		P53007	[R].MQGLEAHK.[Y]		0	1	913.456		Q5T4S7	[K].NAAQELATLLLSLPAPASVQQQSK.[S]		0	1	2478.36		P53007	[R].MQGLEAHK.[Y]		0	1	913.456		A0AVT1	[K].MLYVPVMPGHAK.[R]		0	1	1342.7		P32969
Q16401	[R].MTESWFSSLSR.[D]		0	1	1330.61		P53618	[R].NAVLAIYTIYR.[N]		0	1	1296.73		P62191	[R].MTLADDVTLDDLIMAK.[D]		0	2	1764.88		Q9Y5B9	[R].MQGSLEAHVNGFR.[F]		0	1	1445.7		Q9Y3B4	[K].NACDHLSGFNVCNR.[Y]	2xCarbamidomethyl [C3; C12]	0	1	1663.71		P43246	[K].MNFESFVK.[D]		0	1	1001.48		O43615	[R].MLYVWALCR.[D]	1xCarbamidomethyl [C8]	0	1	1211.61		P18206
Q9Y314	[R].MSDLTPVHFTPLDSSVDR.[V]		0	1	2016.97		P38646	[K].NAVITVPAYFNDSQR.[Q]		0	1	1694.85		P55884	[R].MTLDTLSIYETPSMGLLDK.[K]		0	1	2128.06		P40939	[K].MQLLEIITTEK.[T]		0	2	1318.73		P14550	[K].NADGTICYDSTHYK.[E]	1xCarbamidomethyl [C7]	0	1	1644.7		Q13310; P11940	[K].MNGMLLNDR.[K]		0	1	1063.5		Q08J23	[R].MMGLEVLGEK.[K]		0	1	1106.56		P23381
Q8WWY3	[R].MSFIAPNLSIIIGASTAAK.[I]		0	1	1905.05		P47985	[K].NAVTQFVSSMSASADVLALAK.[I]		0	2	2110.08		O75348	[K].MTILQTYFR.[Q]		0	1	1172.61		O75643	[R].MQLSAELQSDTEEILSK.[A]		0	1	1921.94		Q12906	[R].NADHSMNYQYR.[-]		0	3	1398.59		O00151	[K].MNLASEPQEVLHIGSAHNR.[S]		0	1	2103.04		Q92945	[K].MMLDDIVSR.[G]		0	1	1079.52		Q13885; P68371
Q07021	[K].MSGGWELELNGTEAK.[L]		0	2	1621.75		P11717	[R].NAQSNALQER.[E]		0	1	1130.55		P23434	[K].MTLSNPSELDELMSEEAYEK.[Y]		0	1	2316.03		P50552	[K].MQPDQQVVINCAIVR.[G]	1xCarbamidomethyl [C11]	0	1	1770.9		P63167	[K].NADMSEEMQQDSVECATQALEK.[Y]	1xCarbamidomethyl [C15]	0	1	2514.04		Q9UQE7	[K].MNLPGEVTFLPLNK.[L]		0	1	1572.85		Q99497	[K].MMNGGHYTYSENR.[V]		0	2	1559.64		Q13885; P68371
P05023	[K].MSINAEEVVVGDLVEVK.[G]		0	2	1830.95		P36542	[R].MTAMDNASK.[N]		0	1	968.418		P55072	[K].MTNGFSGADLTEICQR.[A]	1xCarbamidomethyl [C14]	0	1	1799.81		P22087	[K].MQQENMKPQEQLTLEPYER.[D]		0	1	2392.13		Q9ULV4	[K].NADPILISLK.[H]		0	1	1083.64		Q14683	[K].MNQVEDEVFEEFCR.[E]	1xCarbamidomethyl [C13]	0	1	1831.76		Q99832	[-].MMPTPVILLK.[E]		0	2	1142.67		P21333
Q15020	[K].MSNADFAK.[L]		0	1	883.398		O43175	[K].NAGNCLSPAVIVGLLK.[E]	1xCarbamidomethyl [C5]	0	1	1625.9		O00487	[K].MTPEQLAIK.[N]		0	1	1030.56		P08243	[K].MQQHFEFEYQTK.[V]		0	1	1615.72		O95782	[R].NADVELQQR.[A]		0	1	1072.54		Q15050	[K].MNSGPPGLGGK.[R]		0	1	1014.5		Q03701	[K].MLSALLTGVNR.[A]		0	1	1174.66		P08243
Q08752	[K].MSNWQGAIDSCLEALELDPSNTK.[A]	1xCarbamidomethyl [C11]	0	1	2579.18		O60610	[R].NAGAFGFNISFLCK.[L]	1xCarbamidomethyl [C13]	0	1	1545.75		O75643	[R].MTQNPNYYNLQGISHR.[H]		0	1	1935.91		P40763	[K].MQQLEQMLTALDQMR.[R]		0	2	1835.88		Q9NZ63	[K].NAEDCLYELPENIR.[V]	1xCarbamidomethyl [C5]	0	1	1735.8		Q12931	[R].MNTLQAIWMMDPK.[D]		0	2	1578.75		Q8IYB3	[K].MMQINLTGFLNGK.[N]		0	1	1466.75		P49247
P49588	[K].MSNYDTDLFVPYFEAIQK.[G]		0	1	2181.02		Q6P3X3	[-].MWTPELAILR.[G]		0	1	1229.67		P28331	[R].MTSGVTGDWK.[V]		0	1	1081.5		P35579	[K].MQQNIQELEEQLEEEESAR.[Q]		0	1	2333.06		Q9Y224	[K].NAEPLINLDVNNPDFK.[A]		0	1	1812.91		P02100	[K].MNVEEAGGEALGR.[L]		0	1	1332.62		P82650	[R].MIQVYFPK.[E]		0	1	1025.55		P06744
Q9Y305	[K].MSPLSIVTALVDK.[I]		0	1	1373.77		P61289	[K].MWVQLLIPR.[I]		0	3	1155.67		P00374	[R].MTTTSSVEGK.[Q]		0	1	1040.49		P02545	[R].MQQQLDEYQELLDIK.[L]		0	1	1893.93		P18621	[K].NAESNAELK.[G]		0	3	975.474		P62244	[R].MNVLADALK.[S]		0	1	974.534		P14678	[K].MLQHIDYR.[M]		0	1	1075.54		P13796
Q9UQ35	[R].MSQVPAPVPLMSLR.[T]		0	1	1525.82		P78527	[R].MYAALGDPK.[A]		0	1	965.476		Q14978	[K].MVATTKPK.[A]		0	3	875.502		P43246	[K].MQSTLISAAR.[D]		0	1	1077.57		P51610	[K].MYVFGGWVPLVMDDVK.[V]		0	1	1855.91		P17980	[K].MNVSPDVNYEELAR.[C]		0	1	1636.76		P62875	[R].MLLAHVDLIEK.[L]		0	1	1281.72		P13861
O43617	[K].MSSELFTLTYGALVTQLCK.[D]	1xCarbamidomethyl [C18]	0	2	2162.09		P31323	[K].MYESFIESLPFLK.[S]		0	1	1603.81		P21964	[R].MVDFAGVK.[D]		0	3	866.444		O95757	[K].MQVDQEEGHQK.[C]		0	2	1328.59		P54577	[K].MSSSEEESK.[I]		0	2	1013.41		O43776	[R].MNYSDAIVWLK.[E]		0	1	1339.67		P54136	[R].MLLCEAVAAVMAK.[G]	1xCarbamidomethyl [C4]	0	3	1406.72		Q04637
P31939	[R].MSSFGDFVALSDVCDVPTAK.[I]	1xCarbamidomethyl [C14]	0	1	2145.98		P04083	[K].MYGISLCQAILDETK.[G]	1xCarbamidomethyl [C7]	0	2	1741.85		P09874	[K].MVDPEKPQLGMIDR.[W]		0	1	1628.81		P34932	[K].MQVDQEEPHVEEQQQQTPAENK.[A]		0	1	2622.17		Q15424	[K].MSSPEDDSDTK.[R]		0	1	1211.47		Q9Y324	[R].MPDDYGAPR.[F]		0	1	1021.44		P49368	[K].MLLDPMGGIVMTNDGNAILR.[E]		0	2	2131.07		Q14008
Q15424	[K].MSSPEDDSDTK.[R]		0	1	1211.47		P04083	[K].MYGISLCQAILDETK.[G]	1xCarbamidomethyl [C7]; 1xOxidation [M1]	0	1	1757.84		P42285	[K].MVEEVFSNAIDCLSDEDK.[K]	1xCarbamidomethyl [C12]	0	1	2100.91		Q9Y5S9	[R].MREDYDSVEQDGDEPGPQR.[S]		1	1	2222.93		P31939	[R].MSSFGDFVALSDVCDVPTAK.[I]	1xCarbamidomethyl [C14]	0	1	2145.98		P37235	[K].MPEDESTPEK.[R]		0	1	1162.49		P49368	[K].MLLDPMGGIVMTNDGNAILR.[E]	1xOxidation [M1]	0	1	2147.07		P11586
P54577	[K].MSSSEEESK.[I]		0	2	1013.41		O95782	[R].MYLFYGNK.[T]		0	2	1035.5		P42704	[K].MVFINNIALAQIK.[N]		0	1	1474.85		Q9BUJ2	[K].MRPFEGFQR.[K]		0	1	1167.57		Q9BWJ5	[K].MLQPCGPPADKPEEN.[-]	1xCarbamidomethyl [C5]	0	1	1682.75		P28838	[R].MPLFEHYTR.[Q]		0	3	1193.58		Q96C36	[K].MLLDSEQHPCQLK.[D]	1xCarbamidomethyl [C10]	0	1	1598.77		Q9BVL2
Q9H2P9	[-].MLYLIGLGLGDAK.[D]		0	1	1363.77		P22314	[K].MYPIDFEK.[D]		0	3	1042.49		Q96I24	[K].MVGFIIGR.[G]		0	1	892.507		P32969	[R].MRPGVACSVSQAQK.[D]	1xCarbamidomethyl [C7]	0	1	1518.75		Q15154	[R].MLQQQEQLR.[A]		0	1	1173.6		P14550	[K].MPILGLGTWK.[S]		0	2	1115.63		P78417	[K].MILELFSK.[V]		0	2	980.549		O14979
P26583; P09429	[K].MSSYAFFVQTCR.[E]	1xCarbamidomethyl [C11]	0	1	1496.67		A0AVT1	[K].MYSIEPADR.[F]		0	1	1081.5		Q9Y490	[K].MVGGIAQIIAAQEEMLR.[K]		0	2	1829.96		P18206	[K].MSAEINEIIR.[V]		0	2	1175.61		Q03701	[K].MLSALLTGVNR.[A]		0	1	1174.66		P09211	[-].MPPYTVVYFPVR.[G]		0	1	1468.77		P32322	[K].MLLHSEQHPGQLK.[D]		0	1	1517.79		Q14103
P78527	[R].MSTSPEAFLALR.[S]		0	1	1322.68		Q15029	[K].MYSTDDGVQFHAFGR.[V]		0	1	1730.76		P40939	[K].MVGVPAALDMMLTGR.[S]		0	3	1561.79		P23381	[K].MSASDPNSSIFLTDTAK.[Q]		0	1	1784.84		Q14204	[R].MLSAVSQQVQCIQEALR.[E]	1xCarbamidomethyl [C11]	0	1	1960.99		O43660	[R].MPSESAAQSLAVALPLQTK.[A]		0	1	1942.03		Q92945	[K].MILIQDGSQNTNVDKPLR.[I]		0	1	2042.07		Q14103
P78347	[R].MSVDAVEIETLR.[K]		0	2	1362.69		P10768	[R].MYSYVTEELPQLINANFPVDPQR.[M]		0	2	2724.33		P52209	[K].MVHNGIEYGDMQLICEAYHLMK.[D]	1xCarbamidomethyl [C15]	0	2	2652.21		Q13885; P68371	[K].MSATFIGNSTAIQELFK.[R]		0	1	1857.94		P27635	[K].MLSCAGADR.[L]	1xCarbamidomethyl [C4]	0	2	980.429		P18206	[R].MQEAMTQEVSDVFSDTTTPIK.[L]		0	2	2358.08		Q01581	[R].MLLNDFLNDQNR.[D]		0	4	1492.72		P69905
Q2NL82	[K].MSVLNMVVR.[R]		0	1	1048.56		P51610	[K].MYVFGGWVPLVMDDVK.[V]		0	2	1855.91		P31930	[R].MVLAAAGGVEHQQLLDLAQK.[H]		0	1	2092.12		O75643	[R].MLLQSSEGR.[C]		0	1	1020.51		P40926	[K].MISDAIPELK.[A]		0	2	1116.6		P19388	[R].MQEENITR.[A]		0	2	1020.48		Q9Y3D8	[-].MLLPNILLTGTPGVGK.[T]		0	1	1623.95		P69905
P06748	[K].MSVQPTVSLGGFEITPPVVLR.[L]		0	6	2227.22		A5YKK6	[K].MYYFGIAALDR.[F]		0	1	1319.65		Q96SI9	[R].MVLLPVMK.[F]		0	1	930.551		Q99613	[K].MIINEELMASLDQPTQTVVMHR.[T]		0	1	2556.26		Q9Y4W2	[R].MLSELPALGISGIRPTYILR.[W]		0	1	2200.25		P33993	[K].MQEHSDQVPVGNIPR.[S]		0	1	1706.83		O75643	[R].MLLQSSEGR.[C]		0	1	1020.51		Q15393
P06748	[K].MSVQPTVSLGGFEITPPVVLR.[L]	1xOxidation [M1]	0	2	2243.21		Q9BU89	[R].NAGGEEAALALAEGLHCGSALFR.[H]	1xCarbamidomethyl [C17]	0	2	2314.12		Q13177	[K].MTDEEIMEK.[L]		0	2	1125.48		Q01581	[R].MLLNDFLNDQNR.[D]		0	1	1492.72		O15294	[R].MLSFQGLAELAHR.[E]		0	1	1472.77		Q96SB4	[R].MQEIEEMEK.[E]		0	1	1166.51		Q8N163	[K].MLLSLPEK.[V]		0	3	930.533		P49588
P23193	[R].MTAEEMASDELK.[E]		0	2	1354.59		O95793	[R].NAAENMLEILGFK.[V]		0	1	1449.74		P02100	[K].MNVEEAGGEALGR.[L]		0	1	1332.62		Q92945	[K].MILIQDGSQNTNVDKPLR.[I]		0	1	2042.07		P19367; P52789	[K].MISGMYLGEIVR.[NH]		0	1	1368.7		O43719	[R].MQELYGDGK.[D]		0	1	1040.47		P18085	[K].MLLVDELR.[D]		0	1	988.55		Q99729
P36542	[R].MTAMDNASK.[N]		0	1	968.418		O95793	[K].NAAIAVLEELK.[K]		0	2	1170.67		Q12931	[R].MNTLQAIWMMDPK.[D]		0	1	1578.75		O14979	[K].MFIGGLSWDTSK.[K]		0	1	1341.65		P28482	[K].MLTFNPHK.[R]		0	1	987.508		Q86UK7	[R].MQGDPDDTSHR.[G]		0	1	1258.51		P50395	[K].MLLYTEVTR.[Y]		0	2	1125.6		P60842; Q14240
Q13177	[K].MTDEEIMEK.[L]		0	2	1125.48		Q5T4S7	[K].NAAQELATLLLSLPAPASVQQQSK.[S]		0	1	2478.36		P30419	[K].MNSLPAER.[I]		0	2	917.451		Q14103	[K].MFIGGLSWDTTK.[K]		0	1	1355.67		Q86VP6	[R].MLTGPVYSQSTALTHK.[Q]		0	1	1733.89		Q2NL82	[K].MSVLNMVVR.[R]		0	2	1048.56		P22102	[K].MLNIHPSLLPSFK.[G]		0	1	1496.83		P60842; Q14240
P06748	[R].MTDQEAIQDLWQWR.[K]		0	4	1819.84		P55786	[K].NAATEDLWESLENASGKPIAAVMNTWTK.[Q]		0	1	3047.48		Q00169	[R].MLAPEGALNIHEK.[A]		0	1	1422.74		Q14103	[K].MFIGGLSWDTTK.[K]	1xOxidation [M1]	0	1	1371.66		Q99460	[-].MITSAAGIISLLDEDEPQLK.[E]		0	1	2144.12		Q96ST2	[K].MNEAAEEDR.[Q]		0	1	1064.43		P13796	[K].MINLSVPDTIDER.[TA]		0	1	1502.75		Q9Y530
P06748	[R].MTDQEAIQDLWQWR.[K]	1xOxidation [M1]	0	4	1835.84		Q9Y3B4	[K].NACDHLSGFNVCNR.[Y]	2xCarbamidomethyl [C3; C12]	0	2	1663.71		Q96J01	[K].MLASASEDHFIDIAEVETGDK.[L]		0	2	2278.05		Q96DH6	[K].MFIGGLSWQTSPDSLR.[D]		0	1	1794.88		P17987	[K].MLVDDIGDVTITNDGATILK.[L]		0	3	2104.08		P23193	[R].MTAEEMASDELK.[E]		0	1	1354.59		P06744	[K].MIPCDFLIPVQTQHPIR.[K]	1xCarbamidomethyl [C4]	0	5	2065.07		P52272
P42285	[K].MTDVFEGSIIR.[C]		0	2	1267.64		Q12906	[R].NADHSMNYQYR.[-]		0	2	1398.59		Q9NYF8	[K].MIASDSHRPEVK.[L]		0	2	1369.69		P69905	[R].MFLSFPTTK.[T]		0	2	1071.55		Q13263	[K].MIVDPVEPHGEMK.[F]		0	2	1481.71		Q13177	[K].MTDEEIMEK.[L]		0	1	1125.48		Q15021	[R].MLPLIWSK.[E]		0	1	987.57		P52272
P12829	[K].MTEAEVEQLLAGQEDANGCINYEAFVK.[H]	1xCarbamidomethyl [C19]	0	1	3029.39		P63167	[K].NADMSEEMQQDSVECATQALEK.[Y]	1xCarbamidomethyl [C15]	0	1	2514.04		P49792	[K].MICQQVEAIK.[K]	1xCarbamidomethyl [C3]	0	1	1219.62		P69905	[R].MFLSFPTTK.[T]	1xOxidation [M1]	0	2	1087.55		P38919	[K].MLVLDEADEMLNK.[G]		0	2	1520.73		Q9NVP1	[K].MVNDAEPDTK.[K]		0	1	1119.5		Q15287	[R].MLPPPPMWR.[R]		0	2	1124.57		P52272
Q15269	[K].MTEFGNLALIDQDAGQEDGVAIPLPGVR.[K]		0	1	2926.46		Q9ULV4	[K].NADPILISLK.[H]		0	1	1083.64		O43707	[K].MLDAEDIVNTARPDEK.[A]		0	2	1816.87		Q15393	[-].MFLYNLTLQR.[A]		0	1	1298.69		O00410	[R].MLVQCMQDQEHPSIR.[T]	1xCarbamidomethyl [C5]	0	1	1871.86		P11142	[R].MVNHFIAEFK.[R]		0	2	1235.62		P78371	[R].MLPTIIADNAGYDSADLVAQLR.[A]		0	2	2347.2		P63220
P17980	[K].MSTEEIIQR.[T]		0	1	1106.55		O95782; O94973	[R].NADVELQQR.[A]		0	1	1072.54		Q9P2J5	[K].MIDAGDALIYMEPEK.[Q]		0	1	1695.8		Q13011	[K].MFTAGIDLMDMASDILQPK.[G]		0	2	2097.01		P40227; Q92526	[K].MLVSGAGDIK.[L]		0	2	990.529		O75438	[-].MVNLLQIVR.[D]		0	1	1085.65		P78371	[R].MLPTIIADNAGYDSADLVAQLR.[A]	1xOxidation [M1]	0	1	2363.19		P63220
P08758	[R].MLVVLLQANR.[D]		0	1	1156.69		Q9NZ63	[K].NAEDCLYELPENIR.[V]	1xCarbamidomethyl [C5]	0	1	1735.8		P12829	[K].MLDFETFLPILQHISR.[N]		0	1	1960.04		P49588	[K].MFVEEVSTGQECGVVLDK.[T]	1xCarbamidomethyl [C12]	0	1	2026.95		Q9Y4E8	[K].MIVTDIYNHR.[F]		0	1	1261.64		P52272	[R].MVPAGMGAGLER.[M]		0	4	1188.59		Q9Y3I0	[R].MLQADPNK.[V]		0	2	916.456		Q6ZN17
P53396	[K].MIVVLGEIGGTEEYK.[I]		0	1	1637.85		Q9NRN9	[R].NAEEFELTNIDMVQCDVCLLSNR.[M]	2xCarbamidomethyl [C15; C18]	0	1	2770.25		P12829	[K].MLDFETFLPILQHISR.[N]	1xOxidation [M1]	0	1	1976.03		Q99729	[K].MFVGGLSWDTSK.[K]		0	1	1327.64		Q13200	[R].MLVTFDEELRPLPVSVR.[V]		0	2	2001.08		P56385	[-].MVPPVQVSPLIK.[L]		0	3	1307.78		P84085	[K].MLQEDELR.[D]		0	1	1033.5		Q12972
P24928	[R].MIVTPQSNRPVMGIVQDTLTAVR.[K]		0	1	2526.35		P18621	[K].NAESNAELK.[G]		0	2	975.474		Q14839	[K].MLDLLEDFLEHEGYK.[Y]		0	1	1851.88		P60842; Q14240	[K].MFVLDEADEMLSR.[G]		0	3	1555.71		P24928	[R].MIVTPQSNRPVMGIVQDTLTAVR.[K]		0	1	2526.35		Q8WUM4	[K].MVPVSVQQSLAAYNQR.[K]		0	1	1790.92		Q9BWJ5	[K].MLQPCGPPADKPEEN.[-]	1xCarbamidomethyl [C5]	0	1	1682.75		Q08211
P52272	[R].MGPAMGPALGAGIER.[M]		0	1	1427.71		O14950	[R].NAFACFDEEATGTIQEDYLR.[E]	1xCarbamidomethyl [C5]	0	1	2350.03		P54886	[K].MIDLIIPR.[G]		0	1	970.575		P60842; Q14240	[K].MFVLDEADEMLSR.[G]	1xOxidation [M1]	0	1	1571.71		P53396	[K].MIVVLGEIGGTEEYK.[I]		0	1	1637.85		P49368	[K].MVQFEENGR.[K]		0	2	1109.5		Q13867	[R].MNDILNHK.[M]		0	1	984.493		P26639
Q9H0U4	[R].MGPGAASGGERPNLK.[I]		0	1	1441.72		Q15003	[K].NAFGLHLIDFMSEILK.[Q]		0	1	1847.97		O00571; Q92841; P17844	[R].MLDMGFEPQIR.[RK]		0	1	1336.64		Q9BVL2	[K].MFLGDAVDVFETR.[R]		0	1	1499.72		P08758	[R].MLVVLLQANR.[D]		0	1	1156.69		P43034	[R].MVRPNQDGTLIASCSNDQTVR.[V]	1xCarbamidomethyl [C14]	0	1	2362.12		Q96ST2	[K].MNEAAEEDR.[Q]		0	1	1064.43		P07814
P62820	[R].MGPGATAGGAEK.[S]		0	3	1046.49		P23193	[K].NAAGALDLLK.[E]		0	1	985.568		Q99661	[K].MIDMGSACR.[T]	1xCarbamidomethyl [C8]	0	1	1040.43		P52272	[R].MGAGLGHGMDR.[V]		0	1	1101.49		Q9H2P9	[-].MLYLIGLGLGDAK.[D]		0	1	1363.77		O43707	[K].MVSDINNGWQHLEQAEK.[G]		0	1	1998.93		Q13263	[R].MNEAFGDTK.[F]		0	1	1012.44		Q09161
P52272	[R].MGPLGLDHMASSIER.[M]		0	1	1613.78		P22087	[R].MLIAMVDVIFADVAQPDQTR.[I]		0	4	2233.14		Q01813	[R].MLAIYDGFDGFAK.[G]		0	1	1447.69		P52272	[R].MGAGMGFGLER.[M]	1xOxidation [M1]	0	1	1141.51		A0AVT1	[K].MLYVPVMPGHAK.[R]		0	1	1342.7		Q8N1G4	[K].MVSGCQTR.[S]	1xCarbamidomethyl [C5]	0	2	938.418		P50552	[K].MQPDQQVVINCAIVR.[G]	1xCarbamidomethyl [C11]	0	1	1770.9		Q7L014
P14866	[R].MGPPVGGHR.[R]		0	3	907.457		P23193	[R].MTAEEMASDELK.[E]		0	1	1354.59		Q7L014	[R].MIDMLAANSGR.[V]		0	1	1178.57		P52272	[R].MGANSLER.[M]	1xOxidation [M1]	0	1	893.415		Q9UG63	[K].MMASGLTER.[V]		0	1	995.465		Q96AE4	[K].MVMIQDGPQNTGADKPLR.[I]		0	1	1970.98		P22087	[K].MQQENMKPQEQLTLEPYER.[D]		0	1	2392.13		O75381
Q14847	[R].MGPSGGEGMEPER.[R]		0	1	1333.55		P06748	[K].MSVQPTVSLGGFEITPPVVLR.[L]		0	6	2227.22		P78344	[R].MLEILEGK.[G]		0	1	932.512		P63220	[R].MGESDDSILR.[L]		0	1	1122.51		P84085	[K].MLQEDELR.[D]		0	1	1033.5		P01023; P20742	[K].MVSGFIPLKPTVK.[M]		0	2	1416.83		Q9UNE7	[K].MQQHEQALADCR.[R]	1xCarbamidomethyl [C11]	0	1	1486.65		O75643
Q9Y6W5	[K].MGQEFVESK.[E]		0	2	1054.49		P17987	[K].MLVDDIGDVTITNDGATILK.[L]		0	1	2104.08		Q96F86	[K].MLESITNELSLFSK.[T]		0	1	1611.83		P63220	[R].MGESDDSILR.[L]	1xOxidation [M1]	0	1	1138.5		Q8NBJ5	[K].MLPVDEFLPVMFDK.[H]		0	1	1680.84		Q92979	[K].MVSISNYPLSAALTCAK.[L]	1xCarbamidomethyl [C15]	0	1	1825.92		Q13442	[R].MQSLSLNK.[-]		0	1	920.487		P07384
Q9P258	[K].MGQLGLGNQTDAVPSPAQIMYNGQPITK.[M]		0	1	2929.45		Q13263	[K].MIVDPVEPHGEMK.[F]		0	2	1481.71		Q9H583	[R].MLFDLLVNCK.[N]	1xCarbamidomethyl [C9]	0	1	1252.64		P55265	[R].MGFTEVTPVTGASLR.[R]		0	1	1565.8		P78371	[R].MLPTIIADNAGYDSADLVAQLR.[A]	1xOxidation [M1]	0	1	2363.19		Q8NBF2	[K].MVSVLPIFR.[S]		0	1	1061.62		P43246	[K].MQSTLISAAR.[D]		0	1	1077.57		Q99460
P48444	[K].MHAPPINMESVHMK.[I]		0	1	1621.76		Q9NQG5	[R].MLVEYTQNQK.[D]		0	1	1253.62		P09874	[K].MIFDVESMK.[K]		0	2	1099.52		Q9UQ80	[K].MGGDIANR.[V]	1xOxidation [M1]	0	2	849.388		P78371	[R].MLPTIIADNAGYDSADLVAQLR.[A]		0	2	2347.2		P69891	[K].MVTAVASALSSR.[Y]		0	1	1192.64		O95757	[K].MQVDQEEGHQK.[C]		0	1	1328.59		P42704
Q14566	[R].MHCCDEVQPK.[H]	2xCarbamidomethyl [C3; C4]	0	1	1303.52		P38919	[K].MLVLDEADEMLNK.[G]		0	1	1520.73		P60228	[R].MLFDYLADK.[H]		0	2	1115.54		Q12972	[K].MGGEDDELK.[G]		0	1	993.419		P78344	[R].MLEILEGK.[G]		0	1	932.512		P69892	[K].MVTGVASALSSR.[Y]		0	1	1178.62		P34932	[K].MQVDQEEPHVEEQQQQTPAENK.[A]		0	1	2622.17		P41227
Q8NI22	[K].MHDYDGNNLLDGLELSTAITHVHK.[E]		0	3	2693.3		P40227	[K].MLVSGAGDIK.[L]		0	2	990.529		Q9Y333	[-].MLFYSFFK.[S]		0	1	1082.54		Q08211	[R].MGGEEAEIR.[F]	1xOxidation [M1]	0	1	1007.45		Q96F86	[K].MLESITNELSLFSK.[T]		0	1	1611.83		P07195	[K].MVVESAYEVIK.[L]		0	2	1267.66		Q9Y5S9	[R].MREDYDSVEQDGDEPGPQR.[S]		1	1	2222.93		Q5JTH9
Q92499	[R].MHNQIPQVTSDGK.[R]		0	2	1454.71		Q9Y4E8	[K].MIVTDIYNHR.[F]		0	1	1261.64		Q9Y262	[K].MLGYFSLVGLLR.[L]		0	2	1368.77		P26639	[K].MGGEEKPIGAGEEK.[Q]		0	1	1431.68		Q9H583	[R].MLFDLLVNCK.[N]	1xCarbamidomethyl [C9]	0	1	1252.64		P49327	[K].MVVPGLDGAQIPR.[D]		0	1	1352.74		P32969	[R].MRPGVACSVSQAQK.[D]	1xCarbamidomethyl [C7]	0	2	1518.75		P52272
Q92900	[R].MHPALSAFPSNIFYEGSLQNGVTAADR.[V]		0	1	2893.39		Q13200	[R].MLVTFDEELRPLPVSVR.[V]		0	3	2001.08		P09211	[R].MLLADQGQSWK.[E]		0	1	1276.64		Q9Y266	[-].MGGEQEEER.[F]		0	1	1064.43		P09874	[K].MIFDVESMK.[K]		0	1	1099.52		Q15436	[R].MVVPVAALFTPLK.[E]		0	1	1385.82		Q9ULC4	[K].MSAEDIEK.[V]		0	1	922.419		Q14683
Q13347	[-].MKPILLQGHER.[S]		0	1	1321.74		P24928	[R].MIVTPQSNRPVMGIVQDTLTAVR.[K]		0	1	2526.35		P54136	[R].MLLCEAVAAVMAK.[G]	1xCarbamidomethyl [C4]	0	2	1406.72		P23246	[R].MGGGGAMNMGDPYGSGGQK.[F]		0	1	1771.72		P60228	[R].MLFDYLADK.[H]		0	1	1115.54		P78406	[K].MWDLSSNQAIQIAQHDAPVK.[T]		0	1	2252.11		P18206	[K].MSAEINEIIR.[V]		0	2	1175.61		Q9H307
P22061	[K].MKPLMGVIYVPLTDK.[E]		0	1	1704.94		P53396	[K].MIVVLGEIGGTEEYK.[I]		0	1	1637.85		P49368	[K].MLLDPMGGIVMTNDGNAILR.[E]		0	3	2131.07		Q96I24	[R].MGGGSIEVSVPR.[F]		0	1	1188.6		Q9Y333	[-].MLFYSFFK.[S]		0	2	1082.54		P08621	[K].MWDPHNDPNAQGDAFK.[T]		0	1	1842.79		P23381	[K].MSASDPNSSIFLTDTAK.[Q]		0	1	1784.84		P38646
P30085	[-].MKPLVVFVLGGPGAGK.[G]		0	1	1569.92		P08758	[R].MLVVLLQANR.[D]		0	1	1156.69		Q96C36	[K].MLLDSEQHPCQLK.[D]	1xCarbamidomethyl [C10]	0	1	1598.77		P52272	[R].MGAGMGFGLER.[M]		0	2	1125.52		P09211	[R].MLLADQGQSWK.[E]		0	1	1276.64		P17480	[R].MWNDLSEK.[K]		0	1	1022.46		Q13885; P68371	[K].MSATFIGNSTAIQELFK.[R]	1xOxidation [M1]	0	2	1873.94		P23246
P84077	[R].MLAEDELR.[D]		0	1	976.477		Q9H2P9	[-].MLYLIGLGLGDAK.[D]		0	1	1363.77		P78417	[K].MILELFSK.[V]		0	2	980.549		P11586	[R].MFGIPVVVAVNAFK.[T]		0	4	1491.84		P62875	[R].MLLAHVDLIEK.[L]		0	1	1281.72		P19367	[K].MVSGMYLGELVR.[L]		0	1	1354.69		P21333	[K].MSCMDNK.[D]	1xCarbamidomethyl [C3]	0	1	885.326		Q15233
P07910	[R].MIAGQVLDINLAAEPK.[V]		0	3	1682.91		A0AVT1	[K].MLYVPVMPGHAK.[R]		0	1	1342.7		Q9H583	[K].MIELLADNINLGDPSSMLK.[M]		0	1	2074.06		Q14008	[R].MFFEDEKPALLSQIDAEFEK.[M]		0	1	2387.15		P54136	[R].MLLCEAVAAVMAK.[G]	1xCarbamidomethyl [C4]	0	3	1406.72		Q96I24	[K].MVMIQDGPLPTGADKPLR.[I]		0	1	1939.01		P50213	[R].MSDGLFLQK.[C]		0	2	1038.53		Q9Y266
P07910	[R].MIAGQVLDINLAAEPK.[V]	1xOxidation [M1]	0	1	1698.91		O00566	[K].MMDSLFLK.[L]		0	1	984.489		P26639	[R].MIAILTENYGGK.[W]		0	1	1309.68		Q04637	[R].MFFDALYDEDVVK.[E]		0	2	1591.73		P49368	[K].MLLDPMGGIVMTNDGNAILR.[E]		0	3	2131.07		O75533	[K].MVMETIEK.[I]		0	2	980.479		Q9Y314	[R].MSDLTPVHFTPLDSSVDR.[V]		0	1	2016.97		Q99661
Q92621	[R].MLALALLDR.[I]		0	1	1015.6		Q14697	[K].MMDYLQGSGETPQTDVR.[W]		0	1	1927.85		Q92621	[R].MLALALLDR.[I]		0	1	1015.6		P42704	[K].MEEANIQPNR.[V]		0	2	1201.56		P49368	[K].MLLDPMGGIVMTNDGNAILR.[E]	1xOxidation [M1]	0	1	2147.07		P56182	[R].MVLNESLK.[V]		0	1	933.507		Q5VYK3	[R].MSEQQDLER.[N]		0	1	1135.5		Q00610
P26639	[R].MIAILTENYGGK.[W]		0	1	1309.68		Q08J23	[R].MMGLEVLGEK.[K]		0	2	1106.56		P07910	[R].MIAGQVLDINLAAEPK.[V]	1xOxidation [M1]	0	1	1698.91		P41227	[K].MEEDPDDVPHGHITSLAVK.[R]		0	1	2089.99		Q96C36	[K].MLLDSEQHPCQLK.[D]	1xCarbamidomethyl [C10]	0	1	1598.77		P06748	[R].MTDQEAIQDLWQWR.[K]		0	3	1819.84		Q07021	[K].MSGGWELELNGTEAK.[L]		0	1	1621.75		Q15428
Q01813	[R].MLAIYDGFDGFAK.[G]		0	1	1447.69		O60610	[R].MMHSNMETLYK.[E]		0	1	1384.61		O43765	[R].MGLALSSLNK.[H]		0	1	1033.57		P52272	[K].MEEESGAPGVPSGNGAPGPK.[G]		0	1	1867.85		O00566	[K].MMDSLFLK.[L]		0	1	984.489		P06748	[R].MTDQEAIQDLWQWR.[K]	1xOxidation [M1]	0	2	1835.84		Q9NUQ9	[R].MSLFYAEATPMLK.[T]		0	1	1501.74		Q9Y2Q3
Q96J01	[K].MLASASEDHFIDIAEVETGDK.[L]		0	1	2278.05		Q92945	[K].MMLDDIVSR.[G]		0	1	1079.52		P52272	[R].MGLAMGGGGGASFDR.[A]		0	1	1383.61		Q14683	[R].MEEESQSQGR.[D]		0	1	1180.49		P78417	[K].MILELFSK.[V]		0	1	980.549		P42285	[K].MTDVFEGSIIR.[C]		0	2	1267.64		Q96KQ7	[K].MSMTGAGK.[S]		0	1	782.354		P09493; P06753
Q9NYF8	[K].MIASDSHRPEVK.[L]		0	1	1369.69		P00403	[R].MMITSQDVLHSWAVPTLGLK.[T]		0	1	2227.16		Q6UN15	[R].MGLEVIPVTSTTNK.[I]		0	2	1489.79		Q9H307	[K].MEEETEVR.[E]		0	2	1022.45		O15144	[-].MILLEVNNR.[I]		0	1	1101.61		P48147	[R].MTELYDYPK.[Y]		0	1	1159.53		Q15020	[K].MSNADFAK.[L]		0	2	883.398		Q16181
P49792	[K].MICQQVEAIK.[K]	1xCarbamidomethyl [C3]	0	1	1219.62		P12236; P05141; P12235	[R].MMMQSGR.[K]	1xOxidation [M]	0	6	856.347		P18031	[R].MGLIQTADQLR.[F]		0	1	1245.66		P38646	[K].MEEFKDQLPADECNK.[L]	1xCarbamidomethyl [C13]	1	1	1853.8		Q92945	[K].MILIQDGSQNTNVDKPLR.[I]		0	1	2042.07		Q16401	[R].MTESWFSSLSR.[D]		0	1	1330.61		P49588	[K].MSNYDTDLFVPYFEAIQK.[G]		0	1	2181.02		Q9UHX1
O43707	[K].MLDAEDIVNTARPDEK.[A]		0	1	1816.87		Q99497	[K].MMNGGHYTYSENR.[V]		0	2	1559.64		P41252	[K].MGITEYNNQCR.[A]	1xCarbamidomethyl [C10]	0	1	1385.59		P50579	[R].MEEGEVYAIETFGSTGK.[G]		0	1	1847.84		Q01581	[R].MLLNDFLNDQNR.[D]		0	2	1492.72		P18206	[K].MTGLVDEAIDTK.[S]		0	1	1292.64		O00567	[K].MSQVAPSLSALIGEAVGAR.[L]		0	1	1856.99		P49321
Q96GQ7	[R].MLDEYFEEQMK.[E]		0	1	1462.62		Q8IYB3	[K].MMQINLTGFLNGK.[N]		0	1	1466.75		P40939	[K].MGLVDQLVEPLGPGLKPPEER.[T]		0	3	2274.22		P23246	[R].MEELHNQEMQK.[R]		0	4	1416.62		Q99613	[K].MIINEELMASLDQPTQTVVMHR.[T]		0	2	2556.26		P50395	[R].MTGSEFDFEEMK.[R]		0	1	1450.59		P40939	[K].MQLLEIITTEK.[T]		0	2	1318.73		Q9P013
Q9Y316	[K].MGMSIIEQLDPVSFSNYLK.[K]		0	1	2172.07		Q96ST2	[K].MNEAAEEDR.[Q]		0	1	1064.43		P31942	[R].MGMGNNYSGGYGTPDGLGGYGR.[G]		0	1	2180.91		Q15233	[R].MEELHNQEVQK.[R]		0	2	1384.65		O75643	[R].MLLQSSEGR.[C]		0	1	1020.51		O75348	[K].MTILQTYFR.[Q]		0	1	1172.61		Q9Y6K9	[R].MQGQSVEAALR.[M]		0	1	1189.6		P37837
P31942	[R].MGMGNNYSGGYGTPDGLGGYGR.[G]		0	1	2180.91		Q13263	[R].MNEAFGDTK.[F]		0	3	1012.44		P52272	[R].MGPAMGPALGAGIER.[M]		0	1	1427.71		Q15233	[R].MEELHNQEVQK.[R]	1xOxidation [M1]	0	1	1400.65		P22102	[K].MLNIHPSLLPSFK.[G]		0	1	1496.83		P55036	[K].MTISQQEFGR.[T]		0	1	1196.57		Q14203	[K].MQEQQADLQR.[R]		0	1	1246.58		O60610
P17858	[K].MGMEAVMALLEATPDTPACVVTLSGNQSVR.[L]	1xCarbamidomethyl [C19]	0	1	3148.51		P43246	[K].MNFESFVK.[D]		0	1	1001.48		P62820	[R].MGPGATAGGAEK.[S]		0	2	1046.49		Q99661	[R].MEGAEINK.[S]		0	1	891.424		P06744	[K].MIPCDFLIPVQTQHPIR.[K]	1xCarbamidomethyl [C4]	0	4	2065.07		P55072	[K].MTNGFSGADLTEICQR.[A]	1xCarbamidomethyl [C14]	0	1	1799.81		O43719	[R].MQELYGDGK.[D]		0	1	1040.47		O00232
Q9BSC4	[K].MGIYYIPVLGPAPR.[W]		0	1	1546.85		Q9BT78	[R].MNGFIDQIDGIVHFETR.[E]		0	1	1991.96		P52272	[R].MGPLGLDHMASSIER.[M]		0	2	1613.78		Q9BXP5	[K].MEGGTENDLR.[I]		0	1	1121.49		P23528	[K].MLPDKDCR.[Y]	1xCarbamidomethyl [C7]	1	1	1034.48		O00487	[K].MTPEQLAIK.[N]		0	1	1030.56		Q13263	[R].MNEAFGDTK.[F]	1xOxidation [M1]	0	1	1028.44		P78527
P69905	[R].MFLSFPTTK.[T]	1xOxidation [M1]	0	2	1087.55		Q13310; P11940	[K].MNGMLLNDR.[K]		0	2	1063.5		P14866	[R].MGPPVGGHR.[R]		0	3	907.457		Q00610	[K].MEGNAEESTLFCFAVR.[G]	1xCarbamidomethyl [C12]	0	1	1860.83		P49247	[K].MIPGVVDTGLFINMAER.[V]		0	1	1862.95		P53004	[K].MTVCLETEK.[K]	1xCarbamidomethyl [C4]	0	2	1110.52		Q13310; P11940	[K].MNGMLLNDR.[K]		0	1	1063.5		Q9BXP5
Q15393	[-].MFLYNLTLQR.[A]		0	2	1298.69		Q13200	[R].MNLASSFVNGFVNAAFGQDK.[L]		0	1	2117.01		Q14847	[R].MGPSGGEGMEPER.[R]		0	1	1333.55		Q15428	[K].MEKPPAPPSLPAGPPGVK.[R]		0	1	1769.96		Q15021	[R].MLPLIWSK.[E]		0	1	987.57		P21964	[R].MVDFAGVK.[D]		0	2	866.444		O00151	[K].MNLASEPQEVLHIGSAHNR.[S]		0	2	2103.04		Q8IVM0
P49588	[K].MFVEEVSTGQECGVVLDK.[T]	1xCarbamidomethyl [C12]	0	1	2026.95		Q99460	[-].MITSAAGIISLLDEDEPQLK.[E]		0	3	2144.12		Q14847	[R].MGPSGGEGMEPERR.[D]		1	1	1489.65		Q8NEZ2	[K].MEIDDFLSSFMEK.[R]		0	1	1591.7		Q9Y4Z0	[-].MLPLSLLK.[T]		0	2	914.574		P09874	[K].MVDPEKPQLGMIDR.[W]		0	1	1628.81		Q6NUK1	[K].MNIFGGFR.[Q]		0	2	941.466		P23246
Q99729	[K].MFVGGLSWDTSK.[K]		0	1	1327.64		Q14498	[K].MITAAYVPLPTYHNLFPDSMTATQLLVPSR.[R]		0	1	3347.72		P49792	[K].MGQHSSNVQWR.[A]		0	1	1329.61		Q9Y2Q3	[R].MELLAHLLGEK.[W]		0	3	1253.69		Q15287	[R].MLPPPPMWR.[R]		0	3	1124.57		P78347	[K].MVDQLFCK.[K]	1xCarbamidomethyl [C7]	0	2	1040.49		P00505	[K].MNLGVGAYR.[D]		0	1	980.498		P52272
P60842; Q14240	[K].MFVLDEADEMLSR.[G]		0	4	1555.71		P67812	[-].MLSLDFLDDVR.[R]		0	1	1323.66		Q13435	[K].MGTPVPRPPQDMGQIGVR.[T]		0	1	1935.99		Q16181	[K].MEMEMEQVFEMK.[V]		0	1	1561.64		P32322	[K].MLLHSEQHPGQLK.[D]		0	1	1517.79		P18858	[R].MVETLSNLLR.[S]		0	1	1175.65		Q9UQE7	[K].MNLPGEVTFLPLNK.[L]		0	1	1572.85		P12829
P60842; Q14240	[K].MFVLDEADEMLSR.[G]	1xOxidation [M1]	0	1	1571.71		Q9Y4W2	[R].MLSELPALGISGIRPTYILR.[W]		0	1	2200.25		Q9UQ80	[R].MGVVECAK.[H]	1xCarbamidomethyl [C6]; 1xOxidation [M1]	0	1	909.417		P49321	[R].MENGVLGNALEGVHVEEEEGEK.[T]		0	2	2369.09		Q14697	[K].MMDYLQGSGETPQTDVR.[W]		0	1	1927.85		P42704	[K].MVFINNIALAQIK.[N]		0	1	1474.85		Q07864	[R].MNPAAFDFLLQR.[V]		0	1	1422.72		Q14839
Q9Y530	[R].MGAGIAVLFK.[K]		0	1	1006.58		P49368	[K].MLLDPMGGIVMTNDGNAILR.[E]		0	3	2131.07		P23246	[R].MGYMDPR.[E]	1xOxidation [M]	0	5	885.359		Q9P013	[R].MENILSGNPLLNLTGPSQPQANFK.[V]		0	1	2583.32		P39748	[R].MMENGIKPVYVFDGKPPQLK.[S]		0	1	2291.19		Q96I24	[K].MVGFIIGR.[G]		0	1	892.507		Q14683	[K].MNQVEDEVFEEFCR.[E]	1xCarbamidomethyl [C13]	0	1	1831.76		P54886
P52272	[R].MGAGLGHGMDR.[V]		0	2	1101.49		P49368	[K].MLLDPMGGIVMTNDGNAILR.[E]	1xOxidation [M1]	0	1	2147.07		P48444	[K].MHAPPINMESVHMK.[I]		0	1	1621.76		O60610	[K].MESDFEQK.[L]		0	1	1013.42		Q08J23	[R].MMGLEVLGEK.[K]		0	2	1106.56		P40939	[K].MVGVPAALDMMLTGR.[S]		0	1	1561.79		Q15050	[K].MNSGPPGLGGK.[R]		0	1	1014.5		Q99661
P52272	[R].MGAGMGFGLER.[M]		0	2	1125.52		Q96C36	[K].MLLDSEQHPCQLK.[D]	1xCarbamidomethyl [C10]	0	1	1598.77		O43684	[K].MHDLNTDQENLVGTHDAPIR.[C]		0	1	2276.07		O00232	[K].MEVDYSATVDQR.[L]		0	1	1413.63		P53007	[R].MQGLEAHK.[Y]		0	1	913.456		Q10713	[R].MVLAGVGVEHEHLVDCAR.[K]	1xCarbamidomethyl [C16]	0	1	1991.98		Q12931	[R].MNTLQAIWMMDPK.[D]		0	2	1578.75		Q16881
P52272	[R].MGANNLER.[M]	1xOxidation [M1]	0	2	920.425		P78417	[K].MILELFSK.[V]		0	2	980.549		Q8NI22	[K].MHDYDGNNLLDGLELSTAITHVHK.[E]		0	1	2693.3		O75381	[R].MEVQGEEEK.[R]		0	1	1078.47		Q9Y6K9	[R].MQGQSVEAALR.[M]		0	1	1189.6		P17480	[R].MVLCSQQWK.[L]	1xCarbamidomethyl [C4]	0	1	1179.56		P02100	[K].MNVEEAGGEALGR.[L]		0	1	1332.62		Q9H583
P63220	[R].MGESDDSILR.[L]		0	3	1122.51		P32322	[K].MLLHSEQHPGQLK.[D]		0	1	1517.79		Q92499	[R].MHNQIPQVTSDGK.[R]		0	1	1454.71		O14579	[R].MFADYLAHESR.[R]		0	1	1339.61		Q9Y5B9	[R].MQGSLEAHVNGFR.[F]		0	1	1445.7		Q12904	[R].MVILLCNLKPAK.[M]	1xCarbamidomethyl [C6]	0	2	1399.82		O75436	[K].IYFLLVR.[I]		0	1	923.571		Q9H583
P63220	[R].MGESDDSILR.[L]	1xOxidation [M1]	0	1	1138.5		Q96HE7	[K].MLLLEILHEIK.[S]		0	1	1351.8		P49588	[K].MHSPQTSAMLFTVDNEAGK.[I]		0	1	2063.95		Q7L014	[R].MFDMGFEPQVMR.[I]		0	2	1487.65		Q6NUQ1	[K].MQLEEQVLTISSEIPK.[R]		0	1	1844.97		Q96SI9	[R].MVLLPVMK.[F]		0	1	930.551		P16615	[K].MNVFDTELK.[G]		0	1	1096.53		P09874
P55265	[R].MGFTEVTPVTGASLR.[R]		0	1	1565.8		Q92945	[K].MILIQDGSQNTNVDKPLR.[I]		0	1	2042.07		Q13347	[-].MKPILLQGHER.[S]		0	2	1321.74		Q09161	[R].MFDYTDDPEGPVMPGSHSVER.[F]		0	1	2366.01		P40939	[K].MQLLEIITTEK.[T]		0	1	1318.73		P36542	[R].MTAMDNASK.[N]		0	1	968.418		P17980	[K].MNVSPDVNYEELAR.[C]		0	1	1636.76		P60228
P12829	[K].MLDFETFLPILQHISR.[N]		0	1	1960.04		Q01581	[R].MLLNDFLNDQNR.[D]		0	1	1492.72		P22061	[K].MKPLMGVIYVPLTDK.[E]		0	2	1704.94		P07814	[K].MFEIVFEDPK.[I]		0	1	1254.61		O75643	[R].MQLSAELQSDTEEILSK.[A]		0	1	1921.94		O15371	[K].NEIASVAYR.[Y]		0	2	1022.53		O43776	[R].MNYSDAIVWLK.[E]		0	1	1339.67		Q9Y333
Q9UQ80	[K].MGGDIANR.[V]	1xOxidation [M1]	0	1	849.388		B5ME19	[K].MIINEELMASLDQPTQTVVMHR.[T]		0	1	2556.26		P30085	[-].MKPLVVFVLGGPGAGK.[G]		0	1	1569.92		P13861	[K].MFESFIESVPLLK.[S]		0	2	1539.81		P50552	[K].MQPDQQVVINCAIVR.[G]	1xCarbamidomethyl [C11]	0	1	1770.9		Q07955	[R].IYVGNLPPDIR.[T]		0	4	1256.7		Q9Y324	[R].MPDDYGAPR.[F]		0	1	1021.44		Q8WWM7
Q08211	[R].MGGEEAEIR.[F]	1xOxidation [M1]	0	1	1007.45		P18085	[K].MLLVDELR.[D]		0	1	988.55		P84077	[R].MLAEDELR.[D]		0	2	976.477		P52272	[K].MGGMEGPFGGGMENMGR.[F]		0	1	1714.68		P22087	[K].MQQENMKPQEQLTLEPYER.[D]		0	1	2392.13		Q13867	[K].LYTVEYLSNMVGGR.[K]		0	1	1601.8		Q09666	[K].MPFLSISSPK.[V]		0	1	1106.59		P09211
P26639	[K].MGGEEKPIGAGEEK.[Q]		0	1	1431.68		P50395	[K].MLLYTEVTR.[Y]		0	1	1125.6		P07910	[R].MIAGQVLDINLAAEPK.[V]		0	3	1682.91		P07384	[K].MEDGEFWMSFR.[D]		0	1	1434.58		P40763	[K].MQQLEQMLTALDQMR.[R]		0	2	1835.88		Q04637	[K].LTPQMFQQLMK.[Q]		0	2	1364.71		P28838	[R].MPLFEHYTR.[Q]		0	1	1193.58		P62875
Q9Y266	[-].MGGEQEEER.[F]		0	1	1064.43		P42704	[K].MLNGLEDSIGLSK.[M]		0	1	1376.71		Q9NZI8	[K].MILEIMHK.[E]		0	1	1014.55		Q92499	[R].MGLAISLVATEK.[E]		0	1	1232.69		P02545	[R].MQQQLDEYQELLDIK.[L]		0	1	1893.93		P08579	[K].ITPSHAMK.[I]		0	1	884.466		P09211	[-].MPPYTVVYFPVR.[G]		0	1	1468.77		P54136
P23246	[R].MGGGGAMNMGDPYGSGGQK.[F]		0	1	1771.72		Q9GZZ1	[K].MLNHVLNICEK.[D]	1xCarbamidomethyl [C9]	0	1	1370.69		P32322	[K].MLLHSEQHPGQLK.[D]		0	1	1517.79		P52272	[R].MGLAMGGGGGASFDR.[A]		0	1	1383.61		P43246	[K].MQSTLISAAR.[D]		0	1	1077.57		Q13561	[K].LTPVLLAK.[Q]		0	1	854.571		O43660	[R].MPSESAAQSLAVALPLQTK.[A]		0	1	1942.03		P49368
Q96I24	[R].MGGGSIEVSVPR.[F]		0	1	1188.6		Q9UQE7	[K].MNLPGEVTFLPLNK.[L]		0	1	1572.85		Q99613	[K].MIINEELMASLDQPTQTVVMHR.[T]		0	1	2556.26		P49792	[K].MICQQVEAIK.[K]	1xCarbamidomethyl [C3]	0	1	1219.62		O95757	[K].MQVDQEEGHQK.[C]		0	1	1328.59		O94906	[K].LTPVPDSFFAK.[H]		0	1	1221.65		P18206	[R].MQEAMTQEVSDVFSDTTTPIK.[L]		0	2	2358.08		Q96C36
P52272	[K].MGGMEGPFGGGMENMGR.[F]		0	1	1714.68		P22102	[K].MLNIHPSLLPSFK.[G]		0	1	1496.83		O75643	[R].MLLQSSEGR.[C]		0	1	1020.51		O43707	[K].MLDAEDIVNTARPDEK.[A]		0	1	1816.87		Q14203	[K].MQEQQADLQR.[R]		0	1	1246.58		Q9H501	[K].LTPWEQFLEK.[K]		0	3	1290.67		P19388	[R].MQEENITR.[A]		0	1	1020.48		P78417
Q92499	[R].MGLAISLVATEK.[E]		0	1	1232.69		P06744	[K].MIPCDFLIPVQTQHPIR.[K]	1xCarbamidomethyl [C4]	0	2	2065.07		Q13200	[R].MLVTFDEELRPLPVSVR.[V]		0	2	2001.08		Q96GQ7	[R].MLDEYFEEQMK.[E]		0	1	1462.62		P34932	[K].MQVDQEEPHVEEQQQQTPAENK.[A]		0	1	2622.17		Q92841	[R].LTPYEVDELR.[R]		0	1	1234.63		P33993	[K].MQEHSDQVPVGNIPR.[S]		0	1	1706.83		Q9NZI8
O43765	[R].MGLALSSLNK.[H]		0	1	1033.57		P49247	[K].MIPGVVDTGLFINMAER.[V]		0	1	1862.95		P24928	[R].MIVTPQSNRPVMGIVQDTLTAVR.[K]		0	1	2526.35		P12829	[K].MLDFETFLPILQHISR.[N]		0	2	1960.04		P32969	[R].MRPGVACSVSQAQK.[D]	1xCarbamidomethyl [C7]	0	1	1518.75		P00491	[K].LTQAQIFDYGEIPNFPR.[S]		0	1	2009.01		Q96SB4	[R].MQEIEEMEK.[E]		0	1	1166.51		P32322
P52272	[R].MGLAMGGGGGASFDR.[A]		0	1	1383.61		Q15287	[R].MLPPPPMWR.[R]		0	2	1124.57		P53396	[K].MIVVLGEIGGTEEYK.[I]		0	2	1637.85		P12829	[K].MLDFETFLPILQHISR.[N]	1xOxidation [M1]	0	2	1976.03		Q9Y221	[-].MRPLTEEETR.[V]		0	1	1261.62		P56192	[K].ITQDIFQQLLK.[R]		0	2	1346.77		P62244	[R].MNVLADALK.[S]		0	1	974.534		Q01581
O14777	[K].MGLEDTLEQLNAMITESK.[R]		0	1	2022.97		P78371	[R].MLPTIIADNAGYDSADLVAQLR.[A]		0	2	2347.2		Q9H2P9	[-].MLYLIGLGLGDAK.[D]		0	1	1363.77		Q14839	[K].MLDLLEDFLEHEGYK.[Y]		0	1	1851.88		P18206	[K].MSAEINEIIR.[V]		0	1	1175.61		P30153	[K].LTQDQDVDVK.[Y]		0	1	1160.58		A6NHR9	[K].LYFKPIGDPVFAR.[D]		0	1	1522.84		B5ME19
Q6UN15	[R].MGLEVIPVTSTTNK.[I]		0	2	1489.79		P78371	[R].MLPTIIADNAGYDSADLVAQLR.[A]	1xOxidation [M1]	0	3	2363.19		A0AVT1	[K].MLYVPVMPGHAK.[R]		0	1	1342.7		P54886	[K].MIDLIIPR.[G]		0	2	970.575		P23381	[K].MSASDPNSSIFLTDTAK.[Q]		0	1	1784.84		Q9NTJ3	[K].LTQEETNFK.[S]		0	1	1109.55		Q8WWY3	[R].IYEYVESR.[M]		0	1	1058.52		P18085
O95394	[R].MGLLAVLR.[S]		0	1	872.539		Q8NBJ5	[K].MLPVDEFLPVMFDK.[H]		0	1	1680.84		Q9UG63	[K].MMASGLTER.[V]		0	1	995.465		Q9BUQ8	[R].MIDMGFEPDVQK.[I]		0	1	1409.64		Q13885; P68371	[K].MSATFIGNSTAIQELFK.[R]	1xOxidation [M1]	0	1	1873.94		P49792	[K].LTPNAGSDR.[S]		0	2	930.464		Q9UNM6	[K].LYENFISEFEHR.[V]		0	3	1583.75		P31150; P50395
P40939	[K].MGLVDQLVEPLGPGLKPPEER.[T]		0	1	2274.22		P84085	[K].MLQEDELR.[D]		0	1	1033.5		Q96KP4	[R].MMEVAAADVK.[Q]		0	2	1064.51		O00571; Q92841; P17844	[R].MLDMGFEPQIR.[RK]		0	1	1336.64		P21333	[K].MSCMDNK.[D]	1xCarbamidomethyl [C3]	0	1	885.326		P09497	[R].LTQEPESIR.[K]		0	2	1072.56		Q9Y5J7	[K].LTETCFLDCVK.[D]	2xCarbamidomethyl [C5; C9]	0	1	1385.64		P31483
Q12972	[K].MGGEDDELK.[G]		0	1	993.419		Q9BWJ5	[K].MLQPCGPPADKPEEN.[-]	1xCarbamidomethyl [C5]	0	1	1682.75		Q08J23	[R].MMGLEVLGEK.[K]		0	1	1106.56		Q9H583	[K].MIELLADNINLGDPSSMLK.[M]		0	1	2074.06		Q15833	[K].MSDILAEGITIVEDINK.[R]		0	1	1860.96		Q92616	[R].LTSADALRPSVVSITGPLIR.[I]		0	1	2066.2		Q9Y448	[K].LTETQGELK.[D]		0	1	1018.54		P22102
Q96AG4	[K].LVTLPVSFAQLK.[N]		0	1	1315.8		Q15154	[R].MLQQQEQLR.[A]		0	1	1173.6		O60610	[R].MMHSNMETLYK.[E]		0	1	1384.61		Q9H583	[R].MLFDLLVNCK.[N]	1xCarbamidomethyl [C9]	0	1	1252.64		Q07021	[K].MSGGWELELNGTEAK.[L]		0	1	1621.75		Q99598	[R].ITSAPDMEDILTESEIK.[L]		0	1	1891.92		Q9H307	[K].LTEVPVEPVLTVHPESK.[S]		0	2	1874.03		Q9P2J5
P12829	[K].MLDFETFLPILQHISR.[N]	1xOxidation [M1]	0	1	1976.03		P82650	[R].MIQVYFPK.[E]		0	1	1025.55		Q92945	[K].MMLDDIVSR.[G]		0	1	1079.52		P09874	[K].MIFDVESMK.[K]		0	1	1099.52		Q15020	[K].MSNADFAK.[L]		0	1	883.398		Q8WVM8	[K].LTSAVSSLPELLEK.[K]		0	1	1486.84		Q9NVM9	[K].ITEYQHEAR.[T]		0	1	1146.55		Q9NYF8
P54886	[K].MIDLIIPR.[G]		0	1	970.575		Q14204	[R].MLSAVSQQVQCIQEALR.[E]	1xCarbamidomethyl [C11]	0	1	1960.99		O75347	[R].MMIPDCQR.[R]	1xCarbamidomethyl [C6]	0	2	1050.45		Q9NYF8	[K].MIASDSHRPEVK.[L]		0	1	1369.69		P49588	[K].MSNYDTDLFVPYFEAIQK.[G]		0	1	2181.02		Q9UBB4	[K].ITSDEPLTK.[D]		0	1	1003.53		P30626	[K].ITFDDYIACCVK.[L]	2xCarbamidomethyl [C9; C10]	0	1	1504.68		Q96J01
Q15287	[R].MLPPPPMWR.[R]		0	3	1124.57		P27635	[K].MLSCAGADR.[L]	1xCarbamidomethyl [C4]	0	2	980.429		P00403	[R].MMITSQDVLHSWAVPTLGLK.[T]		0	1	2227.16		P60228	[R].MLFDYLADK.[H]		0	2	1115.54		O00567	[K].MSQVAPSLSALIGEAVGAR.[L]		0	3	1856.99		Q86VP6	[K].ITSEALLVTQQLVK.[V]		0	1	1542.91		P21796	[K].LTFDSSFSPNTGK.[K]		0	1	1400.67		Q01813
P78371	[R].MLPTIIADNAGYDSADLVAQLR.[A]		0	2	2347.2		P40926	[K].MISDAIPELK.[A]		0	2	1116.6		Q99497	[K].MMNGGHYTYSENR.[V]		0	2	1559.64		Q8WWM7	[R].MLHFLTAVVGSTCDVK.[V]	1xCarbamidomethyl [C13]	0	1	1777.9		Q9UQ35	[R].MSQVPAPVPLMSLR.[T]		0	1	1525.82		P82979	[K].ITSEIPQTER.[M]		0	2	1173.61		P45880	[K].LTFDTTFSPNTGK.[K]		0	1	1428.7		Q92499
P78371	[R].MLPTIIADNAGYDSADLVAQLR.[A]	1xOxidation [M1]	0	2	2363.19		P13796	[K].MINLSVPDTIDER.[TA]		0	1	1502.75		Q99497	[K].MMNGGHYTYSENR.[V]	1xOxidation [M2]	0	1	1575.63		O75832	[K].MIHILLYYK.[A]		0	1	1193.68		Q9Y5S9	[R].MREDYDSVEQDGDEPGPQR.[S]		1	1	2222.93		Q13617	[R].LTSFITVFK.[Y]		0	2	1055.61		O00410	[K].ITFLLQAIR.[N]		0	1	1074.67		O43765
Q8NBJ5	[K].MLPVDEFLPVMFDK.[H]		0	1	1680.84		Q9NVJ2	[K].MNLSAIQDR.[E]		0	1	1047.53		Q8IYB3	[K].MMQINLTGFLNGK.[N]		0	1	1466.75		P09211	[R].MLLADQGQSWK.[E]		0	1	1276.64		O00154	[K].MIEEAGAIISTR.[H]		0	1	1290.67		Q9UQ80	[R].ITSGPFEPDLYK.[S]		0	1	1366.69		Q96P16; Q9NQG5	[K].LTFLYLANDVIQNSK.[R]		0	2	1738.94		P52272
P84085	[K].MLQEDELR.[D]		0	1	1033.5		P43686	[K].MNLSEEVDLEDYVARPDK.[I]		0	1	2123		Q96ST2	[K].MNEAAEEDR.[Q]		0	1	1064.43		P62875	[R].MLLAHVDLIEK.[L]		0	1	1281.72		O43719	[R].MQELYGDGK.[D]		0	1	1040.47		Q92600	[R].LTSLGVIGALVK.[T]		0	1	1170.75		Q15185	[K].LTFSCLGGSDNFK.[H]	1xCarbamidomethyl [C5]	0	1	1445.67		Q6UN15
Q9BWJ5	[K].MLQPCGPPADKPEEN.[-]	1xCarbamidomethyl [C5]	0	1	1682.75		Q14683	[K].MNQVEDEVFEEFCR.[E]	1xCarbamidomethyl [C13]	0	1	1831.76		Q13263	[R].MNEAFGDTK.[F]		0	2	1012.44		P35520	[R].MLIAQEGLLCGGSAGSTVAVAVK.[A]	1xCarbamidomethyl [C10]	0	1	2232.17		P33993	[K].MQEHSDQVPVGNIPR.[S]		0	1	1706.83		Q9UHY1	[R].LTSLLEETLNK.[F]		0	1	1260.7		P52597	[K].ITGEAFVQFASQELAEK.[A]		0	1	1867.94		O95394
Q9Y3T9	[R].MLQPSSSPLWGK.[L]		0	1	1330.68		Q9Y5S9	[R].MREDYDSVEQDGDEPGPQR.[S]		1	1	2222.93		Q13263	[R].MNEAFGDTK.[F]	1xOxidation [M1]	0	1	1028.44		P54136	[R].MLLCEAVAAVMAK.[G]	1xCarbamidomethyl [C4]	0	2	1406.72		Q92945	[K].MMLDDIVSR.[G]		0	1	1079.52		Q13123	[K].LTQILSYLR.[Q]		0	2	1106.66		P24941	[K].LTGEVVALK.[K]		0	1	929.567		P40939
P82650	[R].MIQVYFPK.[E]		0	1	1025.55		Q9BUJ2	[K].MRPFEGFQR.[K]		0	1	1167.57		Q9BT78	[R].MNGFIDQIDGIVHFETR.[E]		0	1	1991.96		P49368	[K].MLLDPMGGIVMTNDGNAILR.[E]		0	3	2131.07		O75347	[R].MMIPDCQR.[R]	1xCarbamidomethyl [C6]	0	1	1050.45		P43246	[K].LTSLNEEYTK.[N]		0	1	1197.6		Q9HCE1	[R].ITGNPVVTNR.[I]		0	1	1070.6		P31942
O75533	[R].MLQYCLQGLFHPAR.[K]	1xCarbamidomethyl [C5]	0	1	1733.86		P32969	[R].MRPGVACSVSQAQK.[D]	1xCarbamidomethyl [C7]	0	4	1518.75		Q13200	[R].MNLASSFVNGFVNAAFGQDK.[L]		0	1	2117.01		Q96C36	[K].MLLDSEQHPCQLK.[D]	1xCarbamidomethyl [C10]	0	1	1598.77		P00403	[R].MMITSQDVLHSWAVPTLGLK.[T]		0	2	2227.16		Q9BXP5	[K].LTPLLSVR.[E]		0	2	898.572		Q9H074	[K].LTGSVLEDAWK.[E]		0	2	1218.64		P52272
Q03701	[K].MLSALLTGVNR.[A]		0	1	1174.66		Q9Y221	[-].MRPLTEEETR.[V]		0	1	1261.62		P00505	[K].MNLGVGAYR.[D]		0	1	980.498		Q9NUQ2	[K].MLIEFYESPDPER.[R]		0	1	1625.75		Q99497	[K].MMNGGHYTYSENR.[V]		0	3	1559.64		P11021	[R].LTPEEIER.[MA]		0	6	986.515		A6NHR9	[K].ITHCPTLLTR.[D]	1xCarbamidomethyl [C4]	0	1	1211.66		Q9H0U4
P27635	[K].MLSCAGADR.[L]	1xCarbamidomethyl [C4]	0	2	980.429		P18206	[K].MSAEINEIIR.[V]		0	1	1175.61		Q9UQE7	[K].MNLPGEVTFLPLNK.[L]		0	1	1572.85		P78417	[K].MILELFSK.[V]		0	2	980.549		Q8IYB3	[K].MMQINLTGFLNGK.[N]		0	1	1466.75		Q6P2Q9	[R].LTLEDLEDSWDR.[G]		0	1	1491.7		Q5JRX3	[K].LTHDDTGAR.[Y]		0	1	985.47		P62820
P40926	[K].MISDAIPELK.[A]		0	2	1116.6		P23381	[K].MSASDPNSSIFLTDTAK.[Q]		0	1	1784.84		Q9NVJ2	[K].MNLSAIQDR.[E]		0	1	1047.53		Q5JVF3	[K].MLLGHMPTVELLK.[K]		0	1	1481.82		Q96ST2	[K].MNEAAEEDR.[Q]		0	1	1064.43		P12270	[R].LTIHAPPQELGPPVQR.[I]		0	1	1752.98		P02786	[K].LTHDVELNLDYER.[Y]		0	1	1616.79		P52272
Q9Y4W2	[R].MLSELPALGISGIRPTYILR.[W]		0	1	2200.25		Q13885; P68371	[K].MSATFIGNSTAIQELFK.[R]		0	2	1857.94		P43686	[K].MNLSEEVDLEDYVARPDK.[I]		0	1	2123		Q96HE7	[K].MLLLEILHEIK.[S]		0	1	1351.8		Q13263	[R].MNEAFGDTK.[F]		0	2	1012.44		O00148; Q13838	[K].LTLHGLQQYYVK.[L]		0	1	1462.81		Q9HCN8	[R].LTHVLTGK.[N]		0	2	868.525		P14866
O15294	[R].MLSFQGLAELAHR.[E]		0	1	1472.77		Q13885; P68371	[K].MSATFIGNSTAIQELFK.[R]	1xOxidation [M1]	0	2	1873.94		O94822	[K].MNITYDNLR.[V]		0	1	1139.55		Q9Y262	[K].MLGYFSLVGLLR.[L]		0	1	1368.77		P46109	[R].MNINGQWEGEVNGR.[K]		0	1	1603.73		Q86VP6	[K].LTLIDPETLLPR.[L]		0	1	1380.81		O00566	[R].LTLDHEK.[S]		0	1	855.457		Q96I24
P19367; P52789	[K].MISGMYLGEIVR.[NH]		0	1	1368.7		P21333	[K].MSCMDNK.[D]	1xCarbamidomethyl [C3]	0	1	885.326		Q14683	[K].MNQVEDEVFEEFCR.[E]	1xCarbamidomethyl [C13]	0	1	1831.76		Q96J01	[K].MLASASEDHFIDIAEVETGDK.[L]		0	1	2278.05		Q9UQE7	[K].MNLPGEVTFLPLNK.[L]		0	2	1572.85		Q8NHP8	[R].LTLLQLK.[G]		0	1	828.555		P14618	[K].ITLDNAYMEK.[C]		0	2	1197.58		Q14847
P43897	[K].MLSQPYLLDPSITLGQYVQPQGVSVVDFVR.[F]		0	1	3349.75		P50213	[R].MSDGLFLQK.[C]		0	2	1038.53		Q15050	[K].MNSGPPGLGGK.[R]		0	1	1014.5		Q00169	[R].MLAPEGALNIHEK.[A]		0	1	1422.74		P43686	[K].MNLSEEVDLEDYVARPDK.[I]		0	1	2123		P00558	[K].ITLPVDFVTADK.[F]		0	3	1318.73		P11586	[K].ITIGQAPTEK.[G]		0	1	1057.59		P48444
Q14498	[K].MITAAYVPLPTYHNLFPDSMTATQLLVPSR.[R]		0	1	3347.72		Q15833	[K].MSDILAEGITIVEDINK.[R]		0	2	1860.96		Q9Y4E8	[K].MIVTDIYNHR.[F]		0	1	1261.64		Q01813	[R].MLAIYDGFDGFAK.[G]		0	2	1447.69		Q14683	[K].MNQVEDEVFEEFCR.[E]	1xCarbamidomethyl [C13]	0	2	1831.76		P21796; Q9Y277	[K].LTLSALIDGK.[N]		0	4	1030.61		P12270	[R].LTIHAPPQELGPPVQR.[I]		0	3	1752.98		O43684
Q04637	[K].MLTEAIMHDCVVK.[L]	1xCarbamidomethyl [C10]	0	1	1546.74		Q9Y314	[R].MSDLTPVHFTPLDSSVDR.[V]		0	1	2016.97		Q9NVJ2	[K].IWDIGGQPR.[F]		0	4	1041.55		Q6UN15	[R].MGLEVIPVTSTTNK.[I]		0	1	1489.79		Q15050	[K].MNSGPPGLGGK.[R]		0	2	1014.5		P45880	[K].LTLSALVDGK.[S]		0	4	1016.6		O00148; Q13838	[K].LTLHGLQQYYVK.[L]		0	1	1462.81		Q8NI22
Q99460	[-].MITSAAGIISLLDEDEPQLK.[E]		0	2	2144.12		Q8WWY3	[R].MSFGEIEEDAYQEDLGFSLGHLGK.[S]		0	1	2672.22		P40227	[K].MLVSGAGDIK.[L]		0	1	990.529		P41252	[K].MGITEYNNQCR.[A]	1xCarbamidomethyl [C10]	0	1	1385.59		Q96SB4	[R].MQEIEEMEK.[E]		0	1	1166.51		O00425	[K].ITISPLQELTLYNPER.[T]		0	2	1887.02		Q96A49	[K].ITESVAETAQTIK.[K]		0	1	1390.74		Q92900
P17987	[K].MLVDDIGDVTITNDGATILK.[L]		0	1	2104.08		P34932	[K].MQVDQEEPHVEEQQQQTPAENK.[A]		0	1	2622.17		P48643	[K].MLVIEQCK.[N]	1xCarbamidomethyl [C7]	0	1	1020.52		P40939	[K].MGLVDQLVEPLGPGLKPPEER.[T]		0	2	2274.22		Q12931	[R].MNTLQAIWMMDPK.[D]		0	3	1578.75		Q15393	[R].LTISSPLEAHK.[A]		0	3	1195.67		Q86VP6	[K].LTLIDPETLLPR.[L]		0	3	1380.81		Q13347
Q13263	[K].MIVDPVEPHGEMK.[F]		0	2	1481.71		Q8WWY3	[R].MSFIAPNLSIIIGASTAAK.[I]		0	1	1905.05		P18085	[K].MLLVDELR.[D]		0	1	988.55		P31942	[R].MGMGNNYSGGYGTPDGLGGYGR.[G]		0	1	2180.91		P17980	[K].MNVSPDVNYEELAR.[C]		0	1	1636.76		P43243	[K].ITPENLPQILLQLK.[R]		0	3	1619.97		P14625	[R].LTESPCALVASQYGWSGNMER.[I]	1xCarbamidomethyl [C6]	0	1	2356.07		P22061
Q9NQG5	[R].MLVEYTQNQK.[D]		0	1	1253.62		P05023	[K].MSINAEEVVVGDLVEVK.[G]		0	1	1830.95		P50395	[K].MLLYTEVTR.[Y]		0	1	1125.6		Q9Y316	[K].MGMSIIEQLDPVSFSNYLK.[K]		0	1	2172.07		O43776	[R].MNYSDAIVWLK.[E]		0	1	1339.67		P11021	[K].ITITNDQNR.[L]		0	1	1074.55		P00374	[K].LTEQPELANK.[V]		0	1	1142.61		P22061
P38919	[K].MLVLDEADEMLNK.[G]		0	1	1520.73		Q15020	[K].MSNADFAK.[L]		0	1	883.398		P22102	[K].MLNIHPSLLPSFK.[G]		0	1	1496.83		P52272	[R].MGPAMGPALGAGIER.[M]		0	2	1427.71		Q9Y324	[R].MPDDYGAPR.[F]		0	1	1021.44		Q12849	[R].ITMEYSSSGK.[A]		0	1	1102.51		O75643	[R].LTAIDILTTCAADIQR.[Q]	1xCarbamidomethyl [C10]	0	3	1774.94		P30085
P48643	[K].MLVIEQCK.[N]	1xCarbamidomethyl [C7]	0	3	1020.52		Q08752	[K].MSNWQGAIDSCLEALELDPSNTK.[A]	1xCarbamidomethyl [C11]	0	1	2579.18		P13796	[K].MINLSVPDTIDER.[TA]		0	1	1502.75		P62820	[R].MGPGATAGGAEK.[S]		0	3	1046.49		Q9Y4Z0	[R].MPECYIR.[G]	1xCarbamidomethyl [C4]	0	1	968.433		Q15029	[K].ITMIAEPLEK.[G]		0	1	1144.63		Q9Y224	[K].LTALDYHNPAGFNCK.[D]	1xCarbamidomethyl [C14]	0	1	1720.81		P07910
O00410	[R].MLVQCMQDQEHPSIR.[T]	1xCarbamidomethyl [C5]	0	1	1871.86		P49588	[K].MSNYDTDLFVPYFEAIQK.[G]		0	1	2181.02		P06744	[K].MIPCDFLIPVQTQHPIR.[K]	1xCarbamidomethyl [C4]	0	1	2065.07		P52272	[R].MGPLGLDHMASSIER.[M]		0	1	1613.78		P37235	[K].MPEDESTPEK.[R]		0	1	1162.49		P08727	[K].ITMQNLNDR.[L]		0	2	1104.55		Q92621	[R].LTAPEDVFSK.[L]		0	2	1106.57		P07910
Q9Y4E8	[K].MIVTDIYNHR.[F]		0	1	1261.64		Q9Y305	[K].MSPLSIVTALVDK.[I]		0	2	1373.77		P23528	[K].MLPDKDCR.[Y]	1xCarbamidomethyl [C7]	1	2	1034.48		P14866	[R].MGPPVGGHR.[R]		0	4	907.457		P28838	[R].MPLFEHYTR.[Q]		0	3	1193.58		O76094	[K].LTNAEGVEFK.[L]		0	1	1107.57		O75533	[K].LTATPTPLGGMTGFHMQTEDR.[T]		0	1	2261.07		Q92621
Q13200	[R].MLVTFDEELRPLPVSVR.[V]		0	3	2001.08		Q9UQ35	[R].MSQVPAPVPLMSLR.[T]		0	1	1525.82		P49247	[K].MIPGVVDTGLFINMAER.[V]		0	1	1862.95		Q14847	[R].MGPSGGEGMEPER.[R]		0	1	1333.55		Q15061	[R].MPLHTIIPLLQELTK.[R]		0	1	1747.02		P55884	[K].ITNDFYPEEDGK.[T]		0	2	1427.63		P04183	[K].LTAVCMECFR.[E]	2xCarbamidomethyl [C5; C8]	0	1	1286.57		P26639
P49247	[K].MIPGVVDTGLFINMAER.[V]		0	1	1862.95		O43617	[K].MSSELFTLTYGALVTQLCK.[D]	1xCarbamidomethyl [C18]	0	1	2162.09		Q9Y4Z0	[-].MLPLSLLK.[T]		0	2	914.574		Q14847	[R].MGPSGGEGMEPERR.[D]		1	1	1489.65		Q15061	[R].MPLHTIIPLLQELTK.[R]	1xOxidation [M1]	0	1	1763.01		O75822	[K].ITNSLTVLCSEK.[Q]	1xCarbamidomethyl [C9]	0	1	1364.71		P51532	[R].LTCEEEEEK.[MI]	1xCarbamidomethyl [C3]	0	1	1166.49		Q13435
P06744	[K].MIPCDFLIPVQTQHPIR.[K]	1xCarbamidomethyl [C4]	0	3	2065.07		P31939	[R].MSSFGDFVALSDVCDVPTAK.[I]	1xCarbamidomethyl [C14]	0	1	2145.98		Q15287	[R].MLPPPPMWR.[R]		0	2	1124.57		P49792	[K].MGQHSSNVQWR.[A]		0	1	1329.61		P14550	[K].MPILGLGTWK.[S]		0	2	1115.63		P46782	[R].LTNSMMMHGR.[N]		0	3	1177.53		P25705	[R].LTDADAMK.[Y]	1xOxidation [M7]	0	1	880.408		P62191
P22102	[K].MLNIHPSLLPSFK.[G]		0	1	1496.83		Q15424	[K].MSSPEDDSDTK.[R]		0	1	1211.47		P78371	[R].MLPTIIADNAGYDSADLVAQLR.[A]		0	2	2347.2		Q9P258	[K].MGQLGLGNQTDAVPSPAQIMYNGQPITK.[M]		0	1	2929.45		P09211	[-].MPPYTVVYFPVR.[G]		0	1	1468.77		Q9Y3A5	[R].LTNVAVVR.[M]		0	3	871.536		P35250	[K].LTDAQILTR.[L]		0	1	1030.59		P10809
Q9GZZ1	[K].MLNHVLNICEK.[D]	1xCarbamidomethyl [C9]	0	1	1370.69		P54577	[K].MSSSEEESK.[I]		0	2	1013.41		P78371	[R].MLPTIIADNAGYDSADLVAQLR.[A]	1xOxidation [M1]	0	1	2363.19		Q15233	[R].MGQMAMGGAMGINNR.[G]		0	1	1538.67		P18206	[R].MQEAMTQEVSDVFSDTTTPIK.[L]		0	3	2358.08		P26640	[K].ITPAHDQNDYEVGQR.[H]		0	1	1742.81		P22626	[K].LTDCVVMR.[D]	1xCarbamidomethyl [C4]; 1xOxidation [M7]	0	2	1009.48		P50897
O00571; Q92841; P17844	[R].MLDMGFEPQIR.[RK]		0	1	1336.64		P26583; P09429	[K].MSSYAFFVQTCR.[E]	1xCarbamidomethyl [C11]	0	1	1496.67		Q8NBJ5	[K].MLPVDEFLPVMFDK.[H]		0	1	1680.84		Q13435	[K].MGTPVPRPPQDMGQIGVR.[T]		0	1	1935.99		P19388	[R].MQEENITR.[A]		0	2	1020.48		P62241	[K].LTPEEEEILNKK.[R]		1	1	1442.77		Q10713	[R].LTDEEVEMTR.[M]		0	1	1222.56		P23919
Q7L014	[R].MIDMLAANSGR.[V]		0	1	1178.57		P17980	[K].MSTEEIIQR.[T]		0	1	1106.55		P84085	[K].MLQEDELR.[D]		0	1	1033.5		Q8IWX8	[K].MGWSGSGGLGAK.[E]		0	1	1107.53		P02100	[K].MNVEEAGGEALGR.[L]		0	1	1332.62		P40926	[R].LTLYDIAHTPGVAADLSHIETK.[A]		0	3	2365.24		P18206	[R].LTDELAPPKPPLPEGEVPPPRPPPPEEK.[D]		0	1	3023.61		P09972
Q9H583	[K].MIELLADNINLGDPSSMLK.[M]		0	1	2074.06		P78527	[R].MSTSPEAFLALR.[S]		0	1	1322.68		Q9BWJ5	[K].MLQPCGPPADKPEEN.[-]	1xCarbamidomethyl [C5]	0	1	1682.75		P48444	[K].MHAPPINMESVHMK.[I]		0	1	1621.76		Q9UNM6	[K].LYENFISEFEHR.[V]		0	2	1583.75		P28066	[R].ITSPLMEPSSIEK.[I]		0	2	1431.74		A0A0B4J2D5	[K].ITDLANLSAANHDAAIFPGGFGAAK.[N]		0	1	2442.24		P49915
O00148; Q13838	[K].MLEQLDMR.[R]		0	2	1035.5		Q07021	[K].MSGGWELELNGTEAK.[L]		0	1	1621.75		Q9Y3T9	[R].MLQPSSSPLWGK.[L]		0	1	1330.68		O43684	[K].MHDLNTDQENLVGTHDAPIR.[C]		0	1	2276.07		P07384	[K].LYELIITR.[Y]		0	2	1020.61		Q8IWZ3	[R].LTSSVSCALDEAAAALTR.[M]	1xCarbamidomethyl [C7]	0	1	1835.92		Q9Y333	[K].LTDISVTDPEK.[Y]		0	1	1217.63		Q9UKV3
Q9H583	[R].MLFDLLVNCK.[N]	1xCarbamidomethyl [C9]	0	1	1252.64		P06748	[K].MSVQPTVSLGGFEITPPVVLR.[L]	1xOxidation [M1]	0	2	2243.21		Q15154	[R].MLQQQEQLR.[A]		0	1	1173.6		Q92499	[R].MHNQIPQVTSDGK.[R]		0	1	1454.71		P07954	[R].IYELAAGGTAVGTGLNTR.[I]		0	1	1763.93		Q9UMY1	[K].LTTASQTNIK.[K]		0	1	1076.59		Q00610	[K].LTDQLPLIIVCDR.[F]	1xCarbamidomethyl [C11]	0	1	1555.85		P12004
P09874	[K].MIFDVESMK.[K]		0	1	1099.52		O95757	[K].MQVDQEEGHQK.[C]		0	2	1328.59		Q03701	[K].MLSALLTGVNR.[A]		0	1	1174.66		P49588	[K].MHSPQTSAMLFTVDNEAGK.[I]		0	1	2063.95		Q99798	[K].LTGSLSGWSSPK.[D]		0	1	1219.63		P11940	[R].IVATKPLYVALAQR.[K]		0	2	1542.94		Q99733	[K].LTDQVMQNPR.[V]		0	2	1201.6		O94906
P60228	[R].MLFDYLADK.[H]		0	1	1115.54		P35579	[K].MQQNIQELEEQLEEEESAR.[Q]		0	1	2333.06		P27635	[K].MLSCAGADR.[L]	1xCarbamidomethyl [C4]	0	3	980.429		Q13347	[-].MKPILLQGHER.[S]		0	2	1321.74		Q9H074	[K].LTGSVLEDAWK.[E]		0	1	1218.64		P49588	[R].IVAVTGAEAQK.[A]		0	1	1086.62		P52815	[R].LTEAKPVDK.[V]		0	1	1000.57		P14866
Q7Z2T5	[R].MLFESLHHGLDDIQTLIK.[T]		0	1	2110.1		Q15050	[K].MNSGPPGLGGK.[R]		0	1	1014.5		P40926	[K].MISDAIPELK.[A]		0	2	1116.6		P22061	[K].MKPLMGVIYVPLTDK.[E]		0	2	1704.94		P36954	[K].ITHEVDELTQIIADVSQDPTLPR.[T]		0	2	2590.34		P27824	[R].IVDDWANDGWGLK.[K]		0	1	1488.71		Q5T9A4; Q9NVI7	[R].LTEGMSGR.[E]		0	2	850.409		Q14498
Q9Y333	[-].MLFYSFFK.[S]		0	1	1082.54		Q6P2Q9	[K].MNSSCADILLFASYK.[W]	1xCarbamidomethyl [C5]	0	1	1719.81		Q9Y4W2	[R].MLSELPALGISGIRPTYILR.[W]		0	1	2200.25		P30085	[-].MKPLVVFVLGGPGAGK.[G]		0	1	1569.92		O00541	[R].ITHQIVDRPGQQTSVIGR.[C]		0	1	2005.09		P19367	[R].LVDEYSLNAGK.[Q]		0	1	1208.62		P62072	[K].LTELSMQDEELMK.[R]		0	2	1566.74		P07814
P18206	[K].MLGQMTDQVADLR.[A]		0	1	1477.71		Q12931	[R].MNTLQAIWMMDPK.[D]		0	1	1578.75		O15294	[R].MLSFQGLAELAHR.[E]		0	1	1472.77		P07910	[R].MIAGQVLDINLAAEPK.[V]		0	3	1682.91		Q9HCN8	[R].LTHVLTGK.[N]		0	2	868.525		Q15545	[K].LVDLPCVMESLK.[T]	1xCarbamidomethyl [C6]	0	1	1403.73		P19387	[R].ITELTDENVK.[F]		0	1	1161.6		P29401
Q9Y262	[K].MLGYFSLVGLLR.[L]		0	1	1368.77		P02100	[K].MNVEEAGGEALGR.[L]		0	1	1332.62		Q04637	[K].MLTEAIMHDCVVK.[L]	1xCarbamidomethyl [C10]	0	1	1546.74		P07910	[R].MIAGQVLDINLAAEPK.[V]	1xOxidation [M1]	0	1	1698.91		Q14566	[R].LTHYDHVLIELTQAGLK.[G]		0	1	1951.06		P33240	[R].IVDPEIALK.[I]		0	3	997.593		P35579	[R].LTEMETLQSQLMAEK.[L]		0	3	1751.86		P36776
Q8WWM7	[R].MLHFLTAVVGSTCDVK.[V]	1xCarbamidomethyl [C13]	0	1	1777.9		P62244	[R].MNVLADALK.[S]		0	2	974.534		Q99460	[-].MITSAAGIISLLDEDEPQLK.[E]		0	2	2144.12		Q92621	[R].MLALALLDR.[I]		0	1	1015.6		P62937	[K].ITIADCGQLE.[-]	1xCarbamidomethyl [C6]	0	2	1119.54		O95400	[K].LVDPVAGSGGPGSR.[F]		0	1	1268.66		P60900	[K].ITENIGCVMTGMTADSR.[S]	1xCarbamidomethyl [C7]	0	2	1855.83		P20700
P09211	[R].MLLADQGQSWK.[E]		0	1	1276.64		O43776	[R].MNYSDAIVWLK.[E]		0	2	1339.67		P17987	[K].MLVDDIGDVTITNDGATILK.[L]		0	2	2104.08		P26639	[R].MIAILTENYGGK.[W]		0	1	1309.68		P14618	[K].ITLDNAYMEK.[C]		0	3	1197.58		O60264	[R].LVDQNLNK.[I]		0	3	943.521		Q9BRF8	[R].LTEQAVQAINK.[L]		0	1	1214.67		Q08J23
Q14839	[K].MLDLLEDFLEHEGYK.[Y]		0	1	1851.88		P02768	[R].MPCAEDYLSVVLNQLCVLHEK.[T]	2xCarbamidomethyl [C3; C16]; 1xOxidation [M1]	0	3	2534.21		Q13263	[K].MIVDPVEPHGEMK.[F]		0	2	1481.71		O43765	[R].MGLALSSLNK.[H]		0	1	1033.57		Q9Y277	[K].LTLDTIFVPNTGK.[K]		0	1	1418.79		P55265	[K].LVDQSGPPHEPK.[F]		0	1	1303.66		P42285	[K].LTEQLAGPLR.[Q]		0	1	1097.63		O43808
P09211	[R].MLLADQGQSWK.[E]	1xOxidation [M1]	0	1	1292.63		Q9Y324	[R].MPDDYGAPR.[F]		0	1	1021.44		Q9NQG5	[R].MLVEYTQNQK.[D]		0	1	1253.62		P06748	[R].MTDQEAIQDLWQWR.[K]		0	4	1819.84		Q6P2Q9	[R].LTLEDLEDSWDR.[G]		0	1	1491.7		P23919	[K].LVEALCAAGHR.[A]	1xCarbamidomethyl [C6]	0	2	1196.62		P02545	[R].ITESEEVVSR.[E]		0	2	1148.58		P62241
P35520	[R].MLIAQEGLLCGGSAGSTVAVAVK.[A]	1xCarbamidomethyl [C10]	0	1	2232.17		P37235	[K].MPEDESTPEK.[R]		0	1	1162.49		P38919	[K].MLVLDEADEMLNK.[G]		0	1	1520.73		Q15393	[R].IVPGQFLAVDPK.[G]		0	2	1283.74		Q15393	[K].ITLETDEDMVTEIR.[L]		0	1	1664.8		P17174	[R].IVASTLSNPELFEEWTGNVK.[T]		0	1	2234.13		P55036	[K].LTAFVNTLNGK.[D]		0	1	1177.66		Q5VT52
P54136	[R].MLLCEAVAAVMAK.[G]	1xCarbamidomethyl [C4]	0	1	1406.72		Q14203	[R].MPGTDAPGIPAALAFGPQVSDTLLDCR.[K]	1xCarbamidomethyl [C26]	0	1	2770.35		O00410	[R].MLVQCMQDQEHPSIR.[T]	1xCarbamidomethyl [C5]	0	1	1871.86		Q08J23	[K].IVPEGEWGQFMDALR.[E]		0	1	1747.85		P12270	[R].LTIHAPPQELGPPVQR.[I]		0	2	1752.98		P25398	[K].LVEALCAEHQINLIK.[V]	1xCarbamidomethyl [C6]	0	2	1750.95		Q96ST2	[K].LTLLPAVVMHLK.[K]		0	1	1334.82		P10809
P49368	[K].MLLDPMGGIVMTNDGNAILR.[E]		0	5	2131.07		P28838	[R].MPLFEHYTR.[Q]		0	1	1193.58		Q9Y3F4	[R].LWDHATMTEVK.[S]		0	2	1330.65		P49915	[K].ISQMPVILTPLHFDR.[D]		0	1	1766.96		Q13435	[K].LTIHGDLYYEGK.[E]		0	1	1408.71		P55060	[R].IVEDEPNK.[I]		0	2	943.473		P21796; Q9Y277	[K].LTLSALIDGK.[N]		0	2	1030.61		P31949
P49368	[K].MLLDPMGGIVMTNDGNAILR.[E]	1xOxidation [M1]	0	1	2147.07		Q15061	[R].MPLHTIIPLLQELTK.[R]		0	4	1747.02		Q13347	[R].LWDCETGK.[Q]	1xCarbamidomethyl [C4]	0	2	1008.45		P49915	[K].ISQMPVILTPLHFDRDPLQK.[Q]		1	2	2348.28		O00148; Q13838	[K].LTLHGLQQYYVK.[L]		0	1	1462.81		Q08170	[R].LVEDKPGSR.[R]		0	1	1000.54		Q9NTJ3	[K].LTQEETNFK.[S]		0	1	1109.55		Q9Y3C4
Q96C36	[K].MLLDSEQHPCQLK.[D]	1xCarbamidomethyl [C10]	0	1	1598.77		P14550	[K].MPILGLGTWK.[S]		0	2	1115.63		P13639	[K].IWCFGPDGTGPNILTDITK.[G]	1xCarbamidomethyl [C3]	0	2	2105.04		Q9Y277	[K].LSQNNFALGYK.[A]		0	1	1254.65		P19623	[K].LTLHVGDGFEFMK.[Q]		0	1	1493.75		O95747	[K].IVEEPQSNR.[S]		0	1	1071.54		Q13123	[K].LTQILSYLR.[Q]		0	1	1106.66		P37837
P78417	[K].MILELFSK.[V]		0	1	980.549		P02545	[R].MQQQLDEYQELLDIK.[L]		0	1	1893.93		Q9Y624	[K].ITASYEDR.[V]		0	1	954.453		P14866	[K].ISRPGDSDDSR.[S]		0	7	1204.56		Q86VP6	[K].LTLIDPETLLPR.[L]		0	4	1380.81		Q15370	[R].IVEGILK.[R]		0	2	771.497		Q8WVV9	[R].ITRPGNTDDPSGGNK.[V]		0	2	1528.74		P54577
O15144	[-].MILLEVNNR.[I]		0	1	1101.61		O60306	[K].MPNQIATLDFNDTFLSIEHLK.[A]		0	1	2447.23		O75533	[K].LTATPTPLGGMTGFHMQTEDR.[T]		0	1	2261.07		P07814	[K].LSSCDSFTSTINELNHCLSLR.[T]	2xCarbamidomethyl [C4; C17]	0	1	2454.14		Q96ST2	[K].LTLLPAVVMHLK.[K]		0	1	1334.82		Q7Z3B4	[K].LVEHGLNETIHIR.[G]		0	1	1530.84		Q92616	[R].LTSADALRPSVVSITGPLIR.[I]		0	1	2066.2		O75533
Q92945	[K].MILIQDGSQNTNVDKPLR.[I]		0	1	2042.07		P18206	[R].MQEAMTQEVSDVFSDTTTPIK.[L]		0	2	2358.08		P04183	[K].LTAVCMECFR.[E]	2xCarbamidomethyl [C5; C8]	0	2	1286.57		P29401	[K].ISSDLDGHPVPK.[Q]		0	3	1264.65		P00558	[K].ITLPVDFVTADK.[F]		0	1	1318.73		P02545	[R].LVEIDNGK.[Q]		0	1	887.483		Q99598	[R].ITSAPDMEDILTESEIK.[L]		0	1	1891.92		Q96JB3
Q01581	[R].MLLNDFLNDQNR.[D]		0	1	1492.72		P19388	[R].MQEENITR.[A]		0	1	1020.48		P51532	[R].LTCEEEEEK.[MI]	1xCarbamidomethyl [C3]	0	1	1166.49		P36776	[K].LSSDVLTLLIK.[Q]		0	2	1201.74		P21796; Q9Y277	[K].LTLSALIDGK.[N]		0	2	1030.61		P63241	[K].IVEMSTSK.[T]		0	2	894.46		Q9UBB4	[K].ITSDEPLTK.[D]		0	1	1003.53		Q16891
B5ME19	[K].MIINEELMASLDQPTQTVVMHR.[T]		0	1	2556.26		P33993	[K].MQEHSDQVPVGNIPR.[S]		0	1	1706.83		P25705	[R].LTDADAMK.[Y]	1xOxidation [M7]	0	2	880.408		P20700	[R].LSSEMNTSTVNSAR.[E]		0	1	1496.7		P45880	[K].LTLSALVDGK.[S]		0	4	1016.6		P63241	[K].IVEMSTSK.[T]	1xOxidation [M4]	0	5	910.455		P61289	[R].ITSEAEDLVANFFPK.[K]		0	2	1680.85		Q06210
O75643	[R].MLLQSSEGR.[C]		0	1	1020.51		Q96SB4	[R].MQEIEEMEK.[E]		0	1	1166.51		Q6P2Q9	[K].ITDAYLDQYLWYEADK.[R]		0	1	2006.94		Q08J23	[K].LSSETYSQAK.[D]		0	1	1113.54		Q14694	[K].LTISNGPK.[N]		0	2	829.478		Q16401	[R].IVENSDAVTEILNNAELLK.[Q]		0	1	2085.11		Q86VP6	[K].ITSEALLVTQQLVK.[V]		0	1	1542.91		Q14166
P50395	[K].MLLYTEVTR.[Y]		0	2	1125.6		O43719	[R].MQELYGDGK.[D]		0	1	1040.47		P22626	[K].LTDCVVMR.[D]	1xCarbamidomethyl [C4]; 1xOxidation [M7]	0	2	1009.48		Q7Z6Z7	[K].LSSIIDCTGTASYHGFLPVLVR.[N]	1xCarbamidomethyl [C7]	0	1	2406.25		O00425	[K].ITISPLQELTLYNPER.[T]		0	2	1887.02		A5YKK6	[R].IVEPPENIQEK.[I]		0	1	1295.68		P82979	[K].ITSEIPQTER.[M]		0	1	1173.61		Q9Y4E8
P31483	[K].MIMDTAGNDPYCFVEFHEHR.[H]	1xCarbamidomethyl [C12]	0	1	2469.04		Q9Y5B9	[R].MQGSLEAHVNGFR.[F]		0	1	1445.7		Q10713	[R].LTDEEVEMTR.[M]		0	1	1222.56		P62241	[K].ISSLLEEQFQQGK.[L]		0	1	1506.78		Q9NZI8	[K].ITISSLQDLTLYNPER.[T]		0	2	1862.99		O95782	[R].LVECLETVLNK.[A]	1xCarbamidomethyl [C4]	0	1	1317.71		Q5UIP0	[K].ITSELSEANALELLSK.[L]		0	1	1717.92		P12270
P62875	[R].MLLAHVDLIEK.[L]		0	1	1281.72		P40939	[K].MQLLEIITTEK.[T]		0	1	1318.73		P18206	[R].LTDELAPPKPPLPEGEVPPPRPPPPEEK.[D]		0	1	3023.61		P50454	[K].LSSLIILMPHHVEPLER.[L]		0	1	1984.1		Q15393	[R].LTISSPLEAHK.[A]		0	3	1195.67		Q16658	[R].LVARPEPATGYTLEFR.[S]		0	1	1819.97		P78371	[R].LTSFIGAIAIGDLVK.[S]		0	1	1517.89		Q9BX68
Q8IUI8	[R].LVTLLQEVDTIEQETIKPLDDCQK.[L]	1xCarbamidomethyl [C22]	0	1	2828.46		Q96PU8	[K].MQLMELAILNGTYR.[D]		0	1	1652.85		P05771	[K].LTDFNFLMVLGK.[G]		0	2	1397.75		P09972	[R].LSQIGVENTEENR.[R]		0	1	1488.73		P11021	[K].ITITNDQNR.[L]		0	1	1074.55		P50914	[K].LVAIVDVIDQNR.[A]		0	2	1354.77		Q13617	[R].LTSFITVFK.[Y]		0	1	1055.61		O14776
P80303	[R].LVTLEEFLK.[A]		0	1	1091.63		O75643	[R].MQLSAELQSDTEEILSK.[A]		0	1	1921.94		Q8WW01	[K].LTDGFMLPDPQNISLR.[R]		0	1	1816.93		O75663	[K].ISSLMHVPPSLFTEPNEISQYLPIK.[E]		0	2	2840.49		Q13492	[K].LTGGSNWQPK.[V]		0	1	1087.55		Q14697	[K].LVAIVDPHIK.[V]		0	1	1104.68		Q9UQ80	[R].ITSGPFEPDLYK.[S]		0	1	1366.69		Q9GZZ9
O94979	[K].LVTFENVR.[M]		0	1	977.541		P22087	[K].MQQENMKPQEQLTLEPYER.[D]		0	1	2392.13		O95347	[K].ITDGLHALQEASNK.[D]		0	1	1496.77		Q9BQ39	[K].LSSNAVSQITR.[M]		0	1	1175.64		P15104	[R].LTGFHETSNINDFSAGVANR.[S]		0	1	2150.03		P02786	[R].LTTDFGNAEK.[T]		0	2	1095.53		O95202	[K].LTSLAAALDENK.[D]		0	1	1245.67		P11413
P38117	[K].LSVISVEDPPQR.[T]		0	1	1339.72		Q9UNE7	[K].MQQHEQALADCR.[R]	1xCarbamidomethyl [C11]	0	1	1486.65		Q14980	[R].LTAQVASLTSELTTLNATIQQQDQELAGLK.[Q]		0	1	3185.69		P31949	[K].ISSPTETER.[C]		0	2	1019.5		P49589	[R].LTGEEVNSCVEVLLEEAK.[D]	1xCarbamidomethyl [C9]	0	1	2019		Q71RC2	[K].LTTDPDLILEVLR.[S]		0	2	1497.85		Q92600	[R].LTSLGVIGALVK.[T]		0	1	1170.75		O14737
P10515	[K].ISVNDFIIK.[A]		0	1	1048.6		P08243	[K].MQQHFEFEYQTK.[V]		0	1	1615.72		A0A0B4J2D5	[K].ITDLANLSAANHDAAIFPGGFGAAK.[N]		0	2	2442.24		Q9Y3C4	[K].LSSQEESIGTLLDAIICR.[M]	1xCarbamidomethyl [C17]	0	2	2005.03		P52597	[K].ITGEAFVQFASQELAEK.[A]		0	4	1867.94		Q01082	[R].LTTLELLEVR.[R]		0	2	1186.7		P43246	[K].LTSLNEEYTK.[N]		0	1	1197.6		P62701
P07339	[R].ISVNNVLPVFDNLMQQK.[L]		0	1	1959.04		P40763	[K].MQQLEQMLTALDQMR.[R]		0	1	1835.88		O95861	[K].LTDIHGNVLQYHK.[D]		0	1	1537.81		P37837	[K].LSSTWEGIQAGK.[E]		0	1	1276.65		P52815	[R].LTEAKPVDK.[V]		0	2	1000.57		Q96AG4	[K].LTTLPSDFCGLTHLVK.[L]	1xCarbamidomethyl [C9]	0	1	1801.95		Q14152	[R].LTSLVPFVDAFQLER.[A]		0	1	1734.94		P30876
Q9Y4E8	[K].ISVTFDPFCYLTLPLPMK.[K]	1xCarbamidomethyl [C9]	0	1	2142.1		P09211	[-].MPPYTVVYFPVR.[G]		0	1	1468.77		Q9Y333	[K].LTDISVTDPEK.[Y]		0	3	1217.63		Q9Y5J1	[R].ISSVQFHPGAQIVMVAGLDNAVSLFQVDGK.[T]		0	1	3127.62		Q8N3U4	[K].ITELFAVALPQLLAK.[Y]		0	1	1626.98		P07814	[K].LTVAENEAETK.[L]		0	2	1204.61		P28066	[R].ITSPLMEPSSIEK.[I]		0	1	1431.74		Q14566
Q9Y4E8	[K].ISVTFDPFCYLTLPLPMK.[K]	1xCarbamidomethyl [C9]; 1xOxidation [M17]	0	1	2158.1		Q06323	[R].NAYAVLYDIILK.[N]		0	1	1395.79		Q00610	[K].LTDQLPLIIVCDR.[F]	1xCarbamidomethyl [C11]	0	1	1555.85		P54577	[R].LSSVVTQHDSK.[K]		0	3	1200.62		Q9H4L7	[K].ITELRPFNSWEALFTK.[M]		0	1	1952.03		O14818	[KR].LTVEDPVTVEYITR.[FY]		0	2	1634.86		Q9UMY1	[K].LTTASQTNIK.[K]		0	2	1076.59		P42704
P57081	[R].ISVVPTQPGLLLSSSGDGTLR.[L]		0	1	2097.16		P20042	[R].LYFLQCETCHSR.[C]	2xCarbamidomethyl [C6; C9]	0	1	1613.72		P49755	[K].ITDSAGHILYSK.[E]		0	1	1304.68		O75533	[K].LSSWDQAETPGHTPSLR.[W]		0	1	1881.91		P62072	[K].LTELSMQDEELMK.[R]		0	2	1566.74		O43583	[K].LTVENSPK.[Q]		0	1	887.483		P02786	[R].LTTDFGNAEK.[T]		0	2	1095.53		O43707
O94979	[R].ISVYSIMGGSTDGLR.[Q]		0	1	1555.78		Q8WWY3	[R].IYEYVESR.[M]		0	1	1058.52		P52815	[R].LTEAKPVDK.[V]		0	1	1000.57		Q16891	[K].LSTDDLNSLIAHAHR.[R]		0	1	1662.86		P12270	[K].LTELYNAYVETQDQLLLEK.[L]		0	2	2283.18		P48147	[K].ITVPFLEQCPIR.[G]	1xCarbamidomethyl [C9]	0	2	1472.79		P05455	[R].LTTDFNVIVEALSK.[S]		0	1	1549.85		O14545
P07437	[R].ISVYYNEATGGK.[Y]		0	2	1301.64		Q6P2Q9	[R].LTLEDLEDSWDR.[G]		0	1	1491.7		P22102	[R].ITEGDVVVGIASSGLHSNGFSLVR.[K]		0	1	2414.27		Q9Y4E8	[K].ISTETEETEGSLHCCK.[D]	2xCarbamidomethyl [C14; C15]	0	2	1880.8		P35579	[R].LTEMETLQSQLMAEK.[L]		0	1	1751.86		P35268	[K].ITVTSEVPFSK.[R]		0	2	1207.66		Q71RC2	[K].LTTDPDLILEVLR.[S]		0	2	1497.85		P22102
P54105	[R].LSWLDGSGLGFSLEYPTISLHALSR.[D]		0	2	2719.41		P49459	[K].LTIEFTEEYPNKPPTVR.[F]		0	1	2034.05		Q6P2E9	[R].LTEHQVAEPPEDWPALIWQQQR.[E]		0	1	2671.33		O60287	[R].ISTINILLSTLK.[T]		0	1	1315.82		P60900	[K].ITENIGCVMTGMTADSR.[S]	1xCarbamidomethyl [C7]	0	1	1855.83		Q15019	[R].LTVVDTPGYGDAINCR.[D]	1xCarbamidomethyl [C15]	0	1	1750.84		Q01082	[R].LTTLELLEVR.[R]		0	1	1186.7		P48047
Q6P2E9	[K].LSYLEEAVMHLDHSDPITR.[D]		0	1	2226.09		Q8WU90	[K].ITLESFLAWK.[K]		0	1	1207.67		Q8N3U4	[K].ITELFAVALPQLLAK.[Y]		0	3	1626.98		P02008	[K].ISTQADTIGTETLER.[L]		0	1	1634.82		Q9BRF8	[R].LTEQAVQAINK.[L]		0	1	1214.67		P45973	[R].LTWHAYPEDAENK.[E]		0	1	1573.73		P30153	[K].LTQDQDVDVK.[Y]		0	1	1160.58		Q9Y3T9
P49207	[R].LSYNTASNK.[T]		0	1	997.495		Q15393	[K].ITLETDEDMVTEIR.[L]		0	1	1664.8		O96019	[K].LTELMFEHYNIPAFFLCK.[T]	1xCarbamidomethyl [C17]	0	2	2273.11		A6NHR9	[K].LSTSGNRPPANAETFSCNK.[I]	1xCarbamidomethyl [C17]	0	1	2050.96		P42285	[K].LTEQLAGPLR.[Q]		0	1	1097.63		Q13185	[R].LTWHSCPEDEAQ.[-]	1xCarbamidomethyl [C6]	0	1	1472.61		P00558	[K].ITLPVDFVTADK.[F]		0	3	1318.73		Q9HB71
Q13492	[R].ITAAQHSVTGSAVSK.[T]		0	1	1456.78		P13010	[R].LTIGSNLSIR.[I]		0	1	1073.63		Q9H4L7	[K].ITELRPFNSWEALFTK.[M]		0	1	1952.03		P10809	[K].ISSIQSIVPALEIANAHR.[K]		0	2	1919.07		P00374	[K].LTEQPELANK.[V]		0	1	1142.61		P17174	[R].ITWSNPPAQGAR.[I]		0	2	1297.66		P56192	[K].ITQDIFQQLLK.[R]		0	2	1346.77		Q8N1F7
Q8WZA0	[K].LTADDEAFLSANAGAILSQFEK.[V]		0	2	2311.15		P12270	[R].LTIHAPPQELGPPVQR.[I]		0	1	1752.98		Q13888	[K].LTELSGNPR.[K]		0	1	986.527		O60610	[K].LSVEEFFMDLHNFR.[N]		0	3	1783.85		P02545	[R].ITESEEVVSR.[E]		0	1	1148.58		P12829	[K].ITYGQCGDVLR.[A]	1xCarbamidomethyl [C6]	0	3	1281.63		Q9H501	[K].LTPWEQFLEK.[K]		0	1	1290.67		P13796
Q8IWX8	[R].ITADGAHFELR.[L]		0	2	1229.63		O00148; Q13838	[K].LTLHGLQQYYVK.[L]		0	2	1462.81		P62072	[K].LTELSMQDEELMK.[R]		0	2	1566.74		P23919	[K].LSQGVTLVVDR.[Y]		0	2	1186.68		Q96A49	[K].ITESVAETAQTIK.[K]		0	1	1390.74		Q9Y5J9	[R].LVAAEQQK.[A]		0	3	886.499		P45880	[K].LTLSALVDGK.[S]		0	2	1016.6		Q9Y3D7
Q9Y3B4	[K].ITAEEMYDIFGK.[Y]		0	1	1416.67		P19623	[K].LTLHVGDGFEFMK.[Q]		0	1	1493.75		P02549	[K].ITDLEHFAESLIADEHYAK.[E]		0	2	2202.07		Q9BX68	[R].ISQAEEEDQQLLGHLLLVAK.[Q]		0	1	2234.2		Q9NVA2	[K].LTIVDTVGFGDQINK.[D]		0	1	1619.86		O60610	[K].LVAEDLSQDCFWTK.[V]	1xCarbamidomethyl [C10]	0	1	1711.8		O00425	[K].ITISPLQELTLYNPER.[T]		0	2	1887.02		P52789
P09661	[K].LTAELIEQAAQYTNAVR.[D]		0	4	1890.99		Q86VP6	[K].LTLIDPETLLPR.[L]		0	2	1380.81		P78527	[K].ITAQSIEELCAVNLYGPDAQVDR.[S]	1xCarbamidomethyl [C10]	0	1	2562.25		Q09666	[K].ISMPDIDLNLK.[G]	1xOxidation [M3]	0	4	1274.67		Q9Y5J7	[K].LTETCFLDCVK.[D]	2xCarbamidomethyl [C5; C9]	0	1	1385.64		Q13263	[K].IVAERPGTNSTGPAPMAPPR.[A]		0	1	2019.04		Q9NZI8	[K].ITISSLQDLTLYNPER.[T]		0	3	1862.99		O95573
P55036	[K].LTAFVNTLNGK.[D]		0	1	1177.66		Q96ST2	[K].LTLLPAVVMHLK.[K]		0	1	1334.82		Q92621	[R].LTAPEDVFSK.[L]		0	1	1106.57		Q09666	[K].ISMPDVDFNLK.[G]		0	1	1278.64		P31939	[K].LTEVSISSDAFFPFR.[D]		0	1	1715.86		O43847	[K].LVAGEHGLIIR.[V]		0	1	1177.71		Q15393	[R].LTISSPLEAHK.[A]		0	3	1195.67		P49643
P62266	[K].ITAFVPNDGCLNFIEENDEVLVAGFGR.[K]	1xCarbamidomethyl [C10]	0	1	2996.45		Q9H4A6	[R].LTLMEEVLLLGLK.[D]		0	2	1471.88		Q9Y224	[K].LTALDYHNPAGFNCK.[D]	1xCarbamidomethyl [C14]	0	1	1720.81		Q09666	[K].ISMPDVDLHLK.[G]		0	1	1267.67		Q10567; P63010	[K].ITEYLCEPLR.[K]	1xCarbamidomethyl [C6]	0	1	1293.65		Q99714	[R].LVAGEMGQNEPDQGGQR.[G]		0	1	1785.82		P11021	[K].ITITNDQNR.[L]		0	1	1074.55		P02647
O75643	[R].LTAIDILTTCAADIQR.[Q]	1xCarbamidomethyl [C10]	0	3	1774.94		P30154	[K].ITLNDLIPAFQNLLK.[D]		0	1	1712.99		O60610	[K].LSVEEFFMDLHNFR.[N]		0	1	1783.85		Q09666	[K].ISMPDVDLHLK.[G]	1xOxidation [M3]	0	2	1283.67		Q9NVM9	[K].ITEYQHEAR.[T]		0	1	1146.55		Q14137	[R].LVAGSTDQLLSAFVPPEEPPLQPAR.[W]		0	2	2632.4		Q9NPJ3	[K].ITLVSAAPGK.[V]		0	2	956.578		Q13263
Q9Y224	[K].LTALDYHNPAGFNCK.[D]	1xCarbamidomethyl [C14]	0	1	1720.81		P00558	[K].ITLPVDFVTADK.[F]		0	1	1318.73		O60610	[K].LSVEEFFMDLHNFR.[N]	1xOxidation [M8]	0	1	1799.84		O14776	[R].LSMWDRPDDLIGR.[A]		0	1	1573.78		Q12904	[R].ITFDAFPGEPDKELNPK.[K]		1	1	1917.96		Q15257	[K].LVALLNTLDR.[W]		0	2	1127.68		O75955	[K].ITLVSSGSGTMGAAK.[V]		0	1	1379.72		P30626
Q9H6Z4	[R].ITAMDTEDQGVK.[V]		0	1	1307.61		P21796; Q9Y277	[K].LTLSALIDGK.[N]		0	4	1030.61		P49321	[K].LSVEESEAAGDGVDTK.[V]		0	1	1606.74		Q9H2P0	[K].ISNDNPEEHVLK.[V]		0	1	1394.69		P30626	[K].ITFDDYIACCVK.[L]	2xCarbamidomethyl [C9; C10]	0	1	1504.68		P22087	[R].IVALNAHTFLR.[N]		0	1	1254.73		P40926	[R].LTLYDIAHTPGVAADLSHIETK.[A]		0	2	2365.24		P02545
Q92621	[R].LTAPEDVFSK.[L]		0	1	1106.57		P45880	[K].LTLSALVDGK.[S]		0	3	1016.6		Q15024	[R].LSVENVPCIVTLCK.[I]	2xCarbamidomethyl [C8; C13]	0	1	1631.85		Q9GZZ9	[R].ISNGGLEEGKPVDLVLSCVDNFEAR.[M]	1xCarbamidomethyl [C18]	0	1	2718.34		P21796	[K].LTFDSSFSPNTGK.[K]		0	1	1400.67		O75643	[R].IVALSSSLSNAK.[D]		0	1	1189.68		Q15029	[K].ITMIAEPLEK.[G]		0	1	1144.63		O14744
P78527	[K].ITAQSIEELCAVNLYGPDAQVDR.[S]	1xCarbamidomethyl [C10]	0	1	2562.25		O00425	[K].ITISPLQELTLYNPER.[T]		0	2	1887.02		P62495	[R].LSVLGAITSVQQR.[L]		0	1	1371.8		P11413	[R].LSNHISSLFR.[E]		0	1	1173.64		P45880	[K].LTFDTTFSPNTGK.[K]		0	1	1428.7		P14618	[K].ITLDNAYMEK.[C]		0	2	1197.58		P08727	[K].ITMQNLNDR.[L]		0	2	1104.55		P04040
Q14980	[R].LTAQVASLTSELTTLNATIQQQDQELAGLK.[Q]		0	1	3185.69		Q9NZI8	[K].ITISSLQDLTLYNPER.[T]		0	2	1862.99		Q9NTJ3	[K].LSVLIHNSDEHK.[D]		0	1	1391.73		O14737	[R].LSNLALVKPEK.[T]		0	1	1211.74		P31689	[K].ITFHGEGDQEPGLEPGDIIIVLDQK.[D]		0	1	2720.38		Q9HCN8	[R].LTHVLTGK.[N]		0	2	868.525		P55884	[K].ITNDFYPEEDGK.[T]		0	2	1427.63		O60287
O75533	[K].LTATPTPLGGMTGFHMQTEDR.[T]		0	1	2261.07		Q15393	[R].LTISSPLEAHK.[A]		0	2	1195.67		P38117	[K].LSVISVEDPPQR.[T]		0	1	1339.72		P62701	[R].LSNIFVIGK.[G]		0	2	990.598		O00410	[K].ITFLLQAIR.[N]		0	2	1074.67		O00541	[R].ITHQIVDRPGQQTSVIGR.[C]		0	1	2005.09		Q9BZZ5	[K].ITNNINVLIK.[D]		0	1	1141.69		P02008
P51532	[R].LTCEEEEEK.[MI]	1xCarbamidomethyl [C3]	0	1	1166.49		P11021	[K].ITITNDQNR.[L]		0	2	1074.55		Q9HCC0	[R].ISVMGGEQAANVLATITK.[D]		0	1	1802.97		Q14566	[R].ISNLIVLHLR.[K]		0	1	1177.74		Q9NQG5	[K].LTFLYLANDVIQNSK.[R]		0	2	1738.94		Q5JRX3	[K].LTHDDTGAR.[Y]		0	2	985.47		P46782	[R].LTNSMMMHGR.[N]		0	2	1177.53		P12270
Q9H267	[K].ITDAFSSLAK.[R]		0	1	1052.56		P61960	[K].ITLTSDPR.[L]		0	1	902.494		P10515	[K].ISVNDFIIK.[A]		0	1	1048.6		P42704	[K].ISNQFDWALMR.[L]		0	2	1380.67		Q15185	[K].LTFSCLGGSDNFK.[H]	1xCarbamidomethyl [C5]	0	1	1445.67		Q16891	[K].ISSVSEVMK.[E]		0	2	979.513		P26640	[K].ITPAHDQNDYEVGQR.[H]		0	1	1742.81		Q6P2Q9
Q9NTJ3	[K].LSVLIHNSDEHK.[D]		0	1	1391.73		Q9NVA2	[K].LTIVDTVGFGDQINK.[D]		0	1	1619.86		P07339	[R].ISVNNVLPVFDNLMQQK.[L]		0	2	1959.04		P12270	[R].LSQELEYLTEDVK.[R]		0	1	1566.79		O60884	[R].ITFTGEADQAPGVEPGDIVLLLQEK.[E]		0	1	2640.38		P54577	[R].LSSVVTQHDSK.[K]		0	4	1200.62		P62241	[K].LTPEEEEILNK.[K]		0	1	1314.68		P22626
Q6P2Q9	[K].ITDAYLDQYLWYEADK.[R]		0	1	2006.94		P40926	[R].LTLYDIAHTPGVAADLSHIETK.[A]		0	4	2365.24		O14561	[K].LSVNSHFMK.[D]		0	2	1062.54		O43707	[R].ISNRPAFMPSEGK.[M]		0	2	1433.72		Q9H307	[K].LTEVPVEPVLTVHPESK.[S]		0	2	1874.03		O75533	[K].LSSWDQAETPGHTPSLR.[W]		0	1	1881.91		P43243	[K].ITPENLPQILLQLK.[R]		0	7	1619.97		P22626
P62495	[R].LSVLGAITSVQQR.[L]		0	1	1371.8		Q09161	[K].LTIYTTLVGLLNAR.[N]		0	3	1547.92		Q9Y4E8	[K].ISVTFDPFCYLTLPLPMK.[K]	1xCarbamidomethyl [C9]	0	2	2142.1		P48047	[R].LSNTQGVVSAFSTMMSVHR.[G]		0	1	2052		P49755	[K].ITDSAGHILYSK.[E]		0	1	1304.68		Q96JB3	[R].LSTASVIQAR.[Y]		0	1	1045.6		P41091	[K].LTPLSHEVISR.[Q]		0	2	1251.71		Q10713
P49321	[K].LSVEESEAAGDGVDTK.[V]		0	1	1606.74		P49792	[R].ITMELFSNIVPR.[T]		0	1	1419.77		O94979	[R].ISVYSIMGGSTDGLR.[Q]		0	1	1555.78		Q9Y3T9	[K].LSNVNLQEK.[A]		0	1	1044.57		Q9NPJ3	[K].ITLVSAAPGK.[V]		0	1	956.578		Q16891	[K].LSTDDLNSLIAHAHR.[R]		0	2	1662.86		P49792	[K].LTPNAGSDR.[S]		0	2	930.464		P18206
P20700	[R].LSSEMNTSTVNSAR.[E]		0	1	1496.7		Q15029	[K].ITMIAEPLEK.[G]		0	1	1144.63		P07437	[R].ISVYYNEATGGK.[Y]		0	1	1301.64		Q9HB71	[K].ISNYGWDQSDK.[F]		0	1	1312.58		P49792	[R].ITMELFSNIVPR.[T]		0	1	1419.77		Q06210	[K].LSTDHIPILYR.[T]		0	2	1327.74		Q04637	[K].LTPQMFQQLMK.[Q]		0	2	1364.71		O95347
Q08J23	[K].LSSETYSQAK.[D]		0	1	1113.54		P08727	[K].ITMQNLNDR.[L]		0	2	1104.55		P54105	[R].LSWLDGSGLGFSLEYPTISLHALSR.[D]		0	1	2719.41		Q8N1F7	[R].LSPATENK.[L]		0	1	859.452		Q9UBB4	[K].ITSDEPLTK.[D]		0	1	1003.53		Q9Y4E8	[K].ISTETEETEGSLHCCK.[D]	2xCarbamidomethyl [C14; C15]	0	1	1880.8		P08579	[K].ITPSHAMK.[I]		0	1	884.466		A0A0B4J2D5
Q9P2N5	[R].LSSGEDTTELR.[K]		0	1	1207.58		O76094	[K].LTNAEGVEFK.[L]		0	1	1107.57		O43396	[R].ISYFTFIGTPVQATNMNDFK.[R]		0	1	2294.12		P49327	[K].LSPDAIPGK.[W]		0	1	897.504		P61289	[R].ITSEAEDLVANFFPK.[K]		0	5	1680.85		Q12972	[R].ISTLTIEEGNLDIQRPK.[R]		0	1	1927.05		P11021	[R].ITPSYVAFTPEGER.[L]		0	1	1566.78		P02549
O43808	[K].LSSLDVFIIGAVAK.[A]		0	1	1432.84		Q9Y277	[K].LTLDTIFVPNTGK.[K]		0	1	1418.79		Q6P2E9	[K].LSYLEEAVMHLDHSDPITR.[D]		0	2	2226.09		P49643	[K].ISPGGISQILDLVK.[G]		0	1	1439.85		Q86VP6	[K].ITSEALLVTQQLVK.[V]		0	1	1542.91		P02008	[K].ISTQADTIGTETLER.[L]		0	1	1634.82		Q13561	[K].LTPVLLAK.[Q]		0	1	854.571		P54687
Q7Z6Z7	[K].LSSIIDCTGTASYHGFLPVLVR.[N]	1xCarbamidomethyl [C7]	0	1	2406.25		P14618	[K].ITLDNAYMEK.[C]		0	1	1197.58		P49207	[R].LSYNTASNK.[T]		0	1	997.495		O43148	[R].LSPGGYFIGTTPNSFELIR.[R]		0	1	2069.07		P82979	[K].ITSEIPQTER.[M]		0	2	1173.61		A6NHR9	[K].LSTSGNRPPANAETFSCNK.[I]	1xCarbamidomethyl [C17]	0	1	2050.96		Q13501	[R].LTPVSPESSSTEEK.[S]		0	1	1490.72		Q9Y333
P62241	[K].ISSLLEEQFQQGK.[L]		0	1	1506.78		Q14566	[R].LTHYDHVLIELTQAGLK.[G]		0	1	1951.06		Q9NZI8	[K].ISYSGQFLVK.[S]		0	1	1141.63		P02647	[K].LSPLGEEMR.[D]	1xOxidation [M8]	0	2	1047.51		P78371	[R].LTSFIGAIAIGDLVK.[S]		0	1	1517.89		Q99623	[K].ISSPTGSK.[D]		0	4	776.415		P00491	[K].LTQAQIFDYGEIPNFPR.[S]		0	1	2009.01		Q00610
O75663	[K].ISSLMHVPPSLFTEPNEISQYLPIK.[E]		0	1	2840.49		Q9HCN8	[R].LTHVLTGK.[N]		0	2	868.525		Q13492	[R].ITAAQHSVTGSAVSK.[T]		0	1	1456.78		Q13263	[K].LSPPYSSPQEFAQDVGR.[M]		0	2	1877.9		Q9UQ80	[R].ITSGPFEPDLYK.[S]		0	1	1366.69		P37108	[K].ISTVVSSK.[E]		0	3	820.477		P09661	[K].LTAELIEQAAQYTNAVR.[D]		0	3	1890.99		Q99733
P61970	[K].LSSLPFQK.[I]		0	1	919.525		P42285	[K].LTEQLAGPLR.[Q]		0	1	1097.63		Q8WZA0	[K].LTADDEAFLSANAGAILSQFEK.[V]		0	2	2311.15		P30626	[R].LSPQAVNSIAK.[R]		0	1	1127.64		O95202	[K].LTSLAAALDENK.[D]		0	1	1245.67		P62495	[R].LSVLGAITSVQQR.[L]		0	1	1371.8		Q9Y3B4	[K].ITAEEMYDIFGK.[Y]		0	1	1416.67		P49755
P10809	[K].ISSIQSIVPALEIANAHR.[K]		0	5	1919.07		P02545	[R].ITESEEVVSR.[E]		0	1	1148.58		Q8IWX8	[R].ITADGAHFELR.[L]		0	2	1229.63		P02545	[R].LSPSPTSQR.[S]		0	4	972.511		Q92600	[R].LTSLGVIGALVK.[T]		0	2	1170.75		P38117	[K].LSVISVEDPPQR.[T]		0	1	1339.72		Q8IWX8	[R].ITADGAHFELR.[L]		0	1	1229.63		P52815
P31949	[K].ISSPTETER.[C]		0	1	1019.5		P14625	[R].LTESPCALVASQYGWSGNMER.[I]	1xCarbamidomethyl [C6]	0	3	2356.07		Q9Y3B4	[K].ITAEEMYDIFGK.[Y]		0	2	1416.67		O14744	[K].LSPWIRPDSK.[V]		0	1	1198.66		P43246	[K].LTSLNEEYTK.[N]		0	1	1197.6		P10515	[K].ISVNDFIIK.[A]		0	1	1048.6		P08670	[R].ISLPLPNFSSLNLR.[E]		0	2	1570.9		O00330
Q99623	[K].ISSPTGSK.[D]		0	9	776.415		Q96A49	[K].ITESVAETAQTIK.[K]		0	1	1390.74		P09661	[K].LTAELIEQAAQYTNAVR.[D]		0	2	1890.99		P22102	[K].ISNTAISISDHTALAQFCK.[E]	1xCarbamidomethyl [C18]	0	1	2077.04		Q14152	[R].LTSLVPFVDAFQLER.[A]		0	1	1734.94		O14561	[K].LSVNSHFMK.[D]		0	2	1062.54		P49327	[R].LSIPTYGLQCTR.[A]	1xCarbamidomethyl [C10]	0	1	1408.73		P22102
Q9Y3C4	[K].LSSQEESIGTLLDAIICR.[M]	1xCarbamidomethyl [C17]	0	2	2005.03		O43776	[R].LTESVDVLMPNVGEIVGGSMR.[I]		0	1	2203.11		P55036	[K].LTAFVNTLNGK.[D]		0	1	1177.66		O60610	[K].LSVEEFFMDLHNFR.[N]	1xOxidation [M8]	0	2	1799.84		P28066	[R].ITSPLMEPSSIEK.[I]		0	1	1431.74		O94979	[R].ISVYSIMGGSTDGLR.[Q]		0	1	1555.78		O75694	[K].ISLQAIQQLVR.[K]		0	1	1268.77		Q13561
Q5VYK3	[K].LSSTQEGVR.[K]		0	1	976.506		Q9Y5J7	[K].LTETCFLDCVK.[D]	2xCarbamidomethyl [C5; C9]	0	1	1385.64		P62266	[K].ITAFVPNDGCLNFIEENDEVLVAGFGR.[K]	1xCarbamidomethyl [C10]	0	1	2996.45		P49321	[K].LSVEESEAAGDGVDTK.[V]		0	1	1606.74		Q8IWZ3; O75179	[R].LTSSVSCALDEAAAALTR.[M]	1xCarbamidomethyl [C7]	0	3	1835.92		P07437	[R].ISVYYNEATGGK.[Y]		0	2	1301.64		Q14204	[K].LSLSNAISTALPLTQLR.[W]		0	1	1798.04		Q8N3U4
P37837	[K].LSSTWEGIQAGK.[E]		0	1	1276.65		Q9H307	[K].LTEVPVEPVLTVHPESK.[S]		0	1	1874.03		O75643	[R].LTAIDILTTCAADIQR.[Q]	1xCarbamidomethyl [C10]	0	3	1774.94		Q15024	[R].LSVENVPCIVTLCK.[I]	2xCarbamidomethyl [C8; C13]	0	1	1631.85		Q9UMY1	[K].LTTASQTNIK.[K]		0	1	1076.59		P49207	[R].LSYNTASNK.[T]		0	1	997.495		Q09666	[K].ISMPDFDLHLK.[G]	1xOxidation [M3]	0	1	1331.67		O96019
Q9Y5J1	[R].ISSVQFHPGAQIVMVAGLDNAVSLFQVDGK.[T]		0	1	3127.62		P31939	[K].LTEVSISSDAFFPFR.[D]		0	1	1715.86		P12270	[K].LTELYNAYVETQDQLLLEK.[L]		0	2	2283.18		A0A0B4J2D5	[K].ITDLANLSAANHDAAIFPGGFGAAK.[N]		0	2	2442.24		P05455	[R].LTTDFNVIVEALSK.[S]		0	3	1549.85		Q13492	[R].ITAAQHSVTGSAVSK.[T]		0	2	1456.78		Q09666	[K].ISMPDIDLNLK.[G]	1xOxidation [M3]	0	2	1274.67		Q9H4L7
Q16891	[K].ISSVSEVMK.[E]		0	2	979.513		Q10567; P63010	[K].ITEYLCEPLRK.[C]	1xCarbamidomethyl [C6]	1	1	1421.75		P00505	[R].ISVAGVTSSNVGYLAHAIHQVTK.[-]		0	1	2352.27		P02549	[K].ITDLEHFAESLIADEHYAK.[E]		0	1	2202.07		Q71RC2	[K].LTTDPDLILEVLR.[S]		0	1	1497.85		Q8IWX8	[R].ITADGAHFELR.[L]		0	1	1229.63		Q09666	[K].ISMPDVDFNLK.[G]		0	1	1278.64		P62072
P54577	[R].LSSVVTQHDSK.[K]		0	2	1200.62		Q9NVM9	[K].ITEYQHEAR.[T]		0	2	1146.55		P60900	[K].ITENIGCVMTGMTADSR.[S]	1xCarbamidomethyl [C7]	0	1	1855.83		O95861	[K].LTDIHGNVLQYHK.[D]		0	1	1537.81		O94888	[K].LTTLADLFRPPIDLMHK.[G]		0	1	1981.09		Q9UHD8	[R].ITADLLSNGIDVYPQK.[E]		0	1	1746.93		Q09666	[K].ISMPDVDLHLK.[G]		0	1	1267.67		P19387
Q16891	[K].LSTDDLNSLIAHAHR.[R]		0	1	1662.86		P30626	[K].ITFDDYIACCVK.[L]	2xCarbamidomethyl [C9; C10]	0	1	1504.68		P02545	[R].ITESEEVVSR.[E]		0	1	1148.58		Q9Y333	[K].LTDISVTDPEK.[Y]		0	1	1217.63		Q01082	[R].LTTLELLEVR.[R]		0	1	1186.7		P49321	[K].LSVEESEAAGDGVDTK.[V]		0	1	1606.74		O14776	[R].LSMWDRPDDLIGR.[A]		0	1	1573.78		P12270
Q9Y4E8	[K].ISTETEETEGSLHCCK.[D]	2xCarbamidomethyl [C14; C15]	0	2	1880.8		P21796	[K].LTFDSSFSPNTGK.[K]		0	2	1400.67		O00148; Q13838	[K].LTLHGLQQYYVK.[L]		0	1	1462.81		Q9Y3D8	[K].LTDNIQCEIFQVLYEEATASYK.[E]	1xCarbamidomethyl [C7]	0	1	2635.26		Q96AG4	[K].LTTLPSDFCGLTHLVK.[L]	1xCarbamidomethyl [C9]	0	1	1801.95		P31949	[K].ISSPTETER.[C]		0	1	1019.5		P11413	[R].LSNHISSLFR.[E]		0	1	1173.64		P35579
O60287	[R].ISTINILLSTLK.[T]		0	1	1315.82		P45880	[K].LTFDTTFSPNTGK.[K]		0	1	1428.7		P19623	[K].LTLHVGDGFEFMK.[Q]		0	2	1493.75		Q00610	[K].LTDQLPLIIVCDR.[F]	1xCarbamidomethyl [C11]	0	1	1555.85		Q13885; P07437; P68371	[K].LTTPTYGDLNHLVSATMSGVTTCLR.[F]	1xCarbamidomethyl [C23]	0	3	2708.34		Q9BQ39	[K].LSSNAVSQITR.[M]		0	1	1175.64		O14737	[R].LSNLALVKPEK.[T]		0	1	1211.74		P60900
P02008	[K].ISTQADTIGTETLER.[L]		0	1	1634.82		Q5VWZ2	[K].ITNDCPEHLESIDVMCQVLTDLIDEEVK.[S]	2xCarbamidomethyl [C5; C16]	0	1	3315.54		Q86VP6	[K].LTLIDPETLLPR.[L]		0	2	1380.81		P49755	[K].ITDSAGHILYSK.[E]		0	1	1304.68		Q13885; P07437; P68371	[K].LTTPTYGDLNHLVSATMSGVTTCLR.[F]	1xCarbamidomethyl [C23]; 1xOxidation [M17]	0	1	2724.33		P10809	[K].ISSIQSIVPALEIANAHR.[K]		0	7	1919.07		P62701	[R].LSNIFVIGK.[G]		0	1	990.598		P51532
A6NHR9	[K].LSTSGNRPPANAETFSCNK.[I]	1xCarbamidomethyl [C17]	0	1	2050.96		P31689	[K].ITFHGEGDQEPGLEPGDIIIVLDQK.[D]		0	1	2720.38		P00558	[K].ITLPVDFVTADK.[F]		0	1	1318.73		P52815	[R].LTEAKPVDK.[V]		0	2	1000.57		P07814	[K].LTVAENEAETK.[L]		0	2	1204.61		P30626	[R].LSPQAVNSIAK.[R]		0	1	1127.64		Q14566	[R].ISNLIVLHLR.[K]		0	1	1177.74		P04183
O14980	[K].ISTSLNPGNPVNNQIFLQEYVANLLK.[S]		0	1	2886.54		Q9NQG5	[K].LTFLYLANDVIQNSK.[R]		0	2	1738.94		P21796; Q9Y277	[K].LTLSALIDGK.[N]		0	4	1030.61		P82970	[K].ITEAPASEK.[E]		0	1	945.489		O14818	[KR].LTVEDPVTVEYITR.[FY]		0	2	1634.86		P02545	[R].LSPSPTSQR.[S]		0	3	972.511		P42704	[K].ISNQFDWALMR.[L]		0	2	1380.67		O75533
Q9NR30	[K].LSVACFYGGTPYGGQFER.[M]	1xCarbamidomethyl [C5]	0	1	2008.92		Q15185	[K].LTFSCLGGSDNFK.[H]	1xCarbamidomethyl [C5]	0	1	1445.67		P45880	[K].LTLSALVDGK.[S]		0	4	1016.6		P22102	[R].ITEGDVVVGIASSGLHSNGFSLVR.[K]		0	1	2414.27		O43583	[K].LTVENSPK.[Q]		0	2	887.483		O14744	[K].LSPWIRPDSK.[V]		0	2	1198.66		O43707	[R].ISNRPAFMPSEGK.[M]		0	2	1433.72		Q14980
P58107	[R].LSVEEAVAAGVVGGEIQEK.[L]		0	1	1884.99		O60884	[R].ITFTGEADQAPGVEPGDIVLLLQEK.[E]		0	1	2640.38		O00425	[K].ITISPLQELTLYNPER.[T]		0	2	1887.02		Q13561	[R].LTELETAVR.[C]		0	1	1031.57		Q9UHD8	[K].LTVIDTPGFGDHINNENCWQPIMK.[F]	1xCarbamidomethyl [C18]	0	1	2799.32		P04040	[R].LSQEDPDYGIR.[D]		0	1	1292.61		P22102	[K].ISNTAISISDHTALAQFCK.[E]	1xCarbamidomethyl [C18]	0	1	2077.04		A6NHR9
O60610	[K].LSVEEFFMDLHNFR.[N]		0	2	1783.85		P52597	[K].ITGEAFVQFASQELAEK.[A]		0	3	1867.94		Q9NZI8	[K].ITISSLQDLTLYNPER.[T]		0	2	1862.99		Q8N3U4	[K].ITELFAVALPQLLAK.[Y]		0	4	1626.98		Q5T4S7	[K].ITVLQLSALLK.[Q]		0	2	1198.78		P12270	[R].LSQELEYLTEDVK.[R]		0	1	1566.79		P48047	[R].LSNTQGVVSAFSTMMSVHR.[G]		0	1	2052		P37108
O60610	[K].LSVEEFFMDLHNFR.[N]	1xOxidation [M8]	0	1	1799.84		Q13492	[K].LTGGSNWQPK.[V]		0	1	1087.55		Q15393	[R].LTISSPLEAHK.[A]		0	2	1195.67		P05771	[K].LTDFNFLMVLGK.[G]		0	1	1397.75		Q13347	[K].ITSAVWGPLGECIIAGHESGELNQYSAK.[S]	1xCarbamidomethyl [C12]	0	1	2987.46		Q14166	[K].LSQERPGVLLNQFPCENLLTVK.[D]	1xCarbamidomethyl [C15]	0	1	2555.37		Q9Y3T9	[K].LSNVNLQEK.[A]		0	1	1044.57		Q92616
Q5JTH9	[R].LSVLDLVVALAPCADEAAISK.[L]	1xCarbamidomethyl [C13]	0	2	2155.17		Q13310; P11940	[K].ITGMLLEIDNSELLHMLESPESLR.[S]		0	2	2740.39		P11021	[K].ITITNDQNR.[L]		0	1	1074.55		O96019	[K].LTELMFEHYNIPAFFLCK.[T]	1xCarbamidomethyl [C17]	0	1	2273.11		Q99598	[R].ITSAPDMEDILTESEIK.[L]		0	2	1891.92		P23919	[K].LSQGVTLVVDR.[Y]		0	1	1186.68		Q9HB71	[K].ISNYGWDQSDK.[F]		0	1	1312.58		O60610
P22626	[K].LTDCVVMR.[D]	1xCarbamidomethyl [C4]; 1xOxidation [M7]	0	2	1009.48		Q13310; P11940	[K].ITGMLLEIDNSELLHMLESPESLR.[S]	1xOxidation [M]	0	2	2756.38		Q9NPJ3	[K].ITLVSAAPGK.[V]		0	1	956.578		P62072	[K].LTELSMQDEELMK.[R]		0	2	1566.74		Q92616	[R].LTSADALRPSVVSITGPLIR.[I]		0	1	2066.2		Q96QK1	[R].LSQLEGVNVER.[Y]		0	1	1243.66		Q8N1F7	[R].LSPATENK.[L]		0	4	859.452		P49321
Q10713	[R].LTDEEVEMTR.[M]		0	1	1222.56		Q13228	[R].LTGQLFLGGSIVK.[G]		0	1	1332.79		P40926	[R].LTLYDIAHTPGVAADLSHIETK.[A]		0	3	2365.24		P19387	[R].ITELTDENVK.[F]		0	1	1161.6		Q8WVV9	[R].ITRPGNTDDPSGGNK.[V]		0	1	1528.74		P09972	[R].LSQIGVENTEENR.[R]		0	2	1488.73		P49327	[K].LSPDAIPGK.[W]		0	1	897.504		P62495
P18206	[R].LTDELAPPKPPLPEGEVPPPRPPPPEEK.[D]		0	1	3023.61		Q99798	[K].LTGSLSGWSSPK.[D]		0	1	1219.63		P12270	[R].LTIHAPPQELGPPVQR.[I]		0	1	1752.98		P12270	[K].LTELYNAYVETQDQLLLEK.[L]		0	2	2283.18		Q12849	[R].ITMEYSSSGK.[A]		0	1	1102.51		P49915	[K].ISQMPVILTPLHFDR.[D]		0	1	1766.96		P13796	[K].LSPEELLLR.[W]		0	1	1069.63		P38117
Q96P16; Q9NQG5	[K].LTFLYLANDVIQNSK.[R]		0	1	1738.94		Q9H074	[K].LTGSVLEDAWK.[E]		0	2	1218.64		P49792	[R].ITMELFSNIVPR.[T]		0	2	1419.77		P35579	[R].LTEMETLQSQLMAEK.[L]		0	1	1751.86		P08727	[K].ITMQNLNDR.[L]		0	2	1104.55		P49915	[K].ISQMPVILTPLHFDRDPLQK.[Q]		1	3	2348.28		P49643	[K].ISPGGISQILDLVK.[G]		0	1	1439.85		Q9HCC0
A6NHR9	[K].LTFMDLELK.[L]		0	1	1109.59		P02786	[K].LTHDVELNLDYER.[Y]		0	1	1616.79		Q15029	[K].ITMIAEPLEK.[G]		0	1	1144.63		P60900	[K].ITENIGCVMTGMTADSR.[S]	1xCarbamidomethyl [C7]	0	1	1855.83		O76094	[K].LTNAEGVEFK.[L]		0	1	1107.57		Q9UKV3	[R].LSQPESAEK.[H]		0	1	988.495		Q9H8Y8	[K].ISLPGQMAGTPITPLK.[D]		0	1	1623.91		P10515
Q15185	[K].LTFSCLGGSDNFK.[H]	1xCarbamidomethyl [C5]	0	1	1445.67		P36954	[K].ITHEVDELTQIIADVSQDPTLPR.[T]		0	2	2590.34		P08727	[K].ITMQNLNDR.[L]		0	2	1104.55		Q9BRF8	[R].LTEQAVQAINK.[L]		0	1	1214.67		P55884	[K].ITNDFYPEEDGK.[T]		0	2	1427.63		P12004	[K].LSQTSNVDK.[E]		0	1	991.505		P02647	[K].LSPLGEEMR.[D]	1xOxidation [M8]	0	2	1047.51		P07339
Q969T9	[K].LTFTAGGAIEFGQR.[M]		0	1	1467.76		O00541	[R].ITHQIVDRPGQQTSVIGR.[C]		0	2	2005.09		Q5VWZ2	[K].ITNDCPEHLESIDVMCQVLTDLIDEEVK.[S]	2xCarbamidomethyl [C5; C16]	0	2	3315.54		P42285	[K].LTEQLAGPLR.[Q]		0	1	1097.63		P46782	[R].LTNSMMMHGR.[N]		0	2	1177.53		P14866	[K].ISRPGDSDDSR.[S]		0	6	1204.56		Q2NL82	[R].ISLPEAMQLLQDR.[D]		0	1	1513.8		O14561
O60884	[R].ITFTGEADQAPGVEPGDIVLLLQEK.[E]		0	1	2640.38		O00410	[K].ITFLLQAIR.[N]		0	2	1074.67		P55884	[K].ITNDFYPEEDGK.[T]		0	2	1427.63		P00374	[K].LTEQPELANK.[V]		0	1	1142.61		Q9Y3A5	[R].LTNVAVVR.[M]		0	2	871.536		Q14498	[K].LSSANGHEER.[S]		0	1	1099.51		P14625	[R].LSLNIDPDAK.[V]		0	1	1085.58		O94979
P52597	[K].ITGEAFVQFASQELAEK.[A]		0	4	1867.94		P55884	[K].ITNDFYPEEDGK.[T]		0	2	1427.63		P46782	[R].LTNSMMMHGR.[N]		0	1	1177.53		P14625	[R].LTESPCALVASQYGWSGNMER.[I]	1xCarbamidomethyl [C6]	0	1	2356.07		P26640	[K].ITPAHDQNDYEVGQR.[H]		0	1	1742.81		P29401	[K].ISSDLDGHPVPK.[Q]		0	3	1264.65		P43686	[K].ISGADINSICQESGMLAVR.[E]	1xCarbamidomethyl [C10]	0	1	2020.98		Q09666
P49589	[R].LTGEEVNSCVEVLLEEAK.[D]	1xCarbamidomethyl [C9]	0	1	2019		P63010	[K].LTNGIWILAELR.[I]		0	1	1398.81		Q9Y3A5	[R].LTNVAVVR.[M]		0	3	871.536		Q96A49	[K].ITESVAETAQTIK.[K]		0	1	1390.74		P62241	[K].LTPEEEEILNK.[K]		0	1	1314.68		P36776	[K].LSSDVLTLLIK.[Q]		0	2	1201.74		Q00610	[R].ISGETIFVTAPHEATAGIIGVNR.[K]		0	3	2353.25		P07437
Q13492	[K].LTGGSNWQPK.[V]		0	1	1087.55		P46782	[R].LTNSMMMHGR.[N]		0	1	1177.53		P26640	[K].ITPAHDQNDYEVGQR.[H]		0	1	1742.81		O43776	[R].LTESVDVLMPNVGEIVGGSMR.[I]		0	2	2203.11		P11021	[R].LTPEEIER.[MA]		0	2	986.515		P20700	[R].LSSEMNTSTVNSAR.[E]		0	1	1496.7		O95831	[R].ISGLGLTPEQK.[Q]		0	1	1142.64		Q13492
Q13310; P11940	[K].ITGMLLEIDNSELLHMLESPESLR.[S]		0	1	2740.39		P43246	[K].LTSLNEEYTK.[N]		0	1	1197.6		P62241	[K].LTPEEEEILNK.[K]		0	1	1314.68		Q9H307	[K].LTEVPVEPVLTVHPESK.[S]		0	1	1874.03		P43243	[K].ITPENLPQILLQLK.[R]		0	4	1619.97		Q08J23	[K].LSSETYSQAK.[D]		0	1	1113.54		P62805	[R].ISGLIYEETR.[G]		0	2	1180.62		Q8WZA0
Q13310; P11940	[K].ITGMLLEIDNSELLHMLESPESLR.[S]	1xOxidation [M]	0	2	2756.38		P28066	[R].ITSPLMEPSSIEK.[I]		0	1	1431.74		P62241	[K].LTPEEEEILNKK.[R]		1	1	1442.77		Q9H4L7	[K].ITELRPFNSWEALFTK.[M]		0	1	1952.03		P41091	[K].LTPLSHEVISR.[Q]		0	1	1251.71		Q9Y446	[R].LSSGFDDIDLPSAVK.[Y]		0	1	1563.79		O43707	[K].LSGSNPYTTVTPQIINSK.[W]		0	1	1920.01		Q8IWX8
Q9H074	[K].LTGSVLEDAWK.[E]		0	1	1218.64		Q8IWZ3	[R].LTSSVSCALDEAAAALTR.[M]	1xCarbamidomethyl [C7]	0	1	1835.92		P11021	[R].LTPEEIER.[MA]		0	4	986.515		Q10713	[R].LTDEEVEMTR.[M]		0	1	1222.56		P49792	[K].LTPNAGSDR.[S]		0	3	930.464		P62241	[K].ISSLLEEQFQQGK.[L]		0	1	1506.78		Q9UBB4	[R].LSGVMVPAPIQDLEALR.[A]		0	2	1808.99		Q9UHD8
P36954	[K].ITHEVDELTQIIADVSQDPTLPR.[T]		0	2	2590.34		Q9UMY1	[K].LTTASQTNIK.[K]		0	2	1076.59		P43243	[K].ITPENLPQILLQLK.[R]		0	5	1619.97		P22626	[K].LTDCVVMR.[D]	1xCarbamidomethyl [C4]; 1xOxidation [M7]	0	2	1009.48		P40926	[R].LTLYDIAHTPGVAADLSHIETK.[A]		0	3	2365.24		P50454	[K].LSSLIILMPHHVEPLER.[L]		0	2	1984.1		P62314	[K].LSHETVTIELK.[N]		0	2	1269.7		Q9Y3B4
O00541	[R].ITHQIVDRPGQQTSVIGR.[C]		0	1	2005.09		P02786	[R].LTTDFGNAEK.[T]		0	1	1095.53		P49327	[K].LTPGCEAEAETEAICFFVQQFTDMEHNR.[V]	2xCarbamidomethyl [C5; C15]	0	1	3330.45		Q6P2Q9	[K].ITDAYLDQYLWYEADK.[R]		0	2	2006.94		Q04637	[K].LTPQMFQQLMK.[Q]		0	2	1364.71		Q5VT52	[K].ISSILSSLTSVMK.[N]		0	1	1365.77		Q9BXP5	[R].ISHGEVLEWQK.[T]		0	1	1325.68		P09661
Q9HCN8	[R].LTHVLTGK.[N]		0	1	868.525		P05455	[R].LTTDFNVIVEALSK.[S]		0	3	1549.85		Q12849	[R].ITMEYSSSGK.[A]		0	1	1102.51		P32929	[R].LSVGLEDEEDLLEDLDQALK.[A]		0	1	2244.11		P11021	[R].ITPSYVAFTPEGER.[L]		0	1	1566.78		Q9Y3B4	[K].ITAEEMYDIFGK.[Y]		0	1	1416.67		P10155	[R].LSHLKPSSEGLAIVTK.[Y]		0	1	1679.97		P55036
Q14566	[R].LTHYDHVLIELTQAGLK.[G]		0	1	1951.06		Q71RC2	[K].LTTDPDLILEVLR.[S]		0	2	1497.85		Q15393	[K].ITLETDEDMVTEIR.[L]		0	1	1664.8		P62495	[R].LSVLGAITSVQQR.[L]		0	1	1371.8		Q13561	[K].LTPVLLAK.[Q]		0	1	854.571		Q6DKI1	[R].IVEPYVTWGFPNLK.[S]		0	1	1662.89		P49736	[R].ISHLPLVEELR.[S]		0	3	1305.75		O75643
O00165	[K].ITKPDGIVEER.[R]		0	1	1256.68		O94888	[K].LTTLADLFRPPIDLMHK.[G]		0	1	1981.09		Q8WU90	[K].ITLESFLAWK.[K]		0	1	1207.67		Q9NTJ3	[K].LSVLIHNSDEHK.[D]		0	1	1391.73		O94906	[K].LTPVPDSFFAK.[H]		0	1	1221.65		P09661	[K].LTAELIEQAAQYTNAVR.[D]		0	1	1890.99		O00566	[K].LSLAEIYEQEYIK.[L]		0	1	1598.83		Q9Y224
P35573	[R].LTLAELNQILYR.[C]		0	1	1446.83		Q96AG4	[K].LTTLPSDFCGLTHLVK.[L]	1xCarbamidomethyl [C9]	0	1	1801.95		Q6P2Q9	[R].LTLEDLEDSWDR.[G]		0	1	1491.7		P38117	[K].LSVISVEDPPQR.[T]		0	1	1339.72		Q9H501	[K].LTPWEQFLEK.[K]		0	1	1290.67		Q9Y224	[K].LTALDYHNPAGFNCK.[D]	1xCarbamidomethyl [C14]	0	1	1720.81		Q8WWM7	[K].ISLAPTDVK.[E]		0	1	943.546		Q9H6Z4
P14618	[K].ITLDNAYMEK.[C]		0	1	1197.58		Q13885; P07437; P68371	[K].LTTPTYGDLNHLVSATMSGVTTCLR.[F]	1xCarbamidomethyl [C23]	0	3	2708.34		P14625	[R].LTESPCALVASQYGWSGNMER.[I]	1xCarbamidomethyl [C6]	0	3	2356.07		P10515	[K].ISVNDFIIK.[A]		0	3	1048.6		P00491	[K].LTQAQIFDYGEIPNFPR.[S]		0	2	2009.01		Q9BRF8	[R].LTEQAVQAINK.[L]		0	1	1214.67		P27708	[R].LSLDDLLQR.[L]		0	1	1072.6		Q92621
Q6P2Q9	[R].LTLEDLEDSWDR.[G]		0	1	1491.7		Q13885; P07437; P68371	[K].LTTPTYGDLNHLVSATMSGVTTCLR.[F]	1xCarbamidomethyl [C23]; 1xOxidation [M17]	0	1	2724.33		Q96A49	[K].ITESVAETAQTIK.[K]		0	1	1390.74		P07339	[R].ISVNNVLPVFDNLMQQK.[L]		0	1	1959.04		P56192	[K].ITQDIFQQLLK.[R]		0	2	1346.77		P42285	[K].LTEQLAGPLR.[Q]		0	2	1097.63		P26599	[K].LSLDGQNIYNACCTLR.[I]	2xCarbamidomethyl [C12; C13]	0	1	1897.89		P78527
P49459	[K].LTIEFTEEYPNKPPTVR.[F]		0	1	2034.05		Q9BUF5	[K].LTTPTYGDLNHLVSATMSGVTTSLR.[F]		0	1	2635.34		Q9Y5J7	[K].LTETCFLDCVK.[D]	2xCarbamidomethyl [C5; C9]	0	1	1385.64		Q9Y4E8	[K].ISVTFDPFCYLTLPLPMK.[K]	1xCarbamidomethyl [C9]	0	1	2142.1		P30153	[K].LTQDQDVDVK.[Y]		0	1	1160.58		P02545	[R].ITESEEVVSR.[E]		0	2	1148.58		Q8WXX5	[K].ISLEDIQAFEK.[T]		0	1	1292.67		Q6P2E9
Q8WU90	[K].ITLESFLAWK.[K]		0	1	1207.67		P61218	[R].ITTPYMTK.[Y]		0	1	954.496		Q9H307	[K].LTEVPVEPVLTVHPESK.[S]		0	1	1874.03		Q9Y4E8	[K].ISVTFDPFCYLTLPLPMK.[K]	1xCarbamidomethyl [C9]; 1xOxidation [M17]	0	1	2158.1		Q9NVU0	[R].LTQECGEDLSK.[Q]	1xCarbamidomethyl [C5]	0	1	1279.58		Q96A49	[K].ITESVAETAQTIK.[K]		0	1	1390.74		P37235	[K].LSLEEFIR.[G]		0	1	1006.56		Q9BRF8
Q15393	[K].ITLETDEDMVTEIR.[L]		0	1	1664.8		O95202	[K].LTSLAAALDENK.[D]		0	1	1245.67		P31939	[K].LTEVSISSDAFFPFR.[D]		0	1	1715.86		P07437	[R].ISVYYNEATGGK.[Y]		0	1	1301.64		Q9NTJ3	[K].LTQEETNFK.[S]		0	1	1109.55		Q9Y5J7	[K].LTETCFLDCVK.[D]	2xCarbamidomethyl [C5; C9]	0	1	1385.64		P07355	[K].LSLEGDHSTPPSAYGSVK.[A]		0	2	1844.9		Q09666
P11586	[K].ITIGQAPTEK.[G]		0	1	1057.59		P07814	[K].LTVAENEAETK.[L]		0	1	1204.61		Q9NVM9	[K].ITEYQHEAR.[T]		0	1	1146.55		Q6P2E9	[K].LSYLEEAVMHLDHSDPITR.[D]		0	1	2226.09		P09497	[R].LTQEPESIR.[K]		0	1	1072.56		Q9Y448	[K].LTETQGELK.[D]		0	2	1018.54		P62829	[R].ISLGLPVGAVINCADNTGAK.[N]	1xCarbamidomethyl [C13]	0	3	1970.04		Q09666
P13010	[R].LTIGSNLSIR.[I]		0	1	1073.63		O14818	[KR].LTVEDPVTVEYITR.[FY]		0	2	1634.86		Q12904	[R].ITFDAFPGEPDK.[E]		0	1	1336.64		P49207	[R].LSYNTASNK.[T]		0	2	997.495		Q13123	[K].LTQILSYLR.[Q]		0	1	1106.66		Q92616	[K].LTEVLTDSHVK.[V]		0	1	1241.67		Q13435	[R].ISLGMPVGPNAHK.[V]		0	3	1320.71		O14757
P12270	[R].LTIHAPPQELGPPVQR.[I]		0	1	1752.98		O43583	[K].LTVENSPK.[Q]		0	2	887.483		Q12904	[R].ITFDAFPGEPDKELNPK.[K]		1	1	1917.96		Q13492	[R].ITAAQHSVTGSAVSK.[T]		0	1	1456.78		P09012	[K].ITQNNAMK.[I]		0	2	919.467		Q9H307	[K].LTEVPVEPVLTVHPESK.[S]		0	2	1874.03		Q15645	[K].LSLLLNDISR.[K]		0	1	1143.67		P78527
O00148; Q13838	[K].LTLHGLQQYYVK.[L]		0	1	1462.81		Q5T4S7	[K].ITVLQLSALLK.[Q]		0	1	1198.78		P30626	[K].ITFDDYIACCVK.[L]	2xCarbamidomethyl [C9; C10]	0	1	1504.68		Q8WZA0	[K].LTADDEAFLSANAGAILSQFEK.[V]		0	2	2311.15		P08579	[K].ITPSHAMK.[I]		0	1	884.466		Q10567; P63010	[K].ITEYLCEPLR.[K]	1xCarbamidomethyl [C6]	0	1	1293.65		Q6P2Q9	[K].ISLIQIFR.[A]		0	1	989.614		P52701
P19623	[K].LTLHVGDGFEFMK.[Q]		0	1	1493.75		P48147	[K].ITVPFLEQCPIR.[G]	1xCarbamidomethyl [C9]	0	2	1472.79		P21796	[K].LTFDSSFSPNTGK.[K]		0	2	1400.67		Q8IWX8	[R].ITADGAHFELR.[L]		0	2	1229.63		Q9Y314	[K].LTDRDIIVLQR.[G]		1	1	1341.78		Q9NVM9	[K].ITEYQHEAR.[T]		0	1	1146.55		P30041	[K].LSILYPATTGR.[N]		0	2	1191.67		Q9Y266
O00410	[K].ITFLLQAIR.[N]		0	1	1074.67		Q07021	[K].ITVTFNINNSIPPTFDGEEEPSQGQK.[V]		0	1	2862.38		P45880	[K].LTFDTTFSPNTGK.[K]		0	1	1428.7		P46940	[R].LTAEEMDER.[R]		0	1	1093.48		Q99733	[K].LTDQVMQNPR.[V]		0	1	1201.6		P60900	[K].ITENIGCVMTGMTADSR.[S]	1xCarbamidomethyl [C7]	0	3	1855.83		P41240	[K].LSLMPWFHGK.[I]		0	1	1215.63		Q01518
P45880	[K].LTFDTTFSPNTGK.[K]		0	3	1428.7		P35268	[K].ITVTSEVPFSK.[R]		0	3	1207.66		O00410	[K].ITFLLQAIR.[N]		0	1	1074.67		Q9Y3B4	[K].ITAEEMYDIFGK.[Y]		0	1	1416.67		Q00610	[K].LTDQLPLIIVCDR.[F]	1xCarbamidomethyl [C11]	0	2	1555.85		Q12904	[R].ITFDAFPGEPDK.[E]		0	1	1336.64		Q13523	[R].ISINQALQHAFIQEK.[I]		0	1	1739.94		Q8WUM0
P21796	[K].LTFDSSFSPNTGK.[K]		0	2	1400.67		P07814	[K].LTWFVNEGLVDGWDDPR.[F]		0	1	2018.96		Q96P16; Q9NQG5	[K].LTFLYLANDVIQNSK.[R]		0	1	1738.94		P09661	[K].LTAELIEQAAQYTNAVR.[D]		0	3	1890.99		Q9HB71	[K].ISNYGWDQSDK.[F]		0	1	1312.58		P30626	[K].ITFDDYIACCVK.[L]	2xCarbamidomethyl [C9; C10]	0	1	1504.68		Q13263	[K].LSPPYSSPQEFAQDVGR.[M]		0	2	1877.9		O75340
P30626	[K].ITFDDYIACCVK.[L]	2xCarbamidomethyl [C9; C10]	0	1	1504.68		P45973	[R].LTWHAYPEDAENK.[E]		0	1	1573.73		Q15185	[K].LTFSCLGGSDNFK.[H]	1xCarbamidomethyl [C5]	0	1	1445.67		P55036	[K].LTAFVNTLNGK.[D]		0	1	1177.66		Q8N1F7	[R].LSPATENK.[L]		0	1	859.452		P21796	[K].LTFDSSFSPNTGK.[K]		0	2	1400.67		P30626	[R].LSPQAVNSIAK.[R]		0	1	1127.64		P48643
P05771	[K].LTDFNFLMVLGK.[G]		0	2	1397.75		Q13185	[R].LTWHSCPEDEAQ.[-]	1xCarbamidomethyl [C6]	0	1	1472.61		O60884	[R].ITFTGEADQAPGVEPGDIVLLLQEK.[E]		0	1	2640.38		P62266	[K].ITAFVPNDGCLNFIEENDEVLVAGFGR.[K]	1xCarbamidomethyl [C10]	0	2	2996.45		P49327	[K].LSPDAIPGK.[W]		0	2	897.504		P45880	[K].LTFDTTFSPNTGK.[K]		0	1	1428.7		P02545	[R].LSPSPTSQR.[S]		0	3	972.511		P48643
O95347	[K].ITDGLHALQEASNK.[D]		0	1	1496.77		P17174	[R].ITWSNPPAQGAR.[I]		0	1	1297.66		P52597	[K].ITGEAFVQFASQELAEK.[A]		0	2	1867.94		O75643	[R].LTAIDILTTCAADIQR.[Q]	1xCarbamidomethyl [C10]	0	2	1774.94		Q8IZ69	[K].LSPEELAELK.[T]		0	1	1128.61		O00410	[K].ITFLLQAIR.[N]		0	1	1074.67		P54577	[R].LSSVVTQHDSK.[K]		0	3	1200.62		Q92797
A0A0B4J2D5	[K].ITDLANLSAANHDAAIFPGGFGAAK.[N]		0	1	2442.24		P12829	[K].ITYGQCGDVLR.[A]	1xCarbamidomethyl [C6]	0	3	1281.63		P49589	[R].LTGEEVNSCVEVLLEEAK.[D]	1xCarbamidomethyl [C9]	0	1	2019		Q9Y224	[K].LTALDYHNPAGFNCK.[D]	1xCarbamidomethyl [C14]	0	2	1720.81		P13796	[K].LSPEELLLR.[W]		0	1	1069.63		Q15185	[K].LTFSCLGGSDNFK.[H]	1xCarbamidomethyl [C5]	0	1	1445.67		O75533	[K].LSSWDQAETPGHTPSLR.[W]		0	1	1881.91		Q7KZF4
P02549	[K].ITDLEHFAESLIADEHYAK.[E]		0	1	2202.07		Q9Y5J9	[R].LVAAEQQK.[A]		0	2	886.499		Q13492	[K].LTGGSNWQPK.[V]		0	1	1087.55		Q92621	[R].LTAPEDVFSK.[L]		0	1	1106.57		O95573	[R].LSPEPWTPETGLVTDAFK.[L]		0	1	1988		P52597	[K].ITGEAFVQFASQELAEK.[A]		0	1	1867.94		Q16891	[K].LSTDDLNSLIAHAHR.[R]		0	1	1662.86		P32119
O95861	[K].LTDIHGNVLQYHK.[D]		0	1	1537.81		P49915	[K].IVADFSASVK.[K]		0	1	1036.57		Q13310; P11940	[K].ITGMLLEIDNSELLHMLESPESLR.[S]		0	2	2740.39		Q14980	[R].LTAQVASLTSELTTLNATIQQQDQELAGLK.[Q]		0	1	3185.69		P49643	[K].ISPGGISQILDLVK.[G]		0	1	1439.85		P24941	[K].LTGEVVALK.[K]		0	1	929.567		Q9Y4E8	[K].ISTETEETEGSLHCCK.[D]	2xCarbamidomethyl [C14; C15]	0	1	1880.8		P33991
Q99733	[K].LTDQVMQNPR.[V]		0	1	1201.6		Q9UI26	[K].LTVDDFEFR.[T]		0	1	1141.55		Q13310; P11940	[K].ITGMLLEIDNSELLHMLESPESLR.[S]	1xOxidation [M16]	0	1	2756.38		O75533	[K].LTATPTPLGGMTGFHMQTEDR.[T]		0	2	2261.07		O43148	[R].LSPGGYFIGTTPNSFELIR.[R]		0	1	2069.07		Q9HCE1	[R].ITGNPVVTNR.[I]		0	1	1070.6		O60287	[R].ISTINILLSTLK.[T]		0	1	1315.82		Q9NYY8
P52815	[R].LTEAKPVDK.[V]		0	1	1000.57		Q9BRF8	[R].LTEQAVQAINK.[L]		0	1	1214.67		Q9H074	[K].LTGSVLEDAWK.[E]		0	2	1218.64		P04183	[K].LTAVCMECFR.[E]	2xCarbamidomethyl [C5; C8]	0	2	1286.57		P02647	[K].LSPLGEEMR.[D]	1xOxidation [M8]	0	2	1047.51		Q9H074	[K].LTGSVLEDAWK.[E]		0	1	1218.64		P14635	[K].ISTLPQLNSALVQDLAK.[A]		0	1	1811.03		P52888
O00330	[K].LTEDEEGNAK.[L]		0	1	1105.5		Q9UQ80	[R].ITSGPFEPDLYK.[S]		0	1	1366.69		P36954	[K].ITHEVDELTQIIADVSQDPTLPR.[T]		0	3	2590.34		P51532	[R].LTCEEEEEK.[MI]	1xCarbamidomethyl [C3]	0	1	1166.49		Q13263	[K].LSPPYSSPQEFAQDVGR.[M]		0	2	1877.9		A6NHR9	[K].ITHCPTLLTR.[D]	1xCarbamidomethyl [C4]	0	1	1211.66		Q12972	[R].ISTLTIEEGNLDIQRPK.[R]		0	1	1927.05		P20618
P22102	[R].ITEGDVVVGIASSGLHSNGFSLVR.[K]		0	1	2414.27		P78371	[R].LTSFIGAIAIGDLVK.[S]		0	2	1517.89		O00541	[R].ITHQIVDRPGQQTSVIGR.[C]		0	1	2005.09		P25705	[R].LTDADAMK.[Y]	1xOxidation [M7]	0	2	880.408		P30626	[R].LSPQAVNSIAK.[R]		0	1	1127.64		Q12904	[R].ITFDAFPGEPDKELNPK.[K]		1	1	1917.96		P02008	[K].ISTQADTIGTETLER.[L]		0	1	1634.82		P33316
Q6P2E9	[R].LTEHQVAEPPEDWPALIWQQQR.[E]		0	1	2671.33		P26640	[K].ITPAHDQNDYEVGQR.[H]		0	1	1742.81		Q9HCN8	[R].LTHVLTGK.[N]		0	2	868.525		Q09666	[K].ISMPDIDLNLK.[G]		0	4	1258.67		P02545	[R].LSPSPTSQR.[S]		0	4	972.511		P35579	[R].LTEMETLQSQLMAEK.[L]		0	3	1751.86		A6NHR9	[K].LSTSGNRPPANAETFSCNK.[I]	1xCarbamidomethyl [C17]	0	1	2050.96		Q06323
Q8N3U4	[K].ITELFAVALPQLLAK.[Y]		0	3	1626.98		P61006	[K].ITPDQQK.[R]		0	1	829.441		Q14566	[R].LTHYDHVLIELTQAGLK.[G]		0	2	1951.06		Q09666	[K].ISMPDFDLHLK.[G]		0	1	1315.67		Q9UKM9	[R].LSPVPVPR.[A]		0	1	864.53		P19387	[R].ITELTDENVK.[F]		0	1	1161.6		P37108	[K].ISTVVSSK.[E]		0	3	820.477		P05787
O96019	[K].LTELMFEHYNIPAFFLCK.[T]	1xCarbamidomethyl [C17]	0	2	2273.11		P62241	[K].LTPEEEEILNK.[K]		0	1	1314.68		P14618	[K].ITLDNAYMEK.[C]		0	1	1197.58		Q9P032	[K].ISIVEALTLLNNHK.[L]		0	1	1564.91		O14744	[K].LSPWIRPDSK.[V]		0	2	1198.66		P62072	[K].LTELSMQDEELMK.[R]		0	2	1566.74		P49321	[K].LSVEESEAAGDGVDTK.[V]		0	1	1606.74		Q96T37
Q9H4L7	[K].ITELRPFNSWEALFTK.[M]		0	1	1952.03		P62241	[K].LTPEEEEILNKK.[R]		1	1	1442.77		Q9Y277	[K].LTLDTIFVPNTGK.[K]		0	1	1418.79		Q16401	[R].ISLTQAGLEALFESNLLDDLK.[S]		0	2	2290.22		Q9BX68	[R].ISQAEEEDQQLLGHLLLVAK.[Q]		0	1	2234.2		Q9H6Z4	[R].ITAMDTEDQGVK.[V]		0	1	1307.61		Q15024	[R].LSVENVPCIVTLCK.[I]	2xCarbamidomethyl [C8; C13]	0	1	1631.85		P02008
P36776	[K].LSSDVLTLLIK.[Q]		0	2	1201.74		P43243	[K].ITPENLPQILLQLK.[R]		0	6	1619.97		P42285	[K].LTEQLAGPLR.[Q]		0	1	1097.63		Q7KZF4	[K].LRPLYDIPYMFEAR.[E]		0	1	1783.92		Q9H6T3	[K].ISQALASK.[E]		0	1	817.478		Q15459	[K].LTAQFVAR.[N]		0	2	905.52		P62495	[R].LSVLGAITSVQQR.[L]		0	1	1371.8		O00566
Q13888	[K].LTELSGNPR.[K]		0	1	986.527		P49327	[K].LTPGCEAEAETEAICFFVQQFTDMEHNR.[V]	2xCarbamidomethyl [C5; C15]	0	1	3330.45		Q9NR30	[K].LSVACFYGGTPYGGQFER.[M]	1xCarbamidomethyl [C5]	0	1	2008.92		P07900; P08238	[K].IRYESLTDPSK.[L]		1	3	1308.68		P12270	[R].LSQELEYLTEDVK.[R]		0	2	1566.79		O75533	[K].LTATPTPLGGMTGFHMQTEDR.[T]		0	1	2261.07		P38117	[K].LSVISVEDPPQR.[T]		0	1	1339.72		A6NHR9
P19387	[R].ITELTDENVK.[F]		0	1	1161.6		P49327	[K].LTPGCEAEAETEAICFFVQQFTDMEHNR.[V]	2xCarbamidomethyl [C5; C15]; 1xOxidation [M24]	0	1	3346.44		A6NHR9	[K].LSTSGNRPPANAETFSCNK.[I]	1xCarbamidomethyl [C17]	0	1	2050.96		Q9Y4L1	[K].LSAASTWLEDEGVGATTVMLK.[E]		0	1	2179.1		Q14166	[K].LSQERPGVLLNQFPCENLLTVK.[D]	1xCarbamidomethyl [C15]	0	1	2555.37		P04183	[K].LTAVCMECFR.[E]	2xCarbamidomethyl [C5; C8]	0	2	1286.57		Q9HCC0	[R].ISVMGGEQAANVLATITK.[D]		0	2	1802.97		Q16891
P12270	[K].LTELYNAYVETQDQLLLEK.[L]		0	3	2283.18		Q99436	[K].ITPLEIEVLEETVQTMDTS.[-]		0	2	2148.06		P02008	[K].ISTQADTIGTETLER.[L]		0	1	1634.82		Q9UI26	[K].LSALALLSLLPSDNSVIQDK.[F]		0	1	2097.18		P23919	[K].LSQGVTLVVDR.[Y]		0	1	1186.68		P51532	[R].LTCEEEEEK.[MI]	1xCarbamidomethyl [C3]	0	1	1166.49		P10515	[K].ISVNDFIIK.[A]		0	1	1048.6		Q9BUF5
P60900	[K].ITENIGCVMTGMTADSR.[S]	1xCarbamidomethyl [C7]	0	2	1855.83		P41091	[K].LTPLSHEVISR.[Q]		0	1	1251.71		Q15645	[K].LSLLLNDISR.[K]		0	2	1143.67		Q9GZM8	[R].ISALNIVGDLLR.[K]		0	1	1283.77		P09972	[R].LSQIGVENTEENR.[R]		0	2	1488.73		O14662	[R].LTDAFLLLR.[N]		0	1	1061.64		O14561	[K].LSVNSHFMK.[D]		0	2	1062.54		P19367
Q15042	[K].LTEPASVPIHK.[L]		0	1	1191.67		Q8IYB8	[R].LTPISVLDHALESLDNLRPGDCIVCFSK.[N]	2xCarbamidomethyl [C22; C25]	0	1	3169.6		Q6P2Q9	[K].ISLIQIFR.[A]		0	1	989.614		P50395	[R].LSAIYGGTYMLNKPIEEIIVQNGK.[V]		0	1	2651.41		P09972	[R].LSQIGVENTEENRR.[L]		1	1	1644.83		P35250	[K].LTDAQILTR.[L]		0	1	1030.59		O94979	[R].ISVYSIMGGSTDGLR.[Q]		0	1	1555.78		Q13885; P07437; P68371
P42285	[K].LTEQLAGPLR.[Q]		0	1	1097.63		P50990	[R].LTPPVLEEMGHCDSVYLSEVGDTQVVVFK.[H]	1xCarbamidomethyl [C12]	0	2	3248.59		P30041	[K].LSILYPATTGR.[N]		0	2	1191.67		O76094	[K].ISASLQSQSPEHLLPVLIQAAQLCR.[E]	1xCarbamidomethyl [C24]	0	2	2759.49		P49915	[K].ISQMPVILTPLHFDR.[D]		0	1	1766.96		P22626	[K].LTDCVVMR.[D]	1xCarbamidomethyl [C4]; 1xOxidation [M7]	0	2	1009.48		P07437	[R].ISVYYNEATGGK.[Y]		0	3	1301.64		O95071
P02545	[R].ITESEEVVSR.[E]		0	1	1148.58		P50990	[R].LTPPVLEEMGHCDSVYLSEVGDTQVVVFK.[H]	1xCarbamidomethyl [C12]; 1xOxidation [M9]	0	1	3264.58		P41240	[K].LSLMPWFHGK.[I]		0	1	1215.63		Q00839	[R].LSASSLTMESFAFLWAGGR.[A]		0	3	2031		P49915	[K].ISQMPVILTPLHFDRDPLQK.[Q]		1	1	2348.28		P22626	[K].LTDCVVMRDPASK.[R]	1xCarbamidomethyl [C4]	1	1	1491.73		Q6P2E9	[K].LSYLEEAVMHLDHSDPITR.[D]		0	1	2226.09		P50395
Q96A49	[K].ITESVAETAQTIK.[K]		0	1	1390.74		Q04637	[K].LTPQMFQQLMK.[Q]		0	2	1364.71		P14625	[R].LSLNIDPDAK.[V]		0	1	1085.58		P34897	[RK].ISATSIFFESMPYK.[LV]		0	1	1620.8		O94906	[R].LSQVSDSVSGQTVVDPK.[G]		0	1	1745.89		Q10713	[R].LTDEEVEMTR.[M]		0	1	1222.56		P49207	[R].LSYNTASNK.[T]		0	2	997.495		P30085
O43776	[R].LTESVDVLMPNVGEIVGGSMR.[I]		0	1	2203.11		Q13617	[R].LTSFITVFK.[Y]		0	1	1055.61		Q13523	[R].ISINQALQHAFIQEK.[I]		0	1	1739.94		O95071	[R].LSAVEAIANAISVVSSNGPGNR.[A]		0	2	2126.12		P14866	[K].ISRPGDSDDSR.[S]		0	12	1204.56		Q14137	[R].LTDEQVALVR.[R]		0	1	1143.64		Q13492	[R].ITAAQHSVTGSAVSK.[T]		0	2	1456.78		Q9H6R4
Q9Y448	[K].LTETQGELK.[D]		0	3	1018.54		P11021	[R].ITPSYVAFTPEGER.[L]		0	1	1566.78		Q2NL82	[R].ISLPEAMQLLQDR.[D]		0	1	1513.8		P52434	[R].LSAYVSYGGLLMR.[L]		0	1	1429.75		Q9Y3T9	[K].LSNVNLQEK.[A]		0	1	1044.57		Q9NVM9	[R].ITDFGEFMR.[E]		0	1	1115.52		Q9BYC9	[R].ITAASQEHGLK.[Y]		0	1	1154.62		P35579
Q9H307	[K].LTEVPVEPVLTVHPESK.[S]		0	1	1874.03		P00491	[K].LTQAQIFDYGEIPNFPR.[S]		0	2	2009.01		Q9H8Y8	[K].ISLPGQMAGTPITPLK.[D]		0	1	1623.91		Q14690	[R].LSCQNLGAVLDDVPVQGFFK.[K]	1xCarbamidomethyl [C3]	0	1	2207.12		P48047	[R].LSNTQGVVSAFSTMMSVHR.[G]		0	1	2052		O95347	[K].ITDGLHALQEASNK.[D]		0	1	1496.77		Q16891	[K].ISSVSEVMK.[E]		0	2	979.513		P21333
P31939	[K].LTEVSISSDAFFPFR.[D]		0	1	1715.86		P56192	[K].ITQDIFQQLLK.[R]		0	1	1346.77		P08670	[R].ISLPLPNFSSLNLR.[E]		0	4	1570.9		Q15020	[K].LRPLFEACGEVVQIRPIFSNR.[G]	1xCarbamidomethyl [C8]	0	1	2501.34		P22102	[K].ISNTAISISDHTALAQFCK.[E]	1xCarbamidomethyl [C18]	0	2	2077.04		A0A0B4J2D5	[K].ITDLANLSAANHDAAIFPGGFGAAK.[N]		0	1	2442.24		P31949	[K].ISSPTETER.[C]		0	3	1019.5		Q14690
Q10567; P63010	[K].ITEYLCEPLRK.[C]	1xCarbamidomethyl [C6]	1	1	1421.75		P30153	[K].LTQDQDVDVK.[Y]		0	2	1160.58		P49327	[R].LSIPTYGLQCTR.[A]	1xCarbamidomethyl [C10]	0	1	1408.73		O75607	[K].LSCQPMLSLDDFQLQPPVTFR.[L]	1xCarbamidomethyl [C3]	0	1	2492.23		O14545	[K].LSNSDSQDIQGR.[N]		0	1	1319.62		O95861	[K].LTDIHGNVLQYHK.[D]		0	1	1537.81		P10809	[K].ISSIQSIVPALEIANAHR.[K]		0	5	1919.07		P47755; P52907
Q12904	[R].ITFDAFPGEPDKELNPK.[K]		1	1	1917.96		Q9NTJ3	[K].LTQEETNFK.[S]		0	2	1109.55		P49368	[K].ISIPVDISDSDMMLNIINSSITTK.[A]		0	2	2607.33		Q15021	[K].LSDESIFSAFLSVVGK.[L]		0	2	1698.89		Q13523	[R].ISINQALQHAFIQEK.[I]		0	1	1739.94		Q9Y333	[K].LTDISVTDPEK.[Y]		0	2	1217.63		Q5VT52	[K].ISSILSSLTSVMK.[N]		0	1	1365.77		Q9H4A4
P62072	[K].LTELSMQDEELMK.[R]		0	1	1566.74		P09497	[R].LTQEPESIR.[K]		0	1	1072.56		P49368	[K].ISIPVDISDSDMMLNIINSSITTK.[A]	1xOxidation [M13]	0	1	2623.32		P19367	[R].LSDETLIDIMTR.[F]		0	1	1406.72		Q2NL82	[R].ISLPEAMQLLQDR.[D]		0	1	1513.8		Q00610	[K].LTDQLPLIIVCDR.[F]	1xCarbamidomethyl [C11]	0	2	1555.85		Q9UKM9	[R].LSPVPVPR.[A]		0	2	864.53		P12956
P29401	[K].ISSDLDGHPVPK.[Q]		0	4	1264.65		Q13123	[K].LTQILSYLR.[Q]		0	1	1106.66		Q13435	[R].ISLGMPVGPNAHK.[V]		0	3	1320.71		P78527	[K].LSDFNDITNMLLLK.[M]		0	1	1636.86		Q9H8Y8	[K].ISLPGQMAGTPITPLK.[D]		0	1	1623.91		Q99733	[K].LTDQVMQNPR.[V]		0	1	1201.6		O14744	[K].LSPWIRPDSK.[V]		0	1	1198.66		P15311
P07814	[K].LSSCDSFTSTINELNHCLSLR.[T]	2xCarbamidomethyl [C4; C17]	0	1	2454.14		Q8WVV9	[R].ITRPGNTDDPSGGNK.[V]		0	2	1528.74		O75694	[K].ISLQAIQQLVR.[K]		0	1	1268.77		P52701	[K].LSDGIGVMLPQVLK.[G]		0	1	1469.84		P08670	[R].ISLPLPNFSSLNLR.[E]		0	5	1570.9		O75643	[K].ITDYGGDK.[E]		0	3	868.405		Q9BX68	[R].ISQAEEEDQQLLGHLLLVAK.[Q]		0	1	2234.2		P26038
Q14498	[K].LSSANGHEER.[S]		0	1	1099.51		Q92616	[R].LTSADALRPSVVSITGPLIR.[I]		0	1	2066.2		Q9P032	[K].ISIVEALTLLNNHK.[L]		0	1	1564.91		Q01518	[K].LSDLLAPISEQIK.[E]		0	2	1426.82		P49327	[R].LSIPTYGLQCTR.[A]	1xCarbamidomethyl [C10]	0	1	1408.73		P52815	[R].LTEAKPVDK.[V]		0	2	1000.57		P34932	[R].LSQECEK.[L]	1xCarbamidomethyl [C5]	0	4	893.403		Q5JTH9
Q14697	[R].LSFQHDPETSVLVLR.[K]		0	2	1740.93		Q99598	[R].ITSAPDMEDILTESEIK.[L]		0	1	1891.92		Q09666	[K].ISMPDFDLHLK.[G]		0	1	1315.67		Q9NVP1	[K].ISDIQSQLEK.[L]		0	2	1160.62		O75694	[K].ISLQAIQQLVR.[K]		0	1	1268.77		P82970	[K].ITEAPASEK.[E]		0	1	945.489		P04040	[R].LSQEDPDYGIR.[D]		0	2	1292.61		Q15459
Q92665	[K].ISFSNIISDMK.[V]		0	1	1254.64		Q13347	[K].ITSAVWGPLGECIIAGHESGELNQYSAK.[S]	1xCarbamidomethyl [C12]	0	1	2987.46		Q09666	[K].ISMPDIDLNLK.[G]		0	2	1258.67		Q8WUM0	[R].LSDLVNTAILIALNK.[R]		0	3	1597.95		O14497	[K].LSIQDNNVDLILATPPFSR.[QL]		0	1	2113.13		O00330	[K].LTEDEEGNAK.[L]		0	1	1105.5		P12270	[R].LSQELEYLTEDVK.[R]		0	1	1566.79		Q9H299
O00567	[R].LSFYETGEIPR.[K]		0	1	1311.66		P61289	[R].ITSEAEDLVANFFPK.[K]		0	6	1680.85		Q09666	[K].ISMPDIDLNLK.[G]	1xOxidation [M3]	0	4	1274.67		O75340	[R].LSDQFHDILIR.[K]		0	1	1356.73		Q14204	[K].LSLSNAISTALPLTQLR.[W]		0	3	1798.04		Q13561	[R].LTELETAVR.[C]		0	1	1031.57		Q14166	[K].LSQERPGVLLNQFPCENLLTVK.[D]	1xCarbamidomethyl [C15]	0	1	2555.37		P41252
P43686	[K].ISGADINSICQESGMLAVR.[E]	1xCarbamidomethyl [C10]	0	1	2020.98		Q86VP6	[K].ITSEALLVTQQLVK.[V]		0	1	1542.91		Q09666	[K].ISMPDVDFNLK.[G]		0	1	1278.64		P48643	[K].ISDSVLVDIKDTEPLIQTAK.[T]		1	1	2185.2		Q9P032	[K].ISIVEALTLLNNHK.[L]		0	1	1564.91		O75643	[R].LTAIDILTTCAADIQR.[Q]	1xCarbamidomethyl [C10]	0	3	1774.94		P23919	[K].LSQGVTLVVDR.[Y]		0	1	1186.68		P02545
Q00610	[R].ISGETIFVTAPHEATAGIIGVNR.[K]		0	1	2353.25		P82979	[K].ITSEIPQTER.[M]		0	2	1173.61		Q09666	[K].ISMPDVDLHLK.[G]		0	1	1267.67		Q7KZF4	[R].LSECEEQAK.[A]	1xCarbamidomethyl [C4]	0	1	1093.48		Q09666	[K].ISMPDFDLHLK.[G]		0	1	1315.67		Q9UHX1	[R].IYVASVHQDLSDDDIK.[S]		0	1	1817.89		Q96QK1	[R].LSQLEGVNVER.[Y]		0	1	1243.66		Q9H444
P54578	[R].LSGGGDWHIAYVLLYGPR.[R]		0	2	1974.02		Q13561	[K].LTPVLLAK.[Q]		0	1	854.571		Q09666	[K].ISMPDVDLHLK.[G]	1xOxidation [M3]	0	1	1283.67		P55081	[R].ISEDVEER.[L]		0	1	976.458		Q09666	[K].ISMPDIDLNLK.[G]		0	2	1258.67		O00571	[R].IVEQDTMPPK.[G]		0	2	1157.59		P09972	[R].LSQIGVENTEENR.[R]		0	2	1488.73		P62701
Q6RFH5	[K].LSGLEQPQGALQTR.[R]		0	1	1497.8		O60610	[K].LVAEDLSQDCFWTK.[V]	1xCarbamidomethyl [C10]	0	1	1711.8		O14776	[R].LSMWDRPDDLIGR.[A]		0	1	1573.78		P33991	[R].LSEEASQALIEAYVDMR.[K]		0	1	1924.93		Q09666	[K].ISMPDIDLNLK.[G]	1xOxidation [M3]	0	2	1274.67		P20700	[R].LVEVDSGR.[Q]		0	1	874.463		P49915	[K].ISQMPVILTPLHFDR.[D]		0	1	1766.96		Q16643
O95831	[R].ISGLGLTPEQK.[Q]		0	1	1142.64		P60900	[K].ITENIGCVMTGMTADSR.[S]	1xCarbamidomethyl [C7]	0	2	1855.83		Q9GZZ9	[R].ISNGGLEEGKPVDLVLSCVDNFEAR.[M]	1xCarbamidomethyl [C18]	0	2	2718.34		P35249	[K].ISDEGIAYLVK.[V]		0	1	1207.66		P07814	[K].LSSCDSFTSTINELNHCLSLR.[T]	2xCarbamidomethyl [C4; C17]	0	1	2454.14		Q9UHD1	[K].LWGVIDVK.[R]		0	2	929.545		Q96AG4	[K].LTTLPSDFCGLTHLVK.[L]	1xCarbamidomethyl [C9]	0	1	1801.95		O94826
P62805	[R].ISGLIYEETR.[G]		0	2	1180.62		P62072	[K].LTELSMQDEELMK.[R]		0	1	1566.74		P11413	[R].LSNHISSLFR.[E]		0	1	1173.64		O94826	[R].LRPESALAQAQK.[C]		0	1	1311.74		Q09666	[K].ISMPDVDFNLK.[G]		0	1	1278.64		P60709; P68032	[K].IWHHTFYNELR.[V]		0	4	1515.75		P49915	[K].ISQMPVILTPLHFDRDPLQK.[Q]		1	2	2348.28		Q7KZF4
O95983	[K].LSGLNAFDIAEELVK.[T]		0	1	1618.87		O14744	[K].LSPWIRPDSK.[V]		0	1	1198.66		O14737	[R].LSNLALVKPEK.[T]		0	2	1211.74		P20700	[K].LREYEAALNSK.[D]		1	1	1293.68		Q08211	[R].LSMSQLNEK.[E]		0	1	1049.53		Q8NI36	[R].IWIFDGPTGEGR.[L]		0	2	1347.67		Q7L2E3	[R].LSQSLLELWR.[R]		0	1	1244.7		P69905
Q86VP6	[K].ISGSILNELIGLVR.[S]		0	1	1483.88		Q9BX68	[R].ISQAEEEDQQLLGHLLLVAK.[Q]		0	1	2234.2		P62701	[R].LSNIFVIGK.[G]		0	1	990.598		Q16643	[R].LREDENAEPVGTTYQK.[T]		1	1	1849.89		O14776	[R].LSMWDRPDDLIGR.[A]		0	1	1573.78		Q9NT62	[R].LWLFGYDEQR.[Q]		0	2	1326.65		P12004	[K].LSQTSNVDK.[E]		0	1	991.505		P07900; P08238
O43707	[K].LSGSNPYTTVTPQIINSK.[W]		0	1	1920.01		Q3MHD2	[K].LSQAYAISAGVSLEGQQLFQTIHK.[T]		0	2	2589.37		Q14204	[K].LSLSNAISTALPLTQLR.[W]		0	1	1798.04		P63208	[K].LQSSDGEIFEVDVEIAK.[Q]		0	1	1878.93		P11171	[K].LSMYGVDLHK.[A]		0	1	1162.59		P63244	[K].LWNTLGVCK.[Y]	1xCarbamidomethyl [C8]	0	2	1090.57		P14866	[K].ISRPGDSDDSR.[S]		0	7	1204.56		P26640
Q9UBB4	[R].LSGVMVPAPIQDLEALR.[A]		0	2	1808.99		P04040	[R].LSQEDPDYGIR.[D]		0	1	1292.61		P62829	[R].ISLGLPVGAVINCADNTGAK.[N]	1xCarbamidomethyl [C13]	0	3	1970.04		P51659	[K].LQSTFVFEEIGR.[R]		0	2	1425.74		Q96L34	[R].ISNDLEL.[-]		0	1	803.415		Q5UIP0	[K].LWPLFVK.[L]		0	2	902.55		Q14498	[K].LSSANGHEER.[S]		0	2	1099.51		Q9UI26
Q10567; P63010	[R].LSHANSAVVLSAVK.[V]		0	1	1395.8		P12270	[R].LSQELEYLTEDVK.[R]		0	1	1566.79		P07355	[K].LSLEGDHSTPPSAYGSVK.[A]		0	1	1844.9		Q9NSY1	[K].LQTGFTEPEVLQIFCDTCEAVAR.[L]	2xCarbamidomethyl [C15; C18]	0	1	2684.27		Q9GZZ9	[R].ISNGGLEEGKPVDLVLSCVDNFEAR.[M]	1xCarbamidomethyl [C18]	0	1	2718.34		Q9Y3F4	[R].LWQTVVGK.[T]		0	1	930.541		P29401	[K].ISSDLDGHPVPK.[Q]		0	4	1264.65		Q9GZM8
P50583	[R].LSHEHQAYR.[W]		0	1	1140.55		Q14166	[K].LSQERPGVLLNQFPCENLLTVK.[D]	1xCarbamidomethyl [C15]	0	1	2555.37		P37235	[K].LSLEEFIR.[G]		0	1	1006.56		Q14978	[K].LQTPNTFPK.[R]		0	1	1045.57		P11413	[R].LSNHISSLFR.[E]		0	1	1173.64		Q9GZL7	[K].IWSTVPTDEEDEMEESTNRPR.[K]		0	1	2521.11		P36776	[K].LSSDVLTLLIK.[Q]		0	2	1201.74		P34897
P62314	[K].LSHETVTIELK.[N]		0	2	1269.7		P52732	[K].ISQETEQR.[C]		0	1	990.485		P12081	[K].ISFDLSLAR.[G]		0	1	1021.57		Q9BQ52	[K].IQTQLNLIHPDIFPLLTSFR.[C]		0	3	2366.32		O14737	[R].LSNLALVKPEK.[T]		0	1	1211.74		O43172	[K].LWSVPDCNLLHTLR.[G]	1xCarbamidomethyl [C7]	0	1	1723.89		P20700	[R].LSSEMNTSTVNSAR.[E]		0	1	1496.7		Q13885; P07437; P68371
Q9BXP5	[R].ISHGEVLEWQK.[T]		0	2	1325.68		P23919	[K].LSQGVTLVVDR.[Y]		0	2	1186.68		Q9UBV8	[R].LSFEDFVTMTASR.[M]		0	1	1503.71		Q00325	[R].IQTQPGYANTLR.[D]		0	1	1361.72		P62701	[R].LSNIFVIGK.[G]		0	1	990.598		Q9UMS4	[R].IWSVPNASCVQVVR.[A]	1xCarbamidomethyl [C9]	0	1	1614.84		Q08J23	[K].LSSETYSQAK.[D]		0	1	1113.54		P25705
Q96PZ0	[R].ISHLNDLSIPVDEEDPSEDIFTVLTAEEK.[Q]		0	1	3255.58		P26038	[R].ISQLEMAR.[Q]		0	2	947.498		P49327	[R].LSFFFDFR.[G]		0	1	1078.54		P22314	[R].LQTSSVLVSGLR.[G]		0	1	1259.73		Q14566	[R].ISNLIVLHLR.[K]		0	1	1177.74		Q9NS69	[R].LWGLTEMFPER.[V]		0	1	1378.68		Q9Y446	[R].LSSGFDDIDLPSAVK.[Y]		0	1	1563.79		Q93009
P49736	[R].ISHLPLVEELR.[S]		0	3	1305.75		P26038	[R].ISQLEMAR.[Q]	1xOxidation [M6]	0	2	963.493		Q06265	[R].ISFGTDYGCCIVELGK.[T]	2xCarbamidomethyl [C9; C10]	0	1	1818.84		P30085	[R].IQTYLQSTKPIIDLYEEMGK.[V]		0	1	2370.23		P42704	[K].ISNQFDWALMR.[L]		0	1	1380.67		O43172	[K].IWTHPGWSPLK.[T]		0	2	1321.71		P62241	[K].ISSLLEEQFQQGK.[L]		0	1	1506.78		P37235
Q8NI27	[K].LSHSNPTILFDYILSQIQK.[Y]		0	1	2217.19		P09972	[R].LSQIGVENTEENR.[R]		0	1	1488.73		P33176	[K].ISFLENNLEQLTK.[V]		0	1	1548.83		P30566	[R].IQVDAYFSPIHSQLDHLLDPSSFTGR.[A]		0	1	2943.46		O75694	[K].ISNQVDLSNVCAQYR.[Q]	1xCarbamidomethyl [C11]	0	1	1766.85		Q15061	[K].LWVLETK.[E]		0	1	888.519		P50454	[K].LSSLIILMPHHVEPLER.[L]		0	1	1984.1		Q6L8Q7
P30101	[K].LSKDPNIVIAK.[M]		1	1	1197.72		P49915	[K].ISQMPVILTPLHFDR.[D]		0	1	1766.96		P53621	[K].LSFLYLITGNLEK.[L]		0	2	1510.85		Q9NR28	[K].LQVEEVHQLSR.[K]		0	1	1337.72		O43707	[R].ISNRPAFMPSEGK.[M]		0	4	1433.72		Q16881	[R].LYAGSTVK.[C]		0	2	838.467		Q9Y277	[K].LSQNNFALGYK.[A]		0	1	1254.65		P07355
O00566	[K].LSLAEIYEQEYIK.[L]		0	1	1598.83		P49915	[K].ISQMPVILTPLHFDRDPLQK.[Q]		1	3	2348.28		P23381	[K].ISFPAIQAAPSFSNSFPQIFR.[D]		0	4	2325.2		P35579	[K].LQVELDNVTGLLSQSDSK.[S]		0	2	1946.01		Q09666	[K].ISMPDVDLHLK.[G]		0	1	1267.67		Q9NV31	[K].LYALGLVPTR.[G]		0	1	1102.66		Q99615	[K].NASYYGNR.[A]		0	1	944.422		P13984
P27708	[R].LSLDDLLQR.[L]		0	1	1072.6		Q9Y277	[K].LSQNNFALGYK.[A]		0	1	1254.65		Q14697	[R].LSFQHDPETSVLVLR.[K]		0	3	1740.93		P21333	[K].LQVEPAVDTSGVQCYGPGIEGQGVFR.[E]	1xCarbamidomethyl [C14]	0	1	2763.34		P29401	[K].ISSDLDGHPVPK.[Q]		0	3	1264.65		P50990	[K].LYAVHQEGNK.[N]		0	4	1158.59		Q13885; P07437; P68371	[K].LTTPTYGDLNHLVSATMSGVTTCLR.[F]	1xCarbamidomethyl [C23]; 1xOxidation [M17]	0	1	2724.33		P27707
P26599	[K].LSLDGQNIYNACCTLR.[I]	2xCarbamidomethyl [C12; C13]	0	1	1897.89		P12004	[K].LSQTSNVDK.[E]		0	2	991.505		P43686	[K].ISGADINSICQESGMLAVR.[E]	1xCarbamidomethyl [C10]	0	2	2020.98		Q14690	[K].LQVGQGVSLTLK.[T]		0	1	1242.74		P36776	[K].LSSDVLTLLIK.[Q]		0	1	1201.74		Q01780	[K].LYCNVDSNK.[Q]	1xCarbamidomethyl [C3]	0	1	1112.5		O14818	[KR].LTVEDPVTVEYITR.[FY]		0	2	1634.86		P62829
P37235	[K].LSLEEFIR.[G]		0	1	1006.56		O94906	[R].LSQVSDSVSGQTVVDPK.[G]		0	1	1745.89		Q00610	[R].ISGETIFVTAPHEATAGIIGVNR.[K]		0	1	2353.25		P47755; P52907	[K].IQVHYYEDGNVQLVSHK.[D]		0	2	2029.01		P20700	[R].LSSEMNTSTVNSAR.[E]		0	1	1496.7		P08758	[R].LYDAYELK.[H]		0	2	1014.51		O00231	[R].LVSLYFDTK.[R]		0	1	1085.59		Q13435
P07355	[K].LSLEGDHSTPPSAYGSVK.[A]		0	1	1844.9		P14866	[K].ISRPGDSDDSR.[S]		0	9	1204.56		P54578	[R].LSGGGDWHIAYVLLYGPR.[R]		0	2	1974.02		P11908; P60891	[K].IQVIDISMILAEAIR.[R]		0	2	1684.97		O14561	[K].LSVNSHFMK.[D]		0	1	1062.54		A6NHR9	[R].IYDETQGR.[Q]		0	1	981.464		Q9BXW9	[K].LVSPLCLAPYFR.[L]	1xCarbamidomethyl [C6]	0	1	1435.78		P52888
P27707	[K].ISIEGNIAAGK.[S]		0	1	1072.6		P07814	[K].LSSCDSFTSTINELNHCLSLR.[T]	2xCarbamidomethyl [C4; C17]	0	1	2454.14		O95831	[R].ISGLGLTPEQK.[Q]		0	1	1142.64		Q9H4A4	[R].LQVLLTYR.[V]		0	3	1005.61		P57081	[R].ISVVPTQPGLLLSSSGDGTLR.[L]		0	1	2097.16		O60884	[K].LYDILGVPPGASENELK.[K]		0	1	1814.95		P55072	[R].IVSQLLTLMDGLK.[Q]		0	1	1430.83		Q15645
P23381	[K].ISFPAIQAAPSFSNSFPQIFR.[D]		0	4	2325.2		P29401	[K].ISSDLDGHPVPK.[Q]		0	3	1264.65		P62805	[R].ISGLIYEETR.[G]		0	1	1180.62		P12956	[K].IQVTPPGFQLVFLPFADDK.[R]		0	2	2132.14		O94979	[R].ISVYSIMGGSTDGLR.[Q]		0	1	1555.78		O75643	[R].LYDLNHNEIGELIR.[M]		0	1	1698.88		Q8IX12	[R].IVSQPQPAR.[R]		0	1	995.563		Q6P2Q9
P53621	[K].LSFLYLITGNLEK.[L]		0	2	1510.85		P36776	[K].LSSDVLTLLIK.[Q]		0	2	1201.74		Q86VP6	[K].ISGSILNELIGLVR.[S]		0	1	1483.88		P12956	[K].IQVTPPGFQLVFLPFADDKR.[K]		1	1	2288.24		P07437	[R].ISVYYNEATGGK.[Y]		0	2	1301.64		Q9Y3F4	[R].IYDLNKPEAEPK.[E]		0	1	1416.74		P49368	[R].IVSRPEELREDDVGTGAGLLEIK.[K]		1	3	2496.33		P30041
P47897	[R].LSFLVSYIASK.[K]		0	1	1227.7		P20700	[R].LSSEMNTSTVNSAR.[E]		0	1	1496.7		O43707	[K].LSGSNPYTTVTPQIINSK.[W]		0	1	1920.01		P46379	[R].LQVVLEHMPVGPDAILR.[Y]		0	1	1887.05		Q6P2E9	[K].LSYLEEAVMHLDHSDPITR.[D]		0	2	2226.09		P46776	[K].LWTLVSEQTR.[V]		0	1	1232.66		Q9Y266	[R].LVSSDPEINTK.[K]		0	2	1202.63		P52292
P33176	[K].ISFLENNLEQLTK.[V]		0	1	1548.83		Q08J23	[K].LSSETYSQAK.[D]		0	1	1113.54		Q9UBB4	[R].LSGVMVPAPIQDLEALR.[A]		0	1	1808.99		P26038	[R].IQVWHEEHR.[G]		0	1	1233.61		P49207	[R].LSYNTASNK.[T]		0	1	997.495		O00231	[K].LYDNLLEQNLIR.[V]		0	1	1503.82		P08238	[R].LVSSPCCIVTSTYGWTANMER.[I]	2xCarbamidomethyl [C6; C7]	0	4	2432.1		P14625
Q7KZF4	[R].LSECEEQAK.[A]	1xCarbamidomethyl [C4]	0	1	1093.48		Q7Z6Z7	[K].LSSIIDCTGTASYHGFLPVLVR.[N]	1xCarbamidomethyl [C7]	0	1	2406.25		P50583	[R].LSHEHQAYR.[W]		0	1	1140.55		Q5JTH9	[R].LQWDLGLGHLPR.[F]		0	1	1404.77		Q13492	[R].ITAAQHSVTGSAVSK.[T]		0	2	1456.78		Q9UNX4	[K].IWGLDFGDCHK.[S]	1xCarbamidomethyl [C9]	0	2	1347.62		P49588	[R].LVSVLQNK.[M]		0	1	900.551		Q13523
P55081	[R].ISEDVEER.[L]		0	1	976.458		P62241	[K].ISSLLEEQFQQGK.[L]		0	1	1506.78		P62314	[K].LSHETVTIELK.[N]		0	1	1269.7		P78527	[K].LQYFMEQFYGIIR.[N]		0	1	1707.86		Q9BYC9	[R].ITAASQEHGLK.[Y]		0	1	1154.62		Q16718	[K].LWEPLVEEPPADQWK.[W]		0	1	1836.92		Q9Y4E8	[K].LVSWYTLMEGQEPIAR.[K]		0	1	1892.96		Q2NL82
P33991	[R].LSEEASQALIEAYVDMR.[K]		0	1	1924.93		P50454	[K].LSSLIILMPHHVEPLER.[L]		0	1	1984.1		Q9BXP5	[R].ISHGEVLEWQK.[T]		0	1	1325.68		Q9H299	[R].IQYQLVDISQDNALR.[D]		0	1	1775.93		Q8IWX8	[R].ITADGAHFELR.[L]		0	1	1229.63		P61224; P62834	[K].LVVLGSGGVGK.[S]		0	1	985.604		P80303	[R].LVTLEEFLK.[A]		0	1	1091.63		Q9H8Y8
P20618	[R].LSEGFSIHTR.[D]		0	1	1146.59		P10809	[K].ISSIQSIVPALEIANAHR.[K]		0	5	1919.07		Q96PZ0	[R].ISHLNDLSIPVDEEDPSEDIFTVLTAEEK.[Q]		0	1	3255.58		Q9H299	[R].IQYQLVDISQDNALRDEMR.[A]		1	1	2307.14		Q9Y3B4	[K].ITAEEMYDIFGK.[Y]		0	1	1416.67		P62244	[K].IVVNLTGR.[L]		0	2	871.536		Q96AG4	[K].LVTLPVSFAQLK.[N]		0	1	1315.8		P08670
P33316	[R].LSEHATAPTR.[G]		0	1	1082.56		P31949	[K].ISSPTETER.[C]		0	3	1019.5		P49736	[R].ISHLPLVEELR.[S]		0	3	1305.75		P41252	[R].LRAEPDHMVLGK.[R]		1	2	1365.73		P09661	[K].LTAELIEQAAQYTNAVR.[D]		0	3	1890.99		P57721; Q15366	[R].LVVPASQCGSLIGK.[G]	1xCarbamidomethyl [C8]	0	1	1428.79		P51692; P42229	[R].LVTQDTENELK.[K]		0	1	1289.66		P49327
Q06323	[K].ISELDAFLKEPALNEANLSNLK.[A]		1	1	2429.29		P02545	[R].LSPSPTSQR.[S]		0	3	972.511		Q8NI27	[K].LSHSNPTILFDYILSQIQK.[Y]		0	1	2217.19		P06132	[R].LRDPEVVASELGYVFQAITLTR.[Q]		1	3	2477.34		P55036	[K].LTAFVNTLNGK.[D]		0	1	1177.66		Q15365	[R].LVVPATQCGSLIGK.[G]	1xCarbamidomethyl [C8]	0	1	1442.8		P07900	[R].LVTSPCCIVTSTYGWTANMER.[I]	2xCarbamidomethyl [C6; C7]	0	3	2446.12		P49368
P05787	[K].LSELEAALQR.[A]		0	1	1129.62		P30626	[R].LSPQAVNSIAK.[R]		0	1	1127.64		P30101	[K].LSKDPNIVIAK.[M]		1	2	1197.72		P62701	[K].LRECLPLIIFLR.[N]	1xCarbamidomethyl [C4]	1	1	1542.92		P07339	[R].ISVNNVLPVFDNLMQQK.[L]		0	3	1959.04		Q9UMY4	[K].IVVPPLPGK.[A]		0	1	919.598		Q6P2Q9	[K].LVVDSHVQYR.[L]		0	2	1215.65		P49368
Q96T37	[K].ISELGSQLSDEAVEDGLFHEFK.[R]		0	1	2450.17		Q13263	[K].LSPPYSSPQEFAQDVGR.[M]		0	1	1877.9		O00566	[K].LSLAEIYEQEYIK.[L]		0	2	1598.83		Q9NZ63	[K].ISEEEDLHLGTSFSAETNR.[R]		0	1	2134.99		O75643	[R].LTAIDILTTCAADIQR.[Q]	1xCarbamidomethyl [C10]	0	2	1774.94		Q92616	[K].IVVSNTPR.[T]		0	1	885.515		Q01469	[K].LVVECVMNNVTCTR.[I]	2xCarbamidomethyl [C5; C12]	0	1	1694.8		O75694
P02008	[K].LSELHAYILR.[V]		0	1	1214.69		P42229	[R].LSPPAGLFTSAR.[G]		0	1	1216.67		P27708	[R].LSLDDLLQR.[L]		0	2	1072.6		P31939	[K].LTEVSISSDAFFPFR.[D]		0	1	1715.86		Q9H6Z4	[R].ITAMDTEDQGVK.[V]		0	1	1307.61		P54577	[R].LVVVLCNLKPQK.[M]	1xCarbamidomethyl [C6]	0	1	1410.85		Q9Y2A7	[K].LVVENVDVLTQMR.[T]		0	1	1515.82		Q01581
P02100	[K].LSELHCDK.[L]	1xCarbamidomethyl [C6]	0	1	1001.47		Q14204	[K].LSLSNAISTALPLTQLR.[W]		0	2	1798.04		P26599	[K].LSLDGQNIYNACCTLR.[I]	2xCarbamidomethyl [C12; C13]	0	1	1897.89		P20618	[R].LSEGFSIHTR.[D]		0	1	1146.59		Q92621	[R].LTAPEDVFSK.[L]		0	1	1106.57		P07195	[K].IVVVTAGVR.[Q]		0	2	913.583		Q16531	[R].IVVFQYSDGK.[L]		0	1	1155.6		Q14204
Q7Z2W4	[K].LSEIHHLHPEYVR.[V]		0	1	1629.85		O43660	[K].LSLTGHISTVR.[G]		0	1	1183.68		Q8WXX5	[K].ISLEDIQAFEK.[T]		0	1	1292.67		Q06323	[K].ISELDAFLKEPALNEANLSNLK.[A]		1	1	2429.29		O75533	[K].LTATPTPLGGMTGFHMQTEDR.[T]		0	1	2261.07		Q14692	[K].LVYAPLSGVGGVLYDK.[D]		0	1	1650.91		P61224	[K].LVVLGSGGVGK.[S]		0	1	985.604		Q9P032
Q9NX63	[R].LSENVIDR.[M]		0	1	945.5		Q16401	[R].ISLTQAGLEALFESNLLDDLK.[S]		0	2	2290.22		Q14566	[R].ISNLIVLHLR.[K]		0	1	1177.74		Q9UBB4	[R].LSGVMVPAPIQDLEALR.[A]		0	2	1808.99		P04183	[K].LTAVCMECFR.[E]	2xCarbamidomethyl [C5; C8]	0	2	1286.57		Q99798	[K].IVYGHLDDPASQEIER.[G]		0	1	1841.9		P62244	[K].IVVNLTGR.[L]		0	3	871.536		Q09666
A6NHR9	[K].LSEQEELK.[K]		0	1	975.499		Q8WW59	[K].LSLVDVSQVSVVHTLQTDFR.[G]		0	1	2243.2		P42704	[K].ISNQFDWALMR.[L]		0	3	1380.67		P50583	[R].LSHEHQAYR.[W]		0	1	1140.55		P51532	[R].LTCEEEEEK.[MI]	1xCarbamidomethyl [C3]	0	1	1166.49		Q15029	[R].LWGDIYFNPK.[T]		0	1	1252.64		P57721; Q15366	[R].LVVPASQCGSLIGK.[G]	1xCarbamidomethyl [C8]	0	2	1428.79		Q8WXX5
P62829	[R].ISLGLPVGAVINCADNTGAK.[N]	1xCarbamidomethyl [C13]	0	2	1970.04		Q9P032	[K].ISIVEALTLLNNHK.[L]		0	1	1564.91		O43707	[R].ISNRPAFMPSEGK.[M]		0	2	1433.72		P62314	[K].LSHETVTIELK.[N]		0	2	1269.7		P35250	[K].LTDAQILTR.[L]		0	1	1030.59		O00764	[R].LVYVCDPVLGDK.[W]	1xCarbamidomethyl [C5]	0	1	1377.71		Q15365	[R].LVVPATQCGSLIGK.[G]	1xCarbamidomethyl [C8]	0	1	1442.8		P26599
Q9BUF5	[R].ISEQFSAMFR.[R]		0	1	1215.58		Q09666	[K].ISMPDFDLHLK.[G]		0	1	1315.67		P22102	[K].ISNTAISISDHTALAQFCK.[E]	1xCarbamidomethyl [C18]	0	1	2077.04		Q96PZ0	[R].ISHLNDLSIPVDEEDPSEDIFTVLTAEEK.[Q]		0	1	3255.58		P22626	[K].LTDCVVMR.[D]	1xCarbamidomethyl [C4]; 1xOxidation [M7]	0	3	1009.48		P13639	[K].IWCFGPDGTGPNILTDITK.[G]	1xCarbamidomethyl [C3]	0	1	2105.04		Q92616	[K].IVVSNTPR.[T]		0	1	885.515		P27708
Q13885; P07437; P68371	[R].ISEQFTAMFR.[R]	1xOxidation [M8]	0	1	1245.59		Q09666	[K].ISMPDIDLNLK.[G]		0	2	1258.67		Q01433	[K].LSSCDMCELAR.[N]	2xCarbamidomethyl [C4; C7]	0	1	1341.56		P49736	[R].ISHLPLVEELR.[S]		0	3	1305.75		Q10713	[R].LTDEEVEMTR.[M]		0	1	1222.56		P04818	[K].IWDANGSR.[D]		0	1	918.443		P54577	[R].LVVVLCNLKPQK.[M]	1xCarbamidomethyl [C6]	0	2	1410.85		O00566
Q9NUU7	[K].ISEQIVIGTPGTVLDWCSK.[L]	1xCarbamidomethyl [C17]	0	1	2103.08		Q09666	[K].ISMPDIDLNLK.[G]	1xOxidation [M3]	0	4	1274.67		P07814	[K].LSSCDSFTSTINELNHCLSLR.[T]	2xCarbamidomethyl [C4; C17]	0	1	2454.14		O00566	[K].LSLAEIYEQEYIK.[L]		0	1	1598.83		P18206	[R].LTDELAPPKPPLPEGEVPPPRPPPPEEK.[D]		0	3	3023.61		Q13347	[R].LWDCETGK.[Q]	1xCarbamidomethyl [C4]	0	2	1008.45		Q9UPU5	[R].LVSIPELLSAVK.[L]		0	2	1268.78		P52701
P25705	[K].ISEQSDAK.[L]		0	3	877.426		Q09666	[K].ISMPDIDLNLTGPK.[I]		0	1	1513.79		P29401	[K].ISSDLDGHPVPK.[Q]		0	3	1264.65		P27708	[R].LSLDDLLQR.[L]		0	1	1072.6		A0A0B4J2D5	[K].ITDLANLSAANHDAAIFPGGFGAAK.[N]		0	1	2442.24		Q9Y3F4	[R].LWDHATMTEVK.[S]		0	2	1330.65		P07195	[K].IVVVTAGVR.[Q]		0	4	913.583		Q7L014
P41252	[R].ISEVFDCWFESGSMPYAQVHYPFENK.[R]	1xCarbamidomethyl [C7]	0	1	3167.39		Q09666	[K].ISMPDVDFNLK.[G]		0	1	1278.64		P36776	[K].LSSDVLTLLIK.[Q]		0	3	1201.74		P26599	[K].LSLDGQNIYNACCTLR.[I]	2xCarbamidomethyl [C12; C13]	0	1	1897.89		P02549	[K].ITDLEHFAESLIADEHYAK.[E]		0	1	2202.07		Q9NVJ2	[K].IWDIGGQPR.[F]		0	4	1041.55		O43707	[K].LVSIGAEEIVDGNAK.[M]		0	2	1514.81		O15067
Q93009	[K].LSEVLQAVTDHDIPQQLVER.[L]		0	1	2290.2		Q09666	[K].ISMPDVDLHLK.[G]		0	1	1267.67		P20700	[R].LSSEMNTSTVNSAR.[E]		0	1	1496.7		Q8WXX5	[K].ISLEDIQAFEK.[T]		0	1	1292.67		Q9Y333	[K].LTDISVTDPEK.[Y]		0	2	1217.63		Q6RFH5	[K].IWDLQGSEEPVFR.[A]		0	1	1575.78		O75874	[R].LVSGWVKPIIIGR.[H]		0	1	1437.89		P78527
P52701	[K].ISEVVELLK.[K]		0	1	1029.62		O14776	[R].LSMWDRPDDLIGR.[A]		0	1	1573.78		Q08J23	[K].LSSETYSQAK.[D]		0	1	1113.54		P37235	[K].LSLEEFIR.[G]		0	1	1006.56		Q9Y224	[K].LTALDYHNPAGFNCK.[D]	1xCarbamidomethyl [C14]	0	1	1720.81		P63244	[R].LWDLTTGTTTR.[R]		0	1	1264.65		O75390	[K].IVPNVLLEQGK.[A]		0	2	1209.72		P12081
Q7L014	[R].ISEYSEAAITIR.[G]		0	3	1352.71		Q9GZZ9	[R].ISNGGLEEGKPVDLVLSCVDNFEAR.[M]	1xCarbamidomethyl [C18]	0	1	2718.34		Q9P2N5	[R].LSSGEDTTELR.[K]		0	1	1207.58		P62829	[R].ISLGLPVGAVINCADNTGAK.[N]	1xCarbamidomethyl [C13]	0	3	1970.04		P48147	[K].ITVPFLEQCPIR.[G]	1xCarbamidomethyl [C9]	0	1	1472.79		O75533	[K].IWDPTPSHTPAGAATPGR.[G]		0	2	1831.91		P49321	[K].LVPSQEETK.[L]		0	1	1030.54		Q9UBV8
O15067	[R].LSFAHPPSAEVEAIALATLHDR.[M]		0	1	2345.22		Q9Y3C4	[K].LSSQEESIGTLLDAIICR.[M]	1xCarbamidomethyl [C17]	0	2	2005.03		Q9Y446	[R].LSSGFDDIDLPSAVK.[Y]		0	1	1563.79		Q13435	[R].ISLGMPVGPNAHK.[V]		0	3	1320.71		P10515	[K].ISVNDFIIK.[A]		0	1	1048.6		P14314	[K].LWEEQLAAAK.[A]		0	1	1158.62		P46087	[R].LVPTGLDFGQEGFTR.[F]		0	1	1636.83		Q06265
P78527	[R].LSFAVPFR.[E]		0	1	936.53		P11413	[R].LSNHISSLFR.[E]		0	1	1173.64		Q7Z6Z7	[K].LSSIIDCTGTASYHGFLPVLVR.[N]	1xCarbamidomethyl [C7]	0	1	2406.25		O43707	[K].LSGSNPYTTVTPQIINSK.[W]		0	1	1920.01		P38117	[K].LSVISVEDPPQR.[T]		0	1	1339.72		Q05048	[K].LWEISTGR.[T]		0	1	961.51		P24534	[K].LVPVGYGIK.[K]		0	1	945.577		P33176
P13796	[R].ISFDEFIK.[I]		0	2	998.519		P62701	[R].LSNIFVIGK.[G]		0	2	990.598		P62241	[K].ISSLLEEQFQQGK.[L]		0	1	1506.78		Q86WB0	[K].ISLLLHLLEDELDHR.[T]		0	1	1816		Q08J23	[K].LSSETYSQAK.[D]		0	1	1113.54		Q12788	[K].LWALQDFSCLK.[T]	1xCarbamidomethyl [C9]	0	1	1380.7		P29692	[K].LVPVGYGIR.[K]		0	3	973.583		P53621
P12081	[K].ISFDLSLAR.[G]		0	1	1021.57		Q14566	[R].ISNLIVLHLR.[K]		0	1	1177.74		Q92615	[R].LSSLIIGPSK.[E]		0	1	1014.62		P30041	[K].LSILYPATTGR.[N]		0	1	1191.67		Q9Y446	[R].LSSGFDDIDLPSAVK.[Y]		0	1	1563.79		P78346	[R].LYDVVAVFPK.[T]		0	2	1150.65		Q8NEJ9	[R].LVPVHYDETEAER.[E]		0	1	1557.75		P23381
Q9UBV8	[R].LSFEDFVTMTASR.[M]		0	1	1503.71		P42704	[K].ISNQFDWALMR.[L]		0	2	1380.67		P50454	[K].LSSLIILMPHHVEPLER.[L]		0	1	1984.1		P52292	[K].LSIMIEECGGLDK.[I]	1xCarbamidomethyl [C8]	0	1	1464.71		Q7Z6Z7	[K].LSSIIDCTGTASYHGFLPVLVR.[N]	1xCarbamidomethyl [C7]	0	1	2406.25		Q9UKF6	[R].LYEALTPVH.[-]		0	1	1042.56		P37837	[K].LVPVLSAK.[A]		0	2	826.54		Q14697
P49327	[R].LSFFFDFR.[G]		0	1	1078.54		O43707	[R].ISNRPAFMPSEGK.[M]		0	4	1433.72		Q5VT52	[K].ISSILSSLTSVMK.[N]		0	1	1365.77		P14625	[R].LSLNIDPDAK.[V]		0	2	1085.58		P62241	[K].ISSLLEEQFQQGK.[L]		0	1	1506.78		Q9HB71	[K].IYEDGDDDMK.[R]		0	3	1200.47		P18206	[K].LVQAAQMLQSDPYSVPAR.[D]		0	1	1974.01		P43686
Q13885; P07437; P68371	[R].ISEQFTAMFR.[R]		0	3	1229.6		P22102	[K].ISNTAISISDHTALAQFCK.[E]	1xCarbamidomethyl [C18]	0	2	2077.04		O75663	[K].ISSLMHVPPSLFTEPNEISQYLPIK.[E]		0	1	2840.49		Q13523	[R].ISINQALQHAFIQEK.[I]		0	1	1739.94		P50454	[K].LSSLIILMPHHVEPLER.[L]		0	1	1984.1		Q96I99	[K].LYNLFLK.[I]		0	1	910.54		Q99623	[K].IVQAEGEAEAAK.[M]		0	1	1215.62		Q09666
Q86VP6	[K].LTLIDPETLLPR.[L]		0	3	1380.81		P48047	[R].LSNTQGVVSAFSTMMSVHR.[G]		0	1	2052		P10809	[K].ISSIQSIVPALEIANAHR.[K]		0	5	1919.07		Q2NL82	[R].ISLPEAMQLLQDR.[D]		0	1	1513.8		Q5VT52	[K].ISSILSSLTSVMK.[N]		0	1	1365.77		Q9Y4E8	[K].LYNLLLLR.[M]		0	2	1017.65		Q06830	[R].LVQAFQFTDK.[H]		0	1	1196.63		Q00610
Q13435	[R].ISLGMPVGPNAHK.[V]		0	3	1320.71		Q9Y3T9	[K].LSNVNLQEK.[A]		0	1	1044.57		P31949	[K].ISSPTETER.[C]		0	3	1019.5		Q9H8Y8	[K].ISLPGQMAGTPITPLK.[D]		0	1	1623.91		P61970	[K].LSSLPFQK.[I]		0	1	919.525		O60506	[K].LYNNHEIR.[S]		0	1	1058.54		P10809	[K].LVQDVANNTNEEAGDGTTTATVLAR.[S]		0	1	2560.25		P62805
Q86WB0	[K].ISLLLHLLEDELDHR.[T]		0	1	1816		Q9HB71	[K].ISNYGWDQSDK.[F]		0	1	1312.58		Q9Y3C4	[K].LSSQEESIGTLLDAIICR.[M]	1xCarbamidomethyl [C17]	0	1	2005.03		P08670	[R].ISLPLPNFSSLNLR.[E]		0	3	1570.9		P10809	[K].ISSIQSIVPALEIANAHR.[K]		0	5	1919.07		P61421	[R].LYPEGLAQLAR.[A]		0	1	1230.68		P35580	[K].LVQEQGSHSK.[F]		0	1	1112.57		O95983
P22102	[K].ISNTAISISDHTALAQFCK.[E]	1xCarbamidomethyl [C18]	0	1	2077.04		Q8N1F7	[R].LSPATENK.[L]		0	1	859.452		P37837	[K].LSSTWEGIQAGK.[E]		0	2	1276.65		P49327	[R].LSIPTYGLQCTR.[A]	1xCarbamidomethyl [C10]	0	1	1408.73		P31949	[K].ISSPTETER.[C]		0	5	1019.5		P83731	[K].IYPGHGR.[R]		0	3	799.421		P62140	[K].IVQMTEAEVR.[G]		0	1	1175.61		Q86VP6
P48047	[R].LSNTQGVVSAFSTMMSVHR.[G]		0	1	2052		P13796	[K].LSPEELLLR.[W]		0	2	1069.63		Q9Y5J1	[R].ISSVQFHPGAQIVMVAGLDNAVSLFQVDGK.[T]		0	1	3127.62		P49368	[K].ISIPVDISDSDMMLNIINSSITTK.[A]		0	2	2607.33		Q99623	[K].ISSPTGSK.[D]		0	5	776.415		Q5RKV6	[R].LYPVLQQSLVR.[A]		0	2	1315.77		P42677	[R].LVQSPNSYFMDVK.[C]		0	1	1527.75		O43707
Q9Y3T9	[K].LSNVNLQEK.[A]		0	1	1044.57		Q9Y3D7	[K].LSPEEVQK.[N]		0	2	929.494		P54577	[R].LSSVVTQHDSK.[K]		0	3	1200.62		P49368	[K].ISIPVDISDSDMMLNIINSSITTK.[A]	1xOxidation [M12]	0	1	2623.32		Q9Y3C4	[K].LSSQEESIGTLLDAIICR.[M]	1xCarbamidomethyl [C17]	0	3	2005.03		P43246	[R].LYQGINQLPNVIQALEK.[H]		0	1	1941.08		O60234	[RK].LVQTAELTK.[V]		0	2	1002.58		Q9UBB4
Q9HB71	[K].ISNYGWDQSDK.[F]		0	2	1312.58		P49643	[K].ISPGGISQILDLVK.[G]		0	1	1439.85		O75533	[K].LSSWDQAETPGHTPSLR.[W]		0	1	1881.91		O75694	[K].ISLQAIQQLVR.[K]		0	2	1268.77		P37837	[K].LSSTWEGIQAGK.[E]		0	1	1276.65		O14818	[R].LYQTDPSGTYHAWK.[A]		0	2	1666.79		P02768	[R].LVRPEVDVMCTAFHDNEETFLK.[K]	1xCarbamidomethyl [C10]; 1xOxidation [M9]	0	2	2666.26		P50583
Q8N1F7	[R].LSPATENK.[L]		0	4	859.452		P02647	[K].LSPLGEEMR.[D]	1xOxidation [M8]	0	2	1047.51		Q96JB3	[R].LSTASVIQAR.[Y]		0	1	1045.6		Q14204	[K].LSLSNAISTALPLTQLR.[W]		0	2	1798.04		Q9HCC0	[R].ISVMGGEQAANVLATITK.[D]		0	1	1802.97		P17812	[K].IYQYVINK.[E]		0	1	1040.58		P48047	[K].LVRPPVQVYGIEGR.[Y]		0	2	1582.91		P62314
Q8IZ69	[K].LSPEELAELK.[T]		0	1	1128.61		O14737	[R].LSNLALVKPEK.[T]		0	1	1211.74		Q92552	[K].LSTCEAEDIATYEQNLQQWHLDLVQLIQR.[E]	1xCarbamidomethyl [C4]	0	1	3514.73		Q6P2Q9	[K].ISLIQIFR.[A]		0	1	989.614		Q16891	[K].ISSVSEVMK.[E]		0	2	979.513		P53396	[K].LYRPGSVAYVSR.[S]		0	1	1367.74		P02100	[K].LVSAVAIALAHK.[Y]		0	1	1192.74		Q9BXP5
Q14651; P13796	[K].LSPEELLLR.[W]		0	3	1069.63		P37837	[K].LSSTWEGIQAGK.[E]		0	1	1276.65		Q16891	[K].LSTDDLNSLIAHAHR.[R]		0	2	1662.86		Q86VP6	[K].ISGSILNELIGLVR.[S]		0	1	1483.88		O75533	[K].LSSWDQAETPGHTPSLR.[W]		0	1	1881.91		O15042	[R].LYLVSDVLYNSSAK.[V]		0	1	1571.83		Q9UPN3	[K].LVSDANEQYK.[L]		0	1	1166.57		Q96PZ0
Q9Y3D7	[K].LSPEEVQK.[N]		0	1	929.494		Q9Y5J1	[R].ISSVQFHPGAQIVMVAGLDNAVSLFQVDGK.[T]		0	1	3127.62		Q06210	[K].LSTDHIPILYR.[T]		0	1	1327.74		O95983	[K].LSGLNAFDIAEELVK.[T]		0	1	1618.87		Q96JB3	[R].LSTASVIQAR.[Y]		0	1	1045.6		Q92616	[K].LYRPPPVLDALGR.[V]		0	1	1466.85		Q12931	[K].LVSDGQALPEMEIHLQTNAEK.[G]		0	1	2323.16		P49736
P49643	[K].ISPGGISQILDLVK.[G]		0	1	1439.85		Q16891	[K].ISSVSEVMK.[E]		0	1	979.513		Q9Y4E8	[K].ISTETEETEGSLHCCK.[D]	2xCarbamidomethyl [C14; C15]	0	2	1880.8		P62805	[R].ISGLIYEETR.[G]		0	1	1180.62		Q16891	[K].LSTDDLNSLIAHAHR.[R]		0	2	1662.86		Q9UDW1	[K].LYSLLFR.[R]		0	2	911.535		Q5UIP0	[R].LVSDIIDPVALEIPLSK.[N]		0	1	1822.06		Q14146
P02647	[K].LSPLGEEMR.[D]	1xOxidation [M8]	0	3	1047.51		P09661	[K].LTAELIEQAAQYTNAVR.[D]		0	2	1890.99		O60287	[R].ISTINILLSTLK.[T]		0	1	1315.82		P05787	[K].LSELEAALQR.[A]		0	2	1129.62		Q9Y4E8	[K].ISTETEETEGSLHCCK.[D]	2xCarbamidomethyl [C14; C15]	0	1	1880.8		O75083	[R].LYSILGTTLK.[D]		0	2	1108.66		P05787	[K].LVSESSDVLPK.[-]		0	1	1173.64		P30101
Q13263	[K].LSPPYSSPQEFAQDVGR.[M]		0	1	1877.9		P55036	[K].LTAFVNTLNGK.[D]		0	1	1177.66		Q14498	[K].LSSANGHEER.[S]		0	1	1099.51		Q96T37	[K].ISELGSQLSDEAVEDGLFHEFK.[R]		0	1	2450.17		O60287	[R].ISTINILLSTLK.[T]		0	1	1315.82		O15042	[K].LYSILQGDSPTK.[W]		0	2	1321.7		P11766	[K].LVSEYMSK.[K]		0	1	956.476		P54578
P30626	[R].LSPQAVNSIAK.[R]		0	1	1127.64		P62266	[K].ITAFVPNDGCLNFIEENDEVLVAGFGR.[K]	1xCarbamidomethyl [C10]	0	1	2996.45		P49327	[K].LTPGCEAEAETEAICFFVQQFTDMEHNR.[V]	2xCarbamidomethyl [C5; C15]; 1xOxidation [M24]	0	1	3346.44		P02008	[K].LSELHAYILR.[V]		0	1	1214.69		Q12972	[R].ISTLTIEEGNLDIQRPK.[R]		0	1	1927.05		P38646	[K].LYSPSQIGAFVLMK.[M]		0	3	1553.84		P41091	[K].IVSLFAEHNDLQYAAPGGLIGVGTK.[I]		0	1	2570.36		P42285
P02545	[R].LSPSPTSQR.[S]		0	2	972.511		O75643	[R].LTAIDILTTCAADIQR.[Q]	1xCarbamidomethyl [C10]	0	3	1774.94		Q71RC2	[R].ISRPHPSTAESK.[A]		0	1	1309.69		P02100	[K].LSELHCDK.[L]	1xCarbamidomethyl [C6]	0	2	1001.47		P16157	[K].LSTPPPLAEEEGLASR.[I]		0	1	1666.86		O75746; Q9UJS0	[K].IYSTLAGTR.[K]		0	1	981.536		P16157	[K].LVPLVQATFPENAVTK.[R]		0	1	1726.97		P00374
O14744	[K].LSPWIRPDSK.[V]		0	3	1198.66		Q9Y224	[K].LTALDYHNPAGFNCK.[D]	1xCarbamidomethyl [C14]	0	1	1720.81		Q92616	[K].LSQYLDSSQVKPLFQFFVPDALNDR.[H]		0	1	2927.49		Q9Y2X3	[K].LSELLPEEVEAEVK.[A]		0	1	1584.84		P02008	[K].ISTQADTIGTETLER.[L]		0	1	1634.82		P21333	[R].LYSVSYLLK.[D]		0	1	1085.62		P35579	[K].LVWVPSDK.[S]		0	2	943.525		P02545
Q9BX68	[R].ISQAEEEDQQLLGHLLLVAK.[Q]		0	1	2234.2		Q9H6Z4	[R].ITAMDTEDQGVK.[V]		0	1	1307.61		P48047	[R].LSNTQGVVSAFSTMMSVHR.[G]		0	1	2052		Q96P16; Q9NQG5	[K].LSELSNSQQSVQTLSLWLIHHR.[K]		0	1	2576.36		A6NHR9	[K].LSTSGNRPPANAETFSCNK.[I]	1xCarbamidomethyl [C17]	0	1	2050.96		O43670	[K].LYTGPGLAIHCMQVHK.[E]	1xCarbamidomethyl [C11]	0	2	1824.92		Q99798	[K].IVYGHLDDPASQEIER.[G]		0	1	1841.9		P38159
Q3MHD2	[K].LSQAYAISAGVSLEGQQLFQTIHK.[T]		0	2	2589.37		Q92621	[R].LTAPEDVFSK.[L]		0	2	1106.57		Q9Y3T9	[K].LSNVNLQEK.[A]		0	1	1044.57		Q9BUF5	[R].ISEQFSAMFR.[R]		0	1	1215.58		Q92616	[K].LSVADSQAEAK.[L]		0	1	1118.57		P30086	[K].LYTLVLTDPDAPSR.[K]		0	2	1560.83		Q9HCS7	[R].IWPLYLR.[F]		0	1	960.567		O14745
P04040	[R].LSQEDPDYGIR.[D]		0	1	1292.61		Q15459	[K].LTAQFVAR.[N]		0	2	905.52		Q9HB71	[K].ISNYGWDQSDK.[F]		0	1	1312.58		Q13885; P04350; P07437; P68371	[R].ISEQFTAMFR.[R]		0	3	1229.6		P49321	[K].LSVEESEAAGDGVDTK.[V]		0	1	1606.74		P62899	[K].LYTLVTYVPVTTFK.[N]		0	1	1644.92		Q9Y3F4	[R].LWQTVVGK.[T]		0	1	930.541		Q96C86
P12270	[R].LSQELEYLTEDVK.[R]		0	1	1566.79		Q14980	[R].LTAQVASLTSELTTLNATIQQQDQELAGLK.[Q]		0	2	3185.69		Q8N1F7	[R].LSPATENK.[L]		0	2	859.452		Q13885; P04350; P07437; P68371	[R].ISEQFTAMFR.[R]	1xOxidation [M8]	0	1	1245.59		P62495	[R].LSVLGAITSVQQR.[L]		0	1	1371.8		Q5QJE6	[K].LYTSAPNTSQGK.[D]		0	1	1266.63		Q86VU5	[R].LWQYLLSR.[S]		0	1	1078.6		Q8N543
Q14166	[K].LSQERPGVLLNQFPCENLLTVK.[D]	1xCarbamidomethyl [C15]	0	1	2555.37		O75533	[K].LTATPTPLGGMTGFHMQTEDR.[T]		0	1	2261.07		P49327	[K].LSPDAIPGK.[W]		0	1	897.504		Q9NUU7	[K].ISEQIVIGTPGTVLDWCSK.[L]	1xCarbamidomethyl [C17]	0	1	2103.08		P54577	[R].LSSVVTQHDSK.[K]		0	4	1200.62		P22102	[R].IYSHSLLPVLR.[S]		0	2	1297.76		O43172	[K].LWSVPDCNLLHTLR.[G]	1xCarbamidomethyl [C7]	0	1	1723.89		P00491
P23919	[K].LSQGVTLVVDR.[Y]		0	1	1186.68		P51532	[R].LTCEEEEEK.[MI]	1xCarbamidomethyl [C3]	0	1	1166.49		P13796	[K].LSPEELLLR.[W]		0	2	1069.63		P41252	[R].ISEVFDCWFESGSMPYAQVHYPFENK.[R]	1xCarbamidomethyl [C7]	0	1	3167.39		P35268	[K].ITVTSEVPFSK.[R]		0	2	1207.66		P33176	[K].LYLVDLAGSEK.[V]		0	2	1207.66		Q9UMS4	[R].IWSVPNASCVQVVR.[A]	1xCarbamidomethyl [C9]	0	1	1614.84		Q9NR31; Q9Y6B6
Q96QK1	[R].LSQLEGVNVER.[Y]		0	1	1243.66		P25705	[R].LTDADAMK.[Y]	1xOxidation [M7]	0	2	880.408		P49643	[K].ISPGGISQILDLVK.[G]		0	1	1439.85		P52701	[K].ISEVVELLK.[K]		0	2	1029.62		Q13185	[R].LTWHSCPEDEAQ.[-]	1xCarbamidomethyl [C6]	0	1	1472.61		P41252	[R].LYLINSPVVR.[A]		0	1	1173.7		O43172	[K].IWTHPGWSPLK.[T]		0	1	1321.71		Q8TEQ6
P26038	[R].ISQLEMAR.[Q]		0	2	947.498		Q6P2Q9	[K].ITDAYLDQYLWYEADK.[R]		0	1	2006.94		O43148	[R].LSPGGYFIGTTPNSFELIR.[R]		0	1	2069.07		Q7L014	[R].ISEYSEAAITIR.[G]		0	2	1352.71		P17174	[R].ITWSNPPAQGAR.[I]		0	3	1297.66		Q9NZI8	[K].LYIGNLNESVTPADLEK.[V]		0	1	1875.97		Q15029	[K].IYADTFGDINYQEFAK.[R]		0	1	1894.89		P07384
P49915	[K].ISQMPVILTPLHFDR.[D]		0	1	1766.96		Q9Y3B4	[K].ITAEEMYDIFGK.[Y]		0	1	1416.67		P02647	[K].LSPLGEEMR.[D]	1xOxidation [M8]	0	2	1047.51		O15067	[R].LSFAHPPSAEVEAIALATLHDR.[M]		0	1	2345.22		P36776	[K].IVSGEAESVEVTPENLQDFVGKPVFTVER.[M]		0	1	3175.62		Q9BXJ9	[K].IYEEAWTK.[Y]		0	1	1039.51		Q9NV31	[K].LYALGLVPTR.[G]		0	2	1102.66		P54136
P49915	[K].ISQMPVILTPLHFDRDPLQK.[Q]		1	3	2348.28		Q10713	[R].LTDEEVEMTR.[M]		0	1	1222.56		P35219	[R].LSPNYVVCR.[D]	1xCarbamidomethyl [C8]	0	1	1107.56		P12081	[K].ISFDLSLAR.[G]		0	1	1021.57		O75874	[R].LVSGWVKPIIIGR.[H]		0	1	1437.89		P48449	[K].LYEHIVADDR.[F]		0	1	1230.61		P50990	[K].LYAVHQEGNK.[N]		0	4	1158.59		P07910
Q9UKV3	[R].LSQPESAEK.[H]		0	1	988.495		O95347	[K].ITDGLHALQEASNK.[D]		0	1	1496.77		Q13263	[K].LSPPYSSPQEFAQDVGR.[M]		0	2	1877.9		Q9UBV8	[R].LSFEDFVTMTASR.[M]		0	1	1503.71		P41091	[K].IVSLFAEHNDLQYAAPGGLIGVGTK.[I]		0	2	2570.36		P07954	[R].IYELAAGGTAVGTGLNTR.[I]		0	1	1763.93		Q01780	[K].LYCNVDSNK.[Q]	1xCarbamidomethyl [C3]	0	1	1112.5		P13995
O94906	[R].LSQVSDSVSGQTVVDPK.[G]		0	1	1745.89		A0A0B4J2D5	[K].ITDLANLSAANHDAAIFPGGFGAAK.[N]		0	1	2442.24		P30626	[R].LSPQAVNSIAK.[R]		0	1	1127.64		P49327	[R].LSFFFDFR.[G]		0	1	1078.54		O43707	[K].LVSIGAEEIVDGNAK.[M]		0	1	1514.81		P07384	[K].LYELIITR.[Y]		0	1	1020.61		P54136	[K].IYDALDVSLIER.[G]		0	1	1406.75		Q14789
P14866	[K].ISRPGDSDDSR.[S]		0	9	1204.56		P54687	[K].LTDIQYGR.[E]		0	1	965.505		P20700; Q03252	[K].LSPSPSSR.[V]		0	1	830.437		Q12840; P33176	[K].ISFLENNLEQLTK.[V]		0	1	1548.83		Q9UPU5	[R].LVSIPELLSAVK.[L]		0	3	1268.78		Q9UNM6	[K].LYENFISEFEHR.[V]		0	3	1583.75		A6NHR9	[R].IYDETQGR.[Q]		0	1	981.464		Q15046
O14545	[K].LSNSDSQDIQGR.[N]		0	1	1319.62		Q9Y3D8	[K].LTDNIQCEIFQVLYEEATASYK.[E]	1xCarbamidomethyl [C7]	0	1	2635.26		P02545	[R].LSPSPTSQR.[S]		0	4	972.511		P53621	[K].LSFLYLITGNLEK.[L]		0	2	1510.85		O00231	[R].LVSLYFDTK.[R]		0	1	1085.59		Q8WWY3	[R].IYEYVESR.[M]		0	1	1058.52		P62750	[K].LYDIDVAK.[V]		0	1	936.504		Q00341
O43707	[R].ISNRPAFMPSEGK.[M]		0	2	1433.72		Q00610; P53675	[K].LTDQLPLIIVCDR.[F]	1xCarbamidomethyl [C11]	0	2	1555.85		O14744	[K].LSPWIRPDSK.[V]		0	2	1198.66		P23381	[K].ISFPAIQAAPSFSNSFPQIFR.[D]		0	5	2325.2		P55072	[R].IVSQLLTLMDGLK.[Q]		0	3	1430.83		P14625	[K].IYFMAGSSR.[K]		0	2	1031.5		O60884	[K].LYDILGVPPGASENELK.[K]		0	1	1814.95		P30419
P42704	[K].ISNQFDWALMR.[L]		0	3	1380.67		P49755	[K].ITDSAGHILYSK.[E]		0	1	1304.68		Q9BX68	[R].ISQAEEEDQQLLGHLLLVAK.[Q]		0	1	2234.2		Q14697	[R].LSFQHDPETSVLVLR.[K]		0	3	1740.93		Q8IX12	[R].IVSQPQPAR.[R]		0	1	995.563		P49915	[K].LYGAQFHPEVGLTENGK.[V]		0	1	1859.93		O75643	[R].LYDLNHNEIGELIR.[M]		0	1	1698.88		P53597
Q14566	[R].ISNLIVLHLR.[K]		0	1	1177.74		P52815	[R].LTEAKPVDK.[V]		0	1	1000.57		P04040	[R].LSQEDPDYGIR.[D]		0	1	1292.61		P43686	[K].ISGADINSICQESGMLAVR.[E]	1xCarbamidomethyl [C10]	0	1	2020.98		P49368	[R].IVSRPEELREDDVGTGAGLLEIK.[K]		1	3	2496.33		P17812	[K].LYGDADYLEER.[H]		0	1	1343.61		Q9Y3F4	[R].IYDLNKPEAEPK.[E]		0	1	1416.74		P35580
Q15645	[K].LSLLLNDISR.[K]		0	2	1143.67		P22102	[R].ITEGDVVVGIASSGLHSNGFSLVR.[K]		0	1	2414.27		P12270	[R].LSQELEYLTEDVK.[R]		0	1	1566.79		P24928	[R].LSGEAFDWLLGEIESK.[F]		0	1	1793.9		Q9Y266	[R].LVSSDPEINTK.[K]		0	2	1202.63		P62136; P36873	[R].IYGFYDECK.[R]	1xCarbamidomethyl [C8]	0	1	1194.51		O00231	[K].LYDNLLEQNLIR.[V]		0	1	1503.82		Q8NBN7
Q6P2Q9	[K].ISLIQIFR.[A]		0	1	989.614		Q6P2E9	[R].LTEHQVAEPPEDWPALIWQQQR.[E]		0	2	2671.33		Q14166	[K].LSQERPGVLLNQFPCENLLTVK.[D]	1xCarbamidomethyl [C15]	0	1	2555.37		Q00610	[R].ISGETIFVTAPHEATAGIIGVNR.[K]		0	1	2353.25		P08238	[R].LVSSPCCIVTSTYGWTANMER.[I]	2xCarbamidomethyl [C6; C7]	0	4	2432.1		P36542	[R].IYGLGSLALYEK.[A]		0	1	1326.73		P78346	[R].LYDVVAVFPK.[T]		0	1	1150.65		P21333
P30041	[K].LSILYPATTGR.[N]		0	3	1191.67		Q13561	[R].LTELETAVR.[C]		0	1	1031.57		P23919	[K].LSQGVTLVVDR.[Y]		0	1	1186.68		P54578	[R].LSGGGDWHIAYVLLYGPR.[R]		0	3	1974.02		Q02790	[K].IVSWLEYESSFSNEEAQK.[A]		0	2	2146		Q9BVI4	[K].LYGLLDPSVFHVK.[Y]		0	1	1487.83		Q9HB71	[K].IYEDGDDDMK.[R]		0	2	1200.47		Q99714
P52292	[K].LSIMIEECGGLDK.[I]	1xCarbamidomethyl [C8]	0	1	1464.71		Q8N3U4	[K].ITELFAVALPQLLAK.[Y]		0	5	1626.98		P26038	[R].ISQLEMAR.[Q]		0	2	947.498		Q6RFH5	[K].LSGLEQPQGALQTR.[R]		0	1	1497.8		Q9BWD1	[R].IVSWSQVGVEPSIMGIGPIPAIK.[Q]		0	3	2378.32		P26639	[R].IYGISFPDPK.[M]		0	2	1136.6		Q9HB71	[K].IYEDGDDDMK.[R]	1xOxidation [M9]	0	1	1216.47		P53621
P52292	[K].LSIMIEECGGLDK.[I]	1xCarbamidomethyl [C8]; 1xOxidation [M4]	0	1	1480.7		O96019	[K].LTELMFEHYNIPAFFLCK.[T]	1xCarbamidomethyl [C17]	0	2	2273.11		P09972	[R].LSQIGVENTEENR.[R]		0	1	1488.73		O95831	[R].ISGLGLTPEQK.[Q]		0	1	1142.64		P24666	[K].LVTDQNISENWR.[V]		0	1	1474.73		P11021	[K].LYGSAGPPPTGEEDTAEKDEL.[-]		1	1	2175.99		Q9BXJ9	[K].IYEEAWTK.[Y]		0	1	1039.51		P51665
P41240	[K].LSLMPWFHGK.[I]		0	1	1215.63		Q9H4L7	[K].ITELRPFNSWEALFTK.[M]		0	1	1952.03		P49915	[K].ISQMPVILTPLHFDRDPLQK.[Q]		1	2	2348.28		P33316	[R].LSEHATAPTR.[G]		0	1	1082.56		P49005	[K].LVTGTVLAVFGSVR.[D]		0	1	1418.84		P28838	[K].LYGSGDQEAWQK.[G]		0	1	1381.64		P07954	[R].IYELAAGGTAVGTGLNTR.[I]		0	1	1763.93		Q9NZ45
P14625	[R].LSLNIDPDAK.[V]		0	1	1085.58		P05771	[K].LTDFNFLMVLGK.[G]		0	1	1397.75		Q9Y277	[K].LSQNNFALGYK.[A]		0	1	1254.65		P50990	[R].LVPGGGATEIELAK.[Q]		0	3	1354.76		P80303	[R].LVTLEEFLK.[A]		0	1	1091.63		Q14152	[R].LYHDIAQQAFK.[F]		0	1	1333.69		P07384	[K].LYELIITR.[Y]		0	2	1020.61		Q99805
Q13523	[R].ISINQALQHAFIQEK.[I]		0	1	1739.94		P12270	[K].LTELYNAYVETQDQLLLEK.[L]		0	2	2283.18		Q7L2E3	[R].LSQSLLELWR.[R]		0	1	1244.7		Q10567; P63010	[K].ITEYLCEPLR.[K]	1xCarbamidomethyl [C6]	0	1	1293.65		Q8IUI8	[R].LVTLLQEVDTIEQETIKPLDDCQK.[L]	1xCarbamidomethyl [C22]	0	1	2828.46		Q5SY16	[R].LYHILTPVPPEELR.[T]		0	1	1676.94		Q5UIP0	[K].LWPLFVK.[L]		0	1	902.55		Q13616
Q2NL82	[R].ISLPEAMQLLQDR.[D]		0	1	1513.8		Q8IWX8	[R].ITADGAHFELR.[L]		0	2	1229.63		P12004	[K].LSQTSNVDK.[E]		0	1	991.505		Q12904	[R].ITFDAFPGEPDKELNPK.[K]		1	1	1917.96		Q96AG4	[K].LVTLPVSFAQLK.[N]		0	2	1315.8		Q14683	[K].LYHNEVEIEK.[L]		0	1	1273.64		Q14692	[K].LVYAPLSGVGGVLYDK.[D]		0	1	1650.91		Q96E39
Q9H8Y8	[K].ISLPGQMAGTPITPLK.[D]		0	1	1623.91		Q13492	[R].ITAAQHSVTGSAVSK.[T]		0	1	1456.78		O94906	[R].LSQVSDSVSGQTVVDPK.[G]		0	1	1745.89		Q6DKI1	[R].IVEPYVTWGFPNLK.[S]		0	1	1662.89		P51692; P42229	[R].LVTQDTENELK.[K]		0	1	1289.66		P68036	[K].IYHPNIDEK.[G]		0	1	1128.57		P63244	[K].LWNTLGVCK.[Y]	1xCarbamidomethyl [C8]	0	1	1090.57		O15067
P08670	[R].ISLPLPNFSSLNLR.[E]		0	3	1570.9		P54577	[R].LSSVVTQHDSK.[K]		0	3	1200.62		P14866	[K].ISRPGDSDDSR.[S]		0	7	1204.56		O00571	[R].IVEQDTMPPK.[G]		0	1	1157.59		P07900	[R].LVTSPCCIVTSTYGWTANMER.[I]	2xCarbamidomethyl [C6; C7]	0	5	2446.12		Q96G46	[K].LYLAPLTTCGNLPFR.[R]	1xCarbamidomethyl [C9]	0	1	1735.92		Q9NT62	[R].LWLFGYDEQR.[Q]		0	2	1326.65		P20700
P49327	[R].LSIPTYGLQCTR.[A]	1xCarbamidomethyl [C10]	0	1	1408.73		O75533	[K].LSSWDQAETPGHTPSLR.[W]		0	1	1881.91		P04083	[K].MYGISLCQAILDETK.[G]	1xCarbamidomethyl [C7]; 1xOxidation [M1]	0	1	1757.84		P52815	[K].LVESLPQEIK.[A]		0	1	1155.66		O95163	[R].IVTVVPQDTK.[L]		0	1	1099.64		O14980	[R].IYLDMLNVYK.[C]		0	1	1271.67		P02786	[R].LVYLVENPGGYVAYSK.[A]		0	1	1771.93		O00571
P49368	[K].ISIPVDISDSDMMLNIINSSITTK.[A]		0	2	2607.33		Q96JB3	[R].LSTASVIQAR.[Y]		0	1	1045.6		Q99436	[K].ITPLEIEVLEETVQTMDTS.[-]		0	3	2148.06		P20700	[R].LVEVDSGR.[Q]		0	1	874.463		Q6P2Q9	[K].LVVDSHVQYR.[L]		0	1	1215.65		Q00610	[K].IYIDSNNNPER.[F]		0	1	1334.63		O00764	[R].LVYVCDPVLGDK.[W]	1xCarbamidomethyl [C5]	0	1	1377.71		Q16658
P52888	[K].LSLLCIDFNK.[N]	1xCarbamidomethyl [C5]	0	1	1222.65		Q16891	[K].LSTDDLNSLIAHAHR.[R]		0	2	1662.86		P49792	[K].LTPNAGSDR.[S]		0	2	930.464		P38159	[R].IVEVLLMK.[D]	1xOxidation [M7]	0	1	960.58		Q01469	[K].LVVECVMNNVTCTR.[I]	2xCarbamidomethyl [C5; C12]	0	1	1694.8		Q9UIA9	[K].IYIGDQVQK.[S]		0	1	1063.58		Q12788	[K].LWALQDFSCLK.[T]	1xCarbamidomethyl [C9]	0	1	1380.7		P17174
P49368	[K].ISIPVDISDSDMMLNIINSSITTK.[A]	1xOxidation [M]	0	2	2623.32		Q06210	[K].LSTDHIPILYR.[T]		0	1	1327.74		P08727; P05783	[R].IVLQIDNAR.[L]		0	1	1041.61		Q8TEQ6	[R].LVFCLLELLSR.[H]	1xCarbamidomethyl [C4]	0	2	1362.78		Q9Y2A7	[K].LVVENVDVLTQMR.[T]		0	1	1515.82		O60287	[R].LVVHCEQLDAQNQQR.[C]	1xCarbamidomethyl [C5]	0	1	1837.9		P13639	[K].IWCFGPDGTGPNILTDITK.[G]	1xCarbamidomethyl [C3]	0	1	2105.04		P11940
Q14204	[K].LSLSNAISTALPLTQLR.[W]		0	1	1798.04		Q8N806	[K].ISTEDDGLVR.[N]		0	1	1104.55		Q08257	[K].IVLQNGAHEVFNHR.[E]		0	1	1633.86		Q8N543	[K].LVFFEVSPVSFHQVSEVLSEEK.[S]		0	2	2536.3		Q16531	[R].IVVFQYSDGK.[L]		0	1	1155.6		Q01469	[K].LVVECVMNNVTCTR.[I]	2xCarbamidomethyl [C5; C12]	0	1	1694.8		P04818	[K].IWDANGSR.[D]		0	1	918.443		P49588
Q9P032	[K].ISIVEALTLLNNHK.[L]		0	1	1564.91		Q9Y4E8	[K].ISTETEETEGSLHCCK.[D]	2xCarbamidomethyl [C14; C15]	0	2	1880.8		Q5UIP0	[K].LVLSLEPLEHPLISSPSFFSK.[H]		0	1	2340.28		P00491	[R].LVFGFLNGR.[A]		0	1	1022.58		P05787	[K].LVSESSDVLPK.[-]		0	1	1173.64		Q6P2Q9	[K].LVVDSHVQYR.[L]		0	2	1215.65		Q13347	[R].LWDCETGK.[Q]	1xCarbamidomethyl [C4]	0	3	1008.45		P27824
Q09666	[K].ISMPDFDLHLK.[G]		0	1	1315.67		O60287	[R].ISTINILLSTLK.[T]		0	1	1315.82		P41091	[K].IVLTNPVCTEVGEK.[I]	1xCarbamidomethyl [C8]	0	1	1558.81		Q9NR31; Q9Y6B6	[K].LVFLGLDNAGK.[T]		0	2	1146.65		Q5UIP0	[R].LVSDIIDPVALEIPLSK.[N]		0	1	1822.06		P07900	[R].LVTSPCCIVTSTYGWTANMER.[I]	2xCarbamidomethyl [C6; C7]	0	2	2446.12		Q9Y3F4	[R].LWDHATMTEVK.[S]		0	2	1330.65		P33240
Q09666	[K].ISMPDIDLNLK.[G]		0	2	1258.67		P02008	[K].ISTQADTIGTETLER.[L]		0	1	1634.82		P08134; P61586	[K].LVIVGDGACGK.[T]	1xCarbamidomethyl [C9]	0	1	1088.58		Q16531	[K].LVFSNVNLK.[E]		0	1	1033.6		Q12931	[K].LVSDGQALPEMEIHLQTNAEK.[G]		0	3	2323.16		Q9BVJ6	[K].LVLADLLEPVK.[T]		0	1	1209.75		Q9NVJ2	[K].IWDIGGQPR.[F]		0	2	1041.55		O95400
Q09666	[K].ISMPDIDLNLK.[G]	1xOxidation [M3]	0	2	1274.67		P51610	[R].ISVATGALEAAQGSK.[S]		0	1	1402.75		P62826	[K].LVLVGDGGTGK.[T]		0	3	1015.58		P07384	[K].LVFVHSAEGNEFWSALLEK.[A]		0	1	2176.11		P54819	[K].LVSDEMVVELIEK.[N]		0	1	1503.8		Q96G03	[R].IVLANDPDADR.[L]		0	1	1198.61		Q13610	[K].IWDILGDRPSLVHSR.[D]		0	1	1763.96		P07339
Q09666	[K].ISMPDVDFNLK.[G]		0	1	1278.64		O60610	[K].LSVEEFFMDLHNFR.[N]		0	1	1783.85		Q15291	[R].IVIWDFLTR.[G]		0	1	1162.66		P54136	[K].IVFVPGCSIPLTIVK.[S]	1xCarbamidomethyl [C7]	0	2	1642.96		Q14204	[K].LVPLLLEDGGEAPAALEAALEEK.[S]		0	2	2348.26		P15104	[K].LVLCEVFK.[Y]	1xCarbamidomethyl [C4]	0	1	1007.56		Q6RFH5	[K].IWDLQGSEEPVFR.[A]		0	1	1575.78		P55265
Q09666	[K].ISMPDVDLHLK.[G]		0	1	1267.67		O60610	[K].LSVEEFFMDLHNFR.[N]	1xOxidation [M8]	0	1	1799.84		P33991	[K].LVIWGTDVNVAACK.[E]	1xCarbamidomethyl [C13]	0	1	1545.81		A5YKK6	[R].IVEPPENIQEK.[I]		0	1	1295.68		Q8N1F7	[K].LVPLNQESVEER.[V]		0	2	1412.74		P61081	[K].LVICPDEGFYK.[S]	1xCarbamidomethyl [C4]	0	1	1340.66		P63244	[R].LWDLTTGTTTR.[R]		0	1	1264.65		Q9BTW9
Q09666	[K].ISMPDVDLHLK.[G]	1xOxidation [M3]	0	1	1283.67		P49321	[K].LSVEESEAAGDGVDTK.[V]		0	1	1606.74		P02768	[K].LVNEVTEFAK.[T]		0	1	1149.62		P10606	[R].IVGCICEEDNTSVVWFWLHK.[G]	2xCarbamidomethyl [C4; C6]	0	2	2492.17		P07996	[R].LVPNPDQK.[D]		0	1	910.499		Q00610	[K].IVLDNSVFSEHR.[N]		0	2	1415.73		O75533	[K].IWDPTPSHTPAGAATPGR.[G]		0	2	1831.91		P25398
Q08211	[R].LSMSQLNEK.[E]		0	1	1049.53		Q8WZA0	[K].LTADDEAFLSANAGAILSQFEK.[V]		0	2	2311.15		P0DMV9	[R].LVNHFVEEFK.[R]		0	1	1261.66		Q92621	[K].LVGDFTHDQSISQK.[L]		0	1	1574.78		O75390	[K].IVPNVLLEQGK.[A]		0	1	1209.72		Q9Y2R5	[R].LVLDPYLLK.[Y]		0	1	1073.66		P14314	[K].LWEEQLAAAK.[A]		0	1	1158.62		O95782
O14776	[R].LSMWDRPDDLIGR.[A]		0	1	1573.78		Q15024	[R].LSVENVPCIVTLCK.[I]	2xCarbamidomethyl [C8; C13]	0	1	1631.85		Q96AG4	[R].LVNLQHLDLLNNK.[L]		0	1	1533.87		P13995	[K].LVGDVDFEGVR.[Q]		0	1	1205.62		P49321	[K].LVPSQEETK.[L]		0	1	1030.54		P06576	[R].LVLEVAQHLGESTVR.[T]		0	3	1650.92		Q05048	[K].LWEISTGR.[T]		0	1	961.51		P55060
P11413	[R].LSNHISSLFR.[E]		0	1	1173.64		P62495	[R].LSVLGAITSVQQR.[L]		0	1	1371.8		P10515	[K].LVPADNEK.[G]		0	3	885.468		Q00341	[R].IVGELEQMVSEDVPLDHR.[V]		0	1	2066.02		P11586	[R].LVPSVNGVR.[R]		0	1	940.557		P55263	[R].IVIFTQGR.[D]		0	2	933.552		Q16718	[K].LWEPLVEEPPADQWK.[W]		0	1	1836.92		Q08170
O14737	[R].LSNLALVKPEK.[T]		0	1	1211.74		Q9NTJ3	[K].LSVLIHNSDEHK.[D]		0	1	1391.73		P26885	[K].LVIPSELGYGER.[G]		0	1	1332.72		Q00341	[R].LVGEIMQETGTR.[I]		0	1	1333.68		P46087	[R].LVPTGLDFGQEGFTR.[F]		0	1	1636.83		P06730	[K].IVIGYQSHADTATK.[S]		0	1	1503.78		Q12904	[K].IWEQIQPDLHTNDECVATYK.[G]	1xCarbamidomethyl [C15]	0	1	2460.15		O14530
P62701	[R].LSNIFVIGK.[G]		0	1	990.598		P38117	[K].LSVISVEDPPQR.[T]		0	1	1339.72		Q9H583	[K].LVPDLLAIVQR.[K]		0	3	1236.77		P30419	[K].LVGFISAIPANIHIYDTEK.[K]		0	1	2101.13		P30085	[K].IVPVEITISLLK.[R]		0	2	1324.85		P62888	[K].LVILANNCPALR.[K]	1xCarbamidomethyl [C8]	0	1	1353.77		P49593	[R].LWEVAGQWQK.[Q]		0	1	1244.64		O95747
O75694	[K].ISLQAIQQLVR.[K]		0	1	1268.77		P10515	[K].ISVNDFIIK.[A]		0	1	1048.6		Q08J23	[K].IVPEGEWGQFMDALR.[E]		0	3	1747.85		P35580	[R].IVGLDQVTGMTETAFGSAYK.[T]		0	1	2088.03		P24534	[K].LVPVGYGIK.[K]		0	1	945.577		Q9UQ80	[R].LVKPGNQNTQVTEAWNK.[V]		0	2	1927		Q15029	[R].LWGDIYFNPK.[T]		0	1	1252.64		Q13148
P52272	[R].MVPAGMGAGLER.[M]		0	4	1188.59		P07339	[R].ISVNNVLPVFDNLMQQK.[L]		0	2	1959.04		P06727	[K].LVPFATELHER.[L]		0	1	1311.71		P11586	[K].LVGPEGFVVTEAGFGADIGMEK.[F]		0	1	2223.1		P29692	[K].LVPVGYGIR.[K]		0	3	973.583		P49368	[R].IVLLDSSLEYK.[K]		0	2	1279.71		Q9UNX4	[K].IWGLDFGDCHK.[S]	1xCarbamidomethyl [C9]	0	2	1347.62		Q92598
Q96ST2	[K].LTLLPAVVMHLK.[K]		0	1	1334.82		O14561	[K].LSVNSHFMK.[D]		0	1	1062.54		P50990	[R].LVPGGGATEIELAK.[Q]		0	2	1354.76		P21333	[K].IVGPSGAAVPCK.[V]	1xCarbamidomethyl [C11]	0	3	1155.62		Q8NEJ9	[R].LVPVHYDETEAER.[E]		0	1	1557.75		P09493	[K].LVIIESDLER.[A]		0	1	1186.67		Q9NS69	[R].LWGLTEMFPER.[V]		0	1	1378.68		Q7Z3B4
Q9H4A6	[R].LTLMEEVLLLGLK.[D]		0	2	1471.88		Q15042	[K].LSVSNMVHTAK.[K]		0	1	1186.62		Q15393	[R].IVPGQFLAVDPK.[G]		0	2	1283.74		Q99714	[R].LVGQGASAVLLDLPNSGGEAQAK.[K]		0	2	2195.17		P18206	[K].LVQAAQMLQSDPYSVPAR.[D]		0	1	1974.01		Q15393	[R].IVILEYQPSK.[N]		0	1	1189.68		Q9UHD1	[K].LWGVIDVK.[R]		0	2	929.545		Q6P2E9
Q9Y2R5	[R].LVLDPYLLK.[Y]		0	1	1073.66		Q9Y4E8	[K].ISVTFDPFCYLTLPLPMK.[K]	1xCarbamidomethyl [C9]; 1xOxidation [M17]	0	1	2158.1		P48735	[R].LVPGWTKPITIGR.[H]		0	1	1437.86		P53621	[K].LVGQSIIAYLQK.[K]		0	1	1332.79		Q9BVI4	[K].LVVGGLLSPEEDQSLLLSQFR.[E]		0	2	2300.25		P51148	[K].LVLLGESAVGK.[S]		0	1	1085.66		P60709; P68032	[K].IWHHTFYNELR.[V]		0	4	1515.75		Q5H9R7
O14980	[K].LVLDSIIWAFK.[H]		0	1	1304.76		O94979	[R].ISVYSIMGGSTDGLR.[Q]		0	1	1555.78		P52209	[K].LVPLLDTGDIIIDGGNSEYR.[D]		0	3	2160.12		Q3YEC7	[K].LVGSDQAPGR.[D]		0	1	999.522		Q99623	[K].IVQAEGEAEAAK.[M]		0	1	1215.62		P45974	[K].IVILPDYLEIAR.[D]		0	3	1414.83		Q8NI36	[R].IWIFDGPTGEGR.[L]		0	2	1347.67		P63241
Q08752	[R].IVLELFADIVPK.[T]		0	1	1356.81		P07437	[R].ISVYYNEATGGK.[Y]		0	1	1301.64		Q14204	[K].LVPLLLEDGGEAPAALEAALEEK.[S]		0	2	2348.26		Q14653	[R].LVGSEVGDR.[T]		0	1	931.484		P10809	[K].LVQDVANNTNEEAGDGTTTATVLAR.[S]		0	1	2560.25		P04406	[K].LVINGNPITIFQER.[D]		0	4	1613.9		Q96T88	[K].LWNEVLASLK.[D]		0	2	1172.67		P63241
O00410	[K].LVLEQVVTSIASVADTAEEK.[F]		0	2	2102.12		P54105	[R].LSWLDGSGLGFSLEYPTISLHALSR.[D]		0	2	2719.41		Q8N1F7	[K].LVPLNQESVEER.[V]		0	1	1412.74		P07910	[K].IVGCSVHK.[G]	1xCarbamidomethyl [C4]	0	1	899.477		P35580	[K].LVQEQGSHSK.[F]		0	2	1112.57		Q99459	[K].LVLPAPQISDAELQEVVK.[V]		0	2	1949.1		Q8N1F7	[K].LVPLNQESVEER.[V]		0	1	1412.74		Q16401
P06576	[R].LVLEVAQHLGESTVR.[T]		0	5	1650.92		Q6P2E9	[K].LSYLEEAVMHLDHSDPITR.[D]		0	1	2226.09		O75390	[K].IVPNVLLEQGK.[A]		0	3	1209.72		Q13200	[R].LVGSQEELASWGHEYVR.[H]		0	1	1959.96		P25787	[K].LVQIEYALAAVAGGAPSVGIK.[A]		0	3	2027.15		P26885	[K].LVIPSELGYGER.[G]		0	1	1332.72		P52209	[K].LVPLLDTGDIIIDGGNSEYR.[D]		0	2	2160.12		A5YKK6
O75844	[R].IVLFDTLLEEYSVLNK.[D]		0	1	1896.04		P49207	[R].LSYNTASNK.[T]		0	1	997.495		P49321	[K].LVPSQEETK.[L]		0	1	1030.54		Q16401	[R].IVENSDAVTEILNNAELLK.[Q]		0	2	2085.11		P62140	[K].IVQMTEAEVR.[G]		0	1	1175.61		Q13228	[K].LVLPSLISSR.[I]		0	1	1084.67		Q15393	[R].IVPGQFLAVDPK.[G]		0	2	1283.74		P52815
Q8N201	[K].LVIFNELSSAR.[N]		0	1	1248.69		P32929	[R].LSVGLEDEEDLLEDLDQALK.[A]		0	1	2244.11		P46087	[R].LVPTGLDFGQEGFTR.[F]		0	2	1636.83		P63241	[K].IVEMSTSK.[T]	1xOxidation [M4]	0	3	910.455		P42677	[R].LVQSPNSYFMDVK.[C]		0	1	1527.75		P08727; P05783	[R].IVLQIDNAR.[L]		0	1	1041.61		O75717	[K].IVDVMDSSQQK.[T]		0	1	1249.61		Q9UQ80
P06730	[K].IVIGYQSHADTATK.[S]		0	2	1503.78		A6NHR9	[K].LYFKPIGDPVFAR.[D]		0	1	1522.84		P30085	[K].IVPVEITISLLK.[R]		0	2	1324.85		O75643	[R].IVALSSSLSNAK.[D]		0	1	1189.68		O60234	[RK].LVQTAELTK.[V]		0	2	1002.58		Q08257	[K].IVLQNGAHEVFNHR.[E]		0	1	1633.86		Q9BTW9	[R].LVDVVAVILK.[A]		0	1	1068.7		P62081
P62888	[K].LVILANNCPALR.[K]	1xCarbamidomethyl [C8]	0	1	1353.77		Q13263	[K].IVAERPGTNSTGPAPMAPPR.[A]		0	1	2019.04		P49589	[K].LVPEAVGDQK.[A]		0	1	1055.57		P50914	[K].LVAIVDVIDQNR.[A]		0	2	1354.77		O60684; P52294	[K].IVQVALNGLENILR.[L]		0	2	1551.92		P06753	[K].LVIIEGDLER.[T]		0	3	1156.66		P25398	[K].LVEALCAEHQINLIK.[V]	1xCarbamidomethyl [C6]	0	1	1750.95		P62081
P40937	[K].LVILDEADAMTQDAQNALR.[R]		0	2	2087.04		P24752	[R].IVAFADAAVEPIDFPIAPVYAASMVLK.[D]		0	1	2818.51		P42285	[K].IVIPNEESVVIYYK.[I]		0	1	1665.91		P82914	[K].IVANPEDTR.[S]		0	1	1014.52		P02768	[R].LVRPEVDVMCTAFHDNEETFLK.[K]	1xCarbamidomethyl [C10]; 1xOxidation [M9]	0	2	2666.26		Q13616	[R].LVHQNSASDDAEASMISK.[L]		0	1	1902.89		O95782	[R].LVECLETVLNK.[A]	1xCarbamidomethyl [C4]	0	1	1317.71		P62826
P35249	[K].IVILDEADSMTSAAQAALR.[R]		0	2	1975.02		P55072	[R].IVSQLLTLMDGLK.[Q]		0	4	1430.83		Q99459	[K].LVLPAPQISDAELQEVVK.[V]		0	1	1949.1		P13804	[K].IVAPELYIAVGISGAIQHLAGMK.[D]	1xOxidation [M22]	0	2	2367.31		P48047	[K].LVRPPVQVYGIEGR.[Y]		0	1	1582.91		Q4VC31	[R].IVHELNTTVPTASFAGK.[I]		0	1	1784.95		P55060	[R].IVEDEPNK.[I]		0	1	943.473		P35237
P49368	[R].IVLLDSSLEYK.[K]		0	1	1279.71		Q8IX12	[R].IVSQPQPAR.[R]		0	1	995.563		P04406	[K].LVINGNPITIFQER.[D]		0	5	1613.9		Q16658	[R].LVARPEPATGYTLEFR.[S]		0	1	1819.97		P02100	[K].LVSAVAIALAHK.[Y]		0	1	1192.74		Q9NZ45	[K].IVHAFDMEDLGDK.[A]		0	1	1489.7		Q08170	[R].LVEDKPGSR.[R]		0	2	1000.54		Q15291
P06753	[K].LVIIEGDLER.[T]		0	1	1156.66		P49368	[R].IVSRPEELREDDVGTGAGLLEIK.[K]		1	2	2496.33		O15067	[K].LVHSLFESIMSTQESSNPNNVLK.[F]		0	1	2574.29		P17174	[R].IVASTLSNPELFEEWTGNVK.[T]		0	1	2234.13		Q9UPN3	[K].LVSDANEQYK.[L]		0	1	1166.57		Q96E39	[R].IVEVLLIK.[D]		0	1	926.628		O95747	[K].IVEEPQSNR.[S]		0	2	1071.54		P33991
P48556	[K].LVLLELNFLPTTGTK.[L]		0	2	1658.97		O95782	[R].IVSSASTDLQDYTYYFVPAPWLSVK.[L]		0	1	2850.42		Q9UQ80	[R].LVKPGNQNTQVTEAWNK.[V]		0	2	1927		P11940	[R].IVATKPLYVALAQR.[K]		0	2	1542.94		Q13492	[K].LVSDDLDSSLANLVGNLGIGNGTTK.[N]		0	2	2473.28		P38159	[R].IVEVLLMK.[D]		0	2	944.585		Q7Z3B4	[K].LVEHGLNETIHIR.[G]		0	1	1530.84		Q9Y3I0
Q15393	[R].IVILEYQPSK.[N]		0	1	1189.68		Q9Y266	[R].LVSSDPEINTK.[K]		0	1	1202.63		P62081	[K].IVKPNGEKPDEFESGISQALLELEMNSDLK.[A]		0	2	3330.68		P30876	[R].IVATLPYIK.[Q]		0	1	1017.63		Q06830	[R].LVQAFQFTDK.[H]		0	1	1196.63		P38159	[R].IVEVLLMK.[D]	1xOxidation [M7]	0	1	960.58		P02545	[R].LVEIDNGK.[Q]		0	1	887.483		P02768
P51148	[K].LVLLGESAVGK.[S]		0	2	1085.66		P08238	[R].LVSSPCCIVTSTYGWTANMER.[I]	2xCarbamidomethyl [C6; C7]	0	4	2432.1		P62081	[K].IVKPNGEKPDEFESGISQALLELEMNSDLK.[A]	1xOxidation [M25]	0	1	3346.67		P49588	[R].IVAVTGAEAQK.[A]		0	1	1086.62		P61224	[K].LVVLGSGGVGK.[S]		0	1	985.604		O14745	[R].LVEVNGENVEK.[E]		0	1	1229.64		Q6P2E9	[R].IVELPAPADFLSLSSETKPK.[L]		0	1	2142.17		P0DMV9
Q9BVP2	[K].LVLILNK.[S]		0	1	812.56		P49588	[R].LVSVLQNK.[M]		0	1	900.551		O75439	[R].IVLAAAGGVSHDELLDLAK.[F]		0	1	1892.05		P21964	[K].IVDAVIQEHQPSVLLELGAYCGYSAVR.[M]	1xCarbamidomethyl [C21]	0	1	2987.53		P62244	[K].IVVNLTGR.[L]		0	2	871.536		P04181	[K].IVFAAGNFWGR.[T]		0	1	1237.65		P63241	[K].IVEMSTSK.[T]	1xOxidation [M4]	0	4	910.455		Q96AG4
P45974	[K].IVILPDYLEIAR.[D]		0	4	1414.83		Q13451	[K].IVSWLEMEYGLSEK.[E]		0	1	1683.83		Q9BVJ6	[K].LVLADLLEPVK.[T]		0	1	1209.75		P27824	[R].IVDDWANDGWGLK.[K]		0	1	1488.71		P57721; Q15366	[R].LVVPASQCGSLIGK.[G]	1xCarbamidomethyl [C8]	0	2	1428.79		P00491	[R].LVFGFLNGR.[A]		0	1	1022.58		Q16401	[R].IVENSDAVTEILNNAELLK.[Q]		0	1	2085.11		Q9H583
P00338	[K].LVIITAGAR.[Q]		0	1	913.583		Q02790	[K].IVSWLEYESSFSNEEAQK.[A]		0	1	2146		Q96G03	[R].IVLANDPDADR.[L]		0	1	1198.61		P33240	[R].IVDPEIALK.[I]		0	1	997.593		Q96J01	[K].LWEVQCESPTFTVAWHPK.[R]	1xCarbamidomethyl [C6]	0	1	2215.06		P20340	[K].LVFLGEQSVGK.[T]		0	1	1176.66		A5YKK6	[R].IVEPPENIQEK.[I]		0	1	1295.68		P49589
P04406	[K].LVINGNPITIFQER.[D]		0	8	1613.9		Q9BWD1	[R].IVSWSQVGVEPSIMGIGPIPAIK.[Q]		0	1	2378.32		P15104	[K].LVLCEVFK.[Y]	1xCarbamidomethyl [C4]	0	1	1007.56		O75190	[R].IVENGQER.[V]		0	3	944.48		Q15029	[R].LWGDIYFNPK.[T]		0	2	1252.64		Q9NR31; Q9Y6B6	[K].LVFLGLDNAGK.[T]		0	1	1146.65		O00571	[R].IVEQDTMPPK.[G]		0	3	1157.59		Q08J23
P78527	[K].LVINTEEVFRPYAK.[H]		0	1	1678.92		Q9Y4E8	[K].LVSWYTLMEGQEPIAR.[K]		0	1	1892.96		P61081	[K].LVICPDEGFYK.[S]	1xCarbamidomethyl [C4]	0	1	1340.66		O95400	[K].LVDPVAGSGGPGSR.[F]		0	1	1268.66		Q9UNX4	[K].IWGLDFGDCHK.[S]	1xCarbamidomethyl [C9]	0	3	1347.62		Q8TEQ6	[R].IVFNLCPLQTEDDK.[Q]	1xCarbamidomethyl [C6]	0	1	1691.83		P52815	[K].LVESLPQEIK.[A]		0	1	1155.66		P50990
Q99459	[K].LVLPAPQISDAELQEVVK.[V]		0	1	1949.1		P24666	[K].LVTDQNISENWR.[V]		0	1	1474.73		P55060	[K].LVLDAFALPLTNLFK.[A]		0	5	1674.98		P55265	[K].LVDQSGPPHEPK.[F]		0	2	1303.66		Q9NS69	[R].LWGLTEMFPER.[V]		0	2	1378.68		Q16531	[K].LVFSNVNLK.[E]		0	1	1033.6		Q96E39	[R].IVEVLLIK.[D]		0	1	926.628		Q15393
P42285	[K].IVIPNEESVVIYYK.[I]		0	1	1665.91		O94979	[K].LVTFENVR.[M]		0	1	977.541		Q00610	[K].IVLDNSVFSEHR.[N]		0	1	1415.73		Q9BTW9	[R].LVDVVAVILK.[A]		0	1	1068.7		P60709; P0CG38; P68032	[K].IWHHTFYNELR.[V]		0	4	1515.75		P54136	[K].IVFVPGCSIPLTIVK.[S]	1xCarbamidomethyl [C7]	0	1	1642.96		P38159	[R].IVEVLLMK.[D]	1xOxidation [M7]	0	1	960.58		P52209
P26885	[K].LVIPSELGYGER.[G]		0	1	1332.72		P80303	[R].LVTLEEFLK.[A]		0	1	1091.63		Q9Y2R5	[R].LVLDPYLLK.[Y]		0	1	1073.66		P25398	[K].LVEALCAEHQINLIK.[V]	1xCarbamidomethyl [C6]	0	3	1750.95		Q8NI36	[R].IWIFDGPTGEGR.[L]		0	2	1347.67		P07910	[K].IVGCSVHK.[G]	1xCarbamidomethyl [C4]	0	2	899.477		P00491	[R].LVFGFLNGR.[A]		0	1	1022.58		Q14204
Q92616	[K].LVLPSLLAALEEESWR.[T]		0	2	1826.01		Q8IUI8	[R].LVTLLQEVDTIEQETIKPLDDCQK.[L]	1xCarbamidomethyl [C22]	0	1	2828.46		O14980	[K].LVLDSIIWAFK.[H]		0	1	1304.76		O95782	[R].LVECLETVLNK.[A]	1xCarbamidomethyl [C4]	0	1	1317.71		Q9NT62	[R].LWLFGYDEQR.[Q]		0	2	1326.65		Q92621	[K].LVGDFTHDQSISQK.[L]		0	1	1574.78		Q9NR31; Q9Y6B6	[K].LVFLGLDNAGK.[T]		0	2	1146.65		Q8N1F7
P08727; P05783	[R].IVLQIDNAR.[L]		0	1	1041.61		Q96AG4	[K].LVTLPVSFAQLK.[N]		0	2	1315.8		O00410	[K].LVLEQVVTSIASVADTAEEK.[F]		0	3	2102.12		P55060	[R].IVEDEPNK.[I]		0	2	943.473		Q96T88	[K].LWNEVLASLK.[D]		0	1	1172.67		Q00341	[R].LVGEIMQETGTR.[I]		0	1	1333.68		Q8TEQ6	[R].IVFNLCPLQTEDDK.[Q]	1xCarbamidomethyl [C6]	0	3	1691.83		O75390
Q08257	[K].IVLQNGAHEVFNHR.[E]		0	1	1633.86		P51692; P42229	[R].LVTQDTENELK.[K]		0	1	1289.66		P06576	[R].LVLEVAQHLGESTVR.[T]		0	4	1650.92		Q08170	[R].LVEDKPGSR.[R]		0	1	1000.54		Q96FV9	[R].LWNLCPDNMEACK.[S]	2xCarbamidomethyl [C5; C12]	0	1	1650.71		P53597	[K].LVGGTTPGK.[G]		0	2	829.478		Q16531	[K].LVFSNVNLK.[E]		0	1	1033.6		P49321
Q00610	[K].IVLDNSVFSEHR.[N]		0	2	1415.73		P07900	[R].LVTSPCCIVTSTYGWTANMER.[I]	2xCarbamidomethyl [C6; C7]	0	4	2446.12		O75844	[R].IVLFDTLLEEYSVLNK.[D]		0	1	1896.04		P47756	[R].LVEDMENK.[I]	1xOxidation [M5]	0	1	993.456		P63244	[K].LWNTLGVCK.[Y]	1xCarbamidomethyl [C8]	0	1	1090.57		P12268	[R].LVGIISSR.[D]		0	1	844.525		P54136	[K].IVFVPGCSIPLTIVK.[S]	1xCarbamidomethyl [C7]	0	2	1642.96		P11586
Q5UIP0	[K].LVLSLEPLEHPLISSPSFFSK.[H]		0	1	2340.28		O95163	[R].IVTVVPQDTK.[L]		0	1	1099.64		Q8N201	[K].LVIFNELSSAR.[N]		0	1	1248.69		Q9NU22	[R].LVEGLDQFTGEVISSVSELQSLK.[V]		0	1	2478.3		Q9GZL7	[K].IWSTVPTDEEDEMEESTNRPR.[K]		0	1	2521.11		P21333	[K].IVGPSGAAVPCK.[V]	1xCarbamidomethyl [C11]	0	3	1155.62		Q00341	[R].LVGEIMQETGTR.[I]		0	1	1333.68		P46087
P55060	[K].LVLDAFALPLTNLFK.[A]		0	6	1674.98		Q6P2Q9	[K].LVVDSHVQYR.[L]		0	1	1215.65		P06730	[K].IVIGYQSHADTATK.[S]		0	1	1503.78		Q13148	[R].LVEGILHAPDAGWGNLVYVVNYPK.[D]		0	1	2624.39		O43172	[K].LWSVPDCNLLHTLR.[G]	1xCarbamidomethyl [C7]	0	2	1723.89		Q99714	[R].LVGQGASAVLLDLPNSGGEAQAK.[K]		0	2	2195.17		O95400	[K].LVDPVAGSGGPGSR.[F]		0	1	1268.66		P30085
P15104	[K].LVLCEVFK.[Y]	1xCarbamidomethyl [C4]	0	1	1007.56		Q01469	[K].LVVECVMNNVTCTR.[I]	2xCarbamidomethyl [C5; C12]	0	1	1694.8		P62888	[K].LVILANNCPALR.[K]	1xCarbamidomethyl [C8]	0	1	1353.77		Q92598	[K].LVEHFCAEFK.[T]	1xCarbamidomethyl [C6]	0	1	1279.61		P49593	[R].LWEVAGQWQK.[Q]		0	2	1244.64		P53621	[K].LVGQSIIAYLQK.[K]		0	1	1332.79		P35580	[R].IVGLDQVTGMTETAFGSAYK.[T]		0	1	2088.03		P29692
P54136	[K].IVFVPGCSIPLTIVK.[S]	1xCarbamidomethyl [C7]	0	5	1642.96		Q16531	[R].IVVFQYSDGK.[L]		0	1	1155.6		P35249	[K].IVILDEADSMTSAAQAALR.[R]		0	1	1975.02		Q7Z3B4	[K].LVEHGLNETIHIR.[G]		0	1	1530.84		Q9UMS4	[R].IWSVPNASCVQVVR.[A]	1xCarbamidomethyl [C9]	0	1	1614.84		Q3YEC7	[K].LVGSDQAPGR.[D]		0	1	999.522		P33240	[R].IVDPEIALK.[I]		0	1	997.593		Q8NEJ9
P10606	[R].IVGCICEEDNTSVVWFWLHK.[G]	2xCarbamidomethyl [C4; C6]	0	1	2492.17		Q9BVI4	[K].LVVGGLLSPEEDQSLLLSQFR.[E]		0	1	2300.25		P49368	[R].IVLLDSSLEYK.[K]		0	1	1279.71		P02545	[R].LVEIDNGK.[Q]		0	2	887.483		Q15029	[K].IYADTFGDINYQEFAK.[R]		0	1	1894.89		Q13200	[R].LVGSQEELASWGHEYVR.[H]		0	1	1959.96		P27824	[R].IVDDWANDGWGLK.[K]		0	1	1488.71		P18206
P07910	[K].IVGCSVHK.[G]	1xCarbamidomethyl [C4]	0	1	899.477		P61224	[K].LVVLGSGGVGK.[S]		0	1	985.604		P06753	[K].LVIIEGDLER.[T]		0	1	1156.66		P07339	[K].LVDQNIFSFYLSR.[D]		0	2	1601.83		P50990	[K].LYAVHQEGNK.[N]		0	5	1158.59		Q9BQG0	[K].LVGSVNLFSDENVPR.[L]		0	1	1645.85		O43583	[K].LTVENSPK.[Q]		0	1	887.483		Q99623
Q15046	[K].LVGEFLEVTCINPTFICDHPQIMSPLAK.[W]	2xCarbamidomethyl [C10; C17]	0	2	3229.61		P57721; Q15366	[R].LVVPASQCGSLIGK.[G]	1xCarbamidomethyl [C8]	0	2	1428.79		P48556	[K].LVLLELNFLPTTGTK.[L]		0	1	1658.97		Q9BQG0	[K].LVGSVNLFSDENVPR.[L]		0	1	1645.85		P52788	[R].LYCPVEFSK.[E]	1xCarbamidomethyl [C3]	0	1	1142.56		P51665	[R].IVGWYHTGPK.[L]		0	2	1157.61		P48147	[K].ITVPFLEQCPIR.[G]	1xCarbamidomethyl [C9]	0	1	1472.79		P61586
Q00341	[R].IVGELEQMVSEDVPLDHR.[V]		0	1	2066.02		Q15365	[R].LVVPATQCGSLIGK.[G]	1xCarbamidomethyl [C8]	0	1	1442.8		Q15393	[R].IVILEYQPSK.[N]		0	1	1189.68		P51665	[R].IVGWYHTGPK.[L]		0	4	1157.61		P54136	[K].IYDALDVSLIER.[G]		0	2	1406.75		P41091	[K].IVLTNPVCTEVGEK.[I]	1xCarbamidomethyl [C8]	0	1	1558.81		P21333	[R].LTVSSLQESGLK.[V]		0	1	1261.7		P41091
P30419	[K].LVGFISAIPANIHIYDTEK.[K]		0	1	2101.13		Q5T4S7	[R].LVVSSLEALESCFAVGPIIEK.[E]	1xCarbamidomethyl [C12]	0	2	2261.21		P51148	[K].LVLLGESAVGK.[S]		0	1	1085.66		Q9NZ45	[K].IVHAFDMEDLGDK.[A]		0	1	1489.7		A6NHR9	[R].IYDETQGR.[Q]		0	1	981.464		P52815	[K].LVESLPQEIK.[A]		0	2	1155.66		P35268	[K].ITVTSEVPFSK.[R]		0	1	1207.66		P11171
P35580	[R].IVGLDQVTGMTETAFGSAYK.[T]		0	1	2088.03		P21333	[R].LVSNHSLHETSSVFVDSLTK.[A]		0	1	2200.12		P45974	[K].IVILPDYLEIAR.[D]		0	3	1414.83		P45974	[K].IVILPDYLEIAR.[D]		0	3	1414.83		P62750	[K].LYDIDVAK.[V]		0	2	936.504		P62826	[K].LVLVGDGGTGK.[T]		0	1	1015.58		Q13185	[R].LTWHSCPEDEAQ.[-]	1xCarbamidomethyl [C6]	0	1	1472.61		Q5UIP0
P21333	[K].IVGPSGAAVPCK.[V]	1xCarbamidomethyl [C11]	0	3	1155.62		O00231	[R].LVSLYFDTK.[R]		0	1	1085.59		P00338	[K].LVIITAGAR.[Q]		0	2	913.583		P00338	[K].LVIITAGAR.[Q]		0	2	913.583		O60884	[K].LYDILGVPPGASENELK.[K]		0	1	1814.95		Q9Y3I0	[K].LVMEEAPESYK.[N]		0	1	1295.62		P17174	[R].ITWSNPPAQGAR.[I]		0	2	1297.66		O75439
Q99714	[R].LVGQGASAVLLDLPNSGGEAQAK.[K]		0	2	2195.17		Q9BQG0	[R].LVSIVDSLHLEMEEALTEQVAR.[F]		0	1	2482.29		P24534	[K].LVPVGYGIK.[K]		0	1	945.577		P04406	[K].LVINGNPITIFQER.[D]		0	4	1613.9		O75643	[R].LYDLNHNEIGELIR.[M]		0	1	1698.88		P02768	[R].LVRPEVDVMCTAFHDNEETFLK.[K]	1xCarbamidomethyl [C10]; 1xOxidation [M9]	0	2	2666.26		P12829	[K].ITYGQCGDVLR.[A]	1xCarbamidomethyl [C6]	0	2	1281.63		Q9BVJ6
P53621	[K].LVGQSIIAYLQK.[K]		0	1	1332.79		O43707	[K].LVSIGAEEIVDGNAK.[M]		0	1	1514.81		Q9BXP5	[R].IVHSLDYYNTCEYPNEDEMPNR.[C]	1xCarbamidomethyl [C11]	0	1	2759.17		Q99459	[K].LVLPAPQISDAELQEVVK.[V]		0	1	1949.1		Q9Y3F4	[R].IYDLNKPEAEPK.[E]		0	1	1416.74		P48047	[K].LVRPPVQVYGIEGR.[Y]		0	2	1582.91		Q9Y5J9	[R].LVAAEQQK.[A]		0	2	886.499		Q96G03
Q3YEC7	[K].LVGSDQAPGR.[D]		0	1	999.522		P49321	[K].LVPSQEETK.[L]		0	1	1030.54		P29692	[K].LVPVGYGIR.[K]		0	3	973.583		P42285	[K].IVIPNEESVVIYYK.[I]		0	1	1665.91		Q96EE3	[R].IYEAPDVMNLSQWSLQHEISCK.[L]	1xCarbamidomethyl [C21]	0	1	2648.25		P02100	[K].LVSAVAIALAHK.[Y]		0	1	1192.74		P49915	[K].IVADFSASVK.[K]		0	1	1036.57		P52434
Q13200	[R].LVGSQEELASWGHEYVR.[H]		0	1	1959.96		P46087	[R].LVPTGLDFGQEGFTR.[F]		0	1	1636.83		P18206	[K].LVQAAQMLQSDPYSVPAR.[D]		0	2	1974.01		P26885	[K].LVIPSELGYGER.[G]		0	1	1332.72		Q9HB71	[K].IYEDGDDDMK.[R]		0	3	1200.47		Q5UIP0	[R].LVSDIIDPVALEIPLSK.[N]		0	1	1822.06		Q13263	[K].IVAERPGTNSTGPAPMAPPR.[A]		0	1	2019.04		P15104
Q9BQG0	[K].LVGSVNLFSDENVPR.[L]		0	1	1645.85		P30085	[K].IVPVEITISLLK.[R]		0	2	1324.85		P80303	[R].LVTLEEFLK.[A]		0	1	1091.63		Q92616	[K].LVLPSLLAALEEESWR.[T]		0	2	1826.01		P25788	[K].LYEEGSNK.[R]		0	2	939.442		Q96KR1	[K].LVSDSLSEHEK.[N]		0	1	1243.62		Q99714	[R].LVAGEMGQNEPDQGGQR.[G]		0	1	1785.82		Q00610
P51665	[R].IVGWYHTGPK.[L]		0	3	1157.61		P29692	[K].LVPVGYGIR.[K]		0	3	973.583		Q8IUI8	[R].LVTLLQEVDTIEQETIKPLDDCQK.[L]	1xCarbamidomethyl [C22]	0	1	2828.46		P08727; P05783	[R].IVLQIDNAR.[L]		0	1	1041.61		O43172	[K].IWTHPGWSPLK.[T]		0	1	1321.71		P05787	[K].LVSESSDVLPK.[-]		0	1	1173.64		Q14137	[R].LVAGSTDQLLSAFVPPEEPPLQPAR.[W]		0	1	2632.4		O14980
Q9NZ45	[K].IVHAFDMEDLGDK.[A]		0	1	1489.7		Q8NEJ9	[R].LVPVHYDETEAER.[E]		0	1	1557.75		Q96AG4	[K].LVTLPVSFAQLK.[N]		0	2	1315.8		Q08257	[K].IVLQNGAHEVFNHR.[E]		0	1	1633.86		P52209	[K].LVPLLDTGDIIIDGGNSEYR.[D]		0	2	2160.12		P11766	[K].LVSEYMSK.[K]		0	1	956.476		P48507	[K].IVAIGTSDLDK.[T]		0	1	1131.63		Q08752
Q4VC31	[R].IVHELNTTVPTASFAGK.[I]		0	1	1784.95		P37837	[K].LVPVLSAK.[A]		0	3	826.54		P51692; P42229	[R].LVTQDTENELK.[K]		0	1	1289.66		Q5UIP0	[K].LVLSLEPLEHPLISSPSFFSK.[H]		0	1	2340.28		Q12904	[K].IWEQIQPDLHTNDECVATYK.[G]	1xCarbamidomethyl [C15]	0	1	2460.15		O75874	[R].LVSGWVKPIIIGR.[H]		0	1	1437.89		Q15257	[K].LVALLNTLDR.[W]		0	1	1127.68		O00410
Q9NXG2	[K].LVHHILQDMYK.[T]		0	2	1396.74		P18206	[K].LVQAAQMLQSDPYSVPAR.[D]		0	1	1974.01		P07900	[R].LVTSPCCIVTSTYGWTANMER.[I]	2xCarbamidomethyl [C6; C7]	0	6	2446.12		P11171	[R].IVITGDADIDHDQVLVQAIK.[E]		0	1	2163.17		Q05048	[K].LWEISTGR.[T]		0	1	961.51		O43707	[K].LVSIGAEEIVDGNAK.[M]		0	1	1514.81		P22087	[R].IVALNAHTFLR.[N]		0	1	1254.73		P06576
Q13616	[R].LVHQNSASDDAEASMISK.[L]		0	1	1902.89		Q99623	[K].IVQAEGEAEAAK.[M]		0	1	1215.62		O95163	[R].IVTVVPQDTK.[L]		0	1	1099.64		P41091	[K].IVLTNPVCTEVGEK.[I]	1xCarbamidomethyl [C8]	0	1	1558.81		Q15365	[R].LVVPATQCGSLIGK.[G]	1xCarbamidomethyl [C8]	0	1	1442.8		Q9BXW9	[K].LVSPLCLAPYFR.[L]	1xCarbamidomethyl [C6]	0	1	1435.78		O75643	[R].IVALSSSLSNAK.[D]		0	2	1189.68		Q8N201
Q9BXP5	[R].IVHSLDYYNTCEYPNEDEMPNR.[C]	1xCarbamidomethyl [C11]	0	1	2759.17		P50897	[R].LVQAEYWHDPIK.[E]		0	1	1498.77		Q6P2Q9	[K].LVVDSHVQYR.[L]		0	1	1215.65		P51148	[K].LVLLGESAVGK.[S]		0	1	1085.66		Q92616	[K].IVVSNTPR.[T]		0	1	885.515		O60234	[RK].LVQTAELTK.[V]		0	2	1002.58		Q14697	[K].LVAIVDPHIK.[V]		0	1	1104.68		P62888
O15067	[K].LVHSLFESIMSTQESSNPNNVLK.[F]		0	1	2574.29		Q06830	[R].LVQAFQFTDK.[H]		0	1	1196.63		Q01469	[K].LVVECVMNNVTCTR.[I]	2xCarbamidomethyl [C5; C12]	0	1	1694.8		Q06203	[R].IVLVDDSIVR.[G]		0	1	1128.66		P01111	[K].LVVVGAGGVGK.[S]		0	1	955.593		Q8IX12	[R].IVSQPQPAR.[R]		0	1	995.563		P50914	[K].LVAIVDVIDQNR.[A]		0	2	1354.77		P50914
Q9UQ80	[R].LVKPGNQNTQVTEAWNK.[V]		0	2	1927		P10809	[K].LVQDVANNTNEEAGDGTTTATVLAR.[S]		0	1	2560.25		O00170	[K].LVVEEYYEVLDHCSSILNK.[Y]	1xCarbamidomethyl [C13]	0	1	2310.13		P62826	[K].LVLVGDGGTGK.[T]		0	2	1015.58		P54577	[R].LVVVLCNLKPQK.[M]	1xCarbamidomethyl [C6]	0	1	1410.85		Q9Y266	[R].LVSSDPEINTK.[K]		0	2	1202.63		P82914	[K].IVANPEDTR.[S]		0	1	1014.52		P35249
P62081	[K].IVKPNGEKPDEFESGISQALLELEMNSDLK.[A]		0	2	3330.68		P25787	[K].LVQIEYALAAVAGGAPSVGIK.[A]		0	3	2027.15		Q9Y2A7	[K].LVVENVDVLTQMR.[T]		0	1	1515.82		P35237	[R].LVLVNAVYFR.[G]		0	1	1193.7		Q13257	[K].LVVVISNIESGEVLER.[W]		0	2	1755.99		P08238	[R].LVSSPCCIVTSTYGWTANMER.[I]	2xCarbamidomethyl [C6; C7]	0	2	2432.1		Q16658	[R].LVARPEPATGYTLEFR.[S]		0	2	1819.97		P06753
P62081	[K].IVKPNGEKPDEFESGISQALLELEMNSDLK.[A]	1xOxidation [M25]	0	3	3346.67		P62140	[K].IVQMTEAEVR.[G]		0	2	1175.61		Q16531	[R].IVVFQYSDGK.[L]		0	1	1155.6		Q15291	[R].IVIWDFLTR.[G]		0	1	1162.66		P07195	[K].IVVVTAGVR.[Q]		0	3	913.583		P49588	[R].LVSVLQNK.[M]		0	1	900.551		P17174	[R].IVASTLSNPELFEEWTGNVK.[T]		0	1	2234.13		P48556
O75439	[R].IVLAAAGGVSHDELLDLAK.[F]		0	1	1892.05		P49903	[K].LVVTQEDVELAYQEAMMNMAR.[L]		0	1	2441.15		Q9BVI4	[K].LVVGGLLSPEEDQSLLLSQFR.[E]		0	4	2300.25		P33991	[K].LVIWGTDVNVAACK.[E]	1xCarbamidomethyl [C13]	0	1	1545.81		P35579	[K].LVWVPSDK.[S]		0	2	943.525		Q9Y4E8	[K].LVSWYTLMEGQEPIAR.[K]		0	1	1892.96		P11940	[R].IVATKPLYVALAQR.[K]		0	1	1542.94		Q15393
Q9BVJ6	[K].LVLADLLEPVK.[T]		0	2	1209.75		Q71UM5; P42677	[R].LVQSPNSYFMDVK.[C]		0	1	1527.75		Q06546	[R].LVTECEQK.[K]	1xCarbamidomethyl [C5]	0	1	1006.49		P02768	[K].LVNEVTEFAK.[T]		0	1	1149.62		Q14692	[K].LVYAPLSGVGGVLYDK.[D]		0	1	1650.91		Q6RFH5	[K].LVTCTGYHQVR.[V]	1xCarbamidomethyl [C4]	0	1	1333.67		P49588	[R].IVAVTGAEAQK.[A]		0	1	1086.62		P51148
Q96G03	[R].IVLANDPDADR.[L]		0	1	1198.61		O60684; P52294	[K].IVQVALNGLENILR.[L]		0	2	1551.92		P62244	[K].IVVNLTGR.[L]		0	4	871.536		Q8N1F7	[K].IVNGHLQPNLVDLCASVAELDDK.[S]	1xCarbamidomethyl [C14]	0	1	2520.28		Q99798	[K].IVYGHLDDPASQEIER.[G]		0	1	1841.9		P24666	[K].LVTDQNISENWR.[V]		0	1	1474.73		Q9UG63	[K].LVDEEPQLTK.[R]		0	1	1171.62		P45974
P52434	[R].LVIASTLYEDGTLDDGEYNPTDDRPSR.[A]		0	1	3012.41		P02768	[R].LVRPEVDVMCTAFHDNEETFLK.[K]	1xCarbamidomethyl [C10]; 1xOxidation [M9]	0	3	2666.26		Q15365	[R].LVVPATQCGSLIGK.[G]	1xCarbamidomethyl [C8]	0	1	1442.8		P0DMV9	[R].LVNHFVEEFK.[R]		0	3	1261.66		P02786	[R].LVYLVENPGGYVAYSK.[A]		0	1	1771.93		O94979	[K].LVTFENVR.[M]		0	2	977.541		O95989	[R].LVGIFENQER.[K]		0	1	1204.63		P00338
P61081	[K].LVICPDEGFYK.[S]	1xCarbamidomethyl [C4]	0	1	1340.66		P48047	[K].LVRPPVQVYGIEGR.[Y]		0	1	1582.91		Q9UMY4	[K].IVVPPLPGK.[A]		0	1	919.598		Q96AG4	[R].LVNLQHLDLLNNK.[L]		0	1	1533.87		O00764	[R].LVYVCDPVLGDK.[W]	1xCarbamidomethyl [C5]	0	1	1377.71		P80303	[R].LVTLEEFLK.[A]		0	1	1091.63		P21333	[K].IVGPSGAAVPCK.[V]	1xCarbamidomethyl [C11]	0	4	1155.62		P04406
P11171	[R].IVITGDADIDHDQVLVQAIK.[E]		0	1	2163.17		P02100	[K].LVSAVAIALAHK.[Y]		0	1	1192.74		Q92616	[K].IVVSNTPR.[T]		0	1	885.515		Q92974	[R].LVNLYGLLHGLQAAVAQQDTLMEAR.[F]		0	1	2724.45		P61086	[R].LWAHVYAGAPVSSPEYTK.[K]		0	1	1975.99		Q96AG4	[K].LVTLPVSFAQLK.[N]		0	1	1315.8		Q99714	[R].LVGQGASAVLLDLPNSGGEAQAK.[K]		0	2	2195.17		P78527
P41091	[K].IVLTNPVCTEVGEK.[I]	1xCarbamidomethyl [C8]	0	1	1558.81		Q13492	[K].LVSDDLDSSLANLVGNLGIGNGTTK.[N]		0	2	2473.28		P49903	[K].LVVTQEDVELAYQEAMMNMAR.[L]		0	1	2441.15		P10515	[K].LVPADNEK.[G]		0	2	885.468		Q16718	[K].LWEPLVEEPPADQWK.[W]		0	1	1836.92		P51692; P42229	[R].LVTQDTENELK.[K]		0	2	1289.66		P04406	[K].LVINGNPITIFQER.[D]		0	5	1613.9		Q99459
P30740; P50453	[RK].LVLVNAIYFK.[G]		0	1	1179.71		P54819	[K].LVSDEMVVELIEK.[N]		0	2	1503.8		P10599	[K].LVVVDFSATWCGPCK.[M]	2xCarbamidomethyl [C11; C14]	0	1	1738.83		Q9H583	[K].LVPDLLAIVQR.[K]		0	3	1236.77		Q12788	[K].LWALQDFSCLK.[T]	1xCarbamidomethyl [C9]	0	1	1380.7		P49368	[R].IVSRPEELREDDVGTGAGLLEIK.[K]		1	2	2496.33		Q99459	[K].LVLPAPQISDAELQEVVK.[V]		0	1	1949.1		P42285
P48047	[K].LVRPPVQVYGIEGR.[Y]		0	1	1582.91		Q12931	[K].LVSDGQALPEMEIHLQTNAEK.[G]		0	2	2323.16		P54577	[R].LVVVLCNLKPQK.[M]	1xCarbamidomethyl [C6]	0	1	1410.85		P49589	[K].LVPEAVGDQK.[A]		0	2	1055.57		P04818	[K].IWDANGSR.[D]		0	1	918.443		P42677	[R].LVQSPNSYFMDVK.[C]		0	1	1527.75		Q5UIP0	[K].LVIPLVVHSAQK.[V]		0	1	1303.81		P26885
P02100	[K].LVSAVAIALAHK.[Y]		0	1	1192.74		Q5UIP0	[R].LVSDIIDPVALEIPLSK.[N]		0	1	1822.06		P07195	[K].IVVVTAGVR.[Q]		0	2	913.583		P61586	[K].LVIVGDGACGK.[T]	1xCarbamidomethyl [C9]	0	1	1088.58		Q13347	[R].LWDCETGK.[Q]	1xCarbamidomethyl [C4]	0	3	1008.45		Q8IYB8	[R].LVQQGLLTPDMLK.[Q]		0	1	1455.82		P26885	[K].LVIPSELGYGER.[G]		0	1	1332.72		Q08257
Q13492	[K].LVSDDLDSSLANLVGNLGIGNGTTK.[N]		0	3	2473.28		Q96KR1	[K].LVSDSLSEHEK.[N]		0	1	1243.62		Q14692	[K].LVYAPLSGVGGVLYDK.[D]		0	1	1650.91		Q15393	[R].IVILEYQPSK.[N]		0	1	1189.68		P43034	[K].LWDFQGFECIR.[T]	1xCarbamidomethyl [C9]	0	1	1470.68		P10809	[K].LVQDVANNTNEEAGDGTTTATVLAR.[S]		0	1	2560.25		Q13228	[K].LVLPSLISSR.[I]		0	1	1084.67		P49368
P54819	[K].LVSDEMVVELIEK.[N]		0	2	1503.8		P05787	[K].LVSESSDVLPK.[-]		0	1	1173.64		Q99798	[K].IVYGHLDDPASQEIER.[G]		0	1	1841.9		P09493	[K].LVIIESDLER.[A]		0	1	1186.67		Q9Y3F4	[R].LWDHATMTEVK.[S]		0	2	1330.65		P02768	[K].LVNEVTEFAK.[T]		0	1	1149.62		Q08257	[K].IVLQNGAHEVFNHR.[E]		0	1	1633.86		O75643
Q12931	[K].LVSDGQALPEMEIHLQTNAEK.[G]		0	3	2323.16		P36776	[K].IVSGEAESVEVTPENLQDFVGKPVFTVER.[M]		0	1	3175.62		P02786	[R].LVYLVENPGGYVAYSK.[A]		0	2	1771.93		P48556	[K].LVLLELNFLPTTGTK.[L]		0	1	1658.97		Q9NVJ2	[K].IWDIGGQPR.[F]		0	4	1041.55		P0DMV9	[R].LVNHFVEEFK.[R]		0	3	1261.66		P41091	[K].IVLTNPVCTEVGEK.[I]	1xCarbamidomethyl [C8]	0	1	1558.81		P22087
Q5UIP0	[R].LVSDIIDPVALEIPLSK.[N]		0	1	1822.06		O75874	[R].LVSGWVKPIIIGR.[H]		0	1	1437.89		Q12788	[K].LWALPQCQLLGVFSGHR.[R]	1xCarbamidomethyl [C7]	0	1	1982.04		Q4VC31	[R].IVHELNTTVPTASFAGK.[I]		0	1	1784.95		Q13610	[K].IWDILGDRPSLVHSR.[D]		0	1	1763.96		Q7RTV0	[K].IVNLGSSK.[T]		0	3	817.478		Q06203	[R].IVLVDDSIVR.[G]		0	1	1128.66		Q15257
Q96KR1	[K].LVSDSLSEHEK.[N]		0	1	1243.62		P41091	[K].IVSLFAEHNDLQYAAPGGLIGVGTK.[I]		0	1	2570.36		Q12788	[K].LWALQDFSCLK.[T]	1xCarbamidomethyl [C9]	0	1	1380.7		Q9NXG2	[K].LVHHILQDMYK.[T]		0	1	1396.74		Q6RFH5	[K].IWDLQGSEEPVFR.[A]		0	1	1575.78		Q96AG4	[R].LVNLQHLDLLNNK.[L]		0	1	1533.87		P62826	[K].LVLVGDGGTGK.[T]		0	1	1015.58		P12270
P05787	[K].LVSESSDVLPK.[-]		0	2	1173.64		O60234	[RK].LVQTAELTK.[V]		0	1	1002.58		P57721; Q15366	[R].LVVPASQCGSLIGK.[G]	1xCarbamidomethyl [C8]	0	2	1428.79		Q9Y5J1	[R].LVHLPSCTVFSNFPVIK.[N]	1xCarbamidomethyl [C7]	0	1	1958.06		P63244	[R].LWDLTTGTTTR.[R]		0	1	1264.65		O95810	[K].LVNMLDAVQENQHK.[M]		0	1	1638.83		P35237	[R].LVLVNAVYFR.[G]		0	1	1193.7		Q13435
P11766	[K].LVSEYMSK.[K]		0	2	956.476		P10599	[K].LVVVDFSATWCGPCK.[M]	2xCarbamidomethyl [C11; C14]	0	1	1738.83		P24666	[K].LVTDQNISENWR.[V]		0	1	1474.73		Q13616	[R].LVHQNSASDDAEASMISK.[L]		0	1	1902.89		Q15269	[R].LWDMFDSWR.[T]		0	2	1255.56		P28331	[K].LVNQQLLADPLVPPQLTIK.[D]		0	2	2100.24		Q15291	[R].IVIWDFLTR.[G]		0	1	1162.66		O00148; Q13838
P36776	[K].IVSGEAESVEVTPENLQDFVGKPVFTVER.[M]		0	2	3175.62		P54577	[R].LVVVLCNLKPQK.[M]	1xCarbamidomethyl [C6]	0	2	1410.85		Q9BWD1	[R].IVSWSQVGVEPSIMGIGPIPAIK.[Q]		0	2	2378.32		Q9BXP5	[R].IVHSLDYYNTCEYPNEDEMPNR.[C]	1xCarbamidomethyl [C11]	0	1	2759.17		O75533	[K].IWDPTPSHTPAGAATPGR.[G]		0	4	1831.91		Q92900	[K].LVNTINPGAR.[F]		0	2	1054.6		P33991	[K].LVIWGTDVNVAACK.[E]	1xCarbamidomethyl [C13]	0	1	1545.81		P19623
O75874	[R].LVSGWVKPIIIGR.[H]		0	1	1437.89		Q13257	[K].LVVVISNIESGEVLER.[W]		0	2	1755.99		Q02790	[K].IVSWLEYESSFSNEEAQK.[A]		0	2	2146		O15067	[K].LVHSLFESIMSTQESSNPNNVLK.[F]		0	1	2574.29		Q8IWA0	[K].LWDYIDGILIK.[T]		0	1	1348.75		Q92544	[R].IVNTPFQVLMNSEK.[K]		0	1	1619.85		Q9Y3I0	[K].LVMEEAPESYK.[N]		0	1	1295.62		Q86VP6
P41091	[K].IVSLFAEHNDLQYAAPGGLIGVGTK.[I]		0	1	2570.36		Q9UMS4	[R].IWSVPNASCVQVVR.[A]	1xCarbamidomethyl [C9]	0	1	1614.84		Q99623	[K].IVQAEGEAEAAK.[M]		0	1	1215.62		Q9UQ80	[R].LVKPGNQNTQVTEAWNK.[V]		0	1	1927		P14314	[K].LWEEQLAAAK.[A]		0	1	1158.62		P10515	[K].LVPADNEK.[G]		0	3	885.468		P02768	[K].LVNEVTEFAK.[T]		0	1	1149.62		Q8NHP8
O43707	[K].LVSIGAEEIVDGNAK.[M]		0	2	1514.81		O43172	[K].IWTHPGWSPLK.[T]		0	1	1321.71		Q06830	[R].LVQAFQFTDK.[H]		0	2	1196.63		P62081	[K].IVKPNGEKPDEFESGISQALLELEMNSDLK.[A]		0	1	3330.68		P13639	[K].IWCFGPDGTGPNILTDITK.[G]	1xCarbamidomethyl [C3]	0	2	2105.04		Q9H583	[K].LVPDLLAIVQR.[K]		0	1	1236.77		P0DMV9	[R].LVNHFVEEFK.[R]		0	1	1261.66		P00558
Q9Y221	[K].LVSLGTCFGK.[F]	1xCarbamidomethyl [C7]	0	1	1081.57		Q96T37	[R].LWVGGLGPWVPLAALAR.[E]		0	1	1776.03		P10809	[K].LVQDVANNTNEEAGDGTTTATVLAR.[S]		0	1	2560.25		P62081	[K].IVKPNGEKPDEFESGISQALLELEMNSDLK.[A]	1xOxidation [M25]	0	3	3346.67		P47985	[K].NAVTQFVSSMSASADVLALAK.[I]		0	3	2110.08		P49589	[K].LVPEAVGDQK.[A]		0	1	1055.57		Q7RTV0	[K].IVNLGSSK.[T]		0	2	817.478		P21796; Q9Y277
O00231	[R].LVSLYFDTK.[R]		0	1	1085.59		Q9HD33	[K].LWYVLLK.[E]		0	1	934.576		P25787	[K].LVQIEYALAAVAGGAPSVGIK.[A]		0	3	2027.15		O75439	[R].IVLAAAGGVSHDELLDLAK.[F]		0	1	1892.05		Q15393	[R].IVPGQFLAVDPK.[G]		0	1	1283.74		Q6P9B9	[R].LVPFLDALK.[N]		0	1	1015.62		Q96AG4	[R].LVNLQHLDLLNNK.[L]		0	1	1533.87		P45880
P21333	[R].LVSNHSLHETSSVFVDSLTK.[A]		0	2	2200.12		Q15029	[K].IYADTFGDINYQEFAK.[R]		0	1	1894.89		O60234	[RK].LVQTAELTK.[V]		0	1	1002.58		Q9BVJ6	[K].LVLADLLEPVK.[T]		0	1	1209.75		Q08J23	[K].IVPEGEWGQFMDALR.[E]		0	1	1747.85		P50990	[R].LVPGGGATEIELAK.[Q]		0	2	1354.76		P28331	[K].LVNQQLLADPLVPPQLTIK.[D]		0	2	2100.24		O00425
P55072	[R].IVSQLLTLMDGLK.[Q]		0	3	1430.83		O60566	[K].IYAGVGEFSFEEIR.[A]		0	1	1616.8		O60684; P52294	[K].IVQVALNGLENILR.[L]		0	2	1551.92		Q96G03	[R].IVLANDPDADR.[L]		0	1	1198.61		Q08170	[R].LVEDKPGSR.[R]		0	1	1000.54		Q15393	[R].IVPGQFLAVDPK.[G]		0	2	1283.74		Q92900	[K].LVNTINPGAR.[F]		0	2	1054.6		Q9NZI8
Q8IX12	[R].IVSQPQPAR.[R]		0	1	995.563		P50990	[K].LYAVHQEGNK.[N]		0	5	1158.59		P02768	[R].LVRPEVDVMCTAFHDNEETFLK.[K]	1xCarbamidomethyl [C10]; 1xOxidation [M9]	0	3	2666.26		P52434	[R].LVIASTLYEDGTLDDGEYNPTDDRPSR.[A]		0	1	3012.41		P46199	[R].LVEDLQEELSSR.[L]		0	1	1417.72		P52209	[K].LVPLLDTGDIIIDGGNSEYR.[D]		0	2	2160.12		Q9H583	[K].LVPDLLAIVQR.[K]		0	1	1236.77		Q15393
P49368	[R].IVSRPEELREDDVGTGAGLLEIK.[K]		1	2	2496.33		P54136	[K].IYDALDVSLIER.[G]		0	1	1406.75		P02100	[K].LVSAVAIALAHK.[Y]		0	1	1192.74		P15104	[K].LVLCEVFK.[Y]	1xCarbamidomethyl [C4]	0	1	1007.56		O14530	[K].LVEEHLDSEIQK.[L]		0	1	1439.74		Q8N1F7	[K].LVPLNQESVEER.[V]		0	2	1412.74		P49589	[K].LVPEAVGDQK.[A]		0	1	1055.57		P11021
O95782	[R].IVSSASTDLQDYTYYFVPAPWLSVK.[L]		0	1	2850.42		P08758	[R].LYDAYELK.[H]		0	2	1014.51		P54819	[K].LVSDEMVVELIEK.[N]		0	1	1503.8		P61081	[K].LVICPDEGFYK.[S]	1xCarbamidomethyl [C4]	0	1	1340.66		O95747	[K].IVEEPQSNR.[S]		0	2	1071.54		P16157	[K].LVPLVQATFPENAVTK.[R]		0	1	1726.97		Q08J23	[K].IVPEGEWGQFMDALR.[E]		0	1	1747.85		Q9NVA2
Q9Y266	[R].LVSSDPEINTK.[K]		0	1	1202.63		P22314	[R].IYDDDFFQNLDGVANALDNVDAR.[M]		0	1	2600.19		Q12931	[K].LVSDGQALPEMEIHLQTNAEK.[G]		0	2	2323.16		P55060	[K].LVLDAFALPLTNLFK.[A]		0	3	1674.98		O94776	[R].LVEGESDNR.[N]		0	1	1018.48		O75390	[K].IVPNVLLEQGK.[A]		0	2	1209.72		P50990	[R].LVPGGGATEIELAK.[Q]		0	2	1354.76		Q9NPJ3
P08238	[R].LVSSPCCIVTSTYGWTANMER.[I]	2xCarbamidomethyl [C6; C7]	0	3	2432.1		Q96KP4	[K].LYDDIDFDIEEFAK.[D]		0	2	1732.8		Q5UIP0	[R].LVSDIIDPVALEIPLSK.[N]		0	2	1822.06		Q00610	[K].IVLDNSVFSEHR.[N]		0	2	1415.73		Q13148	[R].LVEGILHAPDAGWGNLVYVVNYPK.[D]		0	1	2624.39		P49321	[K].LVPSQEETK.[L]		0	1	1030.54		P00338	[K].LVIITAGAR.[Q]		0	1	913.583		P40926
P49588	[R].LVSVLQNK.[M]		0	2	900.551		A6NHR9	[R].IYDETQGR.[Q]		0	1	981.464		P12081	[K].LVSELWDAGIK.[A]		0	1	1230.67		O14980	[K].LVLDSIIWAFK.[H]		0	2	1304.76		Q92598	[K].LVEHFCAEFK.[T]	1xCarbamidomethyl [C6]	0	1	1279.61		P29692	[K].LVPVGYGIR.[K]		0	3	973.583		P45974	[K].IVILPDYLEIAR.[D]		0	3	1414.83		P49792
Q13451	[K].IVSWLEMEYGLSEK.[E]		0	1	1683.83		P62750	[K].LYDIDVAK.[V]		0	2	936.504		P05787	[K].LVSESSDVLPK.[-]		0	1	1173.64		Q08752	[R].IVLELFADIVPK.[T]		0	2	1356.81		Q7Z3B4	[K].LVEHGLNETIHIR.[G]		0	1	1530.84		Q8NEJ9	[R].LVPVHYDETEAER.[E]		0	1	1557.75		Q9BVP2	[K].LVLILNK.[S]		0	2	812.56		Q12849
Q02790	[K].IVSWLEYESSFSNEEAQK.[A]		0	2	2146		O43172	[K].LWSVPDCNLLHTLR.[G]	1xCarbamidomethyl [C7]	0	1	1723.89		P11766	[K].LVSEYMSK.[K]		0	1	956.476		O00410	[K].LVLEQVVTSIASVADTAEEK.[F]		0	3	2102.12		Q6P2E9	[R].IVELPAPADFLSLSSETKPK.[L]		0	1	2142.17		P18206	[K].LVQAAQMLQSDPYSVPAR.[D]		0	1	1974.01		P51148	[K].LVLLGESAVGK.[S]		0	1	1085.66		Q15029
Q9BWD1	[R].IVSWSQVGVEPSIMGIGPIPAIK.[Q]		0	1	2378.32		O60884	[K].LYDILGVPPGASENELK.[K]		0	1	1814.95		P36776	[K].IVSGEAESVEVTPENLQDFVGKPVFTVER.[M]		0	1	3175.62		P06576	[R].LVLEVAQHLGESTVR.[T]		0	3	1650.92		P63241	[K].IVEMSTSK.[T]		0	2	894.46		Q99623	[K].IVQAEGEAEAAK.[M]		0	1	1215.62		P53621	[K].LVGQSIIAYLQK.[K]		0	1	1332.79		P08727
P24666	[K].LVTDQNISENWR.[V]		0	1	1474.73		Q9Y3F4	[R].IYDLNKPEAEPK.[E]		0	1	1416.74		O75874	[R].LVSGWVKPIIIGR.[H]		0	1	1437.89		O75844	[R].IVLFDTLLEEYSVLNK.[D]		0	1	1896.04		P63241	[K].IVEMSTSK.[T]	1xOxidation [M4]	0	3	910.455		P33991	[K].LVIWGTDVNVAACK.[E]	1xCarbamidomethyl [C13]	0	1	1545.81		Q3YEC7	[K].LVGSDQAPGR.[D]		0	1	999.522		O76094
P02768	[R].LVRPEVDVMCTAFHDNEETFLK.[K]	1xCarbamidomethyl [C10]; 1xOxidation [M9]	0	3	2666.26		O00231	[K].LYDNLLEQNLIR.[V]		0	1	1503.82		P41091	[K].IVSLFAEHNDLQYAAPGGLIGVGTK.[I]		0	1	2570.36		P06730	[K].IVIGYQSHADTATK.[S]		0	1	1503.78		Q16401	[R].IVENSDAVTEILNNAELLK.[Q]		0	2	2085.11		P78527	[R].NELEIPGQYDGR.[G]		0	1	1390.66		Q13200	[R].LVGSQEELASWGHEYVR.[H]		0	1	1959.96		P55884
O60684; P52294	[K].IVQVALNGLENILR.[L]		0	2	1551.92		O43684	[R].LYDVPANSMR.[L]		0	1	1165.57		O43707	[K].LVSIGAEEIVDGNAK.[M]		0	1	1514.81		P62888	[K].LVILANNCPALR.[K]	1xCarbamidomethyl [C8]	0	1	1353.77		A5YKK6	[R].IVEPPENIQEK.[I]		0	1	1295.68		P11021	[R].NELESYAYSLK.[N]		0	1	1316.64		Q9BQG0	[K].LVGSVNLFSDENVPR.[L]		0	1	1645.85		O75822
O60234	[RK].LVQTAELTK.[V]		0	2	1002.58		Q96EE3	[R].IYEAPDVMNLSQWSLQHEISCK.[L]	1xCarbamidomethyl [C21]	0	1	2648.25		Q9Y221	[K].LVSLGTCFGK.[F]	1xCarbamidomethyl [C7]	0	1	1081.57		P35249	[K].IVILDEADSMTSAAQAALR.[R]		0	2	1975.02		O00571	[R].IVEQDTMPPK.[G]		0	2	1157.59		Q9NP97	[K].NEIMVAPDK.[D]		0	1	1016.51		P51665	[R].IVGWYHTGPK.[L]		0	1	1157.61		P46782
Q71UM5; P42677	[R].LVQSPNSYFMDVK.[C]		0	1	1527.75		Q9HB71	[K].IYEDGDDDMK.[R]		0	2	1200.47		O00231	[R].LVSLYFDTK.[R]		0	1	1085.59		P49368	[R].IVLLDSSLEYK.[K]		0	1	1279.71		P52815	[K].LVESLPQEIK.[A]		0	2	1155.66		P25786	[R].QECLDSR.[F]	1xCarbamidomethyl [C3]	0	1	907.394		P41227	[K].IVGYVLAK.[M]		0	1	862.54		P26640
P35237	[R].LVLVNAVYFR.[G]		0	1	1193.7		Q9HB71	[K].IYEDGDDDMK.[R]	1xOxidation [M9]	0	2	1216.47		P55072	[R].IVSQLLTLMDGLK.[Q]		0	3	1430.83		P06753	[K].LVIIEGDLER.[T]		0	1	1156.66		Q96E39	[R].IVEVLLIK.[D]		0	1	926.628		O15226	[R].QEDPYGPQTK.[E]		0	1	1162.54		Q9NZ45	[K].IVHAFDMEDLGDK.[A]		0	1	1489.7		P13010
Q15291	[R].IVIWDFLTR.[G]		0	1	1162.66		P02549	[K].LYEDSDDLK.[N]		0	1	1097.5		Q8IX12	[R].IVSQPQPAR.[R]		0	1	995.563		P22087	[R].IVALNAHTFLR.[N]		0	1	1254.73		P38159	[R].IVEVLLMK.[D]	1xOxidation [M7]	0	1	960.58		Q9Y4G6; Q9Y490	[R].QEDVIATANLSR.[KR]		0	1	1316.68		Q4VC31	[R].IVHELNTTVPTASFAGK.[I]		0	1	1784.95		Q15393
P33991	[K].LVIWGTDVNVAACK.[E]	1xCarbamidomethyl [C13]	0	1	1545.81		Q9BXJ9	[K].IYEEAWTK.[Y]		0	1	1039.51		P49368	[R].IVSRPEELREDDVGTGAGLLEIK.[K]		1	2	2496.33		Q15257	[K].LVALLNTLDR.[W]		0	1	1127.68		P04181	[K].IVFAAGNFWGR.[T]		0	1	1237.65		P50552	[K].QEEASGGPTAPK.[A]		0	1	1171.56		Q13616	[R].LVHQNSASDDAEASMISK.[L]		0	1	1902.89		Q8WU90
P02768	[K].LVNEVTEFAK.[T]		0	1	1149.62		P25788	[K].LYEEGSNK.[R]		0	2	939.442		Q9Y266	[R].LVSSDPEINTK.[K]		0	2	1202.63		Q14137	[R].LVAGSTDQLLSAFVPPEEPPLQPAR.[W]		0	2	2632.4		P00491	[R].LVFGFLNGR.[A]		0	1	1022.58		P35580	[R].QEEELQAK.[D]		0	1	974.479		Q9UQ80	[R].LVKPGNQNTQVTEAWNK.[V]		0	2	1927		P49459
P0DMV9	[R].LVNHFVEEFK.[R]		0	1	1261.66		P07954	[R].IYELAAGGTAVGTGLNTR.[I]		0	1	1763.93		P08238	[R].LVSSPCCIVTSTYGWTANMER.[I]	2xCarbamidomethyl [C6; C7]	0	2	2432.1		Q99714	[R].LVAGEMGQNEPDQGGQR.[G]		0	1	1785.82		Q9NR31; Q9Y6B6	[K].LVFLGLDNAGK.[T]		0	2	1146.65		O43768	[K].QEEENPAEETGEEK.[Q]		0	1	1618.67		O75439	[R].IVLAAAGGVSHDELLDLAK.[F]		0	2	1892.05		Q96A49
Q92900	[K].LVNTINPGAR.[F]		0	3	1054.6		P07384	[K].LYELIITR.[Y]		0	1	1020.61		P49588	[R].LVSVLQNK.[M]		0	1	900.551		Q86VP6	[K].LTLIDPETLLPR.[L]		0	2	1380.81		Q8TEQ6	[R].IVFNLCPLQTEDDK.[Q]	1xCarbamidomethyl [C6]	0	2	1691.83		O95983	[K].QEELVQQVR.[K]		0	1	1128.6		P07814	[K].LTVAENEAETK.[L]		0	2	1204.61		Q9Y5J7
P10515	[K].LVPADNEK.[G]		0	3	885.468		Q9UNM6	[K].LYENFISEFEHR.[V]		0	2	1583.75		Q13451	[K].IVSWLEMEYGLSEK.[E]		0	1	1683.83		Q96ST2	[K].LTLLPAVVMHLK.[K]		0	1	1334.82		Q16531	[K].LVFSNVNLK.[E]		0	1	1033.6		Q96SB4	[K].QEESESPVERPLK.[E]		0	1	1527.76		Q9BVJ6	[K].LVLADLLEPVK.[T]		0	2	1209.75		Q9H307
Q9H583	[K].LVPDLLAIVQR.[K]		0	3	1236.77		P30086	[K].LYEQLSGK.[-]		0	2	937.499		Q8NEJ9	[R].LVPVHYDETEAER.[E]		0	1	1557.75		Q9H4A6	[R].LTLMEEVLLLGLK.[D]		0	2	1471.88		P54136	[K].IVFVPGCSIPLTIVK.[S]	1xCarbamidomethyl [C7]	0	3	1642.96		P54727	[K].QEKPAEKPAETPVATSPTATDSTSGDSSR.[S]		0	1	2945.4		P15104	[K].LVLCEVFK.[Y]	1xCarbamidomethyl [C4]	0	1	1007.56		Q9NVM9
P49589	[K].LVPEAVGDQK.[A]		0	1	1055.57		O75643	[R].LYDLNHNEIGELIR.[M]		0	1	1698.88		Q13616	[R].LVHQNSASDDAEASMISK.[L]		0	1	1902.89		P00558	[K].ITLPVDFVTADK.[F]		0	1	1318.73		P13995	[K].LVGDVDFEGVR.[Q]		0	1	1205.62		Q9HAF1	[K].QELAETLANLER.[Q]		0	1	1386.72		P61081	[K].LVICPDEGFYK.[S]	1xCarbamidomethyl [C4]	0	1	1340.66		Q12904
Q08J23	[K].IVPEGEWGQFMDALR.[E]		0	1	1747.85		O75390	[K].IVPNVLLEQGK.[A]		0	2	1209.72		Q9Y5J1	[R].LVHLPSCTVFSNFPVIK.[N]	1xCarbamidomethyl [C7]	0	1	1958.06		P21796; Q9Y277	[K].LTLSALIDGK.[N]		0	4	1030.61		Q00341	[R].IVGELEQMVSEDVPLDHR.[V]		0	1	2066.02		P55265	[K].QEAADAALR.[V]		0	2	944.48		Q00610	[K].IVLDNSVFSEHR.[N]		0	2	1415.73		P30626
P50990	[R].LVPGGGATEIELAK.[Q]		0	3	1354.76		Q9GZL7	[K].IWSTVPTDEEDEMEESTNRPR.[K]		0	1	2521.11		Q4VC31	[R].IVHELNTTVPTASFAGK.[I]		0	1	1784.95		P45880	[K].LTLSALVDGK.[S]		0	3	1016.6		P55060	[R].IVEDEPNK.[I]		0	1	943.473		P07602	[K].QEILAALEK.[G]		0	2	1014.58		Q9Y2R5	[R].LVLDPYLLK.[Y]		0	1	1073.66		P21796
Q15393	[R].IVPGQFLAVDPK.[G]		0	2	1283.74		P63244	[K].LWNTLGVCK.[Y]	1xCarbamidomethyl [C8]	0	1	1090.57		P02786	[R].LTTDFGNAEK.[T]		0	2	1095.53		O00425	[K].ITISPLQELTLYNPER.[T]		0	2	1887.02		O95782	[R].LVECLETVLNK.[A]	1xCarbamidomethyl [C4]	0	1	1317.71		P50552	[K].QELLEEVK.[K]		0	1	987.536		P06576	[R].LVLEVAQHLGESTVR.[T]		0	4	1650.92		P45880
P52209	[K].LVPLLDTGDIIIDGGNSEYR.[D]		0	2	2160.12		Q14692	[K].LVYAPLSGVGGVLYDK.[D]		0	1	1650.91		P05455	[R].LTTDFNVIVEALSK.[S]		0	2	1549.85		Q9NZI8	[K].ITISSLQDLTLYNPER.[T]		0	2	1862.99		P25398	[K].LVEALCAEHQINLIK.[V]	1xCarbamidomethyl [C6]	0	2	1750.95		Q14008	[R].QELLGWLAEK.[L]		0	1	1186.65		P55263	[R].IVIFTQGR.[D]		0	1	933.552		O00410
P07384	[K].LVFVHSAEGNEFWSALLEK.[A]		0	1	2176.11		Q99798	[K].IVYGHLDDPASQEIER.[G]		0	1	1841.9		Q71RC2	[K].LTTDPDLILEVLR.[S]		0	1	1497.85		Q15393	[R].LTISSPLEAHK.[A]		0	3	1195.67		Q9BTW9	[R].LVDVVAVILK.[A]		0	1	1068.7		O75534	[K].QEILPEER.[M]		0	1	1013.53		P62888	[K].LVILANNCPALR.[K]	1xCarbamidomethyl [C8]	0	1	1353.77		Q96P16; Q9NQG5
Q14204	[K].LVPLLLEDGGEAPAALEAALEEK.[S]		0	1	2348.26		P02786	[R].LVYLVENPGGYVAYSK.[A]		0	1	1771.93		O94888	[K].LTTLADLFRPPIDLMHK.[G]		0	1	1981.09		Q9NVA2	[K].LTIVDTVGFGDQINK.[D]		0	1	1619.86		P12829	[K].ITYGQCGDVLR.[A]	1xCarbamidomethyl [C6]	0	2	1281.63		Q9UMS4	[R].QELSHALYQHDAACR.[V]	1xCarbamidomethyl [C14]	0	3	1798.83		P35249	[K].IVILDEADSMTSAAQAALR.[R]		0	2	1975.02		Q15185
P07996	[R].LVPNPDQK.[D]		0	2	910.499		O00764	[R].LVYVCDPVLGDK.[W]	1xCarbamidomethyl [C5]	0	1	1377.71		Q96AG4	[K].LTTLPSDFCGLTHLVK.[L]	1xCarbamidomethyl [C9]	0	1	1801.95		Q9NPJ3	[K].ITLVSAAPGK.[V]		0	1	956.578		Q9Y5J9	[R].LVAAEQQK.[A]		0	1	886.499		P09651	[K].QEMASASSSQR.[G]		0	2	1181.52		P49368	[R].IVLLDSSLEYK.[K]		0	2	1279.71		O60884
O75390	[K].IVPNVLLEQGK.[A]		0	2	1209.72		Q12788	[K].LWALPQCQLLGVFSGHR.[R]	1xCarbamidomethyl [C7]	0	1	1982.04		Q92616	[K].LTTPPVNTR.[V]		0	1	998.563		O75955	[K].ITLVSSGSGTMGAAK.[V]		0	1	1379.72		Q6P1K2	[K].LVAAGSYQR.[F]		0	1	964.521		P22626	[R].QEMQEVQSSR.[S]		0	2	1221.55		P06753	[K].LVIIEGDLER.[T]		0	2	1156.66		P49792
P49321	[K].LVPSQEETK.[L]		0	1	1030.54		Q12788	[K].LWALQDFSCLK.[T]	1xCarbamidomethyl [C9]	0	1	1380.7		Q13885; P07437; P68371	[K].LTTPTYGDLNHLVSATMSGVTTCLR.[F]	1xCarbamidomethyl [C23]	0	2	2708.34		P19623	[K].LTLHVGDGFEFMK.[Q]		0	2	1493.75		P49915	[K].IVADFSASVK.[K]		0	1	1036.57		P22626	[R].QEMQEVQSSR.[S]	1xOxidation [M3]	0	1	1237.55		P09493	[K].LVIIESDLER.[A]		0	1	1186.67		P52597
P46087	[R].LVPTGLDFGQEGFTR.[F]		0	1	1636.83		P13639	[K].IWCFGPDGTGPNILTDITK.[G]	1xCarbamidomethyl [C3]	0	2	2105.04		Q13885; P07437; P68371	[K].LTTPTYGDLNHLVSATMSGVTTCLR.[F]	1xCarbamidomethyl [C23]; 1xOxidation [M17]	0	2	2724.33		P40926	[R].LTLYDIAHTPGVAADLSHIETK.[A]		0	3	2365.24		O60610	[K].LVAEDLSQDCFWTK.[V]	1xCarbamidomethyl [C10]	0	1	1711.8		P51991	[K].QEMQSAGSQR.[G]		0	2	1121.5		Q96G03	[R].IVLANDPDADR.[L]		0	1	1198.61		Q9HCE1
P30085	[K].IVPVEITISLLK.[R]		0	2	1324.85		P04818	[K].IWDANGSR.[D]		0	1	918.443		Q9BUF5	[K].LTTPTYGDLNHLVSATMSGVTTSLR.[F]		0	1	2635.34		P49792	[R].ITMELFSNIVPR.[T]		0	1	1419.77		Q13263	[K].IVAERPGTNSTGPAPMAPPR.[A]		0	1	2019.04		P49247	[K].QENLNLVCIPTSFQAR.[Q]	1xCarbamidomethyl [C8]	0	1	1889.95		Q92665	[K].ISFSNIISDMK.[V]		0	1	1254.64		Q13228
P29692	[K].LVPVGYGIR.[K]		0	3	973.583		Q13347	[R].LWDCETGK.[Q]	1xCarbamidomethyl [C4]	0	1	1008.45		P61218	[R].ITTPYMTK.[Y]		0	1	954.496		Q12849	[R].ITMEYSSSGK.[A]		0	1	1102.51		Q9BYG3	[K].IVAETMNNYLFGER.[L]		0	1	1656.81		Q96CT7	[K].QENPNMR.[L]		0	1	888.399		Q9H0U4	[K].NATNVEQAFMTMAAEIK.[K]		0	2	1868.89		P02786
Q8NEJ9	[R].LVPVHYDETEAER.[E]		0	1	1557.75		P43034	[K].LWDFQGFECIR.[T]	1xCarbamidomethyl [C9]	0	1	1470.68		Q5SRE5	[R].LTTVISPPVDVIASCVNCLTVLAAR.[N]	2xCarbamidomethyl [C15; C18]	0	2	2669.44		Q15029	[K].ITMIAEPLEK.[G]		0	1	1144.63		O60763	[K].IVAFENAFER.[L]		0	1	1195.61		P12956	[K].QELLEALTK.[H]		0	2	1044.59		Q92598	[K].NAVEEYVYEFR.[D]		0	1	1418.66		P36954
Q99623	[K].IVQAEGEAEAAK.[M]		0	1	1215.62		Q9Y3F4	[R].LWDHATMTEVK.[S]		0	2	1330.65		P07814	[K].LTVAENEAETK.[L]		0	1	1204.61		P08727	[K].ITMQNLNDR.[L]		0	4	1104.55		Q99714	[R].LVAGEMGQNEPDQGGQR.[G]		0	1	1785.82		P36969	[K].QEPGSNEEIK.[E]		0	1	1130.53		P54819	[R].QAEMLDDLMEK.[R]		0	2	1322.6		O00541
Q06830	[R].LVQAFQFTDK.[H]		0	1	1196.63		Q9NVJ2	[K].IWDIGGQPR.[F]		0	2	1041.55		Q9UMY1	[K].LTTASQTNIK.[K]		0	1	1076.59		O76094	[K].LTNAEGVEFK.[L]		0	1	1107.57		Q14137	[R].LVAGSTDQLLSAFVPPEEPPLQPAR.[W]		0	2	2632.4		Q8NI36	[R].QDWGPITSISFR.[T]		0	1	1406.71		Q9NRX1	[R].QAEQLSAAGEGGDAGR.[M]		0	1	1516.7		Q9HCN8
P10809	[K].LVQDVANNTNEEAGDGTTTATVLAR.[S]		0	1	2560.25		Q6RFH5	[K].IWDLQGSEEPVFR.[A]		0	1	1575.78		O14818	[KR].LTVEDPVTVEYITR.[FY]		0	2	1634.86		Q5VWZ2	[K].ITNDCPEHLESIDVMCQVLTDLIDEEVK.[S]	2xCarbamidomethyl [C5; C16]	0	1	3315.54		P48507	[K].IVAIGTSDLDK.[T]		0	1	1131.63		A0AVT1	[K].QDVIITALDNVEAR.[R]		0	1	1556.83		P05114	[K].QAEVANQETK.[E]		0	1	1117.55		Q14566
P35580	[K].LVQEQGSHSK.[F]		0	1	1112.57		Q9Y3F4	[R].LWQTVVGK.[T]		0	1	930.541		P48147	[K].ITVPFLEQCPIR.[G]	1xCarbamidomethyl [C9]	0	1	1472.79		P55884	[K].ITNDFYPEEDGK.[T]		0	2	1427.63		Q15257	[K].LVALLNTLDR.[W]		0	1	1127.68		Q99460	[K].QCVENADLPEGEK.[K]	1xCarbamidomethyl [C2]	0	1	1488.66		Q9UHX1	[R].QAFAPFGPIK.[S]		0	1	1075.59		P62937
P25787	[K].LVQIEYALAAVAGGAPSVGIK.[A]		0	3	2027.15		P63244	[R].LWDLTTGTTTR.[R]		0	1	1264.65		Q07021	[K].ITVTFNINNSIPPTFDGEEEPSQGQK.[V]		0	1	2862.38		P63010	[K].LTNGIWILAELR.[I]		0	1	1398.81		P30419	[K].LVGFISAIPANIHIYDTEK.[K]		0	1	2101.13		Q15003	[K].QDAPSQSENK.[K]		0	1	1103.5		P26641	[R].QAFPNTNR.[W]		0	1	947.469		P35573
P62140	[K].IVQMTEAEVR.[G]		0	2	1175.61		O75533	[K].IWDPTPSHTPAGAATPGR.[G]		0	3	1831.91		P35268	[K].ITVTSEVPFSK.[R]		0	2	1207.66		O75822	[K].ITNSLTVLCSEK.[Q]	1xCarbamidomethyl [C9]	0	1	1364.71		P22087	[R].IVALNAHTFLR.[N]		0	1	1254.73		Q9NR30	[K].QDAQSLHGDIPQK.[Q]		0	2	1436.71		P29401	[K].QAFTDVATGSLGQGLGAACGMAYTGK.[Y]	1xCarbamidomethyl [C19]	0	1	2532.19		P14618
Q8N1F7	[K].LVPLNQESVEER.[V]		0	2	1412.74		P35606	[K].IWDYQNK.[T]		0	1	966.468		P07814	[K].LTWFVNEGLVDGWDDPR.[F]		0	1	2018.96		P46782	[R].LTNSMMMHGR.[N]		0	1	1177.53		O75643	[R].IVALSSSLSNAK.[D]		0	3	1189.68		P04792	[R].QDEHGYISR.[C]		0	2	1104.51		Q14157	[R].QAFTPSSTMMEVFLQEK.[S]		0	1	1973.93		Q9Y277
Q16531	[K].LVFSNVNLK.[E]		0	1	1033.6		P14314	[K].LWEEQLAAAK.[A]		0	1	1158.62		P45973	[R].LTWHAYPEDAENK.[E]		0	1	1573.73		P26640	[K].ITPAHDQNDYEVGQR.[H]		0	1	1742.81		P50914	[K].LVAIVDVIDQNR.[A]		0	2	1354.77		Q9H6T3	[K].QDFETVLLLEPGNK.[Q]		0	1	1602.84		Q13247; Q08170	[R].QAGEVTYADAHK.[EG]		0	3	1289.61		Q6P2Q9
Q8TEQ6	[R].IVFNLCPLQTEDDK.[Q]	1xCarbamidomethyl [C6]	0	1	1691.83		Q12904	[K].IWEQIQPDLHTNDECVATYK.[G]	1xCarbamidomethyl [C15]	0	1	2460.15		Q13185	[R].LTWHSCPEDEAQ.[-]	1xCarbamidomethyl [C6]	0	1	1472.61		P62241	[K].LTPEEEEILNK.[K]		0	1	1314.68		Q16658	[R].LVARPEPATGYTLEFR.[S]		0	1	1819.97		P14324	[K].QDFVQHFSQIVR.[V]		0	2	1503.77		P30101	[K].QAGPASVPLR.[T]		0	2	995.563		Q13310; P11940
Q9NR31; Q9Y6B6	[K].LVFLGLDNAGK.[T]		0	2	1146.65		Q96J01	[K].LWEVQCESPTFTVAWHPK.[R]	1xCarbamidomethyl [C6]	0	1	2215.06		P17174	[R].ITWSNPPAQGAR.[I]		0	2	1297.66		Q09161	[K].LTIYTTLVGLLNAR.[N]		0	2	1547.92		P17174	[R].IVASTLSNPELFEEWTGNVK.[T]		0	2	2234.13		Q7L014	[R].QDGGQNESFK.[R]		0	1	1109.49		P17987	[K].QAGVFEPTIVK.[V]		0	1	1188.66		Q06830
Q13561	[K].LTPVLLAK.[Q]		0	1	854.571		P49591	[R].IWGDCTVR.[K]	1xCarbamidomethyl [C5]	0	1	1006.48		P12829	[K].ITYGQCGDVLR.[A]	1xCarbamidomethyl [C6]	0	2	1281.63		O00148; Q13838	[K].LTLHGLQQYYVK.[L]		0	1	1462.81		P11940	[R].IVATKPLYVALAQR.[K]		0	2	1542.94		Q14980	[R].QDHAQQLATAAEER.[E]		0	1	1567.75		P25398	[R].QAHLCVLASNCDEPMYVK.[L]	2xCarbamidomethyl [C5; C11]	0	1	2134.97		P62241
Q13501	[R].LTPVSPESSSTEEK.[S]		0	1	1490.72		Q15029	[R].LWGDIYFNPK.[T]		0	1	1252.64		Q9Y5J9	[R].LVAAEQQK.[A]		0	2	886.499		P12270	[R].LTIHAPPQELGPPVQR.[I]		0	1	1752.98		P49588	[R].IVAVTGAEAQK.[A]		0	1	1086.62		Q01844	[R].QDHPSSMGVYGQESGGFSGPGENR.[S]		0	1	2480.05		P11940	[R].QAHLTNQYMQR.[M]		0	1	1389.67		Q99436
P00491	[K].LTQAQIFDYGEIPNFPR.[S]		0	1	2009.01		Q9UNX4	[K].IWGLDFGDCHK.[S]	1xCarbamidomethyl [C9]	0	2	1347.62		P49915	[K].IVADFSASVK.[K]		0	1	1036.57		P13010	[R].LTIGSNLSIR.[I]		0	1	1073.63		Q99595	[R].IVDDCGGAFTMGTIGGGIFQAIK.[G]	1xCarbamidomethyl [C5]	0	1	2328.14		P07355	[R].QDIAFAYQR.[R]		0	1	1111.55		Q99460	[K].QAIGIALETR.[R]		0	1	1071.62		Q96AG4
P56192	[K].ITQDIFQQLLK.[R]		0	1	1346.77		Q9NS69	[R].LWGLTEMFPER.[V]		0	2	1378.68		O60610	[K].LVAEDLSQDCFWTK.[V]	1xCarbamidomethyl [C10]	0	1	1711.8		P30626	[K].ITFDDYIACCVK.[L]	2xCarbamidomethyl [C9; C10]	0	1	1504.68		P27824	[R].IVDDWANDGWGLK.[K]		0	1	1488.71		Q15029	[K].QDVVLNYPM.[-]		0	1	1078.52		O60869	[K].QAILAAQR.[R]		0	1	870.516		Q14152
P30153	[K].LTQDQDVDVK.[Y]		0	2	1160.58		P60709; P68032	[K].IWHHTFYNELR.[V]		0	3	1515.75		Q13263	[K].IVAERPGTNSTGPAPMAPPR.[A]		0	1	2019.04		P21796	[K].LTFDSSFSPNTGK.[K]		0	2	1400.67		P19367	[R].LVDEYSLNAGK.[Q]		0	1	1208.62		O60610	[K].QDLEAEVSQLTGEVAK.[L]		0	1	1716.87		Q9BUQ8	[R].QAIPIGLQNR.[D]		0	1	1109.64		Q13885; P07437; P68371
P09497	[R].LTQEPESIR.[K]		0	1	1072.56		Q8NI36	[R].IWIFDGPTGEGR.[L]		0	3	1347.67		O43583	[K].LTVENSPK.[Q]		0	2	887.483		P45880	[K].LTFDTTFSPNTGK.[K]		0	1	1428.7		P33240	[R].IVDPEIALK.[I]		0	2	997.593		P34932	[K].QDLPALEEKPR.[N]		0	1	1295.7		O75340	[K].QALSGFGYR.[L]		0	1	998.505		Q13885; P07437; P68371
Q13123	[K].LTQILSYLR.[Q]		0	2	1106.66		Q9NT62	[R].LWLFGYDEQR.[Q]		0	2	1326.65		P28066	[R].ITSPLMEPSSIEK.[I]		0	1	1431.74		P31689	[K].ITFHGEGDQEPGLEPGDIIIVLDQK.[D]		0	1	2720.38		O95400	[K].LVDPVAGSGGPGSR.[F]		0	1	1268.66		P18085	[K].QDLPNAMAISEMTDK.[L]		0	1	1663.77		Q9H9B4	[K].QAITQVVVSR.[I]		0	1	1100.64		Q9BUF5
Q86UX7	[R].LTQLYEQAR.[W]		0	1	1121.59		Q96T88	[K].LWNEVLASLK.[D]		0	1	1172.67		Q14152	[R].LTSLVPFVDAFQLER.[A]		0	1	1734.94		O00410	[K].ITFLLQAIR.[N]		0	1	1074.67		P55265	[K].LVDQSGPPHEPK.[F]		0	1	1303.66		P61204	[K].QDLPNAMNAAEITDK.[L]		0	1	1630.77		Q14204	[R].QALVAIFTHLR.[K]		0	1	1268.75		P07814
O75937	[R].LTRPGSSYFNLNPFEVLQIDPEVTDEEIK.[K]		0	1	3350.68		Q15269	[R].LWDMFDSWR.[T]		0	2	1255.56		P43246	[K].LTSLNEEYTK.[N]		0	1	1197.6		Q96P16; Q9NQG5	[K].LTFLYLANDVIQNSK.[R]		0	2	1738.94		Q5VYK3	[K].IVAISCAADILK.[A]	1xCarbamidomethyl [C6]	0	1	1273.72		P41091	[R].QDLTTLDVTK.[L]		0	1	1133.6		Q9BVJ6	[R].QAMQEQLSK.[N]		0	1	1062.52		O14818
Q92616	[R].LTSADALRPSVVSITGPLIR.[I]		0	1	2066.2		Q9BYG3	[K].IVAETMNNYLFGER.[L]		0	1	1656.81		P50990	[R].LTPPVLEEMGHCDSVYLSEVGDTQVVVFK.[H]	1xCarbamidomethyl [C12]	0	3	3248.59		Q15185	[K].LTFSCLGGSDNFK.[H]	1xCarbamidomethyl [C5]	0	1	1445.67		P35580	[R].IVGLDQVTGMTETAFGSAYK.[T]		0	1	2088.03		Q6RFH5	[R].QDPAHPHVVATGGK.[E]		0	1	1413.72		P30050	[R].QAQIEVVPSASALIIK.[A]		0	2	1666.97		O43583
Q99598	[R].ITSAPDMEDILTESEIK.[L]		0	1	1891.92		P07996	[R].LVPNPDQK.[D]		0	1	910.499		Q04637	[K].LTPQMFQQLMK.[Q]		0	2	1364.71		O60884	[R].ITFTGEADQAPGVEPGDIVLLLQEK.[E]		0	1	2640.38		P21333	[K].IVGPSGAAVPCK.[V]	1xCarbamidomethyl [C11]	0	3	1155.62		P50502	[K].QDPSVLHTEEMR.[F]		0	2	1441.67		Q9UJZ1	[K].QAQILASEAEK.[A]		0	1	1187.63		Q5T4S7
Q13347	[K].ITSAVWGPLGECIIAGHESGELNQYSAK.[S]	1xCarbamidomethyl [C12]	0	1	2987.46		Q14204	[K].LVPLLLEDGGEAPAALEAALEEK.[S]		0	2	2348.26		P11021	[R].ITPSYVAFTPEGER.[L]		0	2	1566.78		P52597	[K].ITGEAFVQFASQELAEK.[A]		0	4	1867.94		Q99714	[R].LVGQGASAVLLDLPNSGGEAQAK.[K]		0	2	2195.17		O60264	[R].QDSINAYNEPNSTK.[F]		0	1	1580.72		P23526	[K].QAQYLGMSCDGPFKPDHYR.[Y]	1xCarbamidomethyl [C9]	0	3	2270.01		P48147
Q9UBB4	[K].ITSDEPLTK.[D]		0	1	1003.53		P02545	[R].LVEIDNGK.[Q]		0	1	887.483		Q13561	[K].LTPVLLAK.[Q]		0	1	854.571		P49589	[R].LTGEEVNSCVEVLLEEAK.[D]	1xCarbamidomethyl [C9]	0	1	2019		P45974	[K].IVILPDYLEIAR.[D]		0	2	1414.83		Q9Y5B9	[K].QDSLVINLNR.[S]		0	1	1171.64		P11171	[R].QASALIDRPAPHFER.[T]		0	1	1707.89		Q07021
P61289	[R].ITSEAEDLVANFFPK.[K]		0	4	1680.85		P63241	[K].IVEMSTSK.[T]		0	2	894.46		O94906	[K].LTPVPDSFFAK.[H]		0	1	1221.65		P15104	[R].LTGFHETSNINDFSAGVANR.[S]		0	1	2150.03		P00338	[K].LVIITAGAR.[Q]		0	2	913.583		Q9Y4E8	[R].QDTFSGTGFFPLDR.[E]		0	1	1587.74		O75347	[K].QAEILQESR.[M]		0	1	1073.56		P35268
Q86VP6	[K].ITSEALLVTQQLVK.[V]		0	1	1542.91		P63241	[K].IVEMSTSK.[T]	1xOxidation [M4]	0	5	910.455		Q13501	[R].LTPVSPESSSTEEK.[S]		0	1	1490.72		Q13492	[K].LTGGSNWQPK.[V]		0	1	1087.55		P04406	[K].LVINGNPITIFQER.[D]		0	5	1613.9		P08670	[R].QDVDNASLAR.[L]		0	1	1088.53		P24539	[K].QASIQHIQNAIDTEK.[S]		0	1	1695.87		P07814
P82979	[K].ITSEIPQTER.[M]		0	1	1173.61		Q16401	[R].IVENSDAVTEILNNAELLK.[Q]		0	3	2085.11		P00491	[K].LTQAQIFDYGEIPNFPR.[S]		0	1	2009.01		Q13310; P11940	[K].ITGMLLEIDNSELLHMLESPESLR.[S]		0	2	2740.39		Q99459	[K].LVLPAPQISDAELQEVVK.[V]		0	1	1949.1		P78371	[R].QDLMNIAGTTLSSK.[L]		0	1	1478.75		O00410	[K].QAEETYENIPGQSK.[I]		0	1	1593.74		Q13185
P78371	[R].LTSFIGAIAIGDLVK.[S]		0	2	1517.89		O14745	[R].LVEPGSPAEK.[A]		0	1	1026.55		P56192	[K].ITQDIFQQLLK.[R]		0	1	1346.77		Q13310; P11940	[K].ITGMLLEIDNSELLHMLESPESLR.[S]	1xOxidation [M4]	0	1	2756.38		Q5UIP0	[K].LVIPLVVHSAQK.[V]		0	1	1303.81		P49327	[R].QEPLLIGSTK.[S]		0	2	1085.62		P40227; Q92526	[K].QADLYISEGLHPR.[I]		0	1	1498.76		P83916
Q9UQ80	[R].ITSGPFEPDLYK.[S]		0	1	1366.69		A5YKK6	[R].IVEPPENIQEK.[I]		0	1	1295.68		P30153	[K].LTQDQDVDVK.[Y]		0	1	1160.58		Q9H074	[K].LTGSVLEDAWK.[E]		0	1	1218.64		P42285	[K].IVIPNEESVVIYYK.[I]		0	1	1665.91		P12270	[K].QEQIINTMTQDLR.[G]		0	1	1589.8		Q9BUJ2	[R].NYILDQTNVYGSAQR.[R]		0	1	1741.85		P12829
O95202	[K].LTSLAAALDENK.[D]		0	1	1245.67		Q6DKI1	[R].IVEPYVTWGFPNLK.[S]		0	1	1662.89		Q9NTJ3	[K].LTQEETNFK.[S]		0	1	1109.55		P36954	[K].ITHEVDELTQIIADVSQDPTLPR.[T]		0	3	2590.34		P26885	[K].LVIPSELGYGER.[G]		0	1	1332.72		O60664	[R].QEQSYFVR.[L]		0	1	1056.51		P28482	[R].NYLLSLPHK.[N]		0	2	1084.61		Q9Y5J9
P43246	[K].LTSLNEEYTK.[N]		0	1	1197.6		O00571	[R].IVEQDTMPPK.[G]		0	1	1157.59		P09497	[R].LTQEPESIR.[K]		0	1	1072.56		O00541	[R].ITHQIVDRPGQQTSVIGR.[C]		0	1	2005.09		P08727; P05783	[R].IVLQIDNAR.[L]		0	1	1041.61		P13796	[R].QFVTATDVVR.[G]		0	1	1135.61		P52815	[K].NYIQGINLVQAK.[K]		0	1	1360.76		P49915
Q14152	[R].LTSLVPFVDAFQLER.[A]		0	1	1734.94		P52815	[K].LVESLPQEIK.[A]		0	2	1155.66		Q86UX7	[R].LTQLYEQAR.[W]		0	1	1121.59		Q9HCN8	[R].LTHVLTGK.[N]		0	2	868.525		Q08257	[K].IVLQNGAHEVFNHR.[E]		0	1	1633.86		Q15365	[R].QGANINEIR.[Q]		0	2	1014.53		Q13616	[K].NYLTNLLK.[D]		0	1	978.562		P59998
P28066	[R].ITSPLMEPSSIEK.[I]		0	1	1431.74		P38159	[R].IVEVLLMK.[D]	1xOxidation [M7]	0	1	960.58		Q8WVV9	[R].ITRPGNTDDPSGGNK.[V]		0	1	1528.74		Q14566	[R].LTHYDHVLIELTQAGLK.[G]		0	1	1951.06		P11171	[R].IVITGDADIDHDQVLVQAIK.[E]		0	1	2163.17		P32929	[K].QGAPGQHSGFEYSR.[S]		0	1	1520.69		Q09161	[R].NYNFGGEFVEAMIR.[Q]		0	1	1646.76		Q13263
Q9UMY1	[K].LTTASQTNIK.[K]		0	1	1076.59		P04181	[K].IVFAAGNFWGR.[T]		0	1	1237.65		O75937	[R].LTRPGSSYFNLNPFEVLQIDPEVTDEEIK.[K]		0	1	3350.68		O00165	[K].ITKPDGIVEER.[R]		0	1	1256.68		P41091	[K].IVLTNPVCTEVGEK.[I]	1xCarbamidomethyl [C8]	0	1	1558.81		Q9BUJ2	[K].QGAPTSFLPPEASQLKPDR.[Q]		0	2	2039.06		P03928	[K].NYNKPWEPK.[W]		0	1	1175.58		Q9BYG3
P02786	[R].LTTDFGNAEK.[T]		0	2	1095.53		Q8TEQ6	[R].LVFCLLELLSR.[H]	1xCarbamidomethyl [C4]	0	2	1362.78		Q92616	[R].LTSADALRPSVVSITGPLIR.[I]		0	1	2066.2		P35573	[R].LTLAELNQILYR.[C]		0	1	1446.83		Q06203	[R].IVLVDDSIVR.[G]		0	1	1128.66		Q9NRX4	[K].QGCDCECLGGGR.[I]	3xCarbamidomethyl [C3; C5; C7]	0	2	1368.51		P07384	[R].NYPATFWVNPQFK.[I]		0	1	1611.8		O60763
P05455	[R].LTTDFNVIVEALSK.[S]		0	1	1549.85		Q8N543	[K].LVFFEVSPVSFHQVSEVLSEEK.[S]		0	2	2536.3		Q99598	[R].ITSAPDMEDILTESEIK.[L]		0	2	1891.92		P14618	[K].ITLDNAYMEK.[C]		0	2	1197.58		P51148; P20339	[K].LVLLGESAVGK.[S]		0	2	1085.66		Q9P2J5	[R].QGDNCDSIIR.[R]	1xCarbamidomethyl [C5]	0	1	1177.53		P67809	[R].NYQQNYQNSESGEK.[N]		0	1	1688.71		Q99714
Q71RC2	[K].LTTDPDLILEVLR.[S]		0	1	1497.85		P00491	[R].LVFGFLNGR.[A]		0	1	1022.58		Q8WVM8	[K].LTSAVSSLPELLEK.[K]		0	1	1486.84		Q9Y277	[K].LTLDTIFVPNTGK.[K]		0	2	1418.79		P62826	[K].LVLVGDGGTGK.[T]		0	1	1015.58		Q9Y3F4	[R].QGDTGDWIGTFLGHK.[G]		0	2	1631.78		P00367	[K].NYTDNELEK.[I]		0	1	1125.51		Q14137
O94888	[K].LTTLADLFRPPIDLMHK.[G]		0	1	1981.09		Q9NR31; Q9Y6B6	[K].LVFLGLDNAGK.[T]		0	2	1146.65		Q13347	[K].ITSAVWGPLGECIIAGHESGELNQYSAK.[S]	1xCarbamidomethyl [C12]	0	1	2987.46		Q6P2Q9	[R].LTLEDLEDSWDR.[G]		0	1	1491.7		Q15291	[R].IVIWDFLTR.[G]		0	1	1162.66		O43707	[R].QGEAEFNR.[I]		0	2	950.433		P22626	[R].NYYEQWGK.[L]		0	2	1087.48		P48507
Q9H0E2	[R].ITPTQQQR.[Q]		0	1	971.527		Q8TEQ6	[R].IVFNLCPLQTEDDK.[Q]	1xCarbamidomethyl [C6]	0	1	1691.83		P22234	[K].ITSCIFQLLQEAGIK.[T]	1xCarbamidomethyl [C4]	0	1	1720.93		P49459	[K].LTIEFTEEYPNKPPTVR.[F]		0	1	2034.05		P33991	[K].LVIWGTDVNVAACK.[E]	1xCarbamidomethyl [C13]	0	1	1545.81		P49321	[K].QGEVIVSIEEKPK.[E]		0	1	1455.81		Q1KMD3	[R].NYYGYQGYR.[-]		0	2	1183.52		Q71RC2
P11021	[R].ITPSYVAFTPEGER.[L]		0	1	1566.78		Q16531	[K].LVFSNVNLK.[E]		0	1	1033.6		Q9UBB4	[K].ITSDEPLTK.[D]		0	1	1003.53		Q8WU90	[K].ITLESFLAWK.[K]		0	1	1207.67		Q8TCS8	[K].IVMEAIQQASVAK.[K]		0	1	1387.76		O14744	[K].QGFDFLCMPVFHPR.[F]	1xCarbamidomethyl [C7]	0	1	1750.82		Q9Y3C1	[K].NYYQDTPK.[Q]		0	1	1028.47		P05455
Q04637	[K].LTPQMFQQLMK.[Q]		0	2	1364.71		P07384	[K].LVFVHSAEGNEFWSALLEK.[A]		0	1	2176.11		P61289	[R].ITSEAEDLVANFFPK.[K]		0	5	1680.85		Q15393	[K].ITLETDEDMVTEIR.[L]		0	1	1664.8		P02768	[K].LVNEVTEFAK.[T]		0	1	1149.62		Q99661	[K].QFSVPPAPTRPSCPAVAEIPLR.[M]	1xCarbamidomethyl [C13]	0	1	2390.26		Q8N3U4	[R].QAAECHPPVGR.[G]	1xCarbamidomethyl [C5]	0	1	1221.58		P02786
P50990	[R].LTPPVLEEMGHCDSVYLSEVGDTQVVVFK.[H]	1xCarbamidomethyl [C12]; 1xOxidation [M9]	0	1	3264.58		P54136	[K].IVFVPGCSIPLTIVK.[S]	1xCarbamidomethyl [C7]	0	2	1642.96		Q86VP6	[K].ITSEALLVTQQLVK.[V]		0	1	1542.91		P62241	[K].LTPEEEEILNKK.[R]		1	1	1442.77		Q8N1F7	[K].IVNGHLQPNLVDLCASVAELDDK.[S]	1xCarbamidomethyl [C14]	0	1	2520.28		P11586	[K].QGFGNLPICMAK.[T]	1xCarbamidomethyl [C9]	0	1	1335.65		Q9NW64	[R].QAAEVAAEK.[S]		0	2	916.473		Q9UMY1
P00558	[K].ITLPVDFVTADK.[F]		0	1	1318.73		P10606	[R].IVGCICEEDNTSVVWFWLHK.[G]	2xCarbamidomethyl [C4; C6]	0	1	2492.17		P82979	[K].ITSEIPQTER.[M]		0	2	1173.61		Q9NVM9	[K].ITEYQHEAR.[T]		0	1	1146.55		P0DMV9	[R].LVNHFVEEFK.[R]		0	1	1261.66		Q06830	[K].QGGLGPMNIPLVSDPK.[R]		0	3	1622.86		Q13492	[K].QAALEEEQAR.[L]		0	2	1144.56		P41091
P21796; Q9Y277	[K].LTLSALIDGK.[N]		0	6	1030.61		P07910	[K].IVGCSVHK.[G]	1xCarbamidomethyl [C4]	0	1	899.477		P78371	[R].LTSFIGAIAIGDLVK.[S]		0	2	1517.89		P43243	[K].ITPENLPQILLQLK.[R]		0	5	1619.97		Q96AG4	[R].LVNLQHLDLLNNK.[L]		0	1	1533.87		Q9ULX6	[K].QGGSPDEPDSK.[A]		0	1	1116.48		P43246	[R].QAANLQDCYR.[L]	1xCarbamidomethyl [C8]	0	1	1238.56		P50990
P45880	[K].LTLSALVDGK.[S]		0	4	1016.6		P13995	[K].LVGDVDFEGVR.[Q]		0	1	1205.62		Q9UQ80	[R].ITSGPFEPDLYK.[S]		0	1	1366.69		P49327	[K].LTPGCEAEAETEAICFFVQQFTDMEHNR.[V]	2xCarbamidomethyl [C5; C15]; 1xOxidation [M24]	0	1	3346.44		O75964	[K].IVNSAQTGSFK.[Q]		0	1	1151.61		Q15637	[K].QGIETPEDQNDLRK.[M]		1	2	1642.8		P55072	[R].QAAPCVLFFDELDSIAK.[A]	1xCarbamidomethyl [C5]	0	2	1923.95		Q04637
O00425	[K].ITISPLQELTLYNPER.[T]		0	1	1887.02		Q15046	[K].LVGEFLEVTCINPTFICDHPQIMSPLAK.[W]	2xCarbamidomethyl [C10; C17]	0	1	3229.61		O95202	[K].LTSLAAALDENK.[D]		0	1	1245.67		P02786	[R].LTTDFGNAEK.[T]		0	2	1095.53		Q92900	[K].LVNTINPGAR.[F]		0	2	1054.6		Q8N163	[K].QGILGAQPQLIFQPHR.[I]		0	1	1803		O75400	[K].QAAPPIELDAVWEDIR.[E]		0	2	1822.93		P11021
Q9NZI8	[K].ITISSLQDLTLYNPER.[T]		0	2	1862.99		Q00341	[R].IVGELEQMVSEDVPLDHR.[V]		0	1	2066.02		Q92600	[R].LTSLGVIGALVK.[T]		0	1	1170.75		P05455	[R].LTTDFNVIVEALSK.[S]		0	3	1549.85		P10515	[K].LVPADNEK.[G]		0	2	885.468		Q99798	[K].QGLLPLTFADPADYNK.[I]		0	3	1762.9		Q9Y265	[K].QAASGLVGQENAR.[E]		0	1	1300.66		Q13561
Q15393	[R].LTISSPLEAHK.[A]		0	2	1195.67		P35580	[R].IVGLDQVTGMTETAFGSAYK.[T]		0	2	2088.03		O43847	[K].LVAGEHGLIIR.[V]		0	1	1177.71		Q71RC2	[K].LTTDPDLILEVLR.[S]		0	1	1497.85		Q9H583	[K].LVPDLLAIVQR.[K]		0	3	1236.77		P02647	[R].QGLLPVLESFK.[V]		0	2	1230.71		P38646	[R].QAASSLQQASLK.[L]		0	2	1231.66		Q13501
P11021	[K].ITITNDQNR.[L]		0	1	1074.55		Q8NBN7	[R].LVGLEAPSVR.[E]		0	1	1040.61		Q99714	[R].LVAGEMGQNEPDQGGQR.[G]		0	1	1785.82		O94888	[K].LTTLADLFRPPIDLMHK.[G]		0	1	1981.09		P49589	[K].LVPEAVGDQK.[A]		0	1	1055.57		Q9H9B4	[R].QGIVPPGLTENELWR.[A]		0	1	1708.9		P34897	[K].QACTPMFR.[E]	1xCarbamidomethyl [C3]	0	1	1010.45		Q9H501
Q9NPJ3	[K].ITLVSAAPGK.[V]		0	1	956.578		P21333	[K].IVGPSGAAVPCK.[V]	1xCarbamidomethyl [C11]	0	2	1155.62		Q14137	[R].LVAGSTDQLLSAFVPPEEPPLQPAR.[W]		0	2	2632.4		Q96AG4	[K].LTTLPSDFCGLTHLVK.[L]	1xCarbamidomethyl [C9]	0	1	1801.95		P35237	[R].LVLVNAVYFR.[G]		0	1	1193.7		P23246	[K].QGPGPGGPK.[G]		0	7	794.416		P49915	[R].QADFEAHNILR.[E]		0	2	1313.66		P00491
P40926	[R].LTLYDIAHTPGVAADLSHIETK.[A]		0	3	2365.24		P28066	[K].IVEIDAHIGCAMSGLIADAK.[T]	1xCarbamidomethyl [C10]	0	1	2084.05		P48507	[K].IVAIGTSDLDK.[T]		0	2	1131.63		Q13885; P04350; P07437; P68371	[K].LTTPTYGDLNHLVSATMSGVTTCLR.[F]	1xCarbamidomethyl [C23]	0	2	2708.34		P50990	[R].LVPGGGATEIELAK.[Q]		0	2	1354.76		P30040	[K].QGQDNLSSVK.[E]		0	1	1075.54		Q14694	[R].QADFVQTPITGIFGGHIR.[S]		0	1	1957.03		P56192
Q09161	[K].LTIYTTLVGLLNAR.[N]		0	2	1547.92		Q7Z3B4	[K].LVEHGLNETIHIR.[G]		0	1	1530.84		Q6DKI1	[R].IVEPYVTWGFPNLK.[S]		0	1	1662.89		Q13885; P04350; P07437; P68371	[K].LTTPTYGDLNHLVSATMSGVTTCLR.[F]	1xCarbamidomethyl [C23]; 1xOxidation [M17]	0	3	2724.33		Q15393	[R].IVILEYQPSK.[N]		0	1	1189.68		Q04323	[R].QGQELSAAR.[Q]		0	1	959.49		O43175	[K].QADVNLVNAK.[L]		0	1	1071.58		P30153
P49792	[R].ITMELFSNIVPR.[T]		0	1	1419.77		Q92598	[K].LVEHFCAEFK.[T]	1xCarbamidomethyl [C6]	0	1	1279.61		O00571	[R].IVEQDTMPPK.[G]		0	1	1157.59		Q9BUF5	[K].LTTPTYGDLNHLVSATMSGVTTSLR.[F]		0	1	2635.34		P06753	[K].LVIIEGDLER.[T]		0	1	1156.66		P52272	[K].QGGGGGGGSVPGIER.[M]		0	1	1284.63		O43242	[R].NYLHYSLYDQAEK.[L]		0	1	1643.77		P09497
Q12849	[R].ITMEYSSSGK.[A]		0	1	1102.51		Q13148	[R].LVEGILHAPDAGWGNLVYVVNYPK.[D]		0	1	2624.39		P52815	[K].LVESLPQEIK.[A]		0	1	1155.66		P07814	[K].LTVAENEAETK.[L]		0	1	1204.61		P53621	[K].LVGQSIIAYLQK.[K]		0	1	1332.79		P61011	[R].QFQQGAAGNMK.[G]		0	1	1179.56		Q9Y230	[R].QASQGMVGQLAAR.[R]		0	1	1316.67		Q13123
Q15029	[K].ITMIAEPLEK.[G]		0	2	1144.63		O60763	[K].IVAFENAFER.[L]		0	1	1195.61		P38159	[R].IVEVLLMK.[D]		0	2	944.585		O14818	[KR].LTVEDPVTVEYITR.[FY]		0	1	1634.86		Q3YEC7	[K].LVGSDQAPGR.[D]		0	1	999.522		Q14444	[R].QFMAETQFTSGEK.[E]		0	1	1503.68		P52701	[K].QATSISSETK.[N]		0	1	1051.53		P43243
Q96AG4	[K].LTTLPSDFCGLTHLVK.[L]	1xCarbamidomethyl [C9]	0	1	1801.95		O43847	[K].LVAGEHGLIIR.[V]		0	2	1177.71		P38159	[R].IVEVLLMK.[D]	1xOxidation [M7]	0	1	960.58		O43583	[K].LTVENSPK.[Q]		0	2	887.483		Q9BQG0	[K].LVGSVNLFSDENVPR.[L]		0	1	1645.85		Q15459	[R].QFLTQLMQK.[E]		0	1	1136.61		P34932	[K].QDLPALEEKPR.[N]		0	2	1295.7		O75937
P08727	[K].ITMQNLNDR.[L]		0	2	1104.55		Q99714	[R].LVAGEMGQNEPDQGGQR.[G]		0	1	1785.82		O14745	[R].LVEVNGENVEK.[E]		0	1	1229.64		Q5T4S7	[K].ITVLQLSALLK.[Q]		0	1	1198.78		P51665	[R].IVGWYHTGPK.[L]		0	5	1157.61		Q8IWX8	[R].QEQVTAAVAHAVEQQMQK.[L]		0	2	1995.99		P61204	[K].QDLPNAMNAAEITDK.[L]		0	1	1630.77		Q99598
P55884	[K].ITNDFYPEEDGK.[T]		0	2	1427.63		Q14137	[R].LVAGSTDQLLSAFVPPEEPPLQPAR.[W]		0	2	2632.4		P04181	[K].IVFAAGNFWGR.[T]		0	1	1237.65		Q9UMY1	[K].LTTASQTNIK.[K]		0	1	1076.59		Q9NZ45	[K].IVHAFDMEDLGDK.[A]		0	1	1489.7		P08670	[K].QESTEYR.[R]		0	5	912.406		Q92598	[K].QDLPSLDEKPR.[I]		0	1	1297.67		Q13347
P63010	[K].LTNGIWILAELR.[I]		0	1	1398.81		P48507	[K].IVAIGTSDLDK.[T]		0	1	1131.63		Q8N543	[K].LVFFEVSPVSFHQVSEVLSEEK.[S]		0	2	2536.3		P48147	[K].ITVPFLEQCPIR.[G]	1xCarbamidomethyl [C9]	0	1	1472.79		Q4VC31	[R].IVHELNTTVPTASFAGK.[I]		0	1	1784.95		Q9H307	[K].QESTVATER.[Q]		0	2	1020.5		P41091	[R].QDLTTLDVTK.[L]		0	1	1133.6		Q9UBB4
P46782	[R].LTNSMMMHGR.[N]		0	1	1177.53		Q15257	[K].LVALLNTLDR.[W]		0	2	1127.68		P00491	[R].LVFGFLNGR.[A]		0	1	1022.58		P35268	[K].ITVTSEVPFSK.[R]		0	3	1207.66		Q9Y5J1	[R].LVHLPSCTVFSNFPVIK.[N]	1xCarbamidomethyl [C7]	0	1	1958.06		Q9UHX1	[K].QESTVMVLR.[N]		0	2	1062.56		Q8TDN6	[K].QDLYMWLSNSPHGPSAK.[F]		0	1	1930.91		P61289
P26640	[K].ITPAHDQNDYEVGQR.[H]		0	1	1742.81		P22087	[R].IVALNAHTFLR.[N]		0	1	1254.73		Q9NR31; Q9Y6B6	[K].LVFLGLDNAGK.[T]		0	1	1146.65		P07814	[K].LTWFVNEGLVDGWDDPR.[F]		0	1	2018.96		Q13616	[R].LVHQNSASDDAEASMISK.[L]		0	1	1902.89		O75400	[K].QETVADFTPK.[K]		0	1	1135.56		P84085	[K].QDMPNAMPVSELTDK.[L]		0	1	1675.77		Q86VP6
P62241	[K].LTPEEEEILNK.[K]		0	1	1314.68		O75643	[R].IVALSSSLSNAK.[D]		0	2	1189.68		Q8TEQ6	[R].IVFNLCPLQTEDDK.[Q]	1xCarbamidomethyl [C6]	0	1	1691.83		Q13185	[R].LTWHSCPEDEAQ.[-]	1xCarbamidomethyl [C6]	0	1	1472.61		Q9BXP5	[R].IVHSLDYYNTCEYPNEDEMPNR.[C]	1xCarbamidomethyl [C11]	0	1	2759.17		P63244	[K].QEVISTSSK.[A]		0	3	978.51		Q9UKY7	[R].QDPGDNWEEGGGGGGGMEK.[S]		0	1	1876.74		P82979
P62241	[K].LTPEEEEILNKK.[R]		1	1	1442.77		P50914	[K].LVAIVDVIDQNR.[A]		0	2	1354.77		Q16531	[K].LVFSNVNLK.[E]		0	1	1033.6		P17174	[R].ITWSNPPAQGAR.[I]		0	2	1297.66		Q9UQ80	[R].LVKPGNQNTQVTEAWNK.[V]		0	2	1927		P35580	[K].QEVMISDLEER.[L]		0	1	1348.64		P25685	[K].QDPPVTHDLR.[V]		0	1	1177.6		P78371
P11021	[R].LTPEEIER.[MA]		0	4	986.515		P13804	[K].IVAPELYIAVGISGAIQHLAGMK.[D]	1xOxidation [M22]	0	2	2367.31		P07384	[K].LVFVHSAEGNEFWSALLEK.[A]		0	1	2176.11		P12829	[K].ITYGQCGDVLR.[A]	1xCarbamidomethyl [C6]	0	3	1281.63		O75439	[R].IVLAAAGGVSHDELLDLAK.[F]		0	1	1892.05		P30876	[K].QEVPIIIVFR.[A]		0	2	1213.73		P50502	[K].QDPSVLHTEEMR.[F]		0	3	1441.67		Q9UQ80
P43243	[K].ITPENLPQILLQLK.[R]		0	5	1619.97		Q16658	[R].LVARPEPATGYTLEFR.[S]		0	1	1819.97		P54136	[K].IVFVPGCSIPLTIVK.[S]	1xCarbamidomethyl [C7]	0	2	1642.96		Q9Y5J9	[R].LVAAEQQK.[A]		0	1	886.499		Q9BVJ6	[K].LVLADLLEPVK.[T]		0	2	1209.75		O00571	[K].QEVPSWLENMAYEHHYK.[G]		0	1	2160.98		Q9Y4E8	[R].QDTFSGTGFFPLDR.[E]		0	1	1587.74		Q92600
P49327	[K].LTPGCEAEAETEAICFFVQQFTDMEHNR.[V]	2xCarbamidomethyl [C5; C15]	0	1	3330.45		P17174	[R].IVASTLSNPELFEEWTGNVK.[T]		0	1	2234.13		P07910	[K].IVGCSVHK.[G]	1xCarbamidomethyl [C4]	0	1	899.477		P49915	[K].IVADFSASVK.[K]		0	1	1036.57		P09493	[K].LVIIESDLER.[A]		0	1	1186.67		P60709	[K].QEYDESGPSIVHR.[K]		0	4	1516.7		Q9BXY0	[K].QDTYGDIYNFPIHAFDK.[A]		0	1	2043.94		P43246
P49327	[K].LTPGCEAEAETEAICFFVQQFTDMEHNR.[V]	2xCarbamidomethyl [C5; C15]; 1xOxidation [M24]	0	1	3346.44		P11940	[R].IVATKPLYVALAQR.[K]		0	2	1542.94		Q15046	[K].LVGEFLEVTCINPTFICDHPQIMSPLAK.[W]	2xCarbamidomethyl [C10; C17]	0	2	3229.61		P59998	[R].IVAEEFLK.[N]		0	1	948.54		Q96G03	[R].IVLANDPDADR.[L]		0	1	1198.61		O96019	[K].QEYEEGGK.[Q]		0	2	939.405		P08670	[R].QDVDNASLAR.[L]		0	1	1088.53		P28066
Q99436	[K].ITPLEIEVLEETVQTMDTS.[-]		0	4	2148.06		Q99714	[R].LVGQGASAVLLDLPNSGGEAQAK.[K]		0	1	2195.17		Q00341	[R].IVGELEQMVSEDVPLDHR.[V]		0	1	2066.02		Q13263	[K].IVAERPGTNSTGPAPMAPPR.[A]		0	1	2019.04		P61081	[K].LVICPDEGFYK.[S]	1xCarbamidomethyl [C4]	0	1	1340.66		O60832	[K].QEYVDYSESAK.[K]		0	1	1318.58		A0AVT1	[K].QDVIITALDNVEAR.[R]		0	1	1556.83		Q8IWZ3
P49792	[K].LTPNAGSDR.[S]		0	2	930.464		P49588	[R].IVAVTGAEAQK.[A]		0	2	1086.62		P53597	[K].LVGGTTPGK.[G]		0	2	829.478		Q9BYG3	[K].IVAETMNNYLFGER.[L]		0	1	1656.81		Q00610	[K].IVLDNSVFSEHR.[N]		0	2	1415.73		Q99460	[R].QFAALVASK.[V]		0	1	934.536		Q15029	[K].QDVVLNYPM.[-]		0	1	1078.52		Q92616
P50990	[R].LTPPVLEEMGHCDSVYLSEVGDTQVVVFK.[H]	1xCarbamidomethyl [C12]	0	3	3248.59		P27824	[R].IVDDWANDGWGLK.[K]		0	1	1488.71		P35580	[R].IVGLDQVTGMTETAFGSAYK.[T]		0	1	2088.03		O60763	[K].IVAFENAFER.[L]		0	1	1195.61		Q9Y2R5	[R].LVLDPYLLK.[Y]		0	1	1073.66		P13667	[K].QFAPEYEK.[I]		0	1	1011.48		P52298	[R].QDYDAGR.[G]		0	3	824.353		P62191
Q5VWZ2	[K].ITNDCPEHLESIDVMCQVLTDLIDEEVK.[S]	2xCarbamidomethyl [C5; C16]	0	1	3315.54		P19367	[R].LVDEYSLNAGK.[Q]		0	1	1208.62		P12268	[R].LVGIISSR.[D]		0	2	844.525		O43847	[K].LVAGEHGLIIR.[V]		0	1	1177.71		O14980	[K].LVLDSIIWAFK.[H]		0	1	1304.76		O43707	[R].QFASQANVVGPWIQTK.[M]		0	1	1773.93		P55265	[K].QEAADAALR.[V]		0	2	944.48		P55884
Q8NHP8	[R].LTLLQLK.[G]		0	1	828.555		P62495	[K].LVDISYGGENGFNQAIELSTEVLSNVK.[F]		0	3	2896.46		P21333	[K].IVGPSGAAVPCK.[V]	1xCarbamidomethyl [C11]	0	4	1155.62		Q07021	[K].ITVTFNINNSIPPTFDGEEEPSQGQK.[V]		0	1	2862.38		O00410	[K].LVLEQVVTSIASVADTAEEK.[F]		0	2	2102.12		O43447	[R].QFCTGEFR.[K]	1xCarbamidomethyl [C3]	0	2	1044.46		P25786	[R].QECLDSR.[F]	1xCarbamidomethyl [C3]	0	4	907.394		Q9H9Y6
Q13885; P07437; P68371	[K].LTTPTYGDLNHLVSATMSGVTTCLR.[F]	1xCarbamidomethyl [C23]	0	3	2708.34		O95400	[K].LVDPVAGSGGPGSR.[F]		0	1	1268.66		Q99714	[R].LVGQGASAVLLDLPNSGGEAQAK.[K]		0	2	2195.17		P28066	[R].ITSPLMEPSSIEK.[I]		0	1	1431.74		P06576	[R].LVLEVAQHLGESTVR.[T]		0	3	1650.92		P38919	[K].QFFVAVER.[E]		0	1	995.531		P09132	[K].QEDGSLCLVQFPSR.[K]	1xCarbamidomethyl [C7]	0	1	1635.78		Q8WWM7
Q9BUF5	[K].LTTPTYGDLNHLVSATMSGVTTSLR.[F]		0	1	2635.34		P55265	[K].LVDQSGPPHEPK.[F]		0	2	1303.66		P53621	[K].LVGQSIIAYLQK.[K]		0	2	1332.79		Q14152	[R].LTSLVPFVDAFQLER.[A]		0	2	1734.94		Q8N201	[K].LVIFNELSSAR.[N]		0	1	1248.69		P07814	[K].QFIAAQGSSR.[S]		0	1	1064.55		O15226	[R].QEDPYGPQTK.[E]		0	1	1162.54		O14980
O95400	[K].LVDPVAGSGGPGSR.[F]		0	1	1268.66		P25398	[K].LVEALCAEHQINLIK.[V]	1xCarbamidomethyl [C6]	0	3	1750.95		Q3YEC7	[K].LVGSDQAPGR.[D]		0	1	999.522		P43246	[K].LTSLNEEYTK.[N]		0	1	1197.6		P06730	[K].IVIGYQSHADTATK.[S]		0	1	1503.78		Q9Y6H1	[K].QFLECAQNQGDIK.[L]	1xCarbamidomethyl [C5]	0	1	1550.73		Q9Y490	[R].QEDVIATANLSR.[KR]		0	1	1316.68		P55209
P55265	[K].LVDQSGPPHEPK.[F]		0	2	1303.66		O95782	[R].LVECLETVLNK.[A]	1xCarbamidomethyl [C4]	0	1	1317.71		Q9BQG0	[K].LVGSVNLFSDENVPR.[L]		0	1	1645.85		Q99436	[K].ITPLEIEVLEETVQTMDTS.[-]		0	2	2148.06		P62888	[K].LVILANNCPALR.[K]	1xCarbamidomethyl [C8]	0	1	1353.77		P22314	[R].QFLFRPWDVTK.[L]		0	1	1436.77		P50552	[K].QEEASGGPTAPK.[A]		0	1	1171.56		Q99733
Q9BTW9	[R].LVDVVAVILK.[A]		0	1	1068.7		P55060	[R].IVEDEPNK.[I]		0	2	943.473		P51665	[R].IVGWYHTGPK.[L]		0	1	1157.61		P41091	[K].LTPLSHEVISR.[Q]		0	1	1251.71		P40937	[K].LVILDEADAMTQDAQNALR.[R]		0	1	2087.04		Q9H9Y6	[K].QFLGYVPIMVK.[S]		0	1	1294.72		O43768	[K].QEEENPAEETGEEK.[Q]		0	1	1618.67		P61221
P25398	[K].LVEALCAEHQINLIK.[V]	1xCarbamidomethyl [C6]	0	2	1750.95		P47756	[R].LVEDMENK.[I]	1xOxidation [M5]	0	1	993.456		Q9NZ45	[K].IVHAFDMEDLGDK.[A]		0	1	1489.7		Q8IYB8	[R].LTPISVLDHALESLDNLRPGDCIVCFSK.[N]	2xCarbamidomethyl [C22; C25]	0	1	3169.6		P35249	[K].IVILDEADSMTSAAQAALR.[R]		0	3	1975.02		P78527	[R].QFINLMLPMK.[E]		0	2	1234.67		O95983	[K].QEELVQQVR.[K]		0	1	1128.6		P53618
O95782	[R].LVECLETVLNK.[A]	1xCarbamidomethyl [C4]	0	1	1317.71		O95747	[K].IVEEPQSNR.[S]		0	3	1071.54		A5YKK6	[R].IVEPPENIQEK.[I]		0	1	1295.68		P49792	[K].LTPNAGSDR.[S]		0	2	930.464		P49368	[R].IVLLDSSLEYK.[K]		0	1	1279.71		Q16630	[K].QFLSQFEMQSR.[K]		0	2	1400.66		P78371	[R].QDLMNIAGTTLSSK.[L]		0	1	1478.75		Q92922
P55060	[R].IVEDEPNK.[I]		0	1	943.473		P16615	[K].IVEFLQSFDEITAMTGDGVNDAPALK.[K]		0	1	2781.37		P41091	[K].LTPLSHEVISR.[Q]		0	1	1251.71		P50990	[R].LTPPVLEEMGHCDSVYLSEVGDTQVVVFK.[H]	1xCarbamidomethyl [C12]	0	2	3248.59		P15104	[K].LVLCEVFK.[Y]	1xCarbamidomethyl [C4]	0	1	1007.56		Q92621	[R].QCLGLLSR.[F]	1xCarbamidomethyl [C2]	0	1	946.514		P41091	[R].QATINIGTIGHVAHGK.[S]		0	1	1616.89		Q96HS1
Q08170	[R].LVEDKPGSR.[R]		0	2	1000.54		O94776	[R].LVEGESDNR.[N]		0	1	1018.48		Q16401	[R].IVENSDAVTEILNNAELLK.[Q]		0	2	2085.11		Q04637	[K].LTPQMFQQLMK.[Q]		0	1	1364.71		P41240	[K].LSLMPWFHGK.[I]		0	1	1215.63		P25789	[K].QAYTQFGGK.[R]		0	3	999.489		Q8N122	[R].QDLLVASLFR.[N]		0	1	1161.66		P60953
O95747	[K].IVEEPQSNR.[S]		0	2	1071.54		Q9NU22	[R].LVEGLDQFTGEVISSVSELQSLK.[V]		0	1	2478.3		Q6P2E9	[R].IVELPAPADFLSLSSETKPK.[L]		0	1	2142.17		P11021	[R].ITPSYVAFTPEGER.[L]		0	1	1566.78		Q06323	[R].NAYAVLYDIILK.[N]		0	1	1395.79		P04083	[K].QAWFIENEEQEYVQTVK.[S]		0	1	2141.02		P07355	[R].QDIAFAYQR.[R]		0	1	1111.55		Q5T4S7
O94776	[R].LVEGESDNR.[N]		0	1	1018.48		P21964	[K].IVDAVIQEHQPSVLLELGAYCGYSAVR.[M]	1xCarbamidomethyl [C21]	0	1	2987.53		Q15257	[K].LVALLNTLDR.[W]		0	1	1127.68		Q13561	[K].LTPVLLAK.[Q]		0	1	854.571		O15042	[R].NCGFVAFMNR.[R]	1xCarbamidomethyl [C2]	0	1	1215.54		P38646	[R].QAVTNPNNTFYATK.[R]		0	1	1568.77		Q04837	[R].QATTIIADNIIFLSDQTK.[E]		0	3	1992.06		P55072
Q9NU22	[R].LVEGLDQFTGEVISSVSELQSLK.[V]		0	1	2478.3		P53621	[K].LVGQSIIAYLQK.[K]		0	1	1332.79		P22087	[R].IVALNAHTFLR.[N]		0	1	1254.73		O94906	[K].LTPVPDSFFAK.[H]		0	1	1221.65		P30101	[K].QAGPASVPLR.[T]		0	3	995.563		P61981	[K].NVTELNEPLSNEER.[N]		0	1	1643.79		P07108	[K].QATVGDINTERPGMLDFTGK.[A]		0	1	2150.05		Q92900
Q13148	[R].LVEGILHAPDAGWGNLVYVVNYPK.[D]		0	2	2624.39		Q3YEC7	[K].LVGSDQAPGR.[D]		0	1	999.522		O75643	[R].IVALSSSLSNAK.[D]		0	3	1189.68		P00491	[K].LTQAQIFDYGEIPNFPR.[S]		0	1	2009.01		P17987	[K].QAGVFEPTIVK.[V]		0	2	1188.66		P36578	[K].NVTLPAVFK.[A]		0	1	988.583		P15927	[K].QAVDFLSNEGHIYSTVDDDHFK.[S]		0	1	2537.16		P49588
Q92598	[K].LVEHFCAEFK.[T]	1xCarbamidomethyl [C6]	0	1	1279.61		Q13200	[R].LVGSQEELASWGHEYVR.[H]		0	1	1959.96		P50914	[K].LVAIVDVIDQNR.[A]		0	2	1354.77		P56192	[K].ITQDIFQQLLK.[R]		0	1	1346.77		P25398	[R].QAHLCVLASNCDEPMYVK.[L]	2xCarbamidomethyl [C5; C11]	0	1	2134.97		P53618	[R].NVTVQPDDPISFMQLTAK.[N]		0	1	2004.01		P46782	[R].QAVDVSPLR.[R]		0	1	984.547		P35659
Q7Z3B4	[K].LVEHGLNETIHIR.[G]		0	1	1530.84		P45974	[K].IVILPDYLEIAR.[D]		0	3	1414.83		P82914	[K].IVANPEDTR.[S]		0	1	1014.52		P30153	[K].LTQDQDVDVK.[Y]		0	1	1160.58		P11940	[R].QAHLTNQYMQR.[M]		0	2	1389.67		P27816	[K].NVVLPTETEVAPAK.[D]		0	1	1467.81		P24752	[R].QAVLGAGLPISTPCTTINK.[V]	1xCarbamidomethyl [C14]	0	1	1941.05		Q9Y617
Q16851	[R].LVEIAQVPK.[A]		0	1	996.609		P00338	[K].LVIITAGAR.[Q]		0	2	913.583		O95336	[K].IVAPISDSPKPPPQR.[V]		0	1	1601.9		Q9NTJ3	[K].LTQEETNFK.[S]		0	1	1109.55		P49327	[K].QAHTMDPQLR.[L]		0	1	1196.58		Q14254	[K].NVVLQTLEGHLR.[S]		0	1	1378.78		Q99471	[K].QAVMEMMSQK.[I]		0	1	1182.53		Q9HAS0
P02545	[R].LVEIDNGK.[Q]		0	1	887.483		P04406	[K].LVINGNPITIFQER.[D]		0	5	1613.9		Q16658	[R].LVARPEPATGYTLEFR.[S]		0	1	1819.97		P09497	[R].LTQEPESIR.[K]		0	2	1072.56		Q99460	[K].QAIGIALETR.[R]		0	1	1071.62		P67775	[R].NVVTIFSAPNYCYR.[C]	1xCarbamidomethyl [C12]	0	1	1703.82		O95394	[R].QAVTPPGLQEAINDLVK.[K]		0	1	1792.98		Q15393
Q6P2E9	[R].IVELPAPADFLSLSSETKPK.[L]		0	1	2142.17		Q99459	[K].LVLPAPQISDAELQEVVK.[V]		0	1	1949.1		P17174	[R].IVASTLSNPELFEEWTGNVK.[T]		0	1	2234.13		Q13123	[K].LTQILSYLR.[Q]		0	1	1106.66		O75340	[K].QALSGFGYR.[L]		0	1	998.505		P55084	[R].NVVVVDGVR.[T]		0	2	956.552		P04083	[K].QAWFIENEEQEYVQTVK.[S]		0	1	2141.02		Q01813
P63241	[K].IVEMSTSK.[T]	1xOxidation [M4]	0	4	910.455		Q5UIP0	[K].LVIPLVVHSAQK.[V]		0	1	1303.81		P11940	[R].IVATKPLYVALAQR.[K]		0	2	1542.94		Q9UFC0	[R].LTQLQELDLSNNHLETLPDNLGLSHLR.[V]		0	1	3083.61		Q9H9B4	[K].QAITQVVVSR.[I]		0	1	1100.64		Q9UNN5	[R].NVYDLTSIPVR.[H]		0	1	1276.69		P25789	[K].QAYTQFGGK.[R]		0	2	999.489		P37802
Q16401	[R].IVENSDAVTEILNNAELLK.[Q]		0	2	2085.11		P42285	[K].IVIPNEESVVIYYK.[I]		0	1	1665.91		P49588	[R].IVAVTGAEAQK.[A]		0	2	1086.62		Q86UX7	[R].LTQLYEQAR.[W]		0	1	1121.59		P30050	[R].QAQIEVVPSASALIIK.[A]		0	3	1666.97		P13796	[R].NWMNSLGVNPR.[V]		0	1	1287.63		Q9Y570	[K].QCEGITSPEGSK.[S]	1xCarbamidomethyl [C2]	0	1	1292.58		P49368
A5YKK6	[R].IVEPPENIQEK.[I]		0	1	1295.68		P26885	[K].LVIPSELGYGER.[G]		0	1	1332.72		P21964	[K].IVDAVIQEHQPSVLLELGAYCGYSAVR.[M]	1xCarbamidomethyl [C21]	0	1	2987.53		O75937	[R].LTRPGSSYFNLNPFEVLQIDPEVTDEEIK.[K]		0	1	3350.68		Q9UJZ1	[K].QAQILASEAEK.[A]		0	1	1187.63		Q15008	[K].NWQYQETIK.[K]		0	1	1209.59		Q92621	[R].QCLGLLSR.[F]	1xCarbamidomethyl [C2]	0	1	946.514		P00492
O00571	[R].IVEQDTMPPK.[G]		0	1	1157.59		Q92616	[K].LVLPSLLAALEEESWR.[T]		0	2	1826.01		P27824	[R].IVDDWANDGWGLK.[K]		0	1	1488.71		Q92616	[R].LTSADALRPSVVSITGPLIR.[I]		0	1	2066.2		Q9NVZ3	[K].QAQNPDQGPK.[L]		0	1	1082.52		Q9Y3I0	[K].NVTDVVNTCHDAGISK.[K]	1xCarbamidomethyl [C9]	0	1	1729.82		O43395	[K].QCPTENMAR.[E]	1xCarbamidomethyl [C2]	0	1	1106.47		P40925
P52815	[K].LVESLPQEIK.[A]		0	1	1155.66		Q08257	[K].IVLQNGAHEVFNHR.[E]		0	1	1633.86		P19367	[R].LVDEYSLNAGK.[Q]		0	1	1208.62		Q99598	[R].ITSAPDMEDILTESEIK.[L]		0	1	1891.92		P23526	[K].QAQYLGMSCDGPFKPDHYR.[Y]	1xCarbamidomethyl [C9]	0	2	2270.01		Q9Y6E2	[R].NYAQVFNK.[L]		0	2	983.495		Q9Y6D9	[R].QCQQNLDAASK.[R]	1xCarbamidomethyl [C2]	0	1	1262.58		Q9Y2L1
P38159	[R].IVEVLLMK.[D]		0	2	944.585		Q5UIP0	[K].LVLSLEPLEHPLISSPSFFSK.[H]		0	2	2340.28		P62495	[K].LVDISYGGENGFNQAIELSTEVLSNVK.[F]		0	2	2896.46		Q13347	[K].ITSAVWGPLGECIIAGHESGELNQYSAK.[S]	1xCarbamidomethyl [C12]	0	1	2987.46		P11171	[R].QASALIDRPAPHFER.[T]		0	1	1707.89		Q9Y4E8	[K].NYDYSEPGR.[N]		0	1	1100.46		Q99460	[K].QCVENADLPEGEK.[K]	1xCarbamidomethyl [C2]	0	1	1488.66		P41252
P38159	[R].IVEVLLMK.[D]	1xOxidation [M7]	0	1	960.58		P11171	[R].IVITGDADIDHDQVLVQAIK.[E]		0	1	2163.17		P33240	[R].IVDPEIALK.[I]		0	1	997.593		P61289	[R].ITSEAEDLVANFFPK.[K]		0	3	1680.85		O43592	[R].QASLADCLNHAVGFASR.[T]	1xCarbamidomethyl [C7]	0	1	1816.88		Q9BZZ5	[R].NYGILADATEQVGQHK.[D]		0	2	1743.87		P14324	[K].QDADSLQR.[A]		0	1	932.443		Q96KP4
O14745	[R].LVEVNGENVEK.[E]		0	1	1229.64		P35237	[R].LVLVNAVYFR.[G]		0	1	1193.7		O95400	[K].LVDPVAGSGGPGSR.[F]		0	1	1268.66		Q86VP6	[K].ITSEALLVTQQLVK.[V]		0	1	1542.91		P24539	[K].QASIQHIQNAIDTEK.[S]		0	1	1695.87		Q9BUJ2	[R].NYILDQTNVYGSAQR.[R]		0	1	1741.85		Q9NR30	[K].QDAQSLHGDIPQK.[Q]		0	2	1436.71		P27816
Q8TEQ6	[R].LVFCLLELLSR.[H]	1xCarbamidomethyl [C4]	0	1	1362.78		Q15291	[R].IVIWDFLTR.[G]		0	1	1162.66		P07339	[K].LVDQNIFSFYLSR.[D]		0	1	1601.83		P82979	[K].ITSEIPQTER.[M]		0	1	1173.61		Q04837	[R].QATTIIADNIIFLSDQTK.[E]		0	4	1992.06		P28482	[R].NYLLSLPHK.[N]		0	2	1084.61		P78527	[K].QDAQVVLYR.[S]		0	1	1091.58		O43707
Q8N543	[K].LVFFEVSPVSFHQVSEVLSEEK.[S]		0	1	2536.3		P51148	[K].LVLLGESAVGK.[S]		0	1	1085.66		P55265	[K].LVDQSGPPHEPK.[F]		0	1	1303.66		P78371	[R].LTSFIGAIAIGDLVK.[S]		0	2	1517.89		P07108	[K].QATVGDINTERPGMLDFTGK.[A]		0	1	2150.05		P52815	[K].NYIQGINLVQAK.[K]		0	1	1360.76		P04792	[R].QDEHGYISR.[C]		0	3	1104.51		P16083
P00491	[R].LVFGFLNGR.[A]		0	2	1022.58		P33991	[K].LVIWGTDVNVAACK.[E]	1xCarbamidomethyl [C13]	0	1	1545.81		P23919	[K].LVEALCAAGHR.[A]	1xCarbamidomethyl [C6]	0	2	1196.62		Q9UQ80	[R].ITSGPFEPDLYK.[S]		0	1	1366.69		P46782	[R].QAVDVSPLR.[R]		0	1	984.547		Q13616	[K].NYLTNLLK.[D]		0	2	978.562		P14324	[K].QDFVQHFSQIVR.[V]		0	1	1503.77		Q6ZN17
P62495	[K].LVDISYGGENGFNQAIELSTEVLSNVK.[F]		0	2	2896.46		Q8N1F7	[K].IVNGHLQPNLVDLCASVAELDDK.[S]	1xCarbamidomethyl [C14]	0	1	2520.28		P25398	[K].LVEALCAEHQINLIK.[V]	1xCarbamidomethyl [C6]	0	2	1750.95		O95202	[K].LTSLAAALDENK.[D]		0	1	1245.67		Q99961	[R].QAVQILDELAEK.[L]		0	2	1356.74		P03928	[K].NYNKPWEPK.[W]		0	1	1175.58		Q7L014	[R].QDGGQNESFK.[R]		0	1	1109.49		P08243
P19367	[R].LVDEYSLNAGK.[Q]		0	1	1208.62		P0DMV9	[R].LVNHFVEEFK.[R]		0	1	1261.66		O95782	[R].LVECLETVLNK.[A]	1xCarbamidomethyl [C4]	0	1	1317.71		P49327	[K].LTPGCEAEAETEAICFFVQQFTDMEHNR.[V]	2xCarbamidomethyl [C5; C15]	0	1	3330.45		O95394	[R].QAVTPPGLQEAINDLVK.[K]		0	1	1792.98		P07384	[R].NYPATFWVNPQFK.[I]		0	1	1611.8		Q96T37	[K].QDGGTAPVASASPK.[L]		0	1	1285.64		P41252
P27824	[R].IVDDWANDGWGLK.[K]		0	1	1488.71		Q96AG4	[R].LVNLQHLDLLNNK.[L]		0	1	1533.87		P55060	[R].IVEDEPNK.[I]		0	2	943.473		Q5JSH3	[K].LQSQPTDTDGGR.[L]		0	1	1274.6		P04083	[K].QAWFIENEEQEYVQTVK.[S]		0	2	2141.02		P41252	[K].NYPDPVSIIQK.[Y]		0	1	1273.68		Q14980	[R].QDHAQQLATAAEER.[E]		0	1	1567.75		P49792
P21964	[K].IVDAVIQEHQPSVLLELGAYCGYSAVR.[M]	1xCarbamidomethyl [C21]	0	1	2987.53		Q92974	[R].LVNLYGLLHGLQAAVAQQDTLMEAR.[F]		0	1	2724.45		P47756	[R].LVEDMENK.[I]	1xOxidation [M5]	0	1	993.456		P06748	[R].MTDQEAIQDLWQWR.[K]	1xOxidation [M1]	0	3	1835.84		P25789	[K].QAYTQFGGK.[R]		0	1	999.489		P67809	[R].NYQQNYQNSESGEK.[N]		0	1	1688.71		Q01844	[R].QDHPSSMGVYGQESGGFSGPGENR.[S]		0	1	2480.05		P14618
P07814	[K].LTVAENEAETK.[L]		0	2	1204.61		Q7Z6Z7	[R].IVNQPSSLFGSK.[S]		0	1	1276.69		O95747	[K].IVEEPQSNR.[S]		0	2	1071.54		P12829	[K].MTEAEVEQLLAGQEDANGCINYEAFVK.[H]	1xCarbamidomethyl [C19]	0	2	3029.39		Q9Y570	[K].QCEGITSPEGSK.[S]	1xCarbamidomethyl [C2]	0	1	1292.58		P61201	[K].NYDESGSPR.[R]		0	2	1024.43		O60610	[K].QDLEAEVSQLTGEVAK.[L]		0	1	1716.87		P46087
Q9UI26	[K].LTVDDFEFR.[T]		0	1	1141.55		P10515	[K].LVPADNEK.[G]		0	3	885.468		O94776	[R].LVEGESDNR.[N]		0	1	1018.48		P41252	[K].NTELAVFHDETEIQNQTDLLSLSGK.[T]		0	1	2802.38		P78527	[R].QCLPSLDLSCK.[Q]	2xCarbamidomethyl [C2; C10]	0	1	1320.63		P50213	[R].NVTAIQGPGGK.[W]		0	2	1041.57		O75475	[K].QEEQMETEQQNK.[D]		0	1	1521.65		P09874
O14818	[KR].LTVEDPVTVEYITR.[FY]		0	1	1634.86		Q9H583	[K].LVPDLLAIVQR.[K]		0	3	1236.77		Q13148	[R].LVEGILHAPDAGWGNLVYVVNYPK.[D]		0	2	2624.39		P14618	[R].NTGIICTIGPASR.[S]	1xCarbamidomethyl [C6]	0	1	1359.7		Q9Y6D9	[R].QCQQNLDAASK.[R]	1xCarbamidomethyl [C2]	0	1	1262.58		P52292	[R].NVSSFPDDATSPLQENR.[N]		0	1	1876.87		Q9BZZ5	[R].NYGILADATEQVGQHK.[D]		0	1	1743.87		P43243
Q5T4S7	[K].ITVLQLSALLK.[Q]		0	1	1198.78		P49589	[K].LVPEAVGDQK.[A]		0	2	1055.57		Q7Z3B4	[K].LVEHGLNETIHIR.[G]		0	1	1530.84		P46087	[K].NTGVILANDANAER.[L]		0	1	1457.73		Q13247; Q08170	[R].QAGEVTYADAHK.[EG]		0	2	1289.61		P62136	[K].NVQLTENEIR.[G]		0	1	1215.63		Q9Y4E8	[K].NYDYSEPGR.[N]		0	1	1100.46		Q14204
P48147	[K].ITVPFLEQCPIR.[G]	1xCarbamidomethyl [C9]	0	1	1472.79		Q08J23	[K].IVPEGEWGQFMDALR.[E]		0	2	1747.85		P63241	[K].IVEMSTSK.[T]	1xOxidation [M4]	0	3	910.455		P09874	[K].NTHATTHNAYDLEVIDIFK.[I]		0	2	2202.08		Q14157	[R].QAFTPSSTMMEVFLQEK.[S]		0	1	1973.93		Q7L0Y3	[R].NVDPFHIYFCNLK.[I]	1xCarbamidomethyl [C10]	0	1	1666.8		P48444	[R].NTLEWCLPVIDAK.[N]	1xCarbamidomethyl [C6]	0	2	1558.79		P33992
Q07021	[K].ITVTFNINNSIPPTFDGEEEPSQGQK.[V]		0	1	2862.38		P06727	[K].LVPFATELHER.[L]		0	1	1311.71		O15067	[R].LSFAHPPSAEVEAIALATLHDR.[M]		0	1	2345.22		P43243	[K].NTHCSSLPHYQK.[L]	1xCarbamidomethyl [C4]	0	1	1471.67		P29401	[K].QAFTDVATGSLGQGLGAACGMAYTGK.[Y]	1xCarbamidomethyl [C19]	0	1	2532.19		P61221	[R].NVEDLSGGELQR.[F]		0	1	1316.64		Q13492	[R].NTLFNLSNFLDK.[S]		0	2	1425.74		Q99798
P35268	[K].ITVTSEVPFSK.[R]		0	2	1207.66		P50990	[R].LVPGGGATEIELAK.[Q]		0	2	1354.76		P22314	[K].MYPIDFEK.[D]		0	3	1042.49		P48444	[R].NTLEWCLPVIDAK.[N]	1xCarbamidomethyl [C6]	0	1	1558.79		P26641	[R].QAFPNTNR.[W]		0	5	947.469		Q96HS1	[R].NVESGEEELASK.[L]		0	1	1291.6		Q14204	[R].NTISLLVAGLK.[K]		0	1	1128.7		P04183
P07814	[K].LTWFVNEGLVDGWDDPR.[F]		0	1	2018.96		Q15393	[R].IVPGQFLAVDPK.[G]		0	2	1283.74		Q15029	[K].MYSTDDGVQFHAFGR.[V]		0	1	1730.76		Q13492	[R].NTLFNLSNFLDK.[S]		0	2	1425.74		O14818	[K].NYTDEAIETDDLTIK.[L]		0	1	1740.82		Q92900	[R].NVFLLGFIPAK.[A]		0	1	1218.72		Q99798	[K].NTIVTSYNR.[N]		0	1	1067.55		Q9UBQ7
P45973	[R].LTWHAYPEDAENK.[E]		0	1	1573.73		P52209	[K].LVPLLDTGDIIIDGGNSEYR.[D]		0	3	2160.12		P36873	[K].NVQLQENEIR.[G]		0	1	1242.64		P01024	[R].NTLIIYLDK.[V]		0	1	1092.63		P00367	[K].NYTDNELEK.[I]		0	1	1125.51		P50990	[K].NVGLDIEAEVPAVK.[D]		0	1	1453.79		P04183	[R].NTMEALPACLLR.[D]	1xCarbamidomethyl [C9]	0	1	1388.7		P31150; P50395
Q13185	[R].LTWHSCPEDEAQ.[-]	1xCarbamidomethyl [C6]	0	1	1472.61		P02768	[K].LVNEVTEFAK.[T]		0	1	1149.62		P62136	[K].NVQLTENEIR.[G]		0	1	1215.63		Q14204	[R].NTISLLVAGLK.[K]		0	3	1128.7		P62993	[R].NYVTPVNR.[N]		0	2	962.505		P35659	[K].NVGQFSGFPFEK.[G]		0	2	1356.66		P50395	[K].NTNDANSCQIIIPQNQVNR.[K]	1xCarbamidomethyl [C8]	0	1	2199.06		P49959
P17174	[R].ITWSNPPAQGAR.[I]		0	1	1297.66		Q8N1F7	[K].LVPLNQESVEER.[V]		0	1	1412.74		Q9BQ52	[R].NVSATLVNISPDTSLLLDCGEGTFGQLCR.[H]	2xCarbamidomethyl [C19; C28]	0	1	3137.52		P33992	[R].NTLTNIAMRPGLEGYALPR.[K]		0	1	2087.11		P22626	[R].NYYEQWGK.[L]		0	2	1087.48		Q9Y617	[K].NVGSAGVTVVIVR.[D]		0	1	1270.75		P49959	[K].NTNEEDDEVR.[E]		0	1	1220.5		Q14684
P12829	[K].ITYGQCGDVLR.[A]	1xCarbamidomethyl [C6]	0	2	1281.63		Q15393	[R].IVILEYQPSK.[N]		0	1	1189.68		Q15393	[K].NVSEELDR.[T]		0	3	961.459		Q99798	[K].NTIVTSYNR.[N]		0	2	1067.55		Q1KMD3	[R].NYYGYQGYR.[-]		0	1	1183.52		Q15393	[K].NVIDGDLCEQFNSMEPNK.[Q]	1xCarbamidomethyl [C8]	0	1	2109.92		Q08752	[R].NTNGSQFFITTVPTPHLDGK.[H]		0	1	2174.09		Q9UBT2
Q9Y5J9	[R].LVAAEQQK.[A]		0	1	886.499		P06753	[K].LVIIEGDLER.[T]		0	1	1156.66		Q5UIP0	[K].NVSQESLETK.[E]		0	2	1134.56		P04183	[R].NTMEALPACLLR.[D]	1xCarbamidomethyl [C9]	0	1	1388.7		Q9Y3C1	[K].NYYQDTPK.[Q]		0	2	1028.47		Q01813	[R].NVIFQPVAELK.[K]		0	2	1257.72		Q9UBT2	[R].NTPSEPIHCIVWAK.[Y]	1xCarbamidomethyl [C9]	0	1	1651.83		P17174
Q13885; P07437; P68371	[K].LTTPTYGDLNHLVSATMSGVTTCLR.[F]	1xCarbamidomethyl [C23]; 1xOxidation [M17]	0	1	2724.33		Q9BQG0	[K].LVGSVNLFSDENVPR.[L]		0	1	1645.85		P52292	[R].NVSSFPDDATSPLQENR.[N]		0	1	1876.87		P42356	[K].NTEAIGNEVTR.[L]		0	1	1203.6		Q8N3U4	[R].QAAECHPPVGR.[G]	1xCarbamidomethyl [C5]	0	1	1221.58		P37802	[K].NVIGLQMGTNR.[G]		0	2	1202.63		P17174	[K].NTPVYVSSPTWENHNAVFSAAGFK.[D]		0	1	2623.26		P20700
O60610	[K].LVAEDLSQDCFWTK.[V]	1xCarbamidomethyl [C10]	0	2	1711.8		P51665	[R].IVGWYHTGPK.[L]		0	2	1157.61		P50213	[R].NVTAIQGPGGK.[W]		0	1	1041.57		Q9UBQ7	[R].NTMSLLAANNLLAGLR.[G]		0	1	1671.92		Q13492	[K].QAALEEEQAR.[L]		0	2	1144.56		P37802	[K].NVIGLQMGTNR.[G]	1xOxidation [M7]	0	1	1218.63		P20700	[K].NTSEQDQPMGGWEMIR.[K]		0	1	1878.81		O00410
O43847	[K].LVAGEHGLIIR.[V]		0	1	1177.71		Q9NZ45	[K].IVHAFDMEDLGDK.[A]		0	1	1489.7		Q9Y3I0	[K].NVTDVVNTCHDAGISK.[K]	1xCarbamidomethyl [C9]	0	1	1729.82		P49959	[K].NTNEEDDEVR.[E]		0	1	1220.5		P43246	[R].QAANLQDCYR.[L]	1xCarbamidomethyl [C8]	0	1	1238.56		P49368	[R].NVLLDPQLVPGGGASEMAVAHALTEK.[S]		0	1	2617.37		O00410	[R].NTTAAEEAR.[Q]		0	1	962.454		Q53GS9
Q99714	[R].LVAGEMGQNEPDQGGQR.[G]		0	1	1785.82		Q4VC31	[R].IVHELNTTVPTASFAGK.[I]		0	1	1784.95		P61981	[K].NVTELNEPLSNEER.[N]		0	1	1643.79		Q9UBT2	[R].NTPSEPIHCIVWAK.[Y]	1xCarbamidomethyl [C9]	0	1	1651.83		P55072	[R].QAAPCVLFFDELDSIAK.[A]	1xCarbamidomethyl [C5]	0	2	1923.95		P49368	[R].NVLLDPQLVPGGGASEMAVAHALTEK.[S]	1xOxidation [M17]	0	1	2633.36		P61221	[K].NTVANSPQTLLAGMNK.[F]		0	1	1658.85		Q14258
Q14137	[R].LVAGSTDQLLSAFVPPEEPPLQPAR.[W]		0	2	2632.4		Q9NXG2	[K].LVHHILQDMYK.[T]		0	1	1396.74		Q9Y446	[K].NVTGILWNLSSSDHLK.[D]		0	1	1783.93		P17174	[K].NTPVYVSSPTWENHNAVFSAAGFK.[D]		0	1	2623.26		O75400	[K].QAAPPIELDAVWEDIR.[E]		0	4	1822.93		Q08J23	[R].NVLLNNSEK.[M]		0	1	1030.55		Q9NP66	[R].NTVLQQHLETLR.[Q]		0	1	1451.8		P31040
P48507	[K].IVAIGTSDLDK.[T]		0	1	1131.63		Q9BXP5	[R].IVHSLDYYNTCEYPNEDEMPNR.[C]	1xCarbamidomethyl [C11]	0	1	2759.17		Q15029	[R].NVTLCGHLHHGK.[T]	1xCarbamidomethyl [C5]	0	1	1372.69		Q9H583	[K].NTSELVSSEVYLLSALAALQK.[V]		0	3	2236.21		Q9Y265	[K].QAASGLVGQENAR.[E]		0	2	1300.66		P00492	[K].NVLIVEDIIDTGK.[T]		0	1	1428.79		Q9UJZ1	[R].NTVVLFVPQQEAWVVER.[M]		0	1	2014.08		Q9UJZ1
Q15257	[K].LVALLNTLDR.[W]		0	2	1127.68		O15067	[K].LVHSLFESIMSTQESSNPNNVLK.[F]		0	1	2574.29		Q13907	[K].NVTLNPDPNEIK.[S]		0	1	1353.7		P20700	[K].NTSEQDQPMGGWEMIR.[K]		0	1	1878.81		Q99460	[K].QCVENADLPEGEK.[K]	1xCarbamidomethyl [C2]	0	1	1488.66		Q9Y2L1	[R].NVIVLQTVLQEVR.[N]		0	1	1510.9		O95071	[R].NVAIFTAGQESPIILR.[D]		0	2	1728.96		O95071
P22087	[R].IVALNAHTFLR.[N]		0	1	1254.73		Q9UQ80	[R].LVKPGNQNTQVTEAWNK.[V]		0	1	1927		P42704	[K].NVQGIIEILK.[G]		0	4	1126.68		O00410	[R].NTTAAEEAR.[Q]		0	2	962.454		P38646	[R].QAASSLQQASLK.[L]		0	2	1231.66		P41252	[K].NVIVNGLVLASDGQK.[M]		0	2	1526.85		Q15717	[K].NVALLSQLYHSPAR.[R]		0	3	1568.85		Q15717
O75643	[R].IVALSSSLSNAK.[D]		0	1	1189.68		P62081	[K].IVKPNGEKPDEFESGISQALLELEMNSDLK.[A]		0	2	3330.68		P53618	[R].NVTVQPDDPISFMQLTAK.[N]		0	1	2004.01		Q53GS9	[K].NTTYDLIANIVHDGKPSEGSYR.[I]		0	1	2450.19		P49915	[R].QADFEAHNILR.[E]		0	2	1313.66		O43707	[K].NVNVQNFHISWK.[D]		0	1	1485.76		Q6ZN17	[K].NVAQPPASSQGR.[Q]		0	1	1211.61		Q9GZR7
P50914	[K].LVAIVDVIDQNR.[A]		0	2	1354.77		P62081	[K].IVKPNGEKPDEFESGISQALLELEMNSDLK.[A]	1xOxidation [M25]	0	3	3346.67		P27816	[K].NVVLPTETEVAPAK.[D]		0	1	1467.81		P61221	[K].NTVANSPQTLLAGMNK.[F]		0	1	1658.85		Q14694	[R].QADFVQTPITGIFGGHIR.[S]		0	1	1957.03		P46783	[K].NVPNLHVMK.[A]		0	2	1051.57		Q9GZR7	[K].NVATEGTSTQK.[E]		0	1	1135.56		P46783
O95336	[K].IVAPISDSPKPPPQR.[V]		0	1	1601.9		O75439	[R].IVLAAAGGVSHDELLDLAK.[F]		0	1	1892.05		Q14254	[K].NVVLQTLEGHLR.[S]		0	1	1378.78		Q14137	[R].NTVGNVPLEWYDDFPHVGYDLDGR.[R]		0	1	2778.28		P40227; Q92526	[K].QADLYISEGLHPR.[I]		0	1	1498.76		P35232	[R].NVPVITGSK.[D]		0	1	914.531		P16083	[K].NVAVDELSR.[Q]		0	1	1002.52		P35232
Q16658	[R].LVARPEPATGYTLEFR.[S]		0	1	1819.97		Q9BVJ6	[K].LVLADLLEPVK.[T]		0	1	1209.75		Q8N6R0	[R].NVVQSEAR.[L]		0	1	902.469		Q14258	[K].NTVLCNVVEQFLQADLAR.[E]	1xCarbamidomethyl [C5]	0	4	2090.07		O43175	[K].QADVNLVNAK.[L]		0	1	1071.58		P55769	[K].NVPYVFVR.[S]		0	1	993.552		P27816	[K].NVCLPPEMEVALTEDQVPALK.[T]	1xCarbamidomethyl [C3]	0	2	2353.18		Q10471
P17174	[R].IVASTLSNPELFEEWTGNVK.[T]		0	2	2234.13		Q96G03	[R].IVLANDPDADR.[L]		0	1	1198.61		Q9UNN5	[R].NVYDLTSIPVR.[H]		0	1	1276.69		P31040	[K].NTVVATGGYGR.[T]		0	1	1094.56		O00410	[K].QAEETYENIPGQSK.[I]		0	1	1593.74		P42704	[K].NVQGIIEILK.[G]		0	2	1126.68		Q8WWM7	[R].NVDFNYATK.[D]		0	2	1071.51		P03928
P11940	[R].IVATKPLYVALAQR.[K]		0	1	1542.94		P48556	[K].LVLLELNFLPTTGTK.[L]		0	2	1658.97		Q8NFF5	[R].NVYLFPGIPELLR.[R]		0	1	1530.87		Q9UJZ1	[R].NTVVLFVPQQEAWVVER.[M]		0	1	2014.08		O75347	[K].QAEILQESR.[M]		0	1	1073.56		P36873	[K].NVQLQENEIR.[G]		0	1	1242.64		O14980	[K].NVDILKDPETVK.[Q]		1	3	1370.75		P07384
P49588	[R].IVAVTGAEAQK.[A]		0	1	1086.62		P15104	[K].LVLCEVFK.[Y]	1xCarbamidomethyl [C4]	0	1	1007.56		P53634	[R].NWACFTGK.[K]	1xCarbamidomethyl [C4]	0	2	983.44		P31150; P50395	[K].NTNDANSCQIIIPQNQVNR.[K]	1xCarbamidomethyl [C8]	0	1	2199.06		P54819	[R].QAEMLDDLMEK.[R]		0	3	1322.6		O14818	[K].NYTDEAIETDDLTIK.[L]		0	1	1740.82		P46087	[K].NTGVILANDANAER.[L]		0	1	1457.73		O60341
Q13263	[K].IVAERPGTNSTGPAPMAPPR.[A]		0	1	2019.04		P55060	[K].LVLDAFALPLTNLFK.[A]		0	4	1674.98		P13796	[R].NWMNSLGVNPR.[V]		0	1	1287.63		P30876	[R].NTYQSAMGK.[Q]		0	1	999.456		Q9NRX1	[R].QAEQLSAAGEGGDAGR.[M]		0	1	1516.7		Q15691	[R].QGQETAVAPSLVAPALNKPK.[K]		0	1	2019.12		P55209	[K].NVDLLSDMVQEHDEPILK.[H]		0	2	2095.04		P67809
P56385	[-].MVPPVQVSPLIK.[L]		0	2	1307.78		Q00610; P53675	[K].IVLDNSVFSEHR.[N]		0	1	1415.73		O43847	[R].NWNEVVTQQYLFDR.[L]		0	1	1811.87		P08243	[K].NTDSVVIFSGEGSDELTQGYIYFHK.[A]		0	1	2806.32		P05114	[K].QAEVANQETK.[E]		0	1	1117.55		P00367	[K].NYTDNELEK.[I]		0	1	1125.51		P14618	[R].NTGIICTIGPASR.[S]	1xCarbamidomethyl [C6]	0	1	1359.7		O14818
Q8WUM4	[K].MVPVSVQQSLAAYNQR.[K]		0	1	1790.92		O14980	[K].LVLDSIIWAFK.[H]		0	3	1304.76		P84077	[R].NWYIQATCATSGDGLYEGLDWLSNQLR.[N]	1xCarbamidomethyl [C8]	0	1	3131.45		P61978	[R].NTDEMVELR.[I]		0	1	1106.51		Q9UHX1	[R].QAFAPFGPIK.[S]		0	1	1075.59		Q1KMD3	[R].NYYGYQGYR.[-]		0	1	1183.52		P35749; P35579	[R].NTDQASMPDNTAAQK.[V]		0	1	1591.7		P00367
P49368	[K].MVQFEENGR.[K]		0	3	1109.5		Q86X55	[K].IVLDVGCGSGILSFFAAQAGAR.[K]	1xCarbamidomethyl [C7]	0	1	2209.14		P61201	[K].NYDESGSPR.[R]		0	1	1024.43		O00299	[K].NSNPALNDNLEK.[G]		0	2	1328.64		Q04917	[K].QAFDDAIAELDTLNEDSYK.[D]		0	3	2157.98		P11940	[R].QAHLTNQYMQR.[M]		0	1	1389.67		O00299	[K].NSNPALNDNLEK.[G]		0	1	1328.64		O60264
P53007	[R].NTWDCGLQILK.[K]	1xCarbamidomethyl [C5]	0	1	1347.67		Q08752	[R].IVLELFADIVPK.[T]		0	2	1356.81		Q9Y4E8	[K].NYDYSEPGR.[N]		0	2	1100.46		O95453	[K].NSPATLFEVPDTW.[-]		0	1	1476.7		Q15397	[K].QAFEELRDDLVELSK.[A]		1	2	1791.91		P12081	[K].QALEGLGDLK.[L]		0	1	1043.57		O60885	[K].NSNPDEIEIDFETLKPSTLR.[E]		0	1	2318.15		P62993
P11310	[R].NTYYASIAK.[A]		0	2	1030.52		O00410	[K].LVLEQVVTSIASVADTAEEK.[F]		0	2	2102.12		Q9BZZ5	[R].NYGILADATEQVGQHK.[D]		0	1	1743.87		Q9H0D6	[R].NSPGSQVASNPR.[Q]		0	1	1213.59		P34897	[K].QACTPMFR.[E]	1xCarbamidomethyl [C3]	0	1	1010.45		O00267	[K].QAIEGVGNLR.[L]		0	1	1056.58		Q9H0D6	[R].NSPGSQVASNPR.[Q]		0	1	1213.59		P22626
Q15717	[K].NVALLSQLYHSPAR.[R]		0	2	1568.85		P06576	[R].LVLEVAQHLGESTVR.[T]		0	5	1650.92		P31689	[K].NVVHQLSVTLEDLYNGATR.[K]		0	2	2129.1		P52948	[K].NSPVEAVFSYLTGK.[R]		0	3	1511.77		P67809	[R].NYQQNYQNSESGEK.[N]		0	1	1688.71		Q99460	[K].QAIGIALETR.[R]		0	1	1071.62		O75694	[R].NSQFAGGPLGNPNTTAK.[V]		0	1	1673.82		Q1KMD3
Q9GZR7	[K].NVATEGTSTQK.[E]		0	1	1135.56		O75844	[R].IVLFDTLLEEYSVLNK.[D]		0	1	1896.04		P25705	[R].NVQAEEMVEFSSGLK.[G]		0	2	1667.79		O76094	[R].NSQDDYDEERK.[T]		1	1	1398.58		Q9NR30	[K].QDAQSLHGDIPQK.[Q]		0	1	1436.71		O60869	[K].QAILAAQR.[R]		0	1	870.516		P20700	[K].NSQGEEVAQR.[S]		0	1	1117.52		Q9Y3C1
P16083	[K].NVAVDELSR.[Q]		0	1	1002.52		P55263	[R].IVIFTQGR.[D]		0	1	933.552		P35232	[R].NVPVITGSK.[D]		0	1	914.531		O75694	[R].NSQFAGGPLGNPNTTAK.[V]		0	1	1673.82		Q9H0A0	[K].QDDPFELFIAATNIR.[Y]		0	2	1749.88		O75340	[K].QALSGFGYR.[L]		0	2	998.505		P26639	[K].NSSTYWEGK.[A]		0	1	1071.47		Q9NW64
P27816	[K].NVCLPPEMEVALTEDQVPALK.[T]	1xCarbamidomethyl [C3]	0	2	2353.18		P06730	[K].IVIGYQSHADTATK.[S]		0	1	1503.78		O43707	[K].NVNVQNFHISWK.[D]		0	1	1485.76		Q9NVI1	[R].NSQLANSVMQTLLSQLK.[Q]		0	1	1875		Q9P2J5	[K].QEFEFWYPVDLR.[V]		0	1	1628.77		Q9H9B4	[K].QAITQVVVSR.[I]		0	1	1100.64		Q13885; Q9BUF5; P07437; P68371	[K].NSSYFVEWIPNNVK.[TV]		0	2	1696.83		Q13492
O14980	[K].NVDILKDPETVK.[Q]		1	2	1370.75		P62888	[K].LVILANNCPALR.[K]	1xCarbamidomethyl [C8]	0	1	1353.77		Q8WWM7	[R].NVDFNYATK.[D]		0	1	1071.51		P54920	[K].NSQSFFSGLFGGSSK.[I]		0	1	1549.73		Q8N163	[R].QEGLDGGLPEEVLFGNLDLLPPPGK.[S]		0	1	2604.36		Q99848	[R].QAQAAVLAVLPR.[L]		0	2	1236.74		Q13283	[K].NSSYVHGGLDSNGKPADAVYGQK.[E]		0	2	2364.12		P43246
P55209	[K].NVDLLSDMVQEHDEPILK.[H]		0	3	2095.04		P35249	[K].IVILDEADSMTSAAQAALR.[R]		0	1	1975.02		O14980	[K].NVDILKDPETVK.[Q]		1	1	1370.75		Q9Y696	[K].NSRPEANEALER.[G]		0	1	1385.68		Q13428	[K].QEGPATQVSK.[K]		0	1	1044.53		Q9ULR0	[R].QAQLEEGK.[V]		0	1	902.458		Q9UN86	[R].NSSYVHGGVDASGKPQEAVYGQNDIHHK.[V]		0	2	2994.41		P55072
Q99733	[R].NVDMLSELVQEYDEPILK.[H]		0	2	2135.06		P49368	[R].IVLLDSSLEYK.[K]		0	1	1279.71		P55209	[K].NVDLLSDMVQEHDEPILK.[H]		0	3	2095.04		P26639	[K].NSSTYWEGK.[A]		0	1	1071.47		P54727	[K].QEKPAEKPAETPVATSPTATDSTSGDSSR.[S]		0	1	2945.4		P30050	[R].QAQIEVVPSASALIIK.[A]		0	4	1666.97		P29401	[K].NSTFSEIFK.[K]		0	1	1072.53		O75400
P61221	[R].NVEDLSGGELQR.[F]		0	1	1316.64		P61081	[K].LVICPDEGFYK.[S]	1xCarbamidomethyl [C4]	0	1	1340.66		Q99733	[R].NVDMLSELVQEYDEPILK.[H]		0	4	2135.06		Q13885; P04350; Q9BUF5; P07437; P68371	[K].NSSYFVEWIPNNVK.[TV]		0	2	1696.83		Q9Y5X3	[K].QELEAEYLAVFK.[K]		0	2	1439.74		P25398	[R].QAHLCVLASNCDEPMYVK.[L]	2xCarbamidomethyl [C5; C11]	0	1	2134.97		P51858	[K].NSTPSEPGSGR.[G]		0	2	1088.5		Q9Y265
P53618	[R].NVEELVIVLK.[K]		0	1	1155.7		O75694	[K].ISLQAIQQLVR.[K]		0	2	1268.77		P61221	[R].NVEDLSGGELQR.[F]		0	1	1316.64		Q13283	[K].NSSYVHGGLDSNGKPADAVYGQK.[E]		0	1	2364.12		P35579	[K].QELEEICHDLEAR.[V]	1xCarbamidomethyl [C7]	0	1	1641.75		Q9UJZ1	[K].QAQILASEAEK.[A]		0	1	1187.63		Q6UN15	[R].NSTSSQSQTSTASR.[K]		0	1	1441.65		P38646
Q10567; P63010	[R].NVEGQDMLYQSLK.[L]		0	1	1524.74		O15042	[R].NCGFVAFMNR.[R]	1xCarbamidomethyl [C2]	0	1	1215.54		P53618	[R].NVEELVIVLK.[K]		0	1	1155.7		P35579	[R].NTDQASMPDNTAAQK.[V]		0	1	1591.7		P35580	[K].QELEEILHDLESR.[V]		0	1	1610.8		P11171	[R].QASALIDRPAPHFER.[T]		0	1	1707.89		P54577	[K].NSVEVALNK.[L]		0	2	973.531		P49915
Q96HS1	[R].NVESGEEELASK.[L]		0	1	1291.6		O14964	[K].NCGQTVHDEVANK.[Q]	1xCarbamidomethyl [C2]	0	2	1471.66		Q10567; P63010	[R].NVEGQDMLYQSLK.[L]		0	1	1524.74		Q9UN86	[R].NSSYVHGGVDASGKPQEAVYGQNDIHHK.[V]		0	3	2994.41		P78346	[K].QEIEKPVAVSELFTTLPIVQGK.[S]		0	1	2426.35		P04406	[K].QASEGPLK.[G]		0	5	829.441		Q13085	[R].NSVSNFLHSLER.[G]		0	1	1402.71		Q14694
P60953	[K].NVFDEAILAALEPPEPK.[K]		0	3	1852.97		Q9Y3C1	[K].NYYQDTPK.[Q]		0	1	1028.47		Q96HS1	[R].NVESGEEELASK.[L]		0	2	1291.6		P51858	[K].NSTPSEPGSGR.[G]		0	1	1088.5		Q9HBM1	[K].QELEVLTANIQDLK.[E]		0	1	1613.87		P24539	[K].QASIQHIQNAIDTEK.[S]		0	1	1695.87		P46777	[K].NSVTPDMMEEMYK.[K]		0	3	1574.65		P40227
P55072	[K].NVFIIGATNRPDIIDPAILRPGR.[L]		0	3	2518.43		P05023	[K].QAADMILLDDNFASIVTGVEEGR.[L]		0	1	2464.2		P60953	[K].NVFDEAILAALEPPEPK.[K]		0	5	1852.97		Q6UN15	[R].NSTSSQSQTSTASR.[K]		0	2	1441.65		P07602	[K].QEILAALEK.[G]		0	1	1014.58		P51148	[R].QASPNIVIALAGNK.[A]		0	1	1395.8		Q15084	[R].NSYLEVLLK.[L]		0	1	1078.61		O43175
Q92900	[R].NVFLLGFIPAK.[A]		0	2	1218.72		Q8N3U4	[R].QAAECHPPVGR.[G]	1xCarbamidomethyl [C5]	0	1	1221.58		P55072	[K].NVFIIGATNRPDIIDPAILRPGR.[L]		0	2	2518.43		P19338	[K].NSTWSGESK.[T]		0	5	995.443		P12956	[K].QELLEALTK.[H]		0	2	1044.59		Q9Y230	[R].QASQGMVGQLAAR.[R]		0	1	1316.67		P11413	[R].NSYVAGQYDDAASYQR.[L]		0	1	1807.79		O75347
P49588	[K].NVGCLQEALQLATSFAQLR.[L]	1xCarbamidomethyl [C4]	0	1	2119.1		Q13492	[K].QAALEEEQAR.[L]		0	3	1144.56		Q92900	[R].NVFLLGFIPAK.[A]		0	1	1218.72		P54577	[K].NSVEVALNK.[L]		0	1	973.531		O75534	[K].QEILPEER.[M]		0	1	1013.53		P41091	[R].QATINIGTIGHVAHGK.[S]		0	1	1616.89		P23921	[R].NTAAMVCSLENR.[D]	1xCarbamidomethyl [C7]	0	1	1365.62		P54819
Q9UKX7	[R].NVGFESDTGGAFK.[G]		0	1	1328.61		P43246	[R].QAANLQDCYR.[L]	1xCarbamidomethyl [C8]	0	1	1238.56		P49588	[K].NVGCLQEALQLATSFAQLR.[L]	1xCarbamidomethyl [C4]	0	1	2119.1		Q9HAV4	[K].NSVMELIANGTLNILEEENHIK.[D]		0	1	2481.27		P18858	[K].QELQEEEEQTKPPR.[R]		0	1	1740.84		P07108	[K].QATVGDINTERPGMLDFTGK.[A]		0	1	2150.05		Q16637	[K].NTAASLQQWK.[V]		0	1	1146.59		Q9NRX1
P35659	[K].NVGQFSGFPFEK.[G]		0	2	1356.66		P55072	[R].QAAPCVLFFDELDSIAK.[A]	1xCarbamidomethyl [C5]	0	3	1923.95		Q9UKX7	[R].NVGFESDTGGAFK.[G]		0	1	1328.61		Q9Y3T9	[K].NSVPVTVAMVER.[W]		0	1	1301.69		Q9UMS4	[R].QELSHALYQHDAACR.[V]	1xCarbamidomethyl [C14]	0	4	1798.83		P46782	[R].QAVDVSPLR.[R]		0	2	984.547		O15355	[R].NTAELQPESGK.[R]		0	1	1173.57		Q09161
Q9Y617	[K].NVGSAGVTVVIVR.[D]		0	1	1270.75		O75400	[K].QAAPPIELDAVWEDIR.[E]		0	3	1822.93		P35659	[K].NVGQFSGFPFEK.[G]		0	1	1356.66		P46777	[K].NSVTPDMMEEMYK.[K]		0	2	1574.65		Q5SRE5	[K].QELSSELSTLLSSLSR.[Y]		0	2	1749.92		P24752	[R].QAVLGAGLPISTPCTTINK.[V]	1xCarbamidomethyl [C14]	0	1	1941.05		P00491	[K].NTAEWLLSHTK.[H]		0	1	1299.67		Q13616
Q9H2P0	[R].NVHSEDFENR.[I]		0	1	1246.54		Q9Y265	[K].QAASGLVGQENAR.[E]		0	1	1300.66		Q9Y617	[K].NVGSAGVTVVIVR.[D]		0	1	1270.75		Q15084	[R].NSYLEVLLK.[L]		0	1	1078.61		P09651	[K].QEMASASSSQR.[G]		0	1	1181.52		Q99961	[R].QAVQILDELAEK.[L]		0	1	1356.74		P61978	[R].NTDEMVELR.[I]		0	2	1106.51		O14617
Q15393	[K].NVIDGDLCEQFNSMEPNK.[Q]	1xCarbamidomethyl [C8]	0	1	2109.92		P38646	[R].QAASSLQQASLK.[L]		0	2	1231.66		Q14204	[K].NVHLAPGWLMQLEK.[K]		0	1	1635.87		P11413	[R].NSYVAGQYDDAASYQR.[L]		0	1	1807.79		P22626	[R].QEMQEVQSSR.[S]		0	2	1221.55		P23526	[K].QAQYLGMSCDGPFKPDHYR.[Y]	1xCarbamidomethyl [C9]	0	1	2270.01		P61978	[R].NTDEMVELR.[I]	1xOxidation [M5]	0	1	1122.51		P52815
Q01813	[R].NVIFQPVAELK.[K]		0	1	1257.72		O75150	[R].QACEDELR.[E]	1xCarbamidomethyl [C3]	0	1	1020.44		Q9H2P0	[R].NVHSEDFENR.[I]		0	1	1246.54		O15355	[R].NTAELQPESGK.[R]		0	1	1173.57		P22626	[R].QEMQEVQSSR.[S]	1xOxidation [M3]	0	1	1237.55		P17987	[K].QAGVFEPTIVK.[V]		0	1	1188.66		P49792	[R].NTFNFGSK.[N]		0	1	914.437		P25705
P37802	[K].NVIGLQMGTNR.[G]		0	1	1202.63		P34897	[K].QACTPMFR.[E]	1xCarbamidomethyl [C3]	0	1	1010.45		O60884	[K].NVLCSACSGQGGK.[S]	2xCarbamidomethyl [C4; C7]	0	1	1337.59		P00491	[K].NTAEWLLSHTK.[H]		0	2	1299.67		P51991	[K].QEMQSAGSQR.[G]		0	1	1121.5		P30101	[K].QAGPASVPLR.[T]		0	4	995.563		O95861	[R].NYDYYASR.[V]		0	2	1051.45		P42704
P49368	[R].NVLLDPQLVPGGGASEMAVAHALTEK.[S]		0	2	2617.37		P49915	[R].QADFEAHNILR.[E]		0	2	1313.66		Q15393	[K].NVIDGDLCEQFNSMEPNK.[Q]	1xCarbamidomethyl [C8]	0	1	2109.92		Q9NQT4	[R].NTCEAVVLGTLHPR.[T]	1xCarbamidomethyl [C3]	0	1	1566.81		Q9BUJ2	[K].QENESGYER.[R]		0	2	1111.47		P56381	[R].QAGLSYIR.[Y]		0	2	907.5		Q7L0Y3	[R].NVDPFHIYFCNLK.[I]	1xCarbamidomethyl [C10]	0	1	1666.8		P36873
Q08J23	[R].NVLLNNSEK.[M]		0	1	1030.55		Q14694	[R].QADFVQTPITGIFGGHIR.[S]		0	1	1957.03		Q01813	[R].NVIFQPVAELK.[K]		0	1	1257.72		P29401	[K].NSTFSEIFK.[K]		0	1	1072.53		P29692	[R].QENGASVILR.[D]		0	4	1086.59		Q9Y3C1	[K].NYYQDTPK.[Q]		0	1	1028.47		Q10567; P63010	[R].NVEGQDMLYQSLK.[L]		0	1	1524.74		P50213
P00492	[K].NVLIVEDIIDTGK.[T]		0	2	1428.79		P40227	[K].QADLYISEGLHPR.[I]		0	1	1498.76		P37802	[K].NVIGLQMGTNR.[G]	1xOxidation [M7]	0	1	1218.63		P11310	[R].NTYYASIAK.[A]		0	2	1030.52		P36969	[K].QEPGSNEEIK.[E]		0	1	1130.53		Q13492	[K].QAALEEEQAR.[L]		0	3	1144.56		Q10471	[R].NVPYGNIQSR.[L]		0	1	1147.59		Q9Y3I0
Q9UJZ1	[R].NTVVLFVPQQEAWVVER.[M]		0	1	2014.08		O43175	[K].QADVNLVNAK.[L]		0	1	1071.58		P49368	[R].NVLLDPQLVPGGGASEMAVAHALTEK.[S]		0	2	2617.37		Q15717	[K].NVALLSQLYHSPAR.[R]		0	3	1568.85		P49327	[R].QEPLLIGSTK.[S]		0	2	1085.62		P43246	[R].QAANLQDCYR.[L]	1xCarbamidomethyl [C8]	0	1	1238.56		P25705	[R].NVQAEEMVEFSSGLK.[G]		0	2	1667.79		P61981
P40925	[K].NVIIWGNHSSTQYPDVNHAK.[V]		0	1	2280.12		O00410	[K].QAEETYENIPGQSK.[I]		0	1	1593.74		Q9Y6G9	[K].NVLLLGEDGAGK.[T]		0	1	1185.65		P16083	[K].NVAVDELSR.[Q]		0	1	1002.52		P61586	[K].QEPVKPEEGR.[D]		0	2	1168.6		O75400	[K].QAAPPIELDAVWEDIR.[E]		0	1	1822.93		P42704	[K].NVQGIIEILK.[G]		0	2	1126.68		Q15029
P31040	[K].NTVVATGGYGR.[T]		0	1	1094.56		P54819	[R].QAEMLDDLMEK.[R]		0	3	1322.6		P00492	[K].NVLIVEDIIDTGK.[T]		0	1	1428.79		P42704	[K].NVQGIIEILK.[G]		0	2	1126.68		P12270	[K].QEQIINTMTQDLR.[G]		0	1	1589.8		Q9Y265	[K].QAASGLVGQENAR.[E]		0	2	1300.66		P36873	[K].NVQLQENEIR.[G]		0	1	1242.64		P36578
Q14137	[R].NTVGNVPLEWYDDFPHVGYDLDGR.[R]		0	1	2778.28		P51572	[K].QAESASEAAK.[K]		0	1	991.469		P40925	[K].NVIIWGNHSSTQYPDVNHAK.[V]		0	2	2280.12		P36873	[K].NVQLQENEIR.[G]		0	1	1242.64		Q96SB4	[K].QEESESPVERPLK.[E]		0	3	1527.76		P38646	[R].QAASSLQQASLK.[L]		0	2	1231.66		P62136	[K].NVQLTENEIR.[G]		0	1	1215.63		P53618
P00491	[K].NTAEWLLSHTK.[H]		0	1	1299.67		P05114	[K].QAEVANQETK.[E]		0	1	1117.55		Q7L576	[K].NVIQSVLQAIR.[K]		0	2	1240.74		Q5UIP0	[K].NVSQESLETK.[E]		0	2	1134.56		Q9NU22	[K].QEEIDVIQEVLEK.[H]		0	1	1571.82		P34897	[K].QACTPMFR.[E]	1xCarbamidomethyl [C3]	0	1	1010.45		Q8IWZ3; O75179	[R].NVSDYTPLSLAASGGYVNIIK.[I]		0	1	2182.14		O00629
Q8IWZ3; O75179	[R].NTALTLACFQGR.[AT]	1xCarbamidomethyl [C8]	0	1	1351.68		Q9UHX1	[R].QAFAPFGPIK.[S]		0	1	1075.59		P41252	[K].NVIVNGLVLASDGQK.[M]		0	1	1526.85		P50213	[R].NVTAIQGPGGK.[W]		0	2	1041.57		O43768	[K].QEEENPAEETGEEK.[Q]		0	1	1618.67		P49915	[R].QADFEAHNILR.[E]		0	1	1313.66		Q15393	[K].NVSEELDR.[T]		0	2	961.459		P31689
P61978	[R].NTDEMVELR.[I]		0	1	1106.51		Q04917	[K].QAFDDAIAELDTLNEDSYK.[D]		0	2	2157.98		P36776	[R].NYLDWLTSIPWGK.[Y]		0	1	1592.81		Q9Y3I0	[K].NVTDVVNTCHDAGISK.[K]	1xCarbamidomethyl [C9]	0	1	1729.82		P35579	[R].QEEEMMAK.[E]		0	1	995.417		Q14694	[R].QADFVQTPITGIFGGHIR.[S]		0	1	1957.03		Q9NY33	[K].NVSLGNVLAVAYATQR.[E]		0	1	1675.91		Q8WW22
P35579	[R].NTDQASMPDNTAAQK.[V]		0	1	1591.7		Q15397	[K].QAFEELRDDLVELSK.[A]		1	1	1791.91		Q9NW64	[K].NVCQTCLLDLEYGLPIQVR.[D]	2xCarbamidomethyl [C3; C6]	0	1	2291.15		P61981	[K].NVTELNEPLSNEER.[N]		0	1	1643.79		P04792	[R].QDEHGYISR.[C]		0	2	1104.51		P40227	[K].QADLYISEGLHPR.[I]		0	2	1498.76		Q5UIP0	[K].NVSQESLETK.[E]		0	1	1134.56		P35579
P08243	[K].NTDSVVIFSGEGSDELTQGYIYFHK.[A]		0	2	2806.32		P51948	[K].QAFLDELESSDLPVALLLAQHK.[D]		0	1	2437.3		Q9BUJ2	[R].NYILDQTNVYGSAQR.[R]		0	1	1741.85		Q15029	[R].NVTLCGHLHHGK.[T]	1xCarbamidomethyl [C5]	0	1	1372.69		P14324	[K].QDFVQHFSQIVR.[V]		0	1	1503.77		O43175	[K].QADVNLVNAK.[L]		0	1	1071.58		P52292	[R].NVSSFPDDATSPLQENR.[N]		0	1	1876.87		P55084
Q7Z4V5	[K].NTDVVATLK.[K]		0	1	960.536		P26641	[R].QAFPNTNR.[W]		0	5	947.469		P28482	[R].NYLLSLPHK.[N]		0	2	1084.61		P36578	[K].NVTLPAVFK.[A]		0	1	988.583		Q7L014	[R].QDGGQNESFK.[R]		0	1	1109.49		O00410	[K].QAEETYENIPGQSK.[I]		0	1	1593.74		P50213	[R].NVTAIQGPGGK.[W]		0	1	1041.57		P13796
P41252	[K].NTELAVFHDETEIQNQTDLLSLSGK.[T]		0	1	2802.38		P29401	[K].QAFTDVATGSLGQGLGAACGMAYTGK.[Y]	1xCarbamidomethyl [C19]	0	1	2532.19		O00410	[K].QAEETYENIPGQSK.[I]		0	1	1593.74		P53618	[R].NVTVQPDDPISFMQLTAK.[N]		0	1	2004.01		Q96T37	[K].QDGGTAPVASASPK.[L]		0	1	1285.64		Q9NWB6	[R].QAELAAQK.[A]		0	1	858.468		Q9Y3I0	[K].NVTDVVNTCHDAGISK.[K]	1xCarbamidomethyl [C9]	0	1	1729.82		O43847
P14618	[R].NTGIICTIGPASR.[S]	1xCarbamidomethyl [C6]	0	1	1359.7		Q14157	[R].QAFTPSSTMMEVFLQEK.[S]		0	1	1973.93		O75347	[K].QAEILQESR.[M]		0	1	1073.56		O00629	[R].NVTWVMVNLCR.[H]	1xCarbamidomethyl [C10]	0	1	1391.69		Q14980	[R].QDHAQQLATAAEER.[E]		0	1	1567.75		O75347	[K].QAEILQESR.[M]		0	1	1073.56		P61981	[K].NVTELNEPLSNEER.[N]		0	1	1643.79		Q99543
P46087	[K].NTGVILANDANAER.[L]		0	1	1457.73		Q13243	[R].QAGEVTFADAHRPK.[L]		0	1	1526.77		Q6NZI2	[R].QAEMEGAVQSIQGELSK.[L]		0	1	1804.87		P31689	[K].NVVHQLSVTLEDLYNGATR.[K]		0	2	2129.1		Q01844	[R].QDHPSSMGVYGQESGGFSGPGENR.[S]		0	1	2480.05		Q6NZI2	[R].QAEMEGAVQSIQGELSK.[L]		0	1	1804.87		Q15029	[R].NVTLCGHLHHGK.[T]	1xCarbamidomethyl [C5]	0	1	1372.69		Q9Y6E2
P09874	[K].NTHATTHNAYDLEVIDIFK.[I]		0	1	2202.08		Q1KMD3	[R].NYYGYQGYR.[-]		0	1	1183.52		P54819	[R].QAEMLDDLMEK.[R]		0	2	1322.6		P27816	[K].NVVLPTETEVAPAK.[D]		0	1	1467.81		P07355	[R].QDIAFAYQR.[R]		0	1	1111.55		P54819	[R].QAEMLDDLMEK.[R]		0	3	1322.6		P36578	[K].NVTLPAVFK.[A]		0	1	988.583		P61201
P43243	[K].NTHCSSLPHYQK.[L]	1xCarbamidomethyl [C4]	0	1	1471.67		P22626	[R].NYYEQWGK.[L]		0	2	1087.48		Q9NRX1	[R].QAEQLSAAGEGGDAGR.[M]		0	1	1516.7		P35232	[R].NVPVITGSK.[D]		0	1	914.531		O60610	[K].QDLEAEVSQLTGEVAK.[L]		0	1	1716.87		Q9NRX1	[R].QAEQLSAAGEGGDAGR.[M]		0	1	1516.7		P53618	[R].NVTVQPDDPISFMQLTAK.[N]		0	1	2004.01		Q9Y4E8
P48444	[R].NTLEWCLPVIDAK.[N]	1xCarbamidomethyl [C6]	0	1	1558.79		Q8N1F7	[K].NYTLVTVFGNLHQAQLGGVPGTYQLVR.[S]		0	1	2945.56		P51572	[K].QAESASEAAK.[K]		0	1	991.469		Q14254	[K].NVVLQTLEGHLR.[S]		0	1	1378.78		P78371	[R].QDLMNIAGTTLSSK.[L]		0	1	1478.75		P05114	[K].QAEVANQETK.[E]		0	1	1117.55		Q969S3	[R].NVVAVGTGGR.[G]		0	1	929.516		Q9BZZ5
Q13492	[R].NTLFNLSNFLDK.[S]		0	1	1425.74		P00367	[K].NYTDNELEK.[I]		0	1	1125.51		P05114	[K].QAEVANQETK.[E]		0	1	1117.55		P67775	[R].NVVTIFSAPNYCYR.[C]	1xCarbamidomethyl [C12]	0	1	1703.82		P34932	[K].QDLPALEEKPR.[N]		0	1	1295.7		Q9UHX1	[R].QAFAPFGPIK.[S]		0	1	1075.59		P27816	[K].NVVLPTETEVAPAK.[D]		0	1	1467.81		O43242
Q14204	[R].NTISLLVAGLK.[K]		0	1	1128.7		Q8NFF5	[R].NVYLFPGIPELLR.[R]		0	2	1530.87		Q9UHX1	[R].QAFAPFGPIK.[S]		0	1	1075.59		Q9UNN5	[R].NVYDLTSIPVR.[H]		0	1	1276.69		P61204	[K].QDLPNAMNAAEITDK.[L]		0	1	1630.77		P26641	[R].QAFPNTNR.[W]		0	3	947.469		P55084	[R].NVVVVDGVR.[T]		0	3	956.552		Q9BUJ2
P33992	[R].NTLTNIAMRPGLEGYALPR.[K]		0	1	2087.11		P13796	[R].NWMNSLGVNPR.[V]		0	1	1287.63		Q04917	[K].QAFDDAIAELDTLNEDSYK.[D]		0	2	2157.98		Q8NFF5	[R].NVYLFPGIPELLR.[R]		0	2	1530.87		Q92598	[K].QDLPSLDEKPR.[I]		0	2	1297.67		Q13243	[R].QAGEVTFADAHRPK.[L]		0	1	1526.77		Q9UNN5	[R].NVYDLTSIPVR.[H]		0	1	1276.69		P28482
P04183	[R].NTMEALPACLLR.[D]	1xCarbamidomethyl [C9]	0	1	1388.7		P84077	[R].NWYIQATCATSGDGLYEGLDWLSNQLR.[N]	1xCarbamidomethyl [C8]	0	1	3131.45		Q15397	[K].QAFEELRDDLVELSK.[A]		1	1	1791.91		Q99541	[K].NVYSANQK.[I]		0	1	923.458		P78527	[K].QDAQVVLYR.[S]		0	1	1091.58		Q13247; Q08170	[R].QAGEVTYADAHK.[EG]		0	3	1289.61		P13796	[R].NWMNSLGVNPR.[V]		0	1	1287.63		Q9Y6B6
Q9UBQ7	[R].NTMSLLAANNLLAGLR.[G]		0	1	1671.92		Q14974	[K].NYAEYQVCLAAVGLVGDLCR.[A]	2xCarbamidomethyl [C8; C19]	0	2	2271.09		P51948	[K].QAFLDELESSDLPVALLLAQHK.[D]		0	1	2437.3		P13796	[R].NWMNSLGVNPR.[V]		0	1	1287.63		P41091	[R].QDLTTLDVTK.[L]		0	2	1133.6		Q14258	[K].QAGLEAAAK.[A]		0	1	858.468		A0AVT1	[R].NWSQCVELAR.[L]	1xCarbamidomethyl [C5]	0	1	1262.59		Q9NR31
P50395	[K].NTNDANSCQIIIPQNQVNR.[K]	1xCarbamidomethyl [C8]	0	2	2199.06		Q9Y6E2	[R].NYAQVFNK.[L]		0	2	983.495		P26641	[R].QAFPNTNR.[W]		0	3	947.469		O43847	[R].NWNEVVTQQYLFDR.[L]		0	1	1811.87		P84085	[K].QDMPNAMPVSELTDK.[L]		0	1	1675.77		P22626	[R].NYYEQWGK.[L]		0	2	1087.48		Q13501	[K].NYDIGAALDTIQYSK.[H]		0	1	1671.82		Q9UNN5
P49959	[K].NTNEEDDEVR.[E]		0	1	1220.5		Q9Y4E8	[K].NYDYSEPGR.[N]		0	1	1100.46		Q9Y4L1	[K].QADNPHVALYQAR.[F]		0	1	1482.74		P84077	[R].NWYIQATCATSGDGLYEGLDWLSNQLR.[N]	1xCarbamidomethyl [C8]	0	2	3131.45		P25685	[K].QDPPVTHDLR.[V]		0	2	1177.6		P55209	[K].NVDLLSDMVQEHDEPILK.[H]		0	4	2095.04		P35232	[R].NVPVITGSK.[D]		0	1	914.531		P51572
Q8WUA2	[K].NTNQDIYR.[E]		0	1	1023.49		Q9BWF3	[K].NYGFVHIEDK.[T]		0	1	1221.59		P29401	[K].QAFTDVATGSLGQGLGAACGMAYTGK.[Y]	1xCarbamidomethyl [C19]	0	1	2532.19		Q14974	[K].NYAEYQVCLAAVGLVGDLCR.[A]	2xCarbamidomethyl [C8; C19]	0	2	2271.09		P50502	[K].QDPSVLHTEEMR.[F]		0	2	1441.67		Q16531	[R].QGQGQLVTCSGAFK.[E]	1xCarbamidomethyl [C9]	0	1	1480.72		P61221	[R].NVEDLSGGELQR.[F]		0	1	1316.64		P61978
Q9UBT2	[R].NTPSEPIHCIVWAK.[Y]	1xCarbamidomethyl [C9]	0	1	1651.83		Q9BZZ5	[R].NYGILADATEQVGQHK.[D]		0	1	1743.87		Q13243	[R].QAGEVTFADAHRPK.[L]		0	1	1526.77		Q9Y4E8	[K].NYDYSEPGR.[N]		0	2	1100.46		Q9Y5B9	[K].QDSLVINLNR.[S]		0	1	1171.64		P16150	[R].QGSLAMEELK.[S]		0	1	1105.56		P46783	[K].NVPNLHVMK.[A]		0	3	1051.57		Q9NQT4
P17174	[K].NTPVYVSSPTWENHNAVFSAAGFK.[D]		0	1	2623.26		P36776	[R].NYLDWLTSIPWGK.[Y]		0	1	1592.81		Q13247; Q08170	[R].QAGEVTYADAHK.[EG]		0	3	1289.61		Q9BZZ5	[R].NYGILADATEQVGQHK.[D]		0	1	1743.87		Q9BXY0	[K].QDTYGDIYNFPIHAFDK.[A]		0	1	2043.94		P27816	[K].QPAPTTIGGLNK.[K]		0	1	1196.66		Q96KP4	[K].NVMLLPVGSADDGAHSQNEK.[L]		0	1	2081.99		Q14157
Q9H583	[K].NTSELVSSEVYLLSALAALQK.[V]		0	3	2236.21		O43242	[R].NYLHYSLYDQAEK.[L]		0	1	1643.77		P30101	[K].QAGPASVPLR.[T]		0	3	995.563		P36776	[R].NYLDWLTSIPWGK.[Y]		0	2	1592.81		P08670	[R].QDVDNASLAR.[L]		0	1	1088.53		Q9Y3B8	[K].QPDELLDSMSDWCK.[E]	1xCarbamidomethyl [C13]	0	1	1723.73		P52789	[R].NVELVEGEEGR.[M]		0	1	1230.6		Q12905
P20700	[K].NTSEQDQPMGGWEMIR.[K]		0	1	1878.81		Q9BUJ2	[R].NYILDQTNVYGSAQR.[R]		0	1	1741.85		P25398	[R].QAHLCVLASNCDEPMYVK.[L]	2xCarbamidomethyl [C5; C11]	0	1	2134.97		Q9BUJ2	[R].NYILDQTNVYGSAQR.[R]		0	1	1741.85		A0AVT1	[K].QDVIITALDNVEAR.[R]		0	1	1556.83		P61758	[K].QPGNETADTVLK.[K]		0	1	1272.64		Q92922	[R].NVEMFMNIEK.[T]		0	1	1254.59		P30085
O00410	[R].NTTAAEEAR.[Q]		0	2	962.454		P28482	[R].NYLLSLPHK.[N]		0	3	1084.61		P11940	[R].QAHLTNQYMQR.[M]		0	1	1389.67		Q8N6R0	[R].NVVQSEAR.[L]		0	1	902.469		Q15029	[K].QDVVLNYPM.[-]		0	1	1078.52		O75934	[R].QPIELLSMK.[R]		0	1	1058.59		Q96HS1	[R].NVESGEEELASK.[L]		0	1	1291.6		P35241
Q53GS9	[K].NTTYDLIANIVHDGKPSEGSYR.[I]		0	1	2450.19		Q9Y6B6	[K].NYLPAINGIVFLVDCADHER.[L]	1xCarbamidomethyl [C15]	0	1	2316.14		Q99460	[K].QAIGIALETR.[R]		0	1	1071.62		P46783	[K].NVPNLHVMK.[A]		0	2	1051.57		Q8NI36	[R].QDWGPITSISFR.[T]		0	1	1406.71		P55081	[K].QPPIQSTAGAVPVR.[N]		0	1	1420.79		P60953	[K].NVFDEAILAALEPPEPK.[K]		0	1	1852.97		Q9Y5Z4
P61221	[K].NTVANSPQTLLAGMNK.[F]		0	1	1658.85		Q13247; Q08170	[R].QAGEVTYADAHK.[EG]		0	3	1289.61		O60869	[K].QAILAAQR.[R]		0	1	870.516		O00629	[R].NVPHEDICEDSDIDGDYR.[V]	1xCarbamidomethyl [C8]	0	1	2148.88		P55265	[K].QEAADAALR.[V]		0	2	944.48		Q9H6F5	[K].QPPQQPAAK.[I]		0	6	964.521		P55072	[K].NVFIIGATNRPDIIDPAILRPGR.[L]		0	3	2518.43		P62191
Q14258	[K].NTVLCNVVEQFLQADLAR.[E]	1xCarbamidomethyl [C5]	0	3	2090.07		Q9NR31	[K].NYLPAINGIVFLVDCADHSR.[L]	1xCarbamidomethyl [C15]	0	2	2274.13		O75340	[K].QALSGFGYR.[L]		0	1	998.505		P41252	[K].NVIVNGLVLASDGQK.[M]		0	2	1526.85		P53350	[R].QEEAEDPACIPIFWVSK.[W]	1xCarbamidomethyl [C9]	0	1	2018.95		P33993	[R].QPPSQFEPLDMK.[L]		0	2	1416.68		Q92900	[R].NVFLLGFIPAK.[A]		0	1	1218.72		P07814
Q7L576	[K].NVIQSVLQAIR.[K]		0	2	1240.74		O14617	[K].NYLSLAPLFFK.[L]		0	1	1312.73		Q9H9B4	[K].QAITQVVVSR.[I]		0	1	1100.64		P27816	[K].NVCLPPEMEVALTEDQVPALK.[T]	1xCarbamidomethyl [C3]	0	2	2353.18		P50552	[K].QEEASGGPTAPK.[A]		0	1	1171.56		P17096	[K].QPPVSPGTALVGSQK.[E]		0	1	1465.8		Q9UKX7	[R].NVGFESDTGGAFK.[G]		0	1	1328.61		P09651
Q9Y2L1	[R].NVIVLQTVLQEVR.[N]		0	1	1510.9		P21281	[R].NYLSQPR.[L]		0	1	877.453		P21399	[K].QAPQTIHLPSGEILDVFDAAER.[Y]		0	1	2407.23		Q9NW64	[K].NVCQTCLLDLEYGLPIQVR.[D]	2xCarbamidomethyl [C3; C6]	0	1	2291.15		Q8TDN6	[K].QDLYMWLSNSPHGPSAK.[F]		0	1	1930.91		P56192	[K].QPQPSPAEGR.[A]		0	1	1066.53		P50990	[K].NVGLDIEAEVPAVK.[D]		0	1	1453.79		Q02218
P41252	[K].NVIVNGLVLASDGQK.[M]		0	1	1526.85		P07602	[K].NYISQYSEIAIQMMMHMQPK.[E]		0	2	2443.13		P30050	[R].QAQIEVVPSASALIIK.[A]		0	3	1666.97		Q8WWM7	[R].NVDFNYATK.[D]		0	1	1071.51		P41252	[K].NYPDPVSIIQK.[Y]		0	1	1273.68		P62280	[K].QPTIFQNK.[K]		0	2	975.526		P35659	[K].NVGQFSGFPFEK.[G]		0	2	1356.66		Q9NY61
Q96QK1	[R].NYLLQCTR.[N]	1xCarbamidomethyl [C6]	0	1	1067.53		Q13616	[K].NYLTNLLK.[D]		0	1	978.562		Q9UJZ1	[K].QAQILASEAEK.[A]		0	1	1187.63		O14980	[K].NVDILKDPETVK.[Q]		1	1	1370.75		O60341	[R].NYPATVHGALLSGLR.[E]		0	1	1568.85		Q08211	[K].QPAIISQLDPVNER.[M]		0	1	1579.84		Q9Y617	[K].NVGSAGVTVVIVR.[D]		0	1	1270.75		Q99471
P28482	[R].NYLLSLPHK.[N]		0	3	1084.61		Q09161	[R].NYNFGGEFVEAMIR.[Q]		0	2	1646.76		Q14157	[R].QAFTPSSTMMEVFLQEK.[S]		0	2	1973.93		P55209	[K].NVDLLSDMVQEHDEPILK.[H]		0	4	2095.04		P07384	[R].NYPATFWVNPQFK.[I]		0	1	1611.8		P28070	[K].QPVLSQTEAR.[D]		0	1	1128.6		O60884	[K].NVLCSACSGQGGK.[S]	2xCarbamidomethyl [C4; C7]	0	1	1337.59		P13645
Q9Y6B6	[K].NYLPAINGIVFLVDCADHER.[L]	1xCarbamidomethyl [C15]	0	1	2316.14		P03928	[K].NYNKPWEPK.[W]		0	1	1175.58		P40227	[K].QADLYISEGLHPR.[I]		0	2	1498.76		Q99733	[R].NVDMLSELVQEYDEPILK.[H]		0	2	2135.06		Q14204	[R].NTISLLVAGLK.[K]		0	1	1128.7		P51692; P42229	[K].QQAHDLLINKPDGTFLLR.[F]		0	1	2079.13		Q15393	[K].NVIDGDLCEQFNSMEPNK.[Q]	1xCarbamidomethyl [C8]	0	1	2109.92		O75569
Q9NR31	[K].NYLPAINGIVFLVDCADHSR.[L]	1xCarbamidomethyl [C15]	0	2	2274.13		P07384	[R].NYPATFWVNPQFK.[I]		0	1	1611.8		Q14694	[R].QADFVQTPITGIFGGHIR.[S]		0	1	1957.03		Q7L0Y3	[R].NVDPFHIYFCNLK.[I]	1xCarbamidomethyl [C10]	0	1	1666.8		P33992	[R].NTLTNIAMRPGLEGYALPR.[K]		0	1	2087.11		Q9H6F5	[R].QQDLHLESPQR.[Q]		0	2	1350.68		Q01813	[R].NVIFQPVAELK.[K]		0	2	1257.72		P11021
P52815	[K].NYIQGINLVQAK.[K]		0	1	1360.76		O60341	[R].NYPATVHGALLSGLR.[E]		0	1	1568.85		P49915	[R].QADFEAHNILR.[E]		0	2	1313.66		P61221	[R].NVEDLSGGELQR.[F]		0	1	1316.64		Q99798	[K].NTIVTSYNR.[N]		0	2	1067.55		O75368	[K].QQDVLGFLEANK.[I]		0	1	1361.71		P37802	[K].NVIGLQMGTNR.[G]		0	1	1202.63		Q9Y5K5
O14617	[K].NYLSLAPLFFK.[L]		0	2	1312.73		Q15459	[R].NYQFDFLRPQHSLFNYFTK.[L]		0	1	2465.2		Q9NR31	[K].NYLPAINGIVFLVDCADHSR.[L]	1xCarbamidomethyl [C15]	0	2	2274.13		P53618	[R].NVEELVIVLK.[K]		0	1	1155.7		Q9UBQ7	[R].NTMSLLAANNLLAGLR.[G]		0	1	1671.92		Q9Y4R8	[R].QQEILGVLVPR.[L]		0	1	1251.74		P07954	[K].NVLHSAR.[L]		0	3	796.442		P20700
P07602	[K].NYISQYSEIAIQMMMHMQPK.[E]		0	1	2443.13		P13693	[K].NYQFFIGENMNPDGMVALLDYR.[E]		0	1	2607.2		P52815	[K].NYIQGINLVQAK.[K]		0	1	1360.76		Q10567; P63010	[R].NVEGQDMLYQSLK.[L]		0	1	1524.74		P31150; P50395	[K].NTNDANSCQIIIPQNQVNR.[K]	1xCarbamidomethyl [C8]	0	1	2199.06		P18206	[R].QQELTHQEHR.[V]		0	4	1305.63		P49368	[R].NVLLDPQLVPGGGASEMAVAHALTEK.[S]		0	2	2617.37		Q92598
Q13616	[K].NYLTNLLK.[D]		0	1	978.562		P67809	[R].NYQQNYQNSESGEK.[N]		0	1	1688.71		P07602	[K].NYISQYSEIAIQMMMHMQPK.[E]		0	1	2443.13		Q96HS1	[R].NVESGEEELASK.[L]		0	1	1291.6		P49959	[K].NTNEEDDEVR.[E]		0	1	1220.5		Q15393	[K].QQEIVVSR.[G]		0	1	958.532		P49368	[R].NVLLDPQLVPGGGASEMAVAHALTEK.[S]	1xOxidation [M17]	0	1	2633.36		P46776
Q09161	[R].NYNFGGEFVEAMIR.[Q]		0	1	1646.76		Q9BV57	[R].NYSWMDIITICK.[D]	1xCarbamidomethyl [C11]	0	1	1543.73		O75934	[K].NYLSYLTAPDYSAFETDIMR.[N]		0	1	2370.1		P60953	[K].NVFDEAILAALEPPEPK.[K]		0	4	1852.97		P17174	[K].NTPVYVSSPTWENHNAVFSAAGFK.[D]		0	1	2623.26		Q14980	[K].QQEQADSLER.[S]		0	1	1203.56		Q08J23	[R].NVLLNNSEK.[M]		0	1	1030.55		P0DMV9
P03928	[K].NYNKPWEPK.[W]		0	1	1175.58		O14818	[K].NYTDEAIETDDLTIK.[L]		0	1	1740.82		Q13616	[K].NYLTNLLK.[D]		0	1	978.562		P55072	[K].NVFIIGATNRPDIIDPAILRPGR.[L]		0	2	2518.43		P20700	[K].NTSEQDQPMGGWEMIR.[K]		0	1	1878.81		P40937	[K].QQEQPAATK.[I]		0	3	1000.51		Q8WVX9	[K].NVLLTGATGFLGK.[V]		0	1	1290.74		P11142
P07384	[R].NYPATFWVNPQFK.[I]		0	1	1611.8		P52815	[K].NYIQGINLVQAK.[K]		0	1	1360.76		Q09161	[R].NYNFGGEFVEAMIR.[Q]		0	2	1646.76		Q92900	[R].NVFLLGFIPAK.[A]		0	2	1218.72		O00410	[R].NTTAAEEAR.[Q]		0	2	962.454		Q8NFH3	[R].QQGNEPSQILSLTGDR.[V]		0	1	1742.87		P00492	[K].NVLIVEDIIDTGK.[T]		0	1	1428.79		Q9NRW3
Q9P2J5	[K].NYPPWQHTTLSVLR.[K]		0	1	1711.89		P30101	[K].QAGPASVPLR.[T]		0	2	995.563		P03928	[K].NYNKPWEPK.[W]		0	1	1175.58		P49588	[K].NVGCLQEALQLATSFAQLR.[L]	1xCarbamidomethyl [C4]	0	2	2119.1		Q53GS9	[K].NTTYDLIANIVHDGKPSEGSYR.[I]		0	1	2450.19		P16157	[R].QQGQEEQVQEAK.[N]		0	1	1401.66		Q5TDH0	[K].NVLVIGTTGSQTTFLPEGELPECAR.[L]	1xCarbamidomethyl [C23]	0	1	2689.35		Q92973
Q15459	[R].NYQFDFLRPQHSLFNYFTK.[L]		0	2	2465.2		P17987	[K].QAGVFEPTIVK.[V]		0	2	1188.66		P07384	[R].NYPATFWVNPQFK.[I]		0	1	1611.8		P50990	[K].NVGLDIEAEVPAVK.[D]		0	1	1453.79		Q9NP66	[R].NTVLQQHLETLR.[Q]		0	1	1451.8		P36578	[R].QPYAVSELAGHQTSAESWGTGR.[A]		0	1	2332.1		Q9Y2L1	[R].NVIVLQTVLQEVR.[N]		0	1	1510.9		P18206
P13693	[K].NYQFFIGENMNPDGMVALLDYR.[E]		0	1	2607.2		P25398	[R].QAHLCVLASNCDEPMYVK.[L]	2xCarbamidomethyl [C5; C11]	0	1	2134.97		Q15459	[R].NYQFDFLRPQHSLFNYFTK.[L]		0	1	2465.2		P35659	[K].NVGQFSGFPFEK.[G]		0	2	1356.66		P31040	[K].NTVVATGGYGR.[T]		0	1	1094.56		P48643	[K].QQHVIETLIGK.[K]		0	2	1265.72		P41252	[K].NVIVNGLVLASDGQK.[M]		0	2	1526.85		P25786
P67809	[R].NYQQNYQNSESGEK.[N]		0	1	1688.71		P40227	[K].QDEPIDLFMIEIMEMK.[H]		0	4	1981.93		P13693	[K].NYQFFIGENMNPDGMVALLDYR.[E]		0	1	2607.2		Q9Y617	[K].NVGSAGVTVVIVR.[D]		0	1	1270.75		Q9UJZ1	[R].NTVVLFVPQQEAWVVER.[M]		0	1	2014.08		Q14152	[K].QPALDVLYDVMK.[S]		0	1	1391.72		O43707	[K].NVNVQNFHISWK.[D]		0	1	1485.76		P61289
Q9BV57	[R].NYSWMDIITICK.[D]	1xCarbamidomethyl [C11]	0	1	1543.73		P14324	[K].QDFVQHFSQIVR.[V]		0	1	1503.77		P67809	[R].NYQQNYQNSESGEK.[N]		0	1	1688.71		P35580	[K].NVHELEK.[SV]		0	1	868.452		P53007	[R].NTWDCGLQILK.[K]	1xCarbamidomethyl [C5]	0	2	1347.67		P62891	[K].QNRPIPQWIR.[M]		0	1	1307.73		Q96SB4	[K].QEESESPVERPLK.[E]		0	2	1527.76		Q15427
O14818	[K].NYTDEAIETDDLTIK.[L]		0	1	1740.82		Q7L014	[R].QDGGQNESFK.[R]		0	1	1109.49		Q9BV57	[R].NYSWMDIITICK.[D]	1xCarbamidomethyl [C11]	0	1	1543.73		O60884	[K].NVLCSACSGQGGK.[S]	2xCarbamidomethyl [C4; C7]	0	1	1337.59		Q9Y5T5	[K].NVAEENTR.[V]		0	1	932.443		P68400	[K].QLYQTLTDYDIR.[F]		0	1	1528.76		Q13428	[K].QEGPATQVSK.[K]		0	1	1044.53		Q9Y2W1
P00367	[K].NYTDNELEK.[I]		0	1	1125.51		Q01844	[R].QDHPSSMGVYGQESGGFSGPGENR.[S]		0	1	2480.05		O14818	[K].NYTDEAIETDDLTIK.[L]		0	1	1740.82		Q15393	[K].NVIDGDLCEQFNSMEPNK.[Q]	1xCarbamidomethyl [C8]	0	1	2109.92		Q15717	[K].NVALLSQLYHSPAR.[R]		0	3	1568.85		P55265	[K].QMAAEEAMK.[A]		0	1	1008.45		P54727	[K].QEKPAEKPAETPVATSPTATDSTSGDSSR.[S]		0	1	2945.4		P50395
Q8N1F7	[K].NYTLVTVFGNLHQAQLGGVPGTYQLVR.[S]		0	1	2945.56		P07355	[R].QDIAFAYQR.[R]		0	1	1111.55		P00367	[K].NYTDNELEK.[I]		0	1	1125.51		Q01813	[R].NVIFQPVAELK.[K]		0	1	1257.72		Q6ZN17	[K].NVAQPPASSQGR.[Q]		0	1	1211.61		P37802	[K].QMEQISQFLQAAER.[Y]		0	3	1678.82		Q9HAV4	[K].QLLSNELLLTQMEK.[C]		0	1	1659.9		Q04837
P62993	[R].NYVTPVNR.[N]		0	2	962.505		O60610	[K].QDLEAEVSQLTGEVAK.[L]		0	2	1716.87		Q8N1F7	[K].NYTLVTVFGNLHQAQLGGVPGTYQLVR.[S]		0	1	2945.56		P37802	[K].NVIGLQMGTNR.[G]		0	1	1202.63		P16083	[K].NVAVDELSR.[Q]		0	1	1002.52		P18859	[K].QMFGNADMNTFPTFK.[F]		0	1	1748.78		P15311	[R].QLLTLSSELSQAR.[D]		0	1	1445.8		Q9UNQ2
P22626	[R].NYYEQWGK.[L]		0	2	1087.48		P78371	[R].QDLMNIAGTTLSSK.[L]		0	1	1478.75		P62993	[R].NYVTPVNR.[N]		0	3	962.505		P37802	[K].NVIGLQMGTNR.[G]	1xOxidation [M7]	0	1	1218.63		P27816	[K].NVCLPPEMEVALTEDQVPALK.[T]	1xCarbamidomethyl [C3]	0	3	2353.18		P06132	[K].QMLDDFGPHR.[Y]		0	1	1215.56		O15355	[K].QLIVANAGDSR.[C]		0	1	1143.61		Q9ULX3
Q1KMD3	[R].NYYGYQGYR.[-]		0	1	1183.52		P34932	[K].QDLPALEEKPR.[N]		0	1	1295.7		Q1KMD3	[R].NYYGYQGYR.[-]		0	1	1183.52		P49368	[R].NVLLDPQLVPGGGASEMAVAHALTEK.[S]		0	1	2617.37		Q8WWM7	[R].NVDFNYATK.[D]		0	1	1071.51		O14980	[K].QMLPLNTNIR.[L]		0	1	1199.66		Q9NWS0	[K].QLMVAMPLLPVPS.[-]		0	1	1395.77		Q8NC51
Q9Y3C1	[K].NYYQDTPK.[Q]		0	2	1028.47		P84077	[K].QDLPNAMNAAEITDK.[L]		0	1	1630.77		P05023	[K].QAADMILLDDNFASIVTGVEEGR.[L]		0	1	2464.2		P00492	[K].NVLIVEDIIDTGK.[T]		0	2	1428.79		O14980	[K].NVDILKDPETVK.[Q]		1	3	1370.75		O43592	[K].QMNPFIEDILNR.[I]		0	1	1489.75		Q9UKF6	[K].QININNPFVFK.[H]		0	1	1333.73		P14866
P05023	[K].QAADMILLDDNFASIVTGVEEGR.[L]		0	1	2464.2		Q92598	[K].QDLPSLDEKPR.[I]		0	1	1297.67		Q8N3U4	[R].QAAECHPPVGR.[G]	1xCarbamidomethyl [C5]	0	1	1221.58		Q9Y2L1	[R].NVIVLQTVLQEVR.[N]		0	1	1510.9		P55209	[K].NVDLLSDMVQEHDEPILK.[H]		0	4	2095.04		P50991	[K].QMQVLHPAAR.[M]		0	2	1150.61		P83731	[R].QINWTVLYR.[R]		0	2	1192.65		P55010
Q8N3U4	[R].QAAECHPPVGR.[G]	1xCarbamidomethyl [C5]	0	1	1221.58		P41091	[R].QDLTTLDVTK.[L]		0	1	1133.6		Q9NW64	[R].QAAEVAAEK.[S]		0	3	916.473		P02545	[R].NSNLVGAAHEELQQSR.[I]		0	4	1752.86		Q99733	[R].NVDMLSELVQEYDEPILK.[H]		0	1	2135.06		P42229	[R].QMQVLYGQHFPIEVR.[H]		0	1	1844.95		Q14151	[R].QLPAQPPEHAVDGEGFK.[N]		0	1	1819.9		Q9BUJ2
Q9NW64	[R].QAAEVAAEK.[S]		0	2	916.473		Q8TDN6	[K].QDLYMWLSNSPHGPSAK.[F]		0	1	1930.91		Q13492	[K].QAALEEEQAR.[L]		0	3	1144.56		P48444	[K].NSNILEDLETLR.[L]		0	1	1416.73		P61221	[R].NVEDLSGGELQR.[F]		0	2	1316.64		P57721; Q15366; Q15365	[R].QMSGAQIK.[I]	1xOxidation [M2]	0	3	878.44		O75643	[K].QLPHFTSEHIK.[R]		0	2	1336.7		Q16629; P84103
Q13492	[K].QAALEEEQAR.[L]		0	3	1144.56		Q9UKY7	[R].QDPGDNWEEGGGGGGGMEK.[S]		0	1	1876.74		P43246	[R].QAANLQDCYR.[L]	1xCarbamidomethyl [C8]	0	1	1238.56		Q9NQ29; Q9Y383	[R].NSMPASSFQQQK.[L]		0	1	1352.63		P53618	[R].NVEELVIVLK.[K]		0	2	1155.7		P33992	[K].QPAEHLQLLEEAAK.[E]		0	1	1576.83		Q00610	[K].QLPLVKPYLR.[S]		0	1	1226.76		Q16629
Q9BUJ2	[R].NYILDQTNVYGSAQR.[R]		0	1	1741.85		P04792	[R].QDEHGYISR.[C]		0	1	1104.51		P55072	[R].QAAPCVLFFDELDSIAK.[A]	1xCarbamidomethyl [C5]	0	2	1923.95		P35580	[K].NSLQEQQEEEEEARK.[N]		1	2	1846.84		Q13492	[R].NTLFNLSNFLDK.[S]		0	1	1425.74		P62847	[K].QMVIDVLHPGK.[A]		0	2	1236.68		P60228	[K].QLQAETEPIVK.[M]		0	1	1255.69		Q5TDH0
O43242	[R].NYLHYSLYDQAEK.[L]		0	1	1643.77		P50502	[K].QDPSVLHTEEMR.[F]		0	1	1441.67		O75400	[K].QAAPPIELDAVWEDIR.[E]		0	1	1822.93		Q8NC51	[K].NPLPPSVGVVDK.[K]		0	3	1221.68		P48444	[R].NTLEWCLPVIDAK.[N]	1xCarbamidomethyl [C6]	0	1	1558.79		Q15459	[R].QNEINNPK.[F]		0	3	956.48		Q13200	[K].QLQDELEMLVER.[L]		0	1	1502.75		O00629; O00505
P36776	[R].NYLDWLTSIPWGK.[Y]		0	1	1592.81		P02549	[R].QDQVDILTDLAAYFEEIGHPDSK.[D]		0	2	2604.25		Q9Y265	[K].QAASGLVGQENAR.[E]		0	2	1300.66		P46940	[K].NPNAMLVNLEEPLASTYQDILYQAK.[Q]		0	1	2835.42		P43243	[K].NTHCSSLPHYQK.[L]	1xCarbamidomethyl [C4]	0	1	1471.67		Q99961	[K].QNFIDPLQNLCEK.[D]	1xCarbamidomethyl [C11]	0	2	1618.79		P17480	[R].QLQEERPELSESELTR.[L]		0	1	1943.97		O15042
Q9BWF3	[K].NYGFVHIEDK.[T]		0	1	1221.59		Q9Y4E8	[R].QDTFSGTGFFPLDR.[E]		0	1	1587.74		P38646	[R].QAASSLQQASLK.[L]		0	2	1231.66		P14866	[K].NPNGPYPYTLK.[L]		0	2	1263.64		P09874	[K].NTHATTHNAYDLEVIDIFK.[I]		0	1	2202.08		P02545	[R].QNGDDPLLTYR.[F]		0	1	1291.63		P17980	[K].QIQELVEAIVLPMNHK.[E]		0	2	1862.02		Q96AE4
O43707	[K].NVNVQNFHISWK.[D]		0	1	1485.76		Q9BXY0	[K].QDTYGDIYNFPIHAFDK.[A]		0	2	2043.94		P34897	[K].QACTPMFR.[E]	1xCarbamidomethyl [C3]	0	1	1010.45		P55010	[K].NPPENSDSGTGK.[K]		0	5	1202.53		O76094	[R].NSQDDYDEERK.[T]		1	1	1398.58		P35658	[K].QNGTVVQYLPTLQEK.[K]		0	1	1717.91		P39748	[K].QLQQAQAAGAEQEVEK.[F]		0	1	1727.86		Q96I24
P46783	[K].NVPNLHVMK.[A]		0	3	1051.57		P08670	[R].QDVDNASLAR.[L]		0	1	1088.53		Q96QK1	[R].NYLLQCTR.[N]	1xCarbamidomethyl [C6]	0	1	1067.53		Q9BUJ2	[R].NPPGASTYNK.[N]		0	1	1048.51		O75694	[R].NSQFAGGPLGNPNTTAK.[V]		0	1	1673.82		Q14204	[R].QNLDALLNQLK.[S]		0	1	1269.72		Q9NU22	[R].QLRPLLLDLLER.[N]		0	1	1478.91		Q9Y5L0
P35232	[R].NVPVITGSK.[D]		0	1	914.531		P27708	[R].QDVEALWENMAVIDCFASDHAPHTLEEK.[C]	1xCarbamidomethyl [C15]	0	1	3255.47		P23526	[K].QAQYLGMSCDGPFKPDHYR.[Y]	1xCarbamidomethyl [C9]	0	2	2270.01		Q16629; P84103	[R].NPPGFAFVEFEDPR.[D]		0	5	1621.76		P20700	[K].NSQGEEVAQR.[S]		0	2	1117.52		Q8WZA0	[K].QNLEEQLDR.[L]		0	1	1144.56		P55060	[K].QLSDAISIIGR.[E]		0	1	1172.66		Q01081
P25705	[R].NVQAEEMVEFSSGLK.[G]		0	2	1667.79		A0AVT1	[K].QDVIITALDNVEAR.[R]		0	1	1556.83		Q9GZR7	[K].NVATEGTSTQK.[E]		0	1	1135.56		Q5TDH0	[R].NPPLAEALLSGDLEK.[F]		0	1	1566.84		Q9Y696	[K].NSRPEANEALER.[G]		0	1	1385.68		Q03701	[K].QNIFEFFER.[Q]		0	1	1229.59		O95816	[R].QISDGEREELNLTANR.[L]		1	1	1844.91		Q13428
P42704	[K].NVQGIIEILK.[G]		0	4	1126.68		Q15029	[K].QDVVLNYPM.[-]		0	1	1078.52		Q15717	[K].NVALLSQLYHSPAR.[R]		0	4	1568.85		O00629; O00505	[R].NPPIDDLIK.[S]		0	1	1024.57		P26639	[K].NSSTYWEGK.[A]		0	2	1071.47		Q9NTZ6	[K].QNMGPSGQTHPPPQTLPR.[S]		0	1	1942.96		P82663	[K].QLSHPANFGPR.[K]		0	2	1223.63		O95816
P36873	[K].NVQLQENEIR.[G]		0	1	1242.64		Q8NI36	[R].QDWGPITSISFR.[T]		0	1	1406.71		P61289	[R].NQYVTLHDMILK.[N]		0	2	1474.77		O15042	[K].NPPNQSSNERPPSLLVIETK.[K]		0	1	2220.16		Q13885; Q9BUF5; P07437; P68371	[K].NSSYFVEWIPNNVK.[TV]		0	4	1696.83		Q6P2Q9	[K].QNPFWWTHQR.[H]		0	1	1399.67		O75937	[R].QLSILVHPDK.[N]		0	1	1149.66		Q14157
P62136	[K].NVQLTENEIR.[G]		0	1	1215.63		P55265	[K].QEAADAALR.[V]		0	1	944.48		Q9Y2W1	[R].NREEEWDPEYTPK.[S]		1	2	1692.75		Q96AE4	[R].NPPPNADPNMK.[L]		0	2	1194.56		Q13283	[K].NSSYVHGGLDSNGKPADAVYGQK.[E]		0	2	2364.12		P49792	[K].QNQTTSAVSTPASSETSK.[A]		0	1	1823.86		O95782	[K].QLSLPQQEAQK.[I]		0	2	1269.68		O15027
Q9BQ52	[R].NVSATLVNISPDTSLLLDCGEGTFGQLCR.[H]	2xCarbamidomethyl [C19; C28]	0	1	3137.52		Q9Y224	[R].QEAIDWLLGLAVR.[L]		0	3	1483.83		P62314	[K].NREPVQLETLSIR.[G]		1	4	1554.86		Q01081	[R].NPQNSSQSADGLR.[C]		0	1	1373.64		Q9UN86	[R].NSSYVHGGVDASGKPQEAVYGQNDIHHK.[V]		0	2	2994.41		P02768	[K].QNCELFEQLGEYK.[F]	1xCarbamidomethyl [C3]	0	1	1657.75		P31689	[K].QISQAYEVLSDAK.[K]		0	1	1451.74		P19623
Q5UIP0	[K].NVSQESLETK.[E]		0	2	1134.56		P25786	[R].QECLDSR.[F]	1xCarbamidomethyl [C3]	0	3	907.394		Q15084	[K].NRPEDYQGGR.[T]		0	6	1191.55		Q13428	[R].NPQNSTVLAR.[G]		0	1	1099.59		P29401	[K].NSTFSEIFK.[K]		0	1	1072.53		O75955	[K].QQIEEQR.[V]		0	2	930.464		P30154	[R].QISQEHTPVALEAYFVPLVK.[R]		0	1	2269.22		O15067
P50213	[R].NVTAIQGPGGK.[W]		0	2	1041.57		Q9Y4G6; Q9Y490	[R].QEDVIATANLSR.[KR]		0	1	1316.68		Q03701	[K].NRPEPHSDENGSTTPK.[V]		0	1	1765.81		Q9ULX3	[R].NPLPNIDHELQELLIDR.[G]		0	2	2029.07		P51858	[K].NSTPSEPGSGR.[G]		0	1	1088.5		Q99832	[K].QQLLIGAYAK.[A]		0	4	1104.64		P30154; P30153	[R].QLSQSLLPAIVELAEDAK.[W]		0	6	1925.06		Q96DG6
Q9Y3I0	[K].NVTDVVNTCHDAGISK.[K]	1xCarbamidomethyl [C9]	0	1	1729.82		P53350	[R].QEEAEDPACIPIFWVSK.[W]	1xCarbamidomethyl [C9]	0	1	2018.95		P31930	[K].NRPGSALEK.[E]		0	2	971.527		Q14157	[K].NPSDSAVHSPFTK.[R]		0	1	1386.66		Q6UN15	[R].NSTSSQSQTSTASR.[K]		0	1	1441.65		P50995	[R].QQILLSFK.[T]		0	2	976.583		P54727	[R].QIIQQNPSLLPALLQQIGR.[E]		0	2	2130.24		Q53GS9
P61981	[K].NVTELNEPLSNEER.[N]		0	1	1643.79		P52292	[R].QDQIQQVVNHGLVPFLVSVLSK.[A]		0	2	2448.36		O75533	[R].NRPLSDEELDAMFPEGYK.[V]		0	1	2110.97		P19623	[K].NPSTNFQEPVQPLTQQQVAQMQLK.[Y]		0	1	2754.39		P19338	[K].NSTWSGESK.[T]		0	2	995.443		Q14157	[K].QRPQATAEQIR.[L]		0	1	1297.7		P41252	[K].QLSSEELEQFQK.[T]		0	1	1465.72		Q12906; Q96SI9
Q9Y446	[K].NVTGILWNLSSSDHLK.[D]		0	2	1783.93		Q9UNN5	[R].NVYDLTSIPVR.[H]		0	1	1276.69		P42166	[R].NRPPLPAGTNSK.[G]		0	5	1251.68		O15067	[R].NPSTVEAFDLAQSNSEHSR.[H]		0	1	2088.96		Q10567; P63010	[R].NVEGQDMLYQSLK.[L]		0	1	1524.74		Q15149	[K].QSAEEQAQAR.[A]		0	1	1117.52		P35580	[R].QLLQANPILESFGNAK.[T]		0	2	1742.94		P04040
O15355	[R].NTAELQPESGK.[R]		0	1	1173.57		Q9H0A0	[K].QDDPFELFIAATNIR.[Y]		0	2	1749.88		P30086	[K].NRPTSISWDGLDSGK.[L]		0	2	1632.8		Q96DG6	[K].NPTLFIFAENDVVIPLK.[D]		0	2	1930.07		P54577	[K].NSVEVALNK.[L]		0	2	973.531		P33991	[K].QSATDPR.[T]		0	5	774.374		Q9UKN8	[R].QLIPIFTDVALK.[F]		0	1	1357.81		O95373
Q15029	[R].NVTLCGHLHHGK.[T]	1xCarbamidomethyl [C5]	0	2	1372.69		Q9NR30	[K].QDAQSLHGDIPQK.[Q]		0	2	1436.71		Q14498	[K].NSAQGNVYVK.[C]		0	1	1079.55		Q53GS9	[K].NPTIVNFPITNVDLR.[E]		0	1	1712.93		P46777	[K].NSVTPDMMEEMYK.[K]		0	3	1574.65		O60763	[R].QSEDLGSQFTEIFIK.[Q]		0	1	1741.86		P05787	[R].QLETLGQEK.[L]		0	1	1045.55		P09874
P53618	[R].NVTVQPDDPISFMQLTAK.[N]		0	1	2004.01		P11940	[R].QAHLTNQYMQR.[M]		0	1	1389.67		Q7L2J0	[R].NSCNVGGGGGGFK.[H]	1xCarbamidomethyl [C3]	0	1	1210.53		P04040	[R].NPVNYFAEVEQIAFDPSNMPPGIEASPDK.[M]		0	2	3176.49		Q9UBR2	[R].NSWGEPWGER.[G]		0	1	1217.53		P52597	[R].QSGEAFVELGSEDDVK.[M]		0	2	1709.79		Q15046	[R].QLFEEQAK.[A]		0	2	992.505		P62314
O00629	[R].NVTWVMVNLCR.[H]	1xCarbamidomethyl [C10]	0	1	1391.69		P12081	[K].QALEGLGDLK.[L]		0	1	1043.57		P83916	[K].NSDEADLVPAK.[E]		0	1	1158.56		Q13148	[R].NPVSQCMR.[G]	1xCarbamidomethyl [C6]	0	1	991.445		Q15084	[R].NSYLEVLLK.[L]		0	2	1078.61		Q9UQ35	[R].QSHSESPSLQSK.[S]		0	2	1314.63		Q9BQE3; P68366	[R].QIFHPEQLITGK.[E]		0	12	1410.77		Q15084
Q969S3	[R].NVVAVGTGGR.[G]		0	1	929.516		Q99460	[K].QAIGIALETR.[R]		0	1	1071.62		P25786	[R].NQYDNDVTVWSPQGR.[I]		0	1	1778.81		Q04837	[K].NPVTIFSLATNEMWR.[S]		0	2	1778.89		P11413	[R].NSYVAGQYDDAASYQR.[L]		0	1	1807.79		P10809	[K].QSKPVTTPEEIAQVATISANGDK.[E]		0	1	2384.23		Q5SRE5	[R].QLFLDVLDGTK.[A]		0	2	1248.68		Q9Y383
P31689	[K].NVVHQLSVTLEDLYNGATR.[K]		0	2	2129.1		O60869	[K].QAILAAQR.[R]		0	1	870.516		P49792; A6NKT7	[K].NSDIEQSSDSK.[V]		0	1	1209.52		O95373	[R].NPVWYQALTHGLNEEQR.[K]		0	1	2055		O15355	[R].NTAELQPESGK.[R]		0	1	1173.57		P60174	[K].QSLGELIGTLNAAK.[V]		0	3	1414.79		P18124	[R].QIFNGTFVK.[L]		0	2	1053.57		P48444
P27816	[K].NVVLPTETEVAPAK.[D]		0	2	1467.81		P35250	[R].QALNNLQSTFSGFGFINSENVFK.[V]		0	1	2562.26		P07814	[R].NSEPAGLETPEAK.[V]		0	1	1342.65		P50395	[R].NPYYGGESASITPLEDLYK.[R]		0	1	2117.01		P00491	[K].NTAEWLLSHTK.[H]		0	1	1299.67		P63173	[K].QSLPPGLAVK.[E]		0	6	1009.6		Q9UBL3	[R].QLGEVELQCGICTK.[W]	2xCarbamidomethyl [C9; C12]	0	1	1634.79		P02545
Q14254	[K].NVVLQTLEGHLR.[S]		0	1	1378.78		Q9BUQ8	[R].QAIPIGLQNR.[D]		0	1	1109.64		P54577	[K].NSEPEEVIPSR.[L]		0	1	1256.61		P26599	[K].NQAFIEMNTEEAANTMVNYYTSVTPVLR.[G]		0	1	3206.51		P61978	[R].NTDEMVELR.[I]		0	1	1106.51		P34932	[K].QSLTMDPVVK.[S]		0	2	1117.59		Q96KP4	[K].QLGGSVELVDIGK.[Q]		0	1	1314.73		O00299
Q9UNN5	[R].NVYDLTSIPVR.[H]		0	1	1276.69		O75340	[K].QALSGFGYR.[L]		0	2	998.505		Q15006	[R].NSEQIVEVGEELINEYASK.[L]		0	2	2151.05		Q9P289	[R].NQAIEELEK.[S]		0	1	1073.55		P35579	[R].NTDQASMPDNTAAQK.[V]		0	1	1591.7		P33991	[R].QRPDLGSAQK.[G]		0	1	1099.59		Q9UKD2	[R].QLGLPTALK.[R]		0	2	940.583		O60885
Q8NFF5	[R].NVYLFPGIPELLR.[R]		0	1	1530.87		Q9H9B4	[K].QAITQVVVSR.[I]		0	1	1100.64		O60610	[K].NSETFPTILEEAK.[E]		0	2	1478.74		Q15427	[R].NQDATVYVGGLDEK.[V]		0	1	1508.72		P42356	[K].NTEAIGNEVTR.[L]		0	1	1203.6		Q8WUM4	[K].QSNNEANLR.[E]		0	2	1045.5		Q9Y3I0	[K].QIGNVAALPGIVHR.[S]		0	2	1444.84		O95453
P13796	[R].NWMNSLGVNPR.[V]		0	1	1287.63		Q14204	[R].QALVAIFTHLR.[K]		0	1	1268.75		Q14315	[K].NSFTVDCSK.[A]	1xCarbamidomethyl [C7]	0	2	1057.46		O15027	[R].NPSSAAPVQSR.[G]		0	1	1113.56		P41252	[K].NTELAVFHDETEIQNQTDLLSLSGK.[T]		0	1	2802.38		Q92973; O14787	[R].QSSFALLGDLTK.[A]		0	1	1279.69		P49411	[R].QIGVEHVVVYVNK.[A]		0	1	1483.83		Q9H0D6
O43847	[R].NWNEVVTQQYLFDR.[L]		0	1	1811.87		P21399	[K].QAPQTIHLPSGEILDVFDAAER.[Y]		0	1	2407.23		Q9UQ35	[R].NSGPLGTEMNTGFSSEVK.[E]		0	1	1854.85		Q12769	[R].NPIHAIGLLIR.[E]		0	1	1216.75		P14618	[R].NTGIICTIGPASR.[S]	1xCarbamidomethyl [C6]	0	1	1359.7		O00571	[R].QSSGASSSSFSSSR.[A]		0	1	1361.59		P50395	[K].QLICDPSYVK.[D]	1xCarbamidomethyl [C4]	0	3	1222.61		P52948
P84077	[R].NWYIQATCATSGDGLYEGLDWLSNQLR.[N]	1xCarbamidomethyl [C8]	0	1	3131.45		P30050	[R].QAQIEVVPSASALIIK.[A]		0	2	1666.97		O15372	[K].NSHLINVLMWELEK.[K]		0	1	1725.9		Q03701	[R].NPLFCGAENTSLWELK.[K]	1xCarbamidomethyl [C5]	0	1	1878.91		P46087	[K].NTGVILANDANAER.[L]		0	1	1457.73		P23193	[K].QSTDEEVTSLAK.[S]		0	1	1307.63		P12268	[K].QLLCGAAIGTHEDDK.[Y]	1xCarbamidomethyl [C4]	0	1	1627.77		Q9H1E3
Q14974	[K].NYAEYQVCLAAVGLVGDLCR.[A]	2xCarbamidomethyl [C8; C19]	0	1	2271.09		Q9UJZ1	[K].QAQILASEAEK.[A]		0	1	1187.63		Q01518	[K].NSLDCEIVSAK.[S]	1xCarbamidomethyl [C5]	0	1	1235.59		P53004	[R].NPHPSSAFLNLIGFVSR.[R]		0	2	1855.98		Q13085	[R].NSVSNFLHSLER.[G]		0	1	1402.71		Q16531	[K].QSTIVCHNR.[V]	1xCarbamidomethyl [C6]	0	1	1114.54		P12268	[K].QLLCGAAIGTHEDDKYR.[L]	1xCarbamidomethyl [C4]	1	3	1946.94		O75694
Q9Y4E8	[K].NYDYSEPGR.[N]		0	1	1100.46		P23526	[K].QAQYLGMSCDGPFKPDHYR.[Y]	1xCarbamidomethyl [C9]	0	2	2270.01		Q5BKZ1	[R].NSLDSFGGR.[N]		0	1	952.448		P52292	[R].NNQGTVNWSVDDIVK.[G]		0	1	1688.82		Q92922	[R].NVEMFMNIEK.[T]		0	1	1254.59		Q96I25	[K].QSTVLAPVIDLK.[R]		0	1	1283.76		Q9H4A6	[R].QLLDLDPEVECLK.[A]	1xCarbamidomethyl [C11]	0	1	1571.8		Q9NVI1
P36578	[K].NVTLPAVFK.[A]		0	1	988.583		O75643	[K].QDAVDYLTWTFLYR.[R]		0	3	1790.87		Q9UBI1	[K].NSLEILLGSIGR.[S]		0	1	1271.73		Q00610	[K].NNRPSEGPLQTR.[L]		0	2	1368.7		Q96HS1	[R].NVESGEEELASK.[L]		0	1	1291.6		O75400	[K].QSTWEKPDDLK.[T]		0	1	1346.66		Q9UHI6	[K].QLIELDYLNPGSIR.[L]		0	1	1630.88		P26639
P11413	[R].NSYVAGQYDDAASYQR.[L]		0	1	1807.79		P11171	[R].QASALIDRPAPHFER.[T]		0	1	1707.89		P11142	[K].NSLESYAFNMK.[A]		0	2	1303.6		Q08J23	[R].NNSGEEFDCAFR.[L]	1xCarbamidomethyl [C9]	0	1	1445.58		P60953	[K].NVFDEAILAALEPPEPK.[K]		0	6	1852.97		Q9ULX6	[K].QTADFLQEYVTNK.[T]		0	1	1556.76		Q14444	[K].QILGVIDK.[K]		0	1	885.54		Q13885; Q9BUF5; P07437; P68371
Q15084	[R].NSYLEVLLK.[L]		0	1	1078.61		O43592	[R].QASLADCLNHAVGFASR.[T]	1xCarbamidomethyl [C7]	0	1	1816.88		P11142	[K].NSLESYAFNMK.[A]	1xOxidation [M10]	0	1	1319.59		E9PAV3	[K].NNSNDIVNAIMELTM.[-]		0	2	1678.78		Q15029	[R].NVTLCGHLHHGK.[T]	1xCarbamidomethyl [C5]	0	1	1372.69		Q6P2Q9	[K].QTDVGITHFR.[S]		0	3	1173.6		Q9NS69	[R].QILLGPNTGLSGGMPGALPSLPGK.[I]		0	1	2275.25		Q13283
P46777	[K].NSVTPDMMEEMYK.[K]		0	2	1574.65		P24539	[K].QASIQHIQNAIDTEK.[S]		0	1	1695.87		Q14978	[K].NSEEEEEEK.[K]		0	3	1122.44		E9PAV3	[K].NNSNDIVNAIMELTM.[-]	1xOxidation [M15]	0	2	1694.77		Q13907	[K].NVTLNPDPNEIK.[S]		0	1	1353.7		P12270	[R].QTEEQVNDLK.[E]		0	2	1203.59		Q9UJX2	[K].QLLLIAGLTR.[E]		0	1	1097.7		Q9UN86
Q15427	[R].NQDATVYVGGLDEK.[V]		0	1	1508.72		P41091	[R].QATINIGTIGHVAHGK.[S]		0	1	1616.89		P18206	[K].NQWIDNVEK.[M]		0	2	1145.56		P62316	[K].NNTQVLINCR.[N]	1xCarbamidomethyl [C9]	0	1	1231.62		P36578	[K].NVTLPAVFK.[A]		0	1	988.583		P60900	[K].QTESTSFLEK.[K]		0	1	1169.57		Q96JB3	[K].QLLLQLNQQR.[T]		0	1	1253.73		P29401
Q14157	[K].NQDECVIALHDCNGDVNR.[A]	2xCarbamidomethyl [C5; C12]	0	1	2128.91		Q04837	[R].QATTIIADNIIFLSDQTK.[E]		0	3	1992.06		Q92973	[K].NQVGDENWR.[R]		0	2	1117.5		P30084	[K].NNTVGLIQLNRPK.[A]		0	1	1466.84		P53618	[R].NVTVQPDDPISFMQLTAK.[N]		0	1	2004.01		Q15291	[R].QSSADGSQPPK.[K]		0	1	1101.52		P04075	[R].QLLLTADDR.[V]		0	1	1044.57		Q6UN15
Q99543	[K].NQDHYAVLGLGHVR.[Y]		0	1	1578.81		P07108	[K].QATVGDINTERPGMLDFTGK.[A]		0	1	2150.05		Q9NRW3	[R].NQVDSETHCHAER.[C]	1xCarbamidomethyl [C9]	0	5	1582.67		P18077	[K].NNTVTPGGKPNK.[T]		0	4	1226.65		Q969S3	[R].NVVAVGTGGR.[G]		0	1	929.516		O95391	[R].QRPDDPMASFLGQ.[-]		0	1	1461.68		P26196	[R].QILLYSATFPLSVQK.[F]		0	1	1707.97		P19338
Q12905	[R].NQDLAPNSAEQASILSLVTK.[I]		0	1	2099.1		P15927	[K].QAVDFLSNEGHIYSTVDDDHFK.[S]		0	1	2537.16		P26599	[K].NQAFIEMNTEEAANTMVNYYTSVTPVLR.[G]		0	1	3206.51		Q6P2Q9	[K].NNVNVASLTQSEIR.[D]		0	1	1544.8		P27816	[K].NVVLPTETEVAPAK.[D]		0	1	1467.81		P08670	[R].QQYESVAAK.[N]		0	1	1023.51		Q9UMX0	[R].QLIMANPQMQQLIQR.[N]		0	2	1811.96		P54577
P30085	[R].NQDNLQGWNK.[T]		0	1	1216.57		P46782	[R].QAVDVSPLR.[R]		0	1	984.547		P26599	[K].NQAFIEMNTEEAANTMVNYYTSVTPVLR.[G]	1xOxidation [M]	0	2	3222.51		O14949	[K].NPAAYENDK.[-]		0	1	1021.46		Q14254	[K].NVVLQTLEGHLR.[S]		0	1	1378.78		Q9NZD4	[R].QQVTGEPQER.[D]		0	1	1171.57		Q9NR45	[K].QLLPCEMACNEK.[L]	2xCarbamidomethyl [C5; C9]	0	1	1492.66		Q9HAV4
Q96ST3	[K].NQEDLLSEFGQFLPDANSSVLLSK.[T]		0	1	2651.32		Q99471	[K].QAVMEMMSQK.[I]		0	1	1182.53		Q9P289	[R].NQAIEELEK.[S]		0	1	1073.55		P52292	[K].NPAPPIDAVEQILPTLVR.[L]		0	3	1943.1		P55084	[R].NVVVVDGVR.[T]		0	1	956.552		Q9UMX0	[R].QQLPTFLQQMQNPDTLSAMSNPR.[A]		0	1	2645.28		P35749; P35579	[KR].QLLQANPILEAFGNAK.[T]		0	1	1726.95		P46777
O60763	[R].NQELLQSQLTEK.[D]		0	1	1430.75		P38646	[R].QAVTNPNNTFYATK.[R]		0	1	1568.77		Q15427	[R].NQDATVYVGGLDEK.[V]		0	1	1508.72		P07900	[R].NPDDITNEEYGEFYK.[S]		0	1	1833.78		Q9UNN5	[R].NVYDLTSIPVR.[H]		0	1	1276.69		Q86V81	[K].QQLSAEELDAQLDAYNAR.[M]		0	1	2034.97		P33176	[K].QLESTQTESNK.[K]		0	1	1264.6		Q15084
P35241	[K].NQEQLAAELAEFTAK.[I]		0	1	1662.83		P04083	[K].QAWFIENEEQEYVQTVK.[S]		0	2	2141.02		Q14157	[K].NQDECVIALHDCNGDVNR.[A]	2xCarbamidomethyl [C5; C12]	0	1	2128.91		P08238	[R].NPDDITQEEYGEFYK.[S]		0	1	1847.8		Q8NFF5	[R].NVYLFPGIPELLR.[R]		0	1	1530.87		P48643	[K].QQISLATQMVR.[M]		0	1	1274.69		Q9UBF2	[K].QISSFVSEISDEFK.[V]		0	1	1615.78		P11413
Q9Y5Z4	[K].NQEQLLTLASILR.[E]		0	2	1498.86		P25789	[K].QAYTQFGGK.[R]		0	4	999.489		Q12905	[R].NQDLAPNSAEQASILSLVTK.[I]		0	2	2099.1		P63279	[K].NPDGTMNLMNWECAIPGK.[K]	1xCarbamidomethyl [C13]	0	1	2047.9		Q5VT52	[R].NVYPEEMIVALR.[E]		0	1	1433.75		Q13561	[K].QQLVASHLEK.[L]		0	1	1152.64		Q13162	[R].QITLNDLPVGR.[S]		0	1	1225.69		O15355
P62191	[R].NQEQMKPLEEK.[Q]		0	1	1373.67		Q9Y6D9	[R].QCQQNLDAASK.[R]	1xCarbamidomethyl [C2]	0	1	1262.58		P30085	[R].NQDNLQGWNK.[T]		0	1	1216.57		Q99986	[K].NPDQVYLVDYGLAYR.[Y]		0	3	1785.88		P13796	[R].NWMNSLGVNPR.[V]		0	1	1287.63		Q9BXP5	[R].QQMQDFFLAHK.[D]		0	1	1392.67		O76003	[K].QMVEILHK.[H]		0	1	997.55		P00491
P07814	[K].NQGGGLSSSGAGEGQGPK.[K]		0	1	1587.74		Q99460	[K].QCVENADLPEGEK.[K]	1xCarbamidomethyl [C2]	0	1	1488.66		P35241	[K].NQEQLAAELAEFTAK.[I]		0	1	1662.83		P30085	[K].NPDSQYGELIEK.[Y]		0	1	1392.66		Q9Y446	[K].NVTGILWNLSSSDHLK.[D]		0	1	1783.93		P54105	[R].QQPDTEAVLNGK.[G]		0	1	1299.65		P62847	[K].QMVIDVLHPGK.[A]		0	3	1236.68		P35580
P09651	[R].NQGGYGGSSSSSSYGSGR.[R]		0	1	1694.7		P04406	[K].QASEGPLK.[G]		0	7	829.441		Q9Y5Z4	[K].NQEQLLTLASILR.[E]		0	2	1498.86		P61313	[R].NPDTQWITKPVHK.[H]		0	4	1563.83		O43847	[R].NWNEVVTQQYLFDR.[L]		0	1	1811.87		P50552	[R].QQPGPSEHIER.[R]		0	3	1277.62		Q9BQ39	[K].QNAQCLHGDIAQSQR.[E]	1xCarbamidomethyl [C5]	0	1	1725.81		P49792
Q02218	[K].NQGYYDYVKPR.[L]		0	1	1402.67		P50552	[K].QEEASGGPTAPK.[A]		0	1	1171.56		P62191	[R].NQEQMKPLEEK.[Q]		0	1	1373.67		Q92616	[R].NPEILAIAPVLLDALTDPSR.[K]		0	2	2118.18		P61201	[K].NYDESGSPR.[R]		0	1	1024.43		O60341	[K].QQPPAVQFVPPLPEWK.[T]		0	2	1861		P02768	[K].QNCELFEQLGEYK.[F]	1xCarbamidomethyl [C3]	0	1	1657.75		Q14980
Q9NY61	[K].NQIALWDQLLEGR.[I]		0	1	1555.82		P55084	[R].NVVVVDGVR.[T]		0	2	956.552		P07814	[K].NQGGGLSSSGAGEGQGPK.[K]		0	1	1587.74		P52209	[R].NPELQNLLLDDFFK.[S]		0	2	1705.88		Q9Y4E8	[K].NYDYSEPGR.[N]		0	1	1100.46		Q15233	[K].QQQDQVDR.[N]		0	4	1016.48		Q15459	[R].QNEINNPK.[F]		0	1	956.48		O14737
Q99471	[K].NQLDQEVEFLSTSIAQLK.[V]		0	3	2063.07		P31689	[K].NVVHQLSVTLEDLYNGATR.[K]		0	2	2129.1		P09651	[R].NQGGYGGSSSSSSYGSGR.[R]		0	1	1694.7		Q9NXF1	[R].NPELSTQLIDIIHTAAAR.[A]		0	1	1963.06		O95861	[R].NYDYYASR.[V]		0	1	1051.45		Q13895	[R].QQQEELEAEHGTGDKPAAPR.[E]		0	2	2191.04		Q99961	[K].QNFIDPLQNLCEK.[D]	1xCarbamidomethyl [C11]	0	1	1618.79		Q03701
Q9ULC4	[K].NQLIEQFPGIEPWLNQIMPK.[K]		0	1	2395.25		Q93009	[K].NSSLAEFVQSLSQTMGFPQDQIR.[L]		0	1	2583.25		Q9NY61	[K].NQIALWDQLLEGR.[I]		0	1	1555.82		Q14697	[K].NPEPELLVR.[W]		0	1	1066.59		Q9BWF3	[K].NYGFVHIEDK.[T]		0	1	1221.59		Q7Z3B4	[K].QQQEGLSHLISIIK.[D]		0	1	1593.9		Q14204	[R].QNLDALLNQLK.[S]		0	1	1269.72		O75533
P13645	[K].NQILNLTTDNANILLQIDNAR.[L]		0	3	2367.26		P26639	[K].NSSTYWEGK.[A]		0	2	1071.47		Q99471	[K].NQLDQEVEFLSTSIAQLK.[V]		0	2	2063.07		P0DPB6	[K].NPEVEFCGYTTTHPSESK.[I]	1xCarbamidomethyl [C7]	0	1	2082.91		Q9BZZ5	[R].NYGILADATEQVGQHK.[D]		0	2	1743.87		Q5T9A4; Q9NVI7	[K].QQQLLNEENLR.[K]		0	1	1384.72		Q03701	[K].QNIFEFFER.[Q]		0	1	1229.59		P42166
O75569	[K].NQLNPIGSLQELAIHHGWR.[L]		0	1	2183.15		Q13885; Q9BUF5; P07437; P68371	[K].NSSYFVEWIPNNVK.[TV]		0	4	1696.83		Q9ULC4	[K].NQLIEQFPGIEPWLNQIMPK.[K]		0	4	2395.25		P07814	[K].NPEVGLKPVWYSPK.[V]		0	1	1613.87		P28482	[R].NYLLSLPHK.[N]		0	2	1084.61		Q15286	[K].QQQQQQNDVVK.[L]		0	1	1342.67		Q3ZCQ8	[K].QNLFLGSLTSR.[L]		0	1	1235.67		P30086
P11021	[K].NQLTSNPENTVFDAK.[R]		0	1	1677.81		Q13283	[K].NSSYVHGGLDSNGKPADAVYGQK.[E]		0	2	2364.12		P13645	[K].NQILNLTTDNANILLQIDNAR.[L]		0	2	2367.26		P25685	[R].NPFDTFFGQR.[N]		0	2	1228.57		Q9Y6B6	[K].NYLPAINGIVFLVDCADHER.[L]	1xCarbamidomethyl [C15]	0	1	2316.14		Q9Y5J6	[R].QQQQQQQLR.[N]		0	1	1184.61		O60264	[K].QNLLSVGDYR.[H]		0	1	1164.6		O75643
P20700	[K].NQNSWGTGEDVK.[V]		0	1	1334.6		Q9UN86	[R].NSSYVHGGVDASGKPQEAVYGQNDIHHK.[V]		0	2	2994.41		Q9UI26	[K].NQLLPELQVIHNR.[Y]		0	1	1573.88		P49748	[K].NPFGNAGLLLGEAGK.[Q]		0	1	1457.77		Q9NR31	[K].NYLPAINGIVFLVDCADHSR.[L]	1xCarbamidomethyl [C15]	0	2	2274.13		Q9NZI8	[K].QQQVDIPLR.[L]		0	3	1096.61		Q14566	[K].QNINLSAPIMSR.[F]		0	1	1343.71		O15381
Q92598	[K].NQQITHANNTVSNFK.[R]		0	1	1715.85		P29401	[K].NSTFSEIFK.[K]		0	1	1072.53		O75569	[K].NQLNPIGSLQELAIHHGWR.[L]		0	1	2183.15		Q9NSD9	[K].NPGFEIIHGLLDR.[I]		0	2	1480.79		P52815	[K].NYIQGINLVQAK.[K]		0	1	1360.76		Q9H0A0	[R].QQSAQSQVSTTAENK.[T]		0	1	1606.77		Q9NTZ6	[K].QNMGPSGQTHPPPQTLPR.[S]		0	1	1942.96		Q14498
P46776	[R].NQSFCPTVNLDK.[L]	1xCarbamidomethyl [C5]	0	1	1422.67		P51858	[K].NSTPSEPGSGR.[G]		0	1	1088.5		Q14152	[R].NQLTAMSSVLAK.[A]		0	1	1262.68		P18206	[R].NPGNQAAYEHFETMK.[N]		0	1	1736.77		Q13616	[K].NYLTNLLK.[D]		0	1	978.562		Q14847	[K].QQSELQSQVR.[Y]		0	1	1202.61		P49792	[K].QNQTTSAVSTPASSETSK.[A]		0	1	1823.86		Q7L2J0
P0DMV9	[K].NQVALNPQNTVFDAK.[R]		0	2	1658.85		P19338	[K].NSTWSGESK.[T]		0	2	995.443		P11021	[K].NQLTSNPENTVFDAK.[R]		0	1	1677.81		Q14157	[K].NQDECVIALHDCNGDVNR.[A]	2xCarbamidomethyl [C5; C12]	0	2	2128.91		Q09161	[R].NYNFGGEFVEAMIR.[Q]		0	2	1646.76		Q12904	[K].QQSIAGSADSKPIDVSR.[L]		0	2	1758.9		P62891	[K].QNRPIPQWIR.[M]		0	1	1307.73		P83916
P11142	[K].NQVAMNPTNTVFDAK.[R]		0	1	1649.8		P54577	[K].NSVEVALNK.[L]		0	2	973.531		Q9Y5K5	[K].NQMLIEEEVQK.[L]		0	1	1360.68		P28482	[R].NYLLSLPHK.[N]		0	2	1084.61		P03928	[K].NYNKPWEPK.[W]		0	1	1175.58		Q13547	[K].QQTDIAVNWAGGLHHAK.[K]		0	1	1845.94		Q14152	[K].QPALDVLYDVMK.[S]		0	1	1391.72		P49792
P11142	[K].NQVAMNPTNTVFDAK.[R]	1xOxidation [M5]	0	1	1665.79		Q9HAV4	[K].NSVMELIANGTLNILEEENHIK.[D]		0	1	2481.27		P20700	[K].NQNSWGTGEDVK.[V]		0	1	1334.6		Q12905	[R].NQDLAPNSAEQASILSLVTK.[I]		0	2	2099.1		Q9Y6E2	[R].NYAQVFNK.[L]		0	2	983.495		Q92769	[R].QQTDMAVNWAGGLHHAK.[K]		0	1	1863.89		Q08211	[K].QPAIISQLDPVNER.[M]		0	1	1579.84		Q14978
Q9NRW3	[R].NQVDSETHCHAER.[C]	1xCarbamidomethyl [C9]	0	4	1582.67		P46777	[K].NSVTPDMMEEMYK.[K]		0	3	1574.65		Q92598	[K].NQQITHANNTVSNFK.[R]		0	1	1715.85		Q96ST3	[K].NQEDLLSEFGQFLPDANSSVLLSK.[T]		0	1	2651.32		O60664	[R].QEQSYFVR.[L]		0	1	1056.51		Q5BKZ1	[K].QQTNNQTEVVK.[I]		0	1	1288.65		P14866	[K].QPAIMPGQSYGLEDGSCSYK.[D]	1xCarbamidomethyl [C17]	0	1	2187.97		P07814
Q92973	[K].NQVGDENWR.[R]		0	1	1117.5		Q04917	[K].NSVVEASEAAYK.[E]		0	1	1267.62		P46776	[R].NQSFCPTVNLDK.[L]	1xCarbamidomethyl [C5]	0	1	1422.67		O75533	[R].NRPLSDEELDAMFPEGYK.[V]		0	2	2110.97		P61981	[K].NVTELNEPLSNEER.[N]		0	1	1643.79		A6NHR9	[R].QQVLPLDSIYK.[K]		0	1	1303.73		P27816	[K].QPAPTTIGGLNK.[K]		0	1	1196.66		P61978
Q9P289	[R].NQAIEELEK.[S]		0	1	1073.55		Q15084	[R].NSYLEVLLK.[L]		0	2	1078.61		P0DMV9	[K].NQVALNPQNTVFDAK.[R]		0	1	1658.85		P42166	[R].NRPPLPAGTNSK.[G]		0	4	1251.68		P50213	[R].NVTAIQGPGGK.[W]		0	2	1041.57		Q99661	[K].QQVQVVGLQEHLVNSADDVIK.[M]		0	1	2319.23		P61758	[K].QPGNETADTVLK.[K]		0	1	1272.64		P54577
P26599	[K].NQAFIEMNTEEAANTMVNYYTSVTPVLR.[G]	1xOxidation [M16]	0	1	3222.51		P11413	[R].NSYVAGQYDDAASYQR.[L]		0	1	1807.79		P11142	[K].NQVAMNPTNTVFDAK.[R]		0	1	1649.8		P30086	[K].NRPTSISWDGLDSGK.[L]		0	3	1632.8		P55072	[K].NVFIIGATNRPDIIDPAILRPGR.[L]		0	3	2518.43		O14980	[R].QLYLPMLFK.[V]		0	1	1152.65		O75934	[R].QPIELLSMK.[R]		0	1	1058.59		O60610
P26599	[K].NQAFIEMNTEEAANTMVNYYTSVTPVLR.[G]		0	1	3206.51		O15355	[R].NTAELQPESGK.[R]		0	1	1173.57		P11142	[K].NQVAMNPTNTVFDAK.[R]	1xOxidation [M5]	0	1	1665.79		O75643	[R].NSAFESLYQDK.[F]		0	1	1301.6		Q92900	[R].NVFLLGFIPAK.[A]		0	1	1218.72		Q08211	[R].QLYHLGVVEAYSGLTK.[K]		0	2	1777.95		B5ME19	[R].QPLLGPPESMR.[E]		0	1	1224.64		Q14315
P50395	[R].NPYYGGESASITPLEDLYK.[R]		0	1	2117.01		P00491	[K].NTAEWLLSHTK.[H]		0	1	1299.67		O14737	[R].NSILAQVLDQSAR.[A]		0	1	1414.76		Q7L2J0	[R].NSCNVGGGGGGFK.[H]	1xCarbamidomethyl [C3]	0	1	1210.53		P50990	[K].NVGLDIEAEVPAVK.[D]		0	2	1453.79		Q9UIA9	[K].QLYETTDTTTR.[L]		0	1	1328.63		P55081	[K].QPPIQSTAGAVPVR.[N]		0	1	1420.79		Q8WUM0
Q12769	[R].NPIHAIGLLIR.[E]		0	1	1216.75		P61978	[R].NTDEMVELR.[I]		0	1	1106.51		Q6ZN17	[K].NVAQPPASSQGR.[Q]		0	1	1211.61		P83916	[K].NSDEADLVPAK.[E]		0	1	1158.56		P35659	[K].NVGQFSGFPFEK.[G]		0	3	1356.66		P05787	[R].QLYEEEIR.[E]		0	1	1079.54		P17096	[K].QPPVSPGTALVGSQK.[E]		0	1	1465.8		Q9UQ35
Q9ULX3	[R].NPLPNIDHELQELLIDR.[G]		0	1	2029.07		P35579	[R].NTDQASMPDNTAAQK.[V]		0	1	1591.7		Q14980	[K].NSLISSLEEEVSILNR.[Q]		0	3	1802.95		P49792	[K].NSDIEQSSDSK.[V]		0	1	1209.52		Q9Y617	[K].NVGSAGVTVVIVR.[D]		0	1	1270.75		Q9UPN9	[R].QIDLVDNYFVK.[D]		0	1	1353.7		P42229	[R].QMQVLYGQHFPIEVR.[H]		0	1	1844.95		Q9HAV7
Q8NC51	[K].NPLPPSVGVVDK.[K]		0	5	1221.68		P08243	[K].NTDSVVIFSGEGSDELTQGYIYFHK.[A]		0	1	2806.32		P49792; A6NKT7	[K].NSIPEPIDPLFK.[H]		0	1	1369.74		Q14978	[K].NSEEEEEEK.[K]		0	4	1122.44		P53634	[R].NVHGINFVSPVR.[N]		0	1	1338.73		Q9UKL0	[R].QLDMELVSVK.[R]		0	1	1161.62		Q92900	[R].QITAQQINK.[L]		0	2	1043.58		O15372
P14866	[K].NPNGPYPYTLK.[L]		0	2	1263.64		P41252	[K].NTELAVFHDETEIQNQTDLLSLSGK.[T]		0	1	2802.38		P00491	[K].NTAEWLLSHTK.[H]		0	1	1299.67		P42285	[K].NSEEQYNK.[I]		0	1	1011.44		O60884	[K].NVLCSACSGQGGK.[S]	2xCarbamidomethyl [C4; C7]	0	1	1337.59		O94776	[RK].QIDQFLVVAR.[AS]		0	1	1188.67		P50991	[K].QMQVLHPAAR.[M]		0	3	1150.61		Q01518
P55010	[K].NPPENSDSGTGK.[K]		0	3	1202.53		P61962	[R].NTFDHPYPTTK.[L]		0	1	1320.62		P61978	[R].NTDEMVELR.[I]		0	1	1106.51		P07814	[R].NSEPAGLETPEAK.[V]		0	3	1342.65		Q15393	[K].NVIDGDLCEQFNSMEPNK.[Q]	1xCarbamidomethyl [C8]	0	1	2109.92		P12270	[R].QLDTETNLHLNTK.[E]		0	1	1526.78		O60610	[K].QMPEPEQLK.[M]		0	1	1099.55		Q5BKZ1
Q9BUJ2	[R].NPPGASTYNK.[N]		0	1	1048.51		P14618	[R].NTGIICTIGPASR.[S]	1xCarbamidomethyl [C6]	0	1	1359.7		P35579	[R].NTDQASMPDNTAAQK.[V]		0	1	1591.7		P54577	[K].NSEPEEVIPSR.[L]		0	2	1256.61		Q01813	[R].NVIFQPVAELK.[K]		0	1	1257.72		O43707	[K].QLEAIDQLHLEYAK.[R]		0	1	1670.87		B5ME19	[R].QLTPPEGSSK.[S]		0	1	1043.54		Q9BVP2
Q16629; P84103	[R].NPPGFAFVEFEDPR.[D]		0	3	1621.76		P09874	[K].NTHATTHNAYDLEVIDIFK.[I]		0	2	2202.08		P08243	[K].NTDSVVIFSGEGSDELTQGYIYFHK.[A]		0	1	2806.32		Q15006	[R].NSEQIVEVGEELINEYASK.[L]		0	2	2151.05		P49368	[R].NVLLDPQLVPGGGASEMAVAHALTEK.[S]		0	2	2617.37		Q92945	[R].QLEDGDQPESK.[K]		0	1	1245.56		P78527	[K].QITPQQQEK.[S]		0	1	1099.57		Q9UBI1
Q16629	[R].NPPGFAFVEFEDPRDAEDAVR.[G]		1	1	2378.1		P43243	[K].NTHCSSLPHYQK.[L]	1xCarbamidomethyl [C4]	0	1	1471.67		P41252	[K].NTELAVFHDETEIQNQTDLLSLSGK.[T]		0	2	2802.38		P31930	[K].NRPGSALEK.[E]		0	3	971.527		Q08J23	[R].NVLLNNSEK.[M]		0	1	1030.55		P14635	[R].QLEEEQAVRPK.[Y]		0	1	1326.7		P78527	[K].QITQSALLAEAR.[S]		0	1	1300.72		P11142
[truncated: 17,981 more rows]
[truncated: 29 more columns]

## Sheet: S3-1-2_0.02% Solvent
TC12							OGNG							LMNG							DMNG							ODT							NDT							DeDM							UDM
[truncated: 19,440 more rows]
[truncated: 11 more columns]

## Sheet: S3-1-3_0.01% Solvent
TC12							OGNG							LMNG							DMNG							ODT							NDT							DeDM							UDM
[truncated: 18,901 more rows]
[truncated: 11 more columns]
