# Supplementary material for: Universal Pretreatment Development for Low-input Proteomics Using Lauryl Maltose Neopentyl Glycol
Source: Mol Cell Proteomics. 2024 Mar 4;23(4):100745. doi: 10.1016/j.mcpro.2024.100745 (PMC10999711; doi:10.1016/j.mcpro.2024.100745)
Supplement: Supplemental Table S3-2 [file mmc5.xlsx]

## Sheet: Legend
Supplemental Table S3-2: Lists of peptides identified for each surfactant concentration.
	S3-2-1_0.005% Solvent: List of peptides identified peptides in the experiments on dissolving dried peptide in 9 surfactants of 0.005%.
	S3-2-2_0.0025% Solvent: List of peptides identified in the experiments on dissolving dried peptide in 9 surfactants of 0.0025%.
	S3-2-3_0.00125% Solvent: List of peptides identified in the experiments on dissolving dried peptide in 9 surfactants of 0.00125%.

## Sheet: S3-2-1_0.005% Solvent
TC12							OGNG							LMNG							DMNG							ODT							NDT							DeDM							UDM
Master Protein Accessions	Annotated Sequence	Modifications	# Missed Cleavages	# PSMs	Theo. MH+ [Da]		Master Protein Accessions	Annotated Sequence	Modifications	# Missed Cleavages	# PSMs	Theo. MH+ [Da]		Master Protein Accessions	Annotated Sequence	Modifications	# Missed Cleavages	# PSMs	Theo. MH+ [Da]		Master Protein Accessions	Annotated Sequence	Modifications	# Missed Cleavages	# PSMs	Theo. MH+ [Da]		Master Protein Accessions	Annotated Sequence	Modifications	# Missed Cleavages	# PSMs	Theo. MH+ [Da]		Master Protein Accessions	Annotated Sequence	Modifications	# Missed Cleavages	# PSMs	Theo. MH+ [Da]		Master Protein Accessions	Annotated Sequence	Modifications	# Missed Cleavages	# PSMs	Theo. MH+ [Da]		Master Protein Accessions
P36578	[K].AAAAAAALQAK.[S]		0	4	956.552		P36578	[K].AAAAAAALQAK.[S]		0	1	956.552		P36578	[K].AAAAAAALQAK.[S]		0	2	956.552		P36578	[K].AAAAAAALQAK.[S]		0	2	956.552		P36578	[K].AAAAAAALQAK.[S]		0	3	956.552		P36578	[K].AAAAAAALQAK.[S]		0	3	956.552		P36578	[K].AAAAAAALQAK.[S]		0	2	956.552		P36578
Q6PKG0	[K].MDADGFLPITLIASFHR.[V]		0	2	1903.97		O95861	[K].LTDIHGNVLQYHK.[D]		0	1	1537.81		Q92945	[K].MILIQDGSQNTNVDKPLR.[I]		0	1	2042.07		P54577	[R].LVVVLCNLKPQK.[M]	1xCarbamidomethyl [C6]	0	1	1410.85		P78344	[R].MLEILEGK.[G]		0	1	932.512		Q5T4S7	[K].MAAETDPHK.[S]		0	1	999.456		P49915	[K].LYGAQFHPEVGLTENGK.[V]		0	1	1859.93		O00170
Q6PKG0	[K].MDADGFLPITLIASFHR.[V]	1xOxidation [M1]	0	1	1919.97		Q9Y333	[K].LTDISVTDPEK.[Y]		0	1	1217.63		Q01581	[R].MLLNDFLNDQNR.[D]		0	1	1492.72		Q14692	[K].LVYAPLSGVGGVLYDK.[D]		0	1	1650.91		P11172	[K].MLEILEQQK.[K]		0	1	1131.61		P30519	[R].MADLSELLK.[E]		0	1	1019.54		P17812	[K].LYGDADYLEER.[H]		0	1	1343.61		P61224
P13667	[K].MDATANDVPSDR.[Y]		0	2	1291.56		P00734	[R].ITDNMFCAGYKPDEGK.[R]	1xCarbamidomethyl [C7]; 1xOxidation [M5]	0	1	1861.81		B5ME19	[K].MIINEELMASLDQPTQTVVMHR.[T]		0	1	2556.26		Q99798	[K].IVYGHLDDPASQEIER.[G]		0	1	1841.9		O00148; Q13838	[K].MLEQLDMR.[R]		0	2	1035.5		Q9BSL1	[K].MADVSAEEK.[K]		0	2	979.44		Q9UIA9	[R].LYGDDALDNALQTFIK.[L]		0	2	1796.91		P62244
P30101	[K].MDATANDVPSPYEVR.[G]		0	1	1664.76		Q00610	[K].LTDQLPLIIVCDR.[F]	1xCarbamidomethyl [C11]	0	2	1555.85		O75643	[R].MLLQSSEGR.[C]		0	1	1020.51		P02786	[R].LVYLVENPGGYVAYSK.[A]		0	1	1771.93		O00148; Q13838	[K].MLEQLDMR.[R]	1xOxidation [M7]	0	1	1051.49		Q9UJX3	[K].MAECYTMLK.[Q]	1xCarbamidomethyl [C4]	0	1	1146.5		O75694	[K].LYGEFADPFK.[L]		0	1	1186.58		P57721; Q15366
P21333	[K].MDCQECPEGYR.[V]	2xCarbamidomethyl [C3; C6]	0	1	1444.53		Q99733	[K].LTDQVMQNPR.[V]		0	2	1201.6		Q8N163	[K].MLLSLPEK.[V]		0	2	930.533		O00764	[R].LVYVCDPVLGDK.[W]	1xCarbamidomethyl [C5]	0	1	1377.71		P09874	[K].MIFDVESMK.[K]		0	1	1099.52		O00629	[K].MAEDEAETIGNLIEECGGLEK.[I]	1xCarbamidomethyl [C16]	0	1	2308.03		P62136; P36873; P62140	[R].IYGFYDECK.[R]	1xCarbamidomethyl [C8]	0	1	1194.51		Q15365
P15170	[K].MDDPTVNWSNER.[Y]		0	1	1463.62		P52815	[R].LTEAKPVDK.[V]		0	1	1000.57		P18085	[K].MLLVDELR.[D]		0	1	988.55		Q12788	[K].LWALPQCQLLGVFSGHR.[R]	1xCarbamidomethyl [C7]	0	1	1982.04		P60228	[R].MLFDYLADK.[H]		0	2	1115.54		P27708	[R].MAEIGEHVAPSEAANSLEQAQAAAER.[L]		0	1	2680.26		P36542	[R].IYGLGSLALYEK.[A]		0	1	1326.73		Q9UMY4
P55072	[K].MDELQLFR.[G]		0	2	1051.52		O00330	[K].LTEDEEGNAK.[L]		0	1	1105.5		P31150; P50395	[K].MLLYTEVTR.[Y]		0	1	1125.6		Q12788	[K].LWALQDFSCLK.[T]	1xCarbamidomethyl [C9]	0	1	1380.7		P09211	[R].MLLADQGQSWK.[E]		0	1	1276.64		Q96I99	[R].MAENLGFVGPLK.[S]		0	1	1275.68		Q9BVI4	[K].LYGLLDPSVFHVK.[Y]		0	1	1487.83		P01111
P55010	[R].MDEISDHAK.[V]		0	1	1045.46		P22102	[R].ITEGDVVVGIASSGLHSNGFSLVR.[K]		0	1	2414.27		P42704	[K].MLNGLEDSIGLSK.[M]		0	1	1376.71		P13639	[K].IWCFGPDGTGPNILTDITK.[G]	1xCarbamidomethyl [C3]	0	3	2105.04		P54136	[R].MLLCEAVAAVMAK.[G]	1xCarbamidomethyl [C4]	0	1	1406.72		Q6YP21	[R].MAGATPVFIPLR.[S]		0	1	1272.71		P26639	[R].IYGISFPDPK.[M]		0	2	1136.6		P54577
Q13148	[K].MDETDASSAVK.[V]		0	2	1153.5		Q8N3U4	[K].ITELFAVALPQLLAK.[Y]		0	3	1626.98		P22102	[K].MLNIHPSLLPSFK.[G]		0	1	1496.83		P04818	[K].IWDANGSR.[D]		0	1	918.443		Q9P2N5	[-].MLIEDVDALK.[S]		0	1	1146.61		Q8WXA9	[R].MAGDETQPTR.[F]		0	1	1105.49		P50454	[R].LYGPSSVSFADDFVR.[S]		0	1	1659.8		P35579
Q14204	[K].MDLEKPNYIVPDYMPVVYDK.[L]		0	1	2429.18		O96019	[K].LTELMFEHYNIPAFFLCK.[T]	1xCarbamidomethyl [C17]	0	2	2273.11		P13796	[K].MINLSVPDTIDER.[TA]		0	1	1502.75		Q13347	[R].LWDCETGK.[Q]	1xCarbamidomethyl [C4]	0	2	1008.45		P24752	[K].MLEIDPQK.[V]		0	3	973.502		P30153	[R].MAGDPVANVR.[F]		0	1	1029.51		P11021	[K].LYGSAGPPPTGEEDTAEKDEL.[-]		1	1	2175.99		Q14692
P21980	[R].MDLLPLHMGLHK.[L]		0	1	1404.75		P02549	[K].ITDLEHFAESLIADEHYAK.[E]		0	2	2202.07		P06744	[K].MIPCDFLIPVQTQHPIR.[K]	1xCarbamidomethyl [C4]	0	3	2065.07		Q9Y3F4	[R].LWDHATMTEVK.[S]		0	1	1330.65		Q92917	[K].MIIEDVLSPDTCVCR.[T]	2xCarbamidomethyl [C12; C14]	0	1	1807.84		P31150	[R].MAGTAFDFENMK.[R]		0	1	1361.59		P28838	[K].LYGSGDQEAWQK.[G]		0	1	1381.64		Q99798
Q86V81	[K].MDMSLDDIIK.[L]		0	2	1180.56		P62072	[K].LTELSMQDEELMK.[R]		0	1	1566.74		P23528	[K].MLPDKDCR.[Y]	1xCarbamidomethyl [C7]	1	2	1034.48		Q9NVJ2	[K].IWDIGGQPR.[F]		0	4	1041.55		P32322	[K].MLLHSEQHPGQLK.[D]		0	1	1517.79		O14980	[R].MAKPEEVLVVENDQGEVVR.[E]		0	2	2141.09		Q14683	[K].LYHNEVEIEK.[L]		0	1	1273.64		P02786
P78527	[K].MDPMNIWDDIITNR.[C]		0	4	1733.8		P35579	[R].LTEMETLQSQLMAEK.[L]		0	1	1751.86		P32322	[K].MLLHSEQHPGQLK.[D]		0	1	1517.79		Q13610	[K].IWDILGDRPSLVHSR.[D]		0	1	1763.96		Q92945	[K].MILIQDGSQNTNVDKPLR.[I]		0	1	2042.07		P07384	[R].MAIESAGFK.[L]		0	1	953.476		P68036	[K].IYHPNIDEK.[G]		0	1	1128.57		O00764
P34932	[K].MDQPPQAK.[K]		0	2	914.44		P60900	[K].ITENIGCVMTGMTADSR.[S]	1xCarbamidomethyl [C7]	0	1	1855.83		P49247	[K].MIPGVVDTGLFINMAER.[V]		0	1	1862.95		Q6RFH5	[K].IWDLQGSEEPVFR.[A]		0	1	1575.78		Q01581	[R].MLLNDFLNDQNR.[D]		0	2	1492.72		P27708	[R].MALLATVLGR.[F]		0	1	1044.62		O60610	[K].LYKPEVQLR.[R]		0	2	1145.67		Q12788
Q04637	[R].MDQYFNQMEK.[I]		0	1	1333.56		Q9BRF8	[R].LTEQAVQAINK.[L]		0	1	1214.67		Q9Y4Z0	[-].MLPLSLLK.[T]		0	2	914.574		P63244	[R].LWDLTTGTTTR.[R]		0	1	1264.65		O75643	[R].MLLQSSEGR.[C]		0	1	1020.51		P18206	[R].MALLMAEMSR.[L]		0	1	1152.56		O14980	[R].IYLDMLNVYK.[C]		0	1	1271.67		P13639
P07237	[K].MDSTANEVEAVK.[V]		0	1	1293.6		P42285	[K].LTEQLAGPLR.[Q]		0	1	1097.63		Q15287	[R].MLPPPPMWR.[R]		0	1	1124.57		Q15269	[R].LWDMFDSWR.[T]		0	2	1255.56		Q8N163	[K].MLLSLPEK.[V]		0	2	930.533		P09874	[R].MAIMVQSPMFDGK.[V]		0	1	1454.68		Q00610	[K].IYIDSNNNPER.[F]		0	1	1334.63		Q13347
P68104	[K].MDSTEPPYSQK.[R]		0	1	1282.56		P00374	[K].LTEQPELANK.[V]		0	1	1142.61		P78371	[R].MLPTIIADNAGYDSADLVAQLR.[A]		0	3	2347.2		O75533	[K].IWDPTPSHTPAGAATPGR.[G]		0	3	1831.91		P18085	[K].MLLVDELR.[D]		0	1	988.55		P06493	[K].MALNHPYFNDLDNQIK.[K]		0	1	1932.93		P49720	[R].LYIGLAGLATDVQTVAQR.[L]		0	2	1889.05		Q9Y3F4
Q99615	[R].MDSTNADALYVR.[G]		0	1	1355.63		P02545	[R].ITESEEVVSR.[E]		0	1	1148.58		P78371	[R].MLPTIIADNAGYDSADLVAQLR.[A]	1xOxidation [M1]	0	3	2363.19		P14314	[K].LWEEQLAAAK.[A]		0	1	1158.62		P50395	[K].MLLYTEVTR.[Y]		0	1	1125.6		O96008	[K].MAIQTQQSK.[F]		0	1	1034.53		Q9NZI8	[K].LYIGNLNESVTPADLEK.[V]		0	1	1875.97		Q9NVJ2
O75643	[R].MDTDLETMDLDQGGEALAPR.[Q]		0	1	2177.97		P14625	[R].LTESPCALVASQYGWSGNMER.[I]	1xCarbamidomethyl [C6]	0	1	2356.07		Q8NBJ5	[K].MLPVDEFLPVMFDK.[H]		0	1	1680.84		Q12904	[K].IWEQIQPDLHTNDECVATYK.[G]	1xCarbamidomethyl [C15]	0	1	2460.15		P06744	[K].MIPCDFLIPVQTQHPIR.[K]	1xCarbamidomethyl [C4]	0	1	2065.07		Q14254	[K].MALVLEALPQIAAK.[I]		0	2	1467.86		O00425	[K].LYIGNLSENAAPSDLESIFK.[D]		0	1	2181.11		Q13610
Q9NRX1	[R].MDTEEARPAK.[R]		0	2	1147.54		Q96A49	[K].ITESVAETAQTIK.[K]		0	1	1390.74		Q9Y3I0	[R].MLQADPNK.[V]		0	1	916.456		Q96J01	[K].LWEVQCESPTFTVAWHPK.[R]	1xCarbamidomethyl [C6]	0	1	2215.06		P23528	[K].MLPDKDCR.[Y]	1xCarbamidomethyl [C7]	1	6	1034.48		Q9UQ35	[R].MAPALSGANLTSPR.[V]		0	1	1385.72		P41252	[R].LYLINSPVVR.[A]		0	2	1173.7		Q6RFH5
P43243	[R].MDYEDDRLR.[D]		1	2	1212.53		O43776	[R].LTESVDVLMPNVGEIVGGSMR.[I]		0	1	2203.11		P84085	[K].MLQEDELR.[D]		0	1	1033.5		Q15029	[R].LWGDIYFNPK.[T]		0	1	1252.64		P78417	[K].MILELFSK.[V]		0	1	980.549		Q16643	[R].MAPTPIPTR.[S]		0	1	983.534		Q15645	[K].IYLSCLEELMK.[C]	1xCarbamidomethyl [C5]	0	1	1398.7		P63244
Q92922	[K].MEADPDGQQPEK.[A]		0	1	1344.57		Q9Y5J7	[K].LTETCFLDCVK.[D]	2xCarbamidomethyl [C5; C9]	0	1	1385.64		P14678	[K].MLQHIDYR.[M]		0	1	1075.54		Q9UNX4	[K].IWGLDFGDCHK.[S]	1xCarbamidomethyl [C9]	0	2	1347.62		Q9BUQ8	[K].MLEDPQER.[E]		0	1	1017.47		P14866	[K].MAAAGGGGGGGR.[Y]		0	2	918.421		P14625	[K].IYFMAGSSR.[K]		0	1	1031.5		Q15269
O75643	[K].MEADPELSK.[F]		0	1	1019.47		P12270	[K].LTELYNAYVETQDQLLLEK.[L]		0	1	2283.18		Q9BWJ5	[K].MLQPCGPPADKPEEN.[-]	1xCarbamidomethyl [C5]	0	1	1682.75		Q9NS69	[R].LWGLTEMFPER.[V]		0	1	1378.68		Q7L014	[R].MIDMLAANSGR.[V]		0	1	1178.57		Q8IYB3	[K].MAAADSVQQR.[R]		0	1	1076.52		Q8WWY3	[R].IYEYVESR.[M]		0	1	1058.52		O75533
Q99460	[R].MEEADALIESLCR.[D]	1xCarbamidomethyl [C12]	0	1	1536.7		Q9H307	[K].LTEVPVEPVLTVHPESK.[S]		0	1	1874.03		P82650	[R].MIQVYFPK.[E]		0	1	1025.55		P60709; P68032	[K].IWHHTFYNELR.[V]		0	3	1515.75		O00571; Q92841; P17844	[R].MLDMGFEPQIR.[RK]	1xOxidation [M4]	0	1	1352.63		Q9H8Y8	[K].LYVYNTDTDNCR.[E]	1xCarbamidomethyl [C11]	0	1	1533.66		Q9UNM6	[K].LYENFISEFEHR.[V]		0	2	1583.75		Q01469
P42704	[K].MEEANIQPNR.[V]		0	2	1201.56		A0A0B4J2D5	[K].ITDLANLSAANHDAAIFPGGFGAAK.[N]		0	1	2442.24		O75533	[R].MLQYCLQGLFHPAR.[K]	1xCarbamidomethyl [C5]	0	1	1733.86		Q8NI36	[R].IWIFDGPTGEGR.[L]		0	2	1347.67		P52272	[R].MGQTMER.[I]	1xOxidation [M]	0	9	868.365		Q06203	[K].LYVSNLGIGHTR.[Y]		0	1	1329.73		P07954	[R].IYELAAGGTAVGTGLNTR.[I]		0	1	1763.93		Q8IWA0
Q9ULP9	[K].MDAAIQDLGPK.[E]		0	1	1158.58		Q13177	[K].LTDFGFCAQITPEQSK.[R]	1xCarbamidomethyl [C7]	0	1	1841.87		Q14204	[R].MLSAVSQQVQCIQEALR.[E]	1xCarbamidomethyl [C11]	0	1	1960.99		P10599	[K].LVVVDFSATWCGPCK.[M]	2xCarbamidomethyl [C11; C14]	0	2	1738.83		Q13435	[K].MGTPVPRPPQDMGQIGVR.[T]		0	1	1935.99		Q9NZI8	[K].LYIGNLNESVTPADLEK.[V]		0	1	1875.97		O43172	[K].LWSVPDCNLLHTLR.[G]	1xCarbamidomethyl [C7]	0	1	1723.89		Q6P2Q9
Q9BXL5	[K].MCQEAAVPK.[I]	1xCarbamidomethyl [C2]	0	1	1033.48		Q9HCC0	[R].ISVMGGEQAANVLATITK.[D]		0	1	1802.97		Q9NXG2	[R].MLPISGTCK.[A]	1xCarbamidomethyl [C8]	0	2	1006.51		Q96T88	[K].LWNEVLASLK.[D]		0	2	1172.67		P62424	[K].MGVPYCIIK.[G]	1xCarbamidomethyl [C6]	0	1	1080.56		P41252	[R].LYLINSPVVR.[A]		0	1	1173.7		Q9UMS4	[R].IWSVPNASCVQVVR.[A]	1xCarbamidomethyl [C9]	0	1	1614.84		Q96AG4
Q00839	[K].MCLFAGFQR.[K]	1xCarbamidomethyl [C2]	0	2	1129.53		P07339	[R].ISVNNVLPVFDNLMQQK.[L]		0	2	1959.04		Q9NZI8	[K].MILEIMHK.[E]		0	1	1014.55		P49903	[K].LVVTQEDVELAYQEAMMNMAR.[L]		0	1	2441.15		Q8IWX8	[K].MGWSGSGGLGAK.[E]		0	1	1107.53		O15042	[R].LYLVSDVLYNSSAK.[V]		0	1	1571.83		O43172	[K].IWTHPGWSPLK.[T]		0	1	1321.71		P11766
P30520	[R].MCDLVSDFDGFSER.[F]	1xCarbamidomethyl [C2]	0	1	1677.69		O94979	[R].ISVYSIMGGSTDGLR.[Q]		0	1	1555.78		P78417	[K].MILELFSK.[V]		0	1	980.549		P57721; Q15366	[R].LVVPASQCGSLIGK.[G]	1xCarbamidomethyl [C8]	0	2	1428.79		P48444	[K].MHAPPINMESVHMK.[I]		0	1	1621.76		Q9Y4E8	[K].LYNLLLLR.[M]		0	1	1017.65		Q9BYD1	[R].IWYLLDGK.[M]		0	1	1007.56		P36776
P27708	[R].MALLATVLGR.[F]		0	1	1044.62		P07437	[R].ISVYYNEATGGK.[Y]		0	1	1301.64		Q96C36	[K].MLLDSEQHPCQLK.[D]	1xCarbamidomethyl [C10]	0	1	1598.77		P36776	[K].IVSGEAESVEVTPENLQDFVGKPVFTVER.[M]		0	1	3175.62		Q14566	[R].MHCCDEVQPK.[H]	2xCarbamidomethyl [C3; C4]	0	1	1303.52		O60506	[K].LYNNHEIR.[S]		0	1	1058.54		Q15029	[K].IYADTFGDINYQEFAK.[R]		0	1	1894.89		O75874
P22695	[R].MALIGLGVSHPVLK.[Q]		0	1	1434.85		Q6P2E9	[K].LSYLEEAVMHLDHSDPITR.[D]		0	1	2226.09		P49792	[K].MICQQVEAIK.[K]	1xCarbamidomethyl [C3]	0	1	1219.62		O75874	[R].LVSGWVKPIIIGR.[H]		0	1	1437.89		O43684	[K].MHDLNTDQENLVGTHDAPIR.[C]		0	2	2276.07		P61421	[R].LYPEGLAQLAR.[A]		0	2	1230.68		Q16881	[R].LYAGSTVK.[C]		0	2	838.467		P41091
P18206	[R].MALLMAEMSR.[L]		0	1	1152.56		Q13492	[R].ITAAQHSVTGSAVSK.[T]		0	1	1456.78		O43707	[K].MLDAEDIVNTARPDEK.[A]		0	2	1816.87		P41091	[K].IVSLFAEHNDLQYAAPGGLIGVGTK.[I]		0	1	2570.36		P15374	[K].MHFESGSTLK.[K]		0	1	1136.54		O14818	[R].LYQTDPSGTYHAWK.[A]		0	1	1666.79		Q9NV31	[K].LYALGLVPTR.[G]		0	2	1102.66		O43707
P09874	[R].MAIMVQSPMFDGK.[V]		0	1	1454.68		Q9BYC9	[R].ITAASQEHGLK.[Y]		0	1	1154.62		Q15532	[K].MLDDNNHLIQCIMDSQNK.[G]	1xCarbamidomethyl [C11]	0	1	2188.98		O43707	[K].LVSIGAEEIVDGNAK.[M]		0	2	1514.81		Q92499	[R].MHNQIPQVTSDGK.[R]		0	2	1454.71		P17812	[K].IYQYVINK.[E]		0	1	1040.58		P50990	[K].LYAVHQEGNK.[N]		0	5	1158.59		P12814
P06493	[K].MALNHPYFNDLDNQIK.[K]		0	2	1932.93		Q8WZA0	[K].LTADDEAFLSANAGAILSQFEK.[V]		0	1	2311.15		Q96GQ7	[R].MLDEYFEEQMK.[E]		0	1	1462.62		O00231	[R].LVSLYFDTK.[R]		0	1	1085.59		Q13347	[-].MKPILLQGHER.[S]		0	2	1321.74		P53396	[K].LYRPGSVAYVSR.[S]		0	1	1367.74		Q01780	[K].LYCNVDSNK.[Q]	1xCarbamidomethyl [C3]	0	1	1112.5		Q9UPU5
O96008	[K].MAIQTQQSK.[F]		0	2	1034.53		Q8IWX8	[R].ITADGAHFELR.[L]		0	1	1229.63		P12829	[K].MLDFETFLPILQHISR.[N]		0	1	1960.04		P21333	[R].LVSNHSLHETSSVFVDSLTK.[A]		0	1	2200.12		P61204	[R].MLAEDELR.[D]	1xOxidation [M1]	0	1	992.472		Q92616	[K].LYRPPPVLDALGR.[V]		0	3	1466.85		P54136	[K].IYDALDVSLIER.[G]		0	1	1406.75		O00231
Q14254	[K].MALVLEALPQIAAK.[I]		0	3	1467.86		P46940	[R].LTAEEMDER.[R]		0	1	1093.48		P12829	[K].MLDFETFLPILQHISR.[N]	1xOxidation [M1]	0	1	1976.03		P55072	[R].IVSQLLTLMDGLK.[Q]		0	3	1430.83		P07910	[R].MIAGQVLDINLAAEPK.[V]		0	1	1682.91		Q9NYF8	[K].MAPVPLDDSNRPASLTK.[D]		0	2	1811.93		O15042	[R].LYLVSDVLYNSSAK.[V]		0	2	1571.83		P21333
Q9UQ35	[R].MAPALSGANLTSPR.[V]		0	1	1385.72		P05771	[K].LTDFNFLMVLGK.[G]		0	1	1397.75		Q14839	[K].MLDLLEDFLEHEGYK.[Y]		0	1	1851.88		Q8IX12	[R].IVSQPQPAR.[R]		0	1	995.563		P07910	[R].MIAGQVLDINLAAEPK.[V]	1xOxidation [M1]	0	2	1698.91		P22102	[R].IYSHSLLPVLR.[S]		0	1	1297.76		A6NHR9	[R].IYDETQGR.[Q]		0	1	981.464		Q9BXW9
Q16643	[R].MAPTPIPTR.[S]		0	2	983.534		Q9Y3B4	[K].ITAEEMYDIFGK.[Y]		0	1	1416.67		P54886	[K].MIDLIIPR.[G]		0	1	970.575		P49368	[R].IVSRPEELREDDVGTGAGLLEIK.[K]		1	1	2496.33		P26639	[R].MIAILTENYGGK.[W]		0	1	1309.68		P38646	[K].LYSPSQIGAFVLMK.[M]		0	3	1553.84		O60884	[K].LYDILGVPPGASENELK.[K]		0	1	1814.95		P55072
O00566	[R].MAPVITEETTLQLEDIIK.[Q]		0	1	2044.09		P55036	[K].LTAFVNTLNGK.[D]		0	1	1177.66		Q9BUQ8	[R].MIDMGFEPDVQK.[I]		0	1	1409.64		Q9Y266	[R].LVSSDPEINTK.[K]		0	2	1202.63		Q9NYF8	[K].MIASDSHRPEVK.[L]		0	1	1369.69		O75746; Q9UJS0	[K].IYSTLAGTR.[K]		0	1	981.536		O75643	[R].LYDLNHNEIGELIR.[M]		0	1	1698.88		Q8IX12
Q9NYF8	[K].MAPVPLDDSNRPASLTK.[D]		0	1	1811.93		O75643	[R].LTAIDILTTCAADIQR.[Q]	1xCarbamidomethyl [C10]	0	3	1774.94		O00571; Q92841; P17844	[R].MLDMGFEPQIR.[RK]		0	2	1336.64		P08238	[R].LVSSPCCIVTSTYGWTANMER.[I]	2xCarbamidomethyl [C6; C7]	0	4	2432.1		P54886	[R].MLATLEPEQR.[A]		0	1	1187.61		P21333	[R].LYSVSYLLK.[D]		0	1	1085.62		Q9Y3F4	[R].IYDLNKPEAEPK.[E]		0	1	1416.74		P49368
O43707	[R].MAPYQGPDAVPGALDYK.[S]		0	1	1792.86		Q9Y224	[K].LTALDYHNPAGFNCK.[D]	1xCarbamidomethyl [C14]	0	1	1720.81		Q99661	[K].MIDMGSACR.[T]	1xCarbamidomethyl [C8]	0	1	1040.43		P49588	[R].LVSVLQNK.[M]		0	2	900.551		P49792	[K].MICQQVEAIK.[K]	1xCarbamidomethyl [C3]	0	1	1219.62		P30086	[K].LYTLVLTDPDAPSR.[K]		0	3	1560.83		O00231	[K].LYDNLLEQNLIR.[V]		0	1	1503.82		Q9Y266
P41227	[K].MEEDPDDVPHGHITSLAVK.[R]		0	1	2089.99		Q92621	[R].LTAPEDVFSK.[L]		0	1	1106.57		Q7L014	[R].MIDMLAANSGR.[V]		0	1	1178.57		Q02790	[K].IVSWLEYESSFSNEEAQK.[A]		0	2	2146		O43707	[K].MLDAEDIVNTARPDEK.[A]		0	2	1816.87		P62899	[K].LYTLVTYVPVTTFK.[N]		0	1	1644.92		O43684	[R].LYDVPANSMR.[L]		0	1	1165.57		P08238
Q03252	[K].MAQALEELR.[S]		0	1	1060.55		P78527	[K].ITAQSIEELCAVNLYGPDAQVDR.[S]	1xCarbamidomethyl [C10]	0	1	2562.25		Q9BUQ8	[K].MLEDPQER.[E]		0	2	1017.47		Q9BWD1	[R].IVSWSQVGVEPSIMGIGPIPAIK.[Q]		0	2	2378.32		P54886	[K].MIDLIIPR.[G]		0	2	970.575		Q13867	[K].LYTVEYLSNMVGGR.[K]		0	1	1601.8		P78346	[R].LYDVVAVFPK.[T]		0	2	1150.65		Q9GZS3
O14980	[R].MAQEVLTHLK.[E]		0	2	1169.63		Q14980	[R].LTAQVASLTSELTTLNATIQQQDQELAGLK.[Q]		0	1	3185.69		Q9H583	[K].MIELLADNINLGDPSSMLK.[M]		0	1	2074.06		P24666	[K].LVTDQNISENWR.[V]		0	2	1474.73		Q9BUQ8	[R].MIDMGFEPDVQK.[I]		0	1	1409.64		Q9UHX1	[R].IYVASVHQDLSDDDIK.[S]		0	1	1817.89		Q9HB71	[K].IYEDGDDDMK.[R]		0	3	1200.47		P49588
Q96T88	[K].MASATSSSQR.[D]		0	3	1025.47		O75533	[K].LTATPTPLGGMTGFHMQTEDR.[T]		0	1	2261.07		P78344	[R].MLEILEGK.[G]		0	1	932.512		P80303	[R].LVTLEEFLK.[A]		0	1	1091.63		O00571; Q92841; P17844	[R].MLDMGFEPQIR.[RK]		0	2	1336.64		Q07955	[R].IYVGNLPPDIR.[T]		0	4	1256.7		Q9HB71	[K].IYEDGDDDMK.[R]	1xOxidation [M9]	0	1	1216.47		Q02790
Q9H910	[R].MASNIFGPTEEPQNIPK.[R]		0	1	1872.92		P04183	[K].LTAVCMECFR.[E]	2xCarbamidomethyl [C5; C8]	0	2	1286.57		P11172	[K].MLEILEQQK.[K]		0	1	1131.61		Q8IUI8	[R].LVTLLQEVDTIEQETIKPLDDCQK.[L]	1xCarbamidomethyl [C22]	0	1	2828.46		Q15021	[R].MLPLIWSK.[E]		0	2	987.57		Q13242	[R].IYVGNLPTDVR.[E]		0	1	1246.68		Q9BXJ9	[K].IYEEAWTK.[Y]		0	2	1039.51		Q9BWD1
Q9UK76	[K].MASNIFGTPEENQASWAK.[S]		0	1	1980.91		P51532	[R].LTCEEEEEK.[MI]	1xCarbamidomethyl [C3]	0	1	1166.49		Q9H583	[R].MLFDLLVNCK.[N]	1xCarbamidomethyl [C9]	0	1	1252.64		Q96AG4	[K].LVTLPVSFAQLK.[N]		0	1	1315.8		Q9NXG2	[R].MLPISGTCK.[A]	1xCarbamidomethyl [C8]	0	2	1006.51		Q13085	[R].IYVSANSGAR.[I]		0	1	1037.54		P25788	[K].LYEEGSNK.[R]		0	2	939.442		Q9Y4E8
Q9BUF5	[K].MASTFIGNSTAIQELFK.[R]		0	1	1857.94		Q10713	[R].LTDEEVEMTR.[M]		0	1	1222.56		P09874	[K].MIFDVESMK.[K]		0	1	1099.52		P51692; P42229	[R].LVTQDTENELK.[K]		0	1	1289.66		Q9Y4Z0	[-].MLPLSLLK.[T]		0	2	914.574		O75083	[R].LYSILGTTLK.[D]		0	1	1108.66		P62750	[K].LYDIDVAK.[V]		0	2	936.504		P24666
Q96EE3	[R].MATCSSDQSVK.[V]	1xCarbamidomethyl [C4]	0	1	1213.52		P09661	[K].LTAELIEQAAQYTNAVR.[D]		0	2	1890.99		P60228	[R].MLFDYLADK.[H]		0	2	1115.54		P07900	[R].LVTSPCCIVTSTYGWTANMER.[I]	2xCarbamidomethyl [C6; C7]	0	3	2446.12		Q15287	[R].MLPPPPMWR.[R]		0	2	1124.57		Q00610	[K].IYIDSNNNPER.[F]		0	1	1334.63		Q9Y4E8	[K].LYNLLLLR.[M]		0	1	1017.65		P80303
P62753	[R].MATEVAADALGEEWK.[G]		0	1	1620.76		P38117	[K].LSVISVEDPPQR.[T]		0	1	1339.72		Q9Y333	[-].MLFYSFFK.[S]		0	1	1082.54		Q6P2Q9	[K].LVVDSHVQYR.[L]		0	1	1215.65		Q99497	[K].MMNGGHYTYSENR.[V]		0	2	1559.64		O43707	[R].MAPYQGPDAVPGALDYK.[S]		0	1	1792.86		O60506	[K].LYNNHEIR.[S]		0	1	1058.54		Q8IUI8
P46379	[R].MATHTLITGLEEYVR.[E]		0	1	1733.89		P31939	[K].LTEVSISSDAFFPFR.[D]		0	1	1715.86		P18206	[K].MLGQMTDQVADLR.[A]		0	1	1477.71		Q01469	[K].LVVECVMNNVTCTR.[I]	2xCarbamidomethyl [C5; C12]	0	1	1694.8		Q99497	[K].MMNGGHYTYSENR.[V]	1xOxidation [M2]	0	1	1575.63		P55884	[K].MAQELYMEQK.[N]		0	1	1270.58		P61421	[R].LYPEGLAQLAR.[A]		0	2	1230.68		P07900
Q9Y490	[R].MATNAAAQNAIK.[K]		0	1	1203.62		Q12904	[R].ITFDAFPGEPDKELNPK.[K]		1	1	1917.96		Q9Y262	[K].MLGYFSLVGLLR.[L]		0	1	1368.77		O00170	[K].LVVEEYYEVLDHCSSILNK.[Y]	1xCarbamidomethyl [C13]	0	1	2310.13		Q99832	[-].MMPTPVILLK.[E]		0	2	1142.67		Q04637	[R].MDQYFNQMEK.[I]		0	1	1333.56		O60216	[K].MAFRPGVVDLPEENR.[E]		0	1	1729.87		P14314
P78527	[K].MAVLALLAK.[I]		0	1	929.585		P00558	[K].ITLPVDFVTADK.[F]		0	2	1318.73		P09211	[R].MLLADQGQSWK.[E]		0	1	1276.64		Q9BVI4	[K].LVVGGLLSPEEDQSLLLSQFR.[E]		0	2	2300.25		Q96ST2	[K].MNEAAEEDR.[Q]		0	1	1064.43		P07237	[K].MDSTANEVEAVK.[V]		0	1	1293.6		Q6YP21	[R].MAGATPVFIPLR.[S]		0	1	1272.71		P49593
P46060	[R].MAVQDAVDALMQK.[A]		0	2	1419.7		P21796; Q9Y277	[K].LTLSALIDGK.[N]		0	2	1030.61		P09211	[R].MLLADQGQSWK.[E]	1xOxidation [M1]	0	1	1292.63		P62244	[K].IVVNLTGR.[L]		0	3	871.536		Q13263	[R].MNEAFGDTK.[F]		0	3	1012.44		Q99615	[R].MDSTNADALYVR.[G]		0	1	1355.63		Q8WXA9	[R].MAGDETQPTR.[F]		0	1	1105.49		Q15029
P07437	[K].MAVTFIGNSTAIQELFK.[R]		0	2	1869.98		P45880	[K].LTLSALVDGK.[S]		0	2	1016.6		P54136	[R].MLLCEAVAAVMAK.[G]	1xCarbamidomethyl [C4]	0	1	1406.72		Q15365	[R].LVVPATQCGSLIGK.[G]	1xCarbamidomethyl [C8]	0	1	1442.8		P43246	[K].MNFESFVK.[D]		0	1	1001.48		O75643	[R].MDTDLETMDLDQGGEALAPR.[Q]		0	1	2177.97		P30153	[R].MAGDPVANVR.[F]		0	1	1029.51		P20042
P55884	[K].MAQELYMEQK.[N]		0	1	1270.58		Q9NZI8	[K].ITISSLQDLTLYNPER.[T]		0	2	1862.99		P49368	[K].MLLDPMGGIVMTNDGNAILR.[E]		0	2	2131.07		P11766	[K].LVSEYMSK.[K]		0	1	956.476		Q13310; P11940	[K].MNGMLLNDR.[K]		0	1	1063.5		Q9NRX1	[R].MDTEEARPAK.[R]		0	2	1147.54		O14980	[R].MAKPEEVLVVENDQGEVVR.[E]		0	1	2141.09		P14625
P49588	[K].MALELLTQEFGIPIER.[L]		0	3	1859.99		Q15393	[R].LTISSPLEAHK.[A]		0	1	1195.67		P49368	[K].MLLDPMGGIVMTNDGNAILR.[E]	1xOxidation [M1]	0	1	2147.07		P63244	[K].LWNTLGVCK.[Y]	1xCarbamidomethyl [C8]	0	1	1090.57		Q9UQE7	[K].MNLPGEVTFLPLNK.[L]		0	1	1572.85		P43243	[R].MDYEDDRLR.[D]		1	2	1212.53		P27708	[R].MALLATVLGR.[F]		0	2	1044.62		P11586
Q5JTH9	[K].MEEEEGAK.[G]		0	1	922.382		Q9NVA2	[K].LTIVDTVGFGDQINK.[D]		0	1	1619.86		P27635	[K].MLSCAGADR.[L]	1xCarbamidomethyl [C4]	0	3	980.429		Q9GZL7	[K].IWSTVPTDEEDEMEESTNRPR.[K]		0	1	2521.11		O94822	[K].MNITYDNLR.[V]		0	1	1139.55		Q13123	[K].MEADGVEVK.[R]		0	1	977.461		P22695	[R].MALIGLGVSHPVLK.[Q]		0	1	1434.85		O75694
P38646	[K].MEEFKDQLPADECNK.[L]	1xCarbamidomethyl [C13]	1	1	1853.8		O75955	[K].ITLVSSGSGTMGAAK.[V]		0	1	1379.72		Q9NYF8	[K].MIASDSHRPEVK.[L]		0	2	1369.69		P62136; P36873; P62140	[R].IYGFYDECK.[R]	1xCarbamidomethyl [C8]	0	2	1194.51		Q15050	[K].MNSGPPGLGGK.[R]		0	2	1014.5		Q92922	[K].MEADPDGQQPEK.[A]		0	1	1344.57		P18206	[R].MALLMAEMSR.[L]		0	2	1152.56		P62136; P36873; P62140
Q96DH6	[K].MFIGGLSWQTSPDSLR.[D]		0	1	1794.88		P40926	[R].LTLYDIAHTPGVAADLSHIETK.[A]		0	4	2365.24		Q9Y4W2	[R].MLSELPALGISGIRPTYILR.[W]		0	1	2200.25		P36542	[R].IYGLGSLALYEK.[A]		0	2	1326.73		Q12931	[R].MNTLQAIWMMDPK.[D]		0	1	1578.75		O75643	[K].MEADPELSK.[F]		0	2	1019.47		P09874	[R].MAIMVQSPMFDGK.[V]		0	1	1454.68		P36542
Q99547	[K].MFLKPQD.[-]		0	1	878.444		P49792	[R].ITMELFSNIVPR.[T]		0	2	1419.77		P19367; P52789	[K].MISGMYLGEIVR.[NH]		0	1	1368.7		Q9BVI4	[K].LYGLLDPSVFHVK.[Y]		0	1	1487.83		P02100	[K].MNVEEAGGEALGR.[L]		0	1	1332.62		Q9BTE6	[R].MEAQALLQDYISTQSAK.[E]		0	1	1896.94		P06493	[K].MALNHPYFNDLDNQIK.[K]		0	2	1932.93		Q9BVI4
P69905	[R].MFLSFPTTK.[T]		0	1	1071.55		Q8NI27	[K].LTMVVLSSEK.[M]		0	2	1106.61		Q9UQE7	[K].MNLPGEVTFLPLNK.[L]		0	1	1572.85		P26639	[R].IYGISFPDPK.[M]		0	1	1136.6		P16615	[K].MNVFDTELK.[G]		0	1	1096.53		Q6PJT7	[K].MECPFYHPK.[H]	1xCarbamidomethyl [C3]	0	1	1208.52		O00629	[K].MAEDEAETIGNLIEECGGLEK.[I]	1xCarbamidomethyl [C16]	0	2	2308.03		P26639
P69905	[R].MFLSFPTTK.[T]	1xOxidation [M1]	0	2	1087.55		Q86VP6	[K].LTLIDPETLLPR.[L]		0	2	1380.81		P43686	[K].MNLSEEVDLEDYVARPDK.[I]		0	1	2123		P50454	[R].LYGPSSVSFADDFVR.[S]		0	1	1659.8		P62244	[R].MNVLADALK.[S]		0	2	974.534		Q99460	[R].MEEADALIESLCR.[D]	1xCarbamidomethyl [C12]	0	1	1536.7		O96008	[K].MAIQTQQSK.[F]		0	1	1034.53		P50454
Q15393	[-].MFLYNLTLQR.[A]		0	1	1298.69		P55884	[K].ITNDFYPEEDGK.[T]		0	2	1427.63		Q14683	[K].MNQVEDEVFEEFCR.[E]	1xCarbamidomethyl [C13]	0	2	1831.76		P11021	[K].LYGSAGPPPTGEEDTAEKDEL.[-]		1	1	2175.99		P17980	[K].MNVSPDVNYEELAR.[C]		0	1	1636.76		P42704	[K].MEEANIQPNR.[V]		0	3	1201.56		Q8N1G2	[K].MANMDFVFDR.[M]		0	1	1245.54		P11021
P49588	[K].MFVEEVSTGQECGVVLDK.[T]	1xCarbamidomethyl [C12]	0	1	2026.95		P62241	[K].LTPEEEEILNK.[K]		0	1	1314.68		Q9NR28	[K].MNSEEEDEVWQVIIGAR.[A]		0	1	2004.93		P28838	[K].LYGSGDQEAWQK.[G]		0	1	1381.64		O43776	[R].MNYSDAIVWLK.[E]		0	1	1339.67		P41227	[K].MEEDPDDVPHGHITSLAVK.[R]		0	1	2089.99		Q9UQ35	[R].MAPALSGANLTSPR.[V]		0	1	1385.72		Q14152
Q99729	[K].MFVGGLSWDTSK.[K]		0	1	1327.64		P62241	[K].LTPEEEEILNKK.[R]		1	1	1442.77		Q15050	[K].MNSGPPGLGGK.[R]		0	3	1014.5		Q14683	[K].LYHNEVEIEK.[L]		0	1	1273.64		P37235	[K].MPEDESTPEK.[R]		0	1	1162.49		Q5JTH9	[K].MEEEEGAK.[G]		0	1	922.382		Q16643	[R].MAPTPIPTR.[S]		0	2	983.534		Q14683
P60842; Q14240	[K].MFVLDEADEMLSR.[G]		0	3	1555.71		P43243	[K].ITPENLPQILLQLK.[R]		0	4	1619.97		Q12931	[R].MNTLQAIWMMDPK.[D]		0	2	1578.75		P68036	[K].IYHPNIDEK.[G]		0	1	1128.57		Q8WYA6	[K].MPFDANK.[L]		0	3	822.381		P52272	[K].MEEESGAPGVPSGNGAPGPK.[G]		0	1	1867.85		Q9NYF8	[K].MAPVPLDDSNRPASLTK.[D]		0	1	1811.93		P68036
P60842; Q14240	[K].MFVLDEADEMLSR.[G]	1xOxidation [M]	0	3	1571.71		Q04637	[K].LTPQMFQQLMK.[Q]		0	1	1364.71		P02100	[K].MNVEEAGGEALGR.[L]		0	1	1332.62		P61077	[KR].IYHPNINSNGSICLDILR.[S]	1xCarbamidomethyl [C13]	0	1	2099.07		P28838	[R].MPLFEHYTR.[Q]		0	1	1193.58		Q14683	[R].MEEESQSQGR.[D]		0	2	1180.49		O43707	[R].MAPYQGPDAVPGALDYK.[S]		0	1	1792.86		Q969X6
P52272	[R].MGAGLGHGMDR.[V]		0	2	1101.49		P11021	[R].ITPSYVAFTPEGER.[L]		0	2	1566.78		P16615	[K].MNVFDTELK.[G]		0	1	1096.53		P61088	[K].IYHPNVDK.[L]		0	1	985.51		P14550	[K].MPILGLGTWK.[S]		0	4	1115.63		Q9H307	[K].MEEETEVR.[E]		0	2	1022.45		Q03252	[K].MAQALEELR.[S]		0	1	1060.55		P30613
P52272	[R].MGAGMGFGLER.[M]		0	2	1125.52		O94906	[K].LTPVPDSFFAK.[H]		0	2	1221.65		P62244	[R].MNVLADALK.[S]		0	2	974.534		O60610	[K].LYKPEVQLR.[R]		0	1	1145.67		P09211	[-].MPPYTVVYFPVR.[G]		0	3	1468.77		P38646	[K].MEEFKDQLPADECNK.[L]	1xCarbamidomethyl [C13]	1	1	1853.8		P55884	[K].MAQELYMEQK.[N]		0	1	1270.58		Q00610
P52272	[R].MGAGMGFGLER.[M]	1xOxidation [M1]	0	1	1141.51		Q13501	[R].LTPVSPESSSTEEK.[S]		0	1	1490.72		P17980	[K].MNVSPDVNYEELAR.[C]		0	1	1636.76		Q969X6	[K].IYKPLLFMDLLDER.[T]		0	1	1765.96		P12236; P05141	[R].MMMQSGR.[K]	1xOxidation [M]	0	7	856.347		P23246	[R].MEELHNQEMQK.[R]		0	2	1416.62		O14980	[R].MAQEVLTHLK.[E]		0	2	1169.63		P49720
P52272	[R].MGANNLER.[M]		0	2	904.431		P00491	[K].LTQAQIFDYGEIPNFPR.[S]		0	2	2009.01		O43776	[R].MNYSDAIVWLK.[E]		0	3	1339.67		P30613	[R].IYIDDGLISLVVQK.[I]		0	1	1575.9		Q14847	[R].MGPSGGEGMEPERR.[D]		1	1	1489.65		Q15233	[R].MEELHNQEVQK.[R]		0	2	1384.65		Q96T88	[K].MASATSSSQR.[D]		0	2	1025.47		Q9NZI8
Q9BRX2	[K].MGAYHTIELEPNR.[Q]		0	1	1530.74		P56192	[K].ITQDIFQQLLK.[R]		0	1	1346.77		P37235	[K].MPEDESTPEK.[R]		0	1	1162.49		O14980	[R].IYLDMLNVYK.[C]		0	1	1271.67		O75347	[R].MMIPDCQR.[R]	1xCarbamidomethyl [C6]	0	1	1050.45		P34932	[K].MDQPPQAK.[K]		0	3	914.44		Q9H910	[R].MASNIFGPTEEPQNIPK.[R]		0	1	1872.92		O00425
P63220	[R].MGESDDSILR.[L]		0	2	1122.51		P30153	[K].LTQDQDVDVK.[Y]		0	2	1160.58		Q13200	[R].MNLASSFVNGFVNAAFGQDK.[L]		0	2	2117.01		Q00610	[K].IYIDSNNNPER.[F]		0	1	1334.63		Q08J23	[R].MMGLEVLGEK.[K]		0	1	1106.56		Q86V81	[K].MDMSLDDIIK.[L]		0	2	1180.56		Q14254	[K].MALVLEALPQIAAK.[I]		0	1	1467.86		P41252
P63220	[R].MGESDDSILR.[L]	1xOxidation [M1]	0	1	1138.5		P26640	[K].ITPAHDQNDYEVGQR.[H]		0	1	1742.81		Q14203	[R].MPGTDAPGIPAALAFGPQVSDTLLDCR.[K]	1xCarbamidomethyl [C26]	0	1	2770.35		P49720	[R].LYIGLAGLATDVQTVAQR.[L]		0	3	1889.05		P98175	[R].MLPQAATEDDIR.[G]		0	1	1359.66		P21980	[R].MDLLPLHMGLHK.[L]		0	1	1404.75		Q9GZL7	[K].IWSTVPTDEEDEMEESTNRPR.[K]		0	1	2521.11		Q9H5Q4
Q9UQ80	[K].MGGDIANR.[V]	1xOxidation [M1]	0	1	849.388		Q10567; P63010	[K].ITEYLCEPLR.[K]	1xCarbamidomethyl [C6]	0	1	1293.65		Q15061	[R].MPLHTIIPLLQELTK.[R]		0	2	1747.02		Q9NZI8	[K].LYIGNLNESVTPADLEK.[V]		0	1	1875.97		P84085	[K].MLQEDELR.[D]		0	1	1033.5		Q9C0C9	[R].MDLFSALIK.[G]		0	1	1037.57		Q9BSL1	[K].MADVSAEEK.[K]		0	1	979.44		Q15645
Q08211	[R].MGGEEAEIR.[F]	1xOxidation [M1]	0	1	1007.45		P19623	[K].LTLHVGDGFEFMK.[Q]		0	2	1493.75		O60306	[K].MPNQIATLDFNDTFLSIEHLK.[A]		0	2	2447.23		O00425	[K].LYIGNLSENAAPSDLESIFK.[D]		0	1	2181.11		P32780	[R].MLQEDPVLFQLYK.[D]		0	1	1623.85		O14980	[R].MAQEVLTHLK.[E]		0	3	1169.63		P14866	[K].MAAAGGGGGGGR.[Y]		0	2	918.421		Q99623
P26639	[K].MGGEEKPIGAGEEK.[Q]		0	1	1431.68		Q15393	[K].ITLETDEDMVTEIR.[L]		0	1	1664.8		P09211	[-].MPPYTVVYFPVR.[G]		0	2	1468.77		P41252	[R].LYLINSPVVR.[A]		0	1	1173.7		Q9BWJ5	[K].MLQPCGPPADKPEEN.[-]	1xCarbamidomethyl [C5]	0	1	1682.75		Q16204	[K].MAQYLEEER.[H]		0	1	1168.53		P83731	[K].IYPGHGR.[R]		0	4	799.421		A6NHR9
Q9Y266	[-].MGGEQEEER.[F]		0	2	1064.43		P30626	[K].ITFDDYIACCVK.[L]	2xCarbamidomethyl [C9; C10]	0	1	1504.68		P18206	[R].MQEAMTQEVSDVFSDTTTPIK.[L]		0	2	2358.08		Q9H5Q4	[K].LYLIQMIPR.[Q]		0	2	1146.67		Q9Y3T9	[R].MLQPSSSPLWGK.[L]		0	2	1330.68		Q96T88	[K].MASATSSSQR.[D]		0	2	1025.47		Q5RKV6	[R].LYPVLQQSLVR.[A]		0	1	1315.77		Q8WWY3
P23246	[R].MGGGGAMNMGDPYGSGGQK.[F]		0	1	1771.72		P21796	[K].LTFDSSFSPNTGK.[K]		0	2	1400.67		P19388	[R].MQEENITR.[A]		0	1	1020.48		Q15645	[K].IYLSCLEELMK.[C]	1xCarbamidomethyl [C5]	0	1	1398.7		Q15154	[R].MLQQQEQLR.[A]		0	1	1173.6		Q9H910	[R].MASNIFGPTEEPQNIPK.[R]		0	1	1872.92		Q15019	[R].LYPWGVVEVENPEHNDFLK.[L]		0	1	2285.12		Q9UNM6
Q96I24	[R].MGGGSIEVSVPR.[F]		0	1	1188.6		P45880	[K].LTFDTTFSPNTGK.[K]		0	1	1428.7		P33993	[K].MQEHSDQVPVGNIPR.[S]		0	1	1706.83		Q99541	[K].LYLSWVEWK.[R]		0	1	1223.65		P27635	[K].MLSCAGADR.[L]	1xCarbamidomethyl [C4]	0	2	980.429		Q9UK76	[K].MASNIFGTPEENQASWAK.[S]		0	1	1980.91		P43246	[R].LYQGINQLPNVIQALEK.[H]		0	3	1941.08		P07384
P52272	[K].MGGMEGPFGGGMENMGR.[F]		0	1	1714.68		Q9NQG5	[K].LTFLYLANDVIQNSK.[R]		0	2	1738.94		Q96SB4	[R].MQEIEEMEK.[E]		0	1	1166.51		Q99623	[R].IYLTADNLVLNLQDESFTR.[G]		0	2	2225.14		P40926	[K].MISDAIPELK.[A]		0	2	1116.6		Q9BUF5	[K].MASTFIGNSTAIQELFK.[R]		0	1	1857.94		O14818	[R].LYQTDPSGTYHAWK.[A]		0	2	1666.79		Q9UNX4
O43765	[R].MGLALSSLNK.[H]		0	1	1033.57		Q15185	[K].LTFSCLGGSDNFK.[H]	1xCarbamidomethyl [C5]	0	1	1445.67		O43719	[R].MQELYGDGK.[D]		0	1	1040.47		Q9HB71	[K].IYITLTGVHQVPTENVQVHFTER.[S]		0	4	2681.4		P28482	[K].MLTFNPHK.[R]		0	1	987.508		Q96EE3	[R].MATCSSDQSVK.[V]	1xCarbamidomethyl [C4]	0	1	1213.52		P17812	[K].IYQYVINK.[E]		0	1	1040.58		Q9NS69
P52272	[R].MGLAMGGGGGASFDR.[A]		0	3	1383.61		Q9Y276	[R].LTFSGLLNALDGVASTEAR.[I]		0	1	1935.02		Q14203	[K].MQEQQADLQR.[R]		0	1	1246.58		O75694	[K].LYGEFADPFK.[L]		0	2	1186.58		Q13263	[K].MIVDPVEPHGEMK.[F]		0	4	1481.71		P62753	[R].MATEVAADALGEEWK.[G]		0	2	1620.76		P53396	[K].LYRPGSVAYVSR.[S]		0	2	1367.74		P60709; P68032
Q14103	[K].MFIGGLSWDTTK.[K]	1xOxidation [M1]	0	1	1371.66		O60884	[R].ITFTGEADQAPGVEPGDIVLLLQEK.[E]		0	1	2640.38		P53007	[R].MQGLEAHK.[Y]		0	1	913.456		Q5UIP0	[K].LWPLFVK.[L]		0	1	902.55		Q9NQG5	[R].MLVEYTQNQK.[D]		0	1	1253.62		P78527	[K].MAVLALLAK.[I]		0	1	929.585		Q92616	[K].LYRPPPVLDALGR.[V]		0	3	1466.85		Q8NI36
Q14103	[K].MFIGGLSWDTTK.[K]		0	1	1355.67		P52597	[K].ITGEAFVQFASQELAEK.[A]		0	3	1867.94		P40939	[K].MQLLEIITTEK.[T]		0	3	1318.73		P49915	[K].LYGAQFHPEVGLTENGK.[V]		0	1	1859.93		P38919	[K].MLVLDEADEMLNK.[G]		0	1	1520.73		P49321	[R].MAVLNEQVK.[E]		0	1	1031.56		P22102	[R].IYSHSLLPVLR.[S]		0	1	1297.76		Q96T88
O14979	[K].MFIGGLSWDTSK.[K]		0	1	1341.65		Q13492	[K].LTGGSNWQPK.[V]		0	1	1087.55		O75643	[R].MQLSAELQSDTEEILSK.[A]		0	1	1921.94		P20042	[R].LYFLQCETCHSR.[C]	2xCarbamidomethyl [C6; C9]	0	1	1613.72		P48643	[K].MLVIEQCK.[N]	1xCarbamidomethyl [C7]	0	2	1020.52		Q03252	[K].MAQALEELR.[S]		0	1	1060.55		O75083	[R].LYSILGTTLK.[D]		0	2	1108.66		P63244
P11586	[R].MFGIPVVVAVNAFK.[T]		0	1	1491.84		Q13310; P11940	[K].ITGMLLEIDNSELLHMLESPESLR.[S]	1xOxidation [M16]	0	1	2756.38		P28838	[R].MPLFEHYTR.[Q]		0	2	1193.58		O43172	[K].LWSVPDCNLLHTLR.[G]	1xCarbamidomethyl [C7]	0	2	1723.89		O00410	[R].MLVQCMQDQEHPSIR.[T]	1xCarbamidomethyl [C5]	0	1	1871.86		P46060	[R].MAVQDAVDALMQK.[A]		0	2	1419.7		P30519	[R].MADLSELLK.[E]		0	1	1019.54		Q9GZL7
P23246	[R].MEELHNQEMQK.[R]		0	2	1416.62		O00148; Q13838	[K].LTLHGLQQYYVK.[L]		0	1	1462.81		Q9BT78	[R].MNGFIDQIDGIVHFETR.[E]		0	1	1991.96		Q9UMS4	[R].IWSVPNASCVQVVR.[A]	1xCarbamidomethyl [C9]	0	1	1614.84		P40227	[K].MLVSGAGDIK.[L]		0	2	990.529		Q00839	[K].MCLFAGFQR.[K]	1xCarbamidomethyl [C2]	0	2	1129.53		P38646	[K].LYSPSQIGAFVLMK.[M]		0	3	1553.84		O43172
P23246	[R].MEELHNQEMQK.[R]	1xOxidation [M9]	0	1	1432.62		Q9H074	[K].LTGSVLEDAWK.[E]		0	1	1218.64		P43246	[K].MNFESFVK.[D]		0	1	1001.48		Q96T37	[R].LWVGGLGPWVPLAALAR.[E]		0	1	1776.03		Q9Y4E8	[K].MIVTDIYNHR.[F]		0	1	1261.64		Q9BXL5	[K].MCQEAAVPK.[I]	1xCarbamidomethyl [C2]	0	1	1033.48		P30086	[K].LYTLVLTDPDAPSR.[K]		0	1	1560.83		Q9UMS4
Q15233	[R].MEELHNQEVQK.[R]		0	3	1384.65		O00541	[R].ITHQIVDRPGQQTSVIGR.[C]		0	1	2005.09		Q13263	[R].MNEAFGDTK.[F]		0	4	1012.44		Q15029	[K].IYADTFGDINYQEFAK.[R]		0	1	1894.89		Q15046	[K].MLVVGGIDR.[V]		0	1	959.534		P13667	[K].MDATANDVPSDR.[Y]		0	1	1291.56		P62899	[K].LYTLVTYVPVTTFK.[N]		0	2	1644.92		Q15029
Q9NQS7	[K].MEEVEAR.[R]		0	1	863.393		Q9HCN8	[R].LTHVLTGK.[N]		0	2	868.525		P67812	[-].MLSLDFLDDVR.[R]		0	1	1323.66		P50990	[K].LYAVHQEGNK.[N]		0	5	1158.59		P23528; P60981	[K].MIYASSK.[D]	1xOxidation [M1]	0	2	815.397		P30101	[K].MDATANDVPSPYEVR.[G]		0	1	1664.76		Q5QJE6	[K].LYTSAPNTSQGK.[D]		0	1	1266.63		P50990
Q99661	[R].MEGAEINK.[S]		0	1	891.424		Q14566	[R].LTHYDHVLIELTQAGLK.[G]		0	2	1951.06		Q04637	[K].MLTEAIMHDCVVK.[L]	1xCarbamidomethyl [C10]	0	1	1546.74		P54136	[K].IYDALDVSLIER.[G]		0	1	1406.75		A0AVT1	[K].MLYVPVMPGHAK.[R]		0	1	1342.7		P21333	[K].MDCQECPEGYR.[V]	2xCarbamidomethyl [C3; C6]	0	1	1444.53		Q9UHX1	[R].IYVASVHQDLSDDDIK.[S]		0	1	1817.89		P05787
Q00610	[K].MEGNAEESTLFCFAVR.[G]	1xCarbamidomethyl [C12]	0	1	1860.83		P35573	[R].LTLAELNQILYR.[C]		0	1	1446.83		P28482	[K].MLTFNPHK.[R]		0	2	987.508		P22314	[R].IYDDDFFQNLDGVANALDNVDAR.[M]		0	2	2600.19		O00566	[K].MMDSLFLK.[L]		0	1	984.489		O75369	[K].MDCQETPEGYK.[V]	1xCarbamidomethyl [C3]	0	1	1357.54		P14618	[K].IYVDDGLISLQVK.[Q]		0	2	1462.82		Q01780
Q15428	[K].MEKPPAPPSLPAGPPGVK.[R]		0	1	1769.96		P14618	[K].ITLDNAYMEK.[C]		0	1	1197.58		Q86VP6	[R].MLTGPVYSQSTALTHK.[Q]		0	1	1733.89		Q96KP4	[K].LYDDIDFDIEEFAK.[D]		0	1	1732.8		Q14697	[K].MMDYLQGSGETPQTDVR.[W]		0	1	1927.85		P15170	[K].MDDPTVNWSNER.[Y]		0	1	1463.62		Q07955	[R].IYVGNLPPDIR.[T]		0	5	1256.7		P22314
Q9Y2Q3	[R].MELLAHLLGEK.[W]		0	1	1253.69		Q9Y277	[K].LTLDTIFVPNTGK.[K]		0	1	1418.79		Q99460	[-].MITSAAGIISLLDEDEPQLK.[E]		0	3	2144.12		Q2TAL8	[K].LYDFYLFK.[C]		0	1	1108.57		Q92945	[K].MMLDDIVSR.[G]		0	1	1079.52		P55072	[K].MDELQLFR.[G]		0	2	1051.52		P14868	[K].IYVISLAEPR.[L]		0	2	1160.67		A6NHR9
P09493; P06753	[K].MEIQEIQLK.[E]		0	2	1131.61		Q6P2Q9	[R].LTLEDLEDSWDR.[G]		0	1	1491.7		P17987	[K].MLVDDIGDVTITNDGATILK.[L]		0	3	2104.08		P62750	[K].LYDIDVAK.[V]		0	2	936.504		Q14847	[R].MGPSGGEGMEPER.[R]		0	1	1333.55		P55010	[R].MDEISDHAK.[V]		0	1	1045.46		Q06203	[K].LYVSNLGIGHTR.[Y]		0	1	1329.73		Q2TAL8
Q16181	[K].MEMEMEQVFEMK.[V]		0	1	1561.64		P49459	[K].LTIEFTEEYPNKPPTVR.[F]		0	1	2034.05		Q13263	[K].MIVDPVEPHGEMK.[F]		0	2	1481.71		O60884	[K].LYDILGVPPGASENELK.[K]		0	1	1814.95		P14866	[R].MGPPVGGHR.[R]		0	3	907.457		Q13148	[K].MDETDASSAVK.[V]		0	2	1153.5		Q9H8Y8	[K].LYVYNTDTDNCR.[E]	1xCarbamidomethyl [C11]	0	1	1533.66		O60884
P36776	[R].MEMINVSGYVAQEK.[L]		0	1	1598.76		Q15545	[R].LTIELHPDGR.[H]		0	1	1150.62		Q9NQG5	[R].MLVEYTQNQK.[D]		0	1	1253.62		O75643	[R].LYDLNHNEIGELIR.[M]		0	1	1698.88		P52272	[R].MGPLGLDHMASSIER.[M]		0	3	1613.78		P30520	[R].MCDLVSDFDGFSER.[F]	1xCarbamidomethyl [C2]	0	2	1677.69		Q8IYB3	[K].MAAADSVQQR.[R]		0	1	1076.52		O75643
Q9UHX1	[K].MENGQSTAAK.[L]		0	1	1036.47		Q8WU90	[K].ITLESFLAWK.[K]		0	2	1207.67		P38919	[K].MLVLDEADEMLNK.[G]		0	1	1520.73		Q9Y3F4	[R].IYDLNKPEAEPK.[E]		0	1	1416.74		Q9NRX1	[R].MDTEEARPAK.[R]		0	2	1147.54		Q99661	[R].MEGAEINK.[S]		0	2	891.424		P21333	[R].LYSVSYLLK.[D]		0	1	1085.62		Q9Y3F4
P52272	[K].MEEESGAPGVPSGNGAPGPK.[G]		0	1	1867.85		P36954	[K].ITHEVDELTQIIADVSQDPTLPR.[T]		0	1	2590.34		P48643	[K].MLVIEQCK.[N]	1xCarbamidomethyl [C7]	0	1	1020.52		O00231	[K].LYDNLLEQNLIR.[V]		0	1	1503.82		P43243	[R].MDYEDDR.[L]		0	3	943.346		O14980	[R].IYLDMLNVYK.[C]		0	1	1271.67		Q9UK76	[K].MASNIFGTPEENQASWAK.[S]		0	1	1980.91		O00231
P49321	[R].MENGVLGNALEGVHVEEEEGEK.[T]		0	2	2369.09		Q9NTJ3	[K].LSVLIHNSDEHK.[D]		0	1	1391.73		O00410	[R].MLVQCMQDQEHPSIR.[T]	1xCarbamidomethyl [C5]	0	1	1871.86		Q96EE3	[R].IYEAPDVMNLSQWSLQHEISCK.[L]	1xCarbamidomethyl [C21]	0	1	2648.25		P43243	[R].MDYEDDRLR.[D]		1	3	1212.53		Q14683	[K].LYHNEVEIEK.[L]		0	1	1273.64		Q9Y3F4	[R].LWQTVVGK.[T]		0	1	930.541		Q9HB71
Q10567; P63010	[K].MEPLNNLQVAVK.[N]		0	1	1355.74		P62495	[R].LSVLGAITSVQQR.[L]		0	1	1371.8		P40227	[K].MLVSGAGDIK.[L]		0	2	990.529		Q9HB71	[K].IYEDGDDDMK.[R]		0	2	1200.47		Q13123	[K].MEADGVEVK.[R]		0	1	977.461		P24666	[K].LVTDQNISENWR.[V]		0	1	1474.73		P63244	[K].LWNTLGVCK.[Y]	1xCarbamidomethyl [C8]	0	1	1090.57		Q9HB71
O60610	[K].MESDFEQK.[L]		0	2	1013.42		Q15024	[R].LSVENVPCIVTLCK.[I]	2xCarbamidomethyl [C8; C13]	0	1	1631.85		Q9Y4E8	[K].MIVTDIYNHR.[F]		0	1	1261.64		Q9HB71	[K].IYEDGDDDMK.[R]	1xOxidation [M9]	0	1	1216.47		Q92922	[K].MEADPDGQQPEK.[A]		0	1	1344.57		P80303	[R].LVTLEEFLK.[A]		0	1	1091.63		P06727	[K].LVPFATELHER.[L]		0	1	1311.71		P25788
O00232	[K].MEVDYSATVDQR.[L]		0	1	1413.63		P07355	[K].LSLEGDHSTPPSAYGSVK.[A]		0	2	1844.9		Q13200	[R].MLVTFDEELRPLPVSVR.[V]		0	2	2001.08		Q9BXJ9	[K].IYEEAWTK.[Y]		0	3	1039.51		O75643	[K].MEADPELSK.[F]		0	1	1019.47		Q96AG4	[K].LVTLPVSFAQLK.[N]		0	1	1315.8		P50990	[R].LVPGGGATEIELAK.[Q]		0	2	1354.76		P07954
P78527	[R].MEVQEQEEDISSLIR.[S]		0	1	1805.86		P27707	[K].ISIEGNIAAGK.[S]		0	1	1072.6		Q15046	[K].MLVVGGIDR.[V]		0	1	959.534		P25788	[K].LYEEGSNK.[R]		0	2	939.442		Q6PJT7	[K].MECPFYHPK.[H]	1xCarbamidomethyl [C3]	0	1	1208.52		P51692; P42229	[R].LVTQDTENELK.[K]		0	1	1289.66		Q15393	[R].IVPGQFLAVDPK.[G]		0	1	1283.74		P54136
O75381	[R].MEVQGEEEK.[R]		0	1	1078.47		P62829	[R].ISLGLPVGAVINCADNTGAK.[N]	1xCarbamidomethyl [C13]	0	3	1970.04		P53396	[K].MIVVLGEIGGTEEYK.[I]		0	1	1637.85		P07954	[R].IYELAAGGTAVGTGLNTR.[I]		0	1	1763.93		Q99460	[R].MEEADALIESLCR.[D]	1xCarbamidomethyl [C12]	0	2	1536.7		P07900	[R].LVTSPCCIVTSTYGWTANMER.[I]	2xCarbamidomethyl [C6; C7]	0	1	2446.12		P52209	[K].LVPLLDTGDIIIDGGNSEYR.[D]		0	2	2160.12		P12081
Q7L014	[R].MFDMGFEPQVMR.[I]		0	2	1487.65		Q13435	[R].ISLGMPVGPNAHK.[V]		0	1	1320.71		Q9H2P9	[-].MLYLIGLGLGDAK.[D]		0	1	1363.77		P07384	[K].LYELIITR.[Y]		0	1	1020.61		P42704	[K].MEEANIQPNR.[V]		0	2	1201.56		O95163	[R].IVTVVPQDTK.[L]		0	1	1099.64		Q8N1F7	[K].LVPLNQESVEER.[V]		0	1	1412.74		Q96KR1
Q09161	[R].MFDYTDDPEGPVMPGSHSVER.[F]		0	1	2366.01		Q15645	[K].LSLLLNDISR.[K]		0	1	1143.67		A0AVT1	[K].MLYVPVMPGHAK.[R]		0	1	1342.7		Q9UNM6	[K].LYENFISEFEHR.[V]		0	2	1583.75		P41227	[K].MEEDPDDVPHGHITSLAVK.[R]		0	1	2089.99		Q6P2Q9	[K].LVVDSHVQYR.[L]		0	1	1215.65		P16157	[K].LVPLVQATFPENAVTK.[R]		0	1	1726.97		Q5UIP0
Q92598	[K].MFEELGQR.[L]		0	1	1009.48		P30041	[K].LSILYPATTGR.[N]		0	1	1191.67		O00566	[K].MMDSLFLK.[L]		0	1	984.489		P30086	[K].LYEQLSGK.[-]		0	1	937.499		Q5JTH9	[K].MEEEEGAK.[G]		0	1	922.382		Q01469	[K].LVVECVMNNVTCTR.[I]	2xCarbamidomethyl [C5; C12]	0	1	1694.8		O75390	[K].IVPNVLLEQGK.[A]		0	4	1209.72		P53621
P07814	[K].MFEIVFEDPK.[I]		0	1	1254.61		P52292	[K].LSIMIEECGGLDK.[I]	1xCarbamidomethyl [C8]	0	1	1464.71		P39748	[R].MMENGIKPVYVFDGKPPQLK.[S]		0	1	2291.19		Q8WWY3	[R].IYEYVESR.[M]		0	2	1058.52		P52272	[K].MEEESGAPGVPSGNGAPGPK.[G]		0	1	1867.85		P61224	[K].LVVLGSGGVGK.[S]		0	1	985.604		P49321	[K].LVPSQEETK.[L]		0	1	1030.54		Q13200
P13861	[K].MFESFIESVPLLK.[S]		0	1	1539.81		P41240	[K].LSLMPWFHGK.[I]		0	1	1215.63		Q96KP4	[R].MMEVAAADVK.[Q]		0	2	1064.51		A6NHR9	[K].LYFKPIGDPVFAR.[D]		0	1	1522.84		Q9H307	[K].MEEETEVR.[E]		0	2	1022.45		P62244	[K].IVVNLTGR.[L]		0	2	871.536		P46087	[R].LVPTGLDFGQEGFTR.[F]		0	1	1636.83		Q9BQG0
Q04637	[R].MFFDALYDEDVVK.[E]		0	2	1591.73		Q13523	[R].ISINQALQHAFIQEK.[I]		0	1	1739.94		Q08J23	[R].MMGLEVLGEK.[K]		0	2	1106.56		P14625	[K].IYFMAGSSR.[K]		0	1	1031.5		P38646	[K].MEEFKDQLPADECNK.[L]	1xCarbamidomethyl [C13]	1	1	1853.8		P57721; Q15366	[R].LVVPASQCGSLIGK.[G]	1xCarbamidomethyl [C8]	0	2	1428.79		P29692	[K].LVPVGYGIR.[K]		0	3	973.583		P51665
Q14008	[R].MFFEDEKPALLSQIDAEFEK.[M]		0	1	2387.15		Q2NL82	[R].ISLPEAMQLLQDR.[D]		0	1	1513.8		Q92945	[K].MMLDDIVSR.[G]		0	1	1079.52		P33176	[K].LYLVDLAGSEK.[V]		0	1	1207.66		P23246	[R].MEELHNQEMQK.[R]		0	2	1416.62		Q15365	[R].LVVPATQCGSLIGK.[G]	1xCarbamidomethyl [C8]	0	1	1442.8		Q8NEJ9	[R].LVPVHYDETEAER.[E]		0	1	1557.75		Q9NZ45
Q9P013	[R].MENILSGNPLLNLTGPSQPQANFK.[V]		0	1	2583.32		Q8WXX5	[K].ISLEDIQAFEK.[T]		0	1	1292.67		P00403	[R].MMITSQDVLHSWAVPTLGLK.[T]		0	1	2227.16		P05787	[K].LVSESSDVLPK.[-]		0	2	1173.64		Q15233	[R].MEELHNQEVQK.[R]		0	2	1384.65		P54577	[R].LVVVLCNLKPQK.[M]	1xCarbamidomethyl [C6]	0	1	1410.85		P18206	[K].LVQAAQMLQSDPYSVPAR.[D]		0	1	1974.01		Q4VC31
P08670	[K].MALDIEIATYR.[K]		0	1	1295.67		Q9H8Y8	[K].ISLPGQMAGTPITPLK.[D]		0	1	1623.91		Q99497	[K].MMNGGHYTYSENR.[V]		0	3	1559.64		P54819	[K].LVSDEMVVELIEK.[N]		0	1	1503.8		Q9NQS7	[K].MEEVEAR.[R]		0	1	863.393		P07195	[K].IVVVTAGVR.[Q]		0	3	913.583		Q99623	[K].IVQAEGEAEAAK.[M]		0	1	1215.62		O15067
P30153	[R].MAGDPVANVR.[F]		0	2	1029.51		P49327	[R].LSIPTYGLQCTR.[A]	1xCarbamidomethyl [C10]	0	1	1408.73		Q8IYB3	[K].MMQINLTGFLNGK.[N]		0	1	1466.75		Q9BQG0	[K].LVGSVNLFSDENVPR.[L]		0	1	1645.85		Q9HCG8	[K].MEFPESQTK.[E]		0	1	1096.5		Q14692	[K].LVYAPLSGVGGVLYDK.[D]		0	1	1650.91		Q06830	[R].LVQAFQFTDK.[H]		0	1	1196.63		Q9UQ80
Q8WXA9	[R].MAGDETQPTR.[F]		0	1	1105.49		P49368	[K].ISIPVDISDSDMMLNIINSSITTK.[A]		0	3	2607.33		Q96ST2	[K].MNEAAEEDR.[Q]		0	1	1064.43		P51665	[R].IVGWYHTGPK.[L]		0	3	1157.61		Q9BYN8	[R].MEFVSEVQR.[K]		0	1	1124.54		Q99798	[K].IVYGHLDDPASQEIER.[G]		0	1	1841.9		P10809	[K].LVQDVANNTNEEAGDGTTTATVLAR.[S]		0	1	2560.25		P62081
Q9HB71	[K].IYEDGDDDMK.[R]		0	3	1200.47		P49368	[K].ISIPVDISDSDMMLNIINSSITTK.[A]	1xOxidation [M12]	0	1	2623.32		O15294	[R].MLSFQGLAELAHR.[E]		0	1	1472.77		Q9NZ45	[K].IVHAFDMEDLGDK.[A]		0	1	1489.7		Q99661	[R].MEGAEINK.[S]		0	1	891.424		P02786	[R].LVYLVENPGGYVAYSK.[A]		0	1	1771.93		P62140	[K].IVQMTEAEVR.[G]		0	4	1175.61		P62081
Q9BXJ9	[K].IYEEAWTK.[Y]		0	1	1039.51		Q14204	[K].LSLSNAISTALPLTQLR.[W]		0	2	1798.04		Q96J01	[K].MLASASEDHFIDIAEVETGDK.[L]		0	1	2278.05		Q9NXG2	[K].LVHHILQDMYK.[T]		0	1	1396.74		Q9BXP5	[K].MEGGTENDLR.[I]		0	1	1121.49		O00764	[R].LVYVCDPVLGDK.[W]	1xCarbamidomethyl [C5]	0	1	1377.71		O60234	[RK].LVQTAELTK.[V]		0	2	1002.58		O75439
P25788	[K].LYEEGSNK.[R]		0	2	939.442		Q09666	[K].ISMPDFDLHLK.[G]		0	1	1315.67		Q01813	[R].MLAIYDGFDGFAK.[G]		0	1	1447.69		Q9Y5J1	[R].LVHLPSCTVFSNFPVIK.[N]	1xCarbamidomethyl [C7]	0	1	1958.06		O75643	[R].MDTDLETMDLDQGGEALAPR.[Q]		0	1	2177.97		Q12788	[K].LWALQDFSCLK.[T]	1xCarbamidomethyl [C9]	0	1	1380.7		P02768	[R].LVRPEVDVMCTAFHDNEETFLK.[K]	1xCarbamidomethyl [C10]; 1xOxidation [M9]	0	2	2666.26		Q9BVJ6
P07954	[R].IYELAAGGTAVGTGLNTR.[I]		0	1	1763.93		Q09666	[K].ISMPDIDLNLK.[G]		0	2	1258.67		P26639	[R].MIAILTENYGGK.[W]		0	1	1309.68		Q13616	[R].LVHQNSASDDAEASMISK.[L]		0	1	1902.89		Q15428	[K].MEKPPAPPSLPAGPPGVK.[R]		0	2	1769.96		P13639	[K].IWCFGPDGTGPNILTDITK.[G]	1xCarbamidomethyl [C3]	0	1	2105.04		P48047	[K].LVRPPVQVYGIEGR.[Y]		0	1	1582.91		Q96G03
P40938	[R].LYELLTHCIPPEIIMK.[G]	1xCarbamidomethyl [C8]	0	1	1970.05		Q09666	[K].ISMPDIDLNLK.[G]	1xOxidation [M3]	0	4	1274.67		Q92922	[K].MEADPDGQQPEK.[A]		0	1	1344.57		Q9BXP5	[R].IVHSLDYYNTCEYPNEDEMPNR.[C]	1xCarbamidomethyl [C11]	0	1	2759.17		Q99615	[R].MDSTNADALYVR.[G]		0	1	1355.63		P04818	[K].IWDANGSR.[D]		0	1	918.443		P02100	[K].LVSAVAIALAHK.[Y]		0	1	1192.74		P15104
Q9UNM6	[K].LYENFISEFEHR.[V]		0	2	1583.75		Q09666	[K].ISMPDVDLHLK.[G]		0	1	1267.67		O75643	[K].MEADPELSK.[F]		0	1	1019.47		O15067	[K].LVHSLFESIMSTQESSNPNNVLK.[F]		0	1	2574.29		P07237	[K].MDSTANEVEAVK.[V]		0	1	1293.6		Q9Y4E8	[K].LVSWYTLMEGQEPIAR.[K]		0	1	1892.96		Q9UPN3	[K].LVSDANEQYK.[L]		0	1	1166.57		Q00610
Q8WWY3	[R].IYEYVESR.[M]		0	2	1058.52		O14776	[R].LSMWDRPDDLIGR.[A]		0	1	1573.78		Q99460	[R].MEEADALIESLCR.[D]	1xCarbamidomethyl [C12]	0	1	1536.7		Q9UQ80	[R].LVKPGNQNTQVTEAWNK.[V]		0	2	1927		Q9BXL5	[K].MCQEAAVPK.[I]	1xCarbamidomethyl [C2]	0	1	1033.48		P49588	[R].LVSVLQNK.[M]		0	1	900.551		Q08J23	[K].IVPEGEWGQFMDALR.[E]		0	3	1747.85		Q9Y2R5
P20042	[R].LYFLQCETCHSR.[C]	2xCarbamidomethyl [C6; C9]	0	1	1613.72		P11413	[R].LSNHISSLFR.[E]		0	1	1173.64		P42704	[K].MEEANIQPNR.[V]		0	2	1201.56		P62081	[K].IVKPNGEKPDEFESGISQALLELEMNSDLK.[A]		0	2	3330.68		Q9ULP9	[K].MDAAIQDLGPK.[E]		0	1	1158.58		P08238	[R].LVSSPCCIVTSTYGWTANMER.[I]	2xCarbamidomethyl [C6; C7]	0	2	2432.1		P49589	[K].LVPEAVGDQK.[A]		0	1	1055.57		O14980
P14625	[K].IYFMAGSSR.[K]		0	1	1031.5		P08670	[R].ISLPLPNFSSLNLR.[E]		0	3	1570.9		Q5JTH9	[K].MEEEEGAK.[G]		0	1	922.382		P62081	[K].IVKPNGEKPDEFESGISQALLELEMNSDLK.[A]	1xOxidation [M25]	0	2	3346.67		P13667	[K].MDATANDVPSDR.[Y]		0	1	1291.56		Q9Y266	[R].LVSSDPEINTK.[K]		0	2	1202.63		Q9H583	[K].LVPDLLAIVQR.[K]		0	2	1236.77		O00410
P17812	[K].LYGDADYLEER.[H]		0	2	1343.61		O14737	[R].LSNLALVKPEK.[T]		0	2	1211.74		P52272	[K].MEEESGAPGVPSGNGAPGPK.[G]		0	1	1867.85		O75439	[R].IVLAAAGGVSHDELLDLAK.[F]		0	1	1892.05		P30101	[K].MDATANDVPSPYEVR.[G]		0	1	1664.76		P46087	[R].LVPTGLDFGQEGFTR.[F]		0	2	1636.83		P10515	[K].LVPADNEK.[G]		0	3	885.468		P06576
O75694	[K].LYGEFADPFK.[L]		0	2	1186.58		P26599	[K].LSLDGQNIYNACCTLR.[I]	2xCarbamidomethyl [C12; C13]	0	1	1897.89		Q14683	[R].MEEESQSQGR.[D]		0	2	1180.49		Q9BVJ6	[K].LVLADLLEPVK.[T]		0	2	1209.75		P21333	[K].MDCQECPEGYR.[V]	2xCarbamidomethyl [C3; C6]	0	1	1444.53		P29692	[K].LVPVGYGIR.[K]		0	3	973.583		P62888	[K].LVILANNCPALR.[K]	1xCarbamidomethyl [C8]	0	1	1353.77		P06730
P62136; P36873; P62140	[R].IYGFYDECK.[R]	1xCarbamidomethyl [C8]	0	1	1194.51		O00566	[K].LSLAEIYEQEYIK.[L]		0	1	1598.83		Q9H307	[K].MEEETEVR.[E]		0	3	1022.45		Q96G03	[R].IVLANDPDADR.[L]		0	1	1198.61		Q9Y6A5	[K].MDDPNFIPFGGDTK.[S]		0	1	1553.69		Q8NEJ9	[R].LVPVHYDETEAER.[E]		0	1	1557.75		P35249	[K].IVILDEADSMTSAAQAALR.[R]		0	2	1975.02		P62888
P36542	[R].IYGLGSLALYEK.[A]		0	2	1326.73		Q7L014	[R].ISEYSEAAITIR.[G]		0	2	1352.71		P38646	[K].MEEFKDQLPADECNK.[L]	1xCarbamidomethyl [C13]	1	1	1853.8		P15104	[K].LVLCEVFK.[Y]	1xCarbamidomethyl [C4]	0	1	1007.56		P15170	[K].MDDPTVNWSNER.[Y]		0	1	1463.62		P37837	[K].LVPVLSAK.[A]		0	2	826.54		P49368	[R].IVLLDSSLEYK.[K]		0	1	1279.71		P35249
Q9BVI4	[K].LYGLLDPSVFHVK.[Y]		0	1	1487.83		O15067	[R].LSFAHPPSAEVEAIALATLHDR.[M]		0	1	2345.22		P50579	[R].MEEGEVYAIETFGSTGK.[G]		0	1	1847.84		P61081	[K].LVICPDEGFYK.[S]	1xCarbamidomethyl [C4]	0	1	1340.66		B5ME19	[R].MDEEFTK.[I]		0	2	899.382		P18206	[K].LVQAAQMLQSDPYSVPAR.[D]		0	1	1974.01		P06753	[K].LVIIEGDLER.[T]		0	1	1156.66		P49368
P26639	[R].IYGISFPDPK.[M]		0	1	1136.6		Q9UBV8	[R].LSFEDFVTMTASR.[M]		0	1	1503.71		P23246	[R].MEELHNQEMQK.[R]		0	3	1416.62		P55060	[K].LVLDAFALPLTNLFK.[A]		0	5	1674.98		P55072	[K].MDELQLFR.[G]		0	2	1051.52		Q99623	[K].IVQAEGEAEAAK.[M]		0	1	1215.62		Q15393	[R].IVILEYQPSK.[N]		0	1	1189.68		Q99714
P50454	[R].LYGPSSVSFADDFVR.[S]		0	2	1659.8		P33176	[K].ISFLENNLEQLTK.[V]		0	1	1548.83		P23246	[R].MEELHNQEMQK.[R]	1xOxidation [M9]	0	1	1432.62		Q00610	[K].IVLDNSVFSEHR.[N]		0	1	1415.73		P55010	[R].MDEISDHAK.[V]		0	1	1045.46		P50897	[R].LVQAEYWHDPIK.[E]		0	1	1498.77		P51148; P20339	[K].LVLLGESAVGK.[S]		0	2	1085.66		P21333
P11021	[K].LYGSAGPPPTGEEDTAEKDEL.[-]		1	1	2175.99		P53621	[K].LSFLYLITGNLEK.[L]		0	1	1510.85		Q13123	[K].MEADGVEVK.[R]		0	1	977.461		O14980	[K].LVLDSIIWAFK.[H]		0	1	1304.76		Q13148	[K].MDETDASSAVK.[V]		0	2	1153.5		Q06830	[R].LVQAFQFTDK.[H]		0	1	1196.63		P45974	[K].IVILPDYLEIAR.[D]		0	3	1414.83		P35580
P28838	[K].LYGSGDQEAWQK.[G]		0	1	1381.64		P23381	[K].ISFPAIQAAPSFSNSFPQIFR.[D]		0	1	2325.2		Q15233	[R].MEELHNQEVQK.[R]		0	3	1384.65		Q08752	[R].IVLELFADIVPK.[T]		0	1	1356.81		O60264	[K].MDGAPDGR.[G]		0	2	818.346		P10809	[K].LVQDVANNTNEEAGDGTTTATVLAR.[S]		0	1	2560.25		P00338	[K].LVIITAGAR.[Q]		0	3	913.583		Q00341
P68036	[K].IYHPNIDEK.[G]		0	1	1128.57		Q14697	[R].LSFQHDPETSVLVLR.[K]		0	3	1740.93		Q99661	[R].MEGAEINK.[S]		0	1	891.424		O00410	[K].LVLEQVVTSIASVADTAEEK.[F]		0	3	2102.12		Q96EB1	[K].MDLAESAK.[R]		0	1	864.413		P35580	[K].LVQEQGSHSK.[F]		0	1	1112.57		P04406	[K].LVINGNPITIFQER.[D]		0	6	1613.9		O95747
P61077	[KR].IYHPNINSNGSICLDILR.[S]	1xCarbamidomethyl [C13]	0	1	2099.07		P43686	[K].ISGADINSICQESGMLAVR.[E]	1xCarbamidomethyl [C10]	0	1	2020.98		Q9BXP5	[K].MEGGTENDLR.[I]		0	1	1121.49		P06576	[R].LVLEVAQHLGESTVR.[T]		0	4	1650.92		Q9Y383	[R].MDLGECLK.[V]	1xCarbamidomethyl [C6]	0	1	965.443		Q13347	[R].LWDCETGK.[Q]	1xCarbamidomethyl [C4]	0	2	1008.45		Q99459	[K].LVLPAPQISDAELQEVVK.[V]		0	1	1949.1		Q7Z3B4
P61088	[K].IYHPNVDK.[L]		0	1	985.51		Q00610	[R].ISGETIFVTAPHEATAGIIGVNR.[K]		0	1	2353.25		Q00610	[K].MEGNAEESTLFCFAVR.[G]	1xCarbamidomethyl [C12]	0	1	1860.83		O75844	[R].IVLFDTLLEEYSVLNK.[D]		0	1	1896.04		Q52LJ0	[K].MDLNSEQAEQLER.[I]		0	1	1562.71		P62140	[K].IVQMTEAEVR.[G]		0	2	1175.61		P54819	[K].LVSDEMVVELIEK.[N]		0	1	1503.8		Q16851
O60610	[K].LYKPEVQLR.[R]		0	1	1145.67		P54578	[R].LSGGGDWHIAYVLLYGPR.[R]		0	2	1974.02		Q15428	[K].MEKPPAPPSLPAGPPGVK.[R]		0	1	1769.96		Q8N201	[K].LVIFNELSSAR.[N]		0	1	1248.69		Q9H074	[K].MDMEEIIQR.[I]		0	1	1164.54		O60234	[RK].LVQTAELTK.[V]		0	1	1002.58		P26885	[K].LVIPSELGYGER.[G]		0	1	1332.72		Q6P2E9
Q969X6	[K].IYKPLLFMDLLDER.[T]		0	1	1765.96		P27708	[R].LSLDDLLQR.[L]		0	2	1072.6		Q9Y2Q3	[R].MELLAHLLGEK.[W]		0	1	1253.69		P06730	[K].IVIGYQSHADTATK.[S]		0	1	1503.78		Q86V81	[K].MDMSLDDIIK.[L]		0	1	1180.56		P02768	[R].LVRPEVDVMCTAFHDNEETFLK.[K]	1xCarbamidomethyl [C10]; 1xOxidation [M9]	0	1	2666.26		P41091	[K].IVLTNPVCTEVGEK.[I]	1xCarbamidomethyl [C8]	0	1	1558.81		P63241
P30613	[R].IYIDDGLISLVVQK.[I]		0	1	1575.9		O95831	[R].ISGLGLTPEQK.[Q]		0	1	1142.64		P49321	[R].MENGVLGNALEGVHVEEEEGEK.[T]		0	1	2369.09		Q3YEC7	[K].LVGSDQAPGR.[D]		0	1	999.522		Q9HC38	[K].MDPEGSK.[L]		0	7	763.329		P02100	[K].LVSAVAIALAHK.[Y]		0	1	1192.74		P62826	[K].LVLVGDGGTGK.[T]		0	1	1015.58		P63241
P49792	[K].LYLDGSEK.[C]		0	2	924.467		O95983	[K].LSGLNAFDIAEELVK.[T]		0	2	1618.87		P37837	[R].MESALDQLK.[Q]		0	3	1034.52		P62888	[K].LVILANNCPALR.[K]	1xCarbamidomethyl [C8]	0	1	1353.77		Q92499	[K].MDQAIIFCR.[T]	1xCarbamidomethyl [C8]	0	1	1153.55		Q9UPN3	[K].LVSDANEQYK.[L]		0	2	1166.57		Q15291	[R].IVIWDFLTR.[G]		0	1	1162.66		Q16401
O43684	[R].LYDVPANSMR.[L]		0	1	1165.57		Q86VP6	[K].ISGSILNELIGLVR.[S]		0	1	1483.88		O60610	[K].MESDFEQK.[L]		0	2	1013.42		Q99714	[R].LVGQGASAVLLDLPNSGGEAQAK.[K]		0	2	2195.17		P34932	[K].MDQPPQAK.[K]		0	2	914.44		P54819	[K].LVSDEMVVELIEK.[N]		0	1	1503.8		P33991	[K].LVIWGTDVNVAACK.[E]	1xCarbamidomethyl [C13]	0	1	1545.81		O14745
O00231	[K].LYDNLLEQNLIR.[V]		0	2	1503.82		O43707	[K].LSGSNPYTTVTPQIINSK.[W]		0	1	1920.01		O75381	[R].MEVQGEEEK.[R]		0	1	1078.47		P35580	[R].IVGLDQVTGMTETAFGSAYK.[T]		0	1	2088.03		Q04637	[R].MDQYFNQMEK.[I]		0	1	1333.56		P12081	[K].LVSELWDAGIK.[A]		0	1	1230.67		Q8TCS8	[K].IVMEAIQQASVAK.[K]		0	1	1387.76		O00571
Q9Y3F4	[R].IYDLNKPEAEPK.[E]		0	2	1416.74		Q9UBB4	[R].LSGVMVPAPIQDLEALR.[A]		0	1	1808.99		Q4U2R6	[R].MFADDLHNLNK.[R]		0	1	1317.63		O95782	[R].LVECLETVLNK.[A]	1xCarbamidomethyl [C4]	0	1	1317.71		P68104	[K].MDSTEPPYSQK.[R]		0	1	1282.56		P05787	[K].LVSESSDVLPK.[-]		0	2	1173.64		P02768	[K].LVNEVTEFAK.[T]		0	1	1149.62		P52815
O75643	[R].LYDLNHNEIGELIR.[M]		0	1	1698.88		P50583	[R].LSHEHQAYR.[W]		0	1	1140.55		O14579	[R].MFADYLAHESR.[R]		0	2	1339.61		P55060	[R].IVEDEPNK.[I]		0	2	943.473		P12004	[K].MPSGEFAR.[I]		0	1	894.414		O43707	[K].LVSIGAEEIVDGNAK.[M]		0	1	1514.81		P0DMV9	[R].LVNHFVEEFK.[R]		0	4	1261.66		P20700
P14314	[K].LWEEQLAAAK.[A]		0	1	1158.62		P62314	[K].LSHETVTIELK.[N]		0	3	1269.7		Q7L014	[R].MFDMGFEPQVMR.[I]		0	1	1487.65		Q08170	[R].LVEDKPGSR.[R]		0	1	1000.54		Q9UHX1	[K].MENGQSTAAK.[L]		0	1	1036.47		Q8IX12	[R].IVSQPQPAR.[R]		0	2	995.563		Q96AG4	[R].LVNLQHLDLLNNK.[L]		0	2	1533.87		P06753
Q16718	[K].LWEPLVEEPPADQWK.[W]		0	1	1836.92		Q9BXP5	[R].ISHGEVLEWQK.[T]		0	1	1325.68		Q96G03	[R].MEFGTAGLR.[A]		0	1	981.482		O94776	[R].LVEGESDNR.[N]		0	1	1018.48		P49756	[R].MEQEAER.[R]		0	2	892.383		P49368	[R].IVSRPEELREDDVGTGAGLLEIK.[K]		1	2	2496.33		P28331	[K].LVNQQLLADPLVPPQLTIK.[D]		0	3	2100.24		Q96E39
Q12904	[K].IWEQIQPDLHTNDECVATYK.[G]	1xCarbamidomethyl [C15]	0	1	2460.15		Q96PZ0	[R].ISHLNDLSIPVDEEDPSEDIFTVLTAEEK.[Q]		0	1	3255.58		P43243	[R].MDYEDDRLR.[D]		1	2	1212.53		Q13148	[R].LVEGILHAPDAGWGNLVYVVNYPK.[D]		0	1	2624.39		P63220	[R].MGESDDSILR.[L]		0	4	1122.51		P42677	[R].LVQSPNSYFMDVK.[C]		0	1	1527.75		Q92900	[K].LVNTINPGAR.[F]		0	1	1054.6		O14745
P49593	[R].LWEVAGQWQK.[Q]		0	1	1244.64		P49736	[R].ISHLPLVEELR.[S]		0	3	1305.75		Q9NRX1	[R].MDTEEARPAK.[R]		0	1	1147.54		Q92598	[K].LVEHFCAEFK.[T]	1xCarbamidomethyl [C6]	0	1	1279.61		P63220	[R].MGESDDSILR.[L]	1xOxidation [M1]	0	1	1138.5		P68036	[K].IYHPNIDEK.[G]		0	1	1128.57		Q08257	[K].IVLQNGAHEVFNHR.[E]		0	1	1633.86		P04181
Q96J01	[K].LWEVQCESPTFTVAWHPK.[R]	1xCarbamidomethyl [C6]	0	2	2215.06		P30101	[K].LSKDPNIVIAK.[M]		1	2	1197.72		O75643	[R].MDTDLETMDLDQGGEALAPR.[Q]		0	1	2177.97		Q7Z3B4	[K].LVEHGLNETIHIR.[G]		0	1	1530.84		P55265	[R].MGFTEVTPVTGASLR.[R]		0	1	1565.8		Q9Y3F4	[R].LWDHATMTEVK.[S]		0	2	1330.65		P54819	[K].LVSDEMVVELIEK.[N]	1xOxidation [M6]	0	1	1519.79		Q96C86
P49591	[R].IWGDCTVR.[K]	1xCarbamidomethyl [C5]	0	1	1006.48		P62805	[R].ISGLIYEETR.[G]		0	2	1180.62		P78527	[K].MAVLALLAK.[I]		0	1	929.585		P02545	[R].LVEIDNGK.[Q]		0	2	887.483		Q9UQ80	[K].MGGDIANR.[V]		0	3	833.393		Q6RFH5	[K].IWDLQGSEEPVFR.[A]		0	1	1575.78		Q12931	[K].LVSDGQALPEMEIHLQTNAEK.[G]		0	1	2323.16		P00491
Q9UNX4	[K].IWGLDFGDCHK.[S]	1xCarbamidomethyl [C9]	0	2	1347.62		P62701	[R].LSNIFVIGK.[G]		0	1	990.598		P49321	[R].MAVLNEQVK.[E]		0	1	1031.56		Q6P2E9	[R].IVELPAPADFLSLSSETKPK.[L]		0	1	2142.17		Q9UQ80	[K].MGGDIANR.[V]	1xOxidation [M1]	0	1	849.388		Q9Y3F4	[R].IYDLNKPEAEPK.[E]		0	1	1416.74		Q5UIP0	[R].LVSDIIDPVALEIPLSK.[N]		0	1	1822.06		Q9NR31; Q9Y6B6
Q9NS69	[R].LWGLTEMFPER.[V]		0	2	1378.68		P30876	[K].ISNLLSDYGYHLR.[G]		0	1	1550.8		P46060	[R].MAVQDAVDALMQK.[A]		0	1	1419.7		P63241	[K].IVEMSTSK.[T]	1xOxidation [M4]	0	3	910.455		Q12972	[K].MGGEDDELK.[G]		0	1	993.419		O00231	[K].LYDNLLEQNLIR.[V]		0	1	1503.82		Q92616	[K].IVVSNTPR.[T]		0	1	885.515		Q8TEQ6
Q9UHD1	[K].LWGVIDVK.[R]		0	2	929.545		Q14566	[R].ISNLIVLHLR.[K]		0	1	1177.74		P07437	[K].MAVTFIGNSTAIQELFK.[R]		0	4	1869.98		O75190	[R].IVENGQER.[V]		0	1	944.48		Q08211	[R].MGGEEAEIR.[F]		0	2	991.451		Q9UKF6	[R].LYEALTPVH.[-]		0	3	1042.56		P54577	[R].LVVVLCNLKPQK.[M]	1xCarbamidomethyl [C6]	0	2	1410.85		Q16531
P60709; P68032	[K].IWHHTFYNELR.[V]		0	5	1515.75		P20700	[R].LSSEMNTSTVNSAR.[E]		0	1	1496.7		P30520	[R].MCDLVSDFDGFSER.[F]	1xCarbamidomethyl [C2]	0	1	1677.69		Q16401	[R].IVENSDAVTEILNNAELLK.[Q]		0	2	2085.11		Q08211	[R].MGGEEAEIR.[F]	1xOxidation [M1]	0	1	1007.45		Q9HB71	[K].IYEDGDDDMK.[R]		0	4	1200.47		Q14692	[K].LVYAPLSGVGGVLYDK.[D]		0	1	1650.91		P54136
Q8NI36	[R].IWIFDGPTGEGR.[L]		0	1	1347.67		Q08J23	[K].LSSETYSQAK.[D]		0	1	1113.54		Q00839	[K].MCLFAGFQR.[K]	1xCarbamidomethyl [C2]	0	1	1129.53		A5YKK6	[R].IVEPPENIQEK.[I]		0	1	1295.68		P26639	[K].MGGEEKPIGAGEEK.[Q]		0	2	1431.68		Q9BXJ9	[K].IYEEAWTK.[Y]		0	1	1039.51		Q99798	[K].IVYGHLDDPASQEIER.[G]		0	1	1841.9		P11586
Q9NT62	[R].LWLFGYDEQR.[Q]		0	1	1326.65		Q9Y446	[R].LSSGFDDIDLPSAVK.[Y]		0	1	1563.79		Q9BXL5	[K].MCQEAAVPK.[I]	1xCarbamidomethyl [C2]	0	1	1033.48		O00571	[R].IVEQDTMPPK.[G]		0	1	1157.59		Q9Y266	[-].MGGEQEEER.[F]		0	1	1064.43		P25788	[K].LYEEGSNK.[R]		0	2	939.442		Q12788	[K].LWALQDFSCLK.[T]	1xCarbamidomethyl [C9]	0	1	1380.7		P07910
O14980	[R].IYLDMLNVYK.[C]		0	1	1271.67		Q7Z6Z7	[K].LSSIIDCTGTASYHGFLPVLVR.[N]	1xCarbamidomethyl [C7]	0	1	2406.25		Q9ULP9	[K].MDAAIQDLGPK.[E]		0	1	1158.58		P52815	[K].LVESLPQEIK.[A]		0	2	1155.66		P23246	[R].MGGGGAMNMGDPYGSGGQK.[F]		0	1	1771.72		P07954	[R].IYELAAGGTAVGTGLNTR.[I]		0	1	1763.93		P13639	[K].IWCFGPDGTGPNILTDITK.[G]	1xCarbamidomethyl [C3]	0	4	2105.04		P13995
Q96T88	[K].LWNEVLASLK.[D]		0	1	1172.67		P62241	[K].ISSLLEEQFQQGK.[L]		0	2	1506.78		Q6PKG0	[K].MDADGFLPITLIASFHR.[V]		0	1	1903.97		P38159	[R].IVEVLLMK.[D]	1xOxidation [M7]	0	2	960.58		Q96I24	[R].MGGGSIEVSVPR.[F]		0	1	1188.6		P07384	[K].LYELIITR.[Y]		0	1	1020.61		P04818	[K].IWDANGSR.[D]		0	1	918.443		P38159
Q5UIP0	[K].LWPLFVK.[L]		0	1	902.55		P50454	[K].LSSLIILMPHHVEPLER.[L]		0	3	1984.1		P13667	[K].MDATANDVPSDR.[Y]		0	1	1291.56		Q96C86	[R].IVFENPDPSDGFVLIPDLK.[W]		0	1	2115.1		P52272	[K].MGGMEGPFGGGMENMGR.[F]		0	1	1714.68		Q9UNM6	[K].LYENFISEFEHR.[V]		0	1	1583.75		Q13347	[R].LWDCETGK.[Q]	1xCarbamidomethyl [C4]	0	2	1008.45		P33176
Q9GZL7	[K].IWSTVPTDEEDEMEESTNRPR.[K]		0	1	2521.11		Q5VT52	[K].ISSILSSLTSVMK.[N]		0	1	1365.77		P30101	[K].MDATANDVPSPYEVR.[G]		0	1	1664.76		Q8N543	[K].LVFFEVSPVSFHQVSEVLSEEK.[S]		0	1	2536.3		O43765	[R].MGLALSSLNK.[H]		0	1	1033.57		Q8WWY3	[R].IYEYVESR.[M]		0	1	1058.52		Q9Y3F4	[R].LWDHATMTEVK.[S]		0	1	1330.65		P48556
O43172	[K].LWSVPDCNLLHTLR.[G]	1xCarbamidomethyl [C7]	0	2	1723.89		P10809	[K].ISSIQSIVPALEIANAHR.[K]		0	4	1919.07		P21333	[K].MDCQECPEGYR.[V]	2xCarbamidomethyl [C3; C6]	0	1	1444.53		P00491	[R].LVFGFLNGR.[A]		0	1	1022.58		P52272	[R].MGLAMGGGGGASFDR.[A]		0	1	1383.61		P20042	[R].LYFLQCETCHSR.[C]	2xCarbamidomethyl [C6; C9]	0	1	1613.72		Q9NVJ2	[K].IWDIGGQPR.[F]		0	2	1041.55		P51148; P20339
Q9UMS4	[R].IWSVPNASCVQVVR.[A]	1xCarbamidomethyl [C9]	0	1	1614.84		Q9Y3C4	[K].LSSQEESIGTLLDAIICR.[M]	1xCarbamidomethyl [C17]	0	2	2005.03		P15170	[K].MDDPTVNWSNER.[Y]		0	1	1463.62		Q9NR31; Q9Y6B6	[K].LVFLGLDNAGK.[T]		0	1	1146.65		Q6UN15	[R].MGLEVIPVTSTTNK.[I]		0	1	1489.79		P14625	[K].IYFMAGSSR.[K]		0	1	1031.5		Q15365	[R].LVVPATQCGSLIGK.[G]	1xCarbamidomethyl [C8]	0	1	1442.8		P11586
Q15029	[K].IYADTFGDINYQEFAK.[R]		0	1	1894.89		P37837	[K].LSSTWEGIQAGK.[E]		0	1	1276.65		P55072	[K].MDELQLFR.[G]		0	1	1051.52		Q8TEQ6	[R].IVFNLCPLQTEDDK.[Q]	1xCarbamidomethyl [C6]	0	1	1691.83		P41252	[K].MGITEYNNQCR.[A]	1xCarbamidomethyl [C10]	0	1	1385.59		P49915	[K].LYGAQFHPEVGLTENGK.[V]		0	1	1859.93		Q6RFH5	[K].IWDLQGSEEPVFR.[A]		0	1	1575.78		P46087
P50990	[K].LYAVHQEGNK.[N]		0	5	1158.59		P36776	[K].LSSDVLTLLIK.[Q]		0	2	1201.74		P55010	[R].MDEISDHAK.[V]		0	1	1045.46		Q16531	[K].LVFSNVNLK.[E]		0	1	1033.6		P31942	[R].MGMGNNYSGGYGTPDGLGGYGR.[G]		0	1	2180.91		P17812	[K].LYGDADYLEER.[H]		0	1	1343.61		O75533	[K].IWDPTPSHTPAGAATPGR.[G]		0	3	1831.91		P30085
Q01780	[K].LYCNVDSNK.[Q]	1xCarbamidomethyl [C3]	0	1	1112.5		P54577	[R].LSSVVTQHDSK.[K]		0	3	1200.62		Q13148	[K].MDETDASSAVK.[V]		0	2	1153.5		P54136	[K].IVFVPGCSIPLTIVK.[S]	1xCarbamidomethyl [C7]	0	3	1642.96		P52272	[R].MGPAMGPALGAGIER.[M]		0	2	1427.71		P62136; P36873; P62140	[R].IYGFYDECK.[R]	1xCarbamidomethyl [C8]	0	1	1194.51		P14314	[K].LWEEQLAAAK.[A]		0	2	1158.62		P29692
P54136	[K].IYDALDVSLIER.[G]		0	1	1406.75		Q9Y4E8	[K].ISTETEETEGSLHCCK.[D]	2xCarbamidomethyl [C14; C15]	0	1	1880.8		O60264	[K].MDGAPDGR.[G]		0	4	818.346		P13995	[K].LVGDVDFEGVR.[Q]		0	1	1205.62		Q9H0U4	[R].MGPGAASGGERPNLK.[I]		0	1	1441.72		P36542	[R].IYGLGSLALYEK.[A]		0	1	1326.73		Q05048	[K].LWEISTGR.[T]		0	1	961.51		Q8NEJ9
P22314	[R].IYDDDFFQNLDGVANALDNVDAR.[M]		0	1	2600.19		O60287	[R].ISTINILLSTLK.[T]		0	1	1315.82		Q9C0C9	[R].MDLFSALIK.[G]		0	1	1037.57		Q15046	[K].LVGEFLEVTCINPTFICDHPQIMSPLAK.[W]	2xCarbamidomethyl [C10; C17]	0	1	3229.61		P62820	[R].MGPGATAGGAEK.[S]		0	4	1046.49		Q9BVI4	[K].LYGLLDPSVFHVK.[Y]		0	1	1487.83		P49593	[R].LWEVAGQWQK.[Q]		0	1	1244.64		P37837
Q96KP4	[K].LYDDIDFDIEEFAK.[D]		0	1	1732.8		Q12972	[R].ISTLTIEEGNLDIQRPK.[R]		0	1	1927.05		Q9NQ29	[R].MDLGECTK.[I]	1xCarbamidomethyl [C6]	0	1	953.407		P21333	[K].IVGPSGAAVPCK.[V]	1xCarbamidomethyl [C11]	0	2	1155.62		P52272	[R].MGANSLER.[M]	1xOxidation [M1]	0	1	893.415		P26639	[R].IYGISFPDPK.[M]		0	1	1136.6		Q15029	[R].LWGDIYFNPK.[T]		0	1	1252.64		P18206
Q2TAL8	[K].LYDFYLFK.[C]		0	1	1108.57		P02008	[K].ISTQADTIGTETLER.[L]		0	1	1634.82		P21980	[R].MDLLPLHMGLHK.[L]		0	1	1404.75		Q12931	[K].LVSDGQALPEMEIHLQTNAEK.[G]		0	2	2323.16		Q10567; P63010	[K].MEPLNNLQVAVK.[N]		0	1	1355.74		P50454	[R].LYGPSSVSFADDFVR.[S]		0	1	1659.8		Q9UNX4	[K].IWGLDFGDCHK.[S]	1xCarbamidomethyl [C9]	0	1	1347.62		Q99623
O60884	[K].LYDILGVPPGASENELK.[K]		0	1	1814.95		A6NHR9	[K].LSTSGNRPPANAETFSCNK.[I]	1xCarbamidomethyl [C17]	0	1	2050.96		Q86V81	[K].MDMSLDDIIK.[L]		0	2	1180.56		P40937	[K].LVILDEADAMTQDAQNALR.[R]		0	1	2087.04		P52272	[R].MGANNLER.[M]	1xOxidation [M1]	0	1	920.425		P28838	[K].LYGSGDQEAWQK.[G]		0	1	1381.64		Q9NS69	[R].LWGLTEMFPER.[V]		0	1	1378.68		Q06830
P63244	[K].LWNTLGVCK.[Y]	1xCarbamidomethyl [C8]	0	1	1090.57		Q9NR30	[K].LSVACFYGGTPYGGQFER.[M]	1xCarbamidomethyl [C5]	0	1	2008.92		Q9HC38	[K].MDPEGSK.[L]		0	9	763.329		P49368	[R].IVLLDSSLEYK.[K]		0	1	1279.71		P52272	[R].MGAGLGHGMDR.[V]		0	1	1101.49		Q14152	[R].LYHDIAQQAFK.[F]		0	1	1333.69		P60709; P68032	[K].IWHHTFYNELR.[V]		0	2	1515.75		P10809
Q00610	[K].IYIDSNNNPER.[F]		0	1	1334.63		P00505	[R].ISVAGVTSSNVGYLAHAIHQVTK.[-]		0	1	2352.27		P78527	[K].MDPMNIWDDIITNR.[C]		0	2	1733.8		Q15393	[R].IVPGQFLAVDPK.[G]		0	2	1283.74		P37837	[R].MESALDQLK.[Q]		0	1	1034.52		O75643	[R].LYDLNHNEIGELIR.[M]		0	1	1698.88		Q8NI36	[R].IWIFDGPTGEGR.[L]		0	1	1347.67		P25787
P49720	[R].LYIGLAGLATDVQTVAQR.[L]		0	4	1889.05		P51610	[R].ISVATGALEAAQGSK.[S]		0	1	1402.75		P34932	[K].MDQPPQAK.[K]		0	4	914.44		P52209	[K].LVPLLDTGDIIIDGGNSEYR.[D]		0	2	2160.12		O60610	[K].MESDFEQK.[L]		0	1	1013.42		O60884	[K].LYDILGVPPGASENELK.[K]		0	1	1814.95		Q9NT62	[R].LWLFGYDEQR.[Q]		0	2	1326.65		P62140
Q9NZI8	[K].LYIGNLNESVTPADLEK.[V]		0	1	1875.97		O60610	[K].LSVEEFFMDLHNFR.[N]		0	1	1783.85		Q04637	[R].MDQYFNQMEK.[I]		0	1	1333.56		Q14204	[K].LVPLLLEDGGEAPAALEAALEEK.[S]		0	1	2348.26		Q99719	[R].MESPIPILPLPTPDAETEK.[L]		0	1	2078.07		P62750	[K].LYDIDVAK.[V]		0	2	936.504		P63244	[R].LWDLTTGTTTR.[R]		0	1	1264.65		Q8IYB8
P38646	[K].LYSPSQIGAFVLMK.[M]		0	4	1553.84		P49321	[K].LSVEESEAAGDGVDTK.[V]		0	1	1606.74		P07237	[K].MDSTANEVEAVK.[V]		0	1	1293.6		Q8N1F7	[K].LVPLNQESVEER.[V]		0	2	1412.74		Q9NTJ3	[K].MESQLQNDSK.[K]		0	1	1179.53		P54136	[K].IYDALDVSLIER.[G]		0	1	1406.75		Q5UIP0	[K].LWPLFVK.[L]		0	1	902.55		Q71UM5; P42677
Q9UJS0	[K].IYSTLAGTR.[K]		0	1	981.536		O75533	[K].LSSWDQAETPGHTPSLR.[W]		0	1	1881.91		P68104	[K].MDSTEPPYSQK.[R]		0	1	1282.56		P07996	[R].LVPNPDQK.[D]		0	1	910.499		O75381	[R].MEVQGEEEK.[R]		0	1	1078.47		P63244	[R].LWDLTTGTTTR.[R]		0	1	1264.65		P57721; Q15366	[R].LVVPASQCGSLIGK.[G]	1xCarbamidomethyl [C8]	0	2	1428.79		O60234
P21333	[R].LYSVSYLLK.[D]		0	1	1085.62		P29401	[K].ISSDLDGHPVPK.[Q]		0	3	1264.65		P07814	[K].MFEIVFEDPK.[I]		0	1	1254.61		O75390	[K].IVPNVLLEQGK.[A]		0	3	1209.72		O14579	[R].MFADYLAHESR.[R]		0	2	1339.61		O75533	[K].IWDPTPSHTPAGAATPGR.[G]		0	3	1831.91		P61224	[K].LVVLGSGGVGK.[S]		0	1	985.604		O60684; P52294
P30086	[K].LYTLVLTDPDAPSR.[K]		0	4	1560.83		P07814	[K].LSSCDSFTSTINELNHCLSLR.[T]	2xCarbamidomethyl [C4; C17]	0	1	2454.14		P13861	[K].MFESFIESVPLLK.[S]		0	2	1539.81		P49321	[K].LVPSQEETK.[L]		0	1	1030.54		Q7L014	[R].MFDMGFEPQVMR.[I]		0	1	1487.65		P14314	[K].LWEEQLAAAK.[A]		0	1	1158.62		Q96KR1	[K].LVSDSLSEHEK.[N]		0	1	1243.62		P02768
P62899	[K].LYTLVTYVPVTTFK.[N]		0	1	1644.92		Q71RC2	[R].ISRPHPSTAESK.[A]		0	1	1309.69		Q04637	[R].MFFDALYDEDVVK.[E]		0	2	1591.73		P46087	[R].LVPTGLDFGQEGFTR.[F]		0	2	1636.83		Q09161	[R].MFDYTDDPEGPVMPGSHSVER.[F]		0	1	2366.01		Q16718	[K].LWEPLVEEPPADQWK.[W]		0	1	1836.92		P12081	[K].LVSELWDAGIK.[A]		0	1	1230.67		P48047
Q5QJE6	[K].LYTSAPNTSQGK.[D]		0	1	1266.63		P42704	[K].ISNQFDWALMR.[L]		0	1	1380.67		P11586	[R].MFGIPVVVAVNAFK.[T]		0	3	1491.84		P30085	[K].IVPVEITISLLK.[R]		0	1	1324.85		Q92598	[K].MFEELGQR.[L]		0	1	1009.48		Q15029	[R].LWGDIYFNPK.[T]		0	1	1252.64		P05787	[K].LVSESSDVLPK.[-]		0	2	1173.64		P02100
Q29RF7	[K].LYTVCDVALCVINSK.[S]	2xCarbamidomethyl [C5; C10]	0	1	1754.88		O75694	[K].ISNQVDLSNVCAQYR.[Q]	1xCarbamidomethyl [C11]	0	1	1766.85		P41252	[K].MGITEYNNQCR.[A]	1xCarbamidomethyl [C10]	0	1	1385.59		P29692	[K].LVPVGYGIR.[K]		0	3	973.583		P07814	[K].MFEIVFEDPK.[I]		0	1	1254.61		Q9UNX4	[K].IWGLDFGDCHK.[S]	1xCarbamidomethyl [C9]	0	1	1347.62		O75874	[R].LVSGWVKPIIIGR.[H]		0	1	1437.89		Q9UPN3
Q9P2J5	[R].LYTWVEWVK.[E]		0	1	1223.65		O43707	[R].ISNRPAFMPSEGK.[M]		0	2	1433.72		P40939	[K].MGLVDQLVEPLGPGLKPPEER.[T]		0	2	2274.22		Q8NEJ9	[R].LVPVHYDETEAER.[E]		0	1	1557.75		P55060	[K].MFGMVLEK.[I]		0	2	954.479		Q9UHD1	[K].LWGVIDVK.[R]		0	2	929.545		P41091	[K].IVSLFAEHNDLQYAAPGGLIGVGTK.[I]		0	1	2570.36		Q13492
Q13084	[K].IYVAELIQQLQQQALSEPAVVQK.[R]		0	2	2596.43		P22102	[K].ISNTAISISDHTALAQFCK.[E]	1xCarbamidomethyl [C18]	0	1	2077.04		P31942	[R].MGMGNNYSGGYGTPDGLGGYGR.[G]		0	1	2180.91		P18206	[K].LVQAAQMLQSDPYSVPAR.[D]		0	1	1974.01		O14979	[K].MFIGGLSWDTSK.[K]		0	1	1341.65		P60709; P68032	[K].IWHHTFYNELR.[V]		0	3	1515.75		O43707	[K].LVSIGAEEIVDGNAK.[M]		0	1	1514.81		P54819
Q9UHX1	[R].IYVASVHQDLSDDDIK.[S]		0	1	1817.89		P48047	[R].LSNTQGVVSAFSTMMSVHR.[G]		0	1	2052		P52272	[R].MGPAMGPALGAGIER.[M]		0	2	1427.71		Q99623	[K].IVQAEGEAEAAK.[M]		0	1	1215.62		Q14103	[K].MFIGGLSWDTTK.[K]		0	2	1355.67		Q8NI36	[R].IWIFDGPTGEGR.[L]		0	1	1347.67		P55072	[R].IVSQLLTLMDGLK.[Q]		0	1	1430.83		Q12931
P14618	[K].IYVDDGLISLQVK.[Q]		0	1	1462.82		Q9NTJ5	[R].LSNTSPEFQEMSLLER.[A]		0	1	1880.91		P62820	[R].MGPGATAGGAEK.[S]		0	3	1046.49		P50897	[R].LVQAEYWHDPIK.[E]		0	1	1498.77		Q99547	[K].MFLKPQD.[-]		0	1	878.444		Q9NT62	[R].LWLFGYDEQR.[Q]		0	1	1326.65		Q8IX12	[R].IVSQPQPAR.[R]		0	1	995.563		O75390
Q07955	[R].IYVGNLPPDIR.[T]		0	6	1256.7		Q9HB71	[K].ISNYGWDQSDK.[F]		0	2	1312.58		P52272	[R].MGPLGLDHMASSIER.[M]		0	2	1613.78		Q06830	[R].LVQAFQFTDK.[H]		0	1	1196.63		P35244	[K].MFILSDGEGK.[N]		0	1	1096.53		Q9NVJ2	[K].IWDIGGQPR.[F]		0	4	1041.55		P49368	[R].IVSRPEELREDDVGTGAGLLEIK.[K]		1	3	2496.33		Q8N1F7
O15042	[K].LYSILQGDSPTK.[W]		0	1	1321.7		Q8IZ69	[K].LSPEELAELK.[T]		0	1	1128.61		P14866	[R].MGPPVGGHR.[R]		0	3	907.457		P10809	[K].LVQDVANNTNEEAGDGTTTATVLAR.[S]		0	1	2560.25		P69905	[R].MFLSFPTTK.[T]		0	1	1071.55		Q96FV9	[R].LWNLCPDNMEACK.[S]	2xCarbamidomethyl [C5; C12]	0	1	1650.71		Q9Y266	[R].LVSSDPEINTK.[K]		0	2	1202.63		Q14204
P14868	[K].IYVISLAEPR.[L]		0	2	1160.67		Q14651; P13796	[K].LSPEELLLR.[W]		0	2	1069.63		Q14847	[R].MGPSGGEGMEPER.[R]		0	1	1333.55		P25787	[K].LVQIEYALAAVAGGAPSVGIK.[A]		0	3	2027.15		P69905	[R].MFLSFPTTK.[T]	1xOxidation [M1]	0	2	1087.55		O43818	[R].LWQCGEGFR.[Q]	1xCarbamidomethyl [C4]	0	1	1152.53		P62244	[K].IVVNLTGR.[L]		0	2	871.536		P52209
P49588	[R].LYVTYFGGDEAAGLEADLECK.[Q]	1xCarbamidomethyl [C20]	0	1	2321.06		P49643	[K].ISPGGISQILDLVK.[G]		0	1	1439.85		Q14847	[R].MGPSGGEGMEPERR.[D]		1	1	1489.65		P62140	[K].IVQMTEAEVR.[G]		0	2	1175.61		Q99729	[K].MFVGGLSWDTSK.[K]		0	1	1327.64		Q9Y3F4	[R].LWQTVVGK.[T]		0	1	930.541		P08238	[R].LVSSPCCIVTSTYGWTANMER.[I]	2xCarbamidomethyl [C6; C7]	0	4	2432.1		P45974
O75530	[K].LYVWDLEVEDPHK.[A]		0	1	1642.81		Q13263	[K].LSPPYSSPQEFAQDVGR.[M]		0	2	1877.9		P52272	[R].MGQTMER.[I]	1xOxidation [M]	0	6	868.365		Q71UM5; P42677	[R].LVQSPNSYFMDVK.[C]		0	1	1527.75		Q92879	[K].MFVGQVPR.[T]		0	1	933.497		Q9GZL7	[K].IWSTVPTDEEDEMEESTNRPR.[K]		0	1	2521.11		P49588	[R].LVSVLQNK.[M]		0	1	900.551		P00338
Q9H8Y8	[K].LYVYNTDTDNCR.[E]	1xCarbamidomethyl [C11]	0	1	1533.66		P30626	[R].LSPQAVNSIAK.[R]		0	1	1127.64		Q8IWX8	[K].MGWSGSGGLGAK.[E]		0	1	1107.53		O60234	[RK].LVQTAELTK.[V]		0	1	1002.58		P60842; Q14240	[K].MFVLDEADEMLSR.[G]		0	1	1555.71		Q9UMS4	[R].IWSVPNASCVQVVR.[A]	1xCarbamidomethyl [C9]	0	1	1614.84		Q9Y4E8	[K].LVSWYTLMEGQEPIAR.[K]		0	1	1892.96		P04406
Q8IYB3	[K].MAAADSVQQR.[R]		0	1	1076.52		O14744	[K].LSPWIRPDSK.[V]		0	2	1198.66		P48444	[K].MHAPPINMESVHMK.[I]		0	1	1621.76		O60684; P52294	[K].IVQVALNGLENILR.[L]		0	2	1551.92		P60842; Q14240	[K].MFVLDEADEMLSR.[G]	1xOxidation [M1]	0	1	1571.71		Q15029	[K].IYADTFGDINYQEFAK.[R]		0	1	1894.89		P24666	[K].LVTDQNISENWR.[V]		0	1	1474.73		Q99459
P14866	[K].MAAAGGGGGGGR.[Y]		0	2	918.421		Q9BX68	[R].ISQAEEEDQQLLGHLLLVAK.[Q]		0	1	2234.2		Q14566	[R].MHCCDEVQPK.[H]	2xCarbamidomethyl [C3; C4]	0	1	1303.52		P02768	[R].LVRPEVDVMCTAFHDNEETFLK.[K]	1xCarbamidomethyl [C10]; 1xOxidation [M9]	0	2	2666.26		P52272	[R].MGAGMGFGLER.[M]		0	2	1125.52		Q16881	[R].LYAGSTVK.[C]		0	2	838.467		P80303	[R].LVTLEEFLK.[A]		0	1	1091.63		P42285
Q5T4S7	[K].MAAETDPHK.[S]		0	1	999.456		P12270	[R].LSQELEYLTEDVK.[R]		0	1	1566.79		O43684	[K].MHDLNTDQENLVGTHDAPIR.[C]		0	1	2276.07		P48047	[K].LVRPPVQVYGIEGR.[Y]		0	1	1582.91		P30520	[R].MCDLVSDFDGFSER.[F]	1xCarbamidomethyl [C2]	0	1	1677.69		Q9NV31	[K].LYALGLVPTR.[G]		0	3	1102.66		Q96AG4	[K].LVTLPVSFAQLK.[N]		0	2	1315.8		P26885
Q9P258	[K].MACGAEFSMIMDCK.[G]	2xCarbamidomethyl [C3; C13]	0	2	1650.65		Q14166	[K].LSQERPGVLLNQFPCENLLTVK.[D]	1xCarbamidomethyl [C15]	0	1	2555.37		Q8NI22	[K].MHDYDGNNLLDGLELSTAITHVHK.[E]		0	1	2693.3		P02100	[K].LVSAVAIALAHK.[Y]		0	1	1192.74		P29401	[R].MPSLPSYK.[V]		0	1	922.47		P50990	[K].LYAVHQEGNK.[N]		0	6	1158.59		P51692; P42229	[R].LVTQDTENELK.[K]		0	1	1289.66		Q08257
O94979	[R].MADAIILAIAGGQELLAR.[T]		0	2	1826.02		P23919	[K].LSQGVTLVVDR.[Y]		0	1	1186.68		P15374	[K].MHFESGSTLK.[K]		0	2	1136.54		Q13492	[K].LVSDDLDSSLANLVGNLGIGNGTTK.[N]		0	2	2473.28		P19388	[R].MQEENITR.[A]		0	3	1020.48		Q01780	[K].LYCNVDSNK.[Q]	1xCarbamidomethyl [C3]	0	1	1112.5		P07900	[R].LVTSPCCIVTSTYGWTANMER.[I]	2xCarbamidomethyl [C6; C7]	0	3	2446.12		P11171
O94979	[R].MADAIILAIAGGQELLAR.[T]	1xOxidation [M1]	0	1	1842.02		P49915	[K].ISQMPVILTPLHFDR.[D]		0	1	1766.96		Q92499	[R].MHNQIPQVTSDGK.[R]		0	1	1454.71		P50990	[R].LVPGGGATEIELAK.[Q]		0	3	1354.76		Q9Y490	[K].NCGQMSEIEAK.[V]	1xCarbamidomethyl [C2]	0	1	1266.55		P52788	[R].LYCPVEFSK.[E]	1xCarbamidomethyl [C3]	0	1	1142.56		Q9H2P9	[K].LVVADREEVEQEADNILK.[D]		1	1	2070.07		P41091
Q9HCD5	[K].MADEAILQER.[E]		0	1	1175.57		P49915	[K].ISQMPVILTPLHFDRDPLQK.[Q]		1	4	2348.28		Q92900	[R].MHPALSAFPSNIFYEGSLQNGVTAADR.[V]		0	1	2893.39		P35249	[K].IVILDEADSMTSAAQAALR.[R]		0	2	1975.02		O14964	[K].NCGQTVHDEVANK.[Q]	1xCarbamidomethyl [C2]	0	1	1471.66		P63244	[K].LWNTLGVCK.[Y]	1xCarbamidomethyl [C8]	0	1	1090.57		Q6P2Q9	[K].LVVDSHVQYR.[L]		0	2	1215.65		P08134; P61586
Q9BSL1	[K].MADVSAEEK.[K]		0	3	979.44		Q9Y277	[K].LSQNNFALGYK.[A]		0	1	1254.65		Q8WTS1	[K].MHPDIPVSVIFGAR.[S]		0	1	1538.81		P06727	[K].LVPFATELHER.[L]		0	1	1311.71		Q4VC31	[K].NCIAQTSAVVK.[N]	1xCarbamidomethyl [C2]	0	1	1190.62		P11586	[R].LVPSVNGVR.[R]		0	1	940.557		Q01469	[K].LVVECVMNNVTCTR.[I]	2xCarbamidomethyl [C5; C12]	0	1	1694.8		P62826
O00629	[K].MAEDEAETIGNLIEECGGLEK.[I]	1xCarbamidomethyl [C16]	0	2	2308.03		Q9UKV3	[R].LSQPESAEK.[H]		0	1	988.495		Q13347	[-].MKPILLQGHER.[S]		0	2	1321.74		P49589	[K].LVPEAVGDQK.[A]		0	2	1055.57		P11908	[K].NCIIVSPDAGGAK.[R]	1xCarbamidomethyl [C2]	0	1	1301.65		Q9BXP5	[K].MEGGTENDLR.[I]		0	1	1121.49		Q9GZS3	[K].IVSVGDDQEIHIYDCPI.[-]	1xCarbamidomethyl [C15]	0	1	1972.93		Q15393
Q06203	[K].LYVSNLGIGHTR.[Y]		0	1	1329.73		O94906	[R].LSQVSDSVSGQTVVDPK.[G]		0	1	1745.89		P22061	[K].MKPLMGVIYVPLTDK.[E]		0	2	1704.94		P06753	[K].LVIIEGDLER.[T]		0	1	1156.66		P61247	[K].NCLTNFHGMDLTR.[D]	1xCarbamidomethyl [C2]	0	2	1578.72		P49321	[R].MENGVLGNALEGVHVEEEEGEK.[T]		0	1	2369.09		Q9BUF5	[K].MASTFIGNSTAIQELFK.[R]		0	1	1857.94		P24928
Q6UN15	[R].MGLEVIPVTSTTNK.[I]		0	2	1489.79		P14866	[K].ISRPGDSDDSR.[S]		0	7	1204.56		P22061	[K].MKPLMGVIYVPLTDKEK.[Q]		1	1	1962.08		P48556	[K].LVLLELNFLPTTGTK.[L]		0	2	1658.97		P62241	[K].NCIVLIDSTPYR.[Q]	1xCarbamidomethyl [C2]	0	1	1450.74		Q99497	[K].MMNGGHYTYSENR.[V]	1xOxidation [M1]	0	1	1575.63		Q96EE3	[R].MATCSSDQSVK.[V]	1xCarbamidomethyl [C4]	0	2	1213.52		P33991
O75083	[R].LYSILGTTLK.[D]		0	2	1108.66		Q86UX7	[R].LTQLYEQAR.[W]		0	1	1121.59		P30085	[-].MKPLVVFVLGGPGAGK.[G]		0	1	1569.92		P09493	[K].LVIIESDLER.[A]		0	1	1186.67		Q04917	[K].NCNDFQYESK.[V]	1xCarbamidomethyl [C2]	0	2	1304.52		Q99832	[-].MMPTPVILLK.[E]		0	1	1142.67		P62753	[R].MATEVAADALGEEWK.[G]		0	1	1620.76		P02768
P22102	[R].IYSHSLLPVLR.[S]		0	1	1297.76		P52701	[K].ISEVVELLK.[K]		0	1	1029.62		P61204	[R].MLAEDELR.[D]		0	2	976.477		Q15393	[R].IVILEYQPSK.[N]		0	1	1189.68		Q13838	[K].NCPHIVVGTPGR.[I]	1xCarbamidomethyl [C2]	0	3	1306.67		Q5TFE4	[K].MMTPEVLAEAYGK.[K]		0	1	1439.69		Q96C36	[K].MLLDSEQHPCQLK.[D]	1xCarbamidomethyl [C10]	0	1	1598.77		P0DMV9
O00425	[K].LYIGNLSENAAPSDLESIFK.[D]		0	1	2181.11		O75937	[R].LTRPGSSYFNLNPFEVLQIDPEVTDEEIK.[K]		0	1	3350.68		P07910	[R].MIAGQVLDINLAAEPK.[V]		0	2	1682.91		P51148	[K].LVLLGESAVGK.[S]		0	1	1085.66		P10589	[R].NCPIDQHHR.[N]	1xCarbamidomethyl [C2]	0	1	1176.53		Q96G03	[R].MNDLTIIQTTQGFCR.[Y]	1xCarbamidomethyl [C14]	0	1	1797.86		Q9P2N5	[-].MLIEDVDALK.[S]		0	1	1146.61		Q16621
P41252	[R].LYLINSPVVR.[A]		0	2	1173.7		Q99598	[R].ITSAPDMEDILTESEIK.[L]		0	2	1891.92		P07910	[R].MIAGQVLDINLAAEPK.[V]	1xOxidation [M1]	0	1	1698.91		P45974	[K].IVILPDYLEIAR.[D]		0	1	1414.83		O15042	[R].NCGFVAFMNR.[R]	1xCarbamidomethyl [C2]	0	1	1215.54		Q96ST2	[K].MNEAAEEDR.[Q]		0	1	1064.43		P32322	[K].MLLHSEQHPGQLK.[D]		0	1	1517.79		Q96AG4
Q9H5Q4	[K].LYLIQMIPR.[Q]		0	2	1146.67		P46087	[R].LVPTGLDFGQEGFTR.[F]		0	1	1636.83		Q92621	[R].MLALALLDR.[I]		0	1	1015.6		P00338	[K].LVIITAGAR.[Q]		0	2	913.583		Q9Y5J1	[K].NCQHANAERPTVAR.[I]	1xCarbamidomethyl [C2]	0	2	1623.78		Q13263	[R].MNEAFGDTK.[F]		0	3	1012.44		Q01581	[R].MLLNDFLNDQNR.[D]		0	1	1492.72		Q92900
Q15645	[K].IYLSCLEELMK.[C]	1xCarbamidomethyl [C5]	0	1	1398.7		P30085	[K].IVPVEITISLLK.[R]		0	1	1324.85		O95394	[R].MGLLAVLR.[S]		0	1	872.539		P04406	[K].LVINGNPITIFQER.[D]		0	6	1613.9		Q9Y314	[K].NCTAGAVYTYHEK.[K]	1xCarbamidomethyl [C2]	0	1	1513.67		Q9UQE7	[K].MNLPGEVTFLPLNK.[L]		0	1	1572.85		O75643	[R].MLLQSSEGR.[C]		0	2	1020.51		Q9H583
Q99623	[R].IYLTADNLVLNLQDESFTR.[G]		0	2	2225.14		P29692	[K].LVPVGYGIR.[K]		0	3	973.583		P50552	[K].MQPDQQVVINCAIVR.[G]	1xCarbamidomethyl [C11]	0	1	1770.9		Q99459	[K].LVLPAPQISDAELQEVVK.[V]		0	1	1949.1		P60891	[R].NCTIVSPDAGGAK.[R]	1xCarbamidomethyl [C2]	0	1	1289.62		Q07864	[R].MNPAAFDFLLQR.[V]		0	1	1422.72		Q9GZZ1	[K].MLNHVLNICEK.[D]	1xCarbamidomethyl [C9]	0	1	1370.69		P49589
P33176; O60282	[K].LYLVDLAGSEK.[V]		0	1	1207.66		Q8NEJ9	[R].LVPVHYDETEAER.[E]		0	1	1557.75		Q6UN15	[R].MGLEVIPVTSTTNK.[I]		0	2	1489.79		P42285	[K].IVIPNEESVVIYYK.[I]		0	1	1665.91		P23193	[K].NCTYTQVQTR.[S]	1xCarbamidomethyl [C2]	0	1	1270.58		P22307	[K].MNPQSAFFQGK.[L]		0	1	1254.59		P22102	[K].MLNIHPSLLPSFK.[G]		0	1	1496.83		Q08J23
O15042	[R].LYLVSDVLYNSSAK.[V]		0	1	1571.83		Q99623	[K].IVQAEGEAEAAK.[M]		0	1	1215.62		O43765	[R].MGLALSSLNK.[H]		0	1	1033.57		P26885	[K].LVIPSELGYGER.[G]		0	1	1332.72		P49720	[K].NCVAIAADR.[R]	1xCarbamidomethyl [C2]	0	1	989.483		Q14683	[K].MNQVEDEVFEEFCR.[E]	1xCarbamidomethyl [C13]	0	1	1831.76		P13796	[K].MINLSVPDTIDER.[TA]		0	1	1502.75		P50990
Q96I99	[K].LYNLFLK.[I]		0	1	910.54		Q06830	[R].LVQAFQFTDK.[H]		0	1	1196.63		P55060	[K].MFGMVLEK.[I]		0	1	954.479		Q08257	[K].IVLQNGAHEVFNHR.[E]		0	1	1633.86		P14854	[R].NCWQNYLDFHR.[C]	1xCarbamidomethyl [C2]	0	3	1552.68		Q15050	[K].MNSGPPGLGGK.[R]		0	2	1014.5		P06744	[K].MIPCDFLIPVQTQHPIR.[K]	1xCarbamidomethyl [C4]	0	3	2065.07		Q15393
Q9Y4E8	[K].LYNLLLLR.[M]		0	2	1017.65		P10809	[K].LVQDVANNTNEEAGDGTTTATVLAR.[S]		0	1	2560.25		Q9BVL2	[K].MFLGDAVDVFETR.[R]		0	2	1499.72		Q5UIP0	[K].LVLSLEPLEHPLISSPSFFSK.[H]		0	2	2340.28		Q99459	[K].NDFEIVLPENAEK.[E]		0	2	1517.75		Q12931	[R].MNTLQAIWMMDPK.[D]		0	3	1578.75		P23528	[K].MLPDKDCR.[Y]	1xCarbamidomethyl [C7]	1	3	1034.48		Q15291
O60506	[K].LYNNHEIR.[S]		0	1	1058.54		P25787	[K].LVQIEYALAAVAGGAPSVGIK.[A]		0	2	2027.15		O14979	[K].MFIGGLSWDTSK.[K]		0	2	1341.65		P11171	[R].IVITGDADIDHDQVLVQAIK.[E]		0	1	2163.17		P63208	[K].NDFTEEEEAQVR.[K]		0	1	1466.64		P02100	[K].MNVEEAGGEALGR.[L]		0	1	1332.62		Q15021	[R].MLPLIWSK.[E]		0	1	987.57		Q08170
Q9BT78	[K].LYNNITFEELGALLEIPAAK.[A]		0	2	2219.2		P62140	[K].IVQMTEAEVR.[G]		0	2	1175.61		Q14103	[K].MFIGGLSWDTTK.[K]		0	1	1355.67		P41091	[K].IVLTNPVCTEVGEK.[I]	1xCarbamidomethyl [C8]	0	1	1558.81		Q9Y5Q8	[R].NDGAENSCTER.[D]	1xCarbamidomethyl [C8]	0	2	1252.49		P62244	[R].MNVLADALK.[S]		0	2	974.534		Q9Y4Z0	[-].MLPLSLLK.[T]		0	2	914.574		O15042
O75533	[K].IYNSIYIGSQDALIAHYPR.[I]		0	1	2194.13		P42677	[R].LVQSPNSYFMDVK.[C]		0	1	1527.75		P35244	[K].MFILSDGEGK.[N]		0	1	1096.53		P62826	[K].LVLVGDGGTGK.[T]		0	2	1015.58		O60763	[R].NDGVLLLQALTR.[S]		0	1	1312.76		P17980	[K].MNVSPDVNYEELAR.[C]		0	1	1636.76		Q15287	[R].MLPPPPMWR.[R]		0	1	1124.57		O60506
P78527	[R].LYSLALHPNAFK.[R]		0	1	1373.76		O75390	[K].IVPNVLLEQGK.[A]		0	3	1209.72		P69905	[R].MFLSFPTTK.[T]		0	1	1071.55		P35237	[R].LVLVNAVYFR.[G]		0	1	1193.7		P61981	[K].NCSETQYESK.[V]	1xCarbamidomethyl [C2]	0	1	1245.51		O43776	[R].MNYSDAIVWLK.[E]		0	1	1339.67		P78371	[R].MLPTIIADNAGYDSADLVAQLR.[A]		0	3	2347.2		Q9Y266
Q9ULC4	[K].LYPAAVDTIVAIMAEGK.[Q]		0	5	1761.95		O60684; P52294	[K].IVQVALNGLENILR.[L]		0	2	1551.92		P69905	[R].MFLSFPTTK.[T]	1xOxidation [M1]	0	2	1087.55		Q15291	[R].IVIWDFLTR.[G]		0	1	1162.66		Q9Y2R9	[K].NCEPMIGLVPILK.[G]	1xCarbamidomethyl [C2]	0	1	1483.8		P37235	[K].MPEDESTPEK.[R]		0	1	1162.49		P78371	[R].MLPTIIADNAGYDSADLVAQLR.[A]	1xOxidation [M1]	0	1	2363.19		P23246
P61421	[R].LYPEGLAQLAR.[A]		0	1	1230.68		P48047	[K].LVRPPVQVYGIEGR.[Y]		0	1	1582.91		P37837	[R].MFNAENGK.[-]		0	2	910.409		P33991	[K].LVIWGTDVNVAACK.[E]	1xCarbamidomethyl [C13]	0	1	1545.81		O60684; P52294	[R].NAVWALSNLCR.[G]	1xCarbamidomethyl [C10]	0	1	1303.66		P28838	[R].MPLFEHYTR.[Q]		0	1	1193.58		Q8NBJ5	[K].MLPVDEFLPVMFDK.[H]		0	2	1680.84		P52272
P83731	[K].IYPGHGR.[R]		0	4	799.421		P02100	[K].LVSAVAIALAHK.[Y]		0	1	1192.74		Q99729	[K].MFVGGLSWDTSK.[K]		0	1	1327.64		Q9Y3I0	[K].LVMEEAPESYK.[N]		0	1	1295.62		P61086	[R].NAVIVALSSK.[S]		0	1	1001.6		P14550	[K].MPILGLGTWK.[S]		0	2	1115.63		Q9Y3I0	[R].MLQADPNK.[V]		0	1	916.456		O43765
P52788	[R].IYPHGLVLLDLQSYDGDAQGK.[E]		0	1	2302.17		Q13492	[K].LVSDDLDSSLANLVGNLGIGNGTTK.[N]		0	2	2473.28		Q92879	[K].MFVGQVPR.[T]		0	1	933.497		P02768	[K].LVNEVTEFAK.[T]		0	1	1149.62		Q8N1G4	[R].NALGPGLSPELGPLPALR.[V]		0	1	1772.01		P09211	[-].MPPYTVVYFPVR.[G]		0	2	1468.77		P84085	[K].MLQEDELR.[D]		0	1	1033.5		P52272
Q9NQT5	[K].LYPLEIVFGMNGR.[I]		0	1	1508.79		P54819	[K].LVSDEMVVELIEK.[N]		0	3	1503.8		P60842; Q14240	[K].MFVLDEADEMLSR.[G]		0	3	1555.71		P0DMV9	[R].LVNHFVEEFK.[R]		0	3	1261.66		O75643	[R].NALLQLTDSQIADVAR.[F]		0	2	1727.93		P29401	[R].MPSLPSYK.[V]		0	1	922.47		Q9BWJ5	[K].MLQPCGPPADKPEEN.[-]	1xCarbamidomethyl [C5]	0	1	1682.75		Q6UN15
Q8TCS8	[K].LYPNMTAVLLHNTQLDQR.[K]		0	1	2127.1		Q12931	[K].LVSDGQALPEMEIHLQTNAEK.[G]		0	2	2323.16		P60842; Q14240	[K].MFVLDEADEMLSR.[G]	1xOxidation [M1]	0	1	1571.71		Q96AG4	[R].LVNLQHLDLLNNK.[L]		0	1	1533.87		Q00013	[K].NALLSQNPEK.[F]		0	1	1113.59		Q99497	[K].MMNGGHYTYSENR.[V]		0	1	1559.64		Q96L21; P27635	[K].MLSCAGADR.[L]	1xCarbamidomethyl [C4]	0	2	980.429		P41252
Q5RKV6	[R].LYPVLQQSLVR.[A]		0	1	1315.77		Q5UIP0	[R].LVSDIIDPVALEIPLSK.[N]		0	2	1822.06		P52272	[R].MGAGLGHGMDR.[V]		0	2	1101.49		Q92900	[K].LVNTINPGAR.[F]		0	1	1054.6		Q9GZT3	[R].NALQQENHIIDGVK.[V]		0	1	1578.82		Q92945	[K].MMLDDIVSR.[G]		0	1	1079.52		P40926	[K].MISDAIPELK.[A]		0	2	1116.6		P40939
Q15019	[R].LYPWGVVEVENPEHNDFLK.[L]		0	2	2285.12		P05787	[K].LVSESSDVLPK.[-]		0	1	1173.64		P52272	[R].MGAGMGFGLER.[M]		0	2	1125.52		Q9H583	[K].LVPDLLAIVQR.[K]		0	3	1236.77		P60228	[R].NALSSLWGK.[L]		0	2	975.526		O60610	[R].MMHSNMETLYK.[E]		0	1	1384.61		P49368	[K].MLLDPMGGIVMTNDGNAILR.[E]	1xOxidation [M1]	0	1	2147.07		Q9BSC4
P20073	[R].LYQAGEGR.[L]		0	1	893.448		P36776	[K].IVSGEAESVEVTPENLQDFVGKPVFTVER.[M]		0	1	3175.62		P52272	[R].MGAGMGFGLER.[M]	1xOxidation [M1]	0	1	1141.51		Q08J23	[K].IVPEGEWGQFMDALR.[E]		0	2	1747.85		P31930	[R].NALVSHLDGTTPVCEDIGR.[S]	1xCarbamidomethyl [C14]	0	1	2054		Q08J23	[R].MMGLEVLGEK.[K]		0	2	1106.56		P49368	[K].MLLDPMGGIVMTNDGNAILR.[E]		0	2	2131.07		P31942
P43246	[R].LYQGINQLPNVIQALEK.[H]		0	2	1941.08		O75874	[R].LVSGWVKPIIIGR.[H]		0	1	1437.89		P52272	[R].MGANSLER.[M]	1xOxidation [M1]	0	1	893.415		Q9Y4E8	[K].LYNLLLLR.[M]		0	1	1017.65		P55036	[R].NAMGSLASQATK.[D]		0	1	1178.58		Q9NXG2	[R].MLPISGTCK.[A]	1xCarbamidomethyl [C8]	0	1	1006.51		P54136	[R].MLLCEAVAAVMAK.[G]	1xCarbamidomethyl [C4]	0	1	1406.72		Q9H0U4
O14818	[R].LYQTDPSGTYHAWK.[A]		0	1	1666.79		P41091	[K].IVSLFAEHNDLQYAAPGGLIGVGTK.[I]		0	2	2570.36		P63220	[R].MGESDDSILR.[L]		0	2	1122.51		Q9BT78	[K].LYNNITFEELGALLEIPAAK.[A]		0	2	2219.2		Q99615	[K].NANAVMEYEK.[I]		0	1	1168.53		Q15287	[R].MLPPPPMWR.[R]		0	2	1124.57		P09211	[R].MLLADQGQSWK.[E]		0	1	1276.64		P62820
P53396	[K].LYRPGSVAYVSR.[S]		0	1	1367.74		P02768	[R].LVRPEVDVMCTAFHDNEETFLK.[K]	1xCarbamidomethyl [C10]; 1xOxidation [M9]	0	1	2666.26		P63220	[R].MGESDDSILR.[L]	1xOxidation [M1]	0	1	1138.5		O75533	[K].IYNSIYIGSQDALIAHYPR.[I]		0	1	2194.13		Q92616	[K].NAPNDASYDAVR.[Q]		0	1	1292.59		P84085	[K].MLQEDELR.[D]		0	1	1033.5		P22061	[K].MKPLMGVIYVPLTDK.[E]		0	2	1704.94		P52272
Q92616	[K].LYRPPPVLDALGR.[V]		0	1	1466.85		O43707	[K].LVSIGAEEIVDGNAK.[M]		0	1	1514.81		P55265	[R].MGFTEVTPVTGASLR.[R]		0	1	1565.8		P52272	[K].MGGMEGPFGGGMENMGR.[F]		0	1	1714.68		Q99615	[K].NAQAQQEFK.[N]		0	1	1063.52		P32780	[R].MLQEDPVLFQLYK.[D]		0	1	1623.85		P07910	[R].MIAGQVLDINLAAEPK.[V]		0	1	1682.91		Q14847
P21281	[R].IYPEEMIQTGISAIDGMNSIAR.[G]		0	2	2409.18		Q8N1F7	[K].LVPLNQESVEER.[V]		0	2	1412.74		Q9UQ80	[K].MGGDIANR.[V]		0	2	833.393		O43765	[R].MGLALSSLNK.[H]		0	1	1033.57		P11717	[R].NAQSNALQER.[E]		0	1	1130.55		Q9BWJ5	[K].MLQPCGPPADKPEEN.[-]	1xCarbamidomethyl [C5]	0	1	1682.75		P07910	[R].MIAGQVLDINLAAEPK.[V]	1xOxidation [M1]	0	2	1698.91		Q9Y6W5
Q8IWA0	[K].LWDYIDGILIK.[T]		0	1	1348.75		P52209	[K].LVPLLDTGDIIIDGGNSEYR.[D]		0	2	2160.12		Q12972	[K].MGGEDDELK.[G]		0	1	993.419		P52272	[R].MGLAMGGGGGASFDR.[A]		0	2	1383.61		Q99615	[K].NASEDEIKK.[A]		1	1	1033.52		Q15154	[R].MLQQQEQLR.[A]		0	1	1173.6		Q92621	[R].MLALALLDR.[I]		0	1	1015.6		P49792
P41252	[K].MGITEYNNQCR.[A]	1xCarbamidomethyl [C10]	0	1	1385.59		P00338	[K].LVIITAGAR.[Q]		0	3	913.583		Q08211	[R].MGGEEAEIR.[F]	1xOxidation [M1]	0	1	1007.45		Q6UN15	[R].MGLEVIPVTSTTNK.[I]		0	2	1489.79		Q99460	[K].NASNDIVR.[H]		0	1	888.453		Q03701	[K].MLSALLTGVNR.[A]		0	1	1174.66		P26639	[R].MIAILTENYGGK.[W]		0	1	1309.68		Q9P258
Q9BSC4	[K].MGIYYIPVLGPAPR.[W]		0	1	1546.85		P04406	[K].LVINGNPITIFQER.[D]		0	6	1613.9		P26639	[K].MGGEEKPIGAGEEK.[Q]		0	1	1431.68		P41252	[K].MGITEYNNQCR.[A]	1xCarbamidomethyl [C10]	0	1	1385.59		P35520	[R].NASNPLAHYDTTADEILQQCDGK.[L]	1xCarbamidomethyl [C20]	0	1	2561.16		P27635	[K].MLSCAGADR.[L]	1xCarbamidomethyl [C4]	0	2	980.429		Q01813	[R].MLAIYDGFDGFAK.[G]		0	1	1447.69		Q13435
Q9NUQ9	[R].MSLFYAEATPMLK.[T]		0	1	1501.74		Q99459	[K].LVLPAPQISDAELQEVVK.[V]		0	1	1949.1		Q9Y266	[-].MGGEQEEER.[F]		0	1	1064.43		P40939	[K].MGLVDQLVEPLGPGLKPPEER.[T]		0	3	2274.22		Q96QC0	[K].NASTVVVSDK.[Y]		0	2	1019.54		P40926	[K].MISDAIPELK.[A]		0	1	1116.6		Q7Z7F7	[R].MLAMPIDLDTLSPEER.[R]		0	1	1830.9		Q9UQ80
P05023	[K].MSINAEEVVVGDLVEVK.[G]		0	2	1830.95		P42285	[K].IVIPNEESVVIYYK.[I]		0	1	1665.91		P23246	[R].MGGGGAMNMGDPYGSGGQK.[F]		0	1	1771.72		Q9BSC4	[K].MGIYYIPVLGPAPR.[W]		0	1	1546.85		Q99615	[K].NASYYGNR.[A]		0	1	944.422		P19367; P52789	[K].MISGMYLGEIVR.[NH]		0	1	1368.7		Q96J01	[K].MLASASEDHFIDIAEVETGDK.[L]		0	1	2278.05		P48444
Q08752	[K].MSNWQGAIDSCLEALELDPSNTK.[A]	1xCarbamidomethyl [C11]	0	1	2579.18		P26885	[K].LVIPSELGYGER.[G]		0	1	1332.72		Q96I24	[R].MGGGSIEVSVPR.[F]		0	1	1188.6		P31942	[R].MGMGNNYSGGYGTPDGLGGYGR.[G]		0	1	2180.91		Q9UKX7	[K].NATMPVTMLIR.[V]		0	1	1246.66		P18206	[R].MQEAMTQEVSDVFSDTTTPIK.[L]		0	2	2358.08		Q9NYF8	[K].MIASDSHRPEVK.[L]		0	1	1369.69		Q14566
P49588	[K].MSNYDTDLFVPYFEAIQK.[G]		0	1	2181.02		Q08257	[K].IVLQNGAHEVFNHR.[E]		0	1	1633.86		P52272	[K].MGGMEGPFGGGMENMGR.[F]		0	2	1714.68		P52272	[R].MGPAMGPALGAGIER.[M]		0	1	1427.71		O95757	[K].NAVEEYVYDFR.[D]		0	1	1404.64		Q04637	[K].MLTEAIMHDCVVK.[L]	1xCarbamidomethyl [C10]	0	1	1546.74		P49792	[K].MICQQVEAIK.[K]	1xCarbamidomethyl [C3]	0	1	1219.62		O43684
Q9Y305	[K].MSPLSIVTALVDK.[I]		0	1	1373.77		Q5UIP0	[K].LVLSLEPLEHPLISSPSFFSK.[H]		0	1	2340.28		P52272	[R].MGLAMGGGGGASFDR.[A]		0	1	1383.61		Q9H0U4	[R].MGPGAASGGERPNLK.[I]		0	1	1441.72		Q92598	[K].NAVEEYVYEFR.[D]		0	1	1418.66		P17987	[K].MLVDDIGDVTITNDGATILK.[L]		0	1	2104.08		P19367; P52789	[K].MISGMYLGEIVR.[NH]		0	1	1368.7		Q8NI22
O00567	[K].MSQVAPSLSALIGEAVGAR.[L]		0	2	1856.99		P11171	[R].IVITGDADIDHDQVLVQAIK.[E]		0	1	2163.17		P22087	[K].MQQENMKPQEQLTLEPYER.[D]		0	1	2392.13		P62820	[R].MGPGATAGGAEK.[S]		0	2	1046.49		P34932	[K].NAVEEYVYEMR.[D]		0	2	1402.63		Q13263	[K].MIVDPVEPHGEMK.[F]		0	3	1481.71		O43707	[K].MLDAEDIVNTARPDEK.[A]		0	3	1816.87		P26639
Q9UQ35	[R].MSQVPAPVPLMSLR.[T]		0	1	1525.82		P41091	[K].IVLTNPVCTEVGEK.[I]	1xCarbamidomethyl [C8]	0	1	1558.81		Q9UNE7	[K].MQQHEQALADCR.[R]	1xCarbamidomethyl [C11]	0	1	1486.65		P52272	[R].MGPLGLDHMASSIER.[M]		0	1	1613.78		P38646	[K].NAVITVPAYFNDSQR.[Q]		0	1	1694.85		Q9NQG5	[R].MLVEYTQNQK.[D]		0	1	1253.62		P54886	[K].MIDLIIPR.[G]		0	1	970.575		P15374
O43617	[K].MSSELFTLTYGALVTQLCK.[D]	1xCarbamidomethyl [C18]	0	1	2162.09		P62826	[K].LVLVGDGGTGK.[T]		0	2	1015.58		P40763	[K].MQQLEQMLTALDQMR.[R]		0	1	1835.88		P14866	[R].MGPPVGGHR.[R]		0	2	907.457		P51665	[K].NDIAINELMK.[R]		0	1	1160.6		P38919	[K].MLVLDEADEMLNK.[G]		0	1	1520.73		O00571; Q92841; P17844	[R].MLDMGFEPQIR.[RK]		0	1	1336.64		Q08211
P31939	[R].MSSFGDFVALSDVCDVPTAK.[I]	1xCarbamidomethyl [C14]	0	2	2145.98		Q14204	[K].LVPLLLEDGGEAPAALEAALEEK.[S]		0	2	2348.26		O75367	[K].NCLALADDK.[K]	1xCarbamidomethyl [C2]	0	1	1019.48		Q14847	[R].MGPSGGEGMEPER.[R]		0	1	1333.55		P19338	[K].NDLAVVDVR.[I]		0	1	1000.54		P48643	[K].MLVIEQCK.[N]	1xCarbamidomethyl [C7]	0	2	1020.52		Q7L014	[R].MIDMLAANSGR.[V]		0	1	1178.57		P63220
Q15424	[K].MSSPEDDSDTK.[R]		0	2	1211.47		Q15291	[R].IVIWDFLTR.[G]		0	1	1162.66		Q4VC31	[K].NCIAQTSAVVK.[N]	1xCarbamidomethyl [C2]	0	1	1190.62		Q14847	[R].MGPSGGEGMEPERR.[D]		1	1	1489.65		O43324	[K].NDIHTLLK.[D]		0	1	953.541		O00410	[R].MLVQCMQDQEHPSIR.[T]	1xCarbamidomethyl [C5]	0	1	1871.86		O00154	[K].MIEEAGAIISTR.[H]		0	1	1290.67		Q9NTJ3
P54577	[K].MSSSEEESK.[I]		0	1	1013.41		Q9Y3I0	[K].LVMEEAPESYK.[N]		0	1	1295.62		P11908	[K].NCIIVSPDAGGAK.[R]	1xCarbamidomethyl [C2]	0	1	1301.65		P49792	[K].MGQHSSNVQWR.[A]		0	1	1329.61		P30043	[R].NDLSPTTVMSEGAR.[N]		0	1	1477.7		P40227	[K].MLVSGAGDIK.[L]		0	2	990.529		P11172	[K].MLEILEQQK.[K]		0	1	1131.61		O00232
P26583; P09429	[K].MSSYAFFVQTCR.[E]	1xCarbamidomethyl [C11]	0	1	1496.67		P02768	[K].LVNEVTEFAK.[T]		0	1	1149.62		P61247	[K].NCLTNFHGMDLTR.[D]	1xCarbamidomethyl [C2]	0	2	1578.72		Q9P258	[K].MGQLGLGNQTDAVPSPAQIMYNGQPITK.[M]		0	1	2929.45		Q9UN37	[R].NENESEAAR.[R]		0	4	1019.44		Q9Y4E8	[K].MIVTDIYNHR.[F]		0	1	1261.64		O00148; Q13838	[K].MLEQLDMR.[R]	1xOxidation [M1]	0	1	1051.49		O75381
P17980	[K].MSTEEIIQR.[T]		0	1	1106.55		Q8N1F7	[K].IVNGHLQPNLVDLCASVAELDDK.[S]	1xCarbamidomethyl [C14]	0	1	2520.28		P62241	[K].NCIVLIDSTPYR.[Q]	1xCarbamidomethyl [C2]	0	1	1450.74		P48444	[K].MHAPPINMESVHMK.[I]		0	1	1621.76		Q13451	[R].NEPFVFSLGK.[G]		0	1	1137.59		Q15046	[K].MLVVGGIDR.[V]		0	1	959.534		Q9UL25	[R].MIETAQVDER.[A]		0	1	1191.57		Q7L014
P48729	[K].MSTPVEVLCK.[G]	1xCarbamidomethyl [C9]	0	1	1163.58		P0DMV9	[R].LVNHFVEEFK.[R]		0	3	1261.66		Q04917	[K].NCNDFQYESK.[V]	1xCarbamidomethyl [C2]	0	1	1304.52		O43684	[K].MHDLNTDQENLVGTHDAPIR.[C]		0	1	2276.07		P51148	[K].NEPQNATGAPGR.[N]		0	2	1211.58		A0AVT1	[K].MLYVPVMPGHAK.[R]		0	1	1342.7		P09874	[K].MIFDVESMK.[K]		0	1	1099.52		P13861
P78527	[R].MSTSPEAFLALR.[S]		0	1	1322.68		Q96AG4	[R].LVNLQHLDLLNNK.[L]		0	1	1533.87		Q13838	[K].NCPHIVVGTPGR.[I]	1xCarbamidomethyl [C2]	0	3	1306.67		Q8NI22	[K].MHDYDGNNLLDGLELSTAITHVHK.[E]		0	2	2693.3		P27694	[K].NEQAFEEVFQNANFR.[S]		0	1	1842.84		Q86VP6	[R].MLTGPVYSQSTALTHK.[Q]		0	1	1733.89		P60228	[R].MLFDYLADK.[H]		0	2	1115.54		Q04637
P78347	[R].MSVDAVEIETLR.[K]		0	1	1362.69		Q92900	[K].LVNTINPGAR.[F]		0	1	1054.6		O00148	[K].NCPHVVVGTPGR.[I]	1xCarbamidomethyl [C2]	0	1	1292.65		Q92499	[R].MHNQIPQVTSDGK.[R]		0	1	1454.71		Q9UJU6	[R].NEQESAVHPR.[E]		0	2	1166.55		Q15021	[R].MLPLIWSK.[E]		0	1	987.57		Q9Y333	[-].MLFYSFFK.[S]		0	1	1082.54		P11586
Q2NL82	[K].MSVLNMVVR.[R]		0	2	1048.56		Q9H583	[K].LVPDLLAIVQR.[K]		0	3	1236.77		Q9Y5J1	[K].NCQHANAERPTVAR.[I]	1xCarbamidomethyl [C2]	0	3	1623.78		Q13347	[-].MKPILLQGHER.[S]		0	2	1321.74		Q14152	[K].NETDEDGWTTVR.[R]		0	1	1422.61		P19388	[R].MQEENITR.[A]		0	1	1020.48		Q15532	[K].MLDDNNHLIQCIMDSQNK.[G]	1xCarbamidomethyl [C11]	0	1	2188.98		O14979
P06748	[K].MSVQPTVSLGGFEITPPVVLR.[L]		0	4	2227.22		Q08J23	[K].IVPEGEWGQFMDALR.[E]		0	2	1747.85		P61981	[K].NCSETQYESK.[V]	1xCarbamidomethyl [C2]	0	1	1245.51		P22061	[K].MKPLMGVIYVPLTDK.[E]		0	2	1704.94		Q8WUM0	[K].NETIAQEDK.[I]		0	1	1047.5		Q96SB4	[R].MQEIEEMEK.[E]		0	1	1166.51		Q04637	[K].MLTEAIMHDCVVK.[L]	1xCarbamidomethyl [C10]	0	1	1546.74		Q14103
P06748	[K].MSVQPTVSLGGFEITPPVVLR.[L]	1xOxidation [M1]	0	5	2243.21		P50990	[R].LVPGGGATEIELAK.[Q]		0	3	1354.76		P60891	[R].NCTIVSPDAGGAK.[R]	1xCarbamidomethyl [C2]	0	1	1289.62		P30085	[-].MKPLVVFVLGGPGAGK.[G]		0	1	1569.92		P09622	[K].NETLGGTCLNVGCIPSK.[A]	2xCarbamidomethyl [C8; C13]	0	2	1819.87		Q15424	[K].MSSPEDDSDTK.[R]		0	2	1211.47		Q86VP6	[R].MLTGPVYSQSTALTHK.[Q]		0	1	1733.89		Q14103
P23193	[R].MTAEEMASDELK.[E]		0	1	1354.59		Q15393	[R].IVPGQFLAVDPK.[G]		0	2	1283.74		P23193	[K].NCTYTQVQTR.[S]	1xCarbamidomethyl [C2]	0	1	1270.58		P07910	[R].MIAGQVLDINLAAEPK.[V]		0	5	1682.91		P56192	[K].NEVAAEVAK.[L]		0	2	930.489		P49790	[K].MSSPLADAK.[R]		0	1	919.455		P17987	[K].MLVDDIGDVTITNDGATILK.[L]		0	2	2104.08		Q96DH6
P36542	[R].MTAMDNASK.[N]		0	1	968.418		P33991	[K].LVIWGTDVNVAACK.[E]	1xCarbamidomethyl [C13]	0	1	1545.81		O14964	[K].NCGQTVHDEVANK.[Q]	1xCarbamidomethyl [C2]	0	1	1471.66		P23246	[R].MGGGGAMNMGDPYGSGGQK.[F]		0	1	1771.72		P08397	[K].NEVDLVVHSLK.[D]		0	1	1252.69		P54577	[K].MSSSEEESK.[I]		0	1	1013.41		O43776	[R].MNYSDAIVWLK.[E]		0	1	1339.67		P69905
Q13177	[K].MTDEEIMEK.[L]		0	1	1125.48		P45974	[K].IVILPDYLEIAR.[D]		0	1	1414.83		P49720	[K].NCVAIAADR.[R]	1xCarbamidomethyl [C2]	0	1	989.483		P07910	[R].MIAGQVLDINLAAEPK.[V]	1xOxidation [M1]	0	1	1698.91		P47897	[K].NEVDMQVLHLLGPK.[L]		0	1	1592.85		Q13177	[R].MSSTIFSTGGK.[D]		0	1	1115.54		P28838	[R].MPLFEHYTR.[Q]		0	2	1193.58		P69905
P06748	[R].MTDQEAIQDLWQWR.[K]		0	6	1819.84		O00231	[R].LVSLYFDTK.[R]		0	1	1085.59		P14854	[R].NCWQNYLDFHR.[C]	1xCarbamidomethyl [C2]	0	5	1552.68		Q9Y266	[-].MGGEQEEER.[F]		0	1	1064.43		O95232	[K].NEVNGTSEDIK.[S]		0	1	1205.56		P26583; P09429	[K].MSSYAFFVQTCR.[E]	1xCarbamidomethyl [C11]	0	2	1496.67		P14550	[K].MPILGLGTWK.[S]		0	2	1115.63		Q15393
P06748	[R].MTDQEAIQDLWQWR.[K]	1xOxidation [M1]	0	2	1835.84		P49368	[R].IVSRPEELREDDVGTGAGLLEIK.[K]		1	3	2496.33		P49748	[K].NDALEMVEETTWQGLK.[E]		0	1	1863.88		Q08211	[R].MGGEEAEIR.[F]	1xOxidation [M1]	0	1	1007.45		Q9BXY0	[R].NEYSLTGLCNR.[S]	1xCarbamidomethyl [C9]	0	1	1326.61		P17980	[K].MSTEEIIQR.[T]		0	1	1106.55		P18206	[R].MQEAMTQEVSDVFSDTTTPIK.[L]		0	2	2358.08		P49588
P42285	[K].MTDVFEGSIIR.[C]		0	2	1267.64		Q6RFH5	[K].IWDLQGSEEPVFR.[A]		0	1	1575.78		Q99459	[K].NDFEIVLPENAEK.[E]		0	2	1517.75		O00232	[K].MEVDYSATVDQR.[L]		0	1	1413.63		P26368	[K].NFAFLEFR.[S]		0	4	1043.53		P49674	[K].MSTPIEVLCK.[G]	1xCarbamidomethyl [C9]	0	1	1177.6		P33993	[K].MQEHSDQVPVGNIPR.[S]		0	1	1706.83		Q99729
Q07021	[K].MSGGWELELNGTEAK.[L]		0	1	1621.75		P63244	[R].LWDLTTGTTTR.[R]		0	1	1264.65		P05771	[R].NDFMGSLSFGISELQK.[A]		0	1	1772.85		P78527	[R].MEVQEQEEDISSLIR.[S]		0	1	1805.86		A0AVT1	[K].NFALLGVGTSK.[E]		0	1	1106.62		P48729	[K].MSTPVEVLCK.[G]	1xCarbamidomethyl [C9]	0	1	1163.58		Q96SB4	[R].MQEIEEMEK.[E]		0	1	1166.51		Q92879
Q15833	[K].MSDILAEGITIVEDINK.[R]		0	3	1860.96		Q15269	[R].LWDMFDSWR.[T]		0	1	1255.56		P63241	[R].NDFQLIGIQDGYLSLLQDSGEVR.[E]		0	1	2580.29		O75381	[R].MEVQGEEEK.[R]		0	1	1078.47		Q99439	[R].NFDDATMK.[A]		0	2	941.403		P78347	[R].MSVDAVEIETLR.[K]		0	1	1362.69		O43719	[R].MQELYGDGK.[D]		0	1	1040.47		P60842; Q14240
P21333	[K].MSCMDNK.[D]	1xCarbamidomethyl [C3]	0	1	885.326		O75533	[K].IWDPTPSHTPAGAATPGR.[G]		0	4	1831.91		P63208	[K].NDFTEEEEAQVR.[K]		0	1	1466.64		Q7L014	[R].MFDMGFEPQVMR.[I]		0	1	1487.65		Q16795	[K].NFDFEDVFVK.[I]		0	1	1259.59		Q2NL82	[K].MSVLNMVVR.[R]		0	2	1048.56		Q86UK7	[R].MQGDPDDTSHR.[G]		0	1	1258.51		P60842; Q14240
Q13885; P68371	[K].MSATFIGNSTAIQELFK.[R]	1xOxidation [M1]	0	2	1873.94		Q8IWA0	[K].LWDYIDGILIK.[T]		0	1	1348.75		Q9ULU4	[R].NDFYCWVCHR.[E]	2xCarbamidomethyl [C5; C8]	0	1	1456.59		Q09161	[R].MFDYTDDPEGPVMPGSHSVER.[F]		0	1	2366.01		P31153	[K].NFDLRPGVIVR.[D]		0	1	1285.74		P06748	[K].MSVQPTVSLGGFEITPPVVLR.[L]	1xOxidation [M1]	0	1	2243.21		P40939	[K].MQLLEIITTEK.[T]		0	2	1318.73		P52272
P14550	[K].MPILGLGTWK.[S]		0	2	1115.63		P14314	[K].LWEEQLAAAK.[A]		0	1	1158.62		P28331	[R].NDGAAILAAVSSIAQK.[I]		0	1	1528.83		P07814	[K].MFEIVFEDPK.[I]		0	1	1254.61		P50579	[K].NFDVGHVPIR.[L]		0	1	1153.61		P23193	[R].MTAEEMASDELK.[E]		0	1	1354.59		P22087	[K].MQQENMKPQEQLTLEPYER.[D]		0	1	2392.13		P52272
O60306	[K].MPNQIATLDFNDTFLSIEHLK.[A]		0	2	2447.23		Q96J01	[K].LWEVQCESPTFTVAWHPK.[R]	1xCarbamidomethyl [C6]	0	1	2215.06		Q9Y5Q8	[R].NDGAENSCTER.[D]	1xCarbamidomethyl [C8]	0	1	1252.49		P07814	[K].MFEIVFEDPKIPGEK.[Q]		1	1	1778.9		Q9UI26	[K].NFEDSSPETLEAHK.[I]		0	1	1603.72		P36542	[R].MTAMDNASK.[N]		0	1	968.418		P17980	[K].MNVSPDVNYEELAR.[C]		0	1	1636.76		P52272
P09211	[-].MPPYTVVYFPVR.[G]		0	3	1468.77		Q15029	[R].LWGDIYFNPK.[T]		0	1	1252.64		O60763	[R].NDGVLLLQALTR.[S]		0	1	1312.76		P13861	[K].MFESFIESVPLLK.[S]		0	1	1539.81		P07237	[K].NFEDVAFDEK.[K]		0	1	1213.54		Q13177	[K].MTDEEIMEK.[L]		0	2	1125.48		Q9UNE7	[K].MQQHEQALADCR.[R]	1xCarbamidomethyl [C11]	0	1	1486.65		P63220
P18206	[R].MQEAMTQEVSDVFSDTTTPIK.[L]		0	2	2358.08		Q9UNX4	[K].IWGLDFGDCHK.[S]	1xCarbamidomethyl [C9]	0	2	1347.62		P51665	[K].NDIAINELMK.[R]		0	2	1160.6		Q04637	[R].MFFDALYDEDVVK.[E]		0	3	1591.73		P26639	[R].NELSGALTGLTR.[V]		0	1	1231.66		P06748	[R].MTDQEAIQDLWQWR.[K]		0	3	1819.84		O95757	[K].MQVDQEEGHQK.[C]		0	1	1328.59		P55265
P19388	[R].MQEENITR.[A]		0	1	1020.48		Q9NS69	[R].LWGLTEMFPER.[V]		0	1	1378.68		Q7KZF4	[R].NDIASHPPVEGSYAPR.[R]		0	1	1709.82		P11586	[R].MFGIPVVVAVNAFK.[T]		0	4	1491.84		P0DMV9	[K].NALESYAFNMK.[S]		0	1	1287.6		P06748	[R].MTDQEAIQDLWQWR.[K]	1xOxidation [M1]	0	1	1835.84		P34932	[K].MQVDQEEPHVEEQQQQTPAENK.[A]		0	1	2622.17		Q92499
P33993	[K].MQEHSDQVPVGNIPR.[S]		0	1	1706.83		Q9Y3F4	[R].LWDHATMTEVK.[S]		0	1	1330.65		Q1KMD3	[K].NCVVELNFGQK.[E]	1xCarbamidomethyl [C2]	0	1	1307.64		Q9BVL2	[K].MFLGDAVDVFETR.[R]		0	1	1499.72		Q7L2E3	[R].NELFDAAK.[Y]		0	1	907.452		P42285	[K].MTDVFEGSIIR.[C]		0	1	1267.64		Q9Y5S9	[R].MREDYDSVEQDGDEPGPQR.[S]		1	1	2222.93		Q13347
Q96SB4	[R].MQEIEEMEK.[E]		0	1	1166.51		P60709; P68032	[K].IWHHTFYNELR.[V]		0	3	1515.75		Q9Y490	[K].NCGQMSEIEAK.[V]	1xCarbamidomethyl [C2]	0	1	1266.55		O14979	[K].MFIGGLSWDTSK.[K]		0	2	1341.65		P78527	[R].NELEIPGQYDGR.[G]		0	1	1390.66		Q16401	[R].MTESWFSSLSR.[D]		0	1	1330.61		Q9BUJ2	[K].MRPFEGFQR.[K]		0	1	1167.57		P22061
Q14203	[K].MQEQQADLQR.[R]		0	1	1246.58		Q9NT62	[R].LWLFGYDEQR.[Q]		0	2	1326.65		Q9Y2R9	[K].NCEPMIGLVPILK.[G]	1xCarbamidomethyl [C2]	0	1	1483.8		Q14103	[K].MFIGGLSWDTTK.[K]		0	1	1355.67		P21333; Q14315	[RK].NDNDTFTVK.[Y]		0	1	1053.48		P18206	[K].MTGLVDEAIDTK.[S]		0	1	1292.64		P32969	[R].MRPGVACSVSQAQK.[D]	1xCarbamidomethyl [C7]	0	3	1518.75		Q5JVF3
P40939	[K].MQLLEIITTEK.[T]		0	1	1318.73		Q96T88	[K].LWNEVLASLK.[D]		0	2	1172.67		Q06323	[R].NAYAVLYDIILK.[N]		0	2	1395.79		Q14103	[K].MFIGGLSWDTTK.[K]	1xOxidation [M1]	0	1	1371.66		Q9NWH9	[K].NDNGASGQTSESIK.[K]		0	1	1407.63		P50395	[R].MTGSEFDFEEMK.[R]		0	1	1450.59		P23381	[K].MSASDPNSSIFLTDTAK.[Q]		0	1	1784.84		Q01581
Q96PU8	[K].MQLMELAILNGTYR.[D]		0	1	1652.85		O43815	[R].LWNTTEVAPALSVFNDTK.[E]		0	1	2006.02		P40227	[K].NAIDDGCVVPGAGAVEVAMAEALIK.[H]	1xCarbamidomethyl [C7]	0	2	2470.23		Q96DH6	[K].MFIGGLSWQTSPDSLR.[D]		0	1	1794.88		O43776	[K].NDPSLPEPK.[C]		0	4	996.5		O75348	[K].MTILQTYFR.[Q]		0	1	1172.61		Q13885; P68371	[K].MSATFIGNSTAIQELFK.[R]		0	1	1857.94		B5ME19
Q15050	[K].MQLPSAAGLHPTGHQSK.[E]		0	1	1759.89		Q9GZL7	[K].IWSTVPTDEEDEMEESTNRPR.[K]		0	1	2521.11		P0DMV9	[K].NALESYAFNMK.[S]		0	3	1287.6		P69905	[R].MFLSFPTTK.[T]		0	1	1071.55		Q9ULV4	[K].NDQCYDDIR.[V]	1xCarbamidomethyl [C4]	0	2	1198.48		P31939	[R].MSSFGDFVALSDVCDVPTAK.[I]	1xCarbamidomethyl [C14]	0	1	2145.98		P50213	[R].MSDGLFLQK.[C]		0	2	1038.53		P31150; P50395
O75643	[R].MQLSAELQSDTEEILSK.[A]		0	2	1921.94		O43172	[K].LWSVPDCNLLHTLR.[G]	1xCarbamidomethyl [C7]	0	2	1723.89		Q8N1G4	[R].NALGPGLSPELGPLPALR.[V]		0	1	1772.01		Q13011	[K].MFTAGIDLMDMASDILQPK.[G]		0	1	2097.01		Q9BR76	[K].NDQCYEDIR.[V]	1xCarbamidomethyl [C4]	0	1	1212.49		Q9UQ35	[R].MSQVPAPVPLMSLR.[T]		0	1	1525.82		Q9Y314	[R].MSDLTPVHFTPLDSSVDR.[V]		0	1	2016.97		P22102
P48147	[R].MTELYDYPK.[Y]		0	1	1159.53		Q9UMS4	[R].IWSVPNASCVQVVR.[A]	1xCarbamidomethyl [C9]	0	1	1614.84		P04040	[K].NAIHTFVQSGSHLAAR.[E]		0	2	1708.89		P49588	[K].MFVEEVSTGQECGVVLDK.[T]	1xCarbamidomethyl [C12]	0	1	2026.95		P14866	[K].NDQDTWDYTNPNLSGQGDPGSNPNK.[R]		0	1	2734.16		O00567	[K].MSQVAPSLSALIGEAVGAR.[L]		0	1	1856.99		Q07021	[K].MSGGWELELNGTEAK.[L]		0	1	1621.75		P06744
P50552	[K].MQPDQQVVINCAIVR.[G]	1xCarbamidomethyl [C11]	0	1	1770.9		Q15029	[K].IYADTFGDINYQEFAK.[R]		0	1	1894.89		O75643	[R].NALLQLTDSQIADVAR.[F]		0	3	1727.93		Q99729	[K].MFVGGLSWDTSK.[K]		0	2	1327.64		Q86VP6	[K].NDSMSTTR.[T]		0	1	911.389		Q7L014	[K].MSQEEVNVFR.[L]		0	1	1238.58		P43246	[K].MQSTLISAAR.[D]		0	1	1077.57		P49247
Q9UNE7	[K].MQQHEQALADCR.[R]	1xCarbamidomethyl [C11]	0	1	1486.65		Q9NV31	[K].LYALGLVPTR.[G]		0	1	1102.66		Q9GZT3	[R].NALQQENHIIDGVK.[V]		0	2	1578.82		P60842; Q14240	[K].MFVLDEADEMLSR.[G]		0	3	1555.71		P62195	[R].NDSYTLHK.[I]		0	2	977.469		Q86UK7	[R].MQGDPDDTSHR.[G]		0	1	1258.51		Q13347	[-].MKPILLQGHER.[S]		0	2	1321.74		Q9Y4Z0
P08243	[K].MQQHFEFEYQTK.[V]		0	1	1615.72		P50990	[K].LYAVHQEGNK.[N]		0	5	1158.59		P60228	[R].NALSSLWGK.[L]		0	1	975.526		P60842; Q14240	[K].MFVLDEADEMLSR.[G]	1xOxidation [M1]	0	1	1571.71		P13796	[R].NEALIALLR.[E]		0	1	1012.61		P40939	[K].MQLLEIITTEK.[T]		0	1	1318.73		P62244	[R].MNVLADALK.[S]		0	2	974.534		Q15287
P40763	[K].MQQLEQMLTALDQMR.[R]		0	2	1835.88		Q01780	[K].LYCNVDSNK.[Q]	1xCarbamidomethyl [C3]	0	1	1112.5		P31930	[R].NALVSHLDGTTPVCEDIGR.[S]	1xCarbamidomethyl [C14]	0	1	2054		P52272	[R].MGAGLGHGMDR.[V]		0	1	1101.49		Q9Y5B9	[K].NEDEEEEEEEK.[D]		0	1	1408.52		Q15050	[K].MQLPSAAGLHPTGHQSK.[E]		0	1	1759.89		P02100	[K].MNVEEAGGEALGR.[L]		0	1	1332.62		P98175
P35579	[K].MQQNIQELEEQLEEEESAR.[Q]		0	1	2333.06		Q8NI36	[R].IWIFDGPTGEGR.[L]		0	2	1347.67		P55036	[R].NAMGSLASQATK.[D]		0	1	1178.58		P52272	[R].MGAGMGFGLER.[M]		0	2	1125.52		Q9Y2Q3	[R].NEDITEPQSILAAAEK.[A]		0	1	1728.87		P50552	[K].MQPDQQVVINCAIVR.[G]	1xCarbamidomethyl [C11]	0	1	1770.9		Q13263	[K].MIVDPVEPHGEMK.[F]		0	3	1481.71		P78371
P43246	[K].MQSTLISAAR.[D]		0	1	1077.57		P55072	[R].IVSQLLTLMDGLK.[Q]		0	3	1430.83		Q99615	[K].NANAVMEYEK.[I]		0	1	1168.53		P63220	[R].MGESDDSILR.[L]		0	3	1122.51		O60306	[K].NEDTTFDK.[E]		0	3	969.416		P22087	[K].MQQENMKPQEQLTLEPYER.[D]		0	1	2392.13		P38919	[K].MLVLDEADEMLNK.[G]		0	1	1520.73		P78371
O95757	[K].MQVDQEEGHQK.[C]		0	1	1328.59		P13639	[K].IWCFGPDGTGPNILTDITK.[G]	1xCarbamidomethyl [C3]	0	3	2105.04		Q9H3P7	[K].NANKPLLDEIVPVYR.[R]		0	1	1740.96		P63220	[R].MGESDDSILR.[L]	1xOxidation [M1]	0	1	1138.5		P49790	[K].NEDVCSCSTDTSEVPR.[W]	2xCarbamidomethyl [C5; C7]	0	1	1855.74		Q9UNE7	[K].MQQHEQALADCR.[R]	1xCarbamidomethyl [C11]	0	1	1486.65		P48643	[K].MLVIEQCK.[N]	1xCarbamidomethyl [C7]	0	2	1020.52		Q8NBJ5
P34932	[K].MQVDQEEPHVEEQQQQTPAENK.[A]		0	1	2622.17		P02786	[R].LVYLVENPGGYVAYSK.[A]		0	1	1771.93		P55072	[K].NAPAIIFIDELDAIAPK.[R]		0	5	1810.99		P26639	[K].MGGEEKPIGAGEEK.[Q]		0	1	1431.68		P22314	[R].NEEDAAELVALAQAVNAR.[A]		0	1	1883.95		P02545	[R].MQQQLDEYQELLDIK.[L]		0	1	1893.93		O00410	[R].MLVQCMQDQEHPSIR.[T]	1xCarbamidomethyl [C5]	0	1	1871.86		Q9BWJ5
Q9Y5S9	[R].MREDYDSVEQDGDEPGPQR.[S]		1	1	2222.93		Q9Y266	[R].LVSSDPEINTK.[K]		0	2	1202.63		Q9Y4W6	[K].NAPCILFIDEIDAVGR.[K]	1xCarbamidomethyl [C4]	0	1	1802.91		P49321	[R].MENGVLGNALEGVHVEEEEGEK.[T]		0	2	2369.09		Q14103	[K].NEEDEGHSNSSPR.[H]		0	4	1457.59		P43246	[K].MQSTLISAAR.[D]		0	1	1077.57		P40227	[K].MLVSGAGDIK.[L]		0	2	990.529		Q15154
Q9BUJ2	[K].MRPFEGFQR.[K]		0	1	1167.57		P08238	[R].LVSSPCCIVTSTYGWTANMER.[I]	2xCarbamidomethyl [C6; C7]	0	2	2432.1		Q92616	[K].NAPNDASYDAVR.[Q]		0	1	1292.59		Q92621	[R].MLALALLDR.[I]		0	1	1015.6		P43243	[K].NEENTEPGAESSENADDPNK.[D]		0	1	2146.86		O95757	[K].MQVDQEEGHQK.[C]		0	1	1328.59		Q9Y4E8	[K].MIVTDIYNHR.[F]		0	1	1261.64		Q14204
P32969	[R].MRPGVACSVSQAQK.[D]	1xCarbamidomethyl [C7]	0	2	1518.75		Q02790	[K].IVSWLEYESSFSNEEAQK.[A]		0	1	2146		Q99615	[K].NAQAQQEFK.[N]		0	1	1063.52		Q01813	[R].MLAIYDGFDGFAK.[G]		0	1	1447.69		Q9NR30	[K].NEEPSEEEIDAPKPK.[K]		0	1	1711.8		P34932	[K].MQVDQEEPHVEEQQQQTPAENK.[A]		0	1	2622.17		P53396	[K].MIVVLGEIGGTEEYK.[I]		0	1	1637.85		P27635
P18206	[K].MSAEINEIIR.[V]		0	4	1175.61		Q9BWD1	[R].IVSWSQVGVEPSIMGIGPIPAIK.[Q]		0	1	2378.32		Q16658	[K].NASCYFDIEWR.[D]	1xCarbamidomethyl [C4]	0	1	1460.63		Q5JVF3	[R].MILIYLLPVK.[M]		0	1	1202.76		P21980	[R].NEFGEIQGDK.[S]		0	2	1136.52		P33993	[K].MQEHSDQVPVGNIPR.[S]		0	1	1706.83		A0AVT1	[K].MLYVPVMPGHAK.[R]		0	1	1342.7		P40926
P23381	[K].MSASDPNSSIFLTDTAK.[Q]		0	1	1784.84		Q9Y4E8	[K].LVSWYTLMEGQEPIAR.[K]		0	1	1892.96		P35520	[R].NASNPLAHYDTTADEILQQCDGK.[L]	1xCarbamidomethyl [C20]	0	1	2561.16		Q01581	[R].MLLNDFLNDQNR.[D]		0	1	1492.72		P67809	[K].NEGSESAPEGQAQQR.[R]		0	1	1587.7		Q9Y5S9	[R].MREDYDSVEQDGDEPGPQR.[S]		1	1	2222.93		O00566	[K].MMDSLFLK.[L]		0	2	984.489		P67812
P22087	[K].MQQENMKPQEQLTLEPYER.[D]		0	1	2392.13		P24666	[K].LVTDQNISENWR.[V]		0	2	1474.73		Q9UBU9	[R].NASSEEIQR.[A]		0	1	1033.49		B5ME19	[K].MIINEELMASLDQPTQTVVMHR.[T]		0	1	2556.26		Q08170	[K].NEGVIEFVSYSDMK.[R]		0	1	1617.75		P32969	[R].MRPGVACSVSQAQK.[D]	1xCarbamidomethyl [C7]	0	2	1518.75		Q08J23	[R].MMGLEVLGEK.[K]		0	1	1106.56		P28482
P28838	[R].MPLFEHYTR.[Q]		0	2	1193.58		P80303	[R].LVTLEEFLK.[A]		0	1	1091.63		Q9UKX7	[K].NATMPVTMLIR.[V]		0	1	1246.66		O75643	[R].MLLQSSEGR.[C]		0	2	1020.51		O15371	[K].NEIASVAYR.[Y]		0	2	1022.53		Q9Y221	[-].MRPLTEEETR.[V]		0	1	1261.62		P16615	[K].MNVFDTELK.[G]		0	1	1096.53		Q86VP6
Q16401	[R].MTESWFSSLSR.[D]		0	1	1330.61		Q8IUI8	[R].LVTLLQEVDTIEQETIKPLDDCQK.[L]	1xCarbamidomethyl [C22]	0	1	2828.46		Q9H0U4	[K].NATNVEQAFMTMAAEIK.[K]		0	1	1868.89		P50395	[K].MLLYTEVTR.[Y]		0	2	1125.6		P11021	[R].NELESYAYSLK.[N]		0	1	1316.64		Q9ULC4	[K].MSAEDIEK.[V]		0	2	922.419		O60610	[R].MMHSNMETLYK.[E]		0	1	1384.61		Q99460
P18206	[K].MTGLVDEAIDTK.[S]		0	2	1292.64		Q96AG4	[K].LVTLPVSFAQLK.[N]		0	1	1315.8		P62820	[K].NATNVEQSFMTMAAEIK.[K]		0	1	1884.88		P31483	[K].MIMDTAGNDPYCFVEFHEHR.[H]	1xCarbamidomethyl [C12]	0	1	2469.04		P42785	[K].NALDPMSVLLAR.[S]		0	1	1299.71		P18206	[K].MSAEINEIIR.[V]		0	3	1175.61		Q99497	[K].MMNGGHYTYSENR.[V]		0	3	1559.64		P17987
P11142	[R].MVNHFIAEFK.[R]		0	1	1235.62		P51692; P42229	[R].LVTQDTENELK.[K]		0	1	1289.66		Q92598	[K].NAVEEYVYEFR.[D]		0	2	1418.66		Q9GZZ1	[K].MLNHVLNICEK.[D]	1xCarbamidomethyl [C9]	0	1	1370.69		P30566	[R].NALDLLLPK.[L]		0	1	996.609		P23381	[K].MSASDPNSSIFLTDTAK.[Q]		0	1	1784.84		Q99497	[K].MMNGGHYTYSENR.[V]	1xOxidation [M2]	0	1	1575.63		Q92945
P11142	[R].MVNHFIAEFK.[R]	1xOxidation [M1]	0	2	1251.62		Q12788	[K].LWALQDFSCLK.[T]	1xCarbamidomethyl [C9]	0	1	1380.7		P34932	[K].NAVEEYVYEMR.[D]		0	2	1402.63		P22102	[K].MLNIHPSLLPSFK.[G]		0	1	1496.83		P09661	[K].NAIANASTLAEVER.[L]		0	1	1458.75		P21333	[K].MSCMDNK.[D]	1xCarbamidomethyl [C3]	0	1	885.326		Q99832	[-].MMPTPVILLK.[E]		0	1	1142.67		Q96C36
P52272	[R].MVPAGMGAGLER.[M]		0	4	1188.59		P07900	[R].LVTSPCCIVTSTYGWTANMER.[I]	2xCarbamidomethyl [C6; C7]	0	3	2446.12		P38646	[K].NAVITVPAYFNDSQR.[Q]		0	1	1694.85		P13796	[K].MINLSVPDTIDER.[TA]		0	1	1502.75		P26583; P09429	[K].MSSYAFFVQTCR.[E]	1xCarbamidomethyl [C11]	0	1	1496.67		Q9Y314	[R].MSDLTPVHFTPLDSSVDR.[V]		0	1	2016.97		Q96ST2	[K].MNEAAEEDR.[Q]		0	1	1064.43		P49368
Q8WUM4	[K].MVPVSVQQSLAAYNQR.[K]		0	1	1790.92		Q01469	[K].LVVECVMNNVTCTR.[I]	2xCarbamidomethyl [C5; C12]	0	1	1694.8		P61086	[R].NAVIVALSSK.[S]		0	1	1001.6		P06744	[K].MIPCDFLIPVQTQHPIR.[K]	1xCarbamidomethyl [C4]	0	2	2065.07		P17980	[K].MSTEEIIQR.[T]		0	1	1106.55		Q07021	[K].MSGGWELELNGTEAK.[L]		0	1	1621.75		Q13263	[R].MNEAFGDTK.[F]		0	3	1012.44		P54136
P49368	[K].MVQFEENGR.[K]		0	3	1109.5		Q16531	[R].IVVFQYSDGK.[L]		0	1	1155.6		P47985	[K].NAVTQFVSSMSASADVLALAK.[I]		0	1	2110.08		P49247	[K].MIPGVVDTGLFINMAER.[V]		0	1	1862.95		P49674	[K].MSTPIEVLCK.[G]	1xCarbamidomethyl [C9]	0	1	1177.6		Q9NUQ9	[R].MSLFYAEATPMLK.[T]		0	1	1501.74		Q13596	[K].MNESDIWFEEK.[L]		0	1	1427.61		P30085
P78527	[K].MVSAVLNGMLDQSFR.[E]		0	3	1667.82		Q9BVI4	[K].LVVGGLLSPEEDQSLLLSQFR.[E]		0	3	2300.25		O60684; P52294	[R].NAVWALSNLCR.[G]	1xCarbamidomethyl [C10]	0	1	1303.66		Q9Y4Z0	[-].MLPLSLLK.[T]		0	2	914.574		P48729	[K].MSTPVEVLCK.[G]	1xCarbamidomethyl [C9]	0	1	1163.58		Q15020	[K].MSNADFAK.[L]		0	1	883.398		P43246	[K].MNFESFVK.[D]		0	1	1001.48		P07910
O43707	[K].MVSDINNGWQHLEQAEK.[G]		0	1	1998.93		P61224	[K].LVVLGSGGVGK.[S]		0	2	985.604		P19338	[K].NDLAVVDVR.[I]		0	1	1000.54		Q15287	[R].MLPPPPMWR.[R]		0	1	1124.57		Q99661	[R].MSTVSELR.[I]		0	2	922.466		Q9BUJ2	[K].MRPFEGFQR.[K]		0	1	1167.57		Q9UQE7	[K].MNLPGEVTFLPLNK.[L]		0	1	1572.85		P07910
Q99661	[R].MVSEEMEEQVHSIR.[G]		0	1	1703.77		P57721; Q15366	[R].LVVPASQCGSLIGK.[G]	1xCarbamidomethyl [C8]	0	2	1428.79		Q15393	[R].NDLDDPER.[G]		0	1	973.422		P78371	[R].MLPTIIADNAGYDSADLVAQLR.[A]		0	2	2347.2		Q2NL82	[K].MSVLNMVVR.[R]		0	2	1048.56		Q9UHX1	[K].MENGQSTAAK.[L]		0	1	1036.47		Q14683	[K].MNQVEDEVFEEFCR.[E]	1xCarbamidomethyl [C13]	0	1	1831.76		Q92621
Q8N1G4	[K].MVSGCQTR.[S]	1xCarbamidomethyl [C5]	0	2	938.418		Q15365	[R].LVVPATQCGSLIGK.[G]	1xCarbamidomethyl [C8]	0	1	1442.8		O43324	[K].NDIHTLLK.[D]		0	1	953.541		P78371	[R].MLPTIIADNAGYDSADLVAQLR.[A]	1xOxidation [M1]	0	3	2363.19		P23193	[R].MTAEEMASDELK.[E]		0	1	1354.59		P06744	[K].MIPCDFLIPVQTQHPIR.[K]	1xCarbamidomethyl [C4]	0	2	2065.07		Q12931	[R].MNTLQAIWMMDPK.[D]		0	2	1578.75		P26639
P01023; P20742	[K].MVSGFIPLKPTVK.[M]		0	1	1416.83		P10599	[K].LVVVDFSATWCGPCK.[M]	2xCarbamidomethyl [C11; C14]	0	1	1738.83		P55060	[K].NDIPSSYMALFPHLLQPVLWER.[T]		0	1	2626.35		Q8NBJ5	[K].MLPVDEFLPVMFDK.[H]		0	1	1680.84		P36542	[R].MTAMDNASK.[N]		0	1	968.418		P22102	[K].MLNIHPSLLPSFK.[G]		0	1	1496.83		Q92945	[K].MMLDDIVSR.[G]		0	2	1079.52		Q01813
P19367	[K].MVSGMYLGELVR.[L]		0	2	1354.69		P54577	[R].LVVVLCNLKPQK.[M]	1xCarbamidomethyl [C6]	0	2	1410.85		P21980	[R].NEFGEIQGDK.[S]		0	1	1136.52		P84085	[K].MLQEDELR.[D]		0	1	1033.5		Q13177	[K].MTDEEIMEK.[L]		0	2	1125.48		P52272	[R].MGANNLER.[M]	1xOxidation [M1]	0	1	920.425		Q92499	[R].MHNQIPQVTSDGK.[R]		0	1	1454.71		Q96J01
Q8NBF2	[K].MVSVLPIFR.[S]		0	1	1061.62		Q14692	[K].LVYAPLSGVGGVLYDK.[D]		0	1	1650.91		P14735	[K].NEFIPTNFEILPLEK.[E]		0	2	1803.95		P14678	[K].MLQHIDYR.[M]		0	1	1075.54		P42285	[K].MTDVFEGSIIR.[C]		0	1	1267.64		P52272	[R].MGANSLER.[M]	1xOxidation [M1]	0	1	893.415		O43684	[K].MHDLNTDQENLVGTHDAPIR.[C]		0	2	2276.07		Q9NYF8
P69891	[K].MVTAVASALSSR.[Y]		0	1	1192.64		Q99798	[K].IVYGHLDDPASQEIER.[G]		0	1	1841.9		O95793	[K].NEFVSLINCSSQPPLISHGIGK.[D]	1xCarbamidomethyl [C9]	0	1	2397.22		Q9BWJ5	[K].MLQPCGPPADKPEEN.[-]	1xCarbamidomethyl [C5]	0	1	1682.75		P48147	[R].MTELYDYPK.[Y]		0	1	1159.53		P63220	[R].MGESDDSILR.[L]		0	2	1122.51		Q14566	[R].MHCCDEVQPK.[H]	2xCarbamidomethyl [C3; C4]	0	1	1303.52		P49792
P69892	[K].MVTGVASALSSR.[Y]		0	1	1178.62		Q6P2Q9	[K].LVVDSHVQYR.[L]		0	2	1215.65		Q96GU1	[K].NEGAPAVQGTDVEAFQQELALLK.[I]		0	2	2428.24		Q9Y3T9	[R].MLQPSSSPLWGK.[L]		0	1	1330.68		Q16401	[R].MTESWFSSLSR.[D]		0	2	1330.61		P63220	[R].MGESDDSILR.[L]	1xOxidation [M1]	0	1	1138.5		O75643	[K].MEADPELSK.[F]		0	2	1019.47		O43707
P52788	[K].MVTMVEIDQMVIDGCK.[K]	1xCarbamidomethyl [C15]	0	3	1868.86		P51148; P20339	[K].LVLLGESAVGK.[S]		0	1	1085.66		Q96FV9	[K].NEGCPSFVK.[E]	1xCarbamidomethyl [C4]	0	1	1037.47		Q9Y4W2	[R].MLSELPALGISGIRPTYILR.[W]		0	1	2200.25		P18206	[K].MTGLVDEAIDTK.[S]		0	1	1292.64		P55265	[R].MGFTEVTPVTGASLR.[R]		0	1	1565.8		Q9C0C9	[K].MEAVPDVER.[K]		0	1	1045.5		Q86TB9
P07195	[K].MVVESAYEVIK.[L]		0	1	1267.66		Q15393	[R].IVILEYQPSK.[N]		0	1	1189.68		P67809	[K].NEGSESAPEGQAQQR.[R]		0	1	1587.7		O15294	[R].MLSFQGLAELAHR.[E]		0	1	1472.77		P50395	[R].MTGSEFDFEEMK.[R]		0	1	1450.59		Q9UQ80	[K].MGGDIANR.[V]	1xOxidation [M1]	0	2	849.388		Q6PJT7	[K].MECPFYHPK.[H]	1xCarbamidomethyl [C3]	0	1	1208.52		Q9P013
Q15437	[R].MVVPLACLLTPLK.[E]	1xCarbamidomethyl [C7]	0	1	1454.85		P48556	[K].LVLLELNFLPTTGTK.[L]		0	1	1658.97		Q08170	[K].NEGVIEFVSYSDMK.[R]		0	1	1617.75		P67812	[-].MLSLDFLDDVR.[R]		0	1	1323.66		O75348	[K].MTILQTYFR.[Q]		0	1	1172.61		Q12972	[K].MGGEDDELK.[G]		0	1	993.419		Q99460	[R].MEEADALIESLCR.[D]	1xCarbamidomethyl [C12]	0	2	1536.7		Q15532
Q9BXJ9	[K].MVYYLDPSSQK.[R]		0	1	1330.63		O60610	[K].LVAEDLSQDCFWTK.[V]	1xCarbamidomethyl [C10]	0	1	1711.8		P78527	[R].NELEIPGQYDGR.[G]		0	1	1390.66		Q14498	[K].MITAAYVPLPTYHNLFPDSMTATQLLVPSR.[R]		0	1	3347.72		P55072	[K].MTNGFSGADLTEICQR.[A]	1xCarbamidomethyl [C14]	0	1	1799.81		Q08211	[R].MGGEEAEIR.[F]		0	1	991.451		P42704	[K].MEEANIQPNR.[V]		0	2	1201.56		O00571; Q92841; P17844
P78406	[K].MWDLSSNQAIQIAQHDAPVK.[T]		0	1	2252.11		Q13263	[K].IVAERPGTNSTGPAPMAPPR.[A]		0	1	2019.04		P11021	[R].NELESYAYSLK.[N]		0	1	1316.64		P28482	[K].MLTFNPHK.[R]		0	1	987.508		O00487	[K].MTPEQLAIK.[N]		0	1	1030.56		Q08211	[R].MGGEEAEIR.[F]	1xOxidation [M1]	0	1	1007.45		Q5JTH9	[K].MEEEEGAK.[G]		0	1	922.382		Q99661
P08621	[K].MWDPHNDPNAQGDAFK.[T]		0	2	1842.79		Q9BYG3	[K].IVAETMNNYLFGER.[L]		0	1	1656.81		Q7L2E3	[R].NELFDAAK.[Y]		0	2	907.452		Q92945	[K].MILIQDGSQNTNVDKPLR.[I]		0	1	2042.07		Q08211	[K].MTPSYEIR.[A]		0	1	996.482		P26639	[K].MGGEEKPIGAGEEK.[Q]		0	1	1431.68		P52272	[K].MEEESGAPGVPSGNGAPGPK.[G]		0	1	1867.85		Q9H583
O75643	[R].MWQSMCPLR.[Q]	1xCarbamidomethyl [C6]	0	1	1208.54		O60763	[K].IVAFENAFER.[L]		0	1	1195.61		Q9NVJ2	[KR].NELHNLLDKPQLQGIPVLVLGNK.[R]		0	3	2552.46		P26639	[R].MIAILTENYGGK.[W]		0	1	1309.68		P36959	[K].MTSILEAVPQVK.[F]		0	1	1315.73		Q9Y266	[-].MGGEQEEER.[F]		0	2	1064.43		Q9H307	[K].MEEETEVR.[E]		0	2	1022.45		P78344
P43490	[K].MWSIENIAFGSGGGLLQK.[L]		0	1	1907.97		O43847	[K].LVAGEHGLIIR.[V]		0	2	1177.71		O60313	[K].NEILDEVISLSQVTPK.[H]		0	1	1784.96		P32322	[K].MLLHSEQHPGQLK.[D]		0	1	1517.79		Q9Y490	[R].MVAAATNNLCEAANAAVQGHASQEK.[L]	1xCarbamidomethyl [C10]	0	1	2556.19		P23246	[R].MGGGGAMNMGDPYGSGGQK.[F]		0	1	1771.72		P38646	[K].MEEFKDQLPADECNK.[L]	1xCarbamidomethyl [C13]	1	1	1853.8		P11172
P61289	[K].MWVQLLIPR.[I]		0	4	1155.67		Q99714	[R].LVAGEMGQNEPDQGGQR.[G]		0	1	1785.82		Q08211	[K].NELMYQLEQDHDLQAILQER.[E]		0	1	2486.2		Q96C36	[K].MLLDSEQHPCQLK.[D]	1xCarbamidomethyl [C10]	0	1	1598.77		Q86U70	[R].MVAPPAEPTR.[Q]		0	1	1068.55		Q96I24	[R].MGGGSIEVSVPR.[F]		0	1	1188.6		P50579	[R].MEEGEVYAIETFGSTGK.[G]		0	1	1847.84		Q9H583
P31323	[K].MYESFIESLPFLK.[S]		0	2	1603.81		Q14137	[R].LVAGSTDQLLSAFVPPEEPPLQPAR.[W]		0	1	2632.4		Q08211	[K].NELMYQLEQDHDLQAILQER.[E]	1xOxidation [M4]	0	1	2502.19		Q7Z7F7	[R].MLAMPIDLDTLSPEER.[R]		0	1	1830.9		Q13177	[R].MSSTIFSTGGK.[D]		0	1	1115.54		P52272	[K].MGGMEGPFGGGMENMGR.[F]		0	2	1714.68		Q92922	[K].MEADPDGQQPEK.[A]		0	1	1344.57		P09874
P04083	[K].MYGISLCQAILDETK.[G]	1xCarbamidomethyl [C7]	0	1	1741.85		P48507	[K].IVAIGTSDLDK.[T]		0	1	1131.63		Q9UN37	[R].NENESEAAR.[R]		0	2	1019.44		Q96J01	[K].MLASASEDHFIDIAEVETGDK.[L]		0	2	2278.05		Q14978	[K].MVATTKPK.[A]		0	2	875.502		O43765	[R].MGLALSSLNK.[H]		0	1	1033.57		P23246	[R].MEELHNQEMQK.[R]		0	4	1416.62		P60228
Q9NVP1	[K].MVNDAEPDTK.[K]		0	1	1119.5		Q15257	[K].LVALLNTLDR.[W]		0	1	1127.68		Q12906	[K].NENPVDYTVQIPPSTTYAITPMK.[R]		0	1	2579.27		Q9NYF8	[K].MIASDSHRPEVK.[L]		0	1	1369.69		P54577	[K].MSSSEEESK.[I]		0	1	1013.41		P52272	[R].MGLAMGGGGGASFDR.[A]		0	1	1383.61		Q15233	[R].MEELHNQEVQK.[R]		0	3	1384.65		Q9Y333
Q96AE4	[K].MVMIQDGPQNTGADKPLR.[I]		0	2	1970.98		P22087	[R].IVALNAHTFLR.[N]		0	1	1254.73		Q16851	[R].NENTFLDLTVQQIEHLNK.[T]		0	1	2156.1		P49792	[K].MICQQVEAIK.[K]	1xCarbamidomethyl [C3]	0	1	1219.62		P31939	[R].MSSFGDFVALSDVCDVPTAK.[I]	1xCarbamidomethyl [C14]	0	1	2145.98		Q6UN15	[R].MGLEVIPVTSTTNK.[I]		0	2	1489.79		Q99661	[R].MEGAEINK.[S]		0	1	891.424		P09211
O60313	[R].MVLVDLPGVINTVTSGMAPDTK.[E]		0	1	2258.18		P12829	[K].ITYGQCGDVLR.[A]	1xCarbamidomethyl [C6]	0	2	1281.63		Q13451	[R].NEPFVFSLGK.[G]		0	1	1137.59		O43707	[K].MLDAEDIVNTARPDEK.[A]		0	1	1816.87		P33993	[K].MQEHSDQVPVGNIPR.[S]		0	1	1706.83		P18031	[R].MGLIQTADQLR.[F]		0	1	1245.66		Q9BXP5	[K].MEGGTENDLR.[I]		0	1	1121.49		P62875
Q7KZF4	[K].MVLSGCAIIVR.[G]	1xCarbamidomethyl [C6]	0	1	1218.67		O75643	[R].IVALSSSLSNAK.[D]		0	1	1189.68		P51148	[K].NEPQNATGAPGR.[N]		0	5	1211.58		Q9P2J5	[K].MIDAGDALIYMEPEK.[Q]		0	2	1695.8		Q96SB4	[R].MQEIEEMEK.[E]		0	1	1166.51		P41252	[K].MGITEYNNQCR.[A]	1xCarbamidomethyl [C10]	0	1	1385.59		Q15428	[K].MEKPPAPPSLPAGPPGVK.[R]		0	1	1769.96		P54886
P50395	[R].MTGSEFDFEEMK.[R]		0	1	1450.59		P50914	[K].LVAIVDVIDQNR.[A]		0	2	1354.77		Q9UJU6	[R].NEQESAVHPR.[E]		0	1	1166.55		Q15532	[K].MLDDNNHLIQCIMDSQNK.[G]	1xCarbamidomethyl [C11]	0	1	2188.98		Q14203	[K].MQEQQADLQR.[R]		0	1	1246.58		P40939	[K].MGLVDQLVEPLGPGLKPPEER.[T]		0	2	2274.22		Q9Y2Q3	[R].MELLAHLLGEK.[W]		0	1	1253.69		P49321
P62191	[R].MTLADDVTLDDLIMAK.[D]		0	2	1764.88		Q16658	[R].LVARPEPATGYTLEFR.[S]		0	1	1819.97		P27708	[R].NERPDGVLLTFGGQTALNCGVELTK.[A]	1xCarbamidomethyl [C19]	0	1	2689.36		P12829	[K].MLDFETFLPILQHISR.[N]		0	1	1960.04		Q15393	[R].MQGQEAVLAMSSR.[S]		0	1	1407.67		P31942	[R].MGMGNNYSGGYGTPDGLGGYGR.[G]		0	1	2180.91		P06753	[K].MEIQEIQLK.[E]		0	2	1131.61		P36776
P62191	[R].MTLADDVTLDDLIMAK.[D]	1xOxidation [M14]	0	1	1780.87		O95861	[R].LVASAYSIAQK.[A]		0	1	1150.65		Q9H6Z4	[K].NESSNASEEEACEK.[K]	1xCarbamidomethyl [C12]	0	1	1583.61		Q14839	[K].MLDLLEDFLEHEGYK.[Y]		0	1	1851.88		Q9Y6K9	[R].MQGQSVEAALR.[M]		0	1	1189.6		P52272	[R].MGAGMGFGLER.[M]	1xOxidation [M1]	0	1	1141.51		P36776	[R].MEMINVSGYVAQEK.[L]		0	1	1598.76		P06753
P55884	[R].MTLDTLSIYETPSMGLLDK.[K]		0	1	2128.06		P17174	[R].IVASTLSNPELFEEWTGNVK.[T]		0	2	2234.13		Q14152	[K].NETDEDGWTTVR.[R]		0	1	1422.61		P54886	[K].MIDLIIPR.[G]		0	1	970.575		P40939	[K].MQLLEIITTEK.[T]		0	1	1318.73		P52272	[R].MGAGMGFGLER.[M]		0	2	1125.52		Q9UHX1	[K].MENGQSTAAK.[L]		0	2	1036.47		Q07955
Q9H9Y6	[R].MTIGMLIESMAGK.[S]		0	1	1381.69		P11940	[R].IVATKPLYVALAQR.[K]		0	1	1542.94		Q8WUM0	[K].NETIAQEDK.[I]		0	1	1047.5		Q16881	[R].MIEAVQNHIGSLNWGYR.[V]		0	1	1987.98		P50552	[K].MQPDQQVVINCAIVR.[G]	1xCarbamidomethyl [C11]	0	1	1770.9		P52272	[R].MGAGLGHGMDR.[V]		0	1	1101.49		P49321	[R].MENGVLGNALEGVHVEEEEGEK.[T]		0	1	2369.09		P14868
O75348	[K].MTILQTYFR.[Q]		0	1	1172.61		P49588	[R].IVAVTGAEAQK.[A]		0	1	1086.62		P09622	[K].NETLGGTCLNVGCIPSK.[A]	2xCarbamidomethyl [C8; C13]	0	1	1819.87		Q9H583	[K].MIELLADNINLGDPSSMLK.[M]		0	1	2074.06		P22087	[K].MQQENMKPQEQLTLEPYER.[D]		0	1	2392.13		P60842; Q14240	[K].MFVLDEADEMLSR.[G]	1xOxidation [M1]	0	1	1571.71		Q9P013	[R].MENILSGNPLLNLTGPSQPQANFK.[V]		0	1	2583.32		O75530
P23434	[K].MTLSNPSELDELMSEEAYEK.[Y]		0	1	2316.03		P21964	[K].IVDAVIQEHQPSVLLELGAYCGYSAVR.[M]	1xCarbamidomethyl [C21]	0	1	2987.53		P56192	[K].NEVAAEVAK.[L]		0	2	930.489		P11172	[K].MLEILEQQK.[K]		0	1	1131.61		P43246	[K].MQSTLISAAR.[D]		0	2	1077.57		Q9P013	[R].MENILSGNPLLNLTGPSQPQANFK.[V]		0	1	2583.32		P23246	[R].MEELHNQEMQK.[R]	1xOxidation [M9]	0	1	1432.62		Q9H8Y8
P55036	[K].MTISQQEFGR.[T]		0	1	1196.57		P27824	[R].IVDDWANDGWGLK.[K]		0	1	1488.71		P08397	[K].NEVDLVVHSLK.[D]		0	1	1252.69		Q9UL25	[R].MIETAQVDER.[A]		0	1	1191.57		O95757	[K].MQVDQEEGHQK.[C]		0	1	1328.59		Q10567; P63010	[K].MEPLNNLQVAVK.[N]		0	1	1355.74		O60610	[K].MESDFEQK.[L]		0	2	1013.42		Q8IYB3
P55072	[K].MTNGFSGADLTEICQR.[A]	1xCarbamidomethyl [C14]	0	1	1799.81		P19367	[R].LVDEYSLNAGK.[Q]		0	1	1208.62		Q9NR30	[K].NEEPSEEEIDAPKPK.[K]		0	1	1711.8		Q9H583	[R].MLFDLLVNCK.[N]	1xCarbamidomethyl [C9]	0	1	1252.64		P34932	[K].MQVDQEEPHVEEQQQQTPAENK.[A]		0	1	2622.17		P37837	[R].MESALDQLK.[Q]		0	2	1034.52		P43243	[R].MDYEDDRLR.[D]		1	3	1212.53		P14866
Q9Y6E2	[K].MTNHCVFSANEDHETIR.[N]	1xCarbamidomethyl [C5]	0	2	2060.89		O95400	[K].LVDPVAGSGGPGSR.[F]		0	1	1268.66		P09661	[K].NAIANASTLAEVER.[L]		0	1	1458.75		P09874	[K].MIFDVESMK.[K]		0	1	1099.52		Q9Y5S9	[R].MREDYDSVEQDGDEPGPQR.[S]		1	1	2222.93		O60610	[K].MESDFEQK.[L]		0	2	1013.42		O75643	[R].MDTDLETMDLDQGGEALAPR.[Q]		0	1	2177.97		Q9P258
P00374	[R].MTTTSSVEGK.[Q]		0	1	1040.49		Q14697	[K].LVAIVDPHIK.[V]		0	1	1104.68		P43243	[K].NEENTEPGAESSENADDPNK.[D]		0	1	2146.86		P60228	[R].MLFDYLADK.[H]		0	2	1115.54		Q9BUJ2	[K].MRPFEGFQR.[K]		0	1	1167.57		Q99719	[R].MESPIPILPLPTPDAETEK.[L]		0	1	2078.07		Q9Y490	[R].MATNAAAQNAIK.[K]		0	1	1203.62		O94979
O75083	[R].MTVDESGQLISCSMDDTVR.[Y]	1xCarbamidomethyl [C12]	0	1	2143.93		P07339	[K].LVDQNIFSFYLSR.[D]		0	1	1601.83		O75844	[R].NEEEGNSEEIK.[A]		0	1	1277.55		Q9Y333	[-].MLFYSFFK.[S]		0	1	1082.54		P32969	[R].MRPGVACSVSQAQK.[D]	1xCarbamidomethyl [C7]	0	2	1518.75		O00232	[K].MEVDYSATVDQR.[L]		0	1	1413.63		P78527	[K].MAVLALLAK.[I]		0	1	929.585		P49750
P21127	[K].MTFSEHPYNNLR.[K]		0	1	1508.7		P17174	[R].ITWSNPPAQGAR.[I]		0	2	1297.66		Q9Y333	[K].NDLSICGTLHSVDQYLNIK.[L]	1xCarbamidomethyl [C6]	0	2	2190.09		P18206	[K].MLGQMTDQVADLR.[A]		0	1	1477.71		Q9ULC4	[K].MSAEDIEK.[V]		0	2	922.419		O75381	[R].MEVQGEEEK.[R]		0	1	1078.47		P49321	[R].MAVLNEQVK.[E]		0	1	1031.56		Q9BSL1
Q86U70	[R].MVAPPAEPTR.[Q]		0	1	1068.55		P35268	[K].ITVTSEVPFSK.[R]		0	3	1207.66		O75934	[K].NDITAWQECVNNSMAQLEHQAVR.[I]	1xCarbamidomethyl [C9]	0	2	2714.24		Q9Y262	[K].MLGYFSLVGLLR.[L]		0	1	1368.77		P23381	[K].MSASDPNSSIFLTDTAK.[Q]		0	1	1784.84		O14579	[R].MFADYLAHESR.[R]		0	1	1339.61		P46060	[R].MAVQDAVDALMQK.[A]		0	2	1419.7		O00629
P09874	[K].MVDPEKPQLGMIDR.[W]		0	1	1628.81		Q13347	[K].ITSAVWGPLGECIIAGHESGELNQYSAK.[S]	1xCarbamidomethyl [C12]	0	1	2987.46		P47756	[K].NDLVEALK.[R]		0	2	901.499		P09211	[R].MLLADQGQSWK.[E]		0	1	1276.64		P21333	[K].MSCMDNK.[D]	1xCarbamidomethyl [C3]	0	2	885.326		Q7L014	[R].MFDMGFEPQVMR.[I]		0	2	1487.65		P30520	[R].MCDLVSDFDGFSER.[F]	1xCarbamidomethyl [C2]	0	1	1677.69		Q8WXA9
P78347	[K].MVDQLFCK.[K]	1xCarbamidomethyl [C7]	0	1	1040.49		P61289	[R].ITSEAEDLVANFFPK.[K]		0	5	1680.85		P21333; Q14315	[RK].NDNDTFTVK.[Y]		0	1	1053.48		P62875	[R].MLLAHVDLIEK.[L]		0	1	1281.72		P50213	[R].MSDGLFLQK.[C]		0	2	1038.53		Q09161	[R].MFDYTDDPEGPVMPGSHSVER.[F]		0	1	2366.01		Q00839	[K].MCLFAGFQR.[K]	1xCarbamidomethyl [C2]	0	3	1129.53		P30153
P02549	[K].MVEEGHFAAEDVASR.[V]		0	1	1647.74		Q86VP6	[K].ITSEALLVTQQLVK.[V]		0	1	1542.91		Q9BTE3	[K].NDPQSITADDLHQLLVVAR.[C]		0	1	2105.1		P54136	[R].MLLCEAVAAVMAK.[G]	1xCarbamidomethyl [C4]	0	1	1406.72		Q9Y314	[R].MSDLTPVHFTPLDSSVDR.[V]		0	1	2016.97		P52272	[R].MGPAMGPALGAGIER.[M]		0	2	1427.71		Q9BXL5	[K].MCQEAAVPK.[I]	1xCarbamidomethyl [C2]	0	1	1033.48		O14980
P42285	[K].MVEEVFSNAIDCLSDEDK.[K]	1xCarbamidomethyl [C12]	0	1	2100.91		P82979	[K].ITSEIPQTER.[M]		0	2	1173.61		O43776	[K].NDPSLPEPK.[C]		0	4	996.5		P49368	[K].MLLDPMGGIVMTNDGNAILR.[E]		0	2	2131.07		Q15020	[K].MSNADFAK.[L]		0	1	883.398		Q92598	[K].MFEELGQR.[L]		0	1	1009.48		P13667	[K].MDATANDVPSDR.[Y]		0	1	1291.56		P49588
P42704	[K].MVFINNIALAQIK.[N]		0	1	1474.85		P78371	[R].LTSFIGAIAIGDLVK.[S]		0	2	1517.89		Q9ULV4	[K].NDQCYDDIR.[V]	1xCarbamidomethyl [C4]	0	2	1198.48		P49368	[K].MLLDPMGGIVMTNDGNAILR.[E]	1xOxidation [M1]	0	1	2147.07		Q9UQ35	[R].MSQVPAPVPLMSLR.[T]		0	1	1525.82		Q04637	[R].MFFDALYDEDVVK.[E]		0	1	1591.73		P30101	[K].MDATANDVPSPYEVR.[G]		0	1	1664.76		P27708
Q96I24	[K].MVGFIIGR.[G]		0	1	892.507		Q9UQ80	[R].ITSGPFEPDLYK.[S]		0	1	1366.69		Q9BR76	[K].NDQCYEDIR.[V]	1xCarbamidomethyl [C4]	0	1	1212.49		P78417	[K].MILELFSK.[V]		0	2	980.549		O43290	[K].MSSSDTPLGTVALLQEK.[Q]		0	2	1776.9		O14979	[K].MFIGGLSWDTSK.[K]		0	1	1341.65		P21333	[K].MDCQECPEGYR.[V]	2xCarbamidomethyl [C3; C6]	0	1	1444.53		P22695
Q9Y490	[K].MVGGIAQIIAAQEEMLR.[K]		0	3	1829.96		O95202	[K].LTSLAAALDENK.[D]		0	1	1245.67		P14866	[K].NDQDTWDYTNPNLSGQGDPGSNPNK.[R]		0	1	2734.16		P36776	[R].MEMINVSGYVAQEK.[L]		0	1	1598.76		P18206	[R].MQEAMTQEVSDVFSDTTTPIK.[L]		0	1	2358.08		Q14103	[K].MFIGGLSWDTTK.[K]		0	1	1355.67		Q9NRX1	[R].MDTEEARPAK.[R]		0	3	1147.54		P18206
P40939	[K].MVGVPAALDMMLTGR.[S]		0	3	1561.79		P43246	[K].LTSLNEEYTK.[N]		0	1	1197.6		Q9Y4E8	[R].NDSIIVDIFHGLFK.[S]		0	1	1617.86		Q16181	[K].MEMEMEQVFEMK.[V]		0	1	1561.64		P21964	[R].MVDFAGVK.[D]		0	2	866.444		Q14103	[K].MFIGGLSWDTTK.[K]	1xOxidation [M1]	0	1	1371.66		P15170	[K].MDDPTVNWSNER.[Y]		0	1	1463.62		P09874
P52209	[K].MVHNGIEYGDMQLICEAYHLMK.[D]	1xCarbamidomethyl [C15]	0	1	2652.21		Q14152	[R].LTSLVPFVDAFQLER.[A]		0	1	1734.94		Q86VP6	[K].NDSMSTTR.[T]		0	2	911.389		Q9Y2Q3	[R].MELLAHLLGEK.[W]		0	2	1253.69		P00367	[K].MVEGFFDR.[G]		0	2	1000.46		P69905	[R].MFLSFPTTK.[T]		0	1	1071.55		Q13148	[K].MDETDASSAVK.[V]		0	3	1153.5		O96008
P31930	[R].MVLAAAGGVEHQQLLDLAQK.[H]		0	1	2092.12		P28066	[R].ITSPLMEPSSIEK.[I]		0	1	1431.74		Q99832	[K].NDSVVAGGGAIEMELSK.[Y]		0	2	1676.82		P14868	[K].IYVISLAEPR.[L]		0	3	1160.67		P17480	[R].MWNDLSEK.[K]		0	1	1022.46		P69905	[R].MFLSFPTTK.[T]	1xOxidation [M1]	0	2	1087.55		O60264	[K].MDGAPDGR.[G]		0	4	818.346		Q99856
Q12904	[R].MVILLCNLKPAK.[M]	1xCarbamidomethyl [C6]	0	1	1399.82		Q13185	[R].LTWHSCPEDEAQ.[-]	1xCarbamidomethyl [C6]	0	1	1472.61		Q7Z417	[R].NDSWGSFDLR.[A]		0	1	1196.53		Q06203	[K].LYVSNLGIGHTR.[Y]		0	2	1329.73		O95782	[R].MYLFYGNK.[T]		0	1	1035.5		Q9NP79	[K].MFLYADNEDR.[A]		0	1	1273.55		Q9C0C9	[R].MDLFSALIK.[G]		0	1	1037.57		Q14254
P56182	[R].MVLNESLK.[V]		0	1	933.507		P05455	[R].LTTDFNVIVEALSK.[S]		0	3	1549.85		P62195	[R].NDSYTLHK.[I]		0	2	977.469		P49588	[R].LYVTYFGGDEAAGLEADLECK.[Q]	1xCarbamidomethyl [C20]	0	1	2321.06		P22314	[K].MYPIDFEK.[D]		0	3	1042.49		P49588	[K].MFVEEVSTGQECGVVLDK.[T]	1xCarbamidomethyl [C12]	0	1	2026.95		Q9NQ29	[R].MDLGECTK.[I]	1xCarbamidomethyl [C6]	0	2	953.407		Q8N1G2
Q14978	[K].MVATTKPK.[A]		0	5	875.502		O94888	[K].LTTLADLFRPPIDLMHK.[G]		0	1	1981.09		Q9UBE0	[R].NDVLDSLGISPDLLPEDFVR.[Y]		0	4	2214.13		O75530	[K].LYVWDLEVEDPHK.[A]		0	1	1642.81		Q9BXL5	[K].MYQEISVLQDNSSK.[I]		0	1	1641.78		Q99729	[K].MFVGGLSWDTSK.[K]		0	1	1327.64		P21980	[R].MDLLPLHMGLHK.[L]		0	1	1404.75		P14618
Q14203	[R].MPGTDAPGIPAALAFGPQVSDTLLDCR.[K]	1xCarbamidomethyl [C26]	0	1	2770.35		Q96AG4	[K].LTTLPSDFCGLTHLVK.[L]	1xCarbamidomethyl [C9]	0	1	1801.95		Q9UQE7	[K].NDVMNLLESAGFSR.[S]		0	3	1552.74		Q9H8Y8	[K].LYVYNTDTDNCR.[E]	1xCarbamidomethyl [C11]	0	1	1533.66		A0AVT1	[K].MYSIEPADR.[F]		0	1	1081.5		P60842; Q14240	[K].MFVLDEADEMLSR.[G]		0	3	1555.71		P09543	[K].MDLVTYFGK.[R]		0	1	1073.53		Q9UHX1
P33121	[R].MPELVDFR.[Q]		0	1	1006.5		Q13885; P07437; P68371	[K].LTTPTYGDLNHLVSATMSGVTTCLR.[F]	1xCarbamidomethyl [C23]	0	2	2708.34		Q13492	[K].NDVNWSQPGEK.[K]		0	1	1273.58		Q8IYB3	[K].MAAADSVQQR.[R]		0	1	1076.52		Q15029	[K].MYSTDDGVQFHAFGR.[V]		0	1	1730.76		P07814	[K].MFEIVFEDPK.[I]		0	1	1254.61		Q86V81	[K].MDMSLDDIIK.[L]		0	3	1180.56		Q13084
P37235	[K].MPEDESTPEK.[R]		0	2	1162.49		Q13885; P07437; P68371	[K].LTTPTYGDLNHLVSATMSGVTTCLR.[F]	1xCarbamidomethyl [C23]; 1xOxidation [M17]	0	1	2724.33		P51398	[K].NDWHGGAIVSALSQTGSLFKPR.[K]		0	1	2341.2		P14866	[K].MAAAGGGGGGGR.[Y]		0	2	918.421		P78406	[R].NAAEELKPR.[N]		0	2	1027.55		P13796	[K].MINLSVPDTIDER.[TA]		0	1	1502.75		Q04637	[R].MDQYFNQMEK.[I]		0	1	1333.56		Q9P2J5
P54886	[K].MIDLIIPR.[G]		0	1	970.575		Q9BUF5	[K].LTTPTYGDLNHLVSATMSGVTTSLR.[F]		0	1	2635.34		P13796	[R].NEALIALLR.[E]		0	1	1012.61		Q9BUL8	[R].MAADDVEEYMIERPEPEFQDLNEK.[A]		0	1	2898.28		P23193	[K].NAAGALDLLK.[E]		0	1	985.568		Q9H0U4	[R].MGPGAASGGERPNLK.[I]		0	1	1441.72		P07237	[K].MDSTANEVEAVK.[V]		0	1	1293.6		O75533
O00571; Q92841; P17844	[R].MLDMGFEPQIR.[RK]		0	2	1336.64		P07814	[K].LTVAENEAETK.[L]		0	4	1204.61		Q13200	[R].NECDPALALLSDYVLHNSNTMR.[L]	1xCarbamidomethyl [C3]	0	1	2533.18		Q5T4S7	[K].MAAETDPHK.[S]		0	1	999.456		O95793	[K].NAAIAVLEELK.[K]		0	1	1170.67		P52272	[R].MGPLGLDHMASSIER.[M]		0	2	1613.78		P68104	[K].MDSTEPPYSQK.[R]		0	1	1282.56		Q9ULC4
Q99661	[K].MIDMGSACR.[T]	1xCarbamidomethyl [C8]	0	2	1040.43		O14818	[KR].LTVEDPVTVEYITR.[FY]		0	1	1634.86		P05198	[R].NECVVVIR.[V]	1xCarbamidomethyl [C3]	0	1	988.524		Q9P258	[K].MACGAEFSMIMDCK.[G]	2xCarbamidomethyl [C3; C13]	0	1	1650.65		Q9BT78	[R].NAAQVLVGIPLETGQK.[Q]		0	1	1637.92		P11172	[K].MLEILEQQK.[K]		0	1	1131.61		P55010	[R].MDEISDHAK.[V]		0	1	1045.46		P61421
Q9NYL9	[K].MLEENTNILK.[F]		0	1	1204.62		Q5T4S7	[K].ITVLQLSALLK.[Q]		0	2	1198.78		Q9Y5B9	[K].NEDEEEEEEEK.[D]		0	1	1408.52		Q9HCD5	[K].MADEAILQER.[E]		0	1	1175.57		Q9Y3B4	[K].NACDHLSGFNVCNR.[Y]	2xCarbamidomethyl [C3; C12]	0	1	1663.71		Q9BZL1	[-].MIEVVCNDR.[L]	1xCarbamidomethyl [C6]	0	1	1135.52		P06576	[R].LVLEVAQHLGESTVR.[T]		0	3	1650.92		P52788
Q9H583	[K].MIELLADNINLGDPSSMLK.[M]		0	1	2074.06		P48147	[K].ITVPFLEQCPIR.[G]	1xCarbamidomethyl [C9]	0	2	1472.79		Q9Y2Q3	[R].NEDITEPQSILAAAEK.[A]		0	1	1728.87		Q9BSL1	[K].MADVSAEEK.[K]		0	2	979.44		P14550	[K].NADGTICYDSTHYK.[E]	1xCarbamidomethyl [C7]	0	1	1644.7		P09874	[K].MIFDVESMK.[K]		0	1	1099.52		Q99719	[R].MESPIPILPLPTPDAETEK.[L]		0	1	2078.07		Q15019
Q96F86	[K].MLESITNELSLFSK.[T]		0	1	1611.83		Q07021	[K].ITVTFNINNSIPPTFDGEEEPSQGQK.[V]		0	1	2862.38		O60306	[K].NEDTTFDK.[E]		0	2	969.416		O00629	[K].MAEDEAETIGNLIEECGGLEK.[I]	1xCarbamidomethyl [C16]	0	2	2308.03		Q12906	[R].NADHSMNYQYR.[-]		0	3	1398.59		P60228	[R].MLFDYLADK.[H]		0	3	1115.54		O00232	[K].MEVDYSATVDQR.[L]		0	1	1413.63		P43246
Q9H583	[R].MLFDLLVNCK.[N]	1xCarbamidomethyl [C9]	0	1	1252.64		Q71RC2	[K].LTTDPDLILEVLR.[S]		0	2	1497.85		P49790	[K].NEDVCSCSTDTSEVPR.[W]	2xCarbamidomethyl [C5; C7]	0	1	1855.74		P57740	[R].MAEDELFNR.[Y]		0	2	1124.5		Q96FJ2	[K].NADMSEDMQQDAVDCATQAMEK.[Y]	1xCarbamidomethyl [C15]	0	1	2487.97		Q9Y333	[-].MLFYSFFK.[S]		0	1	1082.54		P26639	[K].MGGEEKPIGAGEEK.[Q]		0	1	1431.68		Q03701
P09874	[K].MIFDVESMK.[K]		0	1	1099.52		P55265	[K].LVDQSGPPHEPK.[F]		0	3	1303.66		P22314	[R].NEEDAAELVALAQAVNAR.[A]		0	2	1883.95		P27708	[R].MAEIGEHVAPSEAANSLEQAQAAAER.[L]		0	1	2680.26		P63167	[K].NADMSEEMQQDSVECATQALEK.[Y]	1xCarbamidomethyl [C15]	0	1	2514.04		P09211	[R].MLLADQGQSWK.[E]		0	1	1276.64		Q9Y266	[-].MGGEQEEER.[F]		0	1	1064.43		O14818
P60228	[R].MLFDYLADK.[H]		0	1	1115.54		Q9BTW9	[R].LVDVVAVILK.[A]		0	1	1068.7		Q14103	[K].NEEDEGHSNSSPR.[H]		0	5	1457.59		Q9BXW7	[R].MAFPLLDMVDLER.[R]		0	1	1549.78		Q9ULV4	[K].NADPILISLK.[H]		0	1	1083.64		P09211	[R].MLLADQGQSWK.[E]	1xOxidation [M1]	0	1	1292.63		P23246	[R].MGGGGAMNMGDPYGSGGQK.[F]		0	1	1771.72		P17812
Q9Y333	[-].MLFYSFFK.[S]		0	1	1082.54		P25398	[K].LVEALCAEHQINLIK.[V]	1xCarbamidomethyl [C6]	0	3	1750.95		P35237	[K].NEEKPVQMMFK.[Q]		0	1	1380.67		Q8WXA9	[R].MAGDETQPTR.[F]		0	1	1105.49		O95782	[R].NADVELQQR.[A]		0	1	1072.54		P54136	[R].MLLCEAVAAVMAK.[G]	1xCarbamidomethyl [C4]	0	1	1406.72		P52272	[K].MGGMEGPFGGGMENMGR.[F]		0	2	1714.68		P53396
P09211	[R].MLLADQGQSWK.[E]		0	1	1276.64		Q9BQG0	[K].LVGSVNLFSDENVPR.[L]		0	1	1645.85		P46379	[R].MATHTLITGLEEYVR.[E]		0	1	1733.89		P30153	[R].MAGDPVANVR.[F]		0	1	1029.51		Q9NZ63	[K].NAEDCLYELPENIR.[V]	1xCarbamidomethyl [C5]	0	1	1735.8		P49368	[K].MLLDPMGGIVMTNDGNAILR.[E]		0	2	2131.07		O43765	[R].MGLALSSLNK.[H]		0	1	1033.57		Q92616
P54136	[R].MLLCEAVAAVMAK.[G]	1xCarbamidomethyl [C4]	0	1	1406.72		P51665	[R].IVGWYHTGPK.[L]		0	3	1157.61		P10809	[K].NAGVEGSLIVEK.[I]		0	2	1215.66		P08670	[K].MALDIEIATYR.[K]		0	1	1295.67		Q9Y224	[K].NAEPLINLDVNNPDFK.[A]		0	1	1812.91		P49368	[K].MLLDPMGGIVMTNDGNAILR.[E]	1xOxidation [M1]	0	1	2147.07		P52272	[R].MGLAMGGGGGASFDR.[A]		0	1	1383.61		Q9UQ35
P49368	[K].MLLDPMGGIVMTNDGNAILR.[E]		0	2	2131.07		Q9NZ45	[K].IVHAFDMEDLGDK.[A]		0	1	1489.7		P50851	[K].NAGLAFIELVNEGR.[L]		0	1	1502.8		P49588	[K].MALELLTQEFGIPIER.[L]		0	2	1859.99		P18621	[K].NAESNAELK.[G]		0	3	975.474		Q96C36	[K].MLLDSEQHPCQLK.[D]	1xCarbamidomethyl [C10]	0	1	1598.77		P52272	[R].MGLAMGGGGGASFDR.[A]	1xOxidation [M5]	0	1	1399.61		P22102
Q96C36	[K].MLLDSEQHPCQLK.[D]	1xCarbamidomethyl [C10]	0	1	1598.77		Q4VC31	[R].IVHELNTTVPTASFAGK.[I]		0	1	1784.95		P06748	[K].MSVQPTVSLGGFEITPPVVLR.[L]		0	7	2227.22		P27708	[R].MALLATVLGR.[F]		0	1	1044.62		P10809	[K].NAGVEGSLIVEK.[I]		0	1	1215.66		Q9P2N5	[-].MLIEDVDALK.[S]		0	1	1146.61		Q6UN15	[R].MGLEVIPVTSTTNK.[I]		0	1	1489.79		O75083
P78417	[K].MILELFSK.[V]		0	2	980.549		Q9NXG2	[K].LVHHILQDMYK.[T]		0	1	1396.74		P06748	[K].MSVQPTVSLGGFEITPPVVLR.[L]	1xOxidation [M1]	0	1	2243.21		P22695	[R].MALIGLGVSHPVLK.[Q]		0	1	1434.85		P08621	[K].MWDPHNDPNAQGDAFK.[T]		0	1	1842.79		Q92917	[K].MIIEDVLSPDTCVCR.[T]	2xCarbamidomethyl [C12; C14]	0	1	1807.84		P41252	[K].MGITEYNNQCR.[A]	1xCarbamidomethyl [C10]	0	1	1385.59		P38646
P32322	[K].MLLHSEQHPGQLK.[D]		0	1	1517.79		Q9Y5J1	[R].LVHLPSCTVFSNFPVIK.[N]	1xCarbamidomethyl [C7]	0	1	1958.06		P23193	[R].MTAEEMASDELK.[E]		0	1	1354.59		P18206	[R].MALLMAEMSR.[L]		0	1	1152.56		P09874	[K].MVDPEKPQLGMIDR.[W]		0	1	1628.81		P78417	[K].MILELFSK.[V]		0	1	980.549		P40939	[K].MGLVDQLVEPLGPGLKPPEER.[T]		0	2	2274.22		O75746; Q9UJS0
Q5JVF3	[R].MILIYLLPVK.[M]		0	1	1202.76		Q13616	[R].LVHQNSASDDAEASMISK.[L]		0	1	1902.89		P36542	[R].MTAMDNASK.[N]		0	1	968.418		P09874	[R].MAIMVQSPMFDGK.[V]		0	2	1454.68		Q9BXJ9	[K].MVYYLDPSSQK.[R]		0	1	1330.63		P32322	[K].MLLHSEQHPGQLK.[D]		0	2	1517.79		Q08211	[R].MGGEEAEIR.[F]	1xOxidation [M1]	0	1	1007.45		P21333
B5ME19	[K].MIINEELMASLDQPTQTVVMHR.[T]		0	1	2556.26		O15067	[K].LVHSLFESIMSTQESSNPNNVLK.[F]		0	1	2574.29		Q13177	[K].MTDEEIMEK.[L]		0	2	1125.48		P06493	[K].MALNHPYFNDLDNQIK.[K]		0	1	1932.93		P07195	[K].MVVESAYEVIK.[L]		0	2	1267.66		Q92945	[K].MILIQDGSQNTNVDKPLR.[I]		0	1	2042.07		Q9BSC4	[K].MGIYYIPVLGPAPR.[W]		0	1	1546.85		O00429
O75643	[R].MLLQSSEGR.[C]		0	1	1020.51		Q9UQ80	[R].LVKPGNQNTQVTEAWNK.[V]		0	2	1927		P06748	[R].MTDQEAIQDLWQWR.[K]		0	4	1819.84		Q14498	[R].LYVGSLHFNITEDMLR.[G]		0	2	1907.97		P18858	[R].MVETLSNLLR.[S]		0	1	1175.65		Q01581	[R].MLLNDFLNDQNR.[D]		0	1	1492.72		P52272	[R].MGPAMGPALGAGIER.[M]		0	2	1427.71		P30086
P18085	[K].MLLVDELR.[D]		0	1	988.55		P62081	[K].IVKPNGEKPDEFESGISQALLELEMNSDLK.[A]		0	2	3330.68		P06748	[R].MTDQEAIQDLWQWR.[K]	1xOxidation [M1]	0	3	1835.84		O96008	[K].MAIQTQQSK.[F]		0	1	1034.53		Q7L775	[R].MVGLTTTHTLR.[M]		0	1	1229.67		O75643	[R].MLLQSSEGR.[C]		0	1	1020.51		Q9H0U4	[R].MGPGAASGGERPNLK.[I]		0	1	1441.72		P62899
P50395	[K].MLLYTEVTR.[Y]		0	1	1125.6		Q3YEC7	[K].LVGSDQAPGR.[D]		0	1	999.522		P42285	[K].MTDVFEGSIIR.[C]		0	1	1267.64		Q13242	[R].IYVGNLPTDVR.[E]		0	2	1246.68		Q96SI9	[R].MVLLPVMK.[F]		0	2	930.551		P18085	[K].MLLVDELR.[D]		0	1	988.55		P62820	[R].MGPGATAGGAEK.[S]		0	2	1046.49		Q5QJE6
Q9GZZ1	[K].MLNHVLNICEK.[D]	1xCarbamidomethyl [C9]	0	1	1370.69		P62081	[K].IVKPNGEKPDEFESGISQALLELEMNSDLK.[A]	1xOxidation [M25]	0	2	3346.67		P12829	[K].MTEAEVEQLLAGQEDANGCINYEAFVK.[H]	1xCarbamidomethyl [C19]	0	1	3029.39		P14618	[K].IYVDDGLISLQVK.[Q]		0	2	1462.82		Q9NZI8; Q9Y6M1; O00425	[R].MVIITGPPEAQFK.[A]		0	1	1430.77		P31150; P50395	[K].MLLYTEVTR.[Y]		0	1	1125.6		P52272	[R].MGPLGLDHMASSIER.[M]		0	2	1613.78		Q9Y262
P22102	[K].MLNIHPSLLPSFK.[G]		0	1	1496.83		Q9BVJ6	[K].LVLADLLEPVK.[T]		0	1	1209.75		Q15269	[K].MTEFGNLALIDQDAGQEDGVAIPLPGVR.[K]		0	1	2926.46		Q9ULC4	[K].LYPAAVDTIVAIMAEGK.[Q]		0	4	1761.95		Q96AE4	[K].MVMIQDGPQNTGADKPLR.[I]		0	1	1970.98		P42704	[K].MLNGLEDSIGLSK.[M]		0	1	1376.71		P14866	[R].MGPPVGGHR.[R]		0	1	907.457		Q29RF7
P06744	[K].MIPCDFLIPVQTQHPIR.[K]	1xCarbamidomethyl [C4]	0	3	2065.07		P55060	[K].LVLDAFALPLTNLFK.[A]		0	3	1674.98		Q9NTJ3	[K].MTEIQTPENTPR.[L]		0	1	1416.68		P21281	[R].IYPEEMIQTGISAIDGMNSIAR.[G]		0	1	2409.18		P11021	[R].MVNDAEK.[F]		0	6	806.371		P54886	[K].MIDLIIPR.[G]		0	1	970.575		Q14847	[R].MGPSGGEGMEPER.[R]		0	1	1333.55		Q13867
P23528	[K].MLPDKDCR.[Y]	1xCarbamidomethyl [C7]	1	1	1034.48		Q00610	[K].IVLDNSVFSEHR.[N]		0	1	1415.73		P48147	[R].MTELYDYPK.[Y]		0	2	1159.53		P61421	[R].LYPEGLAQLAR.[A]		0	1	1230.68		Q9NVP1	[K].MVNDAEPDTK.[K]		0	1	1119.5		Q15532	[K].MLDDNNHLIQCIMDSQNK.[G]	1xCarbamidomethyl [C11]	0	1	2188.98		P49792	[K].MGQHSSNVQWR.[A]		0	1	1329.61		P78527
Q86TB9	[K].MIDAVVTSR.[S]		0	1	991.524		O14980	[K].LVLDSIIWAFK.[H]		0	1	1304.76		Q2NL82	[K].MSVLNMVVR.[R]		0	2	1048.56		P83731	[K].IYPGHGR.[R]		0	4	799.421		P11142	[R].MVNHFIAEFK.[R]		0	2	1235.62		O43707	[K].MLDAEDIVNTARPDEK.[A]		0	1	1816.87		Q9UQ80	[R].MGVVECAK.[H]	1xCarbamidomethyl [C6]; 1xOxidation [M1]	0	2	909.417		Q9Y4E8
O43707	[K].MLDAEDIVNTARPDEK.[A]		0	1	1816.87		O00410	[K].LVLEQVVTSIASVADTAEEK.[F]		0	3	2102.12		Q16401	[R].MTESWFSSLSR.[D]		0	1	1330.61		P52788	[R].IYPHGLVLLDLQSYDGDAQGK.[E]		0	2	2302.17		P11142	[R].MVNHFIAEFK.[R]	1xOxidation [M1]	0	2	1251.62		P49792	[K].MICQQVEAIK.[K]	1xCarbamidomethyl [C3]	0	1	1219.62		Q8IWX8	[K].MGWSGSGGLGAK.[E]		0	1	1107.53		Q16643
P54886	[R].MLATLEPEQR.[A]		0	1	1187.61		P06576	[R].LVLEVAQHLGESTVR.[T]		0	4	1650.92		P50395	[R].MTGSEFDFEEMK.[R]		0	1	1450.59		Q9NQT5	[K].LYPLEIVFGMNGR.[I]		0	1	1508.79		O75438	[-].MVNLLQIVR.[D]		0	1	1085.65		P14866	[R].MGPPVGGHR.[R]		0	4	907.457		P48444	[K].MHAPPINMESVHMK.[I]		0	2	1621.76		O43707
Q9NYF8	[K].MIASDSHRPEVK.[L]		0	1	1369.69		P06730	[K].IVIGYQSHADTATK.[S]		0	1	1503.78		P62191	[R].MTLADDVTLDDLIMAK.[D]		0	3	1764.88		Q5RKV6	[R].LYPVLQQSLVR.[A]		0	1	1315.77		P52272	[R].MVPAGMGAGLER.[M]		0	3	1188.59		Q14847	[R].MGPSGGEGMEPER.[R]		0	1	1333.55		P31942	[R].MGMGNNYSGGYGTPDGLGGYGR.[G]		0	1	2180.91		P34932
P31942	[R].MGMGNNYSGGYGTPDGLGGYGR.[G]		0	1	2180.91		P62888	[K].LVILANNCPALR.[K]	1xCarbamidomethyl [C8]	0	1	1353.77		P55884	[R].MTLDTLSIYETPSMGLLDK.[K]		0	1	2128.06		Q15019	[R].LYPWGVVEVENPEHNDFLK.[L]		0	1	2285.12		P56385	[-].MVPPVQVSPLIK.[L]		0	3	1307.78		Q9Y6W5	[K].MGQEFVESK.[E]		0	1	1054.49		Q9NTJ3	[K].MESQLQNDSK.[K]		0	1	1179.53		Q04637
Q9H0U4	[R].MGPGAASGGERPNLK.[I]		0	1	1441.72		P35249	[K].IVILDEADSMTSAAQAALR.[R]		0	2	1975.02		Q9H9Y6	[R].MTIGMLIESMAGK.[S]		0	1	1381.69		P43246	[R].LYQGINQLPNVIQALEK.[H]		0	2	1941.08		P49368	[K].MVQFEENGR.[K]		0	3	1109.5		Q9P258	[K].MGQLGLGNQTDAVPSPAQIMYNGQPITK.[M]		0	1	2929.45		Q08211	[R].MGGEEAEIR.[F]		0	1	991.451		P07237
P62820	[R].MGPGATAGGAEK.[S]		0	1	1046.49		P49368	[R].IVLLDSSLEYK.[K]		0	1	1279.71		O75348	[K].MTILQTYFR.[Q]		0	1	1172.61		Q03701	[K].LYQHEINLFK.[S]		0	1	1304.7		O43707	[K].MVSDINNGWQHLEQAEK.[G]		0	1	1998.93		Q99700	[R].MGQPGSGSMPSR.[S]		0	1	1191.52		P63220	[R].MGESDDSILR.[L]	1xOxidation [M1]	0	1	1138.5		P68104
P52272	[R].MGPLGLDHMASSIER.[M]		0	2	1613.78		O75439	[R].IVLAAAGGVSHDELLDLAK.[F]		0	1	1892.05		P55036	[K].MTISQQEFGR.[T]		0	2	1196.57		O14818	[R].LYQTDPSGTYHAWK.[A]		0	1	1666.79		Q99661	[R].MVSEEMEEQVHSIR.[G]		0	1	1703.77		Q13435	[K].MGTPVPRPPQDMGQIGVR.[T]		0	1	1935.99		O75381	[R].MEVQGEEEK.[R]		0	1	1078.47		Q99615
P14866	[R].MGPPVGGHR.[R]		0	2	907.457		P53621	[K].LVGQSIIAYLQK.[K]		0	2	1332.79		P55072	[K].MTNGFSGADLTEICQR.[A]	1xCarbamidomethyl [C14]	0	1	1799.81		P17812	[K].IYQYVINK.[E]		0	2	1040.58		Q8N1G4	[K].MVSGCQTR.[S]	1xCarbamidomethyl [C5]	0	1	938.418		Q8IWX8	[K].MGWSGSGGLGAK.[E]		0	1	1107.53		O14579	[R].MFADYLAHESR.[R]		0	2	1339.61		Q9NRX1
Q14847	[R].MGPSGGEGMEPER.[R]		0	1	1333.55		Q99714	[R].LVGQGASAVLLDLPNSGGEAQAK.[K]		0	3	2195.17		Q9NUQ9	[K].MTNPAIQNDFSYYR.[R]		0	1	1719.78		P53396	[K].LYRPGSVAYVSR.[S]		0	1	1367.74		P01023	[K].MVSGFIPLKPTVK.[M]		0	2	1416.83		P23246	[R].MGYMDPR.[E]	1xOxidation [M4]	0	1	885.359		Q7L014	[R].MFDMGFEPQVMR.[I]		0	2	1487.65		P43243
Q15233	[R].MGQMAMGGAMGINNR.[G]		0	1	1538.67		P21333	[K].IVGPSGAAVPCK.[V]	1xCarbamidomethyl [C11]	0	3	1155.62		O00487	[K].MTPEQLAIK.[N]		0	1	1030.56		Q92616	[K].LYRPPPVLDALGR.[V]		0	2	1466.85		P19367	[K].MVSGMYLGELVR.[L]		0	1	1354.69		P48444	[K].MHAPPINMESVHMK.[I]		0	1	1621.76		Q09161	[R].MFDYTDDPEGPVMPGSHSVER.[F]		0	1	2366.01		Q92922
Q13435	[K].MGTPVPRPPQDMGQIGVR.[T]		0	1	1935.99		O95782	[R].LVECLETVLNK.[A]	1xCarbamidomethyl [C4]	0	1	1317.71		P28331	[R].MTSGVTGDWK.[V]		0	1	1081.5		P22102	[R].IYSHSLLPVLR.[S]		0	1	1297.76		Q8NBF2	[K].MVSVLPIFR.[S]		0	2	1061.62		O43684	[K].MHDLNTDQENLVGTHDAPIR.[C]		0	2	2276.07		P07814	[K].MFEIVFEDPK.[I]		0	1	1254.61		O75643
P62424	[K].MGVPYCIIK.[G]	1xCarbamidomethyl [C6]	0	1	1080.56		Q13148	[R].LVEGILHAPDAGWGNLVYVVNYPK.[D]		0	1	2624.39		Q86U70	[R].MVAPPAEPTR.[Q]		0	2	1068.55		O75083	[R].LYSILGTTLK.[D]		0	1	1108.66		P69891	[K].MVTAVASALSSR.[Y]		0	1	1192.64		P62820	[R].MGPGATAGGAEK.[S]		0	3	1046.49		Q04637	[R].MFFDALYDEDVVK.[E]		0	3	1591.73		Q6PJT7
P48444	[K].MHAPPINMESVHMK.[I]		0	1	1621.76		Q92598	[K].LVEHFCAEFK.[T]	1xCarbamidomethyl [C6]	0	1	1279.61		P21964	[R].MVDFAGVK.[D]		0	2	866.444		P38646	[K].LYSPSQIGAFVLMK.[M]		0	5	1553.84		P69892	[K].MVTGVASALSSR.[Y]		0	1	1178.62		P15374	[K].MHFESGSTLK.[K]		0	1	1136.54		O14979	[K].MFIGGLSWDTSK.[K]		0	1	1341.65		Q99460
Q14566	[R].MHCCDEVQPK.[H]	2xCarbamidomethyl [C3; C4]	0	1	1303.52		Q7Z3B4	[K].LVEHGLNETIHIR.[G]		0	1	1530.84		P18206	[K].MTGLVDEAIDTK.[S]		0	1	1292.64		P21333	[R].LYSVSYLLK.[D]		0	2	1085.62		P40429	[R].MVVPAALK.[V]		0	1	828.501		Q92499	[R].MHNQIPQVTSDGK.[R]		0	1	1454.71		Q14103	[K].MFIGGLSWDTTK.[K]		0	1	1355.67		P42704
Q8NI22	[K].MHDYDGNNLLDGLELSTAITHVHK.[E]		0	1	2693.3		Q16851	[R].LVEIAQVPK.[A]		0	1	996.609		P78527	[R].MSTSPEAFLALR.[S]		0	1	1322.68		O00429	[K].LYTDFDEIRQEIENETER.[I]		1	1	2300.07		P22234	[K].NFEWVAER.[V]		0	1	1050.5		Q13347	[-].MKPILLQGHER.[S]		0	1	1321.74		Q14103	[K].MFIGGLSWDTTK.[K]	1xOxidation [M1]	0	1	1371.66		P41227
P49247	[K].MIPGVVDTGLFINMAER.[V]		0	1	1862.95		Q6P2E9	[R].IVELPAPADFLSLSSETKPK.[L]		0	1	2142.17		P48729	[K].MSTPVEVLCK.[G]	1xCarbamidomethyl [C9]	0	1	1163.58		P30086	[K].LYTLVLTDPDAPSR.[K]		0	4	1560.83		P07437	[K].MAVTFIGNSTAIQELFK.[R]		0	1	1869.98		P22061	[K].MKPLMGVIYVPLTDK.[E]		0	1	1704.94		P35244	[K].MFILSDGEGK.[N]		0	1	1096.53		P52272
P15374	[K].MHFESGSTLK.[K]		0	1	1136.54		P63241	[K].IVEMSTSK.[T]	1xOxidation [M4]	0	3	910.455		P49674	[K].MSTPIEVLCK.[G]	1xCarbamidomethyl [C9]	0	1	1177.6		P62899	[K].LYTLVTYVPVTTFK.[N]		0	1	1644.92		P49321	[R].MAVLNEQVK.[E]		0	1	1031.56		P07910	[R].MIAGQVLDINLAAEPK.[V]		0	2	1682.91		P55265	[R].MGFTEVTPVTGASLR.[R]		0	1	1565.8		Q9H307
Q92900	[R].MHPALSAFPSNIFYEGSLQNGVTAADR.[V]		0	1	2893.39		Q16401	[R].IVENSDAVTEILNNAELLK.[Q]		0	2	2085.11		P02545	[R].MQQQLDEYQELLDIK.[L]		0	1	1893.93		Q9Y262	[K].LYTTMPVAK.[L]		0	1	1023.55		O43847	[K].LVAGEHGLIIR.[V]		0	1	1177.71		P07910	[R].MIAGQVLDINLAAEPK.[V]	1xOxidation [M1]	0	1	1698.91		O00178	[K].MFLNLLSPR.[T]		0	1	1090.61		P38646
Q13347	[-].MKPILLQGHER.[S]		0	1	1321.74		A5YKK6	[R].IVEPPENIQEK.[I]		0	1	1295.68		P43246	[K].MQSTLISAAR.[D]		0	2	1077.57		Q29RF7	[K].LYTVCDVALCVINSK.[S]	2xCarbamidomethyl [C5; C10]	0	1	1754.88		Q99714	[R].LVAGEMGQNEPDQGGQR.[G]		0	1	1785.82		Q92621	[R].MLALALLDR.[I]		0	1	1015.6		P69905	[R].MFLSFPTTK.[T]	1xOxidation [M1]	0	2	1087.55		P23246
P22061	[K].MKPLMGVIYVPLTDK.[E]		0	2	1704.94		O00571	[R].IVEQDTMPPK.[G]		0	1	1157.59		O95757	[K].MQVDQEEGHQK.[C]		0	1	1328.59		Q9P2J5	[R].LYTWVEWVK.[E]		0	1	1223.65		P48507	[K].IVAIGTSDLDK.[T]		0	1	1131.63		P26639	[R].MIAILTENYGGK.[W]		0	1	1309.68		P49588	[K].MFVEEVSTGQECGVVLDK.[T]	1xCarbamidomethyl [C12]	0	1	2026.95		P23246
P30085	[-].MKPLVVFVLGGPGAGK.[G]		0	1	1569.92		P52815	[K].LVESLPQEIK.[A]		0	1	1155.66		P34932	[K].MQVDQEEPHVEEQQQQTPAENK.[A]		0	1	2622.17		Q9UHX1	[R].IYVASVHQDLSDDDIK.[S]		0	1	1817.89		Q15257	[K].LVALLNTLDR.[W]		0	1	1127.68		Q01813	[R].MLAIYDGFDGFAK.[G]		0	1	1447.69		Q99729	[K].MFVGGLSWDTSK.[K]		0	2	1327.64		Q15233
P61204	[R].MLAEDELR.[D]		0	2	976.477		P38159	[R].IVEVLLMK.[D]	1xOxidation [M7]	0	2	960.58		Q9Y5S9	[R].MREDYDSVEQDGDEPGPQR.[S]		1	1	2222.93		Q07955	[R].IYVGNLPPDIR.[T]		0	6	1256.7		O75643	[R].IVALSSSLSNAK.[D]		0	2	1189.68		Q9NYF8	[K].MIASDSHRPEVK.[L]		0	1	1369.69		P60842; Q14240	[K].MFVLDEADEMLSR.[G]		0	3	1555.71		Q9BXP5
P07910	[R].MIAGQVLDINLAAEPK.[V]		0	3	1682.91		P04181	[K].IVFAAGNFWGR.[T]		0	1	1237.65		Q9BUJ2	[K].MRPFEGFQR.[K]		0	1	1167.57		Q99856	[K].MALVADEQQR.[L]		0	1	1160.57		P50914	[K].LVAIVDVIDQNR.[A]		0	1	1354.77		P54886	[R].MLATLEPEQR.[A]		0	1	1187.61		P60842; Q14240	[K].MFVLDEADEMLSR.[G]	1xOxidation [M1]	0	1	1571.71		Q00610
P07910	[R].MIAGQVLDINLAAEPK.[V]	1xOxidation [M1]	0	1	1698.91		Q96C86	[R].IVFENPDPSDGFVLIPDLK.[W]		0	1	2115.1		P32969	[R].MRPGVACSVSQAQK.[D]	1xCarbamidomethyl [C7]	0	3	1518.75		Q14254	[K].MALVLEALPQIAAK.[I]		0	1	1467.86		Q16658	[R].LVARPEPATGYTLEFR.[S]		0	1	1819.97		P24928	[-].MHGGGPPSGDSACPLR.[T]	1xCarbamidomethyl [C13]	0	1	1595.71		P52272	[R].MGAGLGHGMDR.[V]		0	1	1101.49		Q15428
Q92621	[R].MLALALLDR.[I]		0	1	1015.6		Q8N543	[K].LVFFEVSPVSFHQVSEVLSEEK.[S]		0	1	2536.3		Q9ULC4	[K].MSAEDIEK.[V]		0	2	922.419		Q9UQ35	[R].MAPALSGANLTSPR.[V]		0	1	1385.72		P11940	[R].IVATKPLYVALAQR.[K]		0	2	1542.94		P49321	[K].LVPSQEETK.[L]		0	1	1030.54		P52272	[R].MGAGMGFGLER.[M]		0	2	1125.52		Q9Y2Q3
P26639	[R].MIAILTENYGGK.[W]		0	1	1309.68		Q9NR31; Q9Y6B6	[K].LVFLGLDNAGK.[T]		0	1	1146.65		P18206	[K].MSAEINEIIR.[V]		0	1	1175.61		P34932	[K].MDQPPQAK.[K]		0	2	914.44		P49588	[R].IVAVTGAEAQK.[A]		0	1	1086.62		O75390	[K].IVPNVLLEQGK.[A]		0	2	1209.72		P52272	[R].MGANNLER.[M]	1xOxidation [M1]	0	1	920.425		P78527
Q01813	[R].MLAIYDGFDGFAK.[G]		0	1	1447.69		P07384	[K].LVFVHSAEGNEFWSALLEK.[A]		0	2	2176.11		P23381	[K].MSASDPNSSIFLTDTAK.[Q]		0	1	1784.84		Q04637	[R].MDQYFNQMEK.[I]		0	1	1333.56		O60763	[K].IVAFENAFER.[L]		0	1	1195.61		P07996	[R].LVPNPDQK.[D]		0	1	910.499		P52272	[R].MGANSLER.[M]	1xOxidation [M1]	0	1	893.415		Q86V81
P48739	[R].MIAPEGSLVFHEK.[A]		0	1	1457.75		P54136	[K].IVFVPGCSIPLTIVK.[S]	1xCarbamidomethyl [C7]	0	1	1642.96		Q13885; P68371	[K].MSATFIGNSTAIQELFK.[R]	1xOxidation [M1]	0	1	1873.94		P07237	[K].MDSTANEVEAVK.[V]		0	1	1293.6		P27824	[R].IVDDWANDGWGLK.[K]		0	1	1488.71		P42704	[K].ISNQFDWALMR.[L]		0	1	1380.67		P63220	[R].MGESDDSILR.[L]		0	2	1122.51		P21980
Q96J01	[K].MLASASEDHFIDIAEVETGDK.[L]		0	2	2278.05		P07910	[K].IVGCSVHK.[G]	1xCarbamidomethyl [C4]	0	2	899.477		P21333	[K].MSCMDNK.[D]	1xCarbamidomethyl [C3]	0	1	885.326		P68104	[K].MDSTEPPYSQK.[R]		0	1	1282.56		Q14566	[R].IVDLHSR.[I]		0	1	839.473		O43707	[R].ISNRPAFMPSEGK.[M]		0	2	1433.72		P69905	[R].MFLSFPTTK.[T]		0	1	1071.55		Q9C0C9
Q92499	[R].MHNQIPQVTSDGK.[R]		0	1	1454.71		Q15046	[K].LVGEFLEVTCINPTFICDHPQIMSPLAK.[W]	2xCarbamidomethyl [C10; C17]	0	1	3229.61		P50213	[R].MSDGLFLQK.[C]		0	2	1038.53		Q99615	[R].MDSTNADALYVR.[G]		0	1	1355.63		P33240	[R].IVDPEIALK.[I]		0	1	997.593		O14545	[K].LSNSDSQDIQGR.[N]		0	1	1319.62		Q9NUQ9	[R].MSLFYAEATPMLK.[T]		0	1	1501.74		Q03252
Q9NXG2	[R].MLPISGTCK.[A]	1xCarbamidomethyl [C8]	0	1	1006.51		Q00341	[R].IVGELEQMVSEDVPLDHR.[V]		0	1	2066.02		Q15833	[K].MSDILAEGITIVEDINK.[R]		0	1	1860.96		O75643	[R].MDTDLETMDLDQGGEALAPR.[Q]		0	1	2177.97		O95400	[K].LVDPVAGSGGPGSR.[F]		0	1	1268.66		P22102	[K].ISNTAISISDHTALAQFCK.[E]	1xCarbamidomethyl [C18]	0	1	2077.04		Q9Y2R5	[R].LVLDPYLLK.[Y]		0	1	1073.66		P55884
Q9Y4Z0	[-].MLPLSLLK.[T]		0	1	914.574		P30419	[K].LVGFISAIPANIHIYDTEK.[K]		0	1	2101.13		Q8WWY3	[R].MSFGEIEEDAYQEDLGFSLGHLGK.[S]		0	1	2672.22		Q9NRX1	[R].MDTEEARPAK.[R]		0	2	1147.54		Q92841; P17844	[K].IVDQIRPDR.[Q]		0	1	1111.62		Q9NTJ5	[R].LSNTSPEFQEMSLLER.[A]		0	1	1880.91		P61081	[K].LVICPDEGFYK.[S]	1xCarbamidomethyl [C4]	0	1	1340.66		O14980
Q15287	[R].MLPPPPMWR.[R]		0	3	1124.57		P35580	[R].IVGLDQVTGMTETAFGSAYK.[T]		0	1	2088.03		Q07021	[K].MSGGWELELNGTEAK.[L]		0	1	1621.75		Q13123	[K].MEADGVEVK.[R]		0	1	977.461		O60264	[R].LVDQNLNK.[I]		0	2	943.521		Q9Y3T9	[K].LSNVNLQEK.[A]		0	1	1044.57		P27708	[R].LSLDDLLQR.[L]		0	1	1072.6		Q16204
Q14697	[K].MMDYLQGSGETPQTDVR.[W]		0	1	1927.85		Q92616	[R].LTSADALRPSVVSITGPLIR.[I]		0	1	2066.2		P05023	[K].MSINAEEVVVGDLVEVK.[G]		0	1	1830.95		Q92922	[K].MEADPDGQQPEK.[A]		0	1	1344.57		P55265	[K].LVDQSGPPHEPK.[F]		0	1	1303.66		Q9HB71	[K].ISNYGWDQSDK.[F]		0	2	1312.58		P26599	[K].LSLDGQNIYNACCTLR.[I]	2xCarbamidomethyl [C12; C13]	0	1	1897.89		Q96T88
Q96KP4	[R].MMEVAAADVK.[Q]		0	1	1064.51		P52788	[R].LYCPVEFSK.[E]	1xCarbamidomethyl [C3]	0	1	1142.56		Q08752	[K].MSNWQGAIDSCLEALELDPSNTK.[A]	1xCarbamidomethyl [C11]	0	1	2579.18		O75643	[K].MEADPELSK.[F]		0	1	1019.47		P23919	[K].LVEALCAAGHR.[A]	1xCarbamidomethyl [C6]	0	1	1196.62		Q8N1F7	[R].LSPATENK.[L]		0	5	859.452		Q8WXX5	[K].ISLEDIQAFEK.[T]		0	1	1292.67		Q9H910
Q08J23	[R].MMGLEVLGEK.[K]		0	2	1106.56		Q93009	[K].LSEVLQAVTDHDIPQQLVER.[L]		0	2	2290.2		P49588	[K].MSNYDTDLFVPYFEAIQK.[G]		0	1	2181.02		P07384	[K].MEDGEFWMSFR.[D]		0	1	1434.58		P25398	[K].LVEALCAEHQINLIK.[V]	1xCarbamidomethyl [C6]	0	1	1750.95		P49327	[K].LSPDAIPGK.[W]		0	2	897.504		P37235	[K].LSLEEFIR.[G]		0	2	1006.56		Q9UK76
Q92945	[K].MMLDDIVSR.[G]		0	2	1079.52		Q9Y2X3	[K].LSELLPEEVEAEVK.[A]		0	1	1584.84		Q9Y305	[K].MSPLSIVTALVDK.[I]		0	1	1373.77		Q99460	[R].MEEADALIESLCR.[D]	1xCarbamidomethyl [C12]	0	1	1536.7		Q8NBJ5	[KR].IVEAVDGK.[A]		0	4	830.462		Q8IZ69	[K].LSPEELAELK.[T]		0	1	1128.61		P07355	[K].LSLEGDHSTPPSAYGSVK.[A]		0	3	1844.9		Q9BUF5
P00403	[R].MMITSQDVLHSWAVPTLGLK.[T]		0	1	2227.16		P30154; P30153	[R].LNIISNLDCVNEVIGIR.[Q]	1xCarbamidomethyl [C9]	0	1	1942.04		Q7L014	[K].MSQEEVNVFR.[L]		0	1	1238.58		P42704	[K].MEEANIQPNR.[V]		0	2	1201.56		P19367	[R].LVDEYSLNAGK.[Q]		0	1	1208.62		P13796	[K].LSPEELLLR.[W]		0	1	1069.63		P62829	[R].ISLGLPVGAVINCADNTGAK.[N]	1xCarbamidomethyl [C13]	0	3	1970.04		Q96EE3
P00403	[R].MMITSQDVLHSWAVPTLGLK.[T]	1xOxidation [M]	0	2	2243.16		P07814	[R].LNLNNTVLSK.[R]		0	1	1115.64		O00567	[K].MSQVAPSLSALIGEAVGAR.[L]		0	2	1856.99		P41227	[K].MEEDPDDVPHGHITSLAVK.[R]		0	1	2089.99		Q13263	[K].IVAERPGTNSTGPAPMAPPR.[A]		0	1	2019.04		P02647	[K].LSPLGEEMR.[D]	1xOxidation [M8]	0	1	1047.51		Q13435	[R].ISLGMPVGPNAHK.[V]		0	1	1320.71		P62753
P12236; P05141; P12235	[R].MMMQSGR.[K]	1xOxidation [M]	0	7	856.347		P28838	[K].LNLPINIIGLAPLCENMPSGK.[A]	1xCarbamidomethyl [C14]	0	2	2264.21		P31939	[R].MSSFGDFVALSDVCDVPTAK.[I]	1xCarbamidomethyl [C14]	0	1	2145.98		Q5JTH9	[K].MEEEEGAK.[G]		0	1	922.382		P59998	[R].IVAEEFLK.[N]		0	1	948.54		Q13263	[K].LSPPYSSPQEFAQDVGR.[M]		0	2	1877.9		Q15645	[K].LSLLLNDISR.[K]		0	1	1143.67		Q9Y490
Q99497	[K].MMNGGHYTYSENR.[V]		0	2	1559.64		P05023	[R].LNIPVSQVNPR.[D]		0	2	1236.71		Q15424	[K].MSSPEDDSDTK.[R]		0	1	1211.47		P52272	[K].MEEESGAPGVPSGNGAPGPK.[G]		0	1	1867.85		O60610	[K].LVAEDLSQDCFWTK.[V]	1xCarbamidomethyl [C10]	0	1	1711.8		P30626	[R].LSPQAVNSIAK.[R]		0	1	1127.64		P30041	[K].LSILYPATTGR.[N]		0	2	1191.67		O00566
Q99832	[-].MMPTPVILLK.[E]		0	1	1142.67		O60306	[K].LNLQFLTLHDYLLR.[N]		0	1	1758.99		P54577	[K].MSSSEEESK.[I]		0	2	1013.41		Q14683	[R].MEEESQSQGR.[D]		0	1	1180.49		Q9UBB4	[K].ITSDEPLTK.[D]		0	1	1003.53		P02545	[R].LSPSPTSQR.[S]		0	3	972.511		P14625	[R].LSLNIDPDAK.[V]		0	1	1085.58		P78527
Q8IYB3	[K].MMQINLTGFLNGK.[N]		0	1	1466.75		P57721; Q15366; Q15365	[R].INISEGNCPER.[I]	1xCarbamidomethyl [C8]	0	1	1288.6		P26583; P09429	[K].MSSYAFFVQTCR.[E]	1xCarbamidomethyl [C11]	0	1	1496.67		Q9H307	[K].MEEETEVR.[E]		0	2	1022.45		Q86VP6	[K].ITSEALLVTQQLVK.[V]		0	1	1542.91		O14744	[K].LSPWIRPDSK.[V]		0	2	1198.66		Q13523	[R].ISINQALQHAFIQEK.[I]		0	1	1739.94		P07437
Q96G03	[R].MNDLTIIQTTQGFCR.[Y]	1xCarbamidomethyl [C14]	0	1	1797.86		P24928	[K].INISQVIAVVGQQNVEGK.[R]		0	1	1896.05		P17980	[K].MSTEEIIQR.[T]		0	1	1106.55		P38646	[K].MEEFKDQLPADECNK.[L]	1xCarbamidomethyl [C13]	1	2	1853.8		P82979	[K].ITSEIPQTER.[M]		0	2	1173.61		Q9BX68	[R].ISQAEEEDQQLLGHLLLVAK.[Q]		0	1	2234.2		Q2NL82	[R].ISLPEAMQLLQDR.[D]		0	1	1513.8		P30520
Q96ST2	[K].MNEAAEEDR.[Q]		0	1	1064.43		Q92890	[R].LNITYPMLFK.[L]		0	2	1239.68		P09874	[K].MVDPEKPQLGMIDR.[W]		0	1	1628.81		P23246	[R].MEELHNQEMQK.[R]		0	2	1416.62		Q14008	[K].ITSELVSK.[I]		0	1	876.504		P12270	[R].LSQELEYLTEDVK.[R]		0	1	1566.79		Q9H8Y8	[K].ISLPGQMAGTPITPLK.[D]		0	1	1623.91		Q9BXL5
Q6IBS0	[R].MLYSSCK.[S]	1xCarbamidomethyl [C6]	0	1	888.395		P52732	[K].LNLVDLAGSENIGR.[S]		0	1	1470.79		P78347	[K].MVDQLFCK.[K]	1xCarbamidomethyl [C7]	0	1	1040.49		P23246	[R].MEELHNQEMQK.[R]	1xOxidation [M9]	0	1	1432.62		Q9UQ80	[R].ITSGPFEPDLYK.[S]		0	1	1366.69		Q14166	[K].LSQERPGVLLNQFPCENLLTVK.[D]	1xCarbamidomethyl [C15]	0	1	2555.37		P08670	[R].ISLPLPNFSSLNLR.[E]		0	2	1570.9		P13667
Q13263	[R].MNEAFGDTK.[F]		0	2	1012.44		P43246	[R].LNLVEAFVEDAELR.[Q]		0	4	1617.85		P42285	[K].MVEEVFSNAIDCLSDEDK.[K]	1xCarbamidomethyl [C12]	0	1	2100.91		Q15233	[R].MEELHNQEVQK.[R]		0	2	1384.65		O95202	[K].LTSLAAALDENK.[D]		0	1	1245.67		P52732	[K].ISQETEQR.[C]		0	1	990.485		P49327	[R].LSIPTYGLQCTR.[A]	1xCarbamidomethyl [C10]	0	2	1408.73		P30101
Q13310; P11940	[K].MNGMLLNDR.[K]	1xOxidation [M1]	0	1	1079.5		Q13200	[R].LNILDTLSK.[F]		0	2	1016.6		P00367	[K].MVEGFFDR.[G]		0	2	1000.46		Q99661	[R].MEGAEINK.[S]		0	1	891.424		P43246	[K].LTSLNEEYTK.[N]		0	1	1197.6		P23919	[K].LSQGVTLVVDR.[Y]		0	1	1186.68		O75694	[K].ISLQAIQQLVR.[K]		0	1	1268.77		P21333
Q13200	[R].MNLASSFVNGFVNAAFGQDK.[L]		0	1	2117.01		P63151	[R].INLWHLEITDR.[S]		0	1	1409.75		P08621	[K].MWDPHNDPNAQGDAFK.[T]		0	1	1842.79		Q00610	[K].MEGNAEESTLFCFAVR.[G]	1xCarbamidomethyl [C12]	0	1	1860.83		Q9UMY1	[K].LTTASQTNIK.[K]		0	1	1076.59		P62701	[R].LSNIFVIGK.[G]		0	1	990.598		Q09666	[K].ISMPDFDLHLK.[G]		0	1	1315.67		P15170
Q9UQE7	[K].MNLPGEVTFLPLNK.[L]		0	1	1572.85		P60228	[K].LNMTPEEAER.[W]		0	1	1189.55		P17480	[R].MWNDLSEK.[K]		0	1	1022.46		Q15428	[K].MEKPPAPPSLPAGPPGVK.[R]		0	1	1769.96		P07814	[K].LTVAENEAETK.[L]		0	3	1204.61		O14737	[R].LSNLALVKPEK.[T]		0	1	1211.74		Q09666	[K].ISMPDIDLNLK.[G]		0	2	1258.67		P55072
P43686	[K].MNLSEEVDLEDYVARPDK.[I]		0	1	2123		P46060	[K].LNNCGMGIGGGK.[I]	1xCarbamidomethyl [C4]	0	1	1177.55		O75643	[R].MWQSMCPLR.[Q]	1xCarbamidomethyl [C6]	0	1	1208.54		Q92499	[K].MDQAIIFCR.[T]	1xCarbamidomethyl [C8]	0	1	1153.55		Q15691	[K].LTVEDLEK.[E]		0	1	946.509		P11413	[R].LSNHISSLFR.[E]		0	1	1173.64		Q09666	[K].ISMPDIDLNLK.[G]	1xOxidation [M3]	0	4	1274.67		P55010
Q14683	[K].MNQVEDEVFEEFCR.[E]	1xCarbamidomethyl [C13]	0	2	1831.76		Q12905	[K].INNVIDNLIVAPGTFEVQIEEVR.[Q]		0	1	2582.38		P43490	[K].MWSIENIAFGSGGGLLQK.[L]		0	2	1907.97		Q86V81	[K].MDMSLDDIIK.[L]		0	3	1180.56		O14818	[KR].LTVEDPVTVEYITR.[FY]		0	2	1634.86		O14776	[R].LSMWDRPDDLIGR.[A]		0	1	1573.78		Q09666	[K].ISMPDVDLHLK.[G]		0	1	1267.67		Q13148
Q15050	[K].MNSGPPGLGGK.[R]		0	1	1014.5		O94776	[K].LNPADAPNPVVFVATK.[D]		0	1	1652.9		P61289	[K].MWVQLLIPR.[I]		0	4	1155.67		Q9H074	[K].MDMEEIIQR.[I]		0	2	1164.54		P02786	[K].LTVSNVLK.[E]		0	2	873.54		P27708	[R].LSLDDLLQR.[L]		0	1	1072.6		Q09666	[K].ISMPDVDLHLK.[G]	1xOxidation [M3]	0	1	1283.67		Q14204
Q6P2Q9	[K].MNSSCADILLFASYK.[W]	1xCarbamidomethyl [C5]	0	1	1719.81		Q96KB5	[K].INPICNDHYR.[S]	1xCarbamidomethyl [C5]	0	1	1301.61		P31323	[K].MYESFIESLPFLK.[S]		0	2	1603.81		P21980	[R].MDLLPLHMGLHK.[L]		0	1	1404.75		P21333	[R].LTVSSLQESGLK.[V]		0	1	1261.7		P26599	[K].LSLDGQNIYNACCTLR.[I]	2xCarbamidomethyl [C12; C13]	0	1	1897.89		Q8WWM7	[K].ISLAPTDVK.[E]		0	1	943.546		P46060
Q12931	[R].MNTLQAIWMMDPK.[D]		0	3	1578.75		Q8TAQ2; Q92922	[R].LNPQEYLTSTACR.[R]	1xCarbamidomethyl [C12]	0	1	1552.74		P04083	[K].MYGISLCQAILDETK.[G]	1xCarbamidomethyl [C7]; 1xOxidation [M1]	0	1	1757.84		Q16643	[R].MAPTPIPTR.[S]		0	1	983.534		P35268	[K].ITVTSEVPFSK.[R]		0	2	1207.66		Q8WXX5	[K].ISLEDIQAFEK.[T]		0	1	1292.67		O00566	[K].LSLAEIYEQEYIK.[L]		0	1	1598.83		P55060
P02100	[K].MNVEEAGGEALGR.[L]		0	1	1332.62		Q8WUA2	[K].LNPVTTDEDLEIIFSR.[F]		0	1	1861.95		P22314	[K].MYPIDFEK.[D]		0	2	1042.49		O00566	[R].MAPVITEETTLQLEDIIK.[Q]		0	1	2044.09		Q14315	[R].LTVTSLQETGLK.[V]		0	1	1289.73		P37235	[K].LSLEEFIR.[G]		0	2	1006.56		P49736	[R].ISHLPLVEELR.[S]		0	2	1305.75		O95782
P62244	[R].MNVLADALK.[S]		0	1	974.534		P18621	[R].INPYMSSPCHIEMILTEK.[E]	1xCarbamidomethyl [C9]	0	1	2163.03		A0AVT1	[K].MYSIEPADR.[F]		0	1	1081.5		O43707	[R].MAPYQGPDAVPGALDYK.[S]		0	1	1792.86		P45973	[R].LTWHAYPEDAENK.[E]		0	1	1573.73		P07355	[K].LSLEGDHSTPPSAYGSVK.[A]		0	1	1844.9		P10155	[R].LSHLKPSSEGLAIVTK.[Y]		0	1	1679.97		P25398
P17980	[K].MNVSPDVNYEELAR.[C]		0	1	1636.76		Q14444	[R].LNQDQLDAVSK.[Y]		0	1	1230.63		Q15029	[K].MYSTDDGVQFHAFGR.[V]		0	1	1730.76		Q03252	[K].MAQALEELR.[S]		0	1	1060.55		Q13185	[R].LTWHSCPEDEAQ.[-]	1xCarbamidomethyl [C6]	0	1	1472.61		P27707	[K].ISIEGNIAAGK.[S]		0	1	1072.6		P02100	[K].LSELHCDK.[L]	1xCarbamidomethyl [C6]	0	3	1001.47		P07900; P08238
O43776	[R].MNYSDAIVWLK.[E]		0	1	1339.67		Q12906	[R].LNQLKPGLQYK.[L]		0	1	1301.76		P10768	[R].MYSYVTEELPQLINANFPVDPQR.[M]		0	1	2724.33		P55884	[K].MAQELYMEQK.[N]		0	1	1270.58		P83916	[R].LTWHSYPSEDDDKK.[D]		1	1	1720.78		P62829	[R].ISLGLPVGAVINCADNTGAK.[N]	1xCarbamidomethyl [C13]	0	3	1970.04		Q7Z2W4	[K].LSEIHHLHPEYVR.[V]		0	1	1629.85		P26640
Q9BT78	[R].MNGFIDQIDGIVHFETR.[E]		0	1	1991.96		O14980	[K].LNMILVQILK.[Q]		0	2	1184.74		P51610	[K].MYVFGGWVPLVMDDVK.[V]		0	2	1855.91		O14980	[R].MAQEVLTHLK.[E]		0	2	1169.63		P17174	[R].ITWSNPPAQGAR.[I]		0	2	1297.66		Q13435	[R].ISLGMPVGPNAHK.[V]		0	3	1320.71		P18583	[R].LSENAFDLEAMSMLNR.[A]		0	1	1840.86		P08134
P40939	[K].MGLVDQLVEPLGPGLKPPEER.[T]		0	4	2274.22		Q9UJX4	[R].LNQLLLPLLQGPDITLSK.[L]		0	1	1976.18		P78406	[R].NAAEELKPR.[N]		0	2	1027.55		Q16204	[K].MAQYLEEER.[H]		0	1	1168.53		P12829	[K].ITYGQCGDVLR.[A]	1xCarbamidomethyl [C6]	0	2	1281.63		Q15645	[K].LSLLLNDISR.[K]		0	1	1143.67		A6NHR9	[K].LSEQEELK.[K]		0	1	975.499		Q9UI26
Q9H2P9	[-].MLYLIGLGLGDAK.[D]		0	1	1363.77		Q9UNM6	[K].LNIGDLQVTK.[E]		0	1	1100.63		O95793	[R].NAAENMLEILGFK.[V]		0	1	1449.74		Q96T88	[K].MASATSSSQR.[D]		0	1	1025.47		Q9Y5J9	[R].LVAAEQQK.[A]		0	4	886.499		Q6P2Q9	[K].ISLIQIFR.[A]		0	1	989.614		Q13885; P07437; P68371	[R].ISEQFTAMFR.[R]		0	2	1229.6		P50395
Q13200	[R].MLVTFDEELRPLPVSVR.[V]		0	1	2001.08		Q92665	[R].LNIFDMMAVTK.[E]		0	2	1282.65		P23193	[K].NAAGALDLLK.[E]		0	1	985.568		Q9H910	[R].MASNIFGPTEEPQNIPK.[R]		0	1	1872.92		O95782	[R].LVECLETVLNK.[A]	1xCarbamidomethyl [C4]	0	1	1317.71		P26038	[R].ISQLEMAR.[Q]		0	1	947.498		Q13885; P07437; P68371	[R].ISEQFTAMFR.[R]	1xOxidation [M8]	0	1	1245.59		P34897
P78371	[R].MLPTIIADNAGYDSADLVAQLR.[A]		0	2	2347.2		P25789	[K].LNEDMACSVAGITSDANVLTNELR.[L]	1xCarbamidomethyl [C7]	0	1	2593.22		O95793	[K].NAAIAVLEELK.[K]		0	3	1170.67		Q9UK76	[K].MASNIFGTPEENQASWAK.[S]		0	1	1980.91		P55060	[R].IVEDEPNK.[I]		0	2	943.473		P30041	[K].LSILYPATTGR.[N]		0	1	1191.67		P25705	[K].ISEQSDAK.[L]		0	3	877.426		Q7L2E3
P78371	[R].MLPTIIADNAGYDSADLVAQLR.[A]	1xOxidation [M1]	0	3	2363.19		O00193	[K].INEELESQYQQSMDSK.[L]		0	1	1928.85		Q5T4S7	[K].NAAQELATLLLSLPAPASVQQQSK.[S]		0	1	2478.36		Q96EE3	[R].MATCSSDQSVK.[V]	1xCarbamidomethyl [C4]	0	2	1213.52		Q08170	[R].LVEDKPGSR.[R]		0	1	1000.54		Q13523	[R].ISINQALQHAFIQEK.[I]		0	1	1739.94		Q93009	[R].LSESVLSPPCFVR.[N]	1xCarbamidomethyl [C10]	0	2	1490.77		O75607
Q8NBJ5	[K].MLPVDEFLPVMFDK.[H]		0	1	1680.84		P52272	[R].INEILSNALK.[R]		0	1	1114.65		Q9Y3B4	[K].NACDHLSGFNVCNR.[Y]	2xCarbamidomethyl [C3; C12]	0	1	1663.71		P62753	[R].MATEVAADALGEEWK.[G]		0	1	1620.76		O95747	[K].IVEEPQSNR.[S]		0	1	1071.54		Q2NL82	[R].ISLPEAMQLLQDR.[D]		0	1	1513.8		Q93009	[K].LSEVLQAVTDHDIPQQLVER.[L]		0	1	2290.2		P19367
Q9Y3I0	[R].MLQADPNK.[V]		0	2	916.456		P35250	[K].LNEIVGNEDTVSR.[L]		0	1	1445.72		P14550	[K].NADGTICYDSTHYK.[E]	1xCarbamidomethyl [C7]	0	1	1644.7		P25398	[K].LVEALCAEHQINLIK.[V]	1xCarbamidomethyl [C6]	0	3	1750.95		P41227	[K].IVGYVLAK.[M]		0	1	862.54		Q9H8Y8	[K].ISLPGQMAGTPITPLK.[D]		0	2	1623.91		P52701	[K].ISEVVELLK.[K]		0	1	1029.62		O14757
P84085	[K].MLQEDELR.[D]		0	1	1033.5		Q9NVI7	[R].INEMVHFDLPGQEER.[E]		0	1	1813.85		Q12906	[R].NADHSMNYQYR.[-]		0	1	1398.59		P46379	[R].MATHTLITGLEEYVR.[E]		0	1	1733.89		Q9NZ45	[K].IVHAFDMEDLGDK.[A]		0	1	1489.7		P08670	[R].ISLPLPNFSSLNLR.[E]		0	1	1570.9		Q08211	[R].LSMSQLNEK.[E]		0	1	1049.53		P78527
Q9BWJ5	[K].MLQPCGPPADKPEEN.[-]	1xCarbamidomethyl [C5]	0	2	1682.75		Q01105	[R].LNEQASEEILK.[V]		0	2	1273.66		P63167	[K].NADMSEEMQQDSVECATQALEK.[Y]	1xCarbamidomethyl [C15]	0	1	2514.04		P46060	[R].MAVQDAVDALMQK.[A]		0	3	1419.7		P02786	[K].LVHANFGTK.[K]		0	1	986.542		P49327	[R].LSIPTYGLQCTR.[A]	1xCarbamidomethyl [C10]	0	1	1408.73		P13796	[R].ISFDEFIK.[I]		0	3	998.519		P62333
Q9Y3T9	[R].MLQPSSSPLWGK.[L]		0	1	1330.68		Q14683	[K].LNEQQSVLQR.[I]		0	1	1214.65		Q9ULV4	[K].NADPILISLK.[H]		0	1	1083.64		P07437	[K].MAVTFIGNSTAIQELFK.[R]		0	3	1869.98		Q4VC31	[R].IVHELNTTVPTASFAGK.[I]		0	1	1784.95		O75694	[K].ISLQAIQQLVR.[K]		0	1	1268.77		P33176	[K].ISFLENNLEQLTK.[V]		0	1	1548.83		P52701
Q15154	[R].MLQQQEQLR.[A]		0	1	1173.6		Q14444	[R].LNEQYEHASIHLWDLLEGK.[E]		0	3	2295.14		Q9NZ63	[K].NAEDCLYELPENIR.[V]	1xCarbamidomethyl [C5]	0	1	1735.8		P07437	[K].MAVTFIGNSTAIQELFK.[R]	1xOxidation [M1]	0	1	1885.97		Q96HS1	[K].IVHSSMTR.[A]		0	1	930.483		Q09666	[K].ISMPDIDLNLK.[G]	1xOxidation [M3]	0	4	1274.67		Q14697	[R].LSFQHDPETSVLVLR.[K]		0	1	1740.93		Q01518
P82650	[R].MIQVYFPK.[E]		0	1	1025.55		P78527	[K].LNESTFDTQITK.[K]		0	1	1396.7		Q9Y224	[K].NAEPLINLDVNNPDFK.[A]		0	1	1812.91		P30520	[R].MCDLVSDFDGFSER.[F]	1xCarbamidomethyl [C2]	0	1	1677.69		Q9UQ80	[R].LVKPGNQNTQVTEAWNK.[V]		0	2	1927		Q09666	[K].ISMPDVDLHLK.[G]		0	1	1267.67		Q92665	[K].ISFSNIISDMK.[V]		0	1	1254.64		Q9NVP1
Q14204	[R].MLSAVSQQVQCIQEALR.[E]	1xCarbamidomethyl [C11]	0	1	1960.99		Q9H6Z4	[K].LNEVSSDANR.[E]		0	1	1104.53		O60610	[R].NAGAFGFNISFLCK.[L]	1xCarbamidomethyl [C13]	0	1	1545.75		Q9BXL5	[K].MCQEAAVPK.[I]	1xCarbamidomethyl [C2]	0	1	1033.48		Q9BVJ6	[K].LVLADLLEPVK.[T]		0	1	1209.75		Q09666	[K].ISMPDVDLHLK.[G]	1xOxidation [M3]	0	1	1283.67		Q00610	[R].ISGETIFVTAPHEATAGIIGVNR.[K]		0	1	2353.25		Q8WUM0
P40926	[K].MISDAIPELK.[A]		0	2	1116.6		Q5VT52	[R].LNLFYLANDVIQNCK.[R]	1xCarbamidomethyl [C14]	0	1	1824.93		P27695	[K].NAGFTPQER.[Q]		0	2	1019.49		Q6PKG0	[K].MDADGFLPITLIASFHR.[V]		0	2	1903.97		Q96G03	[R].IVLANDPDADR.[L]		0	1	1198.61		Q08211	[R].LSMSQLNEK.[E]		0	1	1049.53		P62805	[R].ISGLIYEETR.[G]		0	1	1180.62		O75340
Q9Y4W2	[R].MLSELPALGISGIRPTYILR.[W]		0	1	2200.25		Q14204	[K].INEWLTLVEK.[E]		0	1	1244.69		Q9BU89	[R].NAGGEEAALALAEGLHCGSALFR.[H]	1xCarbamidomethyl [C17]	0	1	2314.12		P13667	[K].MDATANDVPSDR.[Y]		0	1	1291.56		P15104	[K].LVLCEVFK.[Y]	1xCarbamidomethyl [C4]	0	1	1007.56		P14625	[R].LSLNIDPDAK.[V]		0	2	1085.58		O95983	[K].LSGLNAFDIAEELVK.[T]		0	1	1618.87		P48643
P53396	[K].MIVVLGEIGGTEEYK.[I]		0	1	1637.85		P30613	[R].LNFSHGSHEYHAESIANVR.[E]		0	1	2168.03		P78406	[K].MWDLSSNQAIQIAQHDAPVK.[T]		0	1	2252.11		P30101	[K].MDATANDVPSPYEVR.[G]		0	1	1664.76		P61081	[K].LVICPDEGFYK.[S]	1xCarbamidomethyl [C4]	0	1	1340.66		O00566	[K].LSLAEIYEQEYIK.[L]		0	1	1598.83		Q9UBB4	[R].LSGVMVPAPIQDLEALR.[A]		0	1	1808.99		P48643
O15294	[R].MLSFQGLAELAHR.[E]		0	1	1472.77		P14618	[R].LNFSHGTHEYHAETIK.[N]		0	3	1883.9		O43175	[K].NAGNCLSPAVIVGLLK.[E]	1xCarbamidomethyl [C5]	0	1	1625.9		P21333	[K].MDCQECPEGYR.[V]	2xCarbamidomethyl [C3; C6]	0	1	1444.53		Q00610	[K].IVLDNSVFSEHR.[N]		0	3	1415.73		P09972	[R].LSQIGVENTEENR.[R]		0	1	1488.73		P50583	[R].LSHEHQAYR.[W]		0	1	1140.55		Q7KZF4
Q14498	[K].MITAAYVPLPTYHNLFPDSMTATQLLVPSR.[R]		0	1	3347.72		Q15459	[K].LNGQVLVFTLPLTDQVSVIK.[V]		0	2	2184.26		Q08J23	[R].MVYSTCSLNPIEDEAVIASLLEK.[S]	1xCarbamidomethyl [C6]	0	1	2582.27		P15170	[K].MDDPTVNWSNER.[Y]		0	1	1463.62		Q9Y2R5	[R].LVLDPYLLK.[Y]		0	1	1073.66		P12004	[K].LSQTSNVDK.[E]		0	1	991.505		P62314	[K].LSHETVTIELK.[N]		0	1	1269.7		P55081
P28482	[K].MLTFNPHK.[R]		0	2	987.508		O14950	[K].LNGTDPEDVIR.[N]		0	1	1228.62		P49773	[R].MVVNEGSDGGQSVYHVHLHVLGGR.[Q]		0	1	2547.25		P55010	[R].MDEISDHAK.[V]		0	1	1045.46		P06730	[K].IVIGYQSHADTATK.[S]		0	2	1503.78		P38117	[K].LSVISVEDPPQR.[T]		0	1	1339.72		Q9BXP5	[R].ISHGEVLEWQK.[T]		0	2	1325.68		P33991
Q86VP6	[R].MLTGPVYSQSTALTHK.[Q]		0	1	1733.89		Q16576; Q09028	[K].INHEGEVNR.[A]		0	3	1067.52		P18858	[R].MVETLSNLLR.[S]		0	1	1175.65		Q13148	[K].MDETDASSAVK.[V]		0	2	1153.5		P62888	[K].LVILANNCPALR.[K]	1xCarbamidomethyl [C8]	0	1	1353.77		P10515	[K].ISVNDFIIK.[A]		0	3	1048.6		Q969Z0	[K].LSFHQTQVSQR.[L]		0	1	1330.69		P20618
Q99460	[-].MITSAAGIISLLDEDEPQLK.[E]		0	1	2144.12		Q05519	[K].LNHVAAGLVSPSLK.[S]		0	1	1405.82		P42704	[K].MVFINNIALAQIK.[N]		0	2	1474.85		P78527	[K].MAVLALLAK.[I]		0	1	929.585		P49368	[R].IVLLDSSLEYK.[K]		0	1	1279.71		P07437	[R].ISVYYNEATGGK.[Y]		0	1	1301.64		O14776	[R].LSMWDRPDDLIGR.[A]		0	1	1573.78		O94826
P17987	[K].MLVDDIGDVTITNDGATILK.[L]		0	2	2104.08		P54136	[R].LNHVGDWGTQFGMLIAHLQDK.[F]		0	1	2380.19		Q96I24	[K].MVGFIIGR.[G]		0	1	892.507		Q9BTW9	[R].LVDVVAVILK.[A]		0	1	1068.7		P06753	[K].LVIIEGDLER.[T]		0	1	1156.66		Q9NZI8	[K].ISYSGQFLVK.[S]		0	1	1141.63		Q9GZZ9	[R].ISNGGLEEGKPVDLVLSCVDNFEAR.[M]	1xCarbamidomethyl [C18]	0	1	2718.34		P33316
Q13263	[K].MIVDPVEPHGEMK.[F]		0	3	1481.71		P13796	[K].LNLAFIANLFNR.[Y]		0	1	1405.8		Q9Y490	[K].MVGGIAQIIAAQEEMLR.[K]		0	2	1829.96		P55265	[K].LVDQSGPPHEPK.[F]		0	2	1303.66		Q15393	[R].IVILEYQPSK.[N]		0	1	1189.68		Q13492	[R].ITAAQHSVTGSAVSK.[T]		0	1	1456.78		P11413	[R].LSNHISSLFR.[E]		0	1	1173.64		Q16643
Q9NQG5	[R].MLVEYTQNQK.[D]		0	1	1253.62		Q9BPX3	[K].LNLAQFLNEDLS.[-]		0	1	1376.71		P40939	[K].MVGVPAALDMMLTGR.[S]		0	3	1561.79		P07339	[K].LVDQNIFSFYLSR.[D]		0	1	1601.83		P51148	[K].LVLLGESAVGK.[S]		0	2	1085.66		Q8IWX8	[R].ITADGAHFELR.[L]		0	3	1229.63		P49915	[K].ISQMPVILTPLHFDRDPLQK.[Q]		1	2	2348.28		Q03252
P38919	[K].MLVLDEADEMLNK.[G]		0	2	1520.73		P09382	[R].LNLEAINYMAADGDFK.[I]		0	1	1784.85		P52209	[K].MVHNGIEYGDMQLICEAYHLMK.[D]	1xCarbamidomethyl [C15]	0	1	2652.21		Q7KZF4	[R].LSECEEQAK.[A]	1xCarbamidomethyl [C4]	0	1	1093.48		Q9BVP2	[K].LVLILNK.[S]		0	1	812.56		P46940	[R].LTAEEMDER.[R]		0	1	1093.48		Q9UKV3	[R].LSQPESAEK.[H]		0	1	988.495		P09496
P48643	[K].MLVIEQCK.[N]	1xCarbamidomethyl [C7]	0	1	1020.52		Q969Z0	[R].LNFHPDQEDQFFSLVHEK.[L]		0	1	2230.06		P31930	[R].MVLAAAGGVEHQQLLDLAQK.[H]		0	1	2092.12		P33991	[R].LSEEASQALIEAYVDMR.[K]		0	1	1924.93		P45974	[K].IVILPDYLEIAR.[D]		0	1	1414.83		Q9Y3B4	[K].ITAEEMYDIFGK.[Y]		0	1	1416.67		Q86UX7	[K].LSQSGEVGEPAGTDPGLDDLDVALSNLEVK.[L]		0	3	3025.48		P14868
O00410	[R].MLVQCMQDQEHPSIR.[T]	1xCarbamidomethyl [C5]	0	1	1871.86		P78417	[K].LNECVDHTPK.[L]	1xCarbamidomethyl [C4]	0	1	1212.57		Q9NZI8; Q9Y6M1; O00425	[R].MVIITGPPEAQFK.[A]		0	1	1430.77		P61158	[RK].LSEELSGGR.[IL]		0	1	947.479		P00338	[K].LVIITAGAR.[Q]		0	2	913.583		P09661	[K].LTAELIEQAAQYTNAVR.[D]		0	2	1890.99		P12004	[K].LSQTSNVDK.[E]		0	2	991.505		Q2TAY7
P40227	[K].MLVSGAGDIK.[L]		0	2	990.529		Q9UQE7	[K].INQMATAPDSQR.[L]		0	1	1331.64		P29218	[R].MVLSNMEK.[L]		0	2	951.464		P20618	[R].LSEGFSIHTR.[D]		0	1	1146.59		P51665	[R].IVGWYHTGPK.[L]		0	2	1157.61		P55036	[K].LTAFVNTLNGK.[D]		0	1	1177.66		O94906	[R].LSQVSDSVSGQTVVDPK.[G]		0	1	1745.89		P04075
Q9Y4E8	[K].MIVTDIYNHR.[F]		0	1	1261.64		Q8N1F7	[K].LNQVCFDDDGTSSPQDR.[L]	1xCarbamidomethyl [C5]	0	1	1953.82		Q96AE4	[K].MVMIQDGPQNTGADKPLR.[I]		0	2	1970.98		P33316	[R].LSEHATAPTR.[G]		0	1	1082.56		Q8WVM8	[K].LTSAVSSLPELLEK.[K]		0	1	1486.84		O75643	[R].LTAIDILTTCAADIQR.[Q]	1xCarbamidomethyl [C10]	0	2	1774.94		P14866	[K].ISRPGDSDDSR.[S]		0	10	1204.56		P50570
P67812	[-].MLSLDFLDDVR.[R]		0	1	1323.66		P22059	[K].LPAESNEK.[I]		0	2	887.447		Q9NVP1	[K].MVNDAEPDTK.[K]		0	2	1119.5		Q06323	[K].ISELDAFLKEPALNEANLSNLK.[A]		1	1	2429.29		Q13200	[R].LVGSQEELASWGHEYVR.[H]		0	1	1959.96		Q9Y224	[K].LTALDYHNPAGFNCK.[D]	1xCarbamidomethyl [C14]	0	1	1720.81		P29401	[K].ISSDLDGHPVPK.[Q]		0	4	1264.65		P51659
P04083	[K].MYGISLCQAILDETK.[G]	1xCarbamidomethyl [C7]; 1xOxidation [M1]	0	1	1757.84		P78527	[K].IPALDLLIK.[L]		0	2	995.65		P11142	[R].MVNHFIAEFK.[R]		0	1	1235.62		Q96C19	[R].LSEIDVSSEGVK.[G]		0	1	1262.65		Q99714	[R].LVGQGASAVLLDLPNSGGEAQAK.[K]		0	3	2195.17		Q9H6Z4	[R].ITAMDTEDQGVK.[V]		0	1	1307.61		P11717	[K].LSSDVCPTSDK.[S]	1xCarbamidomethyl [C6]	0	2	1208.55		Q14978
O75533	[K].IWDPTPSHTPAGAATPGR.[G]		0	3	1831.91		P38606	[K].LPANHPLLTGQR.[V]		0	1	1316.74		P11142	[R].MVNHFIAEFK.[R]	1xOxidation [M1]	0	2	1251.62		P05787	[K].LSELEAALQR.[A]		0	1	1129.62		O94776	[R].LVEGESDNR.[N]		0	1	1018.48		Q92621	[R].LTAPEDVFSK.[L]		0	1	1106.57		P36776	[K].LSSDVLTLLIK.[Q]		0	2	1201.74		Q00325
Q15269	[R].LWDMFDSWR.[T]		0	1	1255.56		Q9Y4L1	[K].LPATEKPVLLSK.[D]		0	1	1295.79		O75438	[-].MVNLLQIVR.[D]		0	1	1085.65		Q96T37	[K].ISELGSQLSDEAVEDGLFHEFK.[R]		0	1	2450.17		P02545	[R].LVEIDNGK.[Q]		0	1	887.483		Q01581	[K].ITASLCDLK.[S]	1xCarbamidomethyl [C6]	0	1	1020.54		P20700	[R].LSSEMNTSTVNSAR.[E]		0	1	1496.7		P22314
Q13177	[K].LTDFGFCAQITPEQSK.[R]	1xCarbamidomethyl [C7]	0	1	1841.87		P38117	[K].LPAVVTADLR.[L]		0	2	1054.63		P52272	[R].MVPAGMGAGLER.[M]		0	4	1188.59		P02008	[K].LSELHAYILR.[V]		0	2	1214.69		P63241	[K].IVEMSTSK.[T]		0	3	894.46		O75533	[K].LTATPTPLGGMTGFHMQTEDR.[T]		0	1	2261.07		P49915	[K].ISQMPVILTPLHFDR.[D]		0	1	1766.96		P30085
P05771	[K].LTDFNFLMVLGK.[G]		0	1	1397.75		P54578	[R].LPAYLTIQMVR.[F]		0	1	1304.74		P56385	[-].MVPPVQVSPLIK.[L]		0	1	1307.78		P02100	[K].LSELHCDK.[L]	1xCarbamidomethyl [C6]	0	2	1001.47		P63241	[K].IVEMSTSK.[T]	1xOxidation [M4]	0	3	910.455		P04183	[K].LTAVCMECFR.[E]	2xCarbamidomethyl [C5; C8]	0	2	1286.57		Q08J23	[K].LSSETYSQAK.[D]		0	1	1113.54		Q9H6R4
Q8WW01	[K].LTDGFMLPDPQNISLR.[R]		0	1	1816.93		Q9UGI8	[K].LPCEMDAQGPK.[Q]	1xCarbamidomethyl [C3]	0	1	1245.56		P49368	[K].MVQFEENGR.[K]		0	3	1109.5		O00566	[K].LSEMEAYLENIEK.[E]		0	1	1568.75		O75190	[R].IVENGQER.[V]		0	1	944.48		P51532	[R].LTCEEEEEK.[MI]	1xCarbamidomethyl [C3]	0	1	1166.49		Q5VT52	[K].ISSILSSLTSVMK.[N]		0	1	1365.77		Q9NR28
A0A0B4J2D5	[K].ITDLANLSAANHDAAIFPGGFGAAK.[N]		0	2	2442.24		Q96PK6	[R].LPDAHSDYAR.[Y]		0	3	1144.54		P25205	[K].MVSAAFMK.[K]		0	1	884.437		Q16891	[K].LSEQELQFR.[R]		0	1	1149.59		O14745	[R].LVEPGSPAEK.[A]		0	1	1026.55		P22626	[K].LTDCVVMR.[D]	1xCarbamidomethyl [C4]	0	3	993.486		P10809	[K].ISSIQSIVPALEIANAHR.[K]		0	6	1919.07		P35579
P02549	[K].ITDLEHFAESLIADEHYAK.[E]		0	1	2202.07		Q3ZCQ8	[K].IPDEFDNDPILVQQLR.[R]		0	1	1911.98		O43707	[K].MVSDINNGWQHLEQAEK.[G]		0	1	1998.93		Q9BUF5	[R].ISEQFSAMFR.[R]		0	1	1215.58		O00571	[R].IVEQDTMPPK.[G]		0	1	1157.59		P22626	[K].LTDCVVMR.[D]	1xCarbamidomethyl [C4]; 1xOxidation [M7]	0	2	1009.48		Q9BQ39	[K].LSSNAVSQITR.[M]		0	1	1175.64		P21333
O95861	[K].LTDIHGNVLQYHK.[D]		0	1	1537.81		Q9Y4Z0	[R].IPDEIIDMVK.[E]		0	2	1172.62		Q8N1G4	[K].MVSGCQTR.[S]	1xCarbamidomethyl [C5]	0	2	938.418		Q13885; P07437; P68371	[R].ISEQFTAMFR.[R]		0	2	1229.6		P52815	[K].LVESLPQEIK.[A]		0	1	1155.66		Q10713	[R].LTDEEVEMTR.[M]		0	1	1222.56		P31949	[K].ISSPTETER.[C]		0	4	1019.5		P47755; P52907
Q9Y333	[K].LTDISVTDPEK.[Y]		0	1	1217.63		O75459	[K].LPAEGPEPEADSQEQVHPK.[T]		0	1	2057.98		P01023	[K].MVSGFIPLKPTVK.[M]		0	1	1416.83		Q13885; P07437; P68371	[R].ISEQFTAMFR.[R]	1xOxidation [M8]	0	1	1245.59		P38159	[R].IVEVLLMK.[D]		0	1	944.585		P62495	[R].LSVLGAITSVQQR.[L]		0	2	1371.8		Q99623	[K].ISSPTGSK.[D]		0	6	776.415		Q9UNQ2
P00734	[R].ITDNMFCAGYKPDEGK.[R]	1xCarbamidomethyl [C7]; 1xOxidation [M5]	0	1	1861.81		Q96KP4	[K].LPDGSEIPLPPILLGR.[L]		0	5	1686.98		P19367	[K].MVSGMYLGELVR.[L]		0	1	1354.69		P25705	[K].ISEQSDAK.[L]		0	3	877.426		P38159	[R].IVEVLLMK.[D]	1xOxidation [M7]	0	1	960.58		Q15024	[R].LSVENVPCIVTLCK.[I]	2xCarbamidomethyl [C8; C13]	0	2	1631.85		Q86UE4	[K].LSSQISAGEEK.[W]		0	1	1148.58		P12956
Q00610	[K].LTDQLPLIIVCDR.[F]	1xCarbamidomethyl [C11]	0	1	1555.85		Q00796	[K].LPDNVTFEEGALIEPLSVGIHACR.[R]	1xCarbamidomethyl [C23]	0	1	2637.33		Q92979	[K].MVSISNYPLSAALTCAK.[L]	1xCarbamidomethyl [C15]	0	1	1825.92		Q6UX04	[R].LSEVDIDDDERPHNPHK.[I]		0	1	2015.94		O14745	[R].LVEVNGENVEK.[E]		0	1	1229.64		P51610	[R].ISVATGALEAAQGSK.[S]		0	1	1402.75		P05787	[R].ISSSSFSR.[V]		0	3	870.432		P49327
P52815	[R].LTEAKPVDK.[V]		0	2	1000.57		P49755	[R].IPDQLVILDMK.[H]		0	1	1284.72		P69891	[K].MVTAVASALSSR.[Y]		0	1	1192.64		Q93009	[K].LSEVLQAVTDHDIPQQLVER.[L]		0	2	2290.2		P00491	[R].LVFGFLNGR.[A]		0	1	1022.58		Q15149	[R].LSVAAQEAAR.[L]		0	1	1015.55		P37837	[K].LSSTWEGIQAGK.[E]		0	1	1276.65		P46379
P22102	[R].ITEGDVVVGIASSGLHSNGFSLVR.[K]		0	1	2414.27		Q8IX90	[K].IPEDILQLLSK.[Y]		0	1	1268.75		P69892	[K].MVTGVASALSSR.[Y]		0	1	1178.62		Q7L014	[R].ISEYSEAAITIR.[G]		0	1	1352.71		Q9NR31; Q9Y6B6	[K].LVFLGLDNAGK.[T]		0	2	1146.65		O94906	[R].LSQVSDSVSGQTVVDPK.[G]		0	1	1745.89		P54577	[R].LSSVVTQHDSK.[K]		0	2	1200.62		P26038
Q8N3U4	[K].ITELFAVALPQLLAK.[Y]		0	4	1626.98		P49327	[K].LPEDPLLSGLLDSPALK.[A]		0	2	1777.99		P52788	[K].MVTMVEIDQMVIDGCK.[K]	1xCarbamidomethyl [C15]	0	2	1868.86		O15067	[R].LSFAHPPSAEVEAIALATLHDR.[M]		0	2	2345.22		Q16531	[K].LVFSNVNLK.[E]		0	1	1033.6		P14866	[K].ISRPGDSDDSR.[S]		0	8	1204.56		O75533	[K].LSSWDQAETPGHTPSLR.[W]		0	1	1881.91		Q5JTH9
P19387	[R].ITELTDENVK.[F]		0	2	1161.6		Q68E01	[R].IPEFELLWK.[D]		0	1	1174.65		P07195	[K].MVVESAYEVIK.[L]		0	2	1267.66		P78527	[R].LSFAVPFR.[E]		0	1	936.53		P54136	[K].IVFVPGCSIPLTIVK.[S]	1xCarbamidomethyl [C7]	0	1	1642.96		Q14498	[K].LSSANGHEER.[S]		0	2	1099.51		P62241	[K].ISSLLEEQFQQGK.[L]		0	1	1506.78		Q15459
P12270	[K].LTELYNAYVETQDQLLLEK.[L]		0	2	2283.18		O96019	[KR].IPEGLFDPSNVK.[G]		0	1	1315.69		Q15437	[R].MVVPLACLLTPLK.[E]	1xCarbamidomethyl [C7]	0	1	1454.85		Q9UBV8	[R].LSFEDFVTMTASR.[M]		0	2	1503.71		P07910	[K].IVGCSVHK.[G]	1xCarbamidomethyl [C4]	0	2	899.477		P29401	[K].ISSDLDGHPVPK.[Q]		0	4	1264.65		P02008	[K].LSELHAYILR.[V]		0	1	1214.69		Q9H299
P35579	[R].LTEMETLQSQLMAEK.[L]		0	1	1751.86		Q9NR45	[K].IPEGTILTMDMLTVK.[V]		0	2	1661.89		P47897	[K].NEVDMQVLHLLGPK.[L]		0	1	1592.85		Q969Z0	[K].LSFHQTQVSQR.[L]		0	1	1330.69		Q92621	[K].LVGDFTHDQSISQK.[L]		0	1	1574.78		P36776	[K].LSSDVLTLLIK.[Q]		0	1	1201.74		P09972	[R].LSQIGVENTEENR.[R]		0	1	1488.73		P62701
P60900	[K].ITENIGCVMTGMTADSR.[S]	1xCarbamidomethyl [C7]	0	1	1855.83		Q9NX58	[K].LPEHPEGGEPEDDEAPAK.[G]		0	1	1916.85		P62753	[R].MATEVAADALGEEWK.[G]		0	1	1620.76		P33176	[K].ISFLENNLEQLTK.[V]		0	1	1548.83		P13995	[K].LVGDVDFEGVR.[Q]		0	1	1205.62		P20700	[R].LSSEMNTSTVNSAR.[E]		0	1	1496.7		P12270	[R].LSQELEYLTEDVK.[R]		0	1	1566.79		Q06323
Q9BRF8	[R].LTEQAVQAINK.[L]		0	1	1214.67		O75312	[R].IPELDFEIPAFSQK.[G]		0	2	1633.85		Q9UK76	[K].MASNIFGTPEENQASWAK.[S]		0	1	1980.91		P48643	[K].ISDSVLVDIK.[D]		0	1	1088.62		O95989	[R].LVGIFENQER.[K]		0	1	1204.63		Q08J23	[K].LSSETYSQAK.[D]		0	1	1113.54		O14737	[R].LSNLALVKPEK.[T]		0	1	1211.74		Q96C19
P42285	[K].LTEQLAGPLR.[Q]		0	1	1097.63		P21333	[K].IPEISIQDMTAQVTSPSGK.[T]		0	1	2002.02		P49915	[K].IVADFSASVK.[K]		0	1	1036.57		P53621	[K].LSFLYLITGNLEK.[L]		0	2	1510.85		P12268	[R].LVGIISSR.[D]		0	3	844.525		Q9Y446	[R].LSSGFDDIDLPSAVK.[Y]		0	1	1563.79		P62701	[R].LSNIFVIGK.[G]		0	1	990.598		Q96T37
P02545	[R].ITESEEVVSR.[E]		0	1	1148.58		O00116	[R].IPDIVLWPTCHDDVVK.[I]	1xCarbamidomethyl [C10]	0	2	1906.97		O60610	[K].LVAEDLSQDCFWTK.[V]	1xCarbamidomethyl [C10]	0	1	1711.8		O75340	[R].LSDQFHDILIR.[K]		0	1	1356.73		P21333	[K].IVGPSGAAVPCK.[V]	1xCarbamidomethyl [C11]	0	3	1155.62		P62241	[K].ISSLLEEQFQQGK.[L]		0	2	1506.78		P42704	[K].ISNQFDWALMR.[L]		0	1	1380.67		Q8WXX5
P14625	[R].LTESPCALVASQYGWSGNMER.[I]	1xCarbamidomethyl [C6]	0	1	2356.07		O43684	[K].LNQPPEDGISSVK.[F]		0	2	1383.71		Q13263	[K].IVAERPGTNSTGPAPMAPPR.[A]		0	1	2019.04		Q01518	[K].LSDLLAPISEQIK.[E]		0	2	1426.82		P53621	[K].LVGQSIIAYLQK.[K]		0	1	1332.79		P10809	[K].ISSIQSIVPALEIANAHR.[K]		0	2	1919.07		O43707	[R].ISNRPAFMPSEGK.[M]		0	4	1433.72		P37235
Q96A49	[K].ITESVAETAQTIK.[K]		0	1	1390.74		P61158	[R].LPACVVDCGTGYTK.[L]	2xCarbamidomethyl [C4; C8]	0	1	1540.71		O60763	[K].IVAFENAFER.[L]		0	1	1195.61		Q5JTH9	[R].LQWDLGLGHLPR.[F]		0	1	1404.77		Q99598	[R].ITSAPDMEDILTESEIK.[L]		0	2	1891.92		P49915	[K].ISQMPVILTPLHFDRDPLQK.[Q]		1	2	2348.28		O14545	[K].LSNSDSQDIQGR.[N]		0	1	1319.62		P07355
Q9Y5J7	[K].LTETCFLDCVK.[D]	2xCarbamidomethyl [C5; C9]	0	1	1385.64		Q15185	[K].LNWLSVDFNNWK.[D]		0	2	1535.76		O43847	[K].LVAGEHGLIIR.[V]		0	1	1177.71		Q15459	[K].LQYEGIFIK.[D]		0	1	1110.62		P36955	[K].LTQVEHR.[A]		0	4	882.479		P31949	[K].ISSPTETER.[C]		0	4	1019.5		P22102	[K].ISNTAISISDHTALAQFCK.[E]	1xCarbamidomethyl [C18]	0	2	2077.04		P62829
Q9H307	[K].LTEVPVEPVLTVHPESK.[S]		0	1	1874.03		P78527	[K].INQVFHGSCITEGNELTK.[T]	1xCarbamidomethyl [C9]	0	1	2046.99		Q99714	[R].LVAGEMGQNEPDQGGQR.[G]		0	1	1785.82		Q9H299	[R].IQYQLVDISQDNALR.[D]		0	1	1775.93		P09012	[K].ITQNNAMK.[I]		0	2	919.467		P37837	[K].LSSTWEGIQAGK.[E]		0	1	1276.65		P48047	[R].LSNTQGVVSAFSTMMSVHR.[G]		0	1	2052		Q13435
P31939	[K].LTEVSISSDAFFPFR.[D]		0	1	1715.86		Q99798	[R].LNRPLTLSEK.[I]		0	1	1170.68		Q14137	[R].LVAGSTDQLLSAFVPPEEPPLQPAR.[W]		0	3	2632.4		Q9H299	[R].IQYQLVDISQDNALRDEMR.[A]		1	1	2307.14		Q13561	[R].LTELETAVR.[C]		0	1	1031.57		Q16891	[K].ISSVSEVMK.[E]		0	2	979.513		Q9Y3T9	[K].LSNVNLQEK.[A]		0	1	1044.57		Q15645
Q10567; P63010	[K].ITEYLCEPLR.[K]	1xCarbamidomethyl [C6]	0	1	1293.65		P23921	[R].LNSAIIYDR.[D]		0	1	1064.57		P48507	[K].IVAIGTSDLDK.[T]		0	2	1131.63		Q03252	[K].LRAELDEVNK.[S]		1	1	1186.64		Q13888	[K].LTELSGNPR.[K]		0	1	986.527		P54577	[R].LSSVVTQHDSK.[K]		0	4	1200.62		Q9HB71	[K].ISNYGWDQSDK.[F]		0	2	1312.58		Q6P2Q9
P18206	[R].LTDELAPPKPPLPEGEVPPPRPPPPEEK.[D]		0	3	3023.61		Q13867	[K].LNSDPQFVLAQNVGTTHDLLDICLK.[R]	1xCarbamidomethyl [C23]	0	1	2811.43		Q15257	[K].LVALLNTLDR.[W]		0	1	1127.68		P41252	[R].LRAEPDHMVLGK.[R]		1	2	1365.73		P62072	[K].LTELSMQDEELMK.[R]		0	1	1566.74		O75533	[K].LSSWDQAETPGHTPSLR.[W]		0	1	1881.91		Q8N1F7	[R].LSPATENK.[L]		0	4	859.452		P30041
Q10713	[R].LTDEEVEMTR.[M]		0	1	1222.56		P11413	[R].LNSHMNALHLGSQANR.[L]		0	2	1762.88		P22087	[R].IVALNAHTFLR.[N]		0	1	1254.73		P06132	[R].LRDPEVVASELGYVFQAITLTR.[Q]		1	2	2477.34		Q9UPN9	[K].LTEIYSDR.[T]		0	1	996.5		Q16891	[K].LSTDDLNSLIAHAHR.[R]		0	1	1662.86		P23919	[K].LSQGVTLVVDR.[Y]		0	1	1186.68		P14625
P22626	[K].LTDCVVMR.[D]	1xCarbamidomethyl [C4]; 1xOxidation [M7]	0	3	1009.48		Q9Y295	[R].LNSKPPNIGFK.[K]		0	1	1214.69		Q5VYK3	[K].IVAISCAADILK.[A]	1xCarbamidomethyl [C6]	0	1	1273.72		P62701	[K].LRECLPLIIFLR.[N]	1xCarbamidomethyl [C4]	1	1	1542.92		P35579	[R].LTEMETLQSQLMAEK.[L]		0	2	1751.86		Q06210	[K].LSTDHIPILYR.[T]		0	2	1327.74		Q8IZ69	[K].LSPEELAELK.[T]		0	1	1128.61		Q13523
P22626	[K].LTDCVVMR.[D]	1xCarbamidomethyl [C4]	0	2	993.486		Q01518	[K].INSITVDNCK.[K]	1xCarbamidomethyl [C9]	0	1	1163.57		O75643	[R].IVALSSSLSNAK.[D]		0	1	1189.68		Q16643	[R].LREDENAEPVGTTYQK.[T]		1	1	1849.89		P60900	[K].ITENIGCVMTGMTADSR.[S]	1xCarbamidomethyl [C7]	0	1	1855.83		Q9Y4E8	[K].ISTETEETEGSLHCCK.[D]	2xCarbamidomethyl [C14; C15]	0	1	1880.8		O95573	[R].LSPEPWTPETGLVTDAFK.[L]		0	1	1988		Q2NL82
Q10570	[R].ISVLPAYLSYDAPWPVR.[K]		0	1	1947.04		P60842	[K].LNSNTQVVLLSATMPSDVLEVTK.[K]		0	2	2459.31		Q9Y5J9	[R].LVAAEQQK.[A]		0	3	886.499		P20700	[K].LREYEAALNSK.[D]		1	2	1293.68		Q15042	[K].LTEPASVPIHK.[L]		0	1	1191.67		Q86VP6	[R].LSTLCPSAVLQR.[L]	1xCarbamidomethyl [C5]	0	1	1344.73		P02647	[K].LSPLGEEMR.[D]	1xOxidation [M8]	0	1	1047.51		Q9H8Y8
P38117	[K].LSVISVEDPPQR.[T]		0	1	1339.72		P60842	[K].LNSNTQVVLLSATMPSDVLEVTK.[K]	1xOxidation [M14]	0	1	2475.3		P50914	[K].LVAIVDVIDQNR.[A]		0	2	1354.77		Q7KZF4	[K].LRPLYDIPYMFEAR.[E]		0	1	1783.92		Q9BRF8	[R].LTEQAVQAINK.[L]		0	1	1214.67		P14635	[K].ISTLPQLNSALVQDLAK.[A]		0	1	1811.03		P42229	[R].LSPPAGLFTSAR.[G]		0	1	1216.67		P08670
P10515	[K].ISVNDFIIK.[A]		0	2	1048.6		Q99856	[R].INSQASESR.[Q]		0	1	991.48		P17174	[R].IVASTLSNPELFEEWTGNVK.[T]		0	1	2234.13		P07900; P08238	[K].IRYESLTDPSK.[L]		1	6	1308.68		P42285	[K].LTEQLAGPLR.[Q]		0	1	1097.63		P02008	[K].ISTQADTIGTETLER.[L]		0	1	1634.82		Q13263	[K].LSPPYSSPQEFAQDVGR.[M]		0	2	1877.9		P49327
P07339	[R].ISVNNVLPVFDNLMQQK.[L]		0	2	1959.04		Q96CW1	[K].LNYSDHDVIK.[W]		0	1	1203.6		P11940	[R].IVATKPLYVALAQR.[K]		0	2	1542.94		P26640	[K].LSAAVTEAFVR.[L]		0	1	1163.64		P02545	[R].ITESEEVVSR.[E]		0	1	1148.58		Q99623	[K].ISSPTGSK.[D]		0	5	776.415		P30626	[R].LSPQAVNSIAK.[R]		0	1	1127.64		P49368
P57081	[R].ISVVPTQPGLLLSSSGDGTLR.[L]		0	1	2097.16		P49327	[R].LNSVQSSERPLFLVHPIEGSTTVFHSLASR.[L]		0	2	3308.74		P30876	[R].IVATLPYIK.[Q]		0	1	1017.63		Q9UI26	[K].LSALALLSLLPSDNSVIQDK.[F]		0	1	2097.18		Q96A49	[K].ITESVAETAQTIK.[K]		0	1	1390.74		P18206	[R].LTDELAPPKPPLPEGEVPPPRPPPPEEK.[D]		0	2	3023.61		P20700; Q03252	[K].LSPSPSSR.[V]		0	1	830.437		Q14204
O94979	[R].ISVYSIMGGSTDGLR.[Q]		0	1	1555.78		Q6NZ67	[K].LNVAPLAVFQMLK.[S]		0	1	1443.84		P49588	[R].IVAVTGAEAQK.[A]		0	2	1086.62		P56537	[R].LSALGNVTTCNDYVALVHPDLDR.[E]	1xCarbamidomethyl [C10]	0	1	2543.26		Q9Y5J7	[K].LTETCFLDCVK.[D]	2xCarbamidomethyl [C5; C9]	0	1	1385.64		O43242	[R].ISLADIAQK.[L]		0	1	958.557		P02545	[R].LSPSPTSQR.[S]		0	3	972.511		Q9P032
P07437	[R].ISVYYNEATGGK.[Y]		0	1	1301.64		P60891	[R].LNVDFALIHK.[E]		0	1	1169.67		P27824	[R].IVDDWANDGWGLK.[K]		0	1	1488.71		P50395	[R].LSAIYGGTYMLNKPIEEIIVQNGK.[V]		0	1	2651.41		Q9H307	[K].LTEVPVEPVLTVHPESK.[S]		0	1	1874.03		P49736	[R].ISHLPLVEELR.[S]		0	2	1305.75		O14744	[K].LSPWIRPDSK.[V]		0	2	1198.66		Q09666
O43396	[R].ISYFTFIGTPVQATNMNDFK.[R]		0	1	2294.12		P11908	[R].LNVEFALIHK.[E]		0	1	1183.68		Q14566	[R].IVDLHSR.[I]		0	1	839.473		Q00839	[R].LSASSLTMESFAFLWAGGR.[A]		0	2	2031		Q9NVM9	[K].ITEYQHEAR.[T]		0	1	1146.55		Q9NPI1	[R].LQSGVNTLQGFK.[E]		0	1	1291.7		Q9BX68	[R].ISQAEEEDQQLLGHLLLVAK.[Q]		0	1	2234.2		Q09666
Q6P2E9	[K].LSYLEEAVMHLDHSDPITR.[D]		0	1	2226.09		Q02218	[R].LNVLANVIR.[K]		0	2	1011.63		P62495	[K].LVDISYGGENGFNQAIELSTEVLSNVK.[F]		0	2	2896.46		P34897	[RK].ISATSIFFESMPYK.[LV]		0	2	1620.8		P55036	[K].ITFCTGIR.[V]	1xCarbamidomethyl [C4]	0	1	967.503		P04075	[R].LQSIGTENTEENR.[R]		0	1	1490.71		P04040	[R].LSQEDPDYGIR.[D]		0	1	1292.61		Q09666
P49207	[R].LSYNTASNK.[T]		0	1	997.495		P04040	[K].LNVITVGPR.[G]		0	1	968.589		P33240	[R].IVDPEIALK.[I]		0	1	997.593		O95071	[R].LSAVEAIANAISVVSSNGPGNR.[A]		0	1	2126.12		Q12904	[R].ITFDAFPGEPDKELNPK.[K]		1	1	1917.96		P04075	[R].LQSIGTENTEENRR.[F]		1	3	1646.81		P13796	[K].LSPEELLLR.[W]		0	3	1069.63		Q09666
Q13492	[R].ITAAQHSVTGSAVSK.[T]		0	1	1456.78		P61224	[K].INVNEIFYDLVR.[Q]		0	1	1494.8		P46926	[K].LVDPLYSIK.[E]		0	1	1047.61		Q08211	[R].ISAVSVAER.[V]		0	2	931.521		P30626	[K].ITFDDYIACCVK.[L]	2xCarbamidomethyl [C9; C10]	0	1	1504.68		P50570	[K].LQSQLLSIEK.[E]		0	2	1158.67		Q16891	[K].LSTDDLNSLIAHAHR.[R]		0	1	1662.86		Q08211
Q8WZA0	[K].LTADDEAFLSANAGAILSQFEK.[V]		0	2	2311.15		Q9UBU9	[R].LNVVAFLNELPK.[T]		0	2	1356.79		O95400	[K].LVDPVAGSGGPGSR.[F]		0	1	1268.66		O75607	[K].LSCQPMLSLDDFQLQPPVTFR.[L]	1xCarbamidomethyl [C3]	0	2	2492.23		P21796	[K].LTFDSSFSPNTGK.[K]		0	2	1400.67		Q5JSH3	[K].LQSQPTDTDGGR.[L]		0	1	1274.6		Q96T37	[K].ISELGSQLSDEAVEDGLFHEFK.[R]		0	1	2450.17		O14776
Q10567; P63010	[K].ITEYLCEPLRK.[C]	1xCarbamidomethyl [C6]	1	1	1421.75		Q13885	[R].INVYYNEAAGNK.[Y]		0	1	1355.66		P07339	[K].LVDQNIFSFYLSR.[D]		0	1	1601.83		P19367	[R].LSDETLIDIMTR.[F]		0	1	1406.72		P45880	[K].LTFDTTFSPNTGK.[K]		0	1	1428.7		P51659	[K].LQSTFVFEEIGR.[R]		0	1	1425.74		Q96C19	[R].LSEIDVSSEGVK.[G]		0	1	1262.65		P26599
Q8IWX8	[R].ITADGAHFELR.[L]		0	1	1229.63		P68371	[R].INVYYNEATGGK.[Y]		0	2	1328.65		P55265	[K].LVDQSGPPHEPK.[F]		0	3	1303.66		P78527	[K].LSDFNDITNMLLLK.[M]		0	1	1636.86		Q15185	[K].LTFSCLGGSDNFK.[H]	1xCarbamidomethyl [C5]	0	1	1445.67		P08397	[R].IQTDSVVATLK.[A]		0	1	1174.67		P29692; P24534	[K].LQIQCVVEDDK.[V]	1xCarbamidomethyl [C5]	0	2	1346.66		P27708
P46940	[R].LTAEEMDER.[R]		0	1	1093.48		Q9BUF5	[R].INVYYNESSSQK.[Y]		0	1	1431.68		Q16658	[R].LVARPEPATGYTLEFR.[S]		0	1	1819.97		P52701	[K].LSDGIGVMLPQVLK.[G]		0	1	1469.84		Q02978	[R].LTGADGTPPGFLLK.[A]		0	1	1386.76		Q14978	[K].LQTPNTFPK.[R]		0	1	1045.57		Q08211	[K].LQISHEAAACITGLR.[A]	1xCarbamidomethyl [C10]	0	2	1639.86		O00566
Q9Y3B4	[K].ITAEEMYDIFGK.[Y]		0	1	1416.67		Q93009	[R].LNTDPMLLQFFK.[S]		0	1	1466.77		P12829	[K].ITYGQCGDVLR.[A]	1xCarbamidomethyl [C6]	0	3	1281.63		Q9Y266	[K].LSDLDSETR.[S]		0	1	1035.5		P42677	[R].LTEGCSFR.[R]	1xCarbamidomethyl [C5]	0	2	969.446		Q00325	[R].IQTQPGYANTLR.[D]		0	1	1361.72		P67936; P06753	[R].IQLVEEELDR.[A]		0	2	1243.65		P30101
P09661	[K].LTAELIEQAAQYTNAVR.[D]		0	3	1890.99		P07814	[K].INEAVECLLSLK.[A]	1xCarbamidomethyl [C7]	0	1	1388.75		P17174	[R].ITWSNPPAQGAR.[I]		0	2	1297.66		Q8WUM0	[R].LSDLVNTAILIALNK.[R]		0	3	1597.95		Q14315	[K].ITGDDSMR.[T]		0	2	894.399		P22314	[R].LQTSSVLVSGLR.[G]		0	1	1259.73		P50454	[K].LQIVEMPLAHK.[L]		0	1	1278.72		P02008
P55036	[K].LTAFVNTLNGK.[D]		0	1	1177.66		Q9Y224	[K].INEAIVAVQAIIADPK.[T]		0	2	1664.96		Q13185	[R].LTWHSCPEDEAQ.[-]	1xCarbamidomethyl [C6]	0	1	1472.61		P26038	[R].IQVWHEEHR.[G]		0	3	1233.61		Q9Y263	[K].LTEDDLILLEK.[I]		0	1	1301.72		Q9NR28	[K].LQVEEVHQLSR.[K]		0	2	1337.72		P61026; P62820; P61106; P61006; Q9H0U4; Q15286; P20340	[KR].IQIWDTAGQER.[FY]		0	4	1316.66		P02100
O75643	[R].LTAIDILTTCAADIQR.[Q]	1xCarbamidomethyl [C10]	0	2	1774.94		P54136	[R].LNDYIFSFDK.[M]		0	1	1261.61		O95202	[K].LTSLAAALDENK.[D]		0	1	1245.67		P23381	[K].ISFPAIQAAPSFSNSFPQIFR.[D]		0	3	2325.2		O75643	[K].ITDYGGDK.[E]		0	3	868.405		P21333	[K].LQVEPAVDTSGVQCYGPGIEGQGVFR.[E]	1xCarbamidomethyl [C14]	0	1	2763.34		P60842	[K].LQMEAPHIIVGTPGR.[V]		0	1	1618.87		O00566
Q9Y224	[K].LTALDYHNPAGFNCK.[D]	1xCarbamidomethyl [C14]	0	1	1720.81		P20073	[R].LLVSMCQGNR.[D]	1xCarbamidomethyl [C6]	0	1	1177.58		Q92600	[R].LTSLGVIGALVK.[T]		0	2	1170.75		P43686	[K].ISGADINSICQESGMLAVR.[E]	1xCarbamidomethyl [C10]	0	1	2020.98		Q8IWX8	[R].ITADGAHFELR.[L]		0	2	1229.63		P49327	[R].LQVVDQPLPVR.[G]		0	2	1263.74		Q9NS69	[K].LQMEQQQQLQQR.[Q]		0	1	1557.78		Q16891
Q92621	[R].LTAPEDVFSK.[L]		0	1	1106.57		O14929	[R].LLVTDMSDAEQYR.[S]		0	1	1540.73		P43246	[K].LTSLNEEYTK.[N]		0	1	1197.6		Q9H8Y8	[K].ISLPGQMAGTPITPLK.[D]		0	1	1623.91		Q9Y3B4	[K].ITAEEMYDIFGK.[Y]		0	1	1416.67		P15311	[R].IQVWHAEHR.[G]		0	1	1175.61		Q14980	[R].LQNALNEQR.[V]		0	1	1085.57		Q9BUF5
Q14980	[R].LTAQVASLTSELTTLNATIQQQDQELAGLK.[Q]		0	1	3185.69		Q9BWD1	[R].ILVTLLHTLER.[M]		0	5	1307.8		Q14152	[R].LTSLVPFVDAFQLER.[A]		0	1	1734.94		P08670	[R].ISLPLPNFSSLNLR.[E]		0	3	1570.9		P55036	[K].LTAFVNTLNGK.[D]		0	1	1177.66		P26038	[R].IQVWHEEHR.[G]		0	3	1233.61		P35580	[K].LQNELDNVSTLLEEAEK.[K]		0	3	1944.98		Q13885; P07437; P68371
O75533	[K].LTATPTPLGGMTGFHMQTEDR.[T]		0	2	2261.07		Q92979	[R].LIVVLEGASLETVK.[V]		0	1	1470.88		P28066	[R].ITSPLMEPSSIEK.[I]		0	1	1431.74		P49327	[R].LSIPTYGLQCTR.[A]	1xCarbamidomethyl [C10]	0	1	1408.73		Q9Y224	[K].LTALDYHNPAGFNCK.[D]	1xCarbamidomethyl [C14]	0	1	1720.81		Q15459	[K].LQYEGIFIK.[D]		0	1	1110.62		Q9NTZ6	[R].LQNFSYDQR.[E]		0	1	1170.55		Q93009
P04183	[K].LTAVCMECFR.[E]	2xCarbamidomethyl [C5; C8]	0	2	1286.57		O75533	[K].ILVVIEPLLIDEDYYAR.[V]		0	2	2034.12		O75179	[R].LTSSVSCALDEAAAALTR.[M]	1xCarbamidomethyl [C7]	0	1	1835.92		P49368	[K].ISIPVDISDSDMMLNIINSSITTK.[A]		0	1	2607.33		Q9H6Z4	[R].ITAMDTEDQGVK.[V]		0	1	1307.61		Q9H299	[R].IQYQLVDISQDNALR.[D]		0	1	1775.93		O43847	[K].LQNGLQALLISDLSNMEGK.[T]		0	1	2044.07		Q7L014
P51532	[R].LTCEEEEEK.[MI]	1xCarbamidomethyl [C3]	0	1	1166.49		P02100; P02042; P69891; P69892	[R].LLVVYPWTQR.[F]		0	1	1274.73		Q9UMY1	[K].LTTASQTNIK.[K]		0	1	1076.59		P49368	[K].ISIPVDISDSDMMLNIINSSITTK.[A]	1xOxidation [M12]	0	1	2623.32		Q92621	[R].LTAPEDVFSK.[L]		0	1	1106.57		Q9H299	[R].IQYQLVDISQDNALRDEMR.[A]		1	1	2307.14		P55795	[K].IQNGTSGIR.[F]		0	2	945.511		O15067
Q6P2Q9	[K].ITDAYLDQYLWYEADK.[R]		0	1	2006.94		Q9H6R4	[R].LLWGLEGLPLTVSAVQGAHPVLR.[Y]		0	1	2426.39		P02786	[R].LTTDFGNAEK.[T]		0	2	1095.53		O75694	[K].ISLQAIQQLVR.[K]		0	3	1268.77		Q15459	[K].LTAQFVAR.[N]		0	1	905.52		Q03252	[K].LRAELDEVNK.[S]		1	1	1186.64		Q08170	[K].IQNNDNVGKPK.[S]		0	3	1226.65		Q9UBV8
Q15149	[R].LTAEDLFEAR.[I]		0	1	1164.59		P13804	[K].LLYDLADQLHAAVGASR.[A]		0	1	1812.96		P05455	[R].LTTDFNVIVEALSK.[S]		0	3	1549.85		Q14204	[K].LSLSNAISTALPLTQLR.[W]		0	3	1798.04		P04183	[K].LTAVCMECFR.[E]	2xCarbamidomethyl [C5; C8]	0	1	1286.57		P41252	[R].LRAEPDHMVLGK.[R]		1	2	1365.73		P63010	[K].LQNNNVYTIAK.[R]		0	1	1277.68		Q06265
P62495	[R].LSVLGAITSVQQR.[L]		0	2	1371.8		Q15427	[K].LLYDTFSAFGVILQTPK.[I]		0	2	1913.04		Q71RC2	[K].LTTDPDLILEVLR.[S]		0	1	1497.85		Q9P032	[K].ISIVEALTLLNNHK.[L]		0	1	1564.91		P51532	[R].LTCEEEEEK.[MI]	1xCarbamidomethyl [C3]	0	1	1166.49		P02545	[K].LRDLEDSLAR.[E]		1	1	1187.64		Q99471	[K].IQPALQEK.[H]		0	2	926.531		Q14974
Q9NVM9	[K].ITEYQHEAR.[T]		0	1	1146.55		Q5RI15	[K].ILYEGTHLDPER.[K]		0	1	1442.73		O94888	[K].LTTLADLFRPPIDLMHK.[G]		0	1	1981.09		Q09666	[K].ISMPDFDLHLK.[G]		0	1	1315.67		P25705	[R].LTDADAMK.[Y]		0	2	864.413		P14868	[R].LQSGICHLFR.[E]	1xCarbamidomethyl [C6]	0	1	1230.64		P06865	[K].IQPDTIIQVWR.[E]		0	1	1368.76		P33176
P30626	[K].ITFDDYIACCVK.[L]	2xCarbamidomethyl [C9; C10]	0	1	1504.68		Q9BSL1	[K].ILVSLIEVAQK.[L]		0	1	1212.76		Q96AG4	[K].LTTLPSDFCGLTHLVK.[L]	1xCarbamidomethyl [C9]	0	1	1801.95		Q09666	[K].ISMPDIDLNLK.[G]		0	2	1258.67		P25705	[R].LTDADAMK.[Y]	1xOxidation [M7]	0	1	880.408		P09496	[R].LQSEPESIR.[K]		0	2	1058.55		P33992	[K].LQPFATEADVEEALR.[L]		0	1	1688.85		Q9H9Y6
P11021	[K].ITITNDQNR.[L]		0	1	1074.55		P60174	[R].IIYGGSVTGATCK.[E]	1xCarbamidomethyl [C12]	0	2	1326.67		Q13885; P07437; P68371	[K].LTTPTYGDLNHLVSATMSGVTTCLR.[F]	1xCarbamidomethyl [C23]	0	1	2708.34		Q09666	[K].ISMPDIDLNLK.[G]	1xOxidation [M3]	0	4	1274.67		P22626	[K].LTDCVVMR.[D]	1xCarbamidomethyl [C4]; 1xOxidation [M7]	0	2	1009.48		Q14974	[R].LQQVLQMESHIQSTSDR.[I]		0	2	1999.99		P63010	[R].IQPGNPNYTLSLK.[C]		0	1	1444.78		Q00610
Q9NPJ3	[K].ITLVSAAPGK.[V]		0	1	956.578		P62495	[K].ILYLTPEQEKDK.[S]		1	1	1476.79		Q13885; P07437; P68371	[K].LTTPTYGDLNHLVSATMSGVTTCLR.[F]	1xCarbamidomethyl [C23]; 1xOxidation [M17]	0	1	2724.33		Q09666	[K].ISMPDVDLHLK.[G]		0	1	1267.67		Q10713	[R].LTDEEVEMTR.[M]		0	1	1222.56		Q15836	[R].LQQTQNQVDEVVDIMR.[V]		0	1	1915.95		Q13895	[R].LQPHPQLSPEIR.[R]		0	1	1414.78		O95831
P40926	[R].LTLYDIAHTPGVAADLSHIETK.[A]		0	3	2365.24		P25788	[K].IIYIVHDEVK.[D]		0	4	1228.69		Q9BUF5	[K].LTTPTYGDLNHLVSATMSGVTTSLR.[F]		0	1	2635.34		Q09666	[K].ISMPDVDLHLK.[G]	1xOxidation [M3]	0	1	1283.67		P18206	[R].LTDELAPPKPPLPEGEVPPPRPPPPEEK.[D]		0	1	3023.61		P60842	[K].LQMEAPHIIVGTPGR.[V]	1xOxidation [M3]	0	1	1634.87		P35579	[R].LQQELDDLLVDLDHQR.[Q]		0	1	1949.99		P62805
P49792	[R].ITMELFSNIVPR.[T]		0	1	1419.77		Q00610	[K].LLYNNVSNFGR.[L]		0	1	1296.67		P61218	[R].ITTPYMTK.[Y]		0	1	954.496		O14776	[R].LSMWDRPDDLIGR.[A]		0	1	1573.78		O95347	[K].ITDGLHALQEASNK.[D]		0	1	1496.77		Q9NS69	[K].LQMEQQQQLQQR.[Q]		0	1	1557.78		P35580	[R].LQQELDDLTVDLDHQR.[Q]		0	1	1937.96		O43707
Q12849	[R].ITMEYSSSGK.[A]		0	1	1102.51		Q5SRE5	[K].LLYPLGGQTNLR.[I]		0	1	1344.76		P07814	[K].LTVAENEAETK.[L]		0	2	1204.61		Q9GZZ9	[R].ISNGGLEEGKPVDLVLSCVDNFEAR.[M]	1xCarbamidomethyl [C18]	0	1	2718.34		A0A0B4J2D5	[K].ITDLANLSAANHDAAIFPGGFGAAK.[N]		0	1	2442.24		Q14980	[R].LQNALNEQR.[V]		0	1	1085.57		Q9Y5B6	[R].LQLLTWTPLEAK.[C]		0	1	1412.81		Q9UBB4
P08727	[K].ITMQNLNDR.[L]		0	4	1104.55		P41240	[R].LLYPPETGLFLVR.[E]		0	1	1517.87		O14818	[KR].LTVEDPVTVEYITR.[FY]		0	2	1634.86		P11413	[R].LSNHISSLFR.[E]		0	1	1173.64		O95861	[K].LTDIHGNVLQYHK.[D]		0	1	1537.81		P35580	[K].LQNELDNVSTLLEEAEK.[K]		0	2	1944.98		Q7L2H7	[R].LQLLSNLFHGMDK.[N]		0	1	1515.8		P62314
P55884	[K].ITNDFYPEEDGK.[T]		0	1	1427.63		Q8NI36	[K].LLYTFPGWK.[V]		0	2	1124.61		O43583	[K].LTVENSPK.[Q]		0	2	887.483		O14737	[R].LSNLALVKPEK.[T]		0	1	1211.74		P54687	[K].LTDIQYGR.[E]		0	1	965.505		Q9NTZ6	[R].LQNFSYDQR.[E]		0	1	1170.55		P00558	[K].IQLINNMLDK.[V]		0	2	1201.66		Q9BXP5
P26640	[K].ITPAHDQNDYEVGQR.[H]		0	1	1742.81		Q6P2Q9	[K].IMADNPSWDGEK.[T]		0	1	1362.6		Q5T4S7	[K].ITVLQLSALLK.[Q]		0	1	1198.78		P62701	[R].LSNIFVIGK.[G]		0	1	990.598		Q9Y333	[K].LTDISVTDPEK.[Y]		0	1	1217.63		P31943	[K].IQNGAQGIR.[F]		0	2	956.527		Q99798	[R].LQLLEPFDK.[W]		0	1	1102.61		Q96PZ0
P43243	[K].ITPENLPQILLQLK.[R]		0	5	1619.97		Q2TAY7	[R].LMALLGQALK.[W]		0	1	1057.64		Q9UNM6	[K].ITVNEVELLVMK.[A]		0	1	1387.79		P30876	[K].ISNLLSDYGYHLR.[G]		0	1	1550.8		Q00610	[K].LTDQLPLIIVCDR.[F]	1xCarbamidomethyl [C11]	0	2	1555.85		P55795	[K].IQNGTSGIR.[F]		0	2	945.511		Q9NTK5	[K].LQELSAEER.[Q]		0	1	1074.54		P49736
Q9BXP5	[K].LTPLLSVR.[E]		0	1	898.572		P12956	[K].IMATPEQVGK.[M]		0	2	1073.57		Q08945	[K].ITVPGNFQGHSGAQCITCSYK.[A]	2xCarbamidomethyl [C15; C18]	0	1	2325.08		Q14566	[R].ISNLIVLHLR.[K]		0	1	1177.74		P49755	[K].ITDSAGHILYSK.[E]		0	1	1304.68		P22307	[K].LQNLQLQPGNAK.[L]		0	1	1323.74		P35579	[K].LQEMEGTVK.[S]		0	1	1034.52		Q86UV5
P50990	[R].LTPPVLEEMGHCDSVYLSEVGDTQVVVFK.[H]	1xCarbamidomethyl [C12]	0	1	3248.59		O14561	[K].LMCPQEIVDYIADK.[K]	1xCarbamidomethyl [C3]	0	4	1694.81		P02786	[K].LTVSNVLK.[E]		0	2	873.54		P42704	[K].ISNQFDWALMR.[L]		0	1	1380.67		P52815	[R].LTEAKPVDK.[V]		0	2	1000.57		Q08170	[K].IQNNDNVGKPK.[S]		0	2	1226.65		P12270	[K].LQEQVTDLR.[S]		0	1	1101.59		Q14697
Q04637	[K].LTPQMFQQLMK.[Q]		0	1	1364.71		P62495	[K].ILYLTPEQEK.[D]		0	1	1233.67		P21333	[R].LTVSSLQESGLK.[V]		0	1	1261.7		O75694	[K].ISNQVDLSNVCAQYR.[Q]	1xCarbamidomethyl [C11]	0	1	1766.85		P04406	[K].LVINGNPITIFQER.[D]		0	5	1613.9		P63010	[K].LQNNNVYTIAK.[R]		0	1	1277.68		P78527	[R].LQETLSAADR.[C]		0	2	1103.57		Q15836
P11021	[R].ITPSYVAFTPEGER.[L]		0	1	1566.78		P12004	[K].LMDLDVEQLGIPEQEYSCVVK.[M]	1xCarbamidomethyl [C18]	0	2	2465.19		Q07021	[K].ITVTFNINNSIPPTFDGEEEPSQGQK.[V]		0	1	2862.38		O43707	[R].ISNRPAFMPSEGK.[M]		0	2	1433.72		P24941	[K].LTGEVVALK.[K]		0	1	929.567		Q16643	[R].LREDENAEPVGTTYQK.[T]		1	1	1849.89		Q14566	[R].IQETQAELPR.[G]		0	1	1184.63		Q08J23
Q13561	[K].LTPVLLAK.[Q]		0	1	854.571		Q9HAV0; P62873; P62879	[RK].LLVSASQDGK.[L]		0	1	1017.56		P35268	[K].ITVTSEVPFSK.[R]		0	1	1207.66		O14545	[K].LSNSDSQDIQGR.[N]		0	1	1319.62		Q9NV70	[K].LTGSTSSLNK.[L]		0	1	1007.54		Q99471	[K].IQPALQEK.[H]		0	1	926.531		O00232	[R].LQEVIETLLSLEK.[Q]		0	2	1514.87		P26640
O94906	[K].LTPVPDSFFAK.[H]		0	1	1221.65		Q9NZI8	[R].LLVPTQYVGAIIGK.[E]		0	1	1471.89		P45973	[R].LTWHAYPEDAENK.[E]		0	1	1573.73		P22102	[K].ISNTAISISDHTALAQFCK.[E]	1xCarbamidomethyl [C18]	0	2	2077.04		P26640	[K].ITPAHDQNDYEVGQR.[H]		0	1	1742.81		P33992	[K].LQPFATEADVEEALR.[L]		0	1	1688.85		P46379	[K].LQEYNVGGK.[V]		0	1	1007.52		P67936
Q13501	[R].LTPVSPESSSTEEK.[S]		0	1	1490.72		Q5T4S7	[K].LLTSLFQDLQVEALHK.[G]		0	2	1855.03		P25398	[K].LVEALCAEHQINLIK.[V]	1xCarbamidomethyl [C6]	0	2	1750.95		Q2NL82	[R].ISLPEAMQLLQDR.[D]		0	1	1513.8		P62701	[R].ITPEEAK.[Y]		0	5	787.42		P63010	[R].IQPGNPNYTLSLK.[C]		0	1	1444.78		P11413	[R].LQFHDVAGDIFHQQCK.[R]	1xCarbamidomethyl [C15]	0	3	1942.92		Q6FI81
Q9H501	[K].LTPWEQFLEK.[K]		0	1	1290.67		O75534	[K].LLTSYGFIQCSER.[Q]	1xCarbamidomethyl [C10]	0	1	1573.77		Q9UQ80	[R].ITSGPFEPDLYK.[S]		0	1	1366.69		Q14697	[R].LSFQHDPETSVLVLR.[K]		0	1	1740.93		P62241	[K].LTPEEEEILNK.[K]		0	1	1314.68		P35579	[R].LQQELDDLLVDLDHQR.[Q]		0	1	1949.99		Q96AE4	[R].IQFKPDDGTTPER.[I]		0	3	1503.74		P55036
P00491	[K].LTQAQIFDYGEIPNFPR.[S]		0	1	2009.01		Q16851	[K].ILTTASSHEFEHTK.[K]		0	1	1600.8		O95782	[R].LVECLETVLNK.[A]	1xCarbamidomethyl [C4]	0	1	1317.71		P14625	[R].LSLNIDPDAK.[V]		0	1	1085.58		P62241	[K].LTPEEEEILNKK.[R]		1	1	1442.77		Q14254	[R].IQQIAEGEK.[V]		0	1	1015.54		Q9HBM1	[K].LQFIFTNIDPK.[N]		0	1	1335.73		Q9UKM9
Q07866	[K].LTQDEIISK.[T]		0	1	1046.57		O95347	[K].ILTTIEDLDQK.[K]		0	1	1288.7		Q08170	[R].LVEDKPGSR.[R]		0	1	1000.54		P30041	[K].LSILYPATTGR.[N]		0	2	1191.67		P11021	[R].LTPEEIER.[MA]		0	2	986.515		Q14980	[R].LQQLGEAHQAETEVLR.[R]		0	1	1821.95		Q9UKX7	[K].LQQESTFLFHGNK.[T]		0	3	1548.78		P37802
P56192	[K].ITQDIFQQLLK.[R]		0	1	1346.77		P00846	[R].LITTQQWLIK.[L]		0	1	1243.74		Q14653	[R].LVGSEVGDR.[T]		0	1	931.484		Q00610	[R].ISGETIFVTAPHEATAGIIGVNR.[K]		0	1	2353.25		P41091	[K].LTPLSHEVISR.[Q]		0	1	1251.71		Q9NSY1	[R].LQQLHLQHR.[H]		0	1	1172.66		P52434	[R].LQGDANNLHGFEVDSR.[V]		0	1	1771.84		O00231
P30153	[K].LTQDQDVDVK.[Y]		0	2	1160.58		O95782	[R].ILVAGDSMDSVK.[Q]		0	1	1234.63		Q13200	[R].LVGSQEELASWGHEYVR.[H]		0	1	1959.96		P54578	[R].LSGGGDWHIAYVLLYGPR.[R]		0	2	1974.02		P63000	[K].LTPITYPQGLAMAK.[E]		0	1	1503.82		Q99471	[K].IQQLTALGAAQATAK.[A]		0	1	1484.84		Q04637	[R].LQGINCGPDFTPSFANLGR.[T]	1xCarbamidomethyl [C6]	0	1	2064		Q9Y2V2
Q9NTJ3	[K].LTQEETNFK.[S]		0	2	1109.55		Q8TED0	[R].LLVAGSEDGGVQLFDISGR.[A]		0	1	1933		Q9BQG0	[K].LVGSVNLFSDENVPR.[L]		0	1	1645.85		Q6RFH5	[K].LSGLEQPQGALQTR.[R]		0	1	1497.8		P49792	[K].LTPNAGSDR.[S]		0	2	930.464		P12270	[R].IQQLTEEIGR.[L]		0	1	1186.64		Q9NTZ6	[R].LQGLPIVAGTMDIR.[H]		0	2	1483.83		P30043
P09497	[R].LTQEPESIR.[K]		0	1	1072.56		O00148; Q13838	[R].ILVATNLFGR.[G]		0	1	1103.66		P51665	[R].IVGWYHTGPK.[L]		0	2	1157.61		O95831	[R].ISGLGLTPEQK.[Q]		0	1	1142.64		Q04637	[K].LTPQMFQQLMK.[Q]		0	2	1364.71		P26640	[K].IQQQQPPPGEK.[K]		0	1	1249.65		Q8NE71	[R].LQGQLEQGDDTAAER.[L]		0	1	1630.77		P54819
Q13123	[K].LTQILSYLR.[Q]		0	1	1106.66		Q7L014	[K].LLVATSVAAR.[G]		0	1	1000.61		Q9NZ45	[K].IVHAFDMEDLGDK.[A]		0	1	1489.7		P62805	[R].ISGLIYEETR.[G]		0	2	1180.62		Q6P2Q9	[K].LTPSGYEWGR.[Q]		0	1	1165.56		Q08J23	[R].LQQQQRPEDAEDGAEGGGK.[R]		0	1	2012.93		Q96AE4	[K].IQIAPDSGGLPER.[S]		0	1	1352.72		P42704
O75937	[R].LTRPGSSYFNLNPFEVLQIDPEVTDEEIK.[K]		0	1	3350.68		P55072	[R].LIVDEAINEDNSVVSLSQPK.[M]		0	2	2170.12		Q4VC31	[R].IVHELNTTVPTASFAGK.[I]		0	1	1784.95		O95983	[K].LSGLNAFDIAEELVK.[T]		0	2	1618.87		P08579	[K].ITPSHAMK.[I]		0	1	884.466		P06865	[K].IQPDTIIQVWR.[E]		0	1	1368.76		Q96I24	[K].IQIASESSGIPERPCVLTGTPESIEQAK.[R]	1xCarbamidomethyl [C15]	0	1	2997.52		Q10589
Q15393	[R].LTISSPLEAHK.[A]		0	1	1195.67		Q15833	[K].LIVPVLLDAAVPAYDK.[I]		0	2	1696.99		Q9NXG2	[K].LVHHILQDMYK.[T]		0	1	1396.74		Q86VP6	[K].ISGSILNELIGLVR.[S]		0	2	1483.88		P11021	[R].ITPSYVAFTPEGER.[L]		0	1	1566.78		P30101	[K].LSKDPNIVIAK.[M]		1	1	1197.72		Q08J23	[R].LQIDVDGR.[K]		0	1	915.489		O14579
Q9NZI8	[K].ITISSLQDLTLYNPER.[T]		0	3	1862.99		Q6P2Q9	[R].LIVDHNIADYMTAK.[N]		0	1	1603.81		Q9Y5J1	[R].LVHLPSCTVFSNFPVIK.[N]	1xCarbamidomethyl [C7]	0	1	1958.06		O43707	[K].LSGSNPYTTVTPQIINSK.[W]		0	1	1920.01		Q13561	[K].LTPVLLAK.[Q]		0	1	854.571		P20700	[K].LREYEAALNSK.[D]		1	1	1293.68		Q9H0S4	[K].IQIEAIPLALQGR.[D]		0	2	1421.85		P78344
P45880	[K].LTLSALVDGK.[S]		0	2	1016.6		O75533	[K].LLVDVDESTLSPEEQK.[E]		0	1	1801.91		Q13616	[R].LVHQNSASDDAEASMISK.[L]		0	1	1902.89		Q9UBB4	[R].LSGVMVPAPIQDLEALR.[A]		0	1	1808.99		O94906	[K].LTPVPDSFFAK.[H]		0	3	1221.65		P07900; P08238	[K].IRYESLTDPSK.[L]		1	3	1308.68		Q14247	[K].LQLHESQK.[D]		0	1	982.532		P08670
P21796; Q9Y277	[K].LTLSALIDGK.[N]		0	4	1030.61		Q6NXE6	[R].IIVEGGGAVAALQAMK.[A]		0	2	1527.86		Q9BXP5	[R].IVHSLDYYNTCEYPNEDEMPNR.[C]	1xCarbamidomethyl [C11]	0	1	2759.17		P50583	[R].LSHEHQAYR.[W]		0	2	1140.55		Q13501	[R].LTPVSPESSSTEEK.[S]		0	1	1490.72		A6NHR9	[K].LSEQEELK.[K]		0	1	975.499		Q9Y295	[K].IQLLDLPGIIEGAK.[D]		0	2	1479.88		P08670
P21796	[K].LTFDSSFSPNTGK.[K]		0	2	1400.67		P11413	[R].IIVEKPFGR.[D]		0	1	1058.64		O15067	[K].LVHSLFESIMSTQESSNPNNVLK.[F]		0	1	2574.29		P62314	[K].LSHETVTIELK.[N]		0	2	1269.7		Q9H501	[K].LTPWEQFLEK.[K]		0	1	1290.67		Q16891	[K].LSEQELQFR.[R]		0	1	1149.59		P09874	[K].LQLLEDDKENR.[Y]		1	2	1372.71		Q7Z4H3
P45880	[K].LTFDTTFSPNTGK.[K]		0	1	1428.7		P51610	[R].LLVFGGMVEYGK.[Y]		0	1	1312.7		Q9UQ80	[R].LVKPGNQNTQVTEAWNK.[V]		0	2	1927		Q96PZ0	[R].ISHLNDLSIPVDEEDPSEDIFTVLTAEEK.[Q]		0	1	3255.58		P56192	[K].ITQDIFQQLLK.[R]		0	1	1346.77		Q13885; P07437; P68371	[R].ISEQFTAMFR.[R]		0	3	1229.6		Q3MHD2	[R].LQGEVVAFDYQSK.[M]		0	1	1483.74		P56182
O00410	[K].ITFLLQAIR.[N]		0	1	1074.67		P68402	[K].IIVLGLLPR.[G]		0	3	993.682		Q99714	[R].LVGQGASAVLLDLPNSGGEAQAK.[K]		0	2	2195.17		P49736	[R].ISHLPLVEELR.[S]		0	3	1305.75		P30153	[K].LTQDQDVDVK.[Y]		0	2	1160.58		Q13885; P07437; P68371	[R].ISEQFTAMFR.[R]	1xOxidation [M8]	0	1	1245.59		Q92621	[K].IQQGALELLR.[S]		0	1	1140.67		P46087
Q9NQG5	[K].LTFLYLANDVIQNSK.[R]		0	2	1738.94		Q96PU8	[K].LLVPAAEGEDSLK.[K]		0	1	1341.73		P62081	[K].IVKPNGEKPDEFESGISQALLELEMNSDLK.[A]		0	1	3330.68		Q8NI27	[K].LSHSNPTILFDYILSQIQK.[Y]		0	1	2217.19		P09497	[R].LTQEPESIR.[K]		0	1	1072.56		P25705	[K].ISEQSDAK.[L]		0	3	877.426		Q99471	[K].IQQLTALGAAQATAK.[A]		0	1	1484.84		P21912
Q15185	[K].LTFSCLGGSDNFK.[H]	1xCarbamidomethyl [C5]	0	1	1445.67		Q9BXK5	[K].ILVPLVLLR.[Q]		0	1	1035.73		Q9BVJ6	[K].LVLADLLEPVK.[T]		0	2	1209.75		P30101	[K].LSKDPNIVIAK.[M]		1	1	1197.72		Q13123	[K].LTQILSYLR.[Q]		0	2	1106.66		Q93009	[R].LSESVLSPPCFVR.[N]	1xCarbamidomethyl [C10]	0	2	1490.77		P12270	[R].IQQLTEEIGR.[L]		0	1	1186.64		P40926
O60884	[R].ITFTGEADQAPGVEPGDIVLLLQEK.[E]		0	1	2640.38		Q9BSJ8	[R].LLVPLVPDLQDVAQLR.[S]		0	3	1789.06		Q96G03	[R].IVLANDPDADR.[L]		0	1	1198.61		O00566	[K].LSLAEIYEQEYIK.[L]		0	1	1598.83		Q86UX7	[R].LTQLYEQAR.[W]		0	2	1121.59		Q6UX04	[R].LSEVDIDDDERPHNPHK.[I]		0	1	2015.94		P07900; P08238	[K].IRYESLTDPSK.[L]		1	4	1308.68		P42704
P52597	[K].ITGEAFVQFASQELAEK.[A]		0	2	1867.94		Q86UX7	[K].LLVPSPEGMSEIYLR.[C]		0	1	1703.9		P15104	[K].LVLCEVFK.[Y]	1xCarbamidomethyl [C4]	0	1	1007.56		P27708	[R].LSLDDLLQR.[L]		0	2	1072.6		Q9Y3A5	[R].LTNVAVVR.[M]		0	2	871.536		Q93009	[K].LSEVLQAVTDHDIPQQLVER.[L]		0	1	2290.2		P26640	[K].LSAAVTEAFVR.[L]		0	1	1163.64		O75419
P49589	[R].LTGEEVNSCVEVLLEEAK.[D]	1xCarbamidomethyl [C9]	0	1	2019		Q9Y6M1; O00425	[R].ILVPTQFVGAIIGK.[E]		0	6	1455.89		P61081	[K].LVICPDEGFYK.[S]	1xCarbamidomethyl [C4]	0	1	1340.66		P26599	[K].LSLDGQNIYNACCTLR.[I]	2xCarbamidomethyl [C12; C13]	0	1	1897.89		Q13492	[K].LTGGSNWQPK.[V]		0	1	1087.55		P52701	[K].ISEVVELLK.[K]		0	1	1029.62		P08134	[R].ISAFGYLECSAK.[T]	1xCarbamidomethyl [C9]	0	1	1345.65		Q9BXL5
P15104	[R].LTGFHETSNINDFSAGVANR.[S]		0	1	2150.03		P31153	[K].IIVDTYGGWGAHGGGAFSGK.[D]		0	1	1949.95		P55060	[K].LVLDAFALPLTNLFK.[A]		0	5	1674.98		Q8WXX5	[K].ISLEDIQAFEK.[T]		0	1	1292.67		O75822	[K].ITNSLTVLCSEK.[Q]	1xCarbamidomethyl [C9]	0	1	1364.71		P13796	[R].ISFDEFIK.[I]		0	3	998.519		Q8NI36	[K].ISAILHPSTYLNK.[I]		0	1	1456.82		P33176
Q13492	[K].LTGGSNWQPK.[V]		0	1	1087.55		P06576	[R].IMDPNIVGSEHYDVAR.[G]		0	1	1815.87		Q00610	[K].IVLDNSVFSEHR.[N]		0	1	1415.73		P07355	[K].LSLEGDHSTPPSAYGSVK.[A]		0	1	1844.9		O76094	[K].LTNAEGVEFK.[L]		0	1	1107.57		P33176	[K].ISFLENNLEQLTK.[V]		0	2	1548.83		P34897	[RK].ISATSIFFESMPYK.[LV]		0	1	1620.8		O43395
Q9H074	[K].LTGSVLEDAWK.[E]		0	1	1218.64		P51532	[R].LMEEDELPSWIIK.[D]		0	1	1602.81		Q9Y2R5	[R].LVLDPYLLK.[Y]		0	1	1073.66		P62829	[R].ISLGLPVGAVINCADNTGAK.[N]	1xCarbamidomethyl [C13]	0	4	1970.04		Q9H074	[K].LTGSVLEDAWK.[E]		0	1	1218.64		Q14697	[R].LSFQHDPETSVLVLR.[K]		0	1	1740.93		Q08211	[R].ISAVSVAER.[V]		0	2	931.521		P05787
A6NHR9	[K].ITHCPTLLTR.[D]	1xCarbamidomethyl [C4]	0	1	1211.66		P78527	[R].IMEFTTTLLNTSPEGWK.[L]		0	1	1967.98		O14980	[K].LVLDSIIWAFK.[H]		0	1	1304.76		Q13435	[R].ISLGMPVGPNAHK.[V]		0	2	1320.71		Q5JRX3	[K].LTHDDTGAR.[Y]		0	3	985.47		Q92665	[K].ISFSNIISDMK.[V]		0	1	1254.64		P35249	[K].ISDEGIAYLVK.[V]		0	1	1207.66		Q16543
Q12904	[R].ITFDAFPGEPDKELNPK.[K]		1	1	1917.96		P10809	[K].IMQSSSEVGYDAMAGDFVNMVEK.[G]		0	1	2508.11		Q08752	[R].IVLELFADIVPK.[T]		0	1	1356.81		Q86WB0	[K].ISLLLHLLEDELDHR.[T]		0	1	1816		O00541	[R].ITHQIVDRPGQQTSVIGR.[C]		0	1	2005.09		O00567	[R].LSFYETGEIPR.[K]		0	1	1311.66		P19367	[R].LSDETLIDIMTR.[F]		0	1	1406.72		Q15819
P36954	[K].ITHEVDELTQIIADVSQDPTLPR.[T]		0	1	2590.34		Q14919	[K].IMQTDEEIGK.[V]		0	1	1163.56		O00410	[K].LVLEQVVTSIASVADTAEEK.[F]		0	3	2102.12		Q15645	[K].LSLLLNDISR.[K]		0	1	1143.67		Q9HCN8	[R].LTHVLTGK.[N]		0	2	868.525		P43686	[K].ISGADINSICQESGMLAVR.[E]	1xCarbamidomethyl [C10]	0	1	2020.98		O14757	[K].ISDFGLATVFR.[Y]		0	1	1225.66		Q9NTJ3
Q9HCN8	[R].LTHVLTGK.[N]		0	2	868.525		Q15427	[K].IMRDPDTGNSK.[G]		1	1	1233.59		P06576	[R].LVLEVAQHLGESTVR.[T]		0	4	1650.92		Q6P2Q9	[K].ISLIQIFR.[A]		0	1	989.614		O00165	[K].ITKPDGIVEER.[R]		0	1	1256.68		Q00610	[R].ISGETIFVTAPHEATAGIIGVNR.[K]		0	1	2353.25		P78527	[K].LSDFNDITNMLLLK.[M]		0	1	1636.86		Q9GZT3
Q14566	[R].LTHYDHVLIELTQAGLK.[G]		0	2	1951.06		O00154	[R].IMRPDDANVAGNVHGGTILK.[M]		0	1	2078.08		P06730	[K].IVIGYQSHADTATK.[S]		0	1	1503.78		P52292	[K].LSIMIEECGGLDK.[I]	1xCarbamidomethyl [C8]	0	1	1464.71		P62937	[K].ITIADCGQLE.[-]	1xCarbamidomethyl [C6]	0	1	1119.54		Q6RFH5	[K].LSGLEQPQGALQTR.[R]		0	1	1497.8		Q7KZF4	[K].LRPLYDIPYMFEAR.[E]		0	1	1783.92		P42285
P35573	[R].LTLAELNQILYR.[C]		0	1	1446.83		Q5VYK3	[K].LMSALLSGLTDR.[N]		0	1	1276.69		O75439	[R].IVLAAAGGVSHDELLDLAK.[F]		0	2	1892.05		P15311	[R].IQVWHAEHR.[G]		0	1	1175.61		P14618	[K].ITLDNAYMEK.[C]		0	1	1197.58		O95831	[R].ISGLGLTPEQK.[Q]		0	1	1142.64		P62333	[K].LSDGFNGADLR.[N]		0	1	1164.56		Q00325
P14618	[K].ITLDNAYMEK.[C]		0	1	1197.58		Q8N201	[R].LMSSAEECCR.[N]	2xCarbamidomethyl [C8; C9]	0	1	1242.49		P21333	[K].IVGPSGAAVPCK.[V]	1xCarbamidomethyl [C11]	0	3	1155.62		P12956	[K].IQVTPPGFQLVFLPFADDKR.[K]		1	2	2288.24		Q9Y277	[K].LTLDTIFVPNTGK.[K]		0	1	1418.79		P62805	[R].ISGLIYEETR.[G]		0	1	1180.62		Q01518	[K].LSDLLAPISEQIK.[E]		0	1	1426.82		P06576
Q9Y277	[K].LTLDTIFVPNTGK.[K]		0	2	1418.79		Q96PU8	[K].LMSSLPNFCGIFNHLER.[L]	1xCarbamidomethyl [C9]	0	2	2034.99		P12268	[R].LVGIISSR.[D]		0	3	844.525		P12956	[K].IQVTPPGFQLVFLPFADDK.[R]		0	2	2132.14		P12270	[R].LTIHAPPQELGPPVQR.[I]		0	2	1752.98		P62314	[K].LSHETVTIELK.[N]		0	1	1269.7		Q9NVP1	[K].ISDIQSQLEK.[L]		0	1	1160.62		P30043
Q6P2Q9	[R].LTLEDLEDSWDR.[G]		0	1	1491.7		Q92598	[K].LMSSNSTDLPLNIECFMNDK.[D]	1xCarbamidomethyl [C15]	0	2	2329.05		P35580	[R].IVGLDQVTGMTETAFGSAYK.[T]		0	1	2088.03		P46087	[R].IQDIVGILR.[D]		0	2	1026.63		Q86VP6	[K].LTLIDPETLLPR.[L]		0	2	1380.81		Q9BXP5	[R].ISHGEVLEWQK.[T]		0	1	1325.68		O75340	[R].LSDQFHDILIR.[K]		0	1	1356.73		Q92900
Q8WU90	[K].ITLESFLAWK.[K]		0	1	1207.67		O75396	[R].IMVANIEEVLQR.[G]		0	2	1414.77		P29144	[K].LVEEKPTK.[E]		0	1	943.546		P21912	[K].LQDPFSLYR.[C]		0	3	1138.59		P00558	[K].ITLPVDFVTADK.[F]		0	1	1318.73		P18583	[R].LSENAFDLEAMSMLNR.[A]		0	1	1840.86		P48643	[K].ISDSVLVDIKDTEPLIQTAK.[T]		1	1	2185.2		Q9Y2Z0
Q15393	[K].ITLETDEDMVTEIR.[L]		0	1	1664.8		Q13617	[K].LMVEPLQAILIR.[M]		0	1	1395.84		O95747	[K].IVEEPQSNR.[S]		0	1	1071.54		O00429	[K].LQDVFNTVGADIIQLPQIVVVGTQSSGK.[S]		0	2	2926.59		P49750	[R].ITLRPDPLPER.[S]		0	1	1306.75		P02100	[K].LSELHCDK.[L]	1xCarbamidomethyl [C6]	0	3	1001.47		Q8WU90	[K].LSEASGGR.[A]		0	5	776.39		Q15785
O00148; Q13838	[K].LTLHGLQQYYVK.[L]		0	2	1462.81		Q92616	[R].LMQQLLESDK.[Y]		0	1	1204.62		O94776	[R].LVEGESDNR.[N]		0	1	1018.48		P40926	[R].IQEAGTEVVK.[A]		0	1	1073.58		P21796; Q9Y277	[K].LTLSALIDGK.[N]		0	2	1030.61		P02008	[K].LSELHAYILR.[V]		0	1	1214.69		Q7KZF4	[R].LSECEEQAK.[A]	1xCarbamidomethyl [C4]	0	2	1093.48		Q96GA3
P19623	[K].LTLHVGDGFEFMK.[Q]		0	1	1493.75		Q9NVM9	[R].IMWNELETLVR.[A]		0	1	1403.74		Q13148	[R].LVEGILHAPDAGWGNLVYVVNYPK.[D]		0	2	2624.39		P46379	[R].LQEDPNYSPQR.[F]		0	1	1346.63		P45880	[K].LTLSALVDGK.[S]		0	2	1016.6		P05787	[K].LSELEAALQR.[A]		0	1	1129.62		P55081	[R].ISEDVEER.[L]		0	1	976.458		P20700
Q86VP6	[K].LTLIDPETLLPR.[L]		0	2	1380.81		P41250	[R].IMYTVFEHTFHVR.[E]		0	2	1679.84		Q7Z3B4	[K].LVEHGLNETIHIR.[G]		0	1	1530.84		O75419	[R].LQEFLADMGLPLK.[Q]		0	1	1474.8		Q8N1F7	[R].LTLSQFQK.[Q]		0	1	964.546		P08134	[R].ISAFGYLECSAK.[T]	1xCarbamidomethyl [C9]	0	1	1345.65		P20618	[R].LSEGFSIHTR.[D]		0	2	1146.59		Q96RS6
P00558	[K].ITLPVDFVTADK.[F]		0	1	1318.73		P35244	[R].INAGMLAQFIDKPVCFVGR.[L]	1xCarbamidomethyl [C15]	0	1	2136.11		Q16851	[R].LVEIAQVPK.[A]		0	1	996.609		P10768	[R].LQEGYDHSYYFIATFITDHIR.[H]		0	1	2589.24		Q15393	[R].LTISSPLEAHK.[A]		0	3	1195.67		Q8NI36	[K].ISAILHPSTYLNK.[I]		0	1	1456.82		P33316	[R].LSEHATAPTR.[G]		0	1	1082.56		Q96CW1
O00541	[R].ITHQIVDRPGQQTSVIGR.[C]		0	1	2005.09		Q99832	[R].INALTAASEAACLIVSVDETIK.[N]	1xCarbamidomethyl [C12]	0	3	2289.2		P02545	[R].LVEIDNGK.[Q]		0	1	887.483		P20700	[R].IQELEDLLAK.[E]		0	2	1171.66		P11021	[K].ITITNDQNR.[L]		0	1	1074.55		P34897	[RK].ISATSIFFESMPYK.[LV]		0	1	1620.8		Q06323	[K].ISELDAFLKEPALNEANLSNLK.[A]		1	1	2429.29		Q96QK1
Q15024	[R].LSVENVPCIVTLCK.[I]	2xCarbamidomethyl [C8; C13]	0	1	1631.85		P00390	[R].LNAIYQNNLTK.[S]		0	2	1291.7		Q6P2E9	[R].IVELPAPADFLSLSSETKPK.[L]		0	1	2142.17		P10809	[R].IQEIIEQLDVTTSEYEK.[E]		0	3	2038.02		Q9NPJ3	[K].ITLVSAAPGK.[V]		0	2	956.578		Q7L2E3	[R].ISAVSVAQR.[V]		0	1	930.537		P52701	[K].LSDGIGVMLPQVLK.[G]		0	2	1469.84		P06576
P49321	[K].LSVEESEAAGDGVDTK.[V]		0	1	1606.74		P28066	[K].LNATNIELATVQPGQNFHMFTK.[E]		0	1	2474.25		Q5H9R7	[R].LVEIVHPSQEEDR.[H]		0	1	1550.78		P33992	[K].LQELPDAVPHGEMPR.[H]		0	1	1688.84		Q12849	[R].ITMEYSSSGK.[A]		0	1	1102.51		P36405	[K].LSCVPVLIFANK.[Q]	1xCarbamidomethyl [C3]	0	1	1360.77		P05787	[K].LSELEAALQR.[A]		0	1	1129.62		P07954
A6NHR9	[K].LSTSGNRPPANAETFSCNK.[I]	1xCarbamidomethyl [C17]	0	1	2050.96		Q99460	[K].LNAVVNDFWAEISESVDK.[I]		0	3	2036		P63241	[K].IVEMSTSK.[T]		0	4	894.46		Q9NTK5	[K].LQELSAEER.[Q]		0	2	1074.54		Q15029	[K].ITMIAEPLEK.[G]		0	1	1144.63		P19367	[R].LSDETLIDIMTR.[F]		0	1	1406.72		O94826	[R].LRPESALAQAQK.[C]		0	2	1311.74		Q12788
Q8WXX5	[K].ISLEDIQAFEK.[T]		0	1	1292.67		Q06830	[K].LNCQVIGASVDSHFCHLAWVNTPK.[K]	2xCarbamidomethyl [C3; C15]	0	2	2753.33		P63241	[K].IVEMSTSK.[T]	1xOxidation [M4]	0	3	910.455		P35579	[K].LQEMEGTVK.[S]		0	1	1034.52		P08727	[K].ITMQNLNDR.[L]		0	2	1104.55		O14757	[K].ISDFGLATVFR.[Y]		0	1	1225.66		Q9H299	[R].IQYQLVDISQDNALR.[D]		0	1	1775.93		O00425
P37235	[K].LSLEEFIR.[G]		0	1	1006.56		Q04828	[K].LNDGHFMPVLGFGTYAPAEVPK.[S]		0	2	2360.17		Q16401	[R].IVENSDAVTEILNNAELLK.[Q]		0	1	2085.11		P12270	[K].LQEQVTDLR.[S]		0	1	1101.59		P55884	[K].ITNDFYPEEDGK.[T]		0	1	1427.63		P62333	[K].LSDGFNGADLR.[N]		0	1	1164.56		O94906	[K].IQQQFSDLK.[R]		0	1	1106.58		Q16881
P07355	[K].LSLEGDHSTPPSAYGSVK.[A]		0	1	1844.9		O95831	[K].LNDGSQITYEK.[C]		0	1	1267.62		O14745	[R].LVEPGSPAEK.[A]		0	2	1026.55		P78527	[R].LQETLSAADR.[C]		0	2	1103.57		P46060	[R].MAVQDAVDALMQK.[A]		0	2	1419.7		P52701	[K].LSDGIGVMLPQVLK.[G]		0	1	1469.84		P26640	[K].IQQQQPPPGEK.[K]		0	2	1249.65		Q00610
P62829	[R].ISLGLPVGAVINCADNTGAK.[N]	1xCarbamidomethyl [C13]	0	3	1970.04		P07954	[K].LNDHFPLVVWQTGSGTQTNMNVNEVISNR.[A]		0	1	3270.6		A5YKK6	[R].IVEPPENIQEK.[I]		0	1	1295.68		Q14566	[R].IQETQAELPR.[G]		0	2	1184.63		Q99459	[K].LVLPAPQISDAELQEVVK.[V]		0	1	1949.1		P10809	[K].LSDGVAVLK.[V]		0	1	901.535		Q08J23	[R].LQQQQRPEDAEDGAEGGGK.[R]		0	1	2012.93		Q99623
Q13435	[R].ISLGMPVGPNAHK.[V]		0	2	1320.71		P49915	[R].IMYDLTSKPPGTTEWE.[-]		0	1	1867.88		O00571	[R].IVEQDTMPPK.[G]		0	1	1157.59		P18085	[R].IQEVADELQK.[M]		0	1	1172.62		Q13228	[K].LVLPSLISSR.[I]		0	1	1084.67		Q7KZF4	[K].LRPLYDIPYMFEAR.[E]		0	1	1783.92		Q15836	[R].LQQTQNQVDEVVDIMR.[V]		0	1	1915.95		Q9GZT3
P52888	[K].LSLLCIDFNK.[N]	1xCarbamidomethyl [C5]	0	1	1222.65		Q99613	[K].IMQNTDPHSQEYVEHLK.[D]		0	1	2068.98		P52815	[K].LVESLPQEIK.[A]		0	1	1155.66		O00232	[R].LQEVIETLLSLEK.[Q]		0	4	1514.87		P68036	[K].IYHPNIDEK.[G]		0	1	1128.57		Q9Y266	[K].LSDLDSETR.[S]		0	1	1035.5		Q14974	[R].LQQVLQMESHIQSTSDR.[I]		0	2	1999.99		Q14240
Q15645	[K].LSLLLNDISR.[K]		0	1	1143.67		P49915	[K].LMQITSLHSLNAFLLPIK.[T]		0	1	2039.17		P20700	[R].LVEVDSGR.[Q]		0	2	874.463		P46379	[K].LQEYNVGGK.[V]		0	1	1007.52		P61088	[K].IYHPNVDK.[L]		0	1	985.51		Q9NVP1	[K].ISDIQSQLEK.[L]		0	1	1160.62		P09496	[R].LQSEPESIR.[K]		0	2	1058.55		P18206
Q6P2Q9	[K].ISLIQIFR.[A]		0	1	989.614		P06576	[R].IMNVIGEPIDER.[G]		0	1	1385.71		P38159	[R].IVEVLLMK.[D]		0	1	944.585		Q9UIA9	[R].LQFDVSSPNGILLFR.[E]		0	1	1705.93		O60610	[K].LYKPEVQLR.[R]		0	1	1145.67		O75340	[R].LSDQFHDILIR.[K]		0	1	1356.73		P14868	[R].LQSGICHLFR.[E]	1xCarbamidomethyl [C6]	0	1	1230.64		Q9GZZ9
P30041	[K].LSILYPATTGR.[N]		0	2	1191.67		P61247	[K].LMELHGEGSSSGK.[A]		0	2	1331.63		O14745	[R].LVEVNGENVEK.[E]		0	1	1229.64		P11413	[R].LQFHDVAGDIFHQQCK.[R]	1xCarbamidomethyl [C15]	0	4	1942.92		O14980	[R].IYLDMLNVYK.[C]		0	1	1271.67		Q96EY8	[R].LSDYLFTLAR.[Y]		0	1	1198.65		P04075	[R].LQSIGTENTEENR.[R]		0	1	1490.71		P35580
Q2NL82	[R].ISLPEAMQLLQDR.[D]		0	1	1513.8		P13639	[R].LMEPIYLVEIQCPEQVVGGIYGVLNR.[K]	1xCarbamidomethyl [C12]; 1xOxidation [M2]	0	2	3005.55		Q8N543	[K].LVFFEVSPVSFHQVSEVLSEEK.[S]		0	1	2536.3		Q96AE4	[R].IQFKPDDGTTPER.[I]		0	1	1503.74		Q00610	[K].IYIDSNNNPER.[F]		0	1	1334.63		Q7KZF4	[R].LSECEEQAK.[A]	1xCarbamidomethyl [C4]	0	2	1093.48		P04075	[R].LQSIGTENTEENRR.[F]		1	2	1646.81		O00425
Q9H8Y8	[K].ISLPGQMAGTPITPLK.[D]		0	1	1623.91		Q16401	[K].LMFNSPGFVEYVVDR.[S]		0	1	1772.87		P00491	[R].LVFGFLNGR.[A]		0	1	1022.58		Q9HBM1	[K].LQFIFTNIDPK.[N]		0	1	1335.73		Q9NZI8	[K].LYIGNLNESVTPADLEK.[V]		0	1	1875.97		P55081	[R].ISEDVEER.[L]		0	1	976.458		Q96Q11	[K].LQSPEFQSLFTEGLK.[S]		0	1	1723.89		Q08211
P08670	[R].ISLPLPNFSSLNLR.[E]		0	3	1570.9		Q9UHV9	[R].LMGEDEKPAAK.[E]		0	2	1188.59		Q9NR31; Q9Y6B6	[K].LVFLGLDNAGK.[T]		0	1	1146.65		O60610	[K].LQFSEQVENIKPEIVSVTAACEELR.[K]	1xCarbamidomethyl [C21]	0	1	2889.47		P41252	[R].LYLINSPVVR.[A]		0	2	1173.7		P32119	[R].LSEDYGVLK.[T]		0	1	1023.54		Q16643	[R].LREDENAEPVGTTYQK.[T]		1	1	1849.89		O00541
P49327	[R].LSIPTYGLQCTR.[A]	1xCarbamidomethyl [C10]	0	1	1408.73		Q8WVK2	[K].LMGFASFDSTK.[G]		0	1	1203.57		Q16531	[K].LVFSNVNLK.[E]		0	1	1033.6		P52434	[R].LQGDANNLHGFEVDSR.[V]		0	1	1771.84		Q9H5Q4	[K].LYLIQMIPR.[Q]		0	2	1146.67		Q9NYY8	[K].LSEECNSLSDVLDAFSK.[A]	1xCarbamidomethyl [C5]	0	1	1913.88		P51659	[K].LQSTFVFEEIGR.[R]		0	1	1425.74		P67936; P06753
P49368	[K].ISIPVDISDSDMMLNIINSSITTK.[A]		0	1	2607.33		P34897	[R].IMGLDLPDGGHLTHGYMSDVK.[R]		0	2	2256.08		P54136	[K].IVFVPGCSIPLTIVK.[S]	1xCarbamidomethyl [C7]	0	3	1642.96		Q04637	[R].LQGINCGPDFTPSFANLGR.[T]	1xCarbamidomethyl [C6]	0	1	2064		P33176	[K].LYLVDLAGSEK.[V]		0	1	1207.66		Q9HCG8	[K].LSEETTTSSSR.[I]		0	1	1197.56		Q14978	[K].LQTPNTFPK.[R]		0	1	1045.57		P50454
P49368	[K].ISIPVDISDSDMMLNIINSSITTK.[A]	1xOxidation [M]	0	2	2623.32		O75533	[K].IMGNLGAADIDHK.[L]		0	1	1354.68		P07910	[K].IVGCSVHK.[G]	1xCarbamidomethyl [C4]	0	3	899.477		P56182	[K].LQDLAGGIFPEDEIPEK.[A]		0	1	1870.94		Q14683	[K].LYHNEVEIEK.[L]		0	1	1273.64		P20618	[R].LSEGFSIHTR.[D]		0	2	1146.59		Q00325	[R].IQTQPGYANTLR.[D]		0	1	1361.72		P61026; P62820; P61106; P61006; Q9H0U4; Q15286; P20340
O75694	[K].ISLQAIQQLVR.[K]		0	1	1268.77		O75694	[R].IMGNIWDASLVVER.[I]		0	1	1602.83		Q92621	[K].LVGDFTHDQSISQK.[L]		0	1	1574.78		Q9NTZ6	[R].LQGLPIVAGTMDIR.[H]		0	1	1483.83		P41250	[R].IYLYLTK.[V]		0	2	913.539		P33316	[R].LSEHATAPTR.[G]		0	1	1082.56		P22314	[R].LQTSSVLVSGLR.[G]		0	1	1259.73		P60842
Q14204	[K].LSLSNAISTALPLTQLR.[W]		0	3	1798.04		Q8WWY3	[K].IMGVAGGLTNLSK.[M]		0	1	1260.7		Q15046	[K].LVGEFLEVTCINPTFICDHPQIMSPLAK.[W]	2xCarbamidomethyl [C10; C17]	0	1	3229.61		Q7Z4H3	[R].LQDFYDSTAGK.[F]		0	1	1244.58		Q9Y4E8	[K].LYNLLLLR.[M]		0	1	1017.65		Q01518	[K].LSDLLAPISEQIK.[E]		0	1	1426.82		O95453	[R].IQTYAEYMGR.[K]		0	1	1231.58		P60842
Q9P032	[K].ISIVEALTLLNNHK.[L]		0	1	1564.91		Q14692	[K].IMGVLTHLDSFK.[H]		0	1	1360.73		P55060	[R].IVEDEPNK.[I]		0	2	943.473		P08670	[R].LQDEIQNMK.[E]		0	2	1118.55		O60506	[K].LYNNHEIR.[S]		0	2	1058.54		Q9NVM9	[R].ITDFGEFMR.[E]		0	1	1115.52		P30085	[R].IQTYLQSTKPIIDLYEEMGK.[V]		0	1	2370.23		Q9NS69
Q09666	[K].ISMPDFDLHLK.[G]		0	1	1315.67		Q92499	[K].IMHFPTWVDLK.[G]		0	3	1386.72		P78371	[R].LTSFIGAIAIGDLVK.[S]		0	4	1517.89		Q99623	[R].IPWFQYPIIYDIR.[A]		0	5	1723.92		P61421	[R].LYPEGLAQLAR.[A]		0	1	1230.68		O95347	[K].ITDGLHALQEASNK.[D]		0	1	1496.77		O75746; Q9UJS0	[R].LQVAGEITTGPR.[V]		0	1	1241.68		Q14980
Q09666	[K].ISMPDIDLNLK.[G]		0	2	1258.67		P06733	[K].LMIEMDGTENK.[S]		0	1	1280.59		P82979	[K].ITSEIPQTER.[M]		0	1	1173.61		Q9GZT3	[R].IPWTAASSQLK.[E]		0	1	1201.66		P83731	[K].IYPGHGR.[R]		0	3	799.421		A0A0B4J2D5	[K].ITDLANLSAANHDAAIFPGGFGAAK.[N]		0	2	2442.24		P21333	[K].LQVEPAVDTSGVQCYGPGIEGQGVFR.[E]	1xCarbamidomethyl [C14]	0	1	2763.34		P35580
Q09666	[K].ISMPDIDLNLK.[G]	1xOxidation [M3]	0	2	1274.67		P06733	[K].LMIEMDGTENK.[S]	1xOxidation [M]	0	5	1296.58		Q86VP6	[K].ITSEALLVTQQLVK.[V]		0	1	1542.91		Q99436	[K].LPYVTMGSGSLAAMAVFEDK.[F]		0	1	2087.02		Q5RKV6	[R].LYPVLQQSLVR.[A]		0	1	1315.77		O95400	[K].LVDPVAGSGGPGSR.[F]		0	1	1268.66		P49327	[R].LQVVDQPLPVR.[G]		0	2	1263.74		Q9NTZ6
Q09666	[K].ISMPDVDLHLK.[G]		0	1	1267.67		P12956	[R].IMLFTNEDNPHGNDSAK.[A]		0	1	1902.87		P42285	[K].LTEQLAGPLR.[Q]		0	1	1097.63		P51610	[K].LQAAATLTEVANGIESLGVKPDLPPPPSK.[A]		0	1	2913.59		O14818	[R].LYQTDPSGTYHAWK.[A]		0	2	1666.79		P55265	[K].LVDQSGPPHEPK.[F]		0	3	1303.66		P26038	[R].IQVWHEEHR.[G]		0	3	1233.61		P22307
Q08211	[R].LSMSQLNEK.[E]		0	1	1049.53		O00231	[K].IMLNTPEDVQALVSGK.[L]		0	2	1714.9		P02545	[R].ITESEEVVSR.[E]		0	1	1148.58		Q9UBT2	[R].LQADDFLQDYTLLINILHSEDLGK.[D]		0	1	2774.42		P60900	[R].LYQVEYAFK.[A]		0	2	1160.6		P23919	[K].LVEALCAAGHR.[A]	1xCarbamidomethyl [C6]	0	2	1196.62		Q15459	[K].LQYEGIFIK.[D]		0	1	1110.62		Q08170
O14776	[R].LSMWDRPDDLIGR.[A]		0	1	1573.78		P18583	[K].IMLVEPPVAK.[V]		0	1	1096.64		P14625	[R].LTESPCALVASQYGWSGNMER.[I]	1xCarbamidomethyl [C6]	0	2	2356.07		Q14240	[K].LQAEAPHIVVGTPGR.[V]		0	1	1544.85		P17812	[K].IYQYVINK.[E]		0	1	1040.58		P25398	[K].LVEALCAEHQINLIK.[V]	1xCarbamidomethyl [C6]	0	3	1750.95		P08397	[R].IQTDSVVATLK.[A]		0	1	1174.67		P63010
P11171	[K].LSMYGVDLHK.[A]		0	1	1162.59		O43390	[R].LMMDPLSGQNR.[G]		0	1	1261.6		Q96A49	[K].ITESVAETAQTIK.[K]		0	1	1390.74		Q16543	[R].LQAEAQQLR.[K]		0	2	1056.58		P53396	[K].LYRPGSVAYVSR.[S]		0	2	1367.74		O95782	[R].LVECLETVLNK.[A]	1xCarbamidomethyl [C4]	0	1	1317.71		Q9Y4E8	[K].ISTETEETEGSLHCCK.[D]	2xCarbamidomethyl [C14; C15]	0	1	1880.8		P33992
P26599	[K].LSLDGQNIYNACCTLR.[I]	2xCarbamidomethyl [C12; C13]	0	1	1897.89		O60506	[R].LMMDPLTGLNR.[G]		0	2	1260.64		Q9Y5J7	[K].LTETCFLDCVK.[D]	2xCarbamidomethyl [C5; C9]	0	1	1385.64		Q15149	[R].LQAEEVAQQK.[S]		0	1	1143.6		Q96I99	[K].LYNLFLK.[I]		0	1	910.54		P55060	[R].IVEDEPNK.[I]		0	1	943.473		P14635	[K].ISTLPQLNSALVQDLAK.[A]		0	2	1811.03		Q08752
P27708	[R].LSLDDLLQR.[L]		0	1	1072.6		P07954	[K].LMNESLMLVTALNPHIGYDK.[A]		0	1	2259.15		Q9H307	[K].LTEVPVEPVLTVHPESK.[S]		0	1	1874.03		P05787	[R].LQAEIEGLK.[G]		0	2	1000.57		Q5SY16	[R].LYHILTPVPPEELR.[T]		0	2	1676.94		Q08170	[R].LVEDKPGSR.[R]		0	1	1000.54		P02008	[K].ISTQADTIGTETLER.[L]		0	1	1634.82		Q15910
O00566	[K].LSLAEIYEQEYIK.[L]		0	1	1598.83		P07954	[K].LMNESLMLVTALNPHIGYDK.[A]	1xOxidation [M7]	0	1	2275.15		P31939	[K].LTEVSISSDAFFPFR.[D]		0	1	1715.86		P33176	[R].LQAENDASK.[E]		0	1	975.474		Q14152	[R].LYHDIAQQAFK.[F]		0	1	1333.69		O95747	[K].IVEEPQSNR.[S]		0	2	1071.54		P48147	[K].ITVPFLEQCPIR.[G]	1xCarbamidomethyl [C9]	0	2	1472.79		P35579
P30101	[K].LSKDPNIVIAK.[M]		1	2	1197.72		O95757; P34932	[R].LMNETTAVALAYGIYK.[Q]		0	2	1757.91		Q9NVM9	[K].ITEYQHEAR.[T]		0	1	1146.55		P67936	[K].IQALQQQADEAEDR.[A]		0	1	1614.77		P28838	[K].LYGSGDQEAWQK.[G]		0	1	1381.64		Q6P2E9	[R].IVELPAPADFLSLSSETKPK.[L]		0	1	2142.17		P35268	[K].ITVTSEVPFSK.[R]		0	2	1207.66		P35580
P25705	[K].ISEQSDAK.[L]		0	3	877.426		P07437; P68371	[R].IMNTFSVVPSPK.[V]		0	2	1319.7		P55036	[K].ITFCTGIR.[V]	1xCarbamidomethyl [C4]	0	1	967.503		Q6FI81	[K].LQALTGNEGR.[V]		0	2	1058.56		P62750	[K].LYDIDVAK.[V]		0	1	936.504		P63241	[K].IVEMSTSK.[T]	1xOxidation [M4]	0	3	910.455		Q14315	[R].LTVTSLQETGLK.[V]		0	1	1289.73		P43686
Q93009	[K].LSEVLQAVTDHDIPQQLVER.[L]		0	2	2290.2		P07437; P68371	[R].IMNTFSVVPSPK.[V]	1xOxidation [M2]	0	3	1335.7		Q12904	[R].ITFDAFPGEPDKELNPK.[K]		1	1	1917.96		Q14978	[K].LQANGPVAK.[K]		0	1	897.515		O60884	[K].LYDILGVPPGASENELK.[K]		0	2	1814.95		Q16401	[R].IVENSDAVTEILNNAELLK.[Q]		0	1	2085.11		P45973	[R].LTWHAYPEDAENK.[E]		0	1	1573.73		Q9UKX7
P52701	[K].ISEVVELLK.[K]		0	1	1029.62		Q02750	[R].IPEQILGK.[V]		0	3	897.54		P30626	[K].ITFDDYIACCVK.[L]	2xCarbamidomethyl [C9; C10]	0	1	1504.68		P55036	[R].LQAQQDAVNIVCHSK.[T]	1xCarbamidomethyl [C12]	0	2	1710.86		O75643	[R].LYDLNHNEIGELIR.[M]		0	1	1698.88		O00571	[R].IVEQDTMPPK.[G]		0	2	1157.59		Q13185	[R].LTWHSCPEDEAQ.[-]	1xCarbamidomethyl [C6]	0	1	1472.61		Q99471
Q7L014	[R].ISEYSEAAITIR.[G]		0	1	1352.71		Q13885; P07437; P68371	[R].ISEQFTAMFR.[R]	1xOxidation [M8]	0	1	1245.59		P21796	[K].LTFDSSFSPNTGK.[K]		0	2	1400.67		Q9UKM9	[K].LQASNVTNK.[N]		0	2	974.527		Q9Y3F4	[R].IYDLNKPEAEPK.[E]		0	2	1416.74		P52815	[K].LVESLPQEIK.[A]		0	1	1155.66		P17174	[R].ITWSNPPAQGAR.[I]		0	1	1297.66		O94906
O15067	[R].LSFAHPPSAEVEAIALATLHDR.[M]		0	1	2345.22		P18583	[R].LPEQPVDVPSEIADSSMTRPQELPELPK.[T]		0	1	3102.57		P60900	[K].ITENIGCVMTGMTADSR.[S]	1xCarbamidomethyl [C7]	0	1	1855.83		O00231	[K].LQATLDMQSGIIHAAEEK.[D]		0	1	1954.99		O00231	[K].LYDNLLEQNLIR.[V]		0	1	1503.82		Q96E39	[R].IVEVLLIK.[D]		0	1	926.628		P12829	[K].ITYGQCGDVLR.[A]	1xCarbamidomethyl [C6]	0	2	1281.63		P29692; P24534
P78527	[R].LSFAVPFR.[E]		0	1	936.53		P41250	[K].LPFAAAQIGNSFR.[N]		0	3	1391.74		P45880	[K].LTFDTTFSPNTGK.[K]		0	1	1428.7		Q9Y2V2	[K].LQAVEVVITHLAPGTK.[H]		0	2	1675.97		Q9UKF6	[R].LYEALTPVH.[-]		0	2	1042.56		P38159	[R].IVEVLLMK.[D]		0	2	944.585		Q9Y5J9	[R].LVAAEQQK.[A]		0	1	886.499		Q9Y5B6
Q9UBV8	[R].LSFEDFVTMTASR.[M]		0	2	1503.71		P35580	[K].LQNELDNVSTLLEEAEK.[K]		0	2	1944.98		Q96P16; Q9NQG5	[K].LTFLYLANDVIQNSK.[R]		0	3	1738.94		O60684	[K].IQAVIDSGVCR.[R]	1xCarbamidomethyl [C10]	0	1	1217.63		Q9HB71	[K].IYEDGDDDMK.[R]		0	2	1200.47		P38159	[R].IVEVLLMK.[D]	1xOxidation [M7]	0	1	960.58		O60610	[K].LVAEDLSQDCFWTK.[V]	1xCarbamidomethyl [C10]	0	1	1711.8		Q7L2H7
Q06265	[R].ISFGTDYGCCIVELGK.[T]	2xCarbamidomethyl [C9; C10]	0	1	1818.84		O43847	[K].LQNGLQALLISDLSNMEGK.[T]		0	1	2044.07		Q15185	[K].LTFSCLGGSDNFK.[H]	1xCarbamidomethyl [C5]	0	2	1445.67		P30043	[R].LQAVTDDHIR.[M]		0	3	1167.61		Q9HB71	[K].IYEDGDDDMK.[R]	1xOxidation [M9]	0	1	1216.47		P00491	[R].LVFGFLNGR.[A]		0	1	1022.58		P59998	[R].IVAEEFLK.[N]		0	1	948.54		P00558
P33176; O60282	[K].ISFLENNLEQLTK.[V]		0	1	1548.83		Q08170	[K].IQNNDNVGKPK.[S]		0	3	1226.65		O60884	[R].ITFTGEADQAPGVEPGDIVLLLQEK.[E]		0	1	2640.38		P54819	[R].LQAYHTQTTPLIEYYR.[K]		0	1	1997.01		Q9BXJ9	[K].IYEEAWTK.[Y]		0	2	1039.51		Q9NR31; Q9Y6B6	[K].LVFLGLDNAGK.[T]		0	1	1146.65		Q13263	[K].IVAERPGTNSTGPAPMAPPR.[A]		0	1	2019.04		P33992
P53621	[K].LSFLYLITGNLEK.[L]		0	1	1510.85		P63010	[K].LQNNNVYTIAK.[R]		0	1	1277.68		P52597	[K].ITGEAFVQFASQELAEK.[A]		0	4	1867.94		O43488	[R].LQCPQVDLFYLHAPDHGTPVEETLHACQR.[L]	2xCarbamidomethyl [C3; C27]	0	1	3431.63		P25788	[K].LYEEGSNK.[R]		0	2	939.442		Q8TEQ6	[R].IVFNLCPLQTEDDK.[Q]	1xCarbamidomethyl [C6]	0	2	1691.83		Q9BYG3	[K].IVAETMNNYLFGER.[L]		0	1	1656.81		P35579
P23381	[K].ISFPAIQAAPSFSNSFPQIFR.[D]		0	2	2325.2		P33992	[K].LQPFATEADVEEALR.[L]		0	1	1688.85		Q13310; P11940	[K].ITGMLLEIDNSELLHMLESPESLR.[S]		0	1	2740.39		P50570	[K].LQDAFSSIGQSCHLDLPQIAVVGGQSAGK.[S]	1xCarbamidomethyl [C12]	0	1	2983.49		P07954	[R].IYELAAGGTAVGTGLNTR.[I]		0	1	1763.93		Q16531	[K].LVFSNVNLK.[E]		0	1	1033.6		O60763	[K].IVAFENAFER.[L]		0	1	1195.61		Q10570
Q14697	[R].LSFQHDPETSVLVLR.[K]		0	1	1740.93		P10515	[K].LQPHEFQGGTFTISNLGMFGIK.[N]		0	1	2422.22		Q13310; P11940	[K].ITGMLLEIDNSELLHMLESPESLR.[S]	1xOxidation [M16]	0	1	2756.38		Q7Z2W4	[R].IQDAGPASR.[D]		0	2	914.469		Q9Y5K5	[R].LYELDGLR.[E]		0	1	978.525		P54136	[K].IVFVPGCSIPLTIVK.[S]	1xCarbamidomethyl [C7]	0	1	1642.96		O43847	[K].LVAGEHGLIIR.[V]		0	1	1177.71		P12270
Q9GZZ9	[R].ISNGGLEEGKPVDLVLSCVDNFEAR.[M]	1xCarbamidomethyl [C18]	0	1	2718.34		Q08752	[K].LQPIALSCVLNIGACK.[L]	2xCarbamidomethyl [C8; C15]	0	1	1756.94		Q99798	[K].LTGSLSGWSSPK.[D]		0	1	1219.63		P42704	[K].LQDAINILK.[E]		0	1	1027.61		Q9UNM6	[K].LYENFISEFEHR.[V]		0	1	1583.75		P33240	[R].IVDPEIALK.[I]		0	1	997.593		Q99714	[R].LVAGEMGQNEPDQGGQR.[G]		0	1	1785.82		Q14566
P43686	[K].ISGADINSICQESGMLAVR.[E]	1xCarbamidomethyl [C10]	0	1	2020.98		Q15910	[R].IQPVHILTSVSSLR.[G]		0	1	1549.91		Q9H074	[K].LTGSVLEDAWK.[E]		0	1	1218.64		P78344	[K].LQDEFENR.[T]		0	1	1050.49		P30086	[K].LYEQLSGK.[-]		0	1	937.499		Q9UG63	[K].LVDEEPQLTK.[R]		0	1	1171.62		Q14137	[R].LVAGSTDQLLSAFVPPEEPPLQPAR.[W]		0	3	2632.4		P18085
Q6RFH5	[K].LSGLEQPQGALQTR.[R]		0	1	1497.8		P35579	[R].LQQELDDLLVDLDHQR.[Q]		0	1	1949.99		P02786	[K].LTHDVELNLDYER.[Y]		0	1	1616.79		P08670	[R].LQDEIQNMK.[E]	1xOxidation [M8]	0	1	1134.55		Q8WWY3	[R].IYEYVESR.[M]		0	1	1058.52		P49588	[R].IVAVTGAEAQK.[A]		0	2	1086.62		P48507	[K].IVAIGTSDLDK.[T]		0	2	1131.63		O00232
O95831	[R].ISGLGLTPEQK.[Q]		0	1	1142.64		P35580	[R].LQQELDDLTVDLDHQR.[Q]		0	1	1937.96		P36954	[K].ITHEVDELTQIIADVSQDPTLPR.[T]		0	1	2590.34		Q8NE71	[R].LQGQLEQGDDTAAER.[L]		0	1	1630.77		P14625	[K].IYFMAGSSR.[K]		0	1	1031.5		P30876	[R].IVATLPYIK.[Q]		0	1	1017.63		Q15257	[K].LVALLNTLDR.[W]		0	1	1127.68		P46379
P62805	[R].ISGLIYEETR.[G]		0	1	1180.62		Q14980	[R].LQNALNEQR.[V]		0	1	1085.57		Q9HCN8	[R].LTHVLTGK.[N]		0	2	868.525		Q96AE4	[K].IQIAPDSGGLPER.[S]		0	1	1352.72		P17812	[K].LYGDADYLEER.[H]		0	1	1343.61		P21333	[R].LTVSSLQESGLK.[V]		0	1	1261.7		P22087	[R].IVALNAHTFLR.[N]		0	1	1254.73		P11413
Q86VP6	[K].ISGSILNELIGLVR.[S]		0	1	1483.88		P43686	[K].LQQELEFLEVQEEYIK.[D]		0	2	2038.04		Q14566	[R].LTHYDHVLIELTQAGLK.[G]		0	1	1951.06		Q96I24	[K].IQIASESSGIPERPCVLTGTPESIEQAK.[R]	1xCarbamidomethyl [C15]	0	1	2997.52		O75694	[K].LYGEFADPFK.[L]		0	1	1186.58		P35268	[K].ITVTSEVPFSK.[R]		0	2	1207.66		O75643	[R].IVALSSSLSNAK.[D]		0	2	1189.68		Q96AE4
O43707	[K].LSGSNPYTTVTPQIINSK.[W]		0	1	1920.01		P12270	[R].IQQLTEEIGR.[L]		0	1	1186.64		O00410	[K].ITFLLQAIR.[N]		0	2	1074.67		P35579	[R].LQQELDDLLVDLDHQR.[Q]		0	1	1949.99		P62136; P36873; P62140	[R].IYGFYDECK.[R]	1xCarbamidomethyl [C8]	0	1	1194.51		P45973	[R].LTWHAYPEDAENK.[E]		0	1	1573.73		P50914	[K].LVAIVDVIDQNR.[A]		0	2	1354.77		Q9HBM1
Q9UBB4	[R].LSGVMVPAPIQDLEALR.[A]		0	1	1808.99		P26640	[K].IQQQQPPPGEK.[K]		0	2	1249.65		P35579	[R].LTEMETLQSQLMAEK.[L]		0	1	1751.86		P35580	[R].LQQELDDLTVDLDHQR.[Q]		0	1	1937.96		P26639	[R].IYGISFPDPK.[M]		0	1	1136.6		Q13185	[R].LTWHSCPEDEAQ.[-]	1xCarbamidomethyl [C6]	0	1	1472.61		O14818	[KR].LTVEDPVTVEYITR.[FY]		0	1	1634.86		P10809
Q10567; P63010	[R].LSHANSAVVLSAVK.[V]		0	2	1395.8		Q08J23	[R].LQQQQRPEDAEDGAEGGGK.[R]		0	1	2012.93		P12270	[K].LTELYNAYVETQDQLLLEK.[L]		0	1	2283.18		P43686	[K].LQQELEFLEVQEEYIK.[D]		0	2	2038.04		P11021	[K].LYGSAGPPPTGEEDTAEKDEL.[-]		1	1	2175.99		P83916	[R].LTWHSYPSEDDDKK.[D]		1	1	1720.78		P07814	[K].LTVAENEAETK.[L]		0	3	1204.61		Q3MHD2
P50583	[R].LSHEHQAYR.[W]		0	2	1140.55		Q15836	[R].LQQTQNQVDEVVDIMR.[V]		0	1	1915.95		P62072	[K].LTELSMQDEELMK.[R]		0	1	1566.74		Q92621	[K].IQQGALELLR.[S]		0	1	1140.67		Q92616	[K].LYRPPPVLDALGR.[V]		0	1	1466.85		P17174	[R].ITWSNPPAQGAR.[I]		0	1	1297.66		Q96AG4	[K].LTTLPSDFCGLTHLVK.[L]	1xCarbamidomethyl [C9]	0	1	1801.95		Q9NTZ6
P62314	[K].LSHETVTIELK.[N]		0	1	1269.7		Q14974	[R].LQQVLQMESHIQSTSDR.[I]		0	1	1999.99		P04183	[K].LTAVCMECFR.[E]	2xCarbamidomethyl [C5; C8]	0	2	1286.57		Q99471	[K].IQQLTALGAAQATAK.[A]		0	1	1484.84		P22102	[R].IYSHSLLPVLR.[S]		0	1	1297.76		P12829	[K].ITYGQCGDVLR.[A]	1xCarbamidomethyl [C6]	0	3	1281.63		O94888	[K].LTTLADLFRPPIDLMHK.[G]		0	1	1981.09		Q8NE71
Q9BXP5	[R].ISHGEVLEWQK.[T]		0	1	1325.68		P09496	[R].LQSEPESIR.[K]		0	3	1058.55		Q6P2E9	[K].LTAVEGSMK.[E]		0	2	935.487		O94906	[K].IQQQFSDLK.[R]		0	1	1106.58		O75083	[R].LYSILGTTLK.[D]		0	2	1108.66		Q9Y5J9	[R].LVAAEQQK.[A]		0	1	886.499		P56192	[K].ITQDIFQQLLK.[R]		0	2	1346.77		Q96AE4
Q96PZ0	[R].ISHLNDLSIPVDEEDPSEDIFTVLTAEEK.[Q]		0	1	3255.58		P14868	[R].LQSGICHLFR.[E]	1xCarbamidomethyl [C6]	0	1	1230.64		P51532	[R].LTCEEEEEK.[MI]	1xCarbamidomethyl [C3]	0	1	1166.49		P26640	[K].IQQQQPPPGEK.[K]		0	1	1249.65		O75746; Q9UJS0	[K].IYSTLAGTR.[K]		0	1	981.536		Q13263	[K].IVAERPGTNSTGPAPMAPPR.[A]		0	1	2019.04		P30153	[K].LTQDQDVDVK.[Y]		0	1	1160.58		Q96I24
P49736	[R].ISHLPLVEELR.[S]		0	3	1305.75		P04075	[R].LQSIGTENTEENR.[R]		0	1	1490.71		Q6P2Q9	[K].ITDAYLDQYLWYEADK.[R]		0	1	2006.94		Q08J23	[R].LQQQQRPEDAEDGAEGGGK.[R]		0	1	2012.93		Q13263	[K].MAILQIMK.[E]		0	1	947.542		O60763	[K].IVAFENAFER.[L]		0	1	1195.61		P09497	[R].LTQEPESIR.[K]		0	1	1072.56		O43242
Q00610	[R].ISGETIFVTAPHEATAGIIGVNR.[K]		0	1	2353.25		P04075	[R].LQSIGTENTEENRR.[F]		1	1	1646.81		P22626	[K].LTDCVVMR.[D]	1xCarbamidomethyl [C4]	0	2	993.486		Q15836	[R].LQQTQNQVDEVVDIMR.[V]		0	1	1915.95		P09874	[R].MAIMVQSPMFDGK.[V]		0	1	1454.68		P13995	[K].LVGDVDFEGVR.[Q]		0	1	1205.62		Q9BTW9	[R].ITQLLGLPTYR.[Y]		0	2	1274.75		Q9H0S4
P11413	[R].LSNHISSLFR.[E]		0	1	1173.64		P50570	[K].LQSQLLSIEK.[E]		0	2	1158.67		P22626	[K].LTDCVVMR.[D]	1xCarbamidomethyl [C4]; 1xOxidation [M7]	0	2	1009.48		Q14974	[R].LQQVLQMESHIQSTSDR.[I]		0	1	1999.99		P06493	[K].MALNHPYFNDLDNQIK.[K]		0	1	1932.93		O43847	[K].LVAGEHGLIIR.[V]		0	1	1177.71		Q13123	[K].LTQILSYLR.[Q]		0	1	1106.66		P05783
O14737	[R].LSNLALVKPEK.[T]		0	1	1211.74		Q9UKX7	[K].LQQESTFLFHGNK.[T]		0	1	1548.78		Q10713	[R].LTDEEVEMTR.[M]		0	1	1222.56		P14868	[R].LQSGICHLFR.[E]	1xCarbamidomethyl [C6]	0	1	1230.64		O96008	[K].MAIQTQQSK.[F]		0	1	1034.53		Q14137	[R].LVAGSTDQLLSAFVPPEEPPLQPAR.[W]		0	3	2632.4		Q92616	[R].LTSADALRPSVVSITGPLIR.[I]		0	1	2066.2		Q9Y295
P62701	[R].LSNIFVIGK.[G]		0	1	990.598		P63208	[K].LQSSDGEIFEVDVEIAK.[Q]		0	1	1878.93		P18206	[R].LTDELAPPKPPLPEGEVPPPRPPPPEEK.[D]		0	1	3023.61		P04075	[R].LQSIGTENTEENR.[R]		0	1	1490.71		Q99856	[K].MALVADEQQR.[L]		0	1	1160.57		P48507	[K].IVAIGTSDLDK.[T]		0	1	1131.63		Q99598	[R].ITSAPDMEDILTESEIK.[L]		0	3	1891.92		P09874
O94906	[R].LSQVSDSVSGQTVVDPK.[G]		0	1	1745.89		Q9NS69	[K].LQMEQQQQLQQR.[Q]		0	1	1557.78		P05771	[K].LTDFNFLMVLGK.[G]		0	2	1397.75		P50570	[K].LQSQLLSIEK.[E]		0	2	1158.67		Q9UQ35	[R].MAPALSGANLTSPR.[V]		0	1	1385.72		Q15257	[K].LVALLNTLDR.[W]		0	1	1127.68		Q13347	[K].ITSAVWGPLGECIIAGHESGELNQYSAK.[S]	1xCarbamidomethyl [C12]	0	1	2987.46		P15559
P14866	[K].ISRPGDSDDSR.[S]		0	10	1204.56		P61026; P62820; P61106; P61006; Q9H0U4; Q15286; P20340	[KR].IQIWDTAGQER.[FY]		0	4	1316.66		Q8WW01	[K].LTDGFMLPDPQNISLR.[R]		0	1	1816.93		P63208	[K].LQSSDGEIFEVDVEIAK.[Q]		0	1	1878.93		P31939	[-].MAPGQLALFSVSDK.[T]		0	1	1463.76		P22087	[R].IVALNAHTFLR.[N]		0	1	1254.73		P61289	[R].ITSEAEDLVANFFPK.[K]		0	2	1680.85		Q99798
Q14498	[K].LSSANGHEER.[S]		0	3	1099.51		Q96AE4	[R].IQFKPDDGTTPER.[I]		0	1	1503.74		Q9UBF2	[R].ITDGTMLQAIER.[Y]		0	1	1347.69		P51659	[K].LQSTFVFEEIGR.[R]		0	2	1425.74		Q16643	[R].MAPTPIPTR.[S]		0	2	983.534		Q5VYK3	[K].IVAISCAADILK.[A]	1xCarbamidomethyl [C6]	0	1	1273.72		Q86VP6	[K].ITSEALLVTQQLVK.[V]		0	1	1542.91		Q04637
P07814	[K].LSSCDSFTSTINELNHCLSLR.[T]	2xCarbamidomethyl [C4; C17]	0	1	2454.14		Q9HBM1	[K].LQFIFTNIDPK.[N]		0	1	1335.73		A0A0B4J2D5	[K].ITDLANLSAANHDAAIFPGGFGAAK.[N]		0	1	2442.24		Q9NSY1	[K].LQTGFTEPEVLQIFCDTCEAVAR.[L]	2xCarbamidomethyl [C15; C18]	0	1	2684.27		Q9NYF8	[K].MAPVPLDDSNRPASLTK.[D]		0	2	1811.93		O75643	[R].IVALSSSLSNAK.[D]		0	1	1189.68		P82914	[K].IVANPEDTR.[S]		0	1	1014.52		P11413
P29401	[K].ISSDLDGHPVPK.[Q]		0	4	1264.65		Q3MHD2	[R].LQGEVVAFDYQSK.[M]		0	1	1483.74		P02549	[K].ITDLEHFAESLIADEHYAK.[E]		0	1	2202.07		Q9BQ52	[K].IQTQLNLIHPDIFPLLTSFR.[C]		0	2	2366.32		O43707	[R].MAPYQGPDAVPGALDYK.[S]		0	1	1792.86		Q14697	[K].LVAIVDPHIK.[V]		0	1	1104.68		P82979	[K].ITSEIPQTER.[M]		0	1	1173.61		O14737
P36776	[K].LSSDVLTLLIK.[Q]		0	3	1201.74		Q04637	[R].LQGINCGPDFTPSFANLGR.[T]	1xCarbamidomethyl [C6]	0	1	2064		O95861	[K].LTDIHGNVLQYHK.[D]		0	1	1537.81		Q00325	[R].IQTQPGYANTLR.[D]		0	1	1361.72		Q03252	[K].MAQALEELR.[S]		0	2	1060.55		P50914	[K].LVAIVDVIDQNR.[A]		0	2	1354.77		P78371	[R].LTSFIGAIAIGDLVK.[S]		0	1	1517.89		P62701
P20700	[R].LSSEMNTSTVNSAR.[E]		0	1	1496.7		Q9NTZ6	[R].LQGLPIVAGTMDIR.[H]		0	1	1483.83		Q9Y333	[K].LTDISVTDPEK.[Y]		0	1	1217.63		P22314	[R].LQTSSVLVSGLR.[G]		0	1	1259.73		P55884	[K].MAQELYMEQK.[N]		0	1	1270.58		Q16658	[R].LVARPEPATGYTLEFR.[S]		0	1	1819.97		Q9UQ80	[R].ITSGPFEPDLYK.[S]		0	1	1366.69		Q15029
Q08J23	[K].LSSETYSQAK.[D]		0	1	1113.54		Q8NE71	[R].LQGQLEQGDDTAAER.[L]		0	1	1630.77		Q9Y3D8	[K].LTDNIQCEIFQVLYEEATASYK.[E]	1xCarbamidomethyl [C7]	0	2	2635.26		P30085	[R].IQTYLQSTKPIIDLYEEMGK.[V]		0	1	2370.23		O14980	[R].MAQEVLTHLK.[E]		0	2	1169.63		P11940	[R].IVATKPLYVALAQR.[K]		0	1	1542.94		O95202	[K].LTSLAAALDENK.[D]		0	1	1245.67		P08727
Q9Y446	[R].LSSGFDDIDLPSAVK.[Y]		0	1	1563.79		O75663	[R].IQHGSGFGIEFNATDALR.[C]		0	1	1932.96		Q00610	[K].LTDQLPLIIVCDR.[F]	1xCarbamidomethyl [C11]	0	2	1555.85		P30566	[R].IQVDAYFSPIHSQLDHLLDPSSFTGR.[A]		0	1	2943.46		Q96T88	[K].MASATSSSQR.[D]		0	3	1025.47		Q99714	[R].LVAGEMGQNEPDQGGQR.[G]		0	1	1785.82		P43246	[K].LTSLNEEYTK.[N]		0	1	1197.6		P55884
O43808	[K].LSSLDVFIIGAVAK.[A]		0	1	1432.84		Q96I24	[K].IQIASESSGIPERPCVLTGTPESIEQAK.[R]	1xCarbamidomethyl [C15]	0	1	2997.52		Q99733	[K].LTDQVMQNPR.[V]		0	1	1201.6		Q9NR28	[K].LQVEEVHQLSR.[K]		0	1	1337.72		Q9H910	[R].MASNIFGPTEEPQNIPK.[R]		0	1	1872.92		O43583	[K].LTVENSPK.[Q]		0	1	887.483		Q14152	[R].LTSLVPFVDAFQLER.[A]		0	1	1734.94		Q9BZZ5
Q7Z6Z7	[K].LSSIIDCTGTASYHGFLPVLVR.[N]	1xCarbamidomethyl [C7]	0	1	2406.25		O43242	[K].LQLDSPEDAEFIVAK.[A]		0	1	1674.86		P49755	[K].ITDSAGHILYSK.[E]		0	1	1304.68		P35579	[K].LQVELDNVTGLLSQSDSK.[S]		0	1	1946.01		Q9UK76	[K].MASNIFGTPEENQASWAK.[S]		0	1	1980.91		P12268	[R].LVGIISSR.[D]		0	3	844.525		P28066	[R].ITSPLMEPSSIEK.[I]		0	1	1431.74		O75822
P62241	[K].ISSLLEEQFQQGK.[L]		0	1	1506.78		Q9H0S4	[K].IQIEAIPLALQGR.[D]		0	1	1421.85		O75643	[K].ITDYGGDK.[E]		0	3	868.405		P21333	[K].LQVEPAVDTSGVQCYGPGIEGQGVFR.[E]	1xCarbamidomethyl [C14]	0	1	2763.34		Q96EE3	[R].MATCSSDQSVK.[V]	1xCarbamidomethyl [C4]	0	1	1213.52		Q99714	[R].LVGQGASAVLLDLPNSGGEAQAK.[K]		0	2	2195.17		O75179	[R].LTSSVSCALDEAAAALTR.[M]	1xCarbamidomethyl [C7]	0	1	1835.92		P26640
P12004	[K].LSQTSNVDK.[E]		0	1	991.505		P60842	[K].LQMEAPHIIVGTPGR.[V]		0	2	1618.87		P52815	[R].LTEAKPVDK.[V]		0	1	1000.57		P11908; P60891	[K].IQVIDISMILAEAIR.[R]		0	2	1684.97		P62753	[R].MATEVAADALGEEWK.[G]		0	1	1620.76		Q08257	[K].IVLQNGAHEVFNHR.[E]		0	1	1633.86		Q9UMY1	[K].LTTASQTNIK.[K]		0	1	1076.59		P62241
P50454	[K].LSSLIILMPHHVEPLER.[L]		0	1	1984.1		P05783	[R].LQLETEIEALK.[E]		0	2	1286.72		O00330	[K].LTEDEEGNAK.[L]		0	1	1105.5		Q13895	[R].LQPHPQLSPEIR.[R]		0	1	1414.78		P09001	[K].MATLSVGGK.[T]		0	1	863.466		P30405	[K].IVITDCGQLS.[-]	1xCarbamidomethyl [C6]	0	1	1105.56		P05455	[R].LTTDFNVIVEALSK.[S]		0	2	1549.85		P62241
P10809	[K].ISSIQSIVPALEIANAHR.[K]		0	2	1919.07		Q9Y295	[K].IQLLDLPGIIEGAK.[D]		0	1	1479.88		Q5T9A4; Q9NVI7	[R].LTEGMSGR.[E]		0	1	850.409		P10515	[K].LQPHEFQGGTFTISNLGMFGIK.[N]		0	1	2422.22		Q9Y490	[R].MATNAAAQNAIK.[K]		0	1	1203.62		P41091	[K].IVLTNPVCTEVGEK.[I]	1xCarbamidomethyl [C8]	0	1	1558.81		Q71RC2	[K].LTTDPDLILEVLR.[S]		0	3	1497.85		P43243
P31949	[K].ISSPTETER.[C]		0	1	1019.5		P09874	[K].LQLLEDDKENR.[Y]		1	1	1372.71		Q13561	[R].LTELETAVR.[C]		0	1	1031.57		P33992	[K].LQPFATEADVEEALR.[L]		0	1	1688.85		P78527	[K].MAVLALLAK.[I]		0	1	929.585		P08134; P61586	[K].LVIVGDGACGK.[T]	1xCarbamidomethyl [C9]	0	1	1088.58		Q5UIP0	[K].ITSELSEANALELLSK.[L]		0	1	1717.92		Q99436
Q99623	[K].ISSPTGSK.[D]		0	7	776.415		Q7L2H7	[R].LQLLSNLFHGMDK.[N]		0	1	1515.8		Q8N3U4	[K].ITELFAVALPQLLAK.[Y]		0	2	1626.98		Q99471	[K].IQPALQEK.[H]		0	1	926.531		P27708	[R].MALLATVLGR.[F]		0	1	1044.62		P62826	[K].LVLVGDGGTGK.[T]		0	2	1015.58		O95336	[K].IVAPISDSPKPPPQR.[V]		0	1	1601.9		Q99436
Q9Y3C4	[K].LSSQEESIGTLLDAIICR.[M]	1xCarbamidomethyl [C17]	0	2	2005.03		Q9Y5B6	[R].LQLLTWTPLEAK.[C]		0	2	1412.81		O96019	[K].LTELMFEHYNIPAFFLCK.[T]	1xCarbamidomethyl [C17]	0	2	2273.11		O43242	[K].LQLDSPEDAEFIVAK.[A]		0	1	1674.86		A6NHR9	[R].IYDETQGR.[Q]		0	1	981.464		P33991	[K].LVIWGTDVNVAACK.[E]	1xCarbamidomethyl [C13]	0	1	1545.81		Q16658	[R].LVARPEPATGYTLEFR.[S]		0	1	1819.97		Q6P2Q9
Q86UE4	[K].LSSQISAGEEK.[W]		0	1	1148.58		P49327	[R].LQLNGNLQLELAQVLAQERPK.[L]		0	1	2375.34		Q13888	[K].LTELSGNPR.[K]		0	1	986.527		Q9H0S4	[K].IQIEAIPLALQGR.[D]		0	3	1421.85		P07384	[R].MAIESAGFK.[L]		0	1	953.476		P02768	[K].LVNEVTEFAK.[T]		0	1	1149.62		O95861	[R].LVASAYSIAQK.[A]		0	2	1150.65		P11021
P54577	[R].LSSVVTQHDSK.[K]		0	2	1200.62		Q9NRR5	[R].LQLPVFLQQMQNPESLSILTNPR.[A]		0	1	2666.43		O00165	[K].ITKPDGIVEER.[R]		0	1	1256.68		Q9Y295	[K].IQLLDLPGIIEGAK.[D]		0	1	1479.88		P30153	[R].MAGDPVANVR.[F]		0	1	1029.51		P0DMV9	[R].LVNHFVEEFK.[R]		0	3	1261.66		Q8TEQ6	[R].IVFNLCPLQTEDDK.[Q]	1xCarbamidomethyl [C6]	0	1	1691.83		O94906
O75533	[K].LSSWDQAETPGHTPSLR.[W]		0	1	1881.91		P29692; P24534	[K].LQIQCVVEDDK.[V]	1xCarbamidomethyl [C5]	0	2	1346.66		P62937	[K].ITIADCGQLE.[-]	1xCarbamidomethyl [C6]	0	4	1119.54		P09874	[K].LQLLEDDKENR.[Y]		1	2	1372.71		P21333	[R].LYSVSYLLK.[D]		0	1	1085.62		Q7RTV0	[K].IVNLGSSK.[T]		0	1	817.478		Q16531	[K].LVFSNVNLK.[E]		0	1	1033.6		Q13501
Q16891	[K].LSTDDLNSLIAHAHR.[R]		0	1	1662.86		Q08211	[K].LQISHEAAACITGLR.[A]	1xCarbamidomethyl [C10]	0	1	1639.86		P35573	[R].LTLAELNQILYR.[C]		0	1	1446.83		P15559	[R].IQILEGWK.[K]		0	1	986.567		P30086	[K].LYTLVLTDPDAPSR.[K]		0	5	1560.83		Q96AG4	[R].LVNLQHLDLLNNK.[L]		0	1	1533.87		P54136	[K].IVFVPGCSIPLTIVK.[S]	1xCarbamidomethyl [C7]	0	1	1642.96		Q9H501
Q9Y4E8	[K].ISTETEETEGSLHCCK.[D]	2xCarbamidomethyl [C14; C15]	0	1	1880.8		P67936; P06753	[R].IQLVEEELDR.[A]		0	1	1243.65		P14618	[K].ITLDNAYMEK.[C]		0	1	1197.58		Q99798	[R].LQLLEPFDK.[W]		0	1	1102.61		P62899	[K].LYTLVTYVPVTTFK.[N]		0	1	1644.92		Q8NEY8	[R].LVNIVPK.[K]		0	2	782.513		P07910	[K].IVGCSVHK.[G]	1xCarbamidomethyl [C4]	0	3	899.477		P00491
O60287	[R].ISTINILLSTLK.[T]		0	1	1315.82		P50454	[K].LQIVEMPLAHK.[L]		0	1	1278.72		P62241	[K].LTPEEEEILNK.[K]		0	1	1314.68		P00558	[K].IQLINNMLDK.[V]		0	1	1201.66		Q5QJE6	[K].LYTSAPNTSQGK.[D]		0	1	1266.63		O95810	[K].LVNMLDAVQENQHK.[M]		0	1	1638.83		Q92621	[K].LVGDFTHDQSISQK.[L]		0	1	1574.78		P56192
P14635	[K].ISTLPQLNSALVQDLAK.[A]		0	1	1811.03		P13489	[K].LQLEYCSLSAASCEPLASVLR.[A]	2xCarbamidomethyl [C6; C13]	0	1	2367.17		P62241	[K].LTPEEEEILNKK.[R]		1	1	1442.77		Q7L2H7	[R].LQLLSNLFHGMDK.[N]		0	1	1515.8		Q9UHX1	[R].IYVASVHQDLSDDDIK.[S]		0	1	1817.89		Q92900	[K].LVNTINPGAR.[F]		0	1	1054.6		P13995	[K].LVGDVDFEGVR.[Q]		0	1	1205.62		P30153
P02008	[K].ISTQADTIGTETLER.[L]		0	1	1634.82		P11413	[R].LQFHDVAGDIFHQQCK.[R]	1xCarbamidomethyl [C15]	0	2	1942.92		P11021	[R].LTPEEIER.[MA]		0	6	986.515		Q9Y5B6	[R].LQLLTWTPLEAK.[C]		0	1	1412.81		Q07955	[R].IYVGNLPPDIR.[T]		0	5	1256.7		Q9H583	[K].LVPDLLAIVQR.[K]		0	2	1236.77		P53597	[K].LVGGTTPGK.[G]		0	1	829.478		Q9NTJ3
Q5VT52	[K].ISSILSSLTSVMK.[N]		0	1	1365.77		P51659	[K].LQSTFVFEEIGR.[R]		0	2	1425.74		P43243	[K].ITPENLPQILLQLK.[R]		0	5	1619.97		P49327	[R].LQLNGNLQLELAQVLAQERPK.[L]		0	1	2375.34		Q13242	[R].IYVGNLPTDVR.[E]		0	1	1246.68		Q08J23	[K].IVPEGEWGQFMDALR.[E]		0	1	1747.85		P35580	[R].IVGLDQVTGMTETAFGSAYK.[T]		0	1	2088.03		P09497
Q92616	[R].LTSADALRPSVVSITGPLIR.[I]		0	1	2066.2		Q9BQ52	[K].IQTQLNLIHPDIFPLLTSFR.[C]		0	1	2366.32		P49327	[K].LTPGCEAEAETEAICFFVQQFTDMEHNR.[V]	2xCarbamidomethyl [C5; C15]	0	1	3330.45		Q9NRR5	[R].LQLPVFLQQMQNPESLSILTNPR.[A]		0	1	2666.43		P14868	[K].IYVISLAEPR.[L]		0	1	1160.67		P50990	[R].LVPGGGATEIELAK.[Q]		0	2	1354.76		P12268	[R].LVGIISSR.[D]		0	2	844.525		Q13123
Q9Y277	[K].LSQNNFALGYK.[A]		0	1	1254.65		Q9Y520	[R].ISAVESQPSR.[K]		0	1	1073.56		Q99436	[K].ITPLEIEVLEETVQTMDTS.[-]		0	2	2148.06		O43143	[R].LQLPVWEYK.[D]		0	1	1175.65		Q06203	[K].LYVSNLGIGHTR.[Y]		0	1	1329.73		Q15393	[R].IVPGQFLAVDPK.[G]		0	2	1283.74		P21333	[K].IVGPSGAAVPCK.[V]	1xCarbamidomethyl [C11]	0	3	1155.62		Q92616
P09972	[R].LSQIGVENTEENR.[R]		0	1	1488.73		Q15021	[K].LSDESIFSAFLSVVGK.[L]		0	1	1698.89		P50990	[R].LTPPVLEEMGHCDSVYLSEVGDTQVVVFK.[H]	1xCarbamidomethyl [C12]	0	3	3248.59		P48047	[R].LSNTQGVVSAFSTMMSVHR.[G]		0	1	2052		Q9H8Y8	[K].LYVYNTDTDNCR.[E]	1xCarbamidomethyl [C11]	0	1	1533.66		P48735	[R].LVPGWTKPITIGR.[H]		0	2	1437.86		Q9NR31; Q9Y6B6	[K].LVFLGLDNAGK.[T]		0	1	1146.65		Q12849
Q14566	[R].ISNLIVLHLR.[K]		0	1	1177.74		P19367	[R].LSDETLIDIMTR.[F]		0	1	1406.72		Q04637	[K].LTPQMFQQLMK.[Q]		0	1	1364.71		P29692; P24534	[K].LQIQCVVEDDK.[V]	1xCarbamidomethyl [C5]	0	2	1346.66		Q8IYB3	[K].MAAADSVQQR.[R]		0	1	1076.52		P52209	[K].LVPLLDTGDIIIDGGNSEYR.[D]		0	2	2160.12		Q99714	[R].LVGQGASAVLLDLPNSGGEAQAK.[K]		0	2	2195.17		P49792
Q13505	[K].ISNPWQSPSGTLPALR.[T]		0	1	1723.91		P52789	[R].LSDETLLEISK.[R]		0	1	1247.67		Q6P2Q9	[K].LTPSGYEWGR.[Q]		0	1	1165.56		P67936; P09493; P06753	[R].IQLVEEELDR.[A]		0	1	1243.65		P14866	[K].MAAAGGGGGGGR.[Y]		0	3	918.421		Q8N1F7	[K].LVPLNQESVEER.[V]		0	1	1412.74		Q9BQG0	[K].LVGSVNLFSDENVPR.[L]		0	1	1645.85		P40926
P42704	[K].ISNQFDWALMR.[L]		0	1	1380.67		P62333	[K].LSDGFNGADLR.[N]		0	1	1164.56		P08579	[K].ITPSHAMK.[I]		0	2	884.466		P50454	[K].LQIVEMPLAHK.[L]		0	1	1278.72		P30566	[K].MAAEEEK.[R]		0	3	807.355		P16157	[K].LVPLVQATFPENAVTK.[R]		0	1	1726.97		P51665	[R].IVGWYHTGPK.[L]		0	3	1157.61		Q15393
O43707	[R].ISNRPAFMPSEGK.[M]		0	2	1433.72		P52701	[K].LSDGIGVMLPQVLK.[G]		0	1	1469.84		P11021	[R].ITPSYVAFTPEGER.[L]		0	1	1566.78		P61026; P62820; P61106; P61006; Q9H0U4; Q15286; P20340	[KR].IQIWDTAGQER.[FY]		0	4	1316.66		Q5T4S7	[K].MAAETDPHK.[S]		0	2	999.456		P26885	[K].LVIPSELGYGER.[G]		0	1	1332.72		Q9NZ45	[K].IVHAFDMEDLGDK.[A]		0	1	1489.7		Q96P16; Q9NQG5
O43707	[R].ISNRPAFMPSEGK.[M]	1xOxidation [M8]	0	2	1449.72		Q01518	[K].LSDLLAPISEQIK.[E]		0	1	1426.82		Q13561	[K].LTPVLLAK.[Q]		0	1	854.571		P60842	[K].LQMEAPHIIVGTPGR.[V]		0	3	1618.87		P49750	[K].MADHWETAPR.[H]		0	2	1213.54		Q99459	[K].LVLPAPQISDAELQEVVK.[V]		0	1	1949.1		Q4VC31	[R].IVHELNTTVPTASFAGK.[I]		0	1	1784.95		Q15185
O14545	[K].LSNSDSQDIQGR.[N]		0	1	1319.62		P19387	[K].LSDLQTQLSHEIQSDVLTIN.[-]		0	1	2254.16		O94906	[K].LTPVPDSFFAK.[H]		0	2	1221.65		Q9NS69	[K].LQMEQQQQLQQR.[Q]		0	1	1557.78		P30519	[R].MADLSELLK.[E]		0	1	1019.54		P04406	[K].LVINGNPITIFQER.[D]		0	6	1613.9		Q13616	[R].LVHQNSASDDAEASMISK.[L]		0	1	1902.89		O60884
P22102	[K].ISNTAISISDHTALAQFCK.[E]	1xCarbamidomethyl [C18]	0	2	2077.04		Q8WUM0	[R].LSDLVNTAILIALNK.[R]		0	4	1597.95		Q9H501	[K].LTPWEQFLEK.[K]		0	1	1290.67		Q14980	[R].LQNALNEQR.[V]		0	1	1085.57		Q9BSL1	[K].MADVSAEEK.[K]		0	1	979.44		P00338	[K].LVIITAGAR.[Q]		0	3	913.583		Q9UQ80	[R].LVKPGNQNTQVTEAWNK.[V]		0	1	1927		P52597
P48047	[R].LSNTQGVVSAFSTMMSVHR.[G]		0	1	2052		O75340	[R].LSDQFHDILIR.[K]		0	1	1356.73		P00491	[K].LTQAQIFDYGEIPNFPR.[S]		0	2	2009.01		P35580	[K].LQNELDNVSTLLEEAEK.[K]		0	1	1944.98		Q9NNW7	[K].MAEAVQNHVK.[S]		0	1	1126.57		P53621	[K].LVGQSIIAYLQK.[K]		0	2	1332.79		O75439	[R].IVLAAAGGVSHDELLDLAK.[F]		0	1	1892.05		P49589
Q9Y3T9	[K].LSNVNLQEK.[A]		0	1	1044.57		O95071	[R].LSAVEAIANAISVVSSNGPGNR.[A]		0	1	2126.12		P56192	[K].ITQDIFQQLLK.[R]		0	2	1346.77		Q9NTZ6	[R].LQNFSYDQR.[E]		0	1	1170.55		Q96I99	[R].MAENLGFVGPLK.[S]		0	1	1275.68		Q13200	[R].LVGSQEELASWGHEYVR.[H]		0	1	1959.96		Q9BVJ6	[K].LVLADLLEPVK.[T]		0	2	1209.75		Q13492
Q9HB71	[K].ISNYGWDQSDK.[F]		0	2	1312.58		Q7KZF4	[R].LSECEEQAK.[A]	1xCarbamidomethyl [C4]	0	2	1093.48		P30153	[K].LTQDQDVDVK.[Y]		0	1	1160.58		O15042	[K].LQNIFLGLVNIIEEK.[E]		0	2	1743.01		Q6YP21	[R].MAGATPVFIPLR.[S]		0	1	1272.71		Q9BQG0	[K].LVGSVNLFSDENVPR.[L]		0	1	1645.85		Q96G03	[R].IVLANDPDADR.[L]		0	1	1198.61		Q9H074
Q8N1F7	[R].LSPATENK.[L]		0	1	859.452		P20618	[R].LSEGFSIHTR.[D]		0	1	1146.59		P09497	[R].LTQEPESIR.[K]		0	1	1072.56		P22307	[K].LQNLQLQPGNAK.[L]		0	1	1323.74		Q8WXA9	[R].MAGDETQPTR.[F]		0	1	1105.49		P51665	[R].IVGWYHTGPK.[L]		0	4	1157.61		P15104	[K].LVLCEVFK.[Y]	1xCarbamidomethyl [C4]	0	2	1007.56		Q5JRX3
P49327	[K].LSPDAIPGK.[W]		0	1	897.504		Q9UKV3	[K].LSEGSQPAEEEEDQETPSR.[N]		0	1	2117.91		Q13123	[K].LTQILSYLR.[Q]		0	2	1106.66		Q08170	[K].IQNNDNVGKPK.[S]		0	2	1226.65		P0CG12	[R].MAGPQGLDLAPILR.[A]		0	1	1451.8		Q9NZ45	[K].IVHAFDMEDLGDK.[A]		0	1	1489.7		Q14653	[R].LVGSEVGDR.[T]		0	1	931.484		P36954
P49915	[K].ISQMPVILTPLHFDRDPLQK.[Q]		1	3	2348.28		P33316	[R].LSEHATAPTR.[G]		0	1	1082.56		Q86UX7	[R].LTQLYEQAR.[W]		0	1	1121.59		P63010	[K].LQNNNVYTIAK.[R]		0	1	1277.68		P08758	[R].LYDAYELK.[H]		0	2	1014.51		Q4VC31	[R].IVHELNTTVPTASFAGK.[I]		0	1	1784.95		P00491	[K].LTQAQIFDYGEIPNFPR.[S]		0	2	2009.01		O00541
Q96C23	[R].ISPDGEEGYPGELK.[V]		0	1	1490.7		Q06323	[K].ISELDAFLKEPALNEANLSNLK.[A]		1	1	2429.29		P09012	[K].ITQNNAMK.[I]		0	2	919.467		Q08211	[K].LQISHEAAACITGLR.[A]	1xCarbamidomethyl [C10]	0	1	1639.86		Q01780	[K].LYCNVDSNK.[Q]	1xCarbamidomethyl [C3]	0	1	1112.5		Q9UQ80	[R].LVKPGNQNTQVTEAWNK.[V]		0	2	1927		P00491	[R].LVFGFLNGR.[A]		0	1	1022.58		Q9HCN8
O95573	[R].LSPEPWTPETGLVTDAFK.[L]		0	1	1988		P05787	[K].LSELEAALQR.[A]		0	1	1129.62		Q8WVV9	[R].ITRPGNTDDPSGGNK.[V]		0	1	1528.74		Q99460	[-].MITSAAGIISLLDEDEPQLK.[E]		0	2	2144.12		P50990	[K].LYAVHQEGNK.[N]		0	6	1158.59		Q9BVJ6	[K].LVLADLLEPVK.[T]		0	1	1209.75		P20700	[R].LVEVDSGR.[Q]		0	2	874.463		Q99598
P49643	[K].ISPGGISQILDLVK.[G]		0	1	1439.85		Q96SB3	[K].ISELEGNLQTLR.[N]		0	1	1372.74		O75937	[R].LTRPGSSYFNLNPFEVLQIDPEVTDEEIK.[K]		0	1	3350.68		Q9Y3T9	[K].LSNVNLQEK.[A]		0	1	1044.57		P46087	[R].LVPTGLDFGQEGFTR.[F]		0	1	1636.83		Q96G03	[R].IVLANDPDADR.[L]		0	1	1198.61		P17174	[R].IVASTLSNPELFEEWTGNVK.[T]		0	2	2234.13		Q14566
P02647	[K].LSPLGEEMR.[D]	1xOxidation [M8]	0	1	1047.51		P36507	[R].ISELGAGNGGVVTK.[V]		0	1	1301.71		Q92616	[R].LTSADALRPSVVSITGPLIR.[I]		0	1	2066.2		Q8N1F7	[R].LSPATENK.[L]		0	2	859.452		P24534	[K].LVPVGYGIK.[K]		0	1	945.577		P15104	[K].LVLCEVFK.[Y]	1xCarbamidomethyl [C4]	0	1	1007.56		P11940	[R].IVATKPLYVALAQR.[K]		0	2	1542.94		Q9Y277
Q13263	[K].LSPPYSSPQEFAQDVGR.[M]		0	2	1877.9		Q96T37	[K].ISELGSQLSDEAVEDGLFHEFK.[R]		0	1	2450.17		Q13347	[K].ITSAVWGPLGECIIAGHESGELNQYSAK.[S]	1xCarbamidomethyl [C12]	0	1	2987.46		Q09161	[K].LTIYTTLVGLLNAR.[N]		0	3	1547.92		P29692	[K].LVPVGYGIR.[K]		0	2	973.583		P21333	[K].IVGPSGAAVPCK.[V]	1xCarbamidomethyl [C11]	0	3	1155.62		P49588	[R].IVAVTGAEAQK.[A]		0	2	1086.62		Q6P2Q9
P30626	[R].LSPQAVNSIAK.[R]		0	1	1127.64		P02008	[K].LSELHAYILR.[V]		0	1	1214.69		Q9UBB4	[K].ITSDEPLTK.[D]		0	1	1003.53		P49792	[R].ITMELFSNIVPR.[T]		0	2	1419.77		Q8NEJ9	[R].LVPVHYDETEAER.[E]		0	1	1557.75		P61081	[K].LVICPDEGFYK.[S]	1xCarbamidomethyl [C4]	0	1	1340.66		P27824	[R].IVDDWANDGWGLK.[K]		0	1	1488.71		Q15393
P02545	[R].LSPSPTSQR.[S]		0	2	972.511		P02100	[K].LSELHCDK.[L]	1xCarbamidomethyl [C6]	0	3	1001.47		P61289	[R].ITSEAEDLVANFFPK.[K]		0	4	1680.85		Q15029	[K].ITMIAEPLEK.[G]		0	1	1144.63		P37837	[K].LVPVLSAK.[A]		0	3	826.54		Q9Y2R5	[R].LVLDPYLLK.[Y]		0	2	1073.66		Q9UG63	[K].LVDEEPQLTK.[R]		0	1	1171.62		P12270
O14744	[K].LSPWIRPDSK.[V]		0	2	1198.66		P33991	[R].LSEEASQALIEAYVDMR.[K]		0	2	1924.93		P62701	[R].ITPEEAK.[Y]		0	4	787.42		P08727	[K].ITMQNLNDR.[L]		0	2	1104.55		P18206	[K].LVQAAQMLQSDPYSVPAR.[D]		0	1	1974.01		P06576	[R].LVLEVAQHLGESTVR.[T]		0	2	1650.92		Q14566	[R].IVDLHSR.[I]		0	1	839.473		O00148; Q13838
Q9BX68	[R].ISQAEEEDQQLLGHLLLVAK.[Q]		0	1	2234.2		Q9NSY1	[K].LQTGFTEPEVLQIFCDTCEAVAR.[L]	2xCarbamidomethyl [C15; C18]	0	2	2684.27		P62888	[K].LVILANNCPALR.[K]	1xCarbamidomethyl [C8]	0	1	1353.77		Q8NI27	[K].LTMVVLSSEK.[M]		0	1	1106.61		Q99623	[K].IVQAEGEAEAAK.[M]		0	1	1215.62		Q8N201	[K].LVIFNELSSAR.[N]		0	1	1248.69		P33240	[R].IVDPEIALK.[I]		0	2	997.593		Q86VP6
P04040	[R].LSQEDPDYGIR.[D]		0	1	1292.61		P34897	[RK].ISATSIFFESMPYK.[LV]		0	1	1620.8		P26640	[K].ITPAHDQNDYEVGQR.[H]		0	1	1742.81		Q5VWZ2	[K].ITNDCPEHLESIDVMCQVLTDLIDEEVK.[S]	2xCarbamidomethyl [C5; C16]	0	1	3315.54		Q06830	[R].LVQAFQFTDK.[H]		0	1	1196.63		P06730	[K].IVIGYQSHADTATK.[S]		0	2	1503.78		P55265	[K].LVDQSGPPHEPK.[F]		0	3	1303.66		P00558
P12270	[R].LSQELEYLTEDVK.[R]		0	1	1566.79		P50395	[R].LSAIYGGTYMLNKPIEEIIVQNGK.[V]		0	2	2651.41		P46782	[R].LTNSMMMHGR.[N]		0	2	1177.53		P55884	[K].ITNDFYPEEDGK.[T]		0	2	1427.63		P10809	[K].LVQDVANNTNEEAGDGTTTATVLAR.[S]		0	1	2560.25		P62888	[K].LVILANNCPALR.[K]	1xCarbamidomethyl [C8]	0	1	1353.77		P23919	[K].LVEALCAAGHR.[A]	1xCarbamidomethyl [C6]	0	1	1196.62		P21796; Q9Y277
P23919	[K].LSQGVTLVVDR.[Y]		0	1	1186.68		Q00325	[R].IQTQPGYANTLR.[D]		0	1	1361.72		Q9Y277	[K].LTLDTIFVPNTGK.[K]		0	1	1418.79		O75822	[K].ITNSLTVLCSEK.[Q]	1xCarbamidomethyl [C9]	0	1	1364.71		P35580	[K].LVQEQGSHSK.[F]		0	1	1112.57		P49368	[R].IVLLDSSLEYK.[K]		0	1	1279.71		P25398	[K].LVEALCAEHQINLIK.[V]	1xCarbamidomethyl [C6]	0	1	1750.95		P45880
P26038	[R].ISQLEMAR.[Q]		0	1	947.498		P22314	[R].LQTSSVLVSGLR.[G]		0	1	1259.73		Q6P2Q9	[R].LTLEDLEDSWDR.[G]		0	1	1491.7		P46782	[R].LTNSMMMHGR.[N]		0	2	1177.53		P62140	[K].IVQMTEAEVR.[G]		0	3	1175.61		P06753	[K].LVIIEGDLER.[T]		0	1	1156.66		P04181	[K].IVFAAGNFWGR.[T]		0	1	1237.65		O00425
Q14651; P13796	[K].LSPEELLLR.[W]		0	2	1069.63		P30085	[R].IQTYLQSTKPIIDLYEEMGK.[V]		0	2	2370.23		Q8WU90	[K].ITLESFLAWK.[K]		0	1	1207.67		P26640	[K].ITPAHDQNDYEVGQR.[H]		0	1	1742.81		Q9BQG0	[R].LVQQAGR.[Q]		0	5	771.447		Q15393	[R].IVILEYQPSK.[N]		0	1	1189.68		O95782	[R].LVECLETVLNK.[A]	1xCarbamidomethyl [C4]	0	1	1317.71		Q9NZI8
P49354	[K].LWDNELQYVDQLLK.[E]		0	1	1776.92		Q9NR28	[K].LQVEEVHQLSR.[K]		0	2	1337.72		P11586	[K].ITIGQAPTEK.[G]		0	1	1057.59		P49792	[R].ITPDMTLQNMK.[G]		0	1	1291.64		Q8IYB8	[R].LVQQGLLTPDMLK.[Q]		0	1	1455.82		P51148	[K].LVLLGESAVGK.[S]		0	2	1085.66		O14530	[K].LVEEHLDSEIQK.[L]		0	1	1439.74		P14618
Q99598	[R].ITSAPDMEDILTESEIK.[L]		0	2	1891.92		P35579	[K].LQVELDNVTGLLSQSDSK.[S]		0	2	1946.01		O00148; Q13838	[K].LTLHGLQQYYVK.[L]		0	1	1462.81		P62241	[K].LTPEEEEILNK.[K]		0	1	1314.68		O60234	[RK].LVQTAELTK.[V]		0	1	1002.58		P45974	[K].IVILPDYLEIAR.[D]		0	2	1414.83		O95747	[K].IVEEPQSNR.[S]		0	2	1071.54		O00410
Q13347	[K].ITSAVWGPLGECIIAGHESGELNQYSAK.[S]	1xCarbamidomethyl [C12]	0	1	2987.46		P21333	[K].LQVEPAVDTSGVQCYGPGIEGQGVFR.[E]	1xCarbamidomethyl [C14]	0	1	2763.34		P19623	[K].LTLHVGDGFEFMK.[Q]		0	1	1493.75		P62241	[K].LTPEEEEILNKK.[R]		1	1	1442.77		P02768	[R].LVRPEVDVMCTAFHDNEETFLK.[K]	1xCarbamidomethyl [C10]; 1xOxidation [M9]	0	3	2666.26		Q00610	[K].IVLDNSVFSEHR.[N]		0	2	1415.73		Q7Z3B4	[K].LVEHGLNETIHIR.[G]		0	1	1530.84		Q8WVM8
P49589	[K].LVPEAVGDQK.[A]		0	2	1055.57		P47755; P52907	[K].IQVHYYEDGNVQLVSHK.[D]		0	2	2029.01		Q86VP6	[K].LTLIDPETLLPR.[L]		0	2	1380.81		P43243	[K].ITPENLPQILLQLK.[R]		0	4	1619.97		P48047	[K].LVRPPVQVYGIEGR.[Y]		0	1	1582.91		O14818	[KR].LTVEDPVTVEYITR.[FY]		0	1	1634.86		Q6P2E9	[R].IVELPAPADFLSLSSETKPK.[L]		0	1	2142.17		P61289
Q08J23	[K].IVPEGEWGQFMDALR.[E]		0	2	1747.85		P12956	[K].IQVTPPGFQLVFLPFADDK.[R]		0	1	2132.14		Q96ST2	[K].LTLLPAVVMHLK.[K]		0	1	1334.82		Q99436	[K].ITPLEIEVLEETVQTMDTS.[-]		0	1	2148.06		P02100	[K].LVSAVAIALAHK.[Y]		0	1	1192.74		P07814	[K].LTVAENEAETK.[L]		0	1	1204.61		P63241	[K].IVEMSTSK.[T]		0	3	894.46		P49915
P50990	[R].LVPGGGATEIELAK.[Q]		0	3	1354.76		P12956	[K].IQVTPPGFQLVFLPFADDKR.[K]		1	2	2288.24		Q8NHP8	[R].LTLLQLK.[G]		0	1	828.555		P50990	[R].LTPPVLEEMGHCDSVYLSEVGDTQVVVFK.[H]	1xCarbamidomethyl [C12]	0	1	3248.59		P54819	[K].LVSDEMVVELIEK.[N]		0	1	1503.8		Q01082	[R].LTTLELLEVR.[R]		0	1	1186.7		P63241	[K].IVEMSTSK.[T]	1xOxidation [M4]	0	2	910.455		O60610
Q15393	[R].IVPGQFLAVDPK.[G]		0	2	1283.74		P49327	[R].LQVVDQPLPVR.[G]		0	2	1263.74		P49840	[K].LTIPILYVK.[V]		0	1	1059.68		Q04637	[K].LTPQMFQQLMK.[Q]		0	2	1364.71		Q96KR1	[K].LVSDSLSEHEK.[N]		0	1	1243.62		Q9NVM9	[K].ITEYQHEAR.[T]		0	2	1146.55		Q16401	[R].IVENSDAVTEILNNAELLK.[Q]		0	1	2085.11		Q13263
P52209	[K].LVPLLDTGDIIIDGGNSEYR.[D]		0	2	2160.12		O76094	[K].ISASLQSQSPEHLLPVLIQAAQLCR.[E]	1xCarbamidomethyl [C24]	0	1	2759.49		P00558	[K].ITLPVDFVTADK.[F]		0	2	1318.73		Q6P2Q9	[K].LTPSGYEWGR.[Q]		0	1	1165.56		P12081	[K].LVSELWDAGIK.[A]		0	1	1230.67		P55036	[K].ITFCTGIR.[V]	1xCarbamidomethyl [C4]	0	1	967.503		A5YKK6	[R].IVEPPENIQEK.[I]		0	1	1295.68		Q99714
Q14204	[K].LVPLLLEDGGEAPAALEAALEEK.[S]		0	2	2348.26		P15311	[R].IQVWHAEHR.[G]		0	1	1175.61		P21796; Q9Y277	[K].LTLSALIDGK.[N]		0	4	1030.61		P11021	[R].ITPSYVAFTPEGER.[L]		0	1	1566.78		P05787	[K].LVSESSDVLPK.[-]		0	1	1173.64		Q12904	[R].ITFDAFPGEPDKELNPK.[K]		1	1	1917.96		O00571	[R].IVEQDTMPPK.[G]		0	1	1157.59		Q14137
Q8N1F7	[K].LVPLNQESVEER.[V]		0	1	1412.74		Q5JTH9	[R].LQWDLGLGHLPR.[F]		0	1	1404.77		P45880	[K].LTLSALVDGK.[S]		0	3	1016.6		Q13561	[K].LTPVLLAK.[Q]		0	2	854.571		P11586	[R].LVPSVNGVR.[R]		0	1	940.557		P30626	[K].ITFDDYIACCVK.[L]	2xCarbamidomethyl [C9; C10]	0	1	1504.68		P52815	[K].LVESLPQEIK.[A]		0	1	1155.66		P48507
O75390	[K].IVPNVLLEQGK.[A]		0	2	1209.72		Q9H299	[R].IQYQLVDISQDNALRDEMR.[A]		1	1	2307.14		O00425	[K].ITISPLQELTLYNPER.[T]		0	1	1887.02		O94906	[K].LTPVPDSFFAK.[H]		0	1	1221.65		P11766	[K].LVSEYMSK.[K]		0	1	956.476		P21796	[K].LTFDSSFSPNTGK.[K]		0	2	1400.67		Q08170	[R].LVEDKPGSR.[R]		0	2	1000.54		Q15257
P49321	[K].LVPSQEETK.[L]		0	1	1030.54		P06132	[R].LRDPEVVASELGYVFQAITLTR.[Q]		1	2	2477.34		Q9NZI8	[K].ITISSLQDLTLYNPER.[T]		0	2	1862.99		Q9H501	[K].LTPWEQFLEK.[K]		0	1	1290.67		P49321	[K].LVPSQEETK.[L]		0	1	1030.54		P45880	[K].LTFDTTFSPNTGK.[K]		0	1	1428.7		Q9H501	[K].LTPWEQFLEK.[K]		0	1	1290.67		P22087
P46087	[R].LVPTGLDFGQEGFTR.[F]		0	1	1636.83		P62701	[K].LRECLPLIIFLR.[N]	1xCarbamidomethyl [C4]	1	2	1542.92		Q15393	[R].LTISSPLEAHK.[A]		0	2	1195.67		P00491	[K].LTQAQIFDYGEIPNFPR.[S]		0	3	2009.01		P07996	[R].LVPNPDQK.[D]		0	1	910.499		O00410	[K].ITFLLQAIR.[N]		0	1	1074.67		O94906	[K].LTPVPDSFFAK.[H]		0	1	1221.65		Q5VYK3
P30085	[K].IVPVEITISLLK.[R]		0	1	1324.85		Q16643	[R].LREDENAEPVGTTYQK.[T]		1	1	1849.89		P11021	[K].ITITNDQNR.[L]		0	1	1074.55		P56192	[K].ITQDIFQQLLK.[R]		0	1	1346.77		P08727; P05783	[R].IVLQIDNAR.[L]		0	1	1041.61		Q96P16; Q9NQG5	[K].LTFLYLANDVIQNSK.[R]		0	1	1738.94		Q13561	[K].LTPVLLAK.[Q]		0	1	854.571		O75643
P29692	[K].LVPVGYGIR.[K]		0	3	973.583		Q7KZF4	[K].LRPLYDIPYMFEAR.[E]		0	1	1783.92		Q9NPJ3	[K].ITLVSAAPGK.[V]		0	2	956.578		P30153	[K].LTQDQDVDVK.[Y]		0	1	1160.58		P41091	[K].IVLTNPVCTEVGEK.[I]	1xCarbamidomethyl [C8]	0	1	1558.81		Q15185	[K].LTFSCLGGSDNFK.[H]	1xCarbamidomethyl [C5]	0	2	1445.67		P51532	[R].LTCEEEEEK.[MI]	1xCarbamidomethyl [C3]	0	1	1166.49		Q14697
Q8NEJ9	[R].LVPVHYDETEAER.[E]		0	1	1557.75		P07900; P08238	[K].IRYESLTDPSK.[L]		1	3	1308.68		O75955	[K].ITLVSSGSGTMGAAK.[V]		0	1	1379.72		P40926	[R].LTLYDIAHTPGVAADLSHIETK.[A]		0	3	2365.24		P61586	[K].LVIVGDGACGK.[T]	1xCarbamidomethyl [C9]	0	1	1088.58		Q02978	[R].LTGADGTPPGFLLK.[A]		0	1	1386.76		P25705	[R].LTDADAMK.[Y]		0	2	864.413		P50914
P18206	[K].LVQAAQMLQSDPYSVPAR.[D]		0	1	1974.01		Q9Y4L1	[K].LSAASTWLEDEGVGATTVMLK.[E]		0	1	2179.1		P40926	[R].LTLYDIAHTPGVAADLSHIETK.[A]		0	3	2365.24		P09497	[R].LTQEPESIR.[K]		0	1	1072.56		P62826	[K].LVLVGDGGTGK.[T]		0	2	1015.58		P52597	[K].ITGEAFVQFASQELAEK.[A]		0	1	1867.94		P25705	[R].LTDADAMK.[Y]	1xOxidation [M7]	0	2	880.408		Q16658
Q99623	[K].IVQAEGEAEAAK.[M]		0	1	1215.62		P26640	[K].LSAAVTEAFVR.[L]		0	1	1163.64		Q09161	[K].LTIYTTLVGLLNAR.[N]		0	2	1547.92		P11021	[K].ITITNDQNR.[L]		0	1	1074.55		P24928	[K].LVIVNGDDPLSR.[Q]		0	1	1297.71		Q13492	[K].LTGGSNWQPK.[V]		0	1	1087.55		Q10713	[R].LTDEEVEMTR.[M]		0	1	1222.56		P17174
Q06830	[R].LVQAFQFTDK.[H]		0	1	1196.63		Q9UI26	[K].LSALALLSLLPSDNSVIQDK.[F]		0	1	2097.18		P49792	[R].ITMELFSNIVPR.[T]		0	1	1419.77		Q9NZI8	[K].ITISSLQDLTLYNPER.[T]		0	2	1862.99		P02768	[K].LVNEVTEFAK.[T]		0	1	1149.62		Q9H074	[K].LTGSVLEDAWK.[E]		0	2	1218.64		P18206	[R].LTDELAPPKPPLPEGEVPPPRPPPPEEK.[D]		0	2	3023.61		P11940
P10809	[K].LVQDVANNTNEEAGDGTTTATVLAR.[S]		0	1	2560.25		P26038	[R].IQVWHEEHR.[G]		0	3	1233.61		Q15029	[K].ITMIAEPLEK.[G]		0	1	1144.63		Q13310; P11940	[K].ITGMLLEIDNSELLHMLESPESLR.[S]		0	1	2740.39		P0DMV9	[R].LVNHFVEEFK.[R]		0	3	1261.66		A6NHR9	[K].ITHCPTLLTR.[D]	1xCarbamidomethyl [C4]	0	1	1211.66		O95347	[K].ITDGLHALQEASNK.[D]		0	1	1496.77		P49588
P25787	[K].LVQIEYALAAVAGGAPSVGIK.[A]		0	3	2027.15		Q9UIA9	[R].LQFDVSSPNGILLFR.[E]		0	1	1705.93		P08727	[K].ITMQNLNDR.[L]		0	2	1104.55		Q13310; P11940	[K].ITGMLLEIDNSELLHMLESPESLR.[S]	1xOxidation [M16]	0	1	2756.38		Q7RTV0	[K].IVNLGSSK.[T]		0	2	817.478		O00541	[R].ITHQIVDRPGQQTSVIGR.[C]		0	1	2005.09		A0A0B4J2D5	[K].ITDLANLSAANHDAAIFPGGFGAAK.[N]		0	1	2442.24		P27824
P07814	[K].IVQIPFCGEIDCEDWIK.[K]	2xCarbamidomethyl [C7; C12]	0	1	2122		O00232	[R].LQEVIETLLSLEK.[Q]		0	3	1514.87		O76094	[K].LTNAEGVEFK.[L]		0	1	1107.57		Q9H074	[K].LTGSVLEDAWK.[E]		0	1	1218.64		Q8NEY8	[R].LVNIVPK.[K]		0	1	782.513		Q9HCN8	[R].LTHVLTGK.[N]		0	2	868.525		Q9Y333	[K].LTDISVTDPEK.[Y]		0	1	1217.63		P19367
P62140	[K].IVQMTEAEVR.[G]		0	1	1175.61		P18085	[R].IQEVADELQK.[M]		0	1	1172.62		Q5VWZ2	[K].ITNDCPEHLESIDVMCQVLTDLIDEEVK.[S]	2xCarbamidomethyl [C5; C16]	0	2	3315.54		P36954	[K].ITHEVDELTQIIADVSQDPTLPR.[T]		0	3	2590.34		O75964	[K].IVNSAQTGSFK.[Q]		0	1	1151.61		P24928	[R].LTHVYDLCK.[G]	1xCarbamidomethyl [C8]	0	1	1148.58		P00734	[R].ITDNMFCAGYKPDEGK.[R]	1xCarbamidomethyl [C7]; 1xOxidation [M5]	0	1	1861.81		Q15545
P42677	[R].LVQSPNSYFMDVK.[C]		0	1	1527.75		Q14690	[R].IPLLLTSLSFK.[V]		0	1	1231.77		P55884	[K].ITNDFYPEEDGK.[T]		0	2	1427.63		O00541	[R].ITHQIVDRPGQQTSVIGR.[C]		0	1	2005.09		Q92900	[K].LVNTINPGAR.[F]		0	1	1054.6		P62937	[K].ITIADCGQLE.[-]	1xCarbamidomethyl [C6]	0	2	1119.54		Q00610	[K].LTDQLPLIIVCDR.[F]	1xCarbamidomethyl [C11]	0	2	1555.85		P33240
O60684; P52294	[K].IVQVALNGLENILR.[L]		0	2	1551.92		Q13162	[R].IPLLSDLTHQISK.[D]		0	2	1464.84		Q9Y3A5	[R].LTNVAVVR.[M]		0	2	871.536		Q9HCN8	[R].LTHVLTGK.[N]		0	2	868.525		Q92544	[R].IVNTPFQVLMNSEK.[K]		0	2	1619.85		P14618	[K].ITLDNAYMEK.[C]		0	1	1197.58		P04183	[K].LTAVCMECFR.[E]	2xCarbamidomethyl [C5; C8]	0	1	1286.57		O95400
P02768	[R].LVRPEVDVMCTAFHDNEETFLK.[K]	1xCarbamidomethyl [C10]; 1xOxidation [M9]	0	2	2666.26		Q9BXJ9	[R].LPLNFLSGEK.[F]		0	1	1117.63		P35249	[K].IVILDEADSMTSAAQAALR.[R]		0	2	1975.02		Q14566	[R].LTHYDHVLIELTQAGLK.[G]		0	1	1951.06		P10515	[K].LVPADNEK.[G]		0	3	885.468		Q6P2Q9	[R].LTLEDLEDSWDR.[G]		0	1	1491.7		Q99733	[K].LTDQVMQNPR.[V]		0	1	1201.6		P55265
P48047	[K].LVRPPVQVYGIEGR.[Y]		0	2	1582.91		P14868	[R].LPLQLDDAVRPEAEGEEEGR.[A]		0	1	2223.09		P49368	[R].IVLLDSSLEYK.[K]		0	1	1279.71		O00165	[K].ITKPDGIVEER.[R]		0	1	1256.68		Q9H583	[K].LVPDLLAIVQR.[K]		0	1	1236.77		P12270	[R].LTIHAPPQELGPPVQR.[I]		0	1	1752.98		P52815	[R].LTEAKPVDK.[V]		0	1	1000.57		Q9BTW9
P02100	[K].LVSAVAIALAHK.[Y]		0	1	1192.74		O95747	[K].IPISLVLR.[L]		0	1	910.608		P06753	[K].LVIIEGDLER.[T]		0	1	1156.66		P35573	[R].LTLAELNQILYR.[C]		0	1	1446.83		P49589	[K].LVPEAVGDQK.[A]		0	1	1055.57		Q9H307	[K].LTEVPVEPVLTVHPESK.[S]		0	1	1874.03		Q9Y263	[K].LTEDDLILLEK.[I]		0	1	1301.72		Q9Y5J9
Q9H583	[K].LVPDLLAIVQR.[K]		0	3	1236.77		Q12769	[K].LPLTPVFEGLAFK.[C]		0	2	1431.82		Q9BVI4	[K].LYGLLDPSVFHVK.[Y]		0	1	1487.83		P14618	[K].ITLDNAYMEK.[C]		0	2	1197.58		P06727	[K].LVPFATELHER.[L]		0	1	1311.71		Q92616	[K].LTEVLTDSHVK.[V]		0	1	1241.67		O00330	[K].LTEDEEGNAK.[L]		0	1	1105.5		P12829
P10515	[K].LVPADNEK.[G]		0	3	885.468		P20839	[K].LPIVNDCDELVAIIAR.[T]	1xCarbamidomethyl [C7]	0	1	1810.97		P26639	[R].IYGISFPDPK.[M]		0	2	1136.6		Q9Y277	[K].LTLDTIFVPNTGK.[K]		0	1	1418.79		P50990	[R].LVPGGGATEIELAK.[Q]		0	2	1354.76		Q9Y448	[K].LTETQGELK.[D]		0	1	1018.54		Q5T9A4; Q9NVI7	[R].LTEGMSGR.[E]		0	3	850.409		P17174
Q92900	[K].LVNTINPGAR.[F]		0	1	1054.6		P12268	[K].LPIVNEDDELVAIIAR.[T]		0	2	1779.99		P50454	[R].LYGPSSVSFADDFVR.[S]		0	1	1659.8		Q6P2Q9	[R].LTLEDLEDSWDR.[G]		0	1	1491.7		P40818	[R].IVPGLPSGWAK.[F]		0	1	1124.65		Q9Y5J7	[K].LTETCFLDCVK.[D]	2xCarbamidomethyl [C5; C9]	0	1	1385.64		Q13561	[R].LTELETAVR.[C]		0	1	1031.57		Q13185
P0DMV9	[R].LVNHFVEEFK.[R]		0	1	1261.66		Q6DKI1	[K].IPLVPENLLK.[K]		0	1	1135.71		Q14152	[R].LYHDIAQQAFK.[F]		0	1	1333.69		Q00341	[K].ITLEGPTEDVNVAQEQIEGMVK.[D]		0	1	2400.2		Q15393	[R].IVPGQFLAVDPK.[G]		0	1	1283.74		O95861	[K].LTDIHGNVLQYHK.[D]		0	1	1537.81		P62072	[K].LTELSMQDEELMK.[R]		0	2	1566.74		Q86VP6
P06730	[K].IVIGYQSHADTATK.[S]		0	1	1503.78		P52948	[R].LPMPEDYAMDELR.[S]		0	1	1579.71		P68036	[K].IYHPNIDEK.[G]		0	1	1128.57		Q8WU90	[K].ITLESFLAWK.[K]		0	1	1207.67		Q8N1F7	[K].LVPLNQESVEER.[V]		0	1	1412.74		Q9Y333	[K].LTDISVTDPEK.[Y]		0	3	1217.63		P19387	[R].ITELTDENVK.[F]		0	1	1161.6		P82979
P62888	[K].LVILANNCPALR.[K]	1xCarbamidomethyl [C8]	0	1	1353.77		P53384	[K].LPIIGVVENMSGFICPK.[C]	1xCarbamidomethyl [C15]	0	1	1873.99		P61077	[KR].IYHPNINSNGSICLDILR.[S]	1xCarbamidomethyl [C13]	0	2	2099.07		Q15393	[K].ITLETDEDMVTEIR.[L]		0	1	1664.8		P16157	[K].LVPLVQATFPENAVTK.[R]		0	1	1726.97		P00734	[R].ITDNMFCAGYKPDEGK.[R]	1xCarbamidomethyl [C7]; 1xOxidation [M5]	0	1	1861.81		P35579	[R].LTEMETLQSQLMAEK.[L]		0	2	1751.86		Q5UIP0
P40937	[K].LVILDEADAMTQDAQNALR.[R]		0	1	2087.04		Q13283	[K].LPNFGFVVFDDSEPVQK.[V]		0	3	1937.96		O60610	[K].LYKPEVQLR.[R]		0	1	1145.67		P12270	[R].LTIHAPPQELGPPVQR.[I]		0	1	1752.98		O75390	[K].IVPNVLLEQGK.[A]		0	3	1209.72		Q00610	[K].LTDQLPLIIVCDR.[F]	1xCarbamidomethyl [C11]	0	2	1555.85		P60900	[K].ITENIGCVMTGMTADSR.[S]	1xCarbamidomethyl [C7]	0	1	1855.83		P78371
P35249	[K].IVILDEADSMTSAAQAALR.[R]		0	2	1975.02		P22695	[K].LPNGLVIASLENYSPVSR.[I]		0	2	1929.04		Q969X6	[K].IYKPLLFMDLLDER.[T]		0	2	1765.96		O00148; Q13838	[K].LTLHGLQQYYVK.[L]		0	1	1462.81		P26885	[K].LVIPSELGYGER.[G]		0	1	1332.72		Q99733	[K].LTDQVMQNPR.[V]		0	1	1201.6		Q9BRF8	[R].LTEQAVQAINK.[L]		0	1	1214.67		Q9UQ80
P49368	[R].IVLLDSSLEYK.[K]		0	1	1279.71		P36507	[K].LPNGVFTPDFQEFVNK.[C]		0	1	1851.93		P30613	[R].IYIDDGLISLVVQK.[I]		0	2	1575.9		P19623	[K].LTLHVGDGFEFMK.[Q]		0	1	1493.75		O43707	[K].LVSIGAEEIVDGNAK.[M]		0	1	1514.81		P52815	[R].LTEAKPVDK.[V]		0	2	1000.57		O75643	[K].ITDYGGDK.[E]		0	3	868.405		O95202
P06753	[K].LVIIEGDLER.[T]		0	1	1156.66		Q92688	[K].LPNLTHLNLSGNK.[L]		0	2	1420.79		O14980	[R].IYLDMLNVYK.[C]		0	1	1271.67		Q86VP6	[K].LTLIDPETLLPR.[L]		0	1	1380.81		Q8IX12	[R].IVSQPQPAR.[R]		0	1	995.563		Q15021	[K].ITEAIGIISK.[M]		0	1	1044.63		P42285	[K].LTEQLAGPLR.[Q]		0	1	1097.63		P43246
P48556	[K].LVLLELNFLPTTGTK.[L]		0	2	1658.97		P09622	[K].IPNIYAIGDVVAGPMLAHK.[A]		0	4	1979.08		Q00610	[K].IYIDSNNNPER.[F]		0	1	1334.63		Q96ST2	[K].LTLLPAVVMHLK.[K]		0	1	1334.82		Q9NVJ2	[K].IWDIGGQPR.[F]		0	4	1041.55		P82970	[K].ITEAPASEK.[E]		0	2	945.489		O75533	[K].LTATPTPLGGMTGFHMQTEDR.[T]		0	2	2261.07		Q14152
Q15393	[R].IVILEYQPSK.[N]		0	1	1189.68		Q99536	[R].LPPLPVTPGMEGAGVVIAVGEGVSDR.[K]		0	1	2517.34		O43818	[K].LYLEQLR.[Q]		0	2	934.536		P30154	[K].ITLNDLIPAFQNLLK.[D]		0	1	1712.99		Q6RFH5	[K].IWDLQGSEEPVFR.[A]		0	1	1575.78		P46940	[K].LTELGTVDPK.[N]		0	1	1072.59		Q9H6Z4	[R].ITAMDTEDQGVK.[V]		0	1	1307.61		P28066
P51148; P20339	[K].LVLLGESAVGK.[S]		0	1	1085.66		Q9UG63	[K].IPPPVIMVQNVSFK.[Y]		0	2	1568.89		P36542	[R].IYGLGSLALYEK.[A]		0	2	1326.73		P00558	[K].ITLPVDFVTADK.[F]		0	1	1318.73		P63244	[R].LWDLTTGTTTR.[R]		0	1	1264.65		Q69YN4	[K].LTELLDLYR.[E]		0	1	1135.64		A6NHR9	[K].LSTSGNRPPANAETFSCNK.[I]	1xCarbamidomethyl [C17]	0	1	2050.96		O75179
P45974	[K].IVILPDYLEIAR.[D]		0	1	1414.83		Q15029	[K].LPPTDAYYK.[L]		0	1	1067.54		P49720	[R].LYIGLAGLATDVQTVAQR.[L]		0	4	1889.05		P21796; Q9Y277	[K].LTLSALIDGK.[N]		0	4	1030.61		O43660	[R].LWDLVAGK.[T]		0	1	901.514		O00148; Q13838	[K].LTLHGLQQYYVK.[L]		0	1	1462.81		P37108	[K].ISTVVSSK.[E]		0	4	820.477		Q9UMY1
P00338	[K].LVIITAGAR.[Q]		0	2	913.583		Q04206	[R].LPPVLSHPIFDNR.[A]		0	1	1504.83		O00425	[K].LYIGNLSENAAPSDLESIFK.[D]		0	1	2181.11		P45880	[K].LTLSALVDGK.[S]		0	2	1016.6		O75533	[K].IWDPTPSHTPAGAATPGR.[G]		0	3	1831.91		Q13888	[K].LTELSGNPR.[K]		0	1	986.527		P51610	[R].ISVATGALEAAQGSK.[S]		0	1	1402.75		Q13347
P04406	[K].LVINGNPITIFQER.[D]		0	6	1613.9		Q5SRE5	[R].IPQGTVGQVMLDDR.[A]		0	1	1528.78		P41252	[R].LYLINSPVVR.[A]		0	1	1173.7		O00425	[K].ITISPLQELTLYNPER.[T]		0	2	1887.02		P14314	[K].LWEEQLAAAK.[A]		0	1	1158.62		P19387	[R].ITELTDENVK.[F]		0	1	1161.6		P49321	[K].LSVEESEAAGDGVDTK.[V]		0	1	1606.74		P05455
Q13492	[K].LVSDDLDSSLANLVGNLGIGNGTTK.[N]		0	2	2473.28		P21333	[K].LPQLPITNFSR.[D]		0	1	1285.73		Q9H5Q4	[K].LYLIQMIPR.[Q]		0	2	1146.67		Q15393	[R].LTISSPLEAHK.[A]		0	2	1195.67		Q05048	[K].LWEISTGR.[T]		0	2	961.51		P35579	[R].LTEMETLQSQLMAEK.[L]		0	2	1751.86		Q15024	[R].LSVENVPCIVTLCK.[I]	2xCarbamidomethyl [C8; C13]	0	1	1631.85		O94888
Q99459	[K].LVLPAPQISDAELQEVVK.[V]		0	1	1949.1		Q9UN86	[K].LPNFGFVVFDDSEPVQR.[I]		0	2	1965.97		Q15645	[K].IYLSCLEELMK.[C]	1xCarbamidomethyl [C5]	0	1	1398.7		Q13492	[K].LTGGSNWQPK.[V]		0	1	1087.55		Q16718	[K].LWEPLVEEPPADQWK.[W]		0	2	1836.92		P60900	[K].ITENIGCVMTGMTADSR.[S]	1xCarbamidomethyl [C7]	0	2	1855.83		P62495	[R].LSVLGAITSVQQR.[L]		0	2	1371.8		Q96AG4
P26885	[K].LVIPSELGYGER.[G]		0	1	1332.72		Q13404	[K].LPQPPEGQCYSN.[-]	1xCarbamidomethyl [C9]	0	1	1389.61		Q99541	[K].LYLSWVEWK.[R]		0	1	1223.65		Q86UX7	[R].LTQLYEQAR.[W]		0	1	1121.59		Q9UNX4	[K].IWGLDFGDCHK.[S]	1xCarbamidomethyl [C9]	0	1	1347.62		Q13586	[R].LTEPQHGLGSQR.[D]		0	1	1322.68		Q9NTJ3	[K].LSVLIHNSDEHK.[D]		0	1	1391.73		Q13885; P07437; P68371
Q08257	[K].IVLQNGAHEVFNHR.[E]		0	1	1633.86		O15504	[K].IPLKPPPLELLNV.[-]		0	1	1442.9		Q99623	[R].IYLTADNLVLNLQDESFTR.[G]		0	3	2225.14		Q92616	[R].LTSADALRPSVVSITGPLIR.[I]		0	1	2066.2		Q9UHD1	[K].LWGVIDVK.[R]		0	1	929.545		Q9BRF8	[R].LTEQAVQAINK.[L]		0	1	1214.67		P38117	[K].LSVISVEDPPQR.[T]		0	1	1339.72		Q13885; P07437; P68371
Q5UIP0	[K].LVLSLEPLEHPLISSPSFFSK.[H]		0	1	2340.28		Q99832	[K].LPIGDVATQYFADR.[D]		0	1	1565.8		Q9HB71	[K].IYITLTGVHQVPTENVQVHFTER.[S]		0	4	2681.4		P17174	[R].ITWSNPPAQGAR.[I]		0	2	1297.66		P60709; P68032	[K].IWHHTFYNELR.[V]		0	3	1515.75		P42285	[K].LTEQLAGPLR.[Q]		0	1	1097.63		Q9HCC0	[R].ISVMGGEQAANVLATITK.[D]		0	1	1802.97		P07814
P11171	[R].IVITGDADIDHDQVLVQAIK.[E]		0	1	2163.17		P49643	[K].IPFADALDLFR.[G]		0	1	1277.69		O15042	[R].LYLVSDVLYNSSAK.[V]		0	1	1571.83		P12829	[K].ITYGQCGDVLR.[A]	1xCarbamidomethyl [C6]	0	2	1281.63		O43172	[R].LWIANYSLPR.[A]		0	2	1232.68		P00374	[K].LTEQPELANK.[V]		0	1	1142.61		P10515	[K].ISVNDFIIK.[A]		0	2	1048.6		Q9UI26
P41091	[K].IVLTNPVCTEVGEK.[I]	1xCarbamidomethyl [C8]	0	1	1558.81		Q9Y244	[R].LPFLSSSNLSLDVLR.[G]		0	1	1660.93		Q9Y4E8	[K].LYNLLLLR.[M]		0	2	1017.65		Q9Y5J9	[R].LVAAEQQK.[A]		0	1	886.499		Q8NI36	[R].IWIFDGPTGEGR.[L]		0	1	1347.67		P02545	[R].ITESEEVVSR.[E]		0	1	1148.58		Q92621	[R].LTAPEDVFSK.[L]		0	1	1106.57		O14818
Q06203	[R].IVLVDDSIVR.[G]		0	1	1128.66		P30041	[K].LPFPIIDDR.[N]		0	3	1085.6		O60506	[K].LYNNHEIR.[S]		0	1	1058.54		O60610	[K].LVAEDLSQDCFWTK.[V]	1xCarbamidomethyl [C10]	0	1	1711.8		P63244	[K].LWNTLGVCK.[Y]	1xCarbamidomethyl [C8]	0	1	1090.57		P14625	[R].LTESPCALVASQYGWSGNMER.[I]	1xCarbamidomethyl [C6]	0	2	2356.07		O94979	[R].ISVYSIMGGSTDGLR.[Q]		0	1	1555.78		Q9UHD8
P62826	[K].LVLVGDGGTGK.[T]		0	2	1015.58		Q6UN15	[R].LPGAIDVIGQTITISR.[V]		0	3	1653.95		Q9BT78	[K].LYNNITFEELGALLEIPAAK.[A]		0	2	2219.2		Q13263	[K].IVAERPGTNSTGPAPMAPPR.[A]		0	1	2019.04		Q5UIP0	[K].LWPLFVK.[L]		0	1	902.55		Q96A49	[K].ITESVAETAQTIK.[K]		0	1	1390.74		Q6P2E9	[K].LSYLEEAVMHLDHSDPITR.[D]		0	1	2226.09		Q5T4S7
P35237	[R].LVLVNAVYFR.[G]		0	1	1193.7		O75821	[K].LPGELEPVQATQNK.[T]		0	1	1523.81		O75533	[K].IYNSIYIGSQDALIAHYPR.[I]		0	1	2194.13		O60763	[K].IVAFENAFER.[L]		0	1	1195.61		Q9Y3F4	[R].LWQTVVGK.[T]		0	1	930.541		P62072	[K].LTELSMQDEELMK.[R]		0	1	1566.74		Q9NZI8	[K].ISYSGQFLVK.[S]		0	1	1141.63		P48147
Q15291	[R].IVIWDFLTR.[G]		0	1	1162.66		O43809	[K].LPGGELNPGEDEVEGLK.[R]		0	1	1752.87		Q9NZI8	[K].LYIGNLNESVTPADLEK.[V]		0	1	1875.97		O43847	[K].LVAGEHGLIIR.[V]		0	1	1177.71		Q9GZL7	[K].IWSTVPTDEEDEMEESTNRPR.[K]		0	1	2521.11		Q86VP6	[K].LTLIDPETLLPR.[L]		0	2	1380.81		Q13492	[R].ITAAQHSVTGSAVSK.[T]		0	1	1456.78		P35268
P33991	[K].LVIWGTDVNVAACK.[E]	1xCarbamidomethyl [C13]	0	1	1545.81		P49368	[K].IPGGIIEDSCVLR.[G]	1xCarbamidomethyl [C10]	0	5	1428.75		P62136; P36873	[R].IYGFYDECK.[R]	1xCarbamidomethyl [C8]	0	1	1194.51		Q99714	[R].LVAGEMGQNEPDQGGQR.[G]		0	1	1785.82		Q9UMS4	[R].IWSVPNASCVQVVR.[A]	1xCarbamidomethyl [C9]	0	2	1614.84		P00558	[K].ITLPVDFVTADK.[F]		0	1	1318.73		Q8IWX8	[R].ITADGAHFELR.[L]		0	2	1229.63		Q71RC2
P02768	[K].LVNEVTEFAK.[T]		0	1	1149.62		Q96DI7	[K].LPGHAGSINEVAFHPDEPIIISASSDK.[R]		0	2	2801.41		O75694	[K].LYGEFADPFK.[L]		0	1	1186.58		Q14137	[R].LVAGSTDQLLSAFVPPEEPPLQPAR.[W]		0	1	2632.4		Q9BYD1	[R].IWYLLDGK.[M]		0	1	1007.56		P21796; Q9Y277	[K].LTLSALIDGK.[N]		0	4	1030.61		P46940	[R].LTAEEMDER.[R]		0	2	1093.48		Q13263
Q8N1F7	[K].IVNGHLQPNLVDLCASVAELDDK.[S]	1xCarbamidomethyl [C14]	0	1	2520.28		Q13510	[K].LPGLLGNFPGPFEEEMK.[G]		0	2	1874.94		P49915	[K].LYGAQFHPEVGLTENGK.[V]		0	1	1859.93		P48507	[K].IVAIGTSDLDK.[T]		0	2	1131.63		Q16881	[R].LYAGSTVK.[C]		0	2	838.467		P30153	[K].LTQDQDVDVK.[Y]		0	1	1160.58		Q9Y3B4	[K].ITAEEMYDIFGK.[Y]		0	2	1416.67		P31689
P42285	[K].IVIPNEESVVIYYK.[I]		0	1	1665.91		P55060	[K].IPGLLGVFQK.[L]		0	2	1071.66		Q15029	[K].IYADTFGDINYQEFAK.[R]		0	1	1894.89		Q15257	[K].LVALLNTLDR.[W]		0	2	1127.68		Q9NV31	[K].LYALGLVPTR.[G]		0	1	1102.66		Q9NTJ3	[K].LTQEETNFK.[S]		0	2	1109.55		P09661	[K].LTAELIEQAAQYTNAVR.[D]		0	2	1890.99		P21796
Q8N201	[K].LVIFNELSSAR.[N]		0	1	1248.69		Q92734	[R].IPIHNEDITYDELVLMMQR.[V]		0	2	2330.15		Q9NP79	[R].LYAMQTGMK.[I]		0	1	1042.51		P22087	[R].IVALNAHTFLR.[N]		0	1	1254.73		Q9GZS3	[R].LWDLENGK.[Q]		0	2	974.494		P09497	[R].LTQEPESIR.[K]		0	1	1072.56		P55036	[K].LTAFVNTLNGK.[D]		0	1	1177.66		P14866
P54819	[K].LVSDEMVVELIEK.[N]		0	3	1503.8		P33992	[K].IPGIIIAASAVR.[A]		0	1	1180.74		P50990	[K].LYAVHQEGNK.[N]		0	7	1158.59		O75643	[R].IVALSSSLSNAK.[D]		0	2	1189.68		P25786	[R].LVSLIGSK.[T]		0	2	816.519		Q13123	[K].LTQILSYLR.[Q]		0	3	1106.66		O75643	[R].LTAIDILTTCAADIQR.[Q]	1xCarbamidomethyl [C10]	0	2	1774.94		P07814
Q5UIP0	[R].LVSDIIDPVALEIPLSK.[N]		0	3	1822.06		P50897	[K].IPGIYVLSLEIGK.[T]		0	1	1401.84		Q01780	[K].LYCNVDSNK.[Q]	1xCarbamidomethyl [C3]	0	1	1112.5		P50914	[K].LVAIVDVIDQNR.[A]		0	2	1354.77		Q9Y3F4	[R].LWDHATMTEVK.[S]		0	1	1330.65		Q86UX7	[R].LTQLYEQAR.[W]		0	1	1121.59		Q9Y224	[K].LTALDYHNPAGFNCK.[D]	1xCarbamidomethyl [C14]	0	1	1720.81		P29401
O00170	[K].LVVEEYYEVLDHCSSILNK.[Y]	1xCarbamidomethyl [C13]	0	1	2310.13		O60841	[R].IPGMLIIDTPGHESFSNLR.[N]		0	1	2097.08		P54136	[K].IYDALDVSLIER.[G]		0	1	1406.75		Q16658	[R].LVARPEPATGYTLEFR.[S]		0	1	1819.97		P04818	[K].IWDANGSR.[D]		0	1	918.443		Q92616	[R].LTSADALRPSVVSITGPLIR.[I]		0	1	2066.2		P07437	[R].ISVYYNEATGGK.[Y]		0	1	1301.64		P36776
Q9BVI4	[K].LVVGGLLSPEEDQSLLLSQFR.[E]		0	2	2300.25		Q14315	[K].IPGNWFQMVSAQER.[L]		0	1	1662.81		P08758	[R].LYDAYELK.[H]		0	1	1014.51		P17174	[R].IVASTLSNPELFEEWTGNVK.[T]		0	1	2234.13		P49368	[R].IVSRPEELREDDVGTGAGLLEIK.[K]		1	1	2496.33		Q99598	[R].ITSAPDMEDILTESEIK.[L]		0	2	1891.92		Q00610	[K].IVLDNSVFSEHR.[N]		0	2	1415.73		P20700
P60983	[R].LVVLDEELEGISPDELKDELPER.[Q]		1	1	2637.35		P50395	[K].IPGSPPESMGR.[G]		0	3	1127.55		P22314	[R].IYDDDFFQNLDGVANALDNVDAR.[M]		0	1	2600.19		P11940	[R].IVATKPLYVALAQR.[K]		0	2	1542.94		Q9Y266	[R].LVSSDPEINTK.[K]		0	2	1202.63		Q8WVM8	[K].LTSAVSSLPELLEK.[K]		0	1	1486.84		P02545	[R].ITESEEVVSR.[E]		0	1	1148.58		P20700
P61224	[K].LVVLGSGGVGK.[S]		0	1	985.604		Q16795	[K].LPHLPGLEDLGIQATPLELK.[A]		0	1	2154.22		A6NHR9	[R].IYDETQGR.[Q]		0	1	981.464		P30876	[R].IVATLPYIK.[Q]		0	1	1017.63		P49588	[R].LVSVLQNK.[M]		0	1	900.551		Q9UBB4	[K].ITSDEPLTK.[D]		0	1	1003.53		Q96A49	[K].ITESVAETAQTIK.[K]		0	1	1390.74		Q08J23
P21980	[K].LVVNFESDK.[L]		0	1	1050.55		Q16181	[R].LPLAVVGSNTIIEVNGK.[R]		0	1	1724		P62750	[K].LYDIDVAK.[V]		0	2	936.504		P49588	[R].IVAVTGAEAQK.[A]		0	2	1086.62		P24666	[K].LVTDQNISENWR.[V]		0	1	1474.73		Q86VP6	[K].ITSEALLVTQQLVK.[V]		0	1	1542.91		Q9NZI8	[K].ITISSLQDLTLYNPER.[T]		0	2	1862.99		Q9Y446
P62244	[K].IVVNLTGR.[L]		0	3	871.536		P26599	[K].LPIDVTEGEVISLGLPFGK.[V]		0	5	1984.1		O60884	[K].LYDILGVPPGASENELK.[K]		0	1	1814.95		P27824	[R].IVDDWANDGWGLK.[K]		0	1	1488.71		P80303	[R].LVTLEEFLK.[A]		0	1	1091.63		P56192	[K].ITQDIFQQLLK.[R]		0	2	1346.77		Q15393	[R].LTISSPLEAHK.[A]		0	2	1195.67		P62241
P57721; Q15366	[R].LVVPASQCGSLIGK.[G]	1xCarbamidomethyl [C8]	0	2	1428.79		O75475	[K].LPIFFFGTHETAFLGPK.[D]		0	1	1922.02		O75643	[R].LYDLNHNEIGELIR.[M]		0	1	1698.88		P19367	[R].LVDEYSLNAGK.[Q]		0	1	1208.62		Q96AG4	[K].LVTLPVSFAQLK.[N]		0	1	1315.8		P82979	[K].ITSEIPQTER.[M]		0	2	1173.61		P11021	[K].ITITNDQNR.[L]		0	1	1074.55		P50454
Q15365	[R].LVVPATQCGSLIGK.[G]	1xCarbamidomethyl [C8]	0	1	1442.8		P26358	[K].LPLFPEPLHVFAPR.[A]		0	1	1632.93		Q9Y3F4	[R].IYDLNKPEAEPK.[E]		0	1	1416.74		P62495	[K].LVDISYGGENGFNQAIELSTEVLSNVK.[F]		0	2	2896.46		P51692; P42229	[R].LVTQDTENELK.[K]		0	1	1289.66		Q13617	[R].LTSFITVFK.[Y]		0	1	1055.61		Q9NPJ3	[K].ITLVSAAPGK.[V]		0	1	956.578		Q5VT52
P49903	[K].LVVTQEDVELAYQEAMMNMAR.[L]		0	1	2441.15		P21281	[K].IPIFSAAGLPHNEIAAQICR.[Q]	1xCarbamidomethyl [C19]	0	2	2178.15		O00231	[K].LYDNLLEQNLIR.[V]		0	1	1503.82		P33240	[R].IVDPEIALK.[I]		0	1	997.593		Q9NU22	[K].LVVECFSQLK.[V]	1xCarbamidomethyl [C5]	0	1	1222.65		Q9UQ80	[R].ITSGPFEPDLYK.[S]		0	1	1366.69		P40926	[R].LTLYDIAHTPGVAADLSHIETK.[A]		0	2	2365.24		P61970
P10599	[K].LVVVDFSATWCGPCK.[M]	2xCarbamidomethyl [C11; C14]	0	1	1738.83		P49327	[R].IPGLLSPHPLLQLSYTATDR.[H]		0	2	2192.21		O43684	[R].LYDVPANSMR.[L]		0	1	1165.57		P46926	[K].LVDPLYSIK.[E]		0	1	1047.61		Q01469	[K].LVVECVMNNVTCTR.[I]	2xCarbamidomethyl [C5; C12]	0	1	1694.8		O95202	[K].LTSLAAALDENK.[D]		0	1	1245.67		P49792	[R].ITMELFSNIVPR.[T]		0	1	1419.77		P10809
P54577	[R].LVVVLCNLKPQK.[M]	1xCarbamidomethyl [C6]	0	1	1410.85		Q15819	[K].LPQPPEGQTYNN.[-]		0	1	1357.64		P78346	[R].LYDVVAVFPK.[T]		0	1	1150.65		O95400	[K].LVDPVAGSGGPGSR.[F]		0	1	1268.66		P61224; P62834	[K].LVVLGSGGVGK.[S]		0	1	985.604		Q92600	[R].LTSLGVIGALVK.[T]		0	1	1170.75		Q12849	[R].ITMEYSSSGK.[A]		0	1	1102.51		P31949
Q13257	[K].LVVVISNIESGEVLER.[W]		0	1	1755.99		Q9GZT3	[K].LPQTSDDEK.[K]		0	4	1032.48		Q96EE3	[R].IYEAPDVMNLSQWSLQHEISCK.[L]	1xCarbamidomethyl [C21]	0	1	2648.25		Q13185	[R].LTWHSCPEDEAQ.[-]	1xCarbamidomethyl [C6]	0	1	1472.61		P62244	[K].IVVNLTGR.[L]		0	3	871.536		P43246	[K].LTSLNEEYTK.[N]		0	1	1197.6		Q15029	[K].ITMIAEPLEK.[G]		0	2	1144.63		Q9Y3C4
P35579	[K].LVWVPSDK.[S]		0	2	943.525		P42285	[K].LPQVEHVLPLLK.[R]		0	1	1385.85		Q9HB71	[K].IYEDGDDDMK.[R]		0	3	1200.47		O75937	[R].LTRPGSSYFNLNPFEVLQIDPEVTDEEIK.[K]		0	1	3350.68		P57721; Q15366	[R].LVVPASQCGSLIGK.[G]	1xCarbamidomethyl [C8]	0	1	1428.79		P28066	[R].ITSPLMEPSSIEK.[I]		0	1	1431.74		P08727	[K].ITMQNLNDR.[L]		0	2	1104.55		Q86UE4
Q14692	[K].LVYAPLSGVGGVLYDK.[D]		0	2	1650.91		Q9Y2V2	[K].LQAVEVVITHLAPGTK.[H]		0	2	1675.97		Q9HB71	[K].IYEDGDDDMK.[R]	1xOxidation [M9]	0	1	1216.47		P07814	[K].LTWFVNEGLVDGWDDPR.[F]		0	1	2018.96		Q15365	[R].LVVPATQCGSLIGK.[G]	1xCarbamidomethyl [C8]	0	1	1442.8		P22695	[R].LTSSLTTK.[G]		0	2	850.488		P55884	[K].ITNDFYPEEDGK.[T]		0	2	1427.63		P37837
Q99798	[K].IVYGHLDDPASQEIER.[G]		0	1	1841.9		Q99856	[K].LQAVMETLLQR.[Q]		0	1	1301.72		Q9BXJ9	[K].IYEEAWTK.[Y]		0	3	1039.51		Q07021	[K].ITVTFNINNSIPPTFDGEEEPSQGQK.[V]		0	1	2862.38		P54577	[R].LVVVLCNLKPQK.[M]	1xCarbamidomethyl [C6]	0	1	1410.85		Q9UMY1	[K].LTTASQTNIK.[K]		0	1	1076.59		O00425	[K].ITISPLQELTLYNPER.[T]		0	2	1887.02		P54577
O00764	[R].LVYVCDPVLGDK.[W]	1xCarbamidomethyl [C5]	0	1	1377.71		P30043	[R].LQAVTDDHIR.[M]		0	3	1167.61		P25788	[K].LYEEGSNK.[R]		0	2	939.442		Q99598	[R].ITSAPDMEDILTESEIK.[L]		0	1	1891.92		P07195	[K].IVVVTAGVR.[Q]		0	3	913.583		P02786	[R].LTTDFGNAEK.[T]		0	2	1095.53		Q9BZZ5	[K].ITNNINVLIK.[D]		0	1	1141.69		O75533
P61086	[R].LWAHVYAGAPVSSPEYTK.[K]		0	1	1975.99		P54819	[R].LQAYHTQTTPLIEYYR.[K]		0	2	1997.01		P07954	[R].IYELAAGGTAVGTGLNTR.[I]		0	1	1763.93		Q13347	[K].ITSAVWGPLGECIIAGHESGELNQYSAK.[S]	1xCarbamidomethyl [C12]	0	1	2987.46		P35580	[K].LVWIPSER.[H]		0	1	999.562		Q71RC2	[K].LTTDPDLILEVLR.[S]		0	2	1497.85		P26640	[K].ITPAHDQNDYEVGQR.[H]		0	1	1742.81		Q9Y4E8
Q12788	[K].LWALQDFSCLK.[T]	1xCarbamidomethyl [C9]	0	1	1380.7		P50570	[K].LQDAFSSIGQSCHLDLPQIAVVGGQSAGK.[S]	1xCarbamidomethyl [C12]	0	1	2983.49		P07384	[K].LYELIITR.[Y]		0	1	1020.61		Q9UBB4	[K].ITSDEPLTK.[D]		0	1	1003.53		P35579	[K].LVWVPSDK.[S]		0	2	943.525		Q9H583	[K].ITSEMGSASQANIR.[L]		0	1	1464.71		P62241	[K].LTPEEEEILNK.[K]		0	1	1314.68		O60287
P13639	[K].IWCFGPDGTGPNILTDITK.[G]	1xCarbamidomethyl [C3]	0	3	2105.04		O14579	[K].LQDAYYIFQEMADK.[C]		0	1	1734.8		Q9UNM6	[K].LYENFISEFEHR.[V]		0	1	1583.75		P61289	[R].ITSEAEDLVANFFPK.[K]		0	3	1680.85		Q14692	[K].LVYAPLSGVGGVLYDK.[D]		0	1	1650.91		P55072	[K].MTNGFSGADLTEICQR.[A]	1xCarbamidomethyl [C14]	0	1	1799.81		P62241	[K].LTPEEEEILNKK.[R]		1	1	1442.77		P14635
P04818	[K].IWDANGSR.[D]		0	1	918.443		P08670	[R].LQDEIQNMK.[E]		0	2	1118.55		P30086	[K].LYEQLSGK.[-]		0	3	937.499		Q86VP6	[K].ITSEALLVTQQLVK.[V]		0	1	1542.91		Q99798	[K].IVYGHLDDPASQEIER.[G]		0	1	1841.9		P00491	[K].LTQAQIFDYGEIPNFPR.[S]		0	2	2009.01		P11021	[R].LTPEEIER.[MA]		0	4	986.515		P02008
Q13347	[R].LWDCETGK.[Q]	1xCarbamidomethyl [C4]	0	2	1008.45		P08670	[R].LQDEIQNMK.[E]	1xOxidation [M8]	0	1	1134.55		A6NHR9	[K].LYFKPIGDPVFAR.[D]		0	1	1522.84		P82979	[K].ITSEIPQTER.[M]		0	2	1173.61		O00764	[R].LVYVCDPVLGDK.[W]	1xCarbamidomethyl [C5]	0	1	1377.71		Q13501	[R].LTPVSPESSSTEEK.[S]		0	1	1490.72		P43243	[K].ITPENLPQILLQLK.[R]		0	4	1619.97		P12004
Q9Y3F4	[R].LWDHATMTEVK.[S]		0	1	1330.65		Q7Z4H3	[R].LQDFYDSTAGK.[F]		0	1	1244.58		P20042	[R].LYFLQCETCHSR.[C]	2xCarbamidomethyl [C6; C9]	0	1	1613.72		P78371	[R].LTSFIGAIAIGDLVK.[S]		0	2	1517.89		Q12788	[K].LWALQDFSCLK.[T]	1xCarbamidomethyl [C9]	0	1	1380.7		P45880	[K].LTLSALVDGK.[S]		0	2	1016.6		P63000	[K].LTPITYPQGLAMAK.[E]		0	1	1503.82		P49915
Q9NVJ2	[K].IWDIGGQPR.[F]		0	4	1041.55		P56182	[K].LQDLAGGIFPEDEIPEK.[A]		0	1	1870.94		P14625	[K].IYFMAGSSR.[K]		0	1	1031.5		Q9UQ80	[R].ITSGPFEPDLYK.[S]		0	1	1366.69		Q13347	[R].LWDCETGK.[Q]	1xCarbamidomethyl [C4]	0	2	1008.45		O00425	[K].ITISPLQELTLYNPER.[T]		0	2	1887.02		P49792	[K].LTPNAGSDR.[S]		0	1	930.464		P49915
Q13610	[K].IWDILGDRPSLVHSR.[D]		0	1	1763.96		P55036	[R].LQAQQDAVNIVCHSK.[T]	1xCarbamidomethyl [C12]	0	2	1710.86		Q9ULC4	[K].LYPAAVDTIVAIMAEGK.[Q]		0	4	1761.95		P43246	[K].LTSLNEEYTK.[N]		0	1	1197.6		P12259	[K].NFFNPPIISR.[F]		0	1	1204.65		Q9NZI8	[K].ITISSLQDLTLYNPER.[T]		0	1	1862.99		Q04637	[K].LTPQMFQQLMK.[Q]		0	1	1364.71		P09972
P63244	[R].LWDLTTGTTTR.[R]		0	1	1264.65		P46087	[R].IQDIVGILR.[D]		0	2	1026.63		P21281	[R].IYPEEMIQTGISAIDGMNSIAR.[G]		0	3	2409.18		Q14152	[R].LTSLVPFVDAFQLER.[A]		0	1	1734.94		Q15393	[K].NFGDQPDIR.[C]		0	4	1061.5		Q15393	[R].LTISSPLEAHK.[A]		0	1	1195.67		P08579	[K].ITPSHAMK.[I]		0	1	884.466		Q14566
Q01469	[K].LVVECVMNNVTCTR.[I]	2xCarbamidomethyl [C5; C12]	0	1	1694.8		O00429	[K].LQDVFNTVGADIIQLPQIVVVGTQSSGK.[S]		0	1	2926.59		P61421	[R].LYPEGLAQLAR.[A]		0	2	1230.68		P28066	[R].ITSPLMEPSSIEK.[I]		0	2	1431.74		P11940	[K].NFGEDMDDER.[L]		0	1	1227.46		Q9NPJ3	[K].ITLVSAAPGK.[V]		0	2	956.578		P11021	[R].ITPSYVAFTPEGER.[L]		0	1	1566.78		P42704
Q6P2Q9	[K].LVVDSHVQYR.[L]		0	1	1215.65		P46379	[R].LQEDPNYSPQR.[F]		0	1	1346.63		P52788	[R].IYPHGLVLLDLQSYDGDAQGK.[E]		0	1	2302.17		P05455	[R].LTTDFNVIVEALSK.[S]		0	3	1549.85		P09651	[K].QEMASASSSQR.[G]		0	1	1181.52		O75955	[K].ITLVSSGSGTMGAAK.[V]		0	1	1379.72		P46782	[R].LTNSMMMHGR.[N]		0	2	1177.53		O43707
P07900	[R].LVTSPCCIVTSTYGWTANMER.[I]	2xCarbamidomethyl [C6; C7]	0	3	2446.12		P42704	[K].IQEENVIPR.[E]		0	2	1097.59		O94979	[R].MADAIILAIAGGQELLAR.[T]		0	2	1826.02		Q71RC2	[K].LTTDPDLILEVLR.[S]		0	1	1497.85		Q14683	[K].QEMNTLQQK.[L]		0	1	1119.55		P40926	[R].LTLYDIAHTPGVAADLSHIETK.[A]		0	2	2365.24		P14625	[R].LTESPCALVASQYGWSGNMER.[I]	1xCarbamidomethyl [C6]	0	2	2356.07		O14545
P51692; P42229	[R].LVTQDTENELK.[K]		0	1	1289.66		O75419	[R].LQEFLADMGLPLK.[Q]		0	2	1474.8		Q9HCD5	[K].MADEAILQER.[E]		0	2	1175.57		O94888	[K].LTTLADLFRPPIDLMHK.[G]		0	1	1981.09		P22626	[R].QEMQEVQSSR.[S]		0	1	1221.55		Q15029	[K].ITMIAEPLEK.[G]		0	1	1144.63		Q14694	[K].LTISNGPK.[N]		0	2	829.478		P22102
Q96KR1	[K].LVSDSLSEHEK.[N]		0	1	1243.62		Q9NWS0	[R].IQELGDLYTPAPGR.[A]		0	1	1529.8		Q9BSL1	[K].MADVSAEEK.[K]		0	1	979.44		Q96AG4	[K].LTTLPSDFCGLTHLVK.[L]	1xCarbamidomethyl [C9]	0	1	1801.95		P22626	[R].QEMQEVQSSR.[S]	1xOxidation [M3]	0	1	1237.55		P08727	[K].ITMQNLNDR.[L]		0	2	1104.55		P21796; Q9Y277	[K].LTLSALIDGK.[N]		0	4	1030.61		Q9Y3T9
P05787	[K].LVSESSDVLPK.[-]		0	1	1173.64		P10809	[R].IQEIIEQLDVTTSEYEK.[E]		0	3	2038.02		O00629	[K].MAEDEAETIGNLIEECGGLEK.[I]	1xCarbamidomethyl [C16]	0	2	2308.03		Q92616	[K].LTTPPVNTR.[V]		0	1	998.563		P51991	[K].QEMQSAGSQR.[G]		0	1	1121.5		O76094	[K].LTNAEGVEFK.[L]		0	1	1107.57		Q9Y5J7	[K].LTETCFLDCVK.[D]	2xCarbamidomethyl [C5; C9]	0	1	1385.64		Q9HB71
P11766	[K].LVSEYMSK.[K]		0	1	956.476		P33992	[K].LQELPDAVPHGEMPR.[H]		0	1	1688.84		P57740	[R].MAEDELFNR.[Y]		0	1	1124.5		Q13885; P07437; P68371	[K].LTTPTYGDLNHLVSATMSGVTTCLR.[F]	1xCarbamidomethyl [C23]	0	1	2708.34		P83876	[K].QEMVDIIETVYR.[G]		0	1	1495.75		Q9H501	[K].LTPWEQFLEK.[K]		0	1	1290.67		Q9H307	[K].LTEVPVEPVLTVHPESK.[S]		0	1	1874.03		Q8N1F7
P36776	[K].IVSGEAESVEVTPENLQDFVGKPVFTVER.[M]		0	1	3175.62		Q9NTK5	[K].LQELSAEER.[Q]		0	3	1074.54		Q96I99	[R].MAENLGFVGPLK.[S]		0	1	1275.68		Q13885; P07437; P68371	[K].LTTPTYGDLNHLVSATMSGVTTCLR.[F]	1xCarbamidomethyl [C23]; 1xOxidation [M17]	0	2	2724.33		Q9BUJ2	[K].QENESGYER.[R]		0	1	1111.47		P55884	[K].ITNDFYPEEDGK.[T]		0	2	1427.63		Q9NVM9	[K].ITEYQHEAR.[T]		0	1	1146.55		P49327
O75874	[R].LVSGWVKPIIIGR.[H]		0	1	1437.89		Q9H9B4	[K].IQESHPELR.[R]		0	1	1108.57		Q6YP21	[R].MAGATPVFIPLR.[S]		0	1	1272.71		Q9BUF5	[K].LTTPTYGDLNHLVSATMSGVTTSLR.[F]		0	1	2635.34		P29692	[R].QENGASVILR.[D]		0	3	1086.59		Q9Y3A5	[R].LTNVAVVR.[M]		0	3	871.536		Q12904	[R].ITFDAFPGEPDKELNPK.[K]		1	1	1917.96		P13796
P41091	[K].IVSLFAEHNDLQYAAPGGLIGVGTK.[I]		0	1	2570.36		Q14566	[R].IQETQAELPR.[G]		0	1	1184.63		Q8WXA9	[R].MAGDETQPTR.[F]		0	1	1105.49		Q9H3R5	[K].ITTVIQHVFQNLILGSK.[V]		0	1	1911.11		P36969	[K].QEPGSNEEIK.[E]		0	1	1130.53		P26640	[K].ITPAHDQNDYEVGQR.[H]		0	1	1742.81		P30626	[K].ITFDDYIACCVK.[L]	2xCarbamidomethyl [C9; C10]	0	1	1504.68		P49643
O43707	[K].LVSIGAEEIVDGNAK.[M]		0	2	1514.81		P21912	[K].LQDPFSLYR.[C]		0	2	1138.59		P08670	[K].MALDIEIATYR.[K]		0	1	1295.67		P07814	[K].LTVAENEAETK.[L]		0	3	1204.61		Q14980	[R].QELTSQAER.[A]		0	1	1061.52		P62241	[K].LTPEEEEILNK.[K]		0	1	1314.68		P21796	[K].LTFDSSFSPNTGK.[K]		0	2	1400.67		A6NHR9
Q9UPU5	[R].LVSIPELLSAVK.[L]		0	1	1268.78		Q6FI81	[K].LQALTGNEGR.[V]		0	2	1058.56		P49588	[K].MALELLTQEFGIPIER.[L]		0	2	1859.99		O14818	[KR].LTVEDPVTVEYITR.[FY]		0	2	1634.86		P49327	[R].QEPLLIGSTK.[S]		0	2	1085.62		P62241	[K].LTPEEEEILNKK.[R]		1	1	1442.77		P45880	[K].LTFDTTFSPNTGK.[K]		0	1	1428.7		P02647
O00231	[R].LVSLYFDTK.[R]		0	1	1085.59		O43395	[K].LQAEISQAAR.[K]		0	1	1086.59		P07384	[R].MAIESAGFK.[L]		0	1	953.476		Q9UHD8	[K].LTVIDTPGFGDHINNENCWQPIMK.[F]	1xCarbamidomethyl [C18]	0	1	2799.32		P61586	[K].QEPVKPEEGR.[D]		0	3	1168.6		P41091	[K].LTPLSHEVISR.[Q]		0	2	1251.71		Q96P16; Q9NQG5	[K].LTFLYLANDVIQNSK.[R]		0	1	1738.94		P30626
P21333	[R].LVSNHSLHETSSVFVDSLTK.[A]		0	1	2200.12		Q14240	[K].LQAEAPHIVVGTPGR.[V]		0	1	1544.85		P27708	[R].MALLATVLGR.[F]		0	1	1044.62		Q9UNM6	[K].ITVNEVELLVMK.[A]		0	1	1387.79		P12270	[K].QEQIINTMTQDLR.[G]		0	1	1589.8		P49792	[K].LTPNAGSDR.[S]		0	2	930.464		Q15185	[K].LTFSCLGGSDNFK.[H]	1xCarbamidomethyl [C5]	0	1	1445.67		P02545
P55072	[R].IVSQLLTLMDGLK.[Q]		0	4	1430.83		Q00325	[R].LPRPPPPEMPESLK.[K]		0	2	1587.86		P22695	[R].MALIGLGVSHPVLK.[Q]		0	1	1434.85		P48147	[K].ITVPFLEQCPIR.[G]	1xCarbamidomethyl [C9]	0	1	1472.79		O60664	[R].QEQSYFVR.[L]		0	1	1056.51		Q04637	[K].LTPQMFQQLMK.[Q]		0	1	1364.71		P52597	[K].ITGEAFVQFASQELAEK.[A]		0	3	1867.94		Q9UKM9
Q8IX12	[R].IVSQPQPAR.[R]		0	1	995.563		P06576	[R].IPSAVGYQPTLATDMGTMQER.[I]		0	2	2266.08		P18206	[R].MALLMAEMSR.[L]		0	1	1152.56		P35268	[K].ITVTSEVPFSK.[R]		0	2	1207.66		Q8IWX8	[R].QEQVTAAVAHAVEQQMQK.[L]		0	2	1995.99		P11021	[R].ITPSYVAFTPEGER.[L]		0	1	1566.78		P45880	[K].LTLSALVDGK.[S]		0	3	1016.6		O14744
Q12931	[K].LVSDGQALPEMEIHLQTNAEK.[G]		0	1	2323.16		P30043	[R].LPSEGPRPAHVVVGDVLQAADVDK.[T]		0	3	2469.31		P09874	[R].MAIMVQSPMFDGK.[V]		0	1	1454.68		P49589	[R].LTGEEVNSCVEVLLEEAK.[D]	1xCarbamidomethyl [C9]	0	1	2019		P08670	[K].QESTEYR.[R]		0	5	912.406		Q13561	[K].LTPVLLAK.[Q]		0	1	854.571		Q13492	[K].LTGGSNWQPK.[V]		0	1	1087.55		Q9BX68
P49368	[R].IVSRPEELREDDVGTGAGLLEIK.[K]		1	2	2496.33		Q92900	[K].IPSEQEQLR.[A]		0	1	1099.57		P06493	[K].MALNHPYFNDLDNQIK.[K]		0	1	1932.93		P52597	[K].ITGEAFVQFASQELAEK.[A]		0	3	1867.94		Q9H307	[K].QESTVATER.[Q]		0	1	1020.5		O94906	[K].LTPVPDSFFAK.[H]		0	2	1221.65		P02786	[K].LTHDVELNLDYER.[Y]		0	1	1616.79		P04040
P08238	[R].LVSSPCCIVTSTYGWTANMER.[I]	2xCarbamidomethyl [C6; C7]	0	3	2432.1		Q9Y2Z0	[K].LPSGEDYNLK.[L]		0	1	1135.56		O96008	[K].MAIQTQQSK.[F]		0	2	1034.53		O60884	[R].ITFTGEADQAPGVEPGDIVLLLQEK.[E]		0	1	2640.38		Q9UHX1	[K].QESTVMVLR.[N]		0	1	1062.56		P46782	[R].LTNSMMMHGR.[N]		0	2	1177.53		Q9HCN8	[R].LTHVLTGK.[N]		0	1	868.525		P12270
Q9GZS3	[K].IVSVGDDQEIHIYDCPI.[-]	1xCarbamidomethyl [C15]	0	1	1972.93		Q02750	[K].LPSGVFSLEFQDFVNK.[C]		0	1	1826.93		Q99856	[K].MALVADEQQR.[L]		0	1	1160.57		Q5VT52	[K].ISSILSSLTSVMK.[N]		0	1	1365.77		O75400	[K].QETVADFTPK.[K]		0	1	1135.56		O00487	[K].MTPEQLAIK.[N]		0	1	1030.56		P62937	[K].ITIADCGQLE.[-]	1xCarbamidomethyl [C6]	0	2	1119.54		Q14166
P49588	[R].LVSVLQNK.[M]		0	1	900.551		Q14247	[R].LPSSPVYEDAASFK.[A]		0	1	1510.74		Q14254	[K].MALVLEALPQIAAK.[I]		0	1	1467.86		O75663	[K].ISSLMHVPPSLFTEPNEISQYLPIK.[E]		0	1	2840.49		P63244	[K].QEVISTSSK.[A]		0	2	978.51		P00374	[R].MTTTSSVEGK.[Q]		0	1	1040.49		P14618	[K].ITLDNAYMEK.[C]		0	1	1197.58		P23919
Q13451	[K].IVSWLEMEYGLSEK.[E]		0	1	1683.83		Q96RS6	[R].LPTDLTACDNR.[L]	1xCarbamidomethyl [C8]	0	1	1275.6		Q16643	[R].MAPTPIPTR.[S]		0	2	983.534		P10809	[K].ISSIQSIVPALEIANAHR.[K]		0	2	1919.07		P01876	[R].QEPSQGTTTFAVTSILR.[V]		0	1	1835.95		O75083	[R].MTVDESGQLISCSMDDTVR.[Y]	1xCarbamidomethyl [C12]	0	1	2143.93		Q9Y277	[K].LTLDTIFVPNTGK.[K]		0	1	1418.79		Q96QK1
Q02790	[K].IVSWLEYESSFSNEEAQK.[A]		0	2	2146		P10155	[R].IPTHLFTFIQFK.[K]		0	1	1491.84		O00566	[R].MAPVITEETTLQLEDIIK.[Q]		0	1	2044.09		P31949	[K].ISSPTETER.[C]		0	4	1019.5		Q9UMS4	[R].QELSHALYQHDAACR.[V]	1xCarbamidomethyl [C14]	0	2	1798.83		Q9UKX7	[R].NVGFESDTGGAFK.[G]		0	1	1328.61		Q6P2Q9	[R].LTLEDLEDSWDR.[G]		0	1	1491.7		P09972
Q9Y4E8	[K].LVSWYTLMEGQEPIAR.[K]		0	1	1892.96		Q9H8Y8	[R].IPTRPFEEGK.[K]		0	1	1173.63		Q9NYF8	[K].MAPVPLDDSNRPASLTK.[D]		0	1	1811.93		Q9Y3C4	[K].LSSQEESIGTLLDAIICR.[M]	1xCarbamidomethyl [C17]	0	1	2005.03		O00151	[K].QELNEPPK.[Q]		0	1	954.489		P50990	[K].NVGLDIEAEVPAVK.[D]		0	1	1453.79		P12270	[R].LTIHAPPQELGPPVQR.[I]		0	1	1752.98		Q13263
P24666	[K].LVTDQNISENWR.[V]		0	2	1474.73		P06576	[K].IPVGPETLGR.[I]		0	1	1038.59		O43707	[R].MAPYQGPDAVPGALDYK.[S]		0	1	1792.86		P37837	[K].LSSTWEGIQAGK.[E]		0	1	1276.65		O94888	[K].QEILVEPEPLFGAPK.[R]		0	1	1666.91		P35659	[K].NVGQFSGFPFEK.[G]		0	2	1356.66		O00148; Q13838	[K].LTLHGLQQYYVK.[L]		0	1	1462.81		P45880
P53618	[K].LVTEMGTYATQSALSSSRPTK.[K]		0	1	2228.12		P07954	[K].IPVHPNDHVNK.[S]		0	3	1269.67		Q03252	[K].MAQALEELR.[S]		0	2	1060.55		P54577	[R].LSSVVTQHDSK.[K]		0	2	1200.62		Q6P2E9	[K].QDPDVPFWR.[F]		0	2	1159.55		P35580	[K].NVHELEK.[SV]		0	2	868.452		Q86VP6	[K].LTLIDPETLLPR.[L]		0	1	1380.81		Q5H9R7
O94979	[K].LVTFENVR.[M]		0	1	977.541		P09661	[K].IPVIENLGATLDQFDAIDFSDNEIR.[K]		0	1	2805.39		P55884	[K].MAQELYMEQK.[N]		0	1	1270.58		O75533	[K].LSSWDQAETPGHTPSLR.[W]		0	1	1881.91		P25685	[K].QDPPVTHDLR.[V]		0	2	1177.6		Q9H2P0	[R].NVHSEDFENR.[I]		0	1	1246.54		P00558	[K].ITLPVDFVTADK.[F]		0	2	1318.73		P49321
P80303	[R].LVTLEEFLK.[A]		0	1	1091.63		P09661	[K].IPVIENLGATLDQFDAIDFSDNEIRK.[L]		1	1	2933.49		O14980	[R].MAQEVLTHLK.[E]		0	2	1169.63		Q96JB3	[R].LSTASVIQAR.[Y]		0	1	1045.6		P50502	[K].QDPSVLHTEEMR.[F]		0	3	1441.67		Q15393	[K].NVIDGDLCEQFNSMEPNK.[Q]	1xCarbamidomethyl [C8]	0	1	2109.92		Q9H074	[K].LTGSVLEDAWK.[E]		0	1	1218.64		Q00610
Q8IUI8	[R].LVTLLQEVDTIEQETIKPLDDCQK.[L]	1xCarbamidomethyl [C22]	0	1	2828.46		Q12788	[K].LPVPAAAPTPWETHK.[G]		0	1	1614.86		Q96T88	[K].MASATSSSQR.[D]		0	2	1025.47		Q16891	[K].LSTDDLNSLIAHAHR.[R]		0	1	1662.86		Q9Y4E8	[R].QDTFSGTGFFPLDR.[E]		0	1	1587.74		Q01813	[R].NVIFQPVAELK.[K]		0	2	1257.72		P33992	[K].LQELPDAVPHGEMPR.[H]		0	1	1688.84		Q99733
Q96AG4	[K].LVTLPVSFAQLK.[N]		0	1	1315.8		O00425	[K].IPVSGPFLVK.[T]		0	1	1056.65		Q9P258	[K].MACGAEFSMIMDCK.[G]	2xCarbamidomethyl [C3; C13]	0	2	1650.65		Q9Y4E8	[K].ISTETEETEGSLHCCK.[D]	2xCarbamidomethyl [C14; C15]	0	2	1880.8		P08670	[R].QDVDNASLAR.[L]		0	1	1088.53		P37802	[K].NVIGLQMGTNR.[G]		0	1	1202.63		Q15020	[K].MSNADFAK.[L]		0	1	883.398		P52815
Q9Y266	[R].LVSSDPEINTK.[K]		0	2	1202.63		Q16881	[K].IPVTDEEQTNVPYIYAIGDILEDK.[V]		0	2	2735.37		P46776	[K].LWTLVSEQTR.[V]		0	1	1232.66		O60287	[R].ISTINILLSTLK.[T]		0	1	1315.82		A0AVT1	[K].QDVIITALDNVEAR.[R]		0	2	1556.83		P37802	[K].NVIGLQMGTNR.[G]	1xOxidation [M7]	0	2	1218.63		Q9UQ35	[R].MSQVPAPVPLMSLR.[T]		0	1	1525.82		P82970
P06576	[R].LVLEVAQHLGESTVR.[T]		0	4	1650.92		Q00610	[R].LPVVIGGLLDVDCSEDVIK.[N]	1xCarbamidomethyl [C13]	0	4	2041.09		P14866	[K].MAAAGGGGGGGR.[Y]		0	4	918.421		P02008	[K].ISTQADTIGTETLER.[L]		0	1	1634.82		Q15029	[K].QDVVLNYPM.[-]		0	1	1078.52		P49368	[R].NVLLDPQLVPGGGASEMAVAHALTEK.[S]		0	1	2617.37		Q9NQT4	[R].NTCEAVVLGTLHPR.[T]	1xCarbamidomethyl [C3]	0	1	1566.81		P22102
O00410	[K].LVLEQVVTSIASVADTAEEK.[F]		0	2	2102.12		O43447	[K].LPVVISQCGEM.[-]	1xCarbamidomethyl [C8]	0	1	1232.6		Q9H8Y8	[K].LYVYNTDTDNCR.[E]	1xCarbamidomethyl [C11]	0	1	1533.66		A6NHR9	[K].LSTSGNRPPANAETFSCNK.[I]	1xCarbamidomethyl [C17]	0	1	2050.96		P52298	[R].QDYDAGR.[G]		0	3	824.353		P49368	[R].NVLLDPQLVPGGGASEMAVAHALTEK.[S]	1xOxidation [M17]	0	1	2633.36		P61978	[R].NTDEMVELR.[I]		0	2	1106.51		Q8N3U4
Q08752	[R].IVLELFADIVPK.[T]		0	1	1356.81		O00170	[K].LPVWETIVCTMR.[E]	1xCarbamidomethyl [C9]	0	1	1504.77		Q9NQT5	[K].LYPLEIVFGMNGR.[I]		0	1	1508.79		Q5H9R7	[K].LSTSQDAACK.[D]	1xCarbamidomethyl [C9]	0	1	1080.5		O43583	[K].QEAGISEGQGTAGEEEEK.[K]		0	1	1848.81		Q08J23	[R].NVLLNNSEK.[M]		0	1	1030.55		Q8N1G2	[R].NTDSDVNLVVPLEVIK.[G]		0	1	1754.95		P62072
Q07021	[K].ITVTFNINNSIPPTFDGEEEPSQGQK.[V]		0	1	2862.38		Q99623	[R].IPWFQYPIIYDIR.[A]		0	2	1723.92		Q15019	[R].LYPWGVVEVENPEHNDFLK.[L]		0	2	2285.12		P51610	[R].ISVATGALEAAQGSK.[S]		0	1	1402.75		P25786	[R].QECLDSR.[F]	1xCarbamidomethyl [C3]	0	3	907.394		P00492	[K].NVLIVEDIIDTGK.[T]		0	2	1428.79		P14618	[R].NTGIICTIGPASR.[S]	1xCarbamidomethyl [C6]	0	1	1359.7		P19387
P35268	[K].ITVTSEVPFSK.[R]		0	3	1207.66		Q9GZT3	[R].IPWTAASSQLK.[E]		0	1	1201.66		P43246	[R].LYQGINQLPNVIQALEK.[H]		0	2	1941.08		O60610	[K].LSVEEFFMDLHNFR.[N]		0	2	1783.85		Q9Y4G6; Q9Y490	[R].QEDVIATANLSR.[KR]		0	1	1316.68		P40925	[K].NVIIWGNHSSTQYPDVNHAK.[V]		0	1	2280.12		P43243	[K].NTHCSSLPHYQK.[L]	1xCarbamidomethyl [C4]	0	1	1471.67		P12270
P45973	[R].LTWHAYPEDAENK.[E]		0	1	1573.73		Q99436	[K].LPYVTMGSGSLAAMAVFEDK.[F]		0	1	2087.02		O14818	[R].LYQTDPSGTYHAWK.[A]		0	2	1666.79		O60610	[K].LSVEEFFMDLHNFR.[N]	1xOxidation [M8]	0	1	1799.84		P50552	[K].QEEASGGPTAPK.[A]		0	1	1171.56		Q9Y2L1	[R].NVIVLQTVLQEVR.[N]		0	1	1510.9		P48444	[R].NTLEWCLPVIDAK.[N]	1xCarbamidomethyl [C6]	0	1	1558.79		P35579
Q13185	[R].LTWHSCPEDEAQ.[-]	1xCarbamidomethyl [C6]	0	1	1472.61		Q15046	[K].LPETNLFETEETRK.[I]		1	1	1706.86		P17812	[K].IYQYVINK.[E]		0	1	1040.58		P49321	[K].LSVEESEAAGDGVDTK.[V]		0	1	1606.74		P35580	[R].QEEELQAK.[D]		0	1	974.479		P41252	[K].NVIVNGLVLASDGQK.[M]		0	2	1526.85		Q13492	[R].NTLFNLSNFLDK.[S]		0	3	1425.74		P60900
P17174	[R].ITWSNPPAQGAR.[I]		0	1	1297.66		P08195	[R].LLTSFLPAQLLR.[L]		0	2	1371.84		Q92616	[K].LYRPPPVLDALGR.[V]		0	2	1466.85		P62495	[R].LSVLGAITSVQQR.[L]		0	1	1371.8		O43768	[K].QEEENPAEETGEEK.[Q]		0	1	1618.67		P41240	[R].NVLVSEDNVAK.[V]		0	2	1187.63		Q14204	[R].NTISLLVAGLK.[K]		0	1	1128.7		P42285
P12829	[K].ITYGQCGDVLR.[A]	1xCarbamidomethyl [C6]	0	2	1281.63		P54136	[K].IYDALDVSLIER.[G]		0	1	1406.75		P31150; P50395	[K].LYSESLAR.[Y]		0	1	938.494		P38117	[K].LSVISVEDPPQR.[T]		0	1	1339.72		Q96SB4	[K].QEESESPVERPLK.[E]		0	2	1527.76		Q9UGI8	[R].NVMILTNPVAAK.[K]		0	1	1270.72		Q99798	[K].NTIVTSYNR.[N]		0	1	1067.55		P02545
Q9Y5J9	[R].LVAAEQQK.[A]		0	2	886.499		Q96KP4	[K].LYDDIDFDIEEFAK.[D]		0	1	1732.8		P22102	[R].IYSHSLLPVLR.[S]		0	1	1297.76		P10515	[K].ISVNDFIIK.[A]		0	2	1048.6		Q13428	[K].QEGPATQVSK.[K]		0	1	1044.53		P22087	[K].NVMVEPHR.[H]		0	2	981.493		P04183	[R].NTMEALPACLLR.[D]	1xCarbamidomethyl [C9]	0	1	1388.7		P14625
Q6P1K2	[K].LVAAGSYQR.[F]		0	1	964.521		Q15691	[R].NIELICQENEGENDPVLQR.[I]	1xCarbamidomethyl [C6]	0	2	2270.07		O75083	[R].LYSILGTTLK.[D]		0	2	1108.66		P07339	[R].ISVNNVLPVFDNLMQQK.[L]		0	2	1959.04		P54727	[K].QEKPAEKPAETPVATSPTATDSTSGDSSR.[S]		0	1	2945.4		A5YKK6	[R].NVPGFLPTNDLSQPTGFLAQPMK.[Q]		0	1	2472.26		Q9NTJ3	[K].NTNAAEESLPEIQK.[E]		0	1	1543.76		Q96A49
P49915	[K].IVADFSASVK.[K]		0	1	1036.57		Q9NWY4	[R].NLFAEIIEEHLANR.[S]		0	1	1668.87		O15042	[K].LYSILQGDSPTK.[W]		0	1	1321.7		O14561	[K].LSVNSHFMK.[D]		0	1	1062.54		P50570	[R].QEIEAETDR.[V]		0	1	1090.5		P46783	[K].NVPNLHVMK.[A]		0	2	1051.57		P50395	[K].NTNDANSCQIIIPQNQVNR.[K]	1xCarbamidomethyl [C8]	0	2	2199.06		Q9Y5J7
O60610	[K].LVAEDLSQDCFWTK.[V]	1xCarbamidomethyl [C10]	0	1	1711.8		Q6P1J9	[K].NIFAILQSVK.[A]		0	1	1132.67		P38646	[K].LYSPSQIGAFVLMK.[M]		0	4	1553.84		Q9Y4E8	[K].ISVTFDPFCYLTLPLPMK.[K]	1xCarbamidomethyl [C9]	0	1	2142.1		P12956	[K].QELLEALTK.[H]		0	2	1044.59		Q92900	[R].NVFLLGFIPAK.[A]		0	1	1218.72		P49959	[K].NTNEEDDEVR.[E]		0	1	1220.5		Q9Y448
P59998	[R].IVAEEFLK.[N]		0	1	948.54		P55060	[K].NLFEDQNTLTSICEK.[V]	1xCarbamidomethyl [C13]	0	1	1811.85		Q9UJS0	[K].IYSTLAGTR.[K]		0	1	981.536		P50454	[K].LSSLIILMPHHVEPLER.[L]		0	1	1984.1		P50552	[K].QELLEEVK.[K]		0	1	987.536		Q5T4S7	[K].NVFIAQNVASLQELGGSEK.[L]		0	1	2004.04		P20700	[K].NTSEQDQPMGGWEMIR.[K]		0	1	1878.81		Q9H307
Q13263	[K].IVAERPGTNSTGPAPMAPPR.[A]		0	1	2019.04		Q9NSD9	[R].NIFIECTGTDFTK.[A]	1xCarbamidomethyl [C6]	0	1	1545.73		P21333	[R].LYSVSYLLK.[D]		0	1	1085.62		P07437	[R].ISVYYNEATGGK.[Y]		0	1	1301.64		P53621	[R].QELILSNSEDK.[S]		0	1	1275.64		Q96HS1	[R].NVESGEEELASK.[L]		0	1	1291.6		P61221	[K].NTVANSPQTLLAGMNK.[F]		0	1	1658.85		P31939
O60763	[K].IVAFENAFER.[L]		0	1	1195.61		Q96A65	[K].NIFLNQVLAEINK.[E]		0	1	1515.85		O43670	[K].LYTGPGLAIHCMQVHK.[E]	1xCarbamidomethyl [C11]	0	1	1824.92		P62241	[K].ISSLLEEQFQQGK.[L]		0	1	1506.78		P30876	[K].QEVPIIIVFR.[A]		0	1	1213.73		Q10567; P63010	[R].NVEGQDMLYQSLK.[L]		0	1	1524.74		Q9NP66	[R].NTVLQQHLETLR.[Q]		0	1	1451.8		Q10567; P63010
O43847	[K].LVAGEHGLIIR.[V]		0	1	1177.71		Q09161	[K].NLFLVIFQR.[F]		0	4	1149.68		P30086	[K].LYTLVLTDPDAPSR.[K]		0	3	1560.83		Q08J23	[K].LSSETYSQAK.[D]		0	1	1113.54		P60709	[K].QEYDESGPSIVHR.[K]		0	2	1516.7		Q99798	[K].NTIVTSYNR.[N]		0	1	1067.55		P31040	[K].NTVVATGGYGR.[T]		0	1	1094.56		Q9NVM9
Q99714	[R].LVAGEMGQNEPDQGGQR.[G]		0	1	1785.82		Q15758	[R].NIFPSNLVSAAFR.[S]		0	1	1435.77		P62899	[K].LYTLVTYVPVTTFK.[N]		0	1	1644.92		P49327	[K].LSPDAIPGK.[W]		0	1	897.504		O96019	[K].QEYEEGGK.[Q]		0	2	939.405		P04183	[R].NTMEALPACLLR.[D]	1xCarbamidomethyl [C9]	0	2	1388.7		Q9UJZ1	[R].NTVVLFVPQQEAWVVER.[M]		0	1	2014.08		Q12904
Q14137	[R].LVAGSTDQLLSAFVPPEEPPLQPAR.[W]		0	2	2632.4		Q9H5Q4	[K].NLGIEAVPWTADIPLK.[V]		0	1	1736.96		Q5QJE6	[K].LYTSAPNTSQGK.[D]		0	1	1266.63		P13796	[K].LSPEELLLR.[W]		0	2	1069.63		O60832	[K].QEYVDYSESAK.[K]		0	1	1318.58		P31150; P50395	[K].NTNDANSCQIIIPQNQVNR.[K]	1xCarbamidomethyl [C8]	0	2	2199.06		P53007	[R].NTWDCGLQILK.[K]	1xCarbamidomethyl [C5]	0	1	1347.67		P30626
P48507	[K].IVAIGTSDLDK.[T]		0	2	1131.63		P09622	[K].NLGLEELGIELDPR.[G]		0	2	1567.83		Q9Y262	[K].LYTTMPVAK.[L]		0	1	1023.55		O95573	[R].LSPEPWTPETGLVTDAFK.[L]		0	1	1988		Q8N163	[K].QGILGAQPQLIFQPHR.[I]		0	2	1803		P49959	[K].NTNEEDDEVR.[E]		0	1	1220.5		P11310	[R].NTYYASIAK.[A]		0	1	1030.52		P00734
Q15257	[K].LVALLNTLDR.[W]		0	1	1127.68		Q86XP3	[R].NLEGANQHVSK.[E]		0	3	1196.6		Q9P2J5	[R].LYTWVEWVK.[E]		0	1	1223.65		P49643	[K].ISPGGISQILDLVK.[G]		0	1	1439.85		P02647	[R].QGLLPVLESFK.[V]		0	2	1230.71		Q8WUA2	[K].NTNQDIYR.[E]		0	1	1023.49		Q15717	[K].NVALLSQLYHSPAR.[R]		0	1	1568.85		P54687
P22087	[R].IVALNAHTFLR.[N]		0	1	1254.73		Q14008	[K].NLGIPIITVLGDSK.[N]		0	2	1439.85		Q9UHX1	[R].IYVASVHQDLSDDDIK.[S]		0	1	1817.89		Q13263	[K].LSPPYSSPQEFAQDVGR.[M]		0	1	1877.9		Q9H9B4	[R].QGIVPPGLTENELWR.[A]		0	1	1708.9		P20700	[K].NTSEQDQPMGGWEMIR.[K]		0	1	1878.81		P00491	[K].NTAEWLLSHTK.[H]		0	1	1299.67		A0A0B4J2D5
O75643	[R].IVALSSSLSNAK.[D]		0	2	1189.68		Q9P258	[R].NLGQNLWGPHR.[Y]		0	1	1291.67		P14618	[K].IYVDDGLISLQVK.[Q]		0	2	1462.82		P30626	[R].LSPQAVNSIAK.[R]		0	1	1127.64		P78527	[K].QGNLSSQVPLK.[R]		0	1	1170.65		O00410	[R].NTTAAEEAR.[Q]		0	3	962.454		O15355	[R].NTAELQPESGK.[R]		0	2	1173.57		O95347
P50914	[K].LVAIVDVIDQNR.[A]		0	2	1354.77		Q9Y490	[K].NLGTALAELR.[T]		0	1	1057.6		Q07955	[R].IYVGNLPPDIR.[T]		0	5	1256.7		P02545	[R].LSPSPTSQR.[S]		0	3	972.511		P23246	[K].QGPGPGGPK.[G]		0	10	794.416		P61221	[K].NTVANSPQTLLAGMNK.[F]		0	1	1658.85		P11413	[R].NSYVAGQYDDAASYQR.[L]		0	1	1807.79		Q15024
O60306	[K].IVAPTVSQINAEFVTQLACK.[Y]	1xCarbamidomethyl [C19]	0	1	2189.16		P11413	[K].NIHESCMSQIGWNR.[I]	1xCarbamidomethyl [C6]	0	1	1731.77		Q13242	[R].IYVGNLPTDVR.[E]		0	1	1246.68		O14744	[K].LSPWIRPDSK.[V]		0	2	1198.66		P30040	[K].QGQDNLSSVK.[E]		0	1	1075.54		Q9NP66	[R].NTVLQQHLETLR.[Q]		0	1	1451.8		Q15084	[R].NSYLEVLLK.[L]		0	1	1078.61		P62495
Q16658	[R].LVARPEPATGYTLEFR.[S]		0	1	1819.97		O15382	[R].NLHIPTMENGPELILR.[F]		0	1	1846.98		Q14498	[R].LYVGSLHFNITEDMLR.[G]		0	2	1907.97		Q9BX68	[R].ISQAEEEDQQLLGHLLLVAK.[Q]		0	1	2234.2		Q15691	[R].QGQETAVAPSLVAPALNKPK.[K]		0	2	2019.12		P30876	[R].NTYQSAMGK.[Q]		0	1	999.456		P35580	[K].NSLQEQQEEEEEARK.[N]		1	2	1846.84		Q9NTJ3
P17174	[R].IVASTLSNPELFEEWTGNVK.[T]		0	2	2234.13		P18669	[K].NLKPIKPMQFLGDEETVR.[K]		0	3	2115.13		P14868	[K].IYVISLAEPR.[L]		0	1	1160.67		Q3MHD2	[K].LSQAYAISAGVSLEGQQLFQTIHK.[T]		0	1	2589.37		Q16531	[R].QGQGQLVTCSGAFK.[E]	1xCarbamidomethyl [C9]	0	1	1480.72		P35232	[R].NVPVITGSK.[D]		0	1	914.531		Q01581	[K].NSIYSGLEAFGDVK.[L]		0	1	1499.74		P38117
P11940	[R].IVATKPLYVALAQR.[K]		0	2	1542.94		Q15022	[R].NLIAPIFLHR.[T]		0	1	1193.72		Q06203	[K].LYVSNLGIGHTR.[Y]		0	1	1329.73		P12270	[R].LSQELEYLTEDVK.[R]		0	1	1566.79		P25786	[K].QGSATVGLK.[S]		0	3	860.484		P11310	[R].NTYYASIAK.[A]		0	2	1030.52		Q9NQ29; Q9Y383	[R].NSMPASSFQQQK.[L]		0	1	1352.63		Q9HCC0
P02786	[K].LTVSNVLK.[E]		0	2	873.54		P12268	[K].NLIDAGVDALR.[V]		0	2	1156.63		O75530	[K].LYVWDLEVEDPHK.[A]		0	1	1642.81		Q14166	[K].LSQERPGVLLNQFPCENLLTVK.[D]	1xCarbamidomethyl [C15]	0	1	2555.37		P16150	[R].QGSLAMEELK.[S]		0	1	1105.56		Q6ZN17	[K].NVAQPPASSQGR.[Q]		0	1	1211.61		P48444	[K].NSNILEDLETLR.[L]		0	1	1416.73		P10515
P48147	[K].ITVPFLEQCPIR.[G]	1xCarbamidomethyl [C9]	0	3	1472.79		Q9ULV4	[K].NILDSKPTANK.[K]		0	2	1200.66		Q8IYB3	[K].MAAADSVQQR.[R]		0	1	1076.52		P23919	[K].LSQGVTLVVDR.[Y]		0	1	1186.68		Q9NZI8	[R].QGSPVAAGAPAK.[Q]		0	4	1053.57		Q9GZR7	[K].NVATEGTSTQK.[E]		0	1	1135.56		P02545	[R].NSNLVGAAHEELQQSR.[I]		0	3	1752.86		P07339
Q5T4S7	[K].ITVLQLSALLK.[Q]		0	1	1198.78		P78527	[K].NILEESLCELVAK.[Q]	1xCarbamidomethyl [C8]	0	2	1517.79		Q96EE3	[R].MATCSSDQSVK.[V]	1xCarbamidomethyl [C4]	0	2	1213.52		P09972	[R].LSQIGVENTEENR.[R]		0	1	1488.73		P19338	[K].QGTEIDGR.[S]		0	2	875.422		P16083	[K].NVAVDELSR.[Q]		0	1	1002.52		O00299	[K].NSNPALNDNLEK.[G]		0	2	1328.64		O14561
Q9UHD8	[K].LTVIDTPGFGDHINNENCWQPIMK.[F]	1xCarbamidomethyl [C18]	0	1	2799.32		Q9H444	[K].NLLEISGPETVPLPNVPSIALPSKPAK.[K]		0	2	2781.58		Q9UMS4	[R].IWSVPNASCVQVVR.[A]	1xCarbamidomethyl [C9]	0	1	1614.84		P49915	[K].ISQMPVILTPLHFDR.[D]		0	1	1766.96		Q9HCC0	[K].QGTIFLAGPPLVK.[A]		0	1	1340.79		P27816	[K].NVCLPPEMEVALTEDQVPALK.[T]	1xCarbamidomethyl [C3]	0	1	2353.18		Q9H0D6	[R].NSPGSQVASNPR.[Q]		0	1	1213.59		P07437
P22234	[K].ITSCIFQLLQEAGIK.[T]	1xCarbamidomethyl [C4]	0	1	1720.93		P35237	[R].NLGMTDAFELGK.[A]		0	1	1295.63		Q9Y3F4	[R].LWQTVVGK.[T]		0	1	930.541		P49915	[K].ISQMPVILTPLHFDRDPLQK.[Q]		1	2	2348.28		Q9BVV7	[K].QGTVYAQVK.[E]		0	1	993.536		Q8WWM7	[R].NVDFNYATK.[D]		0	1	1071.51		Q9H1E3	[K].NSQEDSEDSEDKDVK.[T]		1	1	1724.71		Q6P2E9
Q9UBB4	[K].ITSDEPLTK.[D]		0	1	1003.53		P22102	[K].NLIESMQINGSVLK.[N]		0	1	1545.83		P52209	[K].LVPLLDTGDIIIDGGNSEYR.[D]		0	2	2160.12		Q9Y277	[K].LSQNNFALGYK.[A]		0	1	1254.65		O14974	[R].QGVDIEAAR.[K]		0	1	958.495		O14980	[K].NVDILKDPETVK.[Q]		1	2	1370.75		O75694	[R].NSQFAGGPLGNPNTTAK.[V]		0	1	1673.82		P49207
P61289	[R].ITSEAEDLVANFFPK.[K]		0	5	1680.85		P12270	[R].NIEELQQQNQR.[L]		0	1	1399.69		Q14204	[K].LVPLLLEDGGEAPAALEAALEEK.[S]		0	2	2348.26		Q9UKV3	[R].LSQPESAEK.[H]		0	1	988.495		P01112	[R].QGVEDAFYTLVR.[E]		0	1	1397.71		P55209	[K].NVDLLSDMVQEHDEPILK.[H]		0	4	2095.04		P20700	[K].NSQGEEVAQR.[S]		0	1	1117.52		Q9NR30
Q86VP6	[K].ITSEALLVTQQLVK.[V]		0	1	1542.91		P12956	[R].NLEALALDLMEPEQAVDLTLPK.[V]		0	2	2423.27		Q8N1F7	[K].LVPLNQESVEER.[V]		0	1	1412.74		P14866	[K].ISRPGDSDDSR.[S]		0	11	1204.56		P62753	[K].QGVLTHGR.[V]		0	1	867.48		Q7L0Y3	[R].NVDPFHIYFCNLK.[I]	1xCarbamidomethyl [C10]	0	1	1666.8		Q6ZN17	[K].NVAQPPASSQGR.[Q]		0	1	1211.61		Q13492
P82979	[K].ITSEIPQTER.[M]		0	1	1173.61		P84085	[K].NICFTVWDVGGQDK.[I]	1xCarbamidomethyl [C3]	0	1	1638.76		P16157	[K].LVPLVQATFPENAVTK.[R]		0	1	1726.97		Q71RC2	[R].ISRPHPSTAESK.[A]		0	2	1309.69		P41223	[K].QGYENLCCLR.[C]	2xCarbamidomethyl [C7; C8]	0	1	1312.58		P36957	[R].NVEAMNFADIER.[T]		0	1	1408.65		P54920	[K].NSQSFFSGLFGGSSK.[I]		0	1	1549.73		Q9Y3B4
Q5UIP0	[K].ITSELSEANALELLSK.[L]		0	1	1717.92		O60739	[K].NICQFLLEVGIVK.[E]	1xCarbamidomethyl [C3]	0	1	1532.85		O75390	[K].IVPNVLLEQGK.[A]		0	3	1209.72		Q14498	[K].LSSANGHEER.[S]		0	2	1099.51		Q9NR31; Q9Y6B6	[R].QGYGEGFR.[W]		0	3	913.416		P61221	[R].NVEDLSGGELQR.[F]		0	1	1316.64		P26639	[K].NSSTYWEGK.[A]		0	1	1071.47		P09661
Q9H583	[K].ITSEMGSASQANIR.[L]		0	1	1464.71		P41567	[K].NICQFLVEIGLAK.[D]	1xCarbamidomethyl [C3]	0	1	1504.82		P49321	[K].LVPSQEETK.[L]		0	1	1030.54		P07814	[K].LSSCDSFTSTINELNHCLSLR.[T]	2xCarbamidomethyl [C4; C17]	0	1	2454.14		O43684	[K].QGYVLSSIEGR.[V]		0	1	1208.63		Q15717	[K].NVALLSQLYHSPAR.[R]		0	3	1568.85		Q13885; Q9BUF5; P07437; P68371	[K].NSSYFVEWIPNNVK.[TV]		0	5	1696.83		P55036
P78371	[R].LTSFIGAIAIGDLVK.[S]		0	3	1517.89		P30153	[R].NLCSDDTPMVR.[R]	1xCarbamidomethyl [C3]	0	1	1307.57		P46087	[R].LVPTGLDFGQEGFTR.[F]		0	1	1636.83		P29401	[K].ISSDLDGHPVPK.[Q]		0	3	1264.65		O60664	[R].QHAYEHSLGK.[L]		0	1	1169.57		Q14204	[R].NTISLLVAGLK.[K]		0	1	1128.7		Q13283	[K].NSSYVHGGLDSNGKPADAVYGQK.[E]		0	2	2364.12		O75643
Q9UQ80	[R].ITSGPFEPDLYK.[S]		0	1	1366.69		P45973	[K].NLDCPELISEFMK.[K]	1xCarbamidomethyl [C4]	0	2	1595.74		P30085	[K].IVPVEITISLLK.[R]		0	1	1324.85		P36776	[K].LSSDVLTLLIK.[Q]		0	3	1201.74		Q15637	[K].QGIETPEDQNDLRK.[M]		1	1	1642.8		P25705	[R].NVQAEEMVEFSSGLK.[G]		0	1	1667.79		Q9UN86	[R].NSSYVHGGVDASGKPQEAVYGQNDIHHK.[V]		0	3	2994.41		Q92621
O95202	[K].LTSLAAALDENK.[D]		0	1	1245.67		P11940	[K].NLDDGIDDER.[L]		0	2	1161.5		P24534	[K].LVPVGYGIK.[K]		0	1	945.577		P20700	[R].LSSEMNTSTVNSAR.[E]		0	1	1496.7		Q9BZK7	[K].QDNCVHDLQAHNK.[E]	1xCarbamidomethyl [C4]	0	1	1578.71		P36873	[K].NVQLQENEIR.[G]		0	1	1242.64		P29401	[K].NSTFSEIFK.[K]		0	1	1072.53		P78527
P43246	[K].LTSLNEEYTK.[N]		0	1	1197.6		P61353	[K].NIDDGTSDRPYSHALVAGIDR.[Y]		0	2	2272.1		P29692	[K].LVPVGYGIR.[K]		0	3	973.583		Q7Z6Z7	[K].LSSIIDCTGTASYHGFLPVLVR.[N]	1xCarbamidomethyl [C7]	0	1	2406.25		Q9ULX6	[K].QGGSPDEPDSK.[A]		0	1	1116.48		P07384	[R].NYPATFWVNPQFK.[I]		0	1	1611.8		P51858	[K].NSTPSEPGSGR.[G]		0	1	1088.5		P04183
Q14152	[R].LTSLVPFVDAFQLER.[A]		0	1	1734.94		Q4VC31	[K].NLDDLTLLK.[Q]		0	2	1044.59		Q8NEJ9	[R].LVPVHYDETEAER.[E]		0	1	1557.75		P54105	[R].LSWLDGSGLGFSLEYPTISLHALSR.[D]		0	1	2719.41		Q06830	[K].QGGLGPMNIPLVSDPK.[R]		0	2	1622.86		P67809	[R].NYQQNYQNSESGEK.[N]		0	1	1688.71		Q6UN15	[R].NSTSSQSQTSTASR.[K]		0	2	1441.65		P51532
P30876	[R].IVATLPYIK.[Q]		0	1	1017.63		Q13310	[K].NLDDTIDDEK.[L]		0	1	1177.52		Q99623	[K].IVQAEGEAEAAK.[M]		0	1	1215.62		Q6P2E9	[K].LSYLEEAVMHLDHSDPITR.[D]		0	2	2226.09		Q99460	[R].QFAALVASK.[V]		0	1	934.536		O14818	[K].NYTDEAIETDDLTIK.[L]		0	1	1740.82		P54577	[K].NSVEVALNK.[L]		0	2	973.531		Q6P2Q9
P28066	[R].ITSPLMEPSSIEK.[I]		0	2	1431.74		P61026	[R].NIDEHANEDVER.[M]		0	1	1440.63		Q15393	[R].IVPGQFLAVDPK.[G]		0	1	1283.74		Q9NZI8	[K].ISYSGQFLVK.[S]		0	1	1141.63		O43447	[R].QFCTGEFR.[K]	1xCarbamidomethyl [C3]	0	2	1044.46		P00367	[K].NYTDNELEK.[I]		0	1	1125.51		P46777	[K].NSVTPDMMEEMYK.[K]		0	4	1574.65		P22626
Q9UMY1	[K].LTTASQTNIK.[K]		0	2	1076.59		P05387	[K].NIEDVIAQGIGK.[L]		0	2	1256.68		Q06830	[R].LVQAFQFTDK.[H]		0	1	1196.63		Q8N3U4	[K].ITELFAVALPQLLAK.[Y]		0	3	1626.98		Q9H2P0	[K].QFEPNDFYLK.[N]		0	1	1300.62		P62993	[R].NYVTPVNR.[N]		0	2	962.505		Q04917	[K].NSVVEASEAAYK.[E]		0	1	1267.62		Q10713
P02786	[R].LTTDFGNAEK.[T]		0	1	1095.53		P06493	[K].NLDENGLDLLSK.[M]		0	1	1330.68		P25787	[K].LVQIEYALAAVAGGAPSVGIK.[A]		0	2	2027.15		P46940	[K].LTELGTVDPK.[N]		0	1	1072.59		Q9Y6H1	[K].QFLECAQNQGDIK.[L]	1xCarbamidomethyl [C5]	0	2	1550.73		P22626	[R].NYYEQWGK.[L]		0	2	1087.48		Q9Y696	[K].NSRPEANEALER.[G]		0	1	1385.68		P46940
P05455	[R].LTTDFNVIVEALSK.[S]		0	3	1549.85		P78527	[K].NLDLAVLELMQSSVDNTK.[M]		0	1	1990.02		O60234	[RK].LVQTAELTK.[V]		0	1	1002.58		O96019	[K].LTELMFEHYNIPAFFLCK.[T]	1xCarbamidomethyl [C17]	0	3	2273.11		Q9H9Y6	[K].QFLGYVPIMVK.[S]		0	1	1294.72		Q1KMD3	[R].NYYGYQGYR.[-]		0	2	1183.52		Q9GZR7	[K].NVATEGTSTQK.[E]		0	1	1135.56		Q13404
Q71RC2	[K].LTTDPDLILEVLR.[S]		0	1	1497.85		Q9BQE3; P68366	[R].NLDIERPTYTNLNR.[L]		0	2	1718.88		O60684; P52294	[K].IVQVALNGLENILR.[L]		0	2	1551.92		O96019	[K].LTELMFEHYNIPAFFLCK.[T]	1xCarbamidomethyl [C17]; 1xOxidation [M5]	0	1	2289.11		P78527	[R].QFINLMLPMK.[E]		0	1	1234.67		Q9Y3C1	[K].NYYQDTPK.[Q]		0	2	1028.47		P27816	[K].NVCLPPEMEVALTEDQVPALK.[T]	1xCarbamidomethyl [C3]	0	2	2353.18		P38919
O94888	[K].LTTLADLFRPPIDLMHK.[G]		0	1	1981.09		Q12769	[R].NLDLSWSELK.[K]		0	1	1204.62		P02768	[R].LVRPEVDVMCTAFHDNEETFLK.[K]	1xCarbamidomethyl [C10]; 1xOxidation [M9]	0	2	2666.26		Q13888	[K].LTELSGNPR.[K]		0	1	986.527		Q7KZF4	[K].QFLPFLQR.[A]		0	2	1048.59		Q9Y490	[K].QAAASATQTIAAAQHAASTPK.[A]		0	1	1995.03		O14980	[K].NVDILKDPETVK.[Q]		1	2	1370.75		P40227
Q96AG4	[K].LTTLPSDFCGLTHLVK.[L]	1xCarbamidomethyl [C9]	0	1	1801.95		P31323	[K].NLDPEQMSQVLDAMFEK.[L]		0	1	1994.92		P48047	[K].LVRPPVQVYGIEGR.[Y]		0	1	1582.91		P12270	[K].LTELYNAYVETQDQLLLEK.[L]		0	1	2283.18		Q15459	[R].QFLTQLMQK.[E]		0	1	1136.61		Q8N3U4	[R].QAAECHPPVGR.[G]	1xCarbamidomethyl [C5]	0	1	1221.58		P35232	[R].NVPVITGSK.[D]		0	1	914.531		Q14315
Q13885; P07437; P68371	[K].LTTPTYGDLNHLVSATMSGVTTCLR.[F]	1xCarbamidomethyl [C23]	0	3	2708.34		O00625	[K].NLDPFLLFDEFK.[G]		0	1	1497.76		P02100	[K].LVSAVAIALAHK.[Y]		0	1	1192.74		P35579	[R].LTEMETLQSQLMAEK.[L]		0	1	1751.86		Q14444	[R].QFMAETQFTSGEK.[E]		0	1	1503.68		Q9NW64	[R].QAAEVAAEK.[S]		0	1	916.473		P25705	[R].NVQAEEMVEFSSGLK.[G]		0	2	1667.79		P09417
Q13885; P07437; P68371	[K].LTTPTYGDLNHLVSATMSGVTTCLR.[F]	1xCarbamidomethyl [C23]; 1xOxidation [M17]	0	2	2724.33		Q96EP5	[R].NIDPKPCTPR.[G]	1xCarbamidomethyl [C7]	0	1	1197.6		Q13492	[K].LVSDDLDSSLANLVGNLGIGNGTTK.[N]		0	2	2473.28		P60900	[K].ITENIGCVMTGMTADSR.[S]	1xCarbamidomethyl [C7]	0	1	1855.83		P14868	[K].QFPCEPFK.[F]	1xCarbamidomethyl [C4]	0	1	1052.49		Q13492	[K].QAALEEEQAR.[L]		0	1	1144.56		P42704	[K].NVQGIIEILK.[G]		0	1	1126.68		Q9UQ35
Q9BUF5	[K].LTTPTYGDLNHLVSATMSGVTTSLR.[F]		0	1	2635.34		Q9BSJ2	[R].NLDPLVYLLSK.[L]		0	1	1274.74		P54819	[K].LVSDEMVVELIEK.[N]		0	1	1503.8		Q9BRF8	[R].LTEQAVQAINK.[L]		0	1	1214.67		P61011	[R].QFQQGAAGNMK.[G]		0	1	1179.56		P43246	[R].QAANLQDCYR.[L]	1xCarbamidomethyl [C8]	0	1	1238.56		P36873	[K].NVQLQENEIR.[G]		0	1	1242.64		Q01518
P07814	[K].LTVAENEAETK.[L]		0	2	1204.61		P61758	[K].NLDSLEEDLDFLR.[D]		0	1	1578.76		Q5UIP0	[R].LVSDIIDPVALEIPLSK.[N]		0	2	1822.06		P42285	[K].LTEQLAGPLR.[Q]		0	1	1097.63		Q9NR50	[K].QFSSASSQQGQEEK.[E]		0	1	1540.69		O75400	[K].QAAPPIELDAVWEDIR.[E]		0	2	1822.93		P62136	[K].NVQLTENEIR.[G]		0	1	1215.63		Q5BKZ1
O14818	[KR].LTVEDPVTVEYITR.[FY]		0	1	1634.86		P12270	[R].NLDVQLLDTK.[R]		0	2	1158.64		P05787	[K].LVSESSDVLPK.[-]		0	2	1173.64		P02545	[R].ITESEEVVSR.[E]		0	1	1148.58		P60842; Q14240	[RK].QFYINVER.[E]		0	1	1068.55		Q9Y265	[K].QAASGLVGQENAR.[E]		0	2	1300.66		Q15645	[R].NVQSVSIIDTELK.[V]		0	1	1445.78		Q9BVP2
O43583	[K].LTVENSPK.[Q]		0	1	887.483		P17174	[K].NLDYVATSIHEAVTK.[I]		0	1	1660.85		P11766	[K].LVSEYMSK.[K]		0	2	956.476		P14625	[R].LTESPCALVASQYGWSGNMER.[I]	1xCarbamidomethyl [C6]	0	1	2356.07		Q15365	[R].QGANINEIR.[Q]		0	2	1014.53		P38646	[R].QAASSLQQASLK.[L]		0	1	1231.66		Q15393	[K].NVSEELDR.[T]		0	1	961.459		Q9UBI1
O75179	[R].LTSSVSCALDEAAAALTR.[M]	1xCarbamidomethyl [C7]	0	2	1835.92		Q9Y3I0	[R].NLDFQDVLDK.[L]		0	3	1206.6		O75874	[R].LVSGWVKPIIIGR.[H]		0	1	1437.89		Q96A49	[K].ITESVAETAQTIK.[K]		0	1	1390.74		P32929	[K].QGAPGQHSGFEYSR.[S]		0	1	1520.69		P34897	[K].QACTPMFR.[E]	1xCarbamidomethyl [C3]	0	1	1010.45		P52292	[R].NVSSFPDDATSPLQENR.[N]		0	1	1876.87		P11142
P49588	[R].IVAVTGAEAQK.[A]		0	2	1086.62		P50579	[K].NLCDLGIVDPYPPLCDIK.[G]	2xCarbamidomethyl [C3; C15]	0	1	2102.03		P10809	[K].LVQDVANNTNEEAGDGTTTATVLAR.[S]		0	1	2560.25		Q9Y5J7	[K].LTETCFLDCVK.[D]	2xCarbamidomethyl [C5; C9]	0	1	1385.64		Q9NRX4	[K].QGCDCECLGGGR.[I]	3xCarbamidomethyl [C3; C5; C7]	0	2	1368.51		P49915	[R].QADFEAHNILR.[E]		0	3	1313.66		P50213	[R].NVTAIQGPGGK.[W]		0	1	1041.57		P11142
P27824	[R].IVDDWANDGWGLK.[K]		0	1	1488.71		P42704	[R].NLLESYHVPELIK.[D]		0	3	1554.85		P50990	[R].LVPGGGATEIELAK.[Q]		0	3	1354.76		Q9H307	[K].LTEVPVEPVLTVHPESK.[S]		0	1	1874.03		Q9P2J5	[R].QGDNCDSIIR.[R]	1xCarbamidomethyl [C5]	0	1	1177.53		Q14694	[R].QADFVQTPITGIFGGHIR.[S]		0	1	1957.03		Q9Y3I0	[K].NVTDVVNTCHDAGISK.[K]	1xCarbamidomethyl [C9]	0	1	1729.82		O14737
O95400	[K].LVDPVAGSGGPGSR.[F]		0	1	1268.66		E9PAV3	[K].NILFVITKPDVYK.[S]		0	3	1549.9		Q08J23	[K].IVPEGEWGQFMDALR.[E]		0	3	1747.85		P31939	[K].LTEVSISSDAFFPFR.[D]		0	2	1715.86		Q9Y3F4	[R].QGDTGDWIGTFLGHK.[G]		0	1	1631.78		P40227	[K].QADLYISEGLHPR.[I]		0	2	1498.76		P46783	[K].NVPNLHVMK.[A]		0	2	1051.57		Q14980
P53597	[K].LVGGTTPGK.[G]		0	2	829.478		P23193	[K].NIPMTLELLQSTR.[I]		0	1	1515.82		P49589	[K].LVPEAVGDQK.[A]		0	2	1055.57		Q10567; P63010	[K].ITEYLCEPLR.[K]	1xCarbamidomethyl [C6]	0	1	1293.65		O43707	[R].QGEAEFNR.[I]		0	1	950.433		O43175	[K].QADVNLVNAK.[L]		0	1	1071.58		P61981	[K].NVTELNEPLSNEER.[N]		0	1	1643.79		P49792
P35580	[R].IVGLDQVTGMTETAFGSAYK.[T]		0	1	2088.03		O15355	[K].NLPPEEQMISALPDIK.[V]		0	1	1794.93		P48556	[K].LVLLELNFLPTTGTK.[L]		0	3	1658.97		Q9NVM9	[K].ITEYQHEAR.[T]		0	1	1146.55		P11586	[K].QGFGNLPICMAK.[T]	1xCarbamidomethyl [C9]	0	1	1335.65		P03928	[K].NYNKPWEPK.[W]		0	1	1175.58		P36578	[K].NVTLPAVFK.[A]		0	1	988.583		P35580
O95989	[R].LVGIFENQER.[K]		0	1	1204.63		P12956	[R].NIPPYFVALVPQEEELDDQK.[I]		0	2	2344.17		Q15393	[R].IVILEYQPSK.[N]		0	1	1189.68		Q12904	[R].ITFDAFPGEPDKELNPK.[K]		1	1	1917.96		P52272	[K].QGGGGGGGSVPGIER.[M]		0	1	1284.63		Q13616	[K].NYLTNLLK.[D]		0	2	978.562		P53618	[R].NVTVQPDDPISFMQLTAK.[N]		0	1	2004.01		Q9BWF3
P21333	[K].IVGPSGAAVPCK.[V]	1xCarbamidomethyl [C11]	0	5	1155.62		Q9NX24	[R].NLPYVYIPSK.[T]		0	2	1193.66		P51148	[K].LVLLGESAVGK.[S]		0	2	1085.66		P30626	[K].ITFDDYIACCVK.[L]	2xCarbamidomethyl [C9; C10]	0	1	1504.68		Q06830	[K].QGGLGPMNIPLVSDPK.[R]	1xOxidation [M7]	0	1	1638.85		Q16539	[R].NYIQSLTQMPK.[M]		0	1	1322.68		P27816	[K].NVVLPTETEVAPAK.[D]		0	2	1467.81		Q01581
Q99714	[R].LVGQGASAVLLDLPNSGGEAQAK.[K]		0	2	2195.17		P49368	[R].NLQDAMQVCR.[N]	1xCarbamidomethyl [C9]	0	1	1234.57		P45974	[K].IVILPDYLEIAR.[D]		0	1	1414.83		P21796	[K].LTFDSSFSPNTGK.[K]		0	2	1400.67		P84085	[K].QDMPNAMPVSELTDK.[L]		0	1	1675.77		P52815	[K].NYIQGINLVQAK.[K]		0	1	1360.76		Q14254	[K].NVVLQTLEGHLR.[S]		0	1	1378.78		Q99873
P53621	[K].LVGQSIIAYLQK.[K]		0	1	1332.79		P08670	[K].NLQEAEEWYK.[S]		0	1	1309.61		P00338	[K].LVIITAGAR.[Q]		0	3	913.583		P45880	[K].LTFDTTFSPNTGK.[K]		0	1	1428.7		P41091	[R].QDLTTLDVTK.[L]		0	1	1133.6		P62136	[K].NVQLTENEIR.[G]		0	1	1215.63		P55084	[R].NVVVVDGVR.[T]		0	1	956.552		Q9NQ29; Q9Y383
Q3YEC7	[K].LVGSDQAPGR.[D]		0	1	999.522		Q9NQP4	[K].NLQEEIDALESR.[V]		0	1	1416.7		P04406	[K].LVINGNPITIFQER.[D]		0	8	1613.9		O00410	[K].ITFLLQAIR.[N]		0	1	1074.67		Q92598	[K].QDLPSLDEKPR.[I]		0	1	1297.67		O60271	[R].NVSTGSAENEEK.[S]		0	1	1264.57		P13796	[R].NWMNSLGVNPR.[V]		0	1	1287.63		P48444
Q9BQG0	[K].LVGSVNLFSDENVPR.[L]		0	1	1645.85		Q92759	[R].NLQEFLGGLSPGVLDR.[L]		0	1	1714.91		Q99459	[K].LVLPAPQISDAELQEVVK.[V]		0	1	1949.1		Q9NQG5	[K].LTFLYLANDVIQNSK.[R]		0	1	1738.94		P22626	[R].NYYEQWGK.[L]		0	2	1087.48		P50213	[R].NVTAIQGPGGK.[W]		0	2	1041.57		Q9Y4E8	[K].NYDYSEPGR.[N]		0	1	1100.46		P02545
P51665	[R].IVGWYHTGPK.[L]		0	2	1157.61		Q8N1F7	[R].NLQEIQQAGER.[L]		0	1	1285.65		P42285	[K].IVIPNEESVVIYYK.[I]		0	1	1665.91		Q15185	[K].LTFSCLGGSDNFK.[H]	1xCarbamidomethyl [C5]	0	1	1445.67		Q9Y3C1	[K].NYYQDTPK.[Q]		0	2	1028.47		Q9Y3I0	[K].NVTDVVNTCHDAGISK.[K]	1xCarbamidomethyl [C9]	0	1	1729.82		Q9BZZ5	[R].NYGILADATEQVGQHK.[D]		0	2	1743.87		O00299
Q9NZ45	[K].IVHAFDMEDLGDK.[A]		0	1	1489.7		P54577	[R].NLQEVLGEEK.[L]		0	1	1158.6		P26885	[K].LVIPSELGYGER.[G]		0	1	1332.72		P22102	[R].ITEGDVVVGIASSGLHSNGFSLVR.[K]		0	1	2414.27		Q8N3U4	[R].QAAECHPPVGR.[G]	1xCarbamidomethyl [C5]	0	1	1221.58		P61981	[K].NVTELNEPLSNEER.[N]		0	1	1643.79		Q96QK1	[R].NYLLQCTR.[N]	1xCarbamidomethyl [C6]	0	1	1067.53		Q9H0D6
P02786	[K].LVHANFGTK.[K]		0	1	986.542		P61978	[R].NLPLPPPPPPR.[G]		0	8	1194.7		Q08257	[K].IVLQNGAHEVFNHR.[E]		0	1	1633.86		O00330	[K].LTEDEEGNAK.[L]		0	1	1105.5		Q13492	[K].QAALEEEQAR.[L]		0	3	1144.56		Q15029	[R].NVTLCGHLHHGK.[T]	1xCarbamidomethyl [C5]	0	1	1372.69		P28482	[R].NYLLSLPHK.[N]		0	3	1084.61		P52948
Q4VC31	[R].IVHELNTTVPTASFAGK.[I]		0	1	1784.95		Q04828	[K].NLQLDYVDLYLIHFPVSVKPGEEVIPK.[D]		0	1	3125.69		Q5UIP0	[K].LVLSLEPLEHPLISSPSFFSK.[H]		0	2	2340.28		P52815	[R].LTEAKPVDK.[V]		0	1	1000.57		P43246	[R].QAANLQDCYR.[L]	1xCarbamidomethyl [C8]	0	1	1238.56		P36578	[K].NVTLPAVFK.[A]		0	1	988.583		Q15029	[R].NVTLCGHLHHGK.[T]	1xCarbamidomethyl [C5]	0	1	1372.69		O75694
Q92621	[K].LVGDFTHDQSISQK.[L]		0	1	1574.78		Q00610	[R].NLQNLLILTAIK.[A]		0	2	1353.85		Q96KP1	[K].LVLSQLPNFWK.[L]		0	1	1344.77		Q00610	[K].LTDQLPLIIVCDR.[F]	1xCarbamidomethyl [C11]	0	1	1555.85		Q9Y265	[K].QAASGLVGQENAR.[E]		0	1	1300.66		P53618	[R].NVTVQPDDPISFMQLTAK.[N]		0	1	2004.01		P49792; A6NKT7	[K].NSIPEPIDPLFK.[H]		0	1	1369.74		O60610
Q9NXG2	[K].LVHHILQDMYK.[T]		0	1	1396.74		Q9BV40	[R].NLQSEVEGVK.[N]		0	3	1102.57		P30405	[K].IVITDCGQLS.[-]	1xCarbamidomethyl [C6]	0	1	1105.56		Q13492	[R].ITAAQHSVTGSAVSK.[T]		0	1	1456.78		P38646	[R].QAASSLQQASLK.[L]		0	2	1231.66		P55084	[R].NVVVVDGVR.[T]		0	2	956.552		P41252	[K].NVIVNGLVLASDGQK.[M]		0	2	1526.85		P20700
Q9BXP5	[R].IVHSLDYYNTCEYPNEDEMPNR.[C]	1xCarbamidomethyl [C11]	0	1	2759.17		Q9BXJ9	[R].NLQTCMEVLEALYDGSLGDCK.[E]	2xCarbamidomethyl [C5; C20]	0	3	2416.08		P41091	[K].IVLTNPVCTEVGEK.[I]	1xCarbamidomethyl [C8]	0	1	1558.81		Q8WZA0	[K].LTADDEAFLSANAGAILSQFEK.[V]		0	2	2311.15		P34897	[K].QACTPMFR.[E]	1xCarbamidomethyl [C3]	0	1	1010.45		Q9UNN5	[R].NVYDLTSIPVR.[H]		0	1	1276.69		Q7L576	[K].NVIQSVLQAIR.[K]		0	2	1240.74		Q15006
Q9UQ80	[R].LVKPGNQNTQVTEAWNK.[V]		0	2	1927		P68036	[R].NIQVDEANLLTWQGLIVPDNPPYDK.[G]		0	1	2852.45		Q06203	[R].IVLVDDSIVR.[G]		0	1	1128.66		P46940	[R].LTAEEMDER.[R]		0	1	1093.48		P49915	[R].QADFEAHNILR.[E]		0	2	1313.66		P42704	[K].NVQGIIEILK.[G]		0	2	1126.68		P55209	[K].NVDLLSDMVQEHDEPILK.[H]		0	3	2095.04		P07814
P62081	[K].IVKPNGEKPDEFESGISQALLELEMNSDLK.[A]		0	3	3330.68		Q8WUM4	[K].NIQVSHQEFSK.[M]		0	1	1316.66		P61586	[K].LVIVGDGACGK.[T]	1xCarbamidomethyl [C9]	0	1	1088.58		Q9Y3B4	[K].ITAEEMYDIFGK.[Y]		0	1	1416.67		P40227	[K].QADLYISEGLHPR.[I]		0	1	1498.76		Q5VT52	[R].NVYPEEMIVALR.[E]		0	1	1433.75		O94826	[K].NVDLSTFYQNR.[A]		0	1	1356.65		P54727
P62081	[K].IVKPNGEKPDEFESGISQALLELEMNSDLK.[A]	1xOxidation [M25]	0	2	3346.67		Q00013	[R].NISANEFLEFGSYQGNMFGTK.[F]		0	1	2354.08		P62826	[K].LVLVGDGGTGK.[T]		0	2	1015.58		P09661	[K].LTAELIEQAAQYTNAVR.[D]		0	2	1890.99		P55786	[K].QADMQEEK.[N]		0	1	978.42		Q15008	[K].NWQYQETIK.[K]		0	1	1209.59		Q99733	[R].NVDMLSELVQEYDEPILK.[H]		0	1	2135.06		Q92598
O75439	[R].IVLAAAGGVSHDELLDLAK.[F]		0	1	1892.05		Q96B49	[R].NLSDIDLMAPQPGV.[-]		0	1	1469.73		P24928	[K].LVIVNGDDPLSR.[Q]		0	1	1297.71		P55036	[K].LTAFVNTLNGK.[D]		0	1	1177.66		O43175	[K].QADVNLVNAK.[L]		0	1	1071.58		Q9Y2Z0	[K].NYAAALETFTEGQK.[L]		0	1	1542.74		Q7L0Y3	[R].NVDPFHIYFCNLK.[I]	1xCarbamidomethyl [C10]	0	1	1666.8		P46776
Q9BVJ6	[K].LVLADLLEPVK.[T]		0	1	1209.75		P61204	[K].NISFTVWDVGGQDK.[I]		0	1	1565.76		Q15291	[R].IVIWDFLTR.[G]		0	1	1162.66		P62266	[K].ITAFVPNDGCLNFIEENDEVLVAGFGR.[K]	1xCarbamidomethyl [C10]	0	1	2996.45		O00410	[K].QAEETYENIPGQSK.[I]		0	1	1593.74		Q9Y6E2	[R].NYAQVFNK.[L]		0	1	983.495		Q9UBU8	[K].NVDSILEDYANYK.[K]		0	1	1543.73		P0DMV9
Q96G03	[R].IVLANDPDADR.[L]		0	1	1198.61		Q8IZL8	[K].NISLHGDGPLR.[L]		0	1	1178.63		P33991	[K].LVIWGTDVNVAACK.[E]	1xCarbamidomethyl [C13]	0	1	1545.81		O75643	[R].LTAIDILTTCAADIQR.[Q]	1xCarbamidomethyl [C10]	0	3	1774.94		Q9NWB6	[R].QAELAAQK.[A]		0	1	858.468		P61201	[K].NYDESGSPR.[R]		0	1	1024.43		P61221	[R].NVEDLSGGELQR.[F]		0	1	1316.64		P11142
P15104	[K].LVLCEVFK.[Y]	1xCarbamidomethyl [C4]	0	1	1007.56		O15226	[K].NLSNPEMTSGSDK.[I]		0	1	1379.61		P26358	[K].LVMAGETTNSR.[G]		0	2	1178.58		Q9Y224	[K].LTALDYHNPAGFNCK.[D]	1xCarbamidomethyl [C14]	0	2	1720.81		O75347	[K].QAEILQESR.[M]		0	2	1073.56		Q9NV06	[R].NYDPALHPFEVPR.[E]		0	2	1554.77		Q96HS1	[R].NVESGEEELASK.[L]		0	1	1291.6		P11142
P61081	[K].LVICPDEGFYK.[S]	1xCarbamidomethyl [C4]	0	1	1340.66		P07814	[K].NLQMWEEMK.[K]		0	1	1208.54		P02768	[K].LVNEVTEFAK.[T]		0	1	1149.62		Q9H6Z4	[R].ITAMDTEDQGVK.[V]		0	2	1307.61		Q6NZI2	[R].QAEMEGAVQSIQGELSK.[L]		0	1	1804.87		Q9Y4E8	[K].NYDYSEPGR.[N]		0	2	1100.46		P60953	[K].NVFDEAILAALEPPEPK.[K]		0	5	1852.97		Q9NRW3
P55060	[K].LVLDAFALPLTNLFK.[A]		0	4	1674.98		P82673	[R].NILETLLQMK.[A]		0	1	1202.68		P0DMV9	[R].LVNHFVEEFK.[R]		0	3	1261.66		Q92621	[R].LTAPEDVFSK.[L]		0	1	1106.57		P54819	[R].QAEMLDDLMEK.[R]		0	2	1322.6		Q9BZZ5	[R].NYGILADATEQVGQHK.[D]		0	2	1743.87		P55072	[K].NVFIIGATNRPDIIDPAILRPGR.[L]		0	3	2518.43		Q92973
Q00610	[K].IVLDNSVFSEHR.[N]		0	1	1415.73		Q7KZF4	[R].NLPGLVQEGEPFSEEATLFTK.[E]		0	2	2306.16		Q7RTV0	[K].IVNLGSSK.[T]		0	2	817.478		P78527	[K].ITAQSIEELCAVNLYGPDAQVDR.[S]	1xCarbamidomethyl [C10]	0	1	2562.25		Q9NRX1	[R].QAEQLSAAGEGGDAGR.[M]		0	1	1516.7		Q9BUJ2	[R].NYILDQTNVYGSAQR.[R]		0	1	1741.85		Q92900	[R].NVFLLGFIPAK.[A]		0	1	1218.72		P18206
O14980	[K].LVLDSIIWAFK.[H]		0	3	1304.76		P52272	[R].NLPFDFTWK.[M]		0	1	1167.58		Q96AG4	[R].LVNLQHLDLLNNK.[L]		0	1	1533.87		Q9HB71	[K].ISNYGWDQSDK.[F]		0	2	1312.58		P05114	[K].QAEVANQETK.[E]		0	1	1117.55		Q96QK1	[R].NYLLQCTR.[N]	1xCarbamidomethyl [C6]	0	1	1067.53		Q9Y2L1	[R].NVIVLQTVLQEVR.[N]		0	1	1510.9		P25786
Q9Y5J1	[R].LVHLPSCTVFSNFPVIK.[N]	1xCarbamidomethyl [C7]	0	1	1958.06		P15531	[R].NIIHGSDSVESAEK.[E]		0	3	1485.72		Q92900	[K].LVNTINPGAR.[F]		0	1	1054.6		Q14980	[R].LTAQVASLTSELTTLNATIQQQDQELAGLK.[Q]		0	1	3185.69		Q9UHX1	[R].QAFAPFGPIK.[S]		0	1	1075.59		P28482	[R].NYLLSLPHK.[N]		0	2	1084.61		P50990	[K].NVGLDIEAEVPAVK.[D]		0	1	1453.79		P61289
Q8WVM8	[K].LTSAVSSLPELLEK.[K]		0	1	1486.84		P22392	[R].NIIHGSDSVK.[S]		0	1	1069.56		Q9H583	[K].LVPDLLAIVQR.[K]		0	3	1236.77		P04183	[K].LTAVCMECFR.[E]	2xCarbamidomethyl [C5; C8]	0	1	1286.57		P26641	[R].QAFPNTNR.[W]		0	3	947.469		P13796	[R].NWMNSLGVNPR.[V]		0	1	1287.63		P53634	[R].NVHGINFVSPVR.[N]		0	1	1338.73		Q9Y2W1
P07910	[K].IVGCSVHK.[G]	1xCarbamidomethyl [C4]	0	1	899.477		P14625	[K].NLLHVTDTGVGMTR.[E]		0	1	1513.78		P41091	[K].IVSLFAEHNDLQYAAPGGLIGVGTK.[I]		0	2	2570.36		P51532	[R].LTCEEEEEK.[MI]	1xCarbamidomethyl [C3]	0	1	1166.49		P62993	[R].NYVTPVNR.[N]		0	2	962.505		O00410	[K].QAEETYENIPGQSK.[I]		0	1	1593.74		O60884	[K].NVLCSACSGQGGK.[S]	2xCarbamidomethyl [C4; C7]	0	1	1337.59		P62314
P54136	[K].IVFVPGCSIPLTIVK.[S]	1xCarbamidomethyl [C7]	0	1	1642.96		Q96QK1	[K].NIIIALIDR.[L]		0	3	1040.65		O43707	[K].LVSIGAEEIVDGNAK.[M]		0	1	1514.81		P25705	[R].LTDADAMK.[Y]	1xOxidation [M7]	0	2	880.408		Q13243	[R].QAGEVTFADAHRPK.[L]		0	1	1526.77		Q13492	[R].NTLFNLSNFLDK.[S]		0	1	1425.74		Q15393	[K].NVIDGDLCEQFNSMEPNK.[Q]	1xCarbamidomethyl [C8]	0	1	2109.92		Q15084
P55265	[K].LVDQSGPPHEPK.[F]		0	3	1303.66		P78527	[K].NLLIFENLIDLK.[R]		0	1	1444.84		P12814	[K].LVSIGAEEIVDGNVK.[M]		0	1	1542.84		P22626	[K].LTDCVVMR.[D]	1xCarbamidomethyl [C4]; 1xOxidation [M7]	0	2	1009.48		P00367	[K].NYTDNELEK.[I]		0	1	1125.51		P43243	[K].NTHCSSLPHYQK.[L]	1xCarbamidomethyl [C4]	0	1	1471.67		Q01813	[R].NVIFQPVAELK.[K]		0	3	1257.72		Q03701
Q9BTW9	[R].LVDVVAVILK.[A]		0	2	1068.7		P35658	[K].NLLIQNKPGDDPNK.[I]		0	1	1565.83		Q9UPU5	[R].LVSIPELLSAVK.[L]		0	1	1268.78		P18206	[R].LTDELAPPKPPLPEGEVPPPRPPPPEEK.[D]		0	2	3023.61		P67809	[R].NYQQNYQNSESGEK.[N]		0	1	1688.71		P25786	[R].NQYDNDVTVWSPQGR.[I]		0	1	1778.81		P37802	[K].NVIGLQMGTNR.[G]		0	1	1202.63		O75533
P23919	[K].LVEALCAAGHR.[A]	1xCarbamidomethyl [C6]	0	1	1196.62		P27708	[K].NILLTIGSYK.[N]		0	1	1121.66		Q99798	[K].IVYGHLDDPASQEIER.[G]		0	1	1841.9		Q14137	[R].LTDEQVALVR.[R]		0	1	1143.64		P55084	[R].NVVVVDGVR.[T]		0	2	956.552		P61289	[R].NQYVTLHDMILK.[N]		0	2	1474.77		P49368	[R].NVLLDPQLVPGGGASEMAVAHALTEK.[S]		0	1	2617.37		P42166
P25398	[K].LVEALCAEHQINLIK.[V]	1xCarbamidomethyl [C6]	0	1	1750.95		Q9H9B4	[R].NILLTNEQLESAR.[K]		0	1	1500.8		P02786	[R].LVYLVENPGGYVAYSK.[A]		0	1	1771.93		P05771	[K].LTDFNFLMVLGK.[G]		0	2	1397.75		Q9UNN5	[R].NVYDLTSIPVR.[H]		0	1	1276.69		Q9Y2W1	[R].NREEEWDPEYTPK.[S]		1	1	1692.75		P49368	[R].NVLLDPQLVPGGGASEMAVAHALTEK.[S]	1xOxidation [M17]	0	1	2633.36		P30086
O95782	[R].LVECLETVLNK.[A]	1xCarbamidomethyl [C4]	0	1	1317.71		O75947	[K].NLIPFDQMTIEDLNEAFPETK.[L]		0	1	2465.19		O00764	[R].LVYVCDPVLGDK.[W]	1xCarbamidomethyl [C5]	0	1	1377.71		O95347	[K].ITDGLHALQEASNK.[D]		0	1	1496.77		Q99541	[K].NVYSANQK.[I]		0	1	923.458		P62314	[K].NREPVQLETLSIR.[G]		1	3	1554.86		Q9Y6G9	[K].NVLLLGEDGAGK.[T]		0	1	1185.65		Q9NQW7
P55060	[R].IVEDEPNK.[I]		0	1	943.473		P48147	[K].NILQLHDLTTGALLK.[T]		0	1	1649.96		Q12788	[K].LWALPQCQLLGVFSGHR.[R]	1xCarbamidomethyl [C7]	0	1	1982.04		A0A0B4J2D5	[K].ITDLANLSAANHDAAIFPGGFGAAK.[N]		0	1	2442.24		P53634	[R].NWACFTGK.[K]	1xCarbamidomethyl [C4]	0	1	983.44		Q15084	[K].NRPEDYQGGR.[T]		0	5	1191.55		P00492	[K].NVLIVEDIIDTGK.[T]		0	2	1428.79		Q14498
O14530	[K].LVEEHLDSEIQK.[L]		0	1	1439.74		P36578	[R].NIPGITLLNVSK.[L]		0	1	1268.76		Q12788	[K].LWALQDFSCLK.[T]	1xCarbamidomethyl [C9]	0	1	1380.7		O95861	[K].LTDIHGNVLQYHK.[D]		0	1	1537.81		P13796	[R].NWMNSLGVNPR.[V]		0	1	1287.63		Q03701	[K].NRPEPHSDENGSTTPK.[V]		0	1	1765.81		P07602	[K].NVIPALELVEPIK.[K]		0	1	1434.86		P49792
O95747	[K].IVEEPQSNR.[S]		0	2	1071.54		Q8WXX5	[R].NIIQQAIDAGEVPSYNAFVK.[E]		0	3	2177.12		P13639	[K].IWCFGPDGTGPNILTDITK.[G]	1xCarbamidomethyl [C3]	0	2	2105.04		Q9Y333	[K].LTDISVTDPEK.[Y]		0	2	1217.63		Q9Y2Z0	[K].NYAAALETFTEGQK.[L]		0	1	1542.74		P31930	[K].NRPGSALEK.[E]		0	4	971.527		P35659	[K].NVGQFSGFPFEK.[G]		0	1	1356.66		Q14978
Q13148	[R].LVEGILHAPDAGWGNLVYVVNYPK.[D]		0	1	2624.39		Q9NZ63	[K].NIISTEDAK.[A]		0	2	990.51		P04818	[K].IWDANGSR.[D]		0	2	918.443		Q9Y3D8	[K].LTDNIQCEIFQVLYEEATASYK.[E]	1xCarbamidomethyl [C7]	0	1	2635.26		Q9Y6E2	[R].NYAQVFNK.[L]		0	1	983.495		O75533	[R].NRPLSDEELDAMFPEGYK.[V]		0	2	2110.97		P52815	[K].NYIQGINLVQAK.[K]		0	1	1360.76		Q8IWX8
Q92598	[K].LVEHFCAEFK.[T]	1xCarbamidomethyl [C6]	0	1	1279.61		O43172	[R].NILSVVGTDALK.[K]		0	1	1229.71		Q13347	[R].LWDCETGK.[Q]	1xCarbamidomethyl [C4]	0	1	1008.45		O75533	[K].LTATPTPLGGMTGFHMQTEDR.[T]		0	1	2261.07		P61201	[K].NYDESGSPR.[R]		0	1	1024.43		P42166	[R].NRPPLPAGTNSK.[G]		0	3	1251.68		O14737	[R].NSILAQVLDQSAR.[A]		0	1	1414.76		P54577
Q7Z3B4	[K].LVEHGLNETIHIR.[G]		0	2	1530.84		P78527	[K].NLLTVTSSDEMMK.[S]		0	1	1468.7		Q9GZS3	[R].LWDLENGK.[Q]		0	2	974.494		O00170	[K].LPVWETIVCTMR.[E]	1xCarbamidomethyl [C9]	0	1	1504.77		Q13501	[K].NYDIGAALDTIQYSK.[H]		0	1	1671.82		P30086	[K].NRPTSISWDGLDSGK.[L]		0	3	1632.8		P11142	[K].NSLESYAFNMK.[A]		0	3	1303.6		P54920
P02545	[R].LVEIDNGK.[Q]		0	2	887.483		Q9Y4L1	[K].NINADEAAAMGAVYQAAALSK.[A]		0	1	2079.02		Q9NVJ2	[K].IWDIGGQPR.[F]		0	4	1041.55		P17987	[K].MLVDDIGDVTITNDGATILK.[L]		0	3	2104.08		Q9Y4E8	[K].NYDYSEPGR.[N]		0	2	1100.46		O94880	[K].NSAEEEVLSSEK.[Q]		0	1	1321.61		Q12769	[R].NPIHAIGLLIR.[E]		0	1	1216.75		Q9Y696
Q9BY32	[K].IVFVTGNAK.[K]		0	2	948.551		P61970	[K].NINDAWVCTNDMFR.[L]	1xCarbamidomethyl [C8]	0	1	1755.76		Q6RFH5	[K].IWDLQGSEEPVFR.[A]		0	1	1575.78		P38919	[K].MLVLDEADEMLNK.[G]		0	1	1520.73		O95861	[R].NYDYYASR.[V]		0	1	1051.45		Q9NQW7	[K].NSAESEGMR.[R]		0	1	980.41		Q9UNQ2	[K].NPLIINSIIDK.[A]		0	2	1239.73		P49588
Q6P2E9	[R].IVELPAPADFLSLSSETKPK.[L]		0	1	2142.17		Q9UIA9	[K].NLNLNDESQHGLLMQLLK.[L]		0	1	2080.09		O75533	[K].IWDPTPSHTPAGAATPGR.[G]		0	3	1831.91		P11142	[K].NQVAMNPTNTVFDAK.[R]	1xOxidation [M5]	0	1	1665.79		Q9BZZ5	[R].NYGILADATEQVGQHK.[D]		0	2	1743.87		O75643	[R].NSAFESLYQDK.[F]		0	2	1301.6		Q8NC51	[K].NPLPPSVGVVDK.[K]		0	2	1221.68		Q9UBQ7
O75190	[R].IVENGQER.[V]		0	1	944.48		P33991	[R].NLNPEDIDQLITISGMVIR.[T]		0	2	2141.13		Q8IWA0	[K].LWDYIDGILIK.[T]		0	1	1348.75		Q9NRW3	[R].NQVDSETHCHAER.[C]	1xCarbamidomethyl [C9]	0	2	1582.67		Q9BUJ2	[R].NYILDQTNVYGSAQR.[R]		0	1	1741.85		Q14498	[K].NSAQGNVYVK.[C]		0	2	1079.55		P14866	[K].NPNGPYPYTLK.[L]		0	2	1263.64		P31150; P50395
Q16401	[R].IVENSDAVTEILNNAELLK.[Q]		0	2	2085.11		P52732	[K].NLNSLFNNMEELIK.[D]		0	1	1678.85		P14314	[K].LWEEQLAAAK.[A]		0	1	1158.62		Q92973	[K].NQVGDENWR.[R]		0	2	1117.5		Q96QK1	[R].NYLLQCTR.[N]	1xCarbamidomethyl [C6]	0	2	1067.53		Q7L2J0	[R].NSCNVGGGGGGFK.[H]	1xCarbamidomethyl [C3]	0	1	1210.53		P55010	[K].NPPENSDSGTGK.[K]		0	3	1202.53		P49959
A5YKK6	[R].IVEPPENIQEK.[I]		0	1	1295.68		O14980	[K].NLNTLCWAIGSISGAMHEEDEK.[R]	1xCarbamidomethyl [C6]	0	2	2475.13		Q12904	[K].IWEQIQPDLHTNDECVATYK.[G]	1xCarbamidomethyl [C15]	0	1	2460.15		P25786	[R].NQYDNDVTVWSPQGR.[I]		0	1	1778.81		P28482	[R].NYLLSLPHK.[N]		0	3	1084.61		P83916	[K].NSDEADLVPAK.[E]		0	2	1158.56		Q9BUJ2	[R].NPPGASTYNK.[N]		0	2	1048.51		P17174
O00571	[R].IVEQDTMPPK.[G]		0	2	1157.59		P31939	[R].NIPEDNADMAR.[L]		0	1	1245.55		P49593	[R].LWEVAGQWQK.[Q]		0	1	1244.64		P61289	[R].NQYVTLHDMILK.[N]		0	2	1474.77		P52815	[K].NYIQGINLVQAK.[K]		0	1	1360.76		P49792	[K].NSDIEQSSDSK.[V]		0	1	1209.52		Q16629; P84103	[R].NPPGFAFVEFEDPR.[D]		0	4	1621.76		P20700
P52815	[K].LVESLPQEIK.[A]		0	1	1155.66		P46821	[K].NLISPDLGVVFLNVPENLK.[N]		0	2	2081.16		Q96J01	[K].LWEVQCESPTFTVAWHPK.[R]	1xCarbamidomethyl [C6]	0	1	2215.06		Q9Y2W1	[R].NREEEWDPEYTPK.[S]		1	1	1692.75		P07384	[R].NYLSIFR.[K]		0	1	912.494		Q14978	[K].NSEEEEEEK.[K]		0	4	1122.44		Q5TDH0	[R].NPPLAEALLSGDLEK.[F]		0	1	1566.84		O00410
P38159	[R].IVEVLLMK.[D]		0	2	944.585		O43390	[R].NLATTVTEEILEK.[S]		0	2	1460.78		Q15029	[R].LWGDIYFNPK.[T]		0	1	1252.64		P09874	[K].NREELGFRPEYSASQLK.[G]		1	2	2024.02		Q13616	[K].NYLTNLLK.[D]		0	1	978.562		P42285	[K].NSEEQYNK.[I]		0	1	1011.44		O00629; O00505	[R].NPPIDDLIK.[S]		0	1	1024.57		Q53GS9
P04181	[K].IVFAAGNFWGR.[T]		0	1	1237.65		Q8WUM4	[K].NLATAYDNFVELVANLK.[E]		0	3	1894.99		Q9UNX4	[K].IWGLDFGDCHK.[S]	1xCarbamidomethyl [C9]	0	3	1347.62		P62314	[K].NREPVQLETLSIR.[G]		1	3	1554.86		P03928	[K].NYNKPWEPK.[W]		0	1	1175.58		P07814	[R].NSEPAGLETPEAK.[V]		0	2	1342.65		O15042	[K].NPPNQSSNERPPSLLVIETK.[K]		0	1	2220.16		Q14137
Q8N543	[K].LVFFEVSPVSFHQVSEVLSEEK.[S]		0	1	2536.3		O60506	[R].NLANTVTEEILEK.[A]		0	3	1473.78		Q9NS69	[R].LWGLTEMFPER.[V]		0	1	1378.68		Q15084	[K].NRPEDYQGGR.[T]		0	5	1191.55		P07384	[R].NYPATFWVNPQFK.[I]		0	1	1611.8		P54577	[K].NSEPEEVIPSR.[L]		0	2	1256.61		Q96AE4	[R].NPPPNADPNMK.[L]		0	1	1194.56		P31040
P00491	[R].LVFGFLNGR.[A]		0	1	1022.58		Q8WUM0	[K].NETIAQEDK.[I]		0	1	1047.5		Q9UHD1	[K].LWGVIDVK.[R]		0	2	929.545		Q03701	[K].NRPEPHSDENGSTTPK.[V]		0	1	1765.81		P41252	[K].NYPDPVSIIQK.[Y]		0	1	1273.68		P18206	[K].NQWIDNVEK.[M]		0	1	1145.56		Q01081	[R].NPQNSSQSADGLR.[C]		0	1	1373.64		Q9UJZ1
Q9NR31; Q9Y6B6	[K].LVFLGLDNAGK.[T]		0	1	1146.65		P09622	[K].NETLGGTCLNVGCIPSK.[A]	2xCarbamidomethyl [C8; C13]	0	2	1819.87		P60709; P0CG38; P68032	[K].IWHHTFYNELR.[V]		0	7	1515.75		P31930	[K].NRPGSALEK.[E]		0	3	971.527		O14818	[K].NYTDEAIETDDLTIK.[L]		0	1	1740.82		Q92973	[K].NQVGDENWR.[R]		0	1	1117.5		O95816	[R].NPQQQESLK.[H]		0	1	1071.54		P53007
Q16531	[K].LVFSNVNLK.[E]		0	1	1033.6		P08397	[K].NEVDLVVHSLK.[D]		0	1	1252.69		Q8NI36	[R].IWIFDGPTGEGR.[L]		0	1	1347.67		O75533	[R].NRPLSDEELDAMFPEGYK.[V]		0	1	2110.97		P12270	[R].QHLEETTQK.[A]		0	2	1113.55		Q9NRW3	[R].NQVDSETHCHAER.[C]	1xCarbamidomethyl [C9]	0	3	1582.67		Q14157	[K].NPSDSAVHSPFTK.[R]		0	2	1386.66		Q5BKZ1
P07384	[K].LVFVHSAEGNEFWSALLEK.[A]		0	1	2176.11		P47897	[K].NEVDMQVLHLLGPK.[L]		0	1	1592.85		Q9NT62	[R].LWLFGYDEQR.[Q]		0	1	1326.65		P42166	[R].NRPPLPAGTNSK.[G]		0	4	1251.68		Q13247; Q08170	[R].QAGEVTYADAHK.[EG]		0	4	1289.61		P11142	[K].NQVAMNPTNTVFDAK.[R]	1xOxidation [M5]	0	1	1665.79		O15027	[R].NPSSAAPVQSR.[G]		0	1	1113.56		P11310
P63241	[K].IVEMSTSK.[T]	1xOxidation [M4]	0	4	910.455		O95232	[K].NEVNGTSEDIK.[S]		0	1	1205.56		Q96T88	[K].LWNEVLASLK.[D]		0	2	1172.67		P30086	[K].NRPTSISWDGLDSGK.[L]		0	2	1632.8		P30101	[K].QAGPASVPLR.[T]		0	3	995.563		Q9H0G5	[R].NQEKPSNSESSLGAK.[H]		0	1	1575.76		P19623	[K].NPSTNFQEPVQPLTQQQVAQMQLK.[Y]		0	1	2754.39		Q15717
P22314	[K].MYPIDFEK.[D]		0	3	1042.49		P49903	[R].NEVSFVIHNLPVLAK.[M]		0	2	1679.95		P63244	[K].LWNTLGVCK.[Y]	1xCarbamidomethyl [C8]	0	1	1090.57		Q9NQW7	[K].NSAESEGMR.[R]		0	1	980.41		Q99961	[R].QAVQILDELAEK.[L]		0	2	1356.74		O60763	[R].NQELLQSQLTEK.[D]		0	2	1430.75		O15067	[R].NPSTVEAFDLAQSNSEHSR.[H]		0	1	2088.96		Q9GZR7
Q9BXL5	[K].MYQEISVLQDNSSK.[I]		0	1	1641.78		Q9BXY0	[R].NEYSLTGLCNR.[S]	1xCarbamidomethyl [C9]	0	1	1326.61		Q5UIP0	[K].LWPLFVK.[L]		0	1	902.55		O75643	[R].NSAFESLYQDK.[F]		0	1	1301.6		P38646	[R].QAVTNPNNTFYATK.[R]		0	1	1568.77		P35241	[K].NQEQLAAELAEFTAK.[I]		0	2	1662.83		Q53GS9	[K].NPTIVNFPITNVDLR.[E]		0	1	1712.93		P27816
A0AVT1	[K].MYSIEPADR.[F]		0	1	1081.5		Q6PI48	[R].NFAADHFNQEILPVFLNANR.[N]		0	3	2330.17		Q14692	[K].LVYAPLSGVGGVLYDK.[D]		0	1	1650.91		Q14498	[K].NSAQGNVYVK.[C]		0	2	1079.55		Q8WXX5	[K].QAYLDFK.[G]		0	1	884.451		Q9Y5Z4	[K].NQEQLLTLASILR.[E]		0	2	1498.86		Q12906; Q96SI9	[K].NPVMELNEK.[R]		0	2	1073.53		O14980
O43707	[K].NVNVQNFHISWK.[D]		0	1	1485.76		P08758	[K].NFATSLYSMIK.[G]		0	1	1274.64		O43172	[K].LWSVPDCNLLHTLR.[G]	1xCarbamidomethyl [C7]	0	2	1723.89		Q7L2J0	[R].NSCNVGGGGGGFK.[H]	1xCarbamidomethyl [C3]	0	1	1210.53		P25789	[K].QAYTQFGGK.[R]		0	2	999.489		P62191	[R].NQEQMKPLEEK.[Q]		0	1	1373.67		P50395	[R].NPYYGGESASITPLEDLYK.[R]		0	1	2117.01		P55209
P46783	[K].NVPNLHVMK.[A]		0	2	1051.57		O95757	[R].NFDEALVDYFCDEFK.[T]	1xCarbamidomethyl [C11]	0	2	1911.81		P35579	[K].LVWVPSDK.[S]		0	2	943.525		P83916	[K].NSDEADLVPAK.[E]		0	1	1158.56		Q9Y570	[K].QCEGITSPEGSK.[S]	1xCarbamidomethyl [C2]	0	1	1292.58		P07814	[K].NQGGGLSSSGAGEGQGPK.[K]		0	1	1587.74		Q9P289	[R].NQAIEELEK.[S]		0	1	1073.55		Q99733
P35232	[R].NVPVITGSK.[D]		0	1	914.531		Q14152	[K].NETDEDGWTTVR.[R]		0	1	1422.61		P54577	[R].LVVVLCNLKPQK.[M]	1xCarbamidomethyl [C6]	0	1	1410.85		P49792; A6NKT7	[K].NSDIEQSSDSK.[V]		0	1	1209.52		Q99460	[K].QCVENADLPEGEK.[K]	1xCarbamidomethyl [C2]	0	1	1488.66		P09651	[R].NQGGYGGSSSSSSYGSGR.[R]		0	1	1694.7		Q03701	[R].NPLFCGAENTSLWELK.[K]	1xCarbamidomethyl [C5]	0	2	1878.91		Q7L0Y3
P25705	[R].NVQAEEMVEFSSGLK.[G]		0	1	1667.79		Q16795	[K].NFDFEDVFVK.[I]		0	2	1259.59		O00231	[R].LVSLYFDTK.[R]		0	1	1085.59		Q14978	[K].NSEEEEEEK.[K]		0	4	1122.44		Q15003	[K].QDAPSQSENK.[K]		0	2	1103.5		P18206	[K].NQGIEEALK.[N]		0	2	1001.53		O95983	[K].NPGVWLNTTQPLCK.[A]	1xCarbamidomethyl [C13]	0	1	1627.83		P61221
P42704	[K].NVQGIIEILK.[G]		0	1	1126.68		Q9P2J5	[R].NFEATLGWLQEHACSR.[T]	1xCarbamidomethyl [C14]	0	1	1918.89		P55072	[R].IVSQLLTLMDGLK.[Q]		0	3	1430.83		Q8IWX8	[R].NSEGWEQNGLYEFFR.[A]		0	2	1875.83		Q9NR30	[K].QDAQSLHGDIPQK.[Q]		0	1	1436.71		Q02218	[K].NQGYYDYVKPR.[L]		0	1	1402.67		P18206	[R].NPGNQAAYEHFETMK.[N]		0	1	1736.77		Q10567; P63010
P36873	[K].NVQLQENEIR.[G]		0	2	1242.64		P07237	[K].NFEDVAFDEK.[K]		0	1	1213.54		Q8IX12	[R].IVSQPQPAR.[R]		0	2	995.563		P07814	[R].NSEPAGLETPEAK.[V]		0	2	1342.65		P78527	[K].QDAQVVLYR.[S]		0	1	1091.58		P12270	[R].NQHLVSQQK.[D]		0	1	1081.57		O94906	[K].NPGLWLESVR.[L]		0	1	1170.63		Q96HS1
P62136	[K].NVQLTENEIR.[G]		0	1	1215.63		P53618	[R].NFEHLIPDAPELIHDFLVNEK.[D]		0	2	2490.27		P49368	[R].IVSRPEELREDDVGTGAGLLEIK.[K]		1	2	2496.33		P54577	[K].NSEPEEVIPSR.[L]		0	2	1256.61		P04792	[R].QDEHGYISR.[C]		0	1	1104.51		O60610	[K].NSETFPTILEEAK.[E]		0	1	1478.74		P00558	[K].NNQITNNQR.[I]		0	2	1101.54		P04183
Q8NBX0	[R].NVSNLKPVPLIGPK.[L]		0	1	1475.89		P12259	[K].NFFNPPIISR.[F]		0	1	1204.65		Q9Y266	[R].LVSSDPEINTK.[K]		0	2	1202.63		Q15006	[R].NSEQIVEVGEELINEYASK.[L]		0	1	2151.05		P14324	[K].QDFVQHFSQIVR.[V]		0	1	1503.77		Q9NY61	[K].NQIALWDQLLEGR.[I]		0	1	1555.82		Q00610	[K].NNRPSEGPLQTR.[L]		0	1	1368.7		Q99798
Q5UIP0	[K].NVSQESLETK.[E]		0	1	1134.56		Q15393	[K].NFGDQPDIR.[C]		0	3	1061.5		P08238	[R].LVSSPCCIVTSTYGWTANMER.[I]	2xCarbamidomethyl [C6; C7]	0	3	2432.1		P11142	[K].NQVAMNPTNTVFDAK.[R]		0	1	1649.8		Q7L014	[R].QDGGQNESFK.[R]		0	1	1109.49		Q9UI26	[K].NQLLPELQVIHNR.[Y]		0	1	1573.88		P56192	[K].NNSELLNNLGNFINR.[A]		0	1	1731.88		Q14204
O60271	[R].NVSTGSAENEEK.[S]		0	1	1264.57		P11940	[K].NFGEDMDDER.[L]		0	2	1227.46		P49588	[R].LVSVLQNK.[M]		0	2	900.551		O60610	[K].NSETFPTILEEAK.[E]		0	1	1478.74		Q14980	[R].QDHAQQLATAAEER.[E]		0	1	1567.75		O94776	[R].NQLSQNR.[G]		0	4	859.438		Q08J23	[R].NNSGEEFDCAFR.[L]	1xCarbamidomethyl [C9]	0	3	1445.58		Q13492
P50213	[R].NVTAIQGPGGK.[W]		0	1	1041.57		P62424	[K].NFGIGQDIQPK.[R]		0	1	1216.63		Q02790	[K].IVSWLEYESSFSNEEAQK.[A]		0	2	2146		P0DMV9	[K].NQVALNPQNTVFDAK.[R]		0	1	1658.85		Q01844	[R].QDHPSSMGVYGQESGGFSGPGENR.[S]		0	1	2480.05		P11021	[K].NQLTSNPENTVFDAK.[R]		0	1	1677.81		P30084	[K].NNTVGLIQLNRPK.[A]		0	1	1466.84		P26639
Q9Y3I0	[K].NVTDVVNTCHDAGISK.[K]	1xCarbamidomethyl [C9]	0	1	1729.82		Q96FJ2; P63167	[R].NFGSYVTHETK.[H]		0	2	1282.61		Q9BWD1	[R].IVSWSQVGVEPSIMGIGPIPAIK.[Q]		0	1	2378.32		Q92598	[K].NQQITHANNTVSNFK.[R]		0	1	1715.85		P07355	[R].QDIAFAYQR.[R]		0	1	1111.55		O95801	[R].NQNEALLQAIK.[A]		0	1	1241.68		P18077	[K].NNTVTPGGKPNK.[T]		0	5	1226.65		O14974
P61981	[K].NVTELNEPLSNEER.[N]		0	1	1643.79		P21281	[R].NFIAQGPYENR.[T]		0	1	1308.63		Q9Y4E8	[K].LVSWYTLMEGQEPIAR.[K]		0	1	1892.96		Q96DG6	[K].NPTLFIFAENDVVIPLK.[D]		0	1	1930.07		Q9BT78	[R].QDLAQLMNSSGSHK.[D]		0	1	1515.72		P20700	[K].NQNSWGTGEDVK.[V]		0	1	1334.6		O14949	[K].NPAAYENDK.[-]		0	2	1021.46		Q13885; Q9BUF5; P07437; P68371
Q9Y446	[K].NVTGILWNLSSSDHLK.[D]		0	1	1783.93		Q1KMD3	[R].NFILDQCNVYNSGQR.[R]	1xCarbamidomethyl [C7]	0	1	1827.84		P24666	[K].LVTDQNISENWR.[V]		0	1	1474.73		Q53GS9	[K].NPTIVNFPITNVDLR.[E]		0	1	1712.93		O60610	[K].QDLEAEVSQLTGEVAK.[L]		0	1	1716.87		Q15404	[K].NQPEVDMSDR.[G]		0	1	1190.51		P52292	[K].NPAPPIDAVEQILPTLVR.[L]		0	3	1943.1		Q13283
Q15029	[R].NVTLCGHLHHGK.[T]	1xCarbamidomethyl [C5]	0	1	1372.69		P31153	[K].NFDLRPGVIVR.[D]		0	1	1285.74		O94979	[K].LVTFENVR.[M]		0	1	977.541		P04040	[R].NPVNYFAEVEQIAFDPSNMPPGIEASPDK.[M]		0	1	3176.49		P78371	[R].QDLMNIAGTTLSSK.[L]		0	1	1478.75		Q92598	[K].NQQITHANNTVSNFK.[R]		0	1	1715.85		P07900	[R].NPDDITNEEYGEFYK.[S]		0	1	1833.78		Q9UN86
P53618	[R].NVTVQPDDPISFMQLTAK.[N]		0	2	2004.01		Q00839	[R].NFILDQTNVSAAAQR.[R]		0	1	1647.84		P80303	[R].LVTLEEFLK.[A]		0	1	1091.63		Q04837	[K].NPVTIFSLATNEMWR.[S]		0	2	1778.89		P34932	[K].QDLPALEEKPR.[N]		0	2	1295.7		P46776	[R].NQSFCPTVNLDK.[L]	1xCarbamidomethyl [C5]	0	1	1422.67		P08238	[R].NPDDITQEEYGEFYK.[S]		0	1	1847.8		P29401
P31689	[K].NVVHQLSVTLEDLYNGATR.[K]		0	1	2129.1		P27708	[R].NERPDGVLLTFGGQTALNCGVELTK.[A]	1xCarbamidomethyl [C19]	0	1	2689.36		Q8IUI8	[R].LVTLLQEVDTIEQETIKPLDDCQK.[L]	1xCarbamidomethyl [C22]	0	1	2828.46		O95373	[R].NPVWYQALTHGLNEEQR.[K]		0	1	2055		P18085	[K].QDLPNAMAISEMTDK.[L]		0	1	1663.77		P0DMV9	[K].NQVALNPQNTVFDAK.[R]		0	1	1658.85		Q15427	[R].NQDATVYVGGLDEK.[V]		0	1	1508.72		P51858
P27816	[K].NVVLPTETEVAPAK.[D]		0	2	1467.81		P51148	[K].NEPQNATGAPGR.[N]		0	3	1211.58		Q96AG4	[K].LVTLPVSFAQLK.[N]		0	1	1315.8		P50395	[R].NPYYGGESASITPLEDLYK.[R]		0	1	2117.01		P61204	[K].QDLPNAMNAAEITDK.[L]		0	1	1630.77		P11142	[K].NQVAMNPTNTVFDAK.[R]		0	1	1649.8		Q9UBS4	[R].NPDDPQAQEK.[F]		0	1	1141.51		Q6UN15
Q8N6R0	[R].NVVQSEAR.[L]		0	1	902.469		P54709	[K].NEDIPNVAVYPHNGMIDLK.[Y]		0	1	2139.05		P51692; P42229	[R].LVTQDTENELK.[K]		0	1	1289.66		P26599	[K].NQAFIEMNTEEAANTMVNYYTSVTPVLR.[G]		0	1	3206.51		P24752	[R].QAVLGAGLPISTPCTTINK.[V]	1xCarbamidomethyl [C14]	0	1	1941.05		P13645	[K].NQILNLTTDNANILLQIDNAR.[L]		0	2	2367.26		Q99986	[K].NPDQVYLVDYGLAYR.[Y]		0	1	1785.88		P19338
P62714	[R].NVVTIFSAPNYCYR.[C]	1xCarbamidomethyl [C12]	0	1	1703.82		Q9Y2Q3	[R].NEDITEPQSILAAAEK.[A]		0	1	1728.87		P07900	[R].LVTSPCCIVTSTYGWTANMER.[I]	2xCarbamidomethyl [C6; C7]	0	3	2446.12		Q9P289	[R].NQAIEELEK.[S]		0	1	1073.55		P56381	[R].QAGLSYIR.[Y]		0	2	907.5		P48444	[R].NTLEWCLPVIDAK.[N]	1xCarbamidomethyl [C6]	0	2	1558.79		P61313	[R].NPDTQWITKPVHK.[H]		0	3	1563.83		P54577
Q9UNN5	[R].NVYDLTSIPVR.[H]		0	1	1276.69		P22314	[R].NEEDAAELVALAQAVNAR.[A]		0	2	1883.95		Q6P2Q9	[K].LVVDSHVQYR.[L]		0	1	1215.65		Q15427	[R].NQDATVYVGGLDEK.[V]		0	1	1508.72		P33176	[K].QAVEQQIQSHR.[E]		0	1	1323.68		Q14315	[K].NSFTVDCSK.[A]	1xCarbamidomethyl [C7]	0	2	1057.46		O60264	[R].NPELPNAAQAQK.[E]		0	2	1280.66		Q9Y3T9
Q8NFF5	[R].NVYLFPGIPELLR.[R]		0	1	1530.87		Q14103	[K].NEEDEGHSNSSPR.[H]		0	8	1457.59		Q01469	[K].LVVECVMNNVTCTR.[I]	2xCarbamidomethyl [C5; C12]	0	1	1694.8		Q14157	[K].NQDECVIALHDCNGDVNR.[A]	2xCarbamidomethyl [C5; C12]	0	2	2128.91		P07108	[K].QATVGDINTERPGMLDFTGK.[A]		0	1	2150.05		Q9NYV4	[R].NSGPALTESLVQTLVK.[N]		0	1	1656.92		P52209	[R].NPELQNLLLDDFFK.[S]		0	2	1705.88		P20700
Q6W2J9	[R].NWLLLSDVLK.[K]		0	1	1200.7		P43243	[K].NEENTEPGAESSENADDPNK.[D]		0	1	2146.86		O00170	[K].LVVEEYYEVLDHCSSILNK.[Y]	1xCarbamidomethyl [C13]	0	1	2310.13		Q12905	[R].NQDLAPNSAEQASILSLVTK.[I]		0	1	2099.1		P17987	[K].QAGVFEPTIVK.[V]		0	2	1188.66		Q9UN86	[R].NSSYVHGGVDASGKPQEAVYGQNDIHHK.[V]		0	2	2994.41		Q14697	[K].NPEPELLVR.[W]		0	2	1066.59		P46777
P13796	[R].NWMNSLGVNPR.[V]		0	1	1287.63		Q9NR30	[K].NEEPSEEEIDAPKPK.[K]		0	1	1711.8		Q9BVI4	[K].LVVGGLLSPEEDQSLLLSQFR.[E]		0	2	2300.25		P30085	[R].NQDNLQGWNK.[T]		0	1	1216.57		P11940	[R].QAHLTNQYMQR.[M]		0	1	1389.67		P29401	[K].NSTFSEIFK.[K]		0	1	1072.53		P56192	[K].NPEQVDLYQFMAK.[D]		0	2	1582.76		P11413
O43847	[R].NWNEVVTQQYLFDR.[L]		0	1	1811.87		P21980	[R].NEFGEIQGDK.[S]		0	1	1136.52		P61224	[K].LVVLGSGGVGK.[S]		0	1	985.604		Q96ST3	[K].NQEDLLSEFGQFLPDANSSVLLSK.[T]		0	1	2651.32		P49327	[K].QAHTMDPQLR.[L]		0	1	1196.58		P51858	[K].NSTPSEPGSGR.[G]		0	1	1088.5		P07814	[K].NPEVGLKPVWYSPK.[V]		0	1	1613.87		O15355
Q9BY44	[R].NVNNEVHFFENNNFNTIANK.[L]		0	1	2379.11		Q96GU1	[K].NEGAPAVQGTDVEAFQQELALLK.[I]		0	2	2428.24		P62244	[K].IVVNLTGR.[L]		0	3	871.536		Q9Y5Z4	[K].NQEQLLTLASILR.[E]		0	2	1498.86		P12081	[K].QALEGLGDLK.[L]		0	1	1043.57		Q6UN15	[R].NSTSSQSQTSTASR.[K]		0	2	1441.65		P25685	[R].NPFDTFFGQR.[N]		0	2	1228.57		P00491
P41240	[R].NVLVSEDNVAK.[V]		0	1	1187.63		Q96RS6	[K].NEGLTWPELVIGDK.[Q]		0	1	1570.81		P57721; Q15366	[R].LVVPASQCGSLIGK.[G]	1xCarbamidomethyl [C8]	0	1	1428.79		P62191	[R].NQEQMKPLEEK.[Q]		0	1	1373.67		O00267	[K].QAIEGVGNLR.[L]		0	2	1056.58		P19338	[K].NSTWSGESK.[T]		0	4	995.443		P49748	[K].NPFGNAGLLLGEAGK.[Q]		0	2	1457.77		Q9NQT4
P41252	[K].NVIVNGLVLASDGQK.[M]		0	1	1526.85		P67809	[K].NEGSESAPEGQAQQR.[R]		0	1	1587.7		Q15365	[R].LVVPATQCGSLIGK.[G]	1xCarbamidomethyl [C8]	0	1	1442.8		P07814	[K].NQGGGLSSSGAGEGQGPK.[K]		0	1	1587.74		O60869	[K].QAILAAQR.[R]		0	1	870.516		P54577	[K].NSVEVALNK.[L]		0	2	973.531		Q9NSD9	[K].NPGFEIIHGLLDR.[I]		0	3	1480.79		P61978
Q9Y2L1	[R].NVIVLQTVLQEVR.[N]		0	1	1510.9		P24752	[R].NEQDAYAINSYTR.[S]		0	1	1544.7		P49903	[K].LVVTQEDVELAYQEAMMNMAR.[L]		0	1	2441.15		Q5BKZ1	[R].NQGGSSWEAPYSR.[S]		0	1	1438.63		Q9BUQ8	[R].QAIPIGLQNR.[D]		0	2	1109.64		P05023	[R].NSVFQQGMK.[N]		0	1	1038.5		P63279	[K].NPDGTMNLMNWECAIPGK.[K]	1xCarbamidomethyl [C13]	0	2	2047.9		P35579
P27816	[K].NVCLPPEMEVALTEDQVPALK.[T]	1xCarbamidomethyl [C3]	0	2	2353.18		Q08170	[K].NEGVIEFVSYSDMK.[R]		0	2	1617.75		P10599	[K].LVVVDFSATWCGPCK.[M]	2xCarbamidomethyl [C11; C14]	0	1	1738.83		P09651	[R].NQGGYGGSSSSSSYGSGR.[R]		0	1	1694.7		O75340	[K].QALSGFGYR.[L]		0	1	998.505		Q9UPN3	[K].NSVFSVLDEEIAK.[A]		0	1	1450.74		Q14157	[K].NQDECVIALHDCNGDVNR.[A]	2xCarbamidomethyl [C5; C12]	0	1	2128.91		P41252
Q8WWM7	[R].NVDFNYATK.[D]		0	1	1071.51		P78527	[R].NELEIPGQYDGR.[G]		0	1	1390.66		P07195	[K].IVVVTAGVR.[Q]		0	2	913.583		Q9NY61	[K].NQIALWDQLLEGR.[I]		0	1	1555.82		Q9H9B4	[K].QAITQVVVSR.[I]		0	1	1100.64		P46777	[K].NSVTPDMMEEMYK.[K]		0	3	1574.65		Q12905	[R].NQDLAPNSAEQASILSLVTK.[I]		0	2	2099.1		P14618
O14980	[K].NVDILKDPETVK.[Q]		1	2	1370.75		P11021	[R].NELESYAYSLK.[N]		0	1	1316.64		P41091	[K].NEVLMVNIGSLSTGGR.[V]		0	1	1646.85		Q99471	[K].NQLDQEVEFLSTSIAQLK.[V]		0	3	2063.07		Q9BVJ6	[R].QAMQEQLSK.[N]		0	1	1062.52		Q15084	[R].NSYLEVLLK.[L]		0	1	1078.61		P30085	[R].NQDNLQGWNK.[T]		0	1	1216.57		P09874
P55209	[K].NVDLLSDMVQEHDEPILK.[H]		0	2	2095.04		Q96BM9	[KR].NELHNLLDKPQLQGIPVLVLGNK.[R]		0	4	2552.46		O95232	[K].NEVNGTSEDIK.[S]		0	1	1205.56		P13645	[K].NQILNLTTDNANILLQIDNAR.[L]		0	2	2367.26		Q99848	[R].QAQAAVLAVLPR.[L]		0	2	1236.74		P11413	[R].NSYVAGQYDDAASYQR.[L]		0	1	1807.79		Q9Y2W1	[R].NREEEWDPEYTPK.[S]		1	1	1692.75		P43243
Q99733	[R].NVDMLSELVQEYDEPILK.[H]		0	2	2135.06		O60313	[K].NEILDEVISLSQVTPK.[H]		0	2	1784.96		P49903	[R].NEVSFVIHNLPVLAK.[M]		0	2	1679.95		Q14152	[R].NQLTAMSSVLAK.[A]		0	1	1262.68		Q96NT0	[R].QAQASFR.[D]		0	1	807.411		O15355	[R].NTAELQPESGK.[R]		0	1	1173.57		P62314	[K].NREPVQLETLSIR.[G]		1	3	1554.86		P48444
P61221	[R].NVEDLSGGELQR.[F]		0	1	1316.64		Q08211	[K].NELMYQLEQDHDLQAILQER.[E]		0	1	2486.2		P04792	[R].QDEHGYISR.[C]		0	1	1104.51		P11021	[K].NQLTSNPENTVFDAK.[R]		0	1	1677.81		P30050	[R].QAQIEVVPSASALIIK.[A]		0	3	1666.97		P00491	[K].NTAEWLLSHTK.[H]		0	2	1299.67		Q15084	[K].NRPEDYQGGR.[T]		0	6	1191.55		Q15084
P53618	[R].NVEELVIVLK.[K]		0	1	1155.7		P35520	[K].NEIPNSHILDQYR.[N]		0	1	1598.79		P14324	[K].QDFVQHFSQIVR.[V]		0	3	1503.77		Q9Y5K5	[K].NQMLIEEEVQK.[L]		0	1	1360.68		Q9UJZ1	[K].QAQILASEAEK.[A]		0	1	1187.63		O75179	[R].NTALTLACFQGR.[AT]	1xCarbamidomethyl [C8]	0	1	1351.68		Q03701	[K].NRPEPHSDENGSTTPK.[V]		0	1	1765.81		O95801
Q10567; P63010	[R].NVEGQDMLYQSLK.[L]		0	1	1524.74		Q9UN37	[R].NENESEAAR.[R]		0	4	1019.44		Q7L014	[R].QDGGQNESFK.[R]		0	1	1109.49		P20700	[K].NQNSWGTGEDVK.[V]		0	1	1334.6		Q9NVZ3	[K].QAQNPDQGPK.[L]		0	2	1082.52		Q9NQT4	[R].NTCEAVVLGTLHPR.[T]	1xCarbamidomethyl [C3]	0	1	1566.81		O75533	[R].NRPLSDEELDAMFPEGYK.[V]		0	2	2110.97		Q9Y5K5
Q96HS1	[R].NVESGEEELASK.[L]		0	1	1291.6		P54727	[K].NENLAANFLLQQNFDED.[-]		0	2	1994.91		Q96T37	[K].QDGGTAPVASASPK.[L]		0	1	1285.64		P46776	[R].NQSFCPTVNLDK.[L]	1xCarbamidomethyl [C5]	0	1	1422.67		P53992	[K].QAQVPLAAVIKPLAR.[L]		0	1	1574.97		P61978	[R].NTDEMVELR.[I]		0	3	1106.51		P42166	[R].NRPPLPAGTNSK.[G]		0	5	1251.68		P11021
P60953	[K].NVFDEAILAALEPPEPK.[K]		0	5	1852.97		Q16851	[R].NENTFLDLTVQQIEHLNK.[T]		0	1	2156.1		Q01844	[R].QDHPSSMGVYGQESGGFSGPGENR.[S]		0	2	2480.05		O15067	[R].NPSTVEAFDLAQSNSEHSR.[H]		0	1	2088.96		P23526	[K].QAQYLGMSCDGPFKPDHYR.[Y]	1xCarbamidomethyl [C9]	0	1	2270.01		P35579	[R].NTDQASMPDNTAAQK.[V]		0	1	1591.7		P30086	[K].NRPTSISWDGLDSGK.[L]		0	2	1632.8		Q01581
P55072	[K].NVFIIGATNRPDIIDPAILRPGR.[L]		0	2	2518.43		Q13451	[R].NEPFVFSLGK.[G]		0	1	1137.59		P07355	[R].QDIAFAYQR.[R]		0	1	1111.55		Q52LJ0	[K].NSEVYQEVQAMFDTLGIPK.[S]		0	2	2169.05		P11171	[R].QASALIDRPAPHFER.[T]		0	1	1707.89		Q8N1G2	[R].NTDSDVNLVVPLEVIK.[G]		0	2	1754.95		Q9NQW7	[K].NSAESEGMR.[R]		0	2	980.41		O00483
Q92900	[R].NVFLLGFIPAK.[A]		0	1	1218.72		Q07866	[K].NEHNSILQSLLETLK.[C]		0	1	1738.93		O60610	[K].QDLEAEVSQLTGEVAK.[L]		0	1	1716.87		Q9UQ35	[R].NSGPLGTEMNTGFSSEVK.[E]		0	1	1854.85		P04406	[K].QASEGPLK.[G]		0	5	829.441		P49792	[R].NTFNFGSK.[N]		0	1	914.437		O75643	[R].NSAFESLYQDK.[F]		0	1	1301.6		O95758
Q9Y6E2	[R].NYAQVFNK.[L]		0	2	983.495		Q9Y224	[R].NFIVWLEDQK.[I]		0	2	1291.67		P78371	[R].QDLMNIAGTTLSSK.[L]		0	1	1478.75		P51858	[K].NSTPSEPGSGR.[G]		0	2	1088.5		P24539	[K].QASIQHIQNAIDTEK.[S]		0	1	1695.87		P14618	[R].NTGIICTIGPASR.[S]	1xCarbamidomethyl [C6]	0	1	1359.7		Q14498	[K].NSAQGNVYVK.[C]		0	2	1079.55		P26599
Q9UKX7	[R].NVGFESDTGGAFK.[G]		0	1	1328.61		Q08211	[K].NFLYAWCGK.[R]	1xCarbamidomethyl [C7]	0	3	1158.54		P34932	[K].QDLPALEEKPR.[N]		0	1	1295.7		Q6UN15	[R].NSTSSQSQTSTASR.[K]		0	2	1441.65		P51148	[R].QASPNIVIALAGNK.[A]		0	1	1395.8		P46087	[K].NTGVILANDANAER.[L]		0	1	1457.73		P61289	[R].NQYVTLHDMILK.[N]		0	2	1474.77		P52292
P35659	[K].NVGQFSGFPFEK.[G]		0	2	1356.66		P49915	[K].NFLYDIAGCSGTFTVQNR.[E]	1xCarbamidomethyl [C9]	0	2	2062.97		P61204	[K].QDLPNAMNAAEITDK.[L]		0	1	1630.77		P19338	[K].NSTWSGESK.[T]		0	3	995.443		P46782	[R].QAVDVSPLR.[R]		0	1	984.547		Q13283	[K].NSSYVHGGLDSNGKPADAVYGQK.[E]		0	2	2364.12		P49792; A6NKT7	[K].NSDIEQSSDSK.[V]		0	1	1209.52		P00558
Q9Y617	[K].NVGSAGVTVVIVR.[D]		0	1	1270.75		Q9ULV4	[R].NGSLICTASK.[D]	1xCarbamidomethyl [C6]	0	1	1050.52		Q92598	[K].QDLPSLDEKPR.[I]		0	1	1297.67		P54577	[K].NSVEVALNK.[L]		0	1	973.531		P27816	[K].NVVLPTETEVAPAK.[D]		0	2	1467.81		Q13885; Q9BUF5; P07437; P68371	[K].NSSYFVEWIPNNVK.[TV]		0	4	1696.83		P07814	[R].NSEPAGLETPEAK.[V]		0	1	1342.65		Q00610
Q15393	[K].NVIDGDLCEQFNSMEPNK.[Q]	1xCarbamidomethyl [C8]	0	1	2109.92		P62314	[K].NGTQVHGTITGVDVSMNTHLK.[A]		0	1	2209.1		Q6RFH5	[R].QDPAHPHVVATGGK.[E]		0	1	1413.72		Q9HAV4	[K].NSVMELIANGTLNILEEENHIK.[D]		0	1	2481.27		O43396	[K].QHLENDPGSNEDTDIPK.[G]		0	1	1908.86		P26639	[K].NSSTYWEGK.[A]		0	2	1071.47		P54577	[K].NSEPEEVIPSR.[L]		0	2	1256.61		Q08J23
Q01813	[R].NVIFQPVAELK.[K]		0	1	1257.72		P14866	[K].NGVQAMVEFDSVQSAQR.[A]		0	2	1865.88		Q9H0A0	[K].QDDPFELFIAATNIR.[Y]		0	2	1749.88		P46777	[K].NSVTPDMMEEMYK.[K]		0	3	1574.65		Q9H4A4	[R].QHMDITGEENPLNK.[L]		0	1	1625.76		Q9Y696	[K].NSRPEANEALER.[G]		0	1	1385.68		O60610	[K].NSETFPTILEEAK.[E]		0	1	1478.74		E9PAV3
P37802	[K].NVIGLQMGTNR.[G]		0	1	1202.63		Q13242	[R].NGYDYGQCR.[L]	1xCarbamidomethyl [C8]	0	2	1132.45		Q9UKY7	[R].QDPGDNWEEGGGGGGGMEK.[S]		0	1	1876.74		Q15084	[R].NSYLEVLLK.[L]		0	1	1078.61		P36578	[R].QPYAVSELAGHQTSAESWGTGR.[A]		0	1	2332.1		Q9UQ35	[R].NSGPLGTEMNTGFSSEVK.[E]		0	1	1854.85		Q14315	[K].NSFTVDCSK.[A]	1xCarbamidomethyl [C7]	0	2	1057.46		P62316
P37802	[K].NVIGLQMGTNR.[G]	1xOxidation [M7]	0	1	1218.63		Q08170	[K].NGYGFVEFDDLR.[D]		0	1	1431.65		P52292	[R].QDQIQQVVNHGLVPFLVSVLSK.[A]		0	1	2448.36		P11413	[R].NSYVAGQYDDAASYQR.[L]		0	1	1807.79		Q9ULU4	[K].QQAVDETK.[K]		0	4	918.453		Q9HAV7	[K].NSGQNLEEDMGQSEQK.[A]		0	1	1793.76		P09417	[K].NSGMPPGAAAIAVLPVTLDTPMNR.[K]		0	1	2393.23		P30084
P49368	[R].NVLLDPQLVPGGGASEMAVAHALTEK.[S]		0	2	2617.37		Q13247	[K].NGYGFVEFEDSR.[D]		0	1	1419.62		Q9Y5B9	[K].QDSLVINLNR.[S]		0	1	1171.64		O15355	[R].NTAELQPESGK.[R]		0	1	1173.57		Q9H6F5	[R].QQDLHLESPQR.[Q]		0	1	1350.68		Q01518	[K].NSLDCEIVSAK.[S]	1xCarbamidomethyl [C5]	0	2	1235.59		Q9UQ35	[R].NSGPLGTEMNTGFSSEVK.[E]		0	1	1854.85		P18077
P49368	[R].NVLLDPQLVPGGGASEMAVAHALTEK.[S]	1xOxidation [M17]	0	1	2633.36		P34932; Q92598	[KR].NHAAPFSK.[V]		0	3	871.442		Q9Y4E8	[R].QDTFSGTGFFPLDR.[E]		0	1	1587.74		P00491	[K].NTAEWLLSHTK.[H]		0	2	1299.67		O75368	[K].QQDVLGFLEANK.[I]		0	1	1361.71		Q9BVP2	[R].NSLEFFTVLAQR.[R]		0	2	1424.75		Q01518	[K].NSLDCEIVSAK.[S]	1xCarbamidomethyl [C5]	0	2	1235.59		Q6P2Q9
P00492	[K].NVLIVEDIIDTGK.[T]		0	2	1428.79		Q14119	[K].NHACEMCGK.[A]	2xCarbamidomethyl [C4; C7]	0	2	1106.42		Q9BXY0	[K].QDTYGDIYNFPIHAFDK.[A]		0	1	2043.94		Q9NQT4	[R].NTCEAVVLGTLHPR.[T]	1xCarbamidomethyl [C3]	0	1	1566.81		Q12788	[R].QQELDNLLHEK.[R]		0	1	1366.7		Q5VYK3	[K].NSLESSGVR.[T]		0	1	948.475		Q5BKZ1	[R].NSLDSFGGR.[N]		0	1	952.448		Q9Y5X3
P40925	[K].NVIIWGNHSSTQYPDVNHAK.[V]		0	1	2280.12		Q12769	[R].NHDGECTAAPTNR.[Q]	1xCarbamidomethyl [C6]	0	1	1442.61		P08670	[R].QDVDNASLAR.[L]		0	1	1088.53		P61978	[R].NTDEMVELR.[I]		0	1	1106.51		P18206	[R].QQELTHQEHR.[V]		0	4	1305.63		P11142	[K].NSLESYAFNMK.[A]		0	2	1303.6		Q9BVP2	[R].NSLEFFTVLAQR.[R]		0	1	1424.75		O14949
Q7L576	[K].NVIQSVLQAIR.[K]		0	1	1240.74		O75607	[R].NHDHQEIAVPVANLK.[L]		0	1	1684.88		A0AVT1	[K].QDVIITALDNVEAR.[R]		0	1	1556.83		P35579	[R].NTDQASMPDNTAAQK.[V]		0	1	1591.7		Q15393	[K].QQEIVVSR.[G]		0	1	958.532		P11142	[K].NSLESYAFNMK.[A]	1xOxidation [M10]	0	1	1319.59		Q9UBI1	[K].NSLEILLGSIGR.[S]		0	1	1271.73		P52292
Q5TDH0	[K].NVLVIGTTGSQTTFLPEGELPECAR.[L]	1xCarbamidomethyl [C23]	0	1	2689.35		Q9Y266	[K].NGSLDSPGK.[Q]		0	6	874.426		Q15029	[K].QDVVLNYPM.[-]		0	1	1078.52		P08243	[K].NTDSVVIFSGEGSDELTQGYIYFHK.[A]		0	1	2806.32		P49327	[R].QQEQQVPILEK.[F]		0	1	1339.72		O14737	[R].NSILAQVLDQSAR.[A]		0	1	1414.76		Q14978	[K].NSEEEEEEK.[K]		0	3	1122.44		P07900
P50990	[K].NVGLDIEAEVPAVK.[D]		0	1	1453.79		P35580	[K].NHEAQIQDMR.[Q]		0	1	1241.57		Q8NI36	[R].QDWGPITSISFR.[T]		0	1	1406.71		P41252	[K].NTELAVFHDETEIQNQTDLLSLSGK.[T]		0	1	2802.38		P08621	[R].QQEVETELK.[M]		0	1	1103.56		P56537	[R].NSLPDTVQIR.[R]		0	1	1142.62		P11142	[K].NSLESYAFNMK.[A]	1xOxidation [M10]	0	1	1319.59		P08238
P16083	[K].NVAVDELSR.[Q]		0	1	1002.52		Q9BVS4	[K].NHEIVPGSLIASIASLK.[H]		0	1	1748.99		P52298	[R].QDYDAGR.[G]		0	2	824.353		P49792	[R].NTFNFGSK.[N]		0	1	914.437		P28070	[K].QPVLSQTEAR.[D]		0	1	1128.6		P49792	[K].NSIPEPIDPLFK.[H]		0	2	1369.74		P25786	[R].NQYDNDVTVWSPQGR.[I]		0	1	1778.81		P63279
Q9Y4E8	[K].NYDYSEPGR.[N]		0	1	1100.46		Q15428	[K].NHLGSYECK.[L]	1xCarbamidomethyl [C8]	0	2	1107.49		P55265	[K].QEAADAALR.[V]		0	1	944.48		P14618	[R].NTGIICTIGPASR.[S]	1xCarbamidomethyl [C6]	0	1	1359.7		P56192	[K].QQGVLALRPYLQK.[Q]		0	1	1513.88		Q8WUM0	[R].NSGLVSITSR.[E]		0	1	1033.56		Q92973	[K].NQVGDENWR.[R]		0	2	1117.5		Q99986
Q9NR31	[K].NYLPAINGIVFLVDCADHSR.[L]	1xCarbamidomethyl [C15]	0	1	2274.13		Q92878	[K].NHINNELK.[R]		0	1	981.511		Q9Y224	[R].QEAIDWLLGLAVR.[L]		0	1	1483.83		P09874	[K].NTHATTHNAYDLEVIDIFK.[I]		0	1	2202.08		Q7L1Q6	[K].QQKPTLSGQR.[F]		0	1	1142.63		P35580	[K].NSLQEQQEEEEEARK.[N]		1	2	1846.84		O60763	[R].NQELLQSQLTEK.[D]		0	1	1430.75		P61313
Q9UHX1	[R].QAFAPFGPIK.[S]		0	1	1075.59		Q9P258	[R].NHTLALTETGSVFAFGENK.[M]		0	1	2036.01		Q7L2H7	[K].QEALIESLCEK.[L]	1xCarbamidomethyl [C9]	0	1	1319.65		P43243	[K].NTHCSSLPHYQK.[L]	1xCarbamidomethyl [C4]	0	1	1471.67		Q96C01	[K].QQLDSCVTK.[C]	1xCarbamidomethyl [C6]	0	1	1078.52		Q01581	[K].NSIYSGLEAFGDVK.[L]		0	1	1499.74		P35241	[K].NQEQLAAELAEFTAK.[I]		0	2	1662.83		Q92616
Q04917	[K].QAFDDAIAELDTLNEDSYK.[D]		0	2	2157.98		P52292	[R].NKNPAPPIDAVEQILPTLVR.[L]		1	5	2185.23		P50502	[K].QDPSVLHTEEMR.[F]		0	2	1441.67		P48444	[R].NTLEWCLPVIDAK.[N]	1xCarbamidomethyl [C6]	0	1	1558.79		Q99832	[K].QQLLIGAYAK.[A]		0	2	1104.64		Q9Y383	[R].NSMPASSFQQQK.[L]		0	3	1352.63		Q9Y5Z4	[K].NQEQLLTLASILR.[E]		0	2	1498.86		O60264
Q15397	[K].QAFEELRDDLVELSK.[A]		1	1	1791.91		Q14978	[K].NKPGPYSSVPPPSAPPPK.[K]		0	5	1816.96		O75643	[K].QDAVDYLTWTFLYR.[R]		0	1	1790.87		Q13492	[R].NTLFNLSNFLDK.[S]		0	2	1425.74		P50995	[R].QQILLSFK.[T]		0	1	976.583		P48444	[K].NSNILEDLETLR.[L]		0	2	1416.73		P62191	[R].NQEQMKPLEEK.[Q]		0	1	1373.67		P60033
P51948	[K].QAFLDELESSDLPVALLLAQHK.[D]		0	1	2437.3		P31948	[R].NKPSDLGTK.[L]		0	8	959.516		P78527	[K].QDAQVVLYR.[S]		0	2	1091.58		Q14204	[R].NTISLLVAGLK.[K]		0	1	1128.7		Q86V81	[K].QQLSAEELDAQLDAYNAR.[M]		0	1	2034.97		P02545	[R].NSNLVGAAHEELQQSR.[I]		0	3	1752.86		P07814	[K].NQGGGLSSSGAGEGQGPK.[K]		0	1	1587.74		Q00610
P26641	[R].QAFPNTNR.[W]		0	3	947.469		O75506	[K].NIADLMTQAGVEELESENKIPATQK.[S]		1	1	2729.37		Q9NR30	[K].QDAQSLHGDIPQK.[Q]		0	3	1436.71		Q99798	[K].NTIVTSYNR.[N]		0	1	1067.55		P48643	[K].QQISLATQMVR.[M]		0	1	1274.69		O00299	[K].NSNPALNDNLEK.[G]		0	2	1328.64		P09651	[R].NQGGYGGSSSSSSYGSGR.[R]		0	1	1694.7		Q9Y617
P29401	[K].QAFTDVATGSLGQGLGAACGMAYTGK.[Y]	1xCarbamidomethyl [C19]	0	1	2532.19		P12270	[R].NIAIQSQFTR.[T]		0	1	1177.63		O60869	[K].QAILAAQR.[R]		0	1	870.516		P04183	[R].NTMEALPACLLR.[D]	1xCarbamidomethyl [C9]	0	1	1388.7		Q13561	[K].QQLVASHLEK.[L]		0	1	1152.64		Q9H0D6	[R].NSPGSQVASNPR.[Q]		0	1	1213.59		P18206	[K].NQGIEEALK.[N]		0	2	1001.53		P31930
Q14157	[R].QAFTPSSTMMEVFLQEK.[S]		0	1	1973.93		O15371	[R].NLAMEATYINHNFSQQCLR.[M]	1xCarbamidomethyl [C17]	0	1	2310.08		O75340	[K].QALSGFGYR.[L]		0	1	998.505		Q9UBQ7	[R].NTMSLLAANNLLAGLR.[G]		0	1	1671.92		Q9Y5K5	[R].QQMFEFDTK.[T]		0	1	1173.52		O76094	[R].NSQDDYDEERK.[T]		1	1	1398.58		P12270	[R].NQHLVSQQK.[D]		0	1	1081.57		P02100
Q92616	[R].QAGAEALSQAVAR.[Y]		0	1	1271.67		Q9UNE7	[R].NHEGDEDDSHVR.[A]		0	2	1409.57		Q9H9B4	[K].QAITQVVVSR.[I]		0	2	1100.64		P29401	[K].NSTFSEIFK.[K]		0	1	1072.53		Q9BXP5	[R].QQMQDFFLAHK.[D]		0	2	1392.67		O75694	[R].NSQFAGGPLGNPNTTAK.[V]		0	1	1673.82		Q9NY61	[K].NQIALWDQLLEGR.[I]		0	1	1555.82		P35579
Q13243	[R].QAGEVTFADAHRPK.[L]		0	1	1526.77		P31939	[K].NGQVIGIGAGQQSR.[I]		0	1	1384.73		Q9BVJ6	[R].QAMQEQLSK.[N]		0	1	1062.52		Q14315	[K].NSFTVDCSK.[A]	1xCarbamidomethyl [C7]	0	2	1057.46		P48643	[K].QQHVIETLIGK.[K]		0	3	1265.72		P20700	[K].NSQGEEVAQR.[S]		0	1	1117.52		P13645	[K].NQILNLTTDNANILLQIDNAR.[L]		0	2	2367.26		P35580
Q13247; Q08170	[R].QAGEVTYADAHK.[EG]		0	3	1289.61		Q16658	[K].NGQLAASVETAGDSELFLMK.[L]		0	1	2081.02		P21399	[K].QAPQTIHLPSGEILDVFDAAER.[Y]		0	1	2407.23		Q9UN86	[R].NSSYVHGGVDASGKPQEAVYGQNDIHHK.[V]		0	2	2994.41		Q96PK6	[R].QPTPPFFGR.[D]		0	1	1046.54		P54920	[K].NSQSFFSGLFGGSSK.[I]		0	1	1549.73		P18206	[K].NQWIDNVEK.[M]		0	1	1145.56		O75475
P30101	[K].QAGPASVPLR.[T]		0	3	995.563		P26373	[R].NGMVLKPHFHK.[D]		0	1	1307.7		P30050	[R].QAQIEVVPSASALIIK.[A]		0	2	1666.97		Q13885; Q9BUF5; P07437; P68371	[K].NSSYFVEWIPNNVK.[TV]		0	4	1696.83		P62280	[K].QPTIFQNK.[K]		0	1	975.526		Q9BWF3	[R].NSLYDMAR.[Y]		0	1	969.446		P11021	[K].NQLTSNPENTVFDAK.[R]		0	1	1677.81		P22626
P17987	[K].QAGVFEPTIVK.[V]		0	2	1188.66		P22314	[K].NFPNAIEHTLQWAR.[D]		0	1	1696.86		Q9UJZ1	[K].QAQILASEAEK.[A]		0	1	1187.63		Q9HAV7	[K].NSGQNLEEDMGQSEQK.[A]		0	1	1793.76		Q15459	[K].QPTEEEASSK.[E]		0	1	1105.5		O75347	[K].QAEILQESR.[M]		0	1	1073.56		O75534	[K].NQNDPLPGR.[I]		0	2	1010.5		P22626
P25398	[R].QAHLCVLASNCDEPMYVK.[L]	2xCarbamidomethyl [C5; C11]	0	1	2134.97		Q8TDN6	[R].NFQIIEEDAALVEIGPR.[F]		0	1	1914		P23526	[K].QAQYLGMSCDGPFKPDHYR.[Y]	1xCarbamidomethyl [C9]	0	2	2270.01		O15372	[K].NSHLINVLMWELEK.[K]		0	1	1725.9		Q15459	[R].QNEINNPK.[F]		0	1	956.48		P54819	[R].QAEMLDDLMEK.[R]		0	1	1322.6		O95801	[R].NQNEALLQAIK.[A]		0	1	1241.68		P49411
P11940	[R].QAHLTNQYMQR.[M]		0	1	1389.67		P26599	[K].NFQNIFPPSATLHLSNIPPSVSEEDLK.[V]		0	7	2994.52		P11171	[R].QASALIDRPAPHFER.[T]		0	1	1707.89		Q01518	[K].NSLDCEIVSAK.[S]	1xCarbamidomethyl [C5]	0	2	1235.59		Q99961	[K].QNFIDPLQNLCEK.[D]	1xCarbamidomethyl [C11]	0	3	1618.79		Q9NRX1	[R].QAEQLSAAGEGGDAGR.[M]		0	1	1516.7		P20700	[K].NQNSWGTGEDVK.[V]		0	1	1334.6		P49411
P12081	[K].QALEGLGDLK.[L]		0	1	1043.57		P42285	[R].NFQPVIIFSFSK.[K]		0	1	1426.77		O95394	[K].QASCSGDEYR.[S]	1xCarbamidomethyl [C4]	0	1	1172.46		Q5BKZ1	[R].NSLDSFGGR.[N]		0	1	952.448		P02545	[R].QNGDDPLLTYR.[F]		0	1	1291.63		P16150	[R].QGSLAMEELK.[S]		0	1	1105.56		P54727	[R].NQPQFQQMR.[Q]		0	1	1176.56		O95373
O00267	[K].QAIEGVGNLR.[L]		0	2	1056.58		P37802	[R].NFSDNQLQEGK.[N]		0	1	1279.59		P24539	[K].QASIQHIQNAIDTEK.[S]		0	1	1695.87		Q9BVP2	[R].NSLEFFTVLAQR.[R]		0	2	1424.75		Q14204	[R].QNLDALLNQLK.[S]		0	1	1269.72		Q9NZI8	[R].QGSPVAAGAPAK.[Q]		0	2	1053.57		Q92598	[K].NQQITHANNTVSNFK.[R]		0	1	1715.85		Q13885; Q9BUF5; P07437; P68371
Q99460	[K].QAIGIALETR.[R]		0	1	1071.62		Q14690	[K].NFSEIHPGMLLIGFVK.[S]		0	1	1801.97		Q04837	[R].QATTIIADNIIFLSDQTK.[E]		0	3	1992.06		Q9UBI1	[K].NSLEILLGSIGR.[S]		0	1	1271.73		Q14566	[K].QNINLSAPIMSR.[F]		0	1	1343.71		P01111	[R].QGVEDAFYTLVR.[E]		0	1	1397.71		P46776	[R].NQSFCPTVNLDK.[L]	1xCarbamidomethyl [C5]	0	1	1422.67		Q13885; Q9BUF5; P07437; P68371
Q9BUQ8	[R].QAIPIGLQNR.[D]		0	1	1109.64		Q9GZZ9	[K].NFSGPVPDLPEGITVAYTIPK.[K]		0	1	2215.16		P07108	[K].QATVGDINTERPGMLDFTGK.[A]		0	1	2150.05		P11142	[K].NSLESYAFNMK.[A]		0	2	1303.6		P25325	[R].QNLPLSSGK.[S]		0	1	943.521		P62753	[K].QGVLTHGR.[V]		0	4	867.48		P0DMV9	[K].NQVALNPQNTVFDAK.[R]		0	1	1658.85		P52209
O75340	[K].QALSGFGYR.[L]		0	1	998.505		P04040	[K].NFTEVHPDYGSHIQALLDK.[Y]		0	1	2184.07		P15927	[K].QAVDFLSNEGHIYSTVDDDHFK.[S]		0	1	2537.16		P11142	[K].NSLESYAFNMK.[A]	1xOxidation [M10]	0	1	1319.59		Q8N684	[R].QNLSQFEAQAR.[K]		0	1	1291.64		O43684	[K].QGYVLSSIEGR.[V]		0	1	1208.63		P11142	[K].NQVAMNPTNTVFDAK.[R]		0	1	1649.8		Q08945
Q9H9B4	[K].QAITQVVVSR.[I]		0	2	1100.64		P34932	[R].NFTTEQVTAMLLSK.[L]		0	1	1582.81		P46782	[R].QAVDVSPLR.[R]		0	1	984.547		P11274	[K].NSLETLLYKPVDR.[V]		0	1	1547.84		Q9NTZ6	[K].QNMGPSGQTHPPPQTLPR.[S]		0	1	1942.96		P12270	[R].QHLEETTQK.[A]		0	1	1113.55		P11142	[K].NQVAMNPTNTVFDAK.[R]	1xOxidation [M5]	0	1	1665.79		P13639
P21399	[K].QAPQTIHLPSGEILDVFDAAER.[Y]		0	1	2407.23		P54727	[K].NFVVVMVTKPK.[A]		0	1	1261.73		P24752	[R].QAVLGAGLPISTPCTTINK.[V]	1xCarbamidomethyl [C14]	0	1	1941.05		O14737	[R].NSILAQVLDQSAR.[A]		0	1	1414.76		P49792	[K].QNQTTSAVSTPASSETSK.[A]		0	1	1823.86		P47897	[K].QHLEITGGQVR.[T]		0	1	1237.66		Q9NRW3	[R].NQVDSETHCHAER.[C]	1xCarbamidomethyl [C9]	0	7	1582.67		P13639
Q99848	[R].QAQAAVLAVLPR.[L]		0	1	1236.74		Q86XP3	[K].NFYNEHEEITNLTPQQLIDLR.[H]		0	1	2587.28		Q99471	[K].QAVMEMMSQK.[I]		0	2	1182.53		Q14980	[K].NSLISSLEEEVSILNR.[Q]		0	2	1802.95		P62891	[K].QNRPIPQWIR.[M]		0	1	1307.73		O43396	[K].QHLENDPGSNEDTDIPK.[G]		0	1	1908.86		Q9Y5K5	[K].NQMLIEEEVQK.[L]		0	1	1360.68		Q9P2J5
P30050	[R].QAQIEVVPSASALIIK.[A]		0	2	1666.97		P17844	[K].NFYQEHPDLAR.[R]		0	3	1389.65		Q99961	[R].QAVQILDELAEK.[L]		0	1	1356.74		P49792; A6NKT7	[K].NSIPEPIDPLFK.[H]		0	2	1369.74		P33992	[K].QPAEHLQLLEEAAK.[E]		0	1	1576.83		P12270	[K].QHLSNMEVQVASQSSQR.[T]		0	1	1928.92		Q13616	[K].NYLTNLLK.[D]		0	2	978.562		P49790
Q9UJZ1	[K].QAQILASEAEK.[A]		0	1	1187.63		Q92841	[K].NFYVEHPEVAR.[L]		0	2	1360.66		Q9H6T3	[K].QAVTELSK.[I]		0	1	875.483		P35580	[K].NSLQEQQEEEEEARK.[N]		1	2	1846.84		Q08211	[K].QPAIISQLDPVNER.[M]		0	1	1579.84		Q15942	[K].QHPVPPPAQNQNQVR.[S]		0	1	1709.88		P03928	[K].NYNKPWEPK.[W]		0	1	1175.58		P05023
P23526	[K].QAQYLGMSCDGPFKPDHYR.[Y]	1xCarbamidomethyl [C9]	0	2	2270.01		Q7L014	[K].NFYVEVPELAK.[M]		0	1	1308.68		P38646	[R].QAVTNPNNTFYATK.[R]		0	1	1568.77		Q9NQ29; Q9Y383	[R].NSMPASSFQQQK.[L]		0	1	1352.63		P14866	[K].QPAIMPGQSYGLEDGSCSYK.[D]	1xCarbamidomethyl [C17]	0	1	2187.97		Q9UQ80	[K].QHVIDGEK.[T]		0	1	925.474		P07384	[R].NYPATFWVNPQFK.[I]		0	2	1611.8		Q12972
P05114	[K].QAEVANQETK.[E]		0	1	1117.55		Q16637	[K].NGDICETSGKPK.[T]	1xCarbamidomethyl [C5]	0	1	1305.61		P04083	[K].QAWFIENEEQEYVQTVK.[S]		0	2	2141.02		P48444	[K].NSNILEDLETLR.[L]		0	2	1416.73		P27816	[K].QPAPTTIGGLNK.[K]		0	1	1196.66		P60953	[K].QKPITPETAEK.[L]		0	3	1241.67		Q9BUJ2	[K].QGAPTSFLPPEASQLKPDR.[Q]		0	2	2039.06		P39023
P54819	[R].QAEMLDDLMEK.[R]		0	2	1322.6		Q1KMD3	[K].NGEDLGVAFWISK.[D]		0	1	1435.72		Q15654	[R].QAYEPPPPPAYR.[T]		0	1	1385.68		P02545	[R].NSNLVGAAHEELQQSR.[I]		0	4	1752.86		P61758	[K].QPGNETADTVLK.[K]		0	1	1272.64		Q9UKX7	[K].QLAALNCSVR.[D]	1xCarbamidomethyl [C7]	0	1	1131.59		Q9NRX4	[K].QGCDCECLGGGR.[I]	3xCarbamidomethyl [C3; C5; C7]	0	2	1368.51		P14868
O75347	[K].QAEILQESR.[M]		0	1	1073.56		P68402	[K].NGELENIKPK.[V]		0	1	1141.62		P25789	[K].QAYTQFGGK.[R]		0	2	999.489		O00299	[K].NSNPALNDNLEK.[G]		0	2	1328.64		B5ME19	[R].QPLLGPPESMR.[E]		0	2	1224.64		P54886	[R].QIAASSQDSVGR.[V]		0	1	1218.61		Q9P2J5	[R].QGDNCDSIIR.[R]	1xCarbamidomethyl [C5]	0	1	1177.53		P41252
O00410	[K].QAEETYENIPGQSK.[I]		0	1	1593.74		O95433	[K].NGETELCMEGR.[G]	1xCarbamidomethyl [C7]	0	1	1295.54		Q9Y570	[K].QCEGITSPEGSK.[S]	1xCarbamidomethyl [C2]	0	1	1292.58		Q9H0D6	[R].NSPGSQVASNPR.[Q]		0	1	1213.59		P55081	[K].QPPIQSTAGAVPVR.[N]		0	1	1420.79		P33993	[R].QIAEEDFYEK.[L]		0	2	1271.58		Q9Y3F4	[R].QGDTGDWIGTFLGHK.[G]		0	1	1631.78		P51571
P52815	[K].NYIQGINLVQAK.[K]		0	1	1360.76		P54819	[K].NGFLLDGFPR.[T]		0	4	1135.59		O43395	[K].QCPTENMAR.[E]	1xCarbamidomethyl [C2]	0	1	1106.47		P52948	[K].NSPVEAVFSYLTGK.[R]		0	2	1511.77		Q9H6F5	[K].QPPQQPAAK.[I]		0	3	964.521		Q15149	[R].QLAEGTAQQR.[L]		0	1	1101.56		Q9UHX1	[K].QGEEEDAEIIVK.[I]		0	1	1359.66		P07237
P21281	[R].NYLSQPR.[L]		0	3	877.453		P30048	[K].NGGLGHMNIALLSDLTK.[Q]		0	1	1753.93		Q99460	[K].QCVENADLPEGEK.[K]	1xCarbamidomethyl [C2]	0	1	1488.66		O75694	[R].NSQFAGGPLGNPNTTAK.[V]		0	1	1673.82		P33993	[R].QPPSQFEPLDMK.[L]		0	1	1416.68		Q15428	[R].QLALETIDINKDPYFMK.[N]		1	1	2039.05		P49321	[K].QGEVIVSIEEKPK.[E]		0	1	1455.81		P62280
Q13616	[K].NYLTNLLK.[D]		0	2	978.562		P55735	[R].NGGQILIADLR.[G]		0	1	1169.66		Q15003	[K].QDAPSQSENK.[K]		0	1	1103.5		P20700	[K].NSQGEEVAQR.[S]		0	1	1117.52		P56192	[K].QPQPSPAEGR.[A]		0	2	1066.53		Q9ULV4	[R].QLALWNPK.[N]		0	1	969.552		O14744	[K].QGFDFLCMPVFHPR.[F]	1xCarbamidomethyl [C7]	0	1	1750.82		P60953
Q09161	[R].NYNFGGEFVEAMIR.[Q]		0	1	1646.76		P49721	[K].NGIHDLDNISFPK.[Q]		0	1	1469.74		P50552	[K].QEEASGGPTAPK.[A]		0	1	1171.56		Q9NVI1	[R].NSQLANSVMQTLLSQLK.[Q]		0	1	1875		Q9Y520	[K].QPSPEEIR.[E]		0	1	955.484		Q02878	[K].QLASGLLLVTGPLVLNR.[V]		0	3	1764.07		P27695	[R].QGFGELLQAVPLADSFR.[H]		0	1	1847.97		Q9NXF1
P03928	[K].NYNKPWEPK.[W]		0	1	1175.58		O96019	[K].NGMVEDWDSFQAILDHTYK.[M]		0	1	2269.02		P12081	[K].QALEGLGDLK.[L]		0	1	1043.57		Q9Y696	[K].NSRPEANEALER.[G]		0	1	1385.68		P54105	[R].QQPDTEAVLNGK.[G]		0	2	1299.65		P56192	[K].QLAVAEGKPPEAPK.[G]		0	2	1434.8		P39748	[R].QGGDVLQNEEGETTSHLMGMFYR.[T]		0	2	2599.16		P56192
P07384	[R].NYPATFWVNPQFK.[I]		0	1	1611.8		Q8WXF1	[K].NLSPVVSNELLEQAFSQFGPVEK.[A]		0	1	2532.3		P35580	[R].QEEELQAK.[D]		0	1	974.479		Q93009	[K].NSSLAEFVQSLSQTMGFPQDQIR.[L]		0	1	2583.25		P53621	[K].QQPLFVSGGDDYK.[I]		0	1	1453.7		Q99832	[R].QLCDNAGFDATNILNK.[L]	1xCarbamidomethyl [C3]	0	1	1793.85		P52272	[K].QGGGGGGGSVPGIER.[M]		0	1	1284.63		P19623
P67809	[R].NYQQNYQNSESGEK.[N]		0	1	1688.71		Q9Y5B9	[K].NEDEEEEEEEK.[D]		0	1	1408.52		O43768	[K].QEEENPAEETGEEK.[Q]		0	1	1618.67		P26639	[K].NSSTYWEGK.[A]		0	1	1071.47		Q15233	[K].QQQDQVDR.[N]		0	3	1016.48		Q16531	[R].QGQGQLVTCSGAFK.[E]	1xCarbamidomethyl [C9]	0	1	1480.72		Q06830	[K].QGGLGPMNIPLVSDPK.[R]		0	4	1622.86		O15067
Q9BV57	[R].NYSWMDIITICK.[D]	1xCarbamidomethyl [C11]	0	1	1543.73		P23246	[R].NLSPYVSNELLEEAFSQFGPIER.[A]		0	2	2639.3		P13995	[R].QEVEEWVASGNK.[R]		0	1	1375.65		Q13283	[K].NSSYVHGGLDSNGKPADAVYGQK.[E]		0	3	2364.12		Q13895	[R].QQQEELEAEHGTGDKPAAPR.[E]		0	1	2191.04		Q15691	[R].QGQETAVAPSLVAPALNKPK.[K]		0	2	2019.12		Q99798	[K].QGLLPLTFADPADYNK.[I]		0	2	1762.9		Q53GS9
O14818	[K].NYTDEAIETDDLTIK.[L]		0	1	1740.82		Q8IX12	[R].NLSTVMDEIHTVLK.[K]		0	2	1599.84		P63244	[K].QEVISTSSK.[A]		0	3	978.51		P50395	[K].NTNDANSCQIIIPQNQVNR.[K]	1xCarbamidomethyl [C8]	0	2	2199.06		Q13148	[K].QSQDEPLR.[S]		0	3	972.475		P30040	[K].QGQDNLSSVK.[E]		0	1	1075.54		P02647	[R].QGLLPVLESFK.[V]		0	3	1230.71		Q13148
P00367	[K].NYTDNELEK.[I]		0	1	1125.51		Q9NRW3	[R].NQVDSETHCHAER.[C]	1xCarbamidomethyl [C9]	0	5	1582.67		P30876	[K].QEVPIIIVFR.[A]		0	1	1213.73		P19623	[K].NPSTNFQEPVQPLTQQQVAQMQLK.[Y]		0	1	2754.39		Q15291	[R].QSSADGSQPPK.[K]		0	1	1101.52		P23246	[K].QGPGPGGPK.[G]		0	11	794.416		Q9H9B4	[R].QGIVPPGLTENELWR.[A]		0	1	1708.9		Q04837
Q8WUD4	[R].NYVPEDEDLK.[K]		0	1	1221.56		P25786	[R].NQYDNDVTVWSPQGR.[I]		0	1	1778.81		O00571	[K].QEVPSWLENMAYEHHYK.[G]		0	1	2160.98		O95816	[R].NPQQQESLK.[H]		0	1	1071.54		P08727	[R].QSSATSSFGGLGGGSVR.[F]		0	1	1554.75		Q9H9Y6	[K].QFLGYVPIMVK.[S]		0	1	1294.72		P23246	[K].QGPGPGGPK.[G]		0	9	794.416		O95373
Q1KMD3	[R].NYYGYQGYR.[-]		0	2	1183.52		P61289	[R].NQYVTLHDMILK.[N]		0	2	1474.77		Q9UNX4	[K].QEVTCLCPSPDGLHLAVGYEDGSIR.[I]	2xCarbamidomethyl [C5; C7]	0	1	2773.29		P29401	[K].NMAEQIIQEIYSQIQSK.[K]		0	3	2023.02		Q92973; O14787	[R].QSSFALLGDLTK.[A]		0	3	1279.69		P78527	[R].QFINLMLPMK.[E]		0	1	1234.67		P30040	[K].QGQDNLSSVK.[E]		0	1	1075.54		P50395
P28482	[R].NYLLSLPHK.[N]		0	2	1084.61		Q9Y2W1	[R].NREEEWDPEYTPK.[S]		1	1	1692.75		P60709; P0CG38	[K].QEYDESGPSIVHR.[K]		0	2	1516.7		P29401	[K].NMAEQIIQEIYSQIQSK.[K]	1xOxidation [M2]	0	2	2039.01		O00571	[R].QSSGASSSSFSSSR.[A]		0	1	1361.59		Q7KZF4	[K].QFLPFLQR.[A]		0	2	1048.59		Q15691	[R].QGQETAVAPSLVAPALNKPK.[K]		0	2	2019.12		Q15427
Q9Y3C1	[K].NYYQDTPK.[Q]		0	2	1028.47		P62314	[K].NREPVQLETLSIR.[G]		1	2	1554.86		O96019	[K].QEYEEGGK.[Q]		0	2	939.405		P02100	[K].NMDNLKPAFAK.[L]		0	2	1248.64		Q92804	[K].QSSYSQQPYNNQGQQQNMESSGSQGGR.[A]		0	1	2975.26		Q16630	[K].QFLSQFEMQSR.[K]		0	1	1400.66		Q16531	[R].QGQGQLVTCSGAFK.[E]	1xCarbamidomethyl [C9]	0	1	1480.72		Q14157
Q9NW64	[R].QAAEVAAEK.[S]		0	2	916.473		Q15084	[K].NRPEDYQGGR.[T]		0	4	1191.55		O60832	[K].QEYVDYSESAK.[K]		0	1	1318.58		P35579	[K].NMDPLNDNIATLLHQSSDK.[F]		0	2	2126.02		P23193	[K].QSTDEEVTSLAK.[S]		0	1	1307.63		Q15459	[R].QFLTQLMQK.[E]		0	1	1136.61		P62753	[K].QGVLTHGR.[V]		0	4	867.48		Q12905
Q13492	[K].QAALEEEQAR.[L]		0	1	1144.56		Q03701	[K].NRPEPHSDENGSTTPK.[V]		0	1	1765.81		P06576	[K].QFAPIHAEAPEFMEMSVEQEILVTGIK.[V]		0	2	3044.51		P35580	[K].NMDPLNDNVATLLHQSSDR.[F]		0	1	2140.01		Q96I25	[K].QSTVLAPVIDLK.[R]		0	1	1283.76		Q14444	[R].QFMAETQFTSGEK.[E]		0	2	1503.68		P41223	[K].QGYENLCCLR.[C]	2xCarbamidomethyl [C7; C8]	0	1	1312.58		P30085
P43246	[R].QAANLQDCYR.[L]	1xCarbamidomethyl [C8]	0	1	1238.56		O75533	[R].NRPLSDEELDAMFPEGYK.[V]		0	1	2110.97		O43447	[R].QFCTGEFR.[K]	1xCarbamidomethyl [C3]	0	2	1044.46		Q92900	[R].NMDSMPELQK.[L]		0	1	1192.53		O75400	[K].QSTWEKPDDLK.[T]		0	2	1346.66		Q15365	[R].QGANINEIR.[Q]		0	1	1014.53		O43684	[K].QGYVLSSIEGR.[V]		0	1	1208.63		P35241
P55072	[R].QAAPCVLFFDELDSIAK.[A]	1xCarbamidomethyl [C5]	0	2	1923.95		Q9NQT5	[R].NRPNVQVGDLIYGQFVVANK.[D]		0	1	2231.19		Q15428	[K].QFFLQFHFK.[M]		0	1	1241.65		O43719	[K].NMFHPMDFEDDPLVLNEIR.[E]		0	1	2332.07		Q9ULX6	[K].QTADFLQEYVTNK.[T]		0	1	1556.76		P32929	[K].QGAPGQHSGFEYSR.[S]		0	1	1520.69		P32929	[K].QGAPGQHSGFEYSR.[S]		0	1	1520.69		Q9Y5Z4
O75400	[K].QAAPPIELDAVWEDIR.[E]		0	2	1822.93		P42166	[R].NRPPLPAGTNSK.[G]		0	3	1251.68		P49959	[R].QFFMEDIVLANHPDIFNPDNPK.[V]		0	1	2601.24		O75475	[K].NMFLVGEGDSVITQVLNK.[S]		0	1	1964.02		P02768	[K].QTALVELVK.[H]		0	1	1000.6		Q9BUJ2	[K].QGAPTSFLPPEASQLKPDR.[Q]		0	2	2039.06		Q15365	[R].QGANINEIR.[Q]		0	2	1014.53		P62191
Q9Y265	[K].QAASGLVGQENAR.[E]		0	2	1300.66		P11142	[K].NQVAMNPTNTVFDAK.[R]	1xOxidation [M5]	0	1	1665.79		O75400	[K].QETVADFTPK.[K]		0	1	1135.56		P22626	[R].NMGGPYGGGNYGPGGSGGSGGYGGR.[S]		0	3	2189.91		Q6P2Q9	[K].QTDVGITHFR.[S]		0	3	1173.6		Q9NRX4	[K].QGCDCECLGGGR.[I]	3xCarbamidomethyl [C3; C5; C7]	0	2	1368.51		Q13505	[R].QGADTLAFMSLLEEK.[L]		0	1	1652.82		P07814
P38646	[R].QAASSLQQASLK.[L]		0	1	1231.66		P30086	[K].NRPTSISWDGLDSGK.[L]		0	4	1632.8		P38919	[K].QFFVAVER.[E]		0	2	995.531		P22626	[R].NMGGPYGGGNYGPGGSGGSGGYGGR.[S]	1xOxidation [M2]	0	1	2205.9		P12270	[R].QTEEQVNDLK.[E]		0	2	1203.59		P57721	[K].QICVVMLESPPK.[G]	1xCarbamidomethyl [C3]	0	1	1400.73		Q14444	[R].QFMAETQFTSGEK.[E]		0	2	1503.68		P09651
P34897	[K].QACTPMFR.[E]	1xCarbamidomethyl [C3]	0	1	1010.45		Q14498	[K].NSAQGNVYVK.[C]		0	2	1079.55		P07814	[K].QFIAAQGSSR.[S]		0	1	1064.55		Q9HD33	[R].NMLLTLEQEAK.[R]		0	1	1289.68		O94776	[R].QTFLLQTTK.[L]		0	1	1079.61		Q9Y3F4	[R].QGDTGDWIGTFLGHK.[G]		0	2	1631.78		Q9H307	[K].QESTVATER.[Q]		0	1	1020.5		P18206
P49915	[R].QADFEAHNILR.[E]		0	1	1313.66		P83916	[K].NSDEADLVPAK.[E]		0	1	1158.56		P49588	[K].QFIDSNPNQPLVILEMESGASAK.[A]		0	1	2488.24		P49411	[K].NMITGTAPLDGCILVVAANDGPMPQTR.[E]	1xCarbamidomethyl [C12]	0	1	2812.38		Q01085; P31483	[R].QTFSPFGQIMEIR.[V]		0	1	1553.78		P11586	[K].QGFGNLPICMAK.[T]	1xCarbamidomethyl [C9]	0	1	1335.65		Q9UHX1	[K].QESTVMVLR.[N]		0	1	1062.56		P12270
Q14694	[R].QADFVQTPITGIFGGHIR.[S]		0	1	1957.03		P49792	[K].NSDIEQSSDSK.[V]		0	1	1209.52		Q9Y6H1	[K].QFLECAQNQGDIK.[L]	1xCarbamidomethyl [C5]	0	1	1550.73		Q05639; P68104	[K].NMITGTSQADCAVLIVAAGVGEFEAGISK.[N]	1xCarbamidomethyl [C11]	0	2	2909.44		P49790	[K].QTGIETPNK.[S]		0	2	987.511		P52272	[K].QGGGGGGGSVPGIER.[M]		0	1	1284.63		P51149	[K].QETEVELYNEFPEPIK.[L]		0	1	1964.95		Q9NY61
P40227	[K].QADLYISEGLHPR.[I]		0	1	1498.76		Q14978	[K].NSEEEEEEK.[K]		0	4	1122.44		P22314	[R].QFLFRPWDVTK.[L]		0	1	1436.77		Q05639; P68104	[K].NMITGTSQADCAVLIVAAGVGEFEAGISK.[N]	1xCarbamidomethyl [C11]; 1xOxidation [M2]	0	1	2925.43		Q13435	[R].QTGIVLNRPVLR.[G]		0	2	1365.83		Q06830	[K].QGGLGPMNIPLVSDPK.[R]		0	1	1622.86		O75400	[K].QETVADFTPK.[K]		0	1	1135.56		Q99471
O43175	[K].QADVNLVNAK.[L]		0	1	1071.58		Q8IWX8	[R].NSEGWEQNGLYEFFR.[A]		0	1	1875.83		Q9H9Y6	[K].QFLGYVPIMVK.[S]		0	1	1294.72		O95373	[K].NMITQYWPDR.[E]		0	1	1323.62		P27348	[K].QTIDNSQGAYQEAFDISK.[K]		0	1	2014.94		Q9UMY4; O60493	[RK].QGLEQFINK.[IV]		0	1	1076.57		P63244	[K].QEVISTSSK.[A]		0	2	978.51		P13645
Q8N3U4	[R].QAAECHPPVGR.[G]	1xCarbamidomethyl [C5]	0	2	1221.58		P07814	[R].NSEPAGLETPEAK.[V]		0	2	1342.65		P78527	[R].QFINLMLPMK.[E]		0	1	1234.67		Q13885; Q9BUF5; P07437; P68371	[KR].NMMAACDPR.[H]	1xCarbamidomethyl [C6]	0	3	1065.43		P35998	[K].QTLQSEQPLQVAR.[C]		0	1	1497.8		Q15637	[K].QGIETPEDQNDLRK.[M]		1	2	1642.8		P30876	[K].QEVPIIIVFR.[A]		0	1	1213.73		Q9UI26
Q9GZR7	[K].NVATEGTSTQK.[E]		0	1	1135.56		P54577	[K].NSEPEEVIPSR.[L]		0	2	1256.61		Q7KZF4	[K].QFLPFLQR.[A]		0	1	1048.59		Q13885; Q9BUF5; P07437; P68371	[KR].NMMAACDPR.[H]	1xCarbamidomethyl [C6]; 1xOxidation [M]	0	2	1081.42		Q9BSD7	[R].QTLSTPGTIILGTIPVPK.[G]		0	1	1836.08		Q99798	[K].QGLLPLTFADPADYNK.[I]		0	3	1762.9		O00571	[K].QEVPSWLENMAYEHHYK.[G]		0	2	2160.98		Q14152
Q6ZN17	[K].NVAQPPASSQGR.[Q]		0	1	1211.61		Q15006	[R].NSEQIVEVGEELINEYASK.[L]		0	1	2151.05		P07237	[K].QFLQAAEAIDDIPFGITSNSDVFSK.[Y]		0	1	2713.34		Q08945	[K].NMSGSLYEMVSR.[V]		0	1	1373.62		P55072	[R].QTNPSAMEVEEDDPVPEIR.[R]		0	1	2155.98		P02647	[R].QGLLPVLESFK.[V]		0	2	1230.71		P60709	[K].QEYDESGPSIVHR.[K]		0	3	1516.7		O95478
Q15717	[K].NVALLSQLYHSPAR.[R]		0	2	1568.85		O60610	[K].NSETFPTILEEAK.[E]		0	1	1478.74		Q15459	[R].QFLTQLMQK.[E]		0	1	1136.61		P62280	[K].NMSVHLSPCFR.[D]	1xCarbamidomethyl [C9]	0	1	1347.63		Q8WUM4	[K].QSNNEANLR.[E]		0	2	1045.5		Q9H9B4	[R].QGIVPPGLTENELWR.[A]		0	1	1708.9		O96019	[K].QEYEEGGK.[Q]		0	2	939.405		O15027
P42166	[R].NRPPLPAGTNSK.[G]		0	4	1251.68		Q14315	[K].NSFTVDCSK.[A]	1xCarbamidomethyl [C7]	0	2	1057.46		Q14444	[R].QFMAETQFTSGEK.[E]		0	2	1503.68		P13639	[R].NMSVIAHVDHGK.[S]		0	5	1307.65		P02768	[K].QNCELFEQLGEYK.[F]	1xCarbamidomethyl [C3]	0	1	1657.75		Q92900	[R].QGNGPVLVCAPSNIAVDQLTEK.[I]	1xCarbamidomethyl [C9]	0	1	2310.18		O60832	[K].QEYVDYSESAK.[K]		0	1	1318.58		O43504
P30086	[K].NRPTSISWDGLDSGK.[L]		0	3	1632.8		Q9NQW7	[K].NSAESEGMR.[R]		0	2	980.41		P61011	[R].QFQQGAAGNMK.[G]		0	1	1179.56		P13639	[R].NMSVIAHVDHGK.[S]	1xOxidation [M2]	0	1	1323.65		O75475	[K].QSNASSDVEVEEK.[E]		0	1	1421.64		P78527	[K].QGNLSSQVPLK.[R]		0	1	1170.65		P53396	[R].QHFPATPLLDYALEVEK.[I]		0	2	1971.02		Q14157
Q9NQW7	[K].NSAESEGMR.[R]		0	2	980.41		Q9UQ35	[R].NSGPLGTEMNTGFSSEVK.[E]		0	1	1854.85		P13796	[R].QFVTATDVVR.[G]		0	1	1135.61		Q9P2J5	[R].NMSYQGFTK.[D]		0	2	1075.49		P63173	[K].QSLPPGLAVK.[E]		0	7	1009.6		O14744	[K].QGFDFLCMPVFHPR.[F]	1xCarbamidomethyl [C7]	0	1	1750.82		P13667	[K].QFAPEYEK.[I]		0	1	1011.48		P07814
O15381	[K].NSAPCVIFFDEVDALCPR.[R]	2xCarbamidomethyl [C5; C16]	0	1	2109.97		P11142	[K].NQVAMNPTNTVFDAK.[R]		0	1	1649.8		P62244	[R].QFGFIVLTTSAGIMDHEEAR.[R]		0	2	2222.09		Q9H0A0	[R].NMVDYHLIMDMIPAISR.[I]		0	1	2018.99		Q5T9A4; Q9NVI7	[K].QQQLLNEENLR.[K]		0	1	1384.72		P22314	[R].QFLFRPWDVTK.[L]		0	1	1436.77		P38919	[K].QFFVAVER.[E]		0	2	995.531		P25685
Q14498	[K].NSAQGNVYVK.[C]		0	2	1079.55		P46776	[R].NQSFCPTVNLDK.[L]	1xCarbamidomethyl [C5]	0	1	1422.67		Q9UHX1	[K].QESTVMVLR.[N]		0	1	1062.56		P05023	[K].NMVPQQALVIR.[EGN]		0	1	1268.71		Q6Y7W6	[R].QQQQEALR.[R]		0	2	1000.52		Q92616	[K].QLDDEEVSEFALDGLK.[Q]		0	1	1807.86		P07814	[K].QFIAAQGSSR.[S]		0	1	1064.55		P49748
P42285	[K].NSATEAAKPAKPDEK.[G]		0	1	1556.79		P50395	[R].NPYYGGESASITPLEDLYK.[R]		0	1	2117.01		Q9H307	[K].QESTVATER.[Q]		0	1	1020.5		O60684	[K].NNALNPEEMR.[R]		0	1	1187.55		Q15286	[K].QQQQQQNDVVK.[L]		0	1	1342.67		P12270	[R].QLDTETNLHLNTK.[E]		0	1	1526.78		P49588	[K].QFIDSNPNQPLVILEMESGASAK.[A]		0	1	2488.24		Q9NSD9
P83916	[K].NSDEADLVPAK.[E]		0	2	1158.56		P26599	[K].NQAFIEMNTEEAANTMVNYYTSVTPVLR.[G]		0	2	3206.51		Q8IWX8	[R].QEQVTAAVAHAVEQQMQK.[L]		0	2	1995.99		P12956	[K].NIYVLQELDNPGAK.[R]		0	1	1573.82		Q9Y5J6	[R].QQQQQQQLR.[N]		0	1	1184.61		Q9UKN8	[R].QLIPIFTDVALK.[F]		0	2	1357.81		Q9Y6H1	[K].QFLECAQNQGDIK.[L]	1xCarbamidomethyl [C5]	0	1	1550.73		O94906
P49792	[K].NSDIEQSSDSK.[V]		0	1	1209.52		Q15427	[R].NQDATVYVGGLDEK.[V]		0	1	1508.72		Q9NU22	[K].QEEIDVIQEVLEK.[H]		0	1	1571.82		P39023	[K].NNASTDYDLSDK.[S]		0	2	1342.58		Q9H0A0	[R].QQSAQSQVSTTAENK.[T]		0	1	1606.77		P35579	[KR].QLLQANPILEAFGNAK.[T]		0	1	1726.95		P22314	[R].QFLFRPWDVTK.[L]		0	1	1436.77		P18206
Q14978	[K].NSEEEEEEK.[K]		0	5	1122.44		Q14157	[K].NQDECVIALHDCNGDVNR.[A]	2xCarbamidomethyl [C5; C12]	0	1	2128.91		O95983	[K].QEELVQQVR.[K]		0	1	1128.6		P60228	[K].NLYSDDIPHALR.[E]		0	1	1413.71		Q14847	[K].QQSELQSQVR.[Y]		0	2	1202.61		P35580	[R].QLLQANPILESFGNAK.[T]		0	2	1742.94		Q9H9Y6	[K].QFLGYVPIMVK.[S]		0	1	1294.72		O95983
Q8IWX8	[R].NSEGWEQNGLYEFFR.[A]		0	2	1875.83		P30085	[R].NQDNLQGWNK.[T]		0	1	1216.57		Q96SB4	[K].QEESESPVERPLK.[E]		0	2	1527.76		P27694	[R].NIYLMDTSGK.[V]		0	1	1141.56		Q12904	[K].QQSIAGSADSKPIDVSR.[L]		0	1	1758.9		P54727	[R].QIIQQNPSLLPALLQQIGR.[E]		0	1	2130.24		Q9UBT2	[R].QFILVMNALDNR.[A]		0	1	1433.76		Q03701
P07814	[R].NSEPAGLETPEAK.[V]		0	2	1342.65		P35241	[K].NQEQLAAELAEFTAK.[I]		0	1	1662.83		Q9P2J5	[K].QEFEFWYPVDLR.[V]		0	1	1628.77		O15226	[K].NLSNPEMTSGSDK.[I]		0	1	1379.61		Q16643	[K].QQTLEAEEAK.[R]		0	1	1146.56		Q6FI81	[K].QLLQSAHK.[E]		0	1	924.526		Q7KZF4	[K].QFLPFLQR.[A]		0	1	1048.59		Q12769
P54577	[K].NSEPEEVIPSR.[L]		0	1	1256.61		Q9Y5Z4	[K].NQEQLLTLASILR.[E]		0	2	1498.86		P78344	[K].QEGIATSDNFMQAFLNVLDQCPK.[L]	1xCarbamidomethyl [C21]	0	1	2626.23		Q8WXF1	[K].NLSPVVSNELLEQAFSQFGPVEK.[A]		0	1	2532.3		Q5BKZ1	[K].QQTNNQTEVVK.[I]		0	1	1288.65		Q9HAV4	[K].QLLSNELLLTQMEK.[C]		0	1	1659.9		Q16630	[K].QFLSQFEMQSR.[K]		0	1	1400.66		Q9ULX3
Q15006	[R].NSEQIVEVGEELINEYASK.[L]		0	1	2151.05		P62191	[R].NQEQMKPLEEK.[Q]		0	1	1373.67		Q8N163	[R].QEGLDGGLPEEVLFGNLDLLPPPGK.[S]		0	3	2604.36		P23246	[R].NLSPYVSNELLEEAFSQFGPIER.[A]		0	2	2639.3		Q9Y3B8	[R].QQTPPGLCPLAGNSVHEDK.[K]	1xCarbamidomethyl [C8]	0	1	2047.99		P15311	[R].QLLTLSSELSQAR.[D]		0	1	1445.8		Q15459	[R].QFLTQLMQK.[E]		0	1	1136.61		Q8NC51
O60610	[K].NSETFPTILEEAK.[E]		0	1	1478.74		P07814	[K].NQGGGLSSSGAGEGQGPK.[K]		0	1	1587.74		Q13428	[K].QEGPATQVSK.[K]		0	2	1044.53		Q8IX12	[R].NLSTVMDEIHTVLK.[K]		0	1	1599.84		A6NHR9	[R].QQVLPLDSIYK.[K]		0	1	1303.73		O15355	[K].QLIVANAGDSR.[C]		0	1	1143.61		O43447	[R].QFCTGEFR.[K]	1xCarbamidomethyl [C3]	0	2	1044.46		Q14697
Q14315	[K].NSFTVDCSK.[A]	1xCarbamidomethyl [C7]	0	2	1057.46		P09651	[R].NQGGYGGSSSSSSYGSGR.[R]		0	1	1694.7		P54727	[K].QEKPAEKPAETPVATSPTATDSTSGDSSR.[S]		0	1	2945.4		P04040	[K].NLSVEDAAR.[L]		0	1	974.49		P08670	[R].QQYESVAAK.[N]		0	1	1023.51		Q13347	[R].QINDIQLSR.[D]		0	1	1086.59		P12270	[R].QHLEETTQK.[A]		0	1	1113.55		P14866
Q9HAV7	[K].NSGQNLEEDMGQSEQK.[A]		0	1	1793.76		P0DMV9	[K].NQVALNPQNTVFDAK.[R]		0	1	1658.85		P35580	[K].QELEEILHDLESR.[V]		0	1	1610.8		P31939	[R].NLTALGLNLVASGGTAK.[A]		0	1	1599.91		P23246	[R].QREESYSR.[M]		1	1	1054.49		Q9UKF6	[K].QININNPFVFK.[H]		0	1	1333.73		O43396	[K].QHLENDPGSNEDTDIPK.[G]		0	1	1908.86		Q9BUJ2
Q01518	[K].NSLDCEIVSAK.[S]	1xCarbamidomethyl [C5]	0	2	1235.59		Q02218	[K].NQGYYDYVKPR.[L]		0	1	1402.67		Q9HBM1	[K].QELEVLTANIQDLK.[E]		0	1	1613.87		O75534	[K].NITLDDASAPR.[L]		0	1	1172.59		P26038	[K].QRIDEFESM.[-]		1	2	1154.51		Q14151	[R].QLPAQPPEHAVDGEGFK.[N]		0	1	1819.9		P12270	[K].QHLSNMEVQVASQSSQR.[T]		0	1	1928.92		Q16629; P84103
Q5BKZ1	[R].NSLDSFGGR.[N]		0	1	952.448		Q9NY61	[K].NQIALWDQLLEGR.[I]		0	1	1555.82		P07602	[K].QEILAALEK.[G]		0	1	1014.58		O75306	[K].NITLNFGPQHPAAHGVLR.[L]		0	1	1942.04		P33991	[R].QRPDLGSAQK.[G]		0	1	1099.59		O75643	[K].QLPHFTSEHIK.[R]		0	2	1336.7		Q5SRE5	[R].QLFLDVLDGTK.[A]		0	1	1248.68		Q16629
Q9BVP2	[R].NSLEFFTVLAQR.[R]		0	1	1424.75		Q99471	[K].NQLDQEVEFLSTSIAQLK.[V]		0	3	2063.07		P12956	[K].QELLEALTK.[H]		0	1	1044.59		P61106	[R].NLTNPNTVIILIGNK.[A]		0	2	1623.94		Q14157	[K].QRPQATAEQIR.[L]		0	2	1297.7		O43768	[K].QLPSAGPDK.[N]		0	3	912.479		Q9UKD2	[R].QLGLPTALK.[R]		0	2	940.583		O00629; O00505
Q9UBI1	[K].NSLEILLGSIGR.[S]		0	1	1271.73		P13645	[K].NQILNLTTDNANILLQIDNAR.[L]		0	2	2367.26		Q5H9R7	[K].QEIIEQLLSNIFHK.[E]		0	1	1711.94		Q14152	[K].NLTQDEMQR.[M]		0	1	1134.52		P33991	[K].QSATDPR.[T]		0	7	774.374		P56211	[K].QLPTAAPDK.[T]		0	1	940.51		P49411	[R].QIGVEHVVVYVNK.[A]		0	1	1483.83		O15042
P11142	[K].NSLESYAFNMK.[A]		0	1	1303.6		Q9UI26	[K].NQLLPELQVIHNR.[Y]		0	1	1573.88		P53621	[R].QELILSNSEDK.[S]		0	1	1275.64		Q9UIJ7	[K].NLTQYSWLLDGFPR.[T]		0	1	1709.86		P52597	[R].QSGEAFVELGSEDDVK.[M]		0	1	1709.79		P60228	[K].QLQAETEPIVK.[M]		0	1	1255.69		P50395	[K].QLICDPSYVK.[D]	1xCarbamidomethyl [C4]	0	2	1222.61		Q96AE4
P11142	[K].NSLESYAFNMK.[A]	1xOxidation [M10]	0	1	1319.59		O75569	[K].NQLNPIGSLQELAIHHGWR.[L]		0	1	2183.15		Q9UMS4	[R].QELSHALYQHDAACR.[V]	1xCarbamidomethyl [C14]	0	2	1798.83		P52292	[R].NITWTLSNLCR.[N]	1xCarbamidomethyl [C10]	0	2	1377.69		Q9UQ35	[R].QSHSESPSLQSK.[S]		0	1	1314.63		Q13200	[K].QLQDELEMLVER.[L]		0	1	1502.75		P12268	[K].QLLCGAAIGTHEDDKYR.[L]	1xCarbamidomethyl [C4]	1	1	1946.94		Q96I24
O14737	[R].NSILAQVLDQSAR.[A]		0	1	1414.76		P11021	[K].NQLTSNPENTVFDAK.[R]		0	1	1677.81		Q5SRE5	[K].QELSSELSTLLSSLSR.[Y]		0	2	1749.92		P35232	[R].NITYLPAGQSVLLQLPQ.[-]		0	2	1855.03		P60174	[K].QSLGELIGTLNAAK.[V]		0	2	1414.79		P02545	[K].QLQDEMLR.[R]		0	2	1032.51		Q9UNN5	[K].QILENELQIPVSK.[M]		0	1	1510.85		Q9Y5L0
Q14980	[K].NSLISSLEEEVSILNR.[Q]		0	2	1802.95		Q9Y5K5	[K].NQMLIEEEVQK.[L]		0	1	1360.68		P09651	[K].QEMASASSSQR.[G]		0	1	1181.52		Q9H9J2	[K].NLVDFLTGEEVVCHVAR.[N]	1xCarbamidomethyl [C13]	0	1	1957.98		P49792	[K].QSLPATSIPTPASFK.[F]		0	1	1544.83		P17980	[K].QIQELVEAIVLPMNHK.[E]		0	2	1862.02		Q9NS69	[R].QILLGPNTGLSGGMPGALPSLPGK.[I]		0	2	2275.25		Q01081
P49792	[K].NSIPEPIDPLFK.[H]		0	1	1369.74		P20700	[K].NQNSWGTGEDVK.[V]		0	1	1334.6		P22626	[R].QEMQEVQSSR.[S]		0	1	1221.55		P50570	[R].NLVDSYVAIINK.[S]		0	1	1348.75		P34932	[K].QSLTMDPVVK.[S]		0	1	1117.59		Q8N1G4	[R].QLQLEAEEQR.[K]		0	2	1243.63		P04075	[R].QLLLTADDR.[V]		0	1	1044.57		Q13428
O75533	[R].NRPLSDEELDAMFPEGYK.[V]		0	2	2110.97		P54727	[R].NQPQFQQMR.[Q]		0	1	1176.56		P22626	[R].QEMQEVQSSR.[S]	1xOxidation [M3]	0	1	1237.55		P62854	[R].NIVEAAAVR.[D]		0	1	942.537		Q9BQ39	[K].QNAQCLHGDIAQSQR.[E]	1xCarbamidomethyl [C5]	0	1	1725.81		P39748	[K].QLQQAQAAGAEQEVEK.[F]		0	1	1727.86		P26196	[R].QILLYSATFPLSVQK.[F]		0	1	1707.97		O95816
P31930	[K].NRPGSALEK.[E]		0	2	971.527		Q92598	[K].NQQITHANNTVSNFK.[R]		0	1	1715.85		P51991	[K].QEMQSAGSQR.[G]		0	1	1121.5		Q9UNH7	[K].NLVELAELELK.[H]		0	1	1270.73		P62847	[K].QMVIDVLHPGK.[A]		0	2	1236.68		P55060	[K].QLSDAISIIGR.[E]		0	1	1172.66		Q9UMX0	[R].QLIMANPQMQQLIQR.[N]		0	1	1811.96		P55010
Q03701	[K].NRPEPHSDENGSTTPK.[V]		0	1	1765.81		P12270	[R].NQHLVSQQK.[D]		0	1	1081.57		P83876	[K].QEMVDIIETVYR.[G]		0	1	1495.75		P05771	[K].NLVPMDPNGLSDPYVK.[L]		0	1	1758.87		P62258	[R].QMVETELK.[L]		0	2	977.497		Q9NR45	[K].QLLPCEMACNEK.[L]	2xCarbamidomethyl [C5; C9]	0	1	1492.66		Q9NY65; Q9BQE3; P68366	[R].QIFHPEQLITGK.[E]		0	6	1410.77		P29401
Q15084	[K].NRPEDYQGGR.[T]		0	5	1191.55		O95373	[R].NPVWYQALTHGLNEEQR.[K]		0	1	2055		Q9BUJ2	[K].QENESGYER.[R]		0	1	1111.47		Q96PZ0	[K].NIVSAFGIIPR.[N]		0	1	1186.69		Q71U36; P68366	[R].QIFHPEQLITGK.[E]		0	6	1410.77		Q9UMX0	[R].QLIMANPQMQQLIQR.[N]		0	1	1811.96		Q9NR45	[K].QLLPCEMACNEK.[L]	2xCarbamidomethyl [C5; C9]	0	1	1492.66		P55072
P35241	[K].NQEQLAAELAEFTAK.[I]		0	2	1662.83		Q9HAV7	[K].NSGQNLEEDMGQSEQK.[A]		0	1	1793.76		Q96CT7	[K].QENPNMR.[L]		0	2	888.399		Q99436	[K].NLVSEAIAAGIFNDLGSGSNIDLCVISK.[N]	1xCarbamidomethyl [C24]	0	2	2877.47		Q5SRE5	[R].QLFLDVLDGTK.[A]		0	1	1248.68		P04075	[R].QLLLTADDR.[V]		0	2	1044.57		P35579	[KR].QLLQANPILEAFGNAK.[T]		0	1	1726.95		P50990
Q9Y5Z4	[K].NQEQLLTLASILR.[E]		0	2	1498.86		Q01518	[K].NSLDCEIVSAK.[S]	1xCarbamidomethyl [C5]	0	2	1235.59		P49327	[R].QEPLLIGSTK.[S]		0	2	1085.62		Q96HR9	[R].NLVTEVLGALEAK.[T]		0	1	1356.77		P12236; P05141	[K].QIFLGGVDK.[HR]		0	1	976.546		Q96JB3	[K].QLLLQLNQQR.[T]		0	1	1253.73		P35580	[R].QLLQANPILESFGNAK.[T]		0	2	1742.94		P22626
P62191	[R].NQEQMKPLEEK.[Q]		0	2	1373.67		P46777	[K].NSVTPDMMEEMYK.[K]		0	2	1574.65		P61586	[K].QEPVKPEEGR.[D]		0	3	1168.6		O43768	[K].NLVTGDHIPTPQDLPQR.[K]		0	1	1900.99		P18124	[R].QIFNGTFVK.[L]		0	2	1053.57		O43707	[K].QLEAIDQLHLEYAK.[R]		0	1	1670.87		P54727	[R].QIIQQNPSLLPALLQQIGR.[E]		0	2	2130.24		P51991
P07814	[K].NQGGGLSSSGAGEGQGPK.[K]		0	1	1587.74		P11413	[R].NSYVAGQYDDAASYQR.[L]		0	1	1807.79		P12270	[K].QEQIINTMTQDLR.[G]		0	1	1589.8		P42229	[R].NLWNLKPFTTR.[D]		0	1	1389.76		Q96KP4	[K].QLGGSVELVDIGK.[Q]		0	1	1314.73		Q96FV9	[R].QIECDSEDMK.[M]	1xCarbamidomethyl [C4]	0	1	1254.5		Q9HAV4	[K].QLLSNELLLTQMEK.[C]		0	1	1659.9		P83876
P09651	[R].NQGGYGGSSSSSSYGSGR.[R]		0	1	1694.7		O15355	[R].NTAELQPESGK.[R]		0	1	1173.57		O60664	[R].QEQSYFVR.[L]		0	1	1056.51		O00116	[K].NIYGNIEDLVVHIK.[M]		0	1	1626.88		P43686	[K].QIGIDPPR.[G]		0	1	895.5		Q92945	[R].QLEDGDQPESK.[K]		0	2	1245.56		P15311	[R].QLLTLSSELSQAR.[D]		0	1	1445.8		Q9BUJ2
Q02218	[K].NQGYYDYVKPR.[L]		0	1	1402.67		P00491	[K].NTAEWLLSHTK.[H]		0	2	1299.67		P35579	[R].QEEEMMAK.[E]		0	1	995.417		Q14566	[K].NLYHNLCTSLFPTIHGNDEVK.[R]	1xCarbamidomethyl [C7]	0	2	2472.2		Q9UKD2	[R].QLGLPTALK.[R]		0	2	940.583		Q14839	[K].QLEELLSDMK.[A]		0	1	1205.61		P68104	[K].QLIVGVNK.[M]		0	4	870.541		P29692
P12270	[R].NQHLVSQQK.[D]		0	1	1081.57		P35579	[R].NTDQASMPDNTAAQK.[V]		0	1	1591.7		P49327	[K].QAHTMDPQLR.[L]		0	1	1196.58		Q9Y2Z0	[K].NLYPSSSPYTR.[N]		0	1	1284.62		Q9UK45	[R].QLGLVVCR.[G]	1xCarbamidomethyl [C7]	0	2	944.535		Q12769	[R].QIEILELEDLEK.[E]		0	1	1471.79		Q13347	[R].QINDIQLSR.[D]		0	1	1086.59		Q96FW1
Q9NY61	[K].NQIALWDQLLEGR.[I]		0	1	1555.82		P08243	[K].NTDSVVIFSGEGSDELTQGYIYFHK.[A]		0	1	2806.32		P25398	[R].QAHLCVLASNCDEPMYVK.[L]	2xCarbamidomethyl [C5; C11]	0	1	2134.97		Q14157	[K].NPSDSAVHSPFTK.[R]		0	3	1386.66		Q9Y3I0	[K].QIGNVAALPGIVHR.[S]		0	3	1444.84		O75494	[R].QIEIQFAQGDR.[K]		0	1	1304.66		Q9UKF6	[K].QININNPFVFK.[H]		0	1	1333.73		P61586
Q99471	[K].NQLDQEVEFLSTSIAQLK.[V]		0	4	2063.07		P41252	[K].NTELAVFHDETEIQNQTDLLSLSGK.[T]		0	1	2802.38		P17987	[K].QAGVFEPTIVK.[V]		0	2	1188.66		P14868	[K].NNAYLAQSPQLYK.[Q]		0	1	1509.77		O95757	[R].QLGQDLLNSYIENEGK.[M]		0	1	1820.9		Q04828	[R].QLEMILNKPGLK.[Y]		0	1	1383.8		P83731	[R].QINWTVLYR.[R]		0	1	1192.65		P12270
P13645	[K].NQILNLTTDNANILLQIDNAR.[L]		0	2	2367.26		P14618	[R].NTGIICTIGPASR.[S]	1xCarbamidomethyl [C6]	0	1	1359.7		P00492	[K].NVLIVEDIIDTGK.[T]		0	1	1428.79		P51571	[R].NNEDISIIPPLFTVSVDHR.[G]		0	1	2166.12		Q7Z6Z7	[K].QIGTLLAELR.[E]		0	1	1113.66		P26639	[K].QLENSLNEFGEK.[W]		0	1	1407.68		Q14151	[R].QLPAQPPEHAVDGEGFK.[N]		0	1	1819.9		Q8IWX8
P11021	[K].NQLTSNPENTVFDAK.[R]		0	1	1677.81		P09874	[K].NTHATTHNAYDLEVIDIFK.[I]		0	2	2202.08		P40925	[K].NVIIWGNHSSTQYPDVNHAK.[V]		0	1	2280.12		P52209	[R].NPELQNLLLDDFFK.[S]		0	2	1705.88		P50395	[K].QLICDPSYVK.[D]	1xCarbamidomethyl [C4]	0	2	1222.61		P13667	[K].QLEPVYNSLAK.[K]		0	1	1261.68		Q9UKN8	[R].QLIPIFTDVALK.[F]		0	2	1357.81		Q9H307
Q9Y5K5	[K].NQMLIEEEVQK.[L]		0	1	1360.68		P43243	[K].NTHCSSLPHYQK.[L]	1xCarbamidomethyl [C4]	0	2	1471.67		Q9Y2L1	[R].NVIVLQTVLQEVR.[N]		0	1	1510.9		Q9NXF1	[R].NPELSTQLIDIIHTAAAR.[A]		0	1	1963.06		P12268	[K].QLLCGAAIGTHEDDKYR.[L]	1xCarbamidomethyl [C4]	1	4	1946.94		Q9Y508	[R].QIESTETSCHGCR.[K]	2xCarbamidomethyl [C9; C12]	0	1	1564.65		Q8IWX8	[R].QEQVTAAVAHAVEQQMQK.[L]		0	2	1995.99		Q9UHX1
P35580	[K].NSLQEQQEEEEEARK.[N]		1	1	1846.84		Q13085	[R].NSVSNFLHSLER.[G]		0	1	1402.71		P41252	[K].NVIVNGLVLASDGQK.[M]		0	1	1526.85		Q14697	[K].NPEPELLVR.[W]		0	1	1066.59		O14980	[R].QLLDFSQK.[L]		0	1	978.525		Q9UPN9	[R].QIDLVDNYFVK.[D]		0	2	1353.7		P33176	[K].QLESTQTESNK.[K]		0	1	1264.6		P51149
O75534	[K].NQNDPLPGR.[I]		0	1	1010.5		P48444	[R].NTLEWCLPVIDAK.[N]	1xCarbamidomethyl [C6]	0	1	1558.79		P41240	[R].NVLVSEDNVAK.[V]		0	1	1187.63		P56192	[K].NPEQVDLYQFMAK.[D]		0	2	1582.76		Q9UNN5	[K].QILENELQIPVSK.[M]		0	1	1510.85		P33176	[K].QLESTQTESNK.[K]		0	1	1264.6		P13667	[K].QLEPVYNSLAK.[K]		0	1	1261.68		O75400
Q92598	[K].NQQITHANNTVSNFK.[R]		0	1	1715.85		Q14204	[R].NTISLLVAGLK.[K]		0	1	1128.7		Q9Y4C8	[K].NVMEFLAPLKPVAIR.[I]		0	1	1697.98		P25685	[R].NPFDTFFGQR.[N]		0	1	1228.57		Q08379	[R].QILETMQNDR.[T]		0	1	1247.6		Q15046	[R].QLFEEQAK.[A]		0	1	992.505		Q9UQ80	[K].QHVIDGEK.[T]		0	3	925.474		P63244
P46776	[R].NQSFCPTVNLDK.[L]	1xCarbamidomethyl [C5]	0	1	1422.67		P04183	[R].NTMEALPACLLR.[D]	1xCarbamidomethyl [C9]	0	1	1388.7		Q9UGI8	[R].NVMILTNPVAAK.[K]		0	2	1270.72		P49748	[K].NPFGNAGLLLGEAGK.[Q]		0	2	1457.77		Q9NS69	[R].QILLGPNTGLSGGMPGALPSLPGK.[I]		0	1	2275.25		Q71U36; P68366	[R].QIFHPEQLITGK.[E]		0	4	1410.77		P60953	[K].QKPITPETAEK.[L]		0	3	1241.67		P30876
P0DMV9	[K].NQVALNPQNTVFDAK.[R]		0	1	1658.85		Q9UBQ7	[R].NTMSLLAANNLLAGLR.[G]		0	1	1671.92		P22087	[K].NVMVEPHR.[H]		0	3	981.493		Q9NSD9	[K].NPGFEIIHGLLDR.[I]		0	3	1480.79		P04075	[R].QLLLTADDR.[V]		0	2	1044.57		Q5SRE5	[R].QLFLDVLDGTK.[A]		0	1	1248.68		P54886	[R].QIAASSQDSVGR.[V]		0	1	1218.61		O00571
P11142	[K].NQVAMNPTNTVFDAK.[R]		0	1	1649.8		P31150; P50395	[K].NTNDANSCQIIIPQNQVNR.[K]	1xCarbamidomethyl [C8]	0	2	2199.06		P46783	[K].NVPNLHVMK.[A]		0	2	1051.57		P18206	[R].NPGNQAAYEHFETMK.[N]		0	1	1736.77		Q9UMX0	[R].QLIMANPQMQQLIQR.[N]		0	2	1811.96		Q9UKD2	[R].QLGLPTALK.[R]		0	2	940.583		Q15149	[R].QLAEAHAQAK.[A]		0	1	1066.56		Q9UNX4
P11142	[K].NQVAMNPTNTVFDAK.[R]	1xOxidation [M5]	0	1	1665.79		P49959	[K].NTNEEDDEVR.[E]		0	1	1220.5		P35658	[K].NVPQVVNVQELK.[N]		0	1	1366.77		P53004	[R].NPHPSSAFLNLIGFVSR.[R]		0	2	1855.98		Q9NR45	[K].QLLPCEMACNEK.[L]	2xCarbamidomethyl [C5; C9]	0	1	1492.66		Q9Y3I0	[K].QIGNVAALPGIVHR.[S]		0	2	1444.84		P33993	[R].QIAEEDFYEK.[L]		0	2	1271.58		P60709
Q9NRW3	[R].NQVDSETHCHAER.[C]	1xCarbamidomethyl [C9]	0	3	1582.67		Q9UBT2	[R].NTPSEPIHCIVWAK.[Y]	1xCarbamidomethyl [C9]	0	1	1651.83		P35232	[R].NVPVITGSK.[D]		0	1	914.531		Q12769	[R].NPIHAIGLLIR.[E]		0	1	1216.75		Q9UKN8	[R].QLIPIFTDVALK.[F]		0	1	1357.81		P49411	[R].QIGVEHVVVYVNK.[A]		0	1	1483.83		Q15428	[R].QLALETIDINKDPYFMK.[N]		1	1	2039.05		O96019
Q92973	[K].NQVGDENWR.[R]		0	2	1117.5		P17174	[K].NTPVYVSSPTWENHNAVFSAAGFK.[D]		0	1	2623.26		P55769	[K].NVPYVFVR.[S]		0	1	993.552		Q9UNQ2	[K].NPLIINSIIDK.[A]		0	1	1239.73		Q15046	[R].QLFEEQAK.[A]		0	1	992.505		P50395	[K].QLICDPSYVK.[D]	1xCarbamidomethyl [C4]	0	2	1222.61		Q9ULV4	[R].QLALWNPK.[N]		0	1	969.552		O60832
P18206	[K].NQWIDNVEK.[M]		0	1	1145.56		P20700	[K].NTSEQDQPMGGWEMIR.[K]		0	1	1878.81		P49368	[R].NVLLDPQLVPGGGASEMAVAHALTEK.[S]	1xOxidation [M17]	0	1	2633.36		Q9ULX3	[R].NPLPNIDHELQELLIDR.[G]		0	1	2029.07		P35579	[KR].QLLQANPILEAFGNAK.[T]		0	1	1726.95		P12268	[K].QLLCGAAIGTHEDDKYR.[L]	1xCarbamidomethyl [C4]	1	2	1946.94		Q9H444	[K].QLAQIDGTLSTIEFQR.[E]		0	1	1819.95		O15392
P25786	[R].NQYDNDVTVWSPQGR.[I]		0	1	1778.81		Q53GS9	[K].NTTYDLIANIVHDGKPSEGSYR.[I]		0	1	2450.19		P25705	[R].NVQAEEMVEFSSGLK.[G]		0	2	1667.79		Q8NC51	[K].NPLPPSVGVVDK.[K]		0	2	1221.68		P05787	[R].QLETLGQEK.[L]		0	1	1045.55		Q9UNN5	[K].QILENELQIPVSK.[M]		0	1	1510.85		Q02878	[K].QLASGLLLVTGPLVLNR.[V]		0	3	1764.07		P38919
P61289	[R].NQYVTLHDMILK.[N]		0	1	1474.77		P61221	[K].NTVANSPQTLLAGMNK.[F]		0	1	1658.85		P36873	[K].NVQLQENEIR.[G]		0	1	1242.64		P14866	[K].NPNGPYPYTLK.[L]		0	2	1263.64		Q9Y508	[R].QIESTETSCHGCR.[K]	2xCarbamidomethyl [C9; C12]	0	1	1564.65		Q9NS69	[R].QILLGPNTGLSGGMPGALPSLPGK.[I]		0	1	2275.25		P56192	[K].QLAVAEGKPPEAPK.[G]		0	2	1434.8		P49588
P09874	[K].NREELGFRPEYSASQLK.[G]		1	2	2024.02		Q13492	[R].NTLFNLSNFLDK.[S]		0	2	1425.74		P62136	[K].NVQLTENEIR.[G]		0	2	1215.63		P55010	[K].NPPENSDSGTGK.[K]		0	3	1202.53		Q15942	[K].QHPVPPPAQNQNQVR.[S]		0	1	1709.88		P05787	[R].QLETLGQEK.[L]		0	1	1045.55		Q9Y508	[R].QIESTETSCHGCR.[K]	2xCarbamidomethyl [C9; C12]	0	2	1564.65		P22626
P62314	[K].NREPVQLETLSIR.[G]		1	3	1554.86		O15372	[K].NSHLINVLMWELEK.[K]		0	2	1725.9		Q15645	[R].NVQSVSIIDTELK.[V]		0	1	1445.78		Q9BUJ2	[R].NPPGASTYNK.[N]		0	1	1048.51		Q9UQ80	[K].QHVIDGEK.[T]		0	3	925.474		Q9Y6H1	[K].QFLECAQNQGDIK.[L]	1xCarbamidomethyl [C5]	0	1	1550.73		Q99832	[R].QLCDNAGFDATNILNK.[L]	1xCarbamidomethyl [C3]	0	1	1793.85		Q9Y6H1
P20700	[K].NQNSWGTGEDVK.[V]		0	1	1334.6		P54577	[K].NSVEVALNK.[L]		0	2	973.531		O75179	[R].NVSDYTPLSLAASGGYVNIIK.[I]		0	1	2182.14		Q16629; P84103	[R].NPPGFAFVEFEDPR.[D]		0	5	1621.76		P60953	[K].QKPITPETAEK.[L]		0	3	1241.67		P07814	[K].QFIAAQGSSR.[S]		0	1	1064.55		P57721	[K].QICVVMLESPPK.[G]	1xCarbamidomethyl [C3]	0	2	1400.73		P09651
Q01581	[K].NSIYSGLEAFGDVK.[L]		0	1	1499.74		Q9P0U3	[R].NSTPSSSSSLQK.[S]		0	1	1222.59		Q15393	[K].NVSEELDR.[T]		0	1	961.459		Q5TDH0	[R].NPPLAEALLSGDLEK.[F]		0	1	1566.84		P35579	[K].QLAAENR.[L]		0	1	801.421		O43447	[R].QFCTGEFR.[K]	1xCarbamidomethyl [C3]	0	1	1044.46		O94776; Q9BTC8; Q13330	[RK].QIDQFLVVAR.[AS]		0	1	1188.67		Q9UMS4
Q9NQ29; Q9Y383	[R].NSMPASSFQQQK.[L]		0	1	1352.63		Q9BVP2	[R].NSLEFFTVLAQR.[R]		0	2	1424.75		Q5UIP0	[K].NVSQESLETK.[E]		0	1	1134.56		O00629; O00505	[R].NPPIDDLIK.[S]		0	2	1024.57		P54886	[R].QIAASSQDSVGR.[V]		0	1	1218.61		Q99471	[K].QAVMEMMSQK.[I]		0	1	1182.53		O43707	[K].QLEAIDQLHLEYAK.[R]		0	1	1670.87		P34932
P48444	[K].NSNILEDLETLR.[L]		0	1	1416.73		Q9UBI1	[K].NSLEILLGSIGR.[S]		0	1	1271.73		P52292	[R].NVSSFPDDATSPLQENR.[N]		0	1	1876.87		O15042	[K].NPPNQSSNERPPSLLVIETK.[K]		0	1	2220.16		P33993	[R].QIAEEDFYEK.[L]		0	2	1271.58		Q99961	[R].QAVQILDELAEK.[L]		0	2	1356.74		Q92945	[R].QLEDGDQPESK.[K]		0	2	1245.56		P61204
P14618	[R].NTGIICTIGPASR.[S]	1xCarbamidomethyl [C6]	0	1	1359.7		P11142	[K].NSLESYAFNMK.[A]		0	1	1303.6		P50213	[R].NVTAIQGPGGK.[W]		0	2	1041.57		Q96AE4	[R].NPPPNADPNMK.[L]		0	2	1194.56		Q9ULV4	[R].QLALWNPK.[N]		0	1	969.552		P38646	[R].QAVTNPNNTFYATK.[R]		0	1	1568.77		P35579	[R].QLEEAEEEAQR.[A]		0	1	1331.61		Q8TDN6
P46087	[K].NTGVILANDANAER.[L]		0	1	1457.73		P11142	[K].NSLESYAFNMK.[A]	1xOxidation [M10]	0	1	1319.59		Q9Y3I0	[K].NVTDVVNTCHDAGISK.[K]	1xCarbamidomethyl [C9]	0	2	1729.82		Q96I24	[R].NPPPNSDPNLR.[R]		0	1	1220.6		O14979	[R].QLAPLLPSLAPSSAR.[Q]		0	1	1520.88		P04083	[K].QAWFIENEEQEYVQTVK.[S]		0	1	2141.02		Q14839	[K].QLEELLSDMK.[A]		0	1	1205.61		Q9UKY7
P09874	[K].NTHATTHNAYDLEVIDIFK.[I]		0	1	2202.08		O14737	[R].NSILAQVLDQSAR.[A]		0	1	1414.76		P61981	[K].NVTELNEPLSNEER.[N]		0	1	1643.79		Q9Y5L0	[R].NPQFLDPVLGYLMK.[G]		0	1	1634.86		P07237	[K].QLAPIWDK.[L]		0	1	970.536		P25789	[K].QAYTQFGGK.[R]		0	2	999.489		Q12769	[R].QIEILELEDLEK.[E]		0	1	1471.79		P50502
P43243	[K].NTHCSSLPHYQK.[L]	1xCarbamidomethyl [C4]	0	1	1471.67		Q14980	[K].NSLISSLEEEVSILNR.[Q]		0	3	1802.95		Q9Y446	[K].NVTGILWNLSSSDHLK.[D]		0	1	1783.93		Q01081	[R].NPQNSSQSADGLR.[C]		0	1	1373.64		P56192	[K].QLAVAEGKPPEAPK.[G]		0	2	1434.8		Q9Y570	[K].QCEGITSPEGSK.[S]	1xCarbamidomethyl [C2]	0	1	1292.58		O75494	[R].QIEIQFAQGDR.[K]		0	1	1304.66		Q9BXY0
P48444	[R].NTLEWCLPVIDAK.[N]	1xCarbamidomethyl [C6]	0	1	1558.79		P49792	[K].NSIPEPIDPLFK.[H]		0	1	1369.74		Q13907	[K].NVTLNPDPNEIK.[S]		0	2	1353.7		Q13428	[R].NPQNSTVLAR.[G]		0	2	1099.59		Q99832	[R].QLCDNAGFDATNILNK.[L]	1xCarbamidomethyl [C3]	0	1	1793.85		P78527	[R].QCLPSLDLSCK.[Q]	2xCarbamidomethyl [C2; C10]	0	1	1320.63		Q04828	[R].QLEMILNKPGLK.[Y]		0	1	1383.8		A0AVT1
Q13492	[R].NTLFNLSNFLDK.[S]		0	1	1425.74		Q9NQ29; Q9Y383	[R].NSMPASSFQQQK.[L]		0	1	1352.63		P42704	[K].NVQGIIEILK.[G]		0	1	1126.68		O60264	[R].NPELPNAAQAQK.[E]		0	2	1280.66		P57721	[K].QICVVMLESPPK.[G]	1xCarbamidomethyl [C3]	0	2	1400.73		Q99460	[K].QCVENADLPEGEK.[K]	1xCarbamidomethyl [C2]	0	1	1488.66		P26639	[K].QLENSLNEFGEK.[W]		0	1	1407.68		Q8NI36
Q14204	[R].NTISLLVAGLK.[K]		0	1	1128.7		P48444	[K].NSNILEDLETLR.[L]		0	1	1416.73		P37802	[K].NVIGLQMGTNR.[G]	1xOxidation [M7]	0	2	1218.63		P41252	[R].NNDLCYWVPELVR.[E]	1xCarbamidomethyl [C5]	0	3	1677.81		Q2NL82	[K].QIDAPGDPFPLNPR.[G]		0	1	1536.78		Q9NR30	[K].QDAQSLHGDIPQK.[Q]		0	2	1436.71		Q15365	[K].QICLVMLETLSQSPQGR.[V]	1xCarbamidomethyl [C3]	0	1	1960		Q9Y4G6; Q9Y490
P33992	[R].NTLTNIAMRPGLEGYALPR.[K]		0	1	2087.11		P02545	[R].NSNLVGAAHEELQQSR.[I]		0	3	1752.86		P37802	[K].NVIGLQMGTNR.[G]		0	1	1202.63		Q92616	[R].NPEILAIAPVLLDALTDPSR.[K]		0	2	2118.18		P53621	[R].QLDFNSSK.[D]		0	2	938.458		P78527	[K].QDAQVVLYR.[S]		0	1	1091.58		O60664	[R].QEQSYFVR.[L]		0	1	1056.51		P50552
Q99798	[K].NTIVTSYNR.[N]		0	2	1067.55		Q6UN15	[R].NSTSSQSQTSTASR.[K]		0	1	1441.65		Q01813	[R].NVIFQPVAELK.[K]		0	1	1257.72		Q99986	[K].NPDQVYLVDYGLAYR.[Y]		0	1	1785.88		Q92945	[R].QLEDGDQPESK.[K]		0	1	1245.56		P04792	[R].QDEHGYISR.[C]		0	1	1104.51		P12270	[K].QEQIINTMTQDLR.[G]		0	1	1589.8		O43768
P04183	[R].NTMEALPACLLR.[D]	1xCarbamidomethyl [C9]	0	2	1388.7		O00299	[K].NSNPALNDNLEK.[G]		0	2	1328.64		Q5BKZ1	[R].NTYQGFNGMDR.[D]		0	1	1302.55		P62913	[K].NNFSDTGNFGFGIQEHIDLGIK.[Y]		0	2	2423.16		Q9UPN3	[K].QLEDILVLAK.[Q]		0	1	1141.68		P14324	[K].QDFVQHFSQIVR.[V]		0	2	1503.77		P02549	[R].QEQIENQYR.[S]		0	1	1207.57		Q9P2J5
Q9UBQ7	[R].NTMSLLAANNLLAGLR.[G]		0	1	1671.92		P52948	[K].NSPVEAVFSYLTGK.[R]		0	3	1511.77		P30876	[R].NTYQSAMGK.[Q]		0	1	999.456		P31930	[K].NNGAGYFLEHLAFK.[G]		0	2	1580.79		Q14839	[K].QLEELLSDMK.[A]		0	2	1205.61		Q96T37	[K].QDGGTAPVASASPK.[L]		0	1	1285.64		Q13247; Q08170	[R].QAGEVTYADAHK.[EG]		0	2	1289.61		Q8N163
Q9NTJ3	[K].NTNAAEESLPEIQK.[E]		0	1	1543.76		O75694	[R].NSQFAGGPLGNPNTTAK.[V]		0	1	1673.82		P11310	[R].NTYYASIAK.[A]		0	2	1030.52		Q9Y617	[K].NNGGAAAMEK.[L]		0	1	962.436		O75494	[R].QIEIQFAQGDR.[K]		0	1	1304.66		Q01844	[R].QDHPSSMGVYGQESGGFSGPGENR.[S]		0	1	2480.05		P30101	[K].QAGPASVPLR.[T]		0	4	995.563		P54727
P41252	[K].NTELAVFHDETEIQNQTDLLSLSGK.[T]		0	1	2802.38		P54920	[K].NSQSFFSGLFGGSSK.[I]		0	1	1549.73		Q15717	[K].NVALLSQLYHSPAR.[R]		0	2	1568.85		Q00610	[R].NNLAGAEELFAR.[K]		0	1	1304.66		Q04828	[R].QLEMILNKPGLK.[Y]		0	1	1383.8		P07355	[R].QDIAFAYQR.[R]		0	1	1111.55		P17987	[K].QAGVFEPTIVK.[V]		0	2	1188.66		Q9HAF1
P50395	[K].NTNDANSCQIIIPQNQVNR.[K]	1xCarbamidomethyl [C8]	0	2	2199.06		Q9Y696	[K].NSRPEANEALER.[G]		0	1	1385.68		Q6ZN17	[K].NVAQPPASSQGR.[Q]		0	1	1211.61		P60033	[K].NNLCPSGSNIISNLFK.[E]	1xCarbamidomethyl [C4]	0	1	1777.89		P26639	[K].QLENSLNEFGEK.[W]		0	1	1407.68		O60610	[K].QDLEAEVSQLTGEVAK.[L]		0	1	1716.87		P25398	[R].QAHLCVLASNCDEPMYVK.[L]	2xCarbamidomethyl [C5; C11]	0	1	2134.97		Q9UNH7
P17174	[K].NTPVYVSSPTWENHNAVFSAAGFK.[D]		0	1	2623.26		O43464	[K].NSSSGISGSQR.[R]		0	1	1079.51		Q9GZR7	[K].NVATEGTSTQK.[E]		0	1	1135.56		P17480	[K].NNLPSNDSSK.[F]		0	2	1075.5		P13667	[K].QLEPVYNSLAK.[K]		0	1	1261.68		P78371	[R].QDLMNIAGTTLSSK.[L]		0	2	1478.75		P11940	[R].QAHLTNQYMQR.[M]		0	2	1389.67		P35580
P20700	[K].NTSEQDQPMGGWEMIR.[K]		0	1	1878.81		P26639	[K].NSSTYWEGK.[A]		0	2	1071.47		P27816	[K].NVCLPPEMEVALTEDQVPALK.[T]	1xCarbamidomethyl [C3]	0	2	2353.18		P42704	[K].NNNIDAAIENIENMLTSENK.[V]		0	2	2247.06		P33176	[K].QLESTQTESNK.[K]		0	1	1264.6		P34932	[K].QDLPALEEKPR.[N]		0	2	1295.7		P12081	[K].QALEGLGDLK.[L]		0	1	1043.57		P78346
O00410	[R].NTTAAEEAR.[Q]		0	2	962.454		Q13885; Q9BUF5; P07437; P68371	[K].NSSYFVEWIPNNVK.[TV]		0	3	1696.83		Q8WWM7	[R].NVDFNYATK.[D]		0	2	1071.51		O00483	[R].NNPEPWNK.[L]		0	1	998.469		P12270	[K].QHLSNMEVQVASQSSQR.[T]		0	1	1928.92		P61204	[K].QDLPNAMNAAEITDK.[L]		0	1	1630.77		Q99460	[K].QAIGIALETR.[R]		0	1	1071.62		Q9HBM1
Q53GS9	[K].NTTYDLIANIVHDGKPSEGSYR.[I]		0	1	2450.19		Q13283	[K].NSSYVHGGLDSNGKPADAVYGQK.[E]		0	2	2364.12		O14980	[K].NVDILKDPETVK.[Q]		1	2	1370.75		Q9P016	[K].NNPHYDPSSK.[E]		0	1	1158.52		P35580	[R].QLLQANPILESFGNAK.[T]		0	1	1742.94		Q92974	[R].QDLTTALGLVK.[E]		0	1	1158.67		Q9H9B4	[K].QAITQVVVSR.[I]		0	1	1100.64		P07602
P61221	[K].NTVANSPQTLLAGMNK.[F]		0	1	1658.85		Q9UN86	[R].NSSYVHGGVDASGKPQEAVYGQNDIHHK.[V]		0	2	2994.41		P55209	[K].NVDLLSDMVQEHDEPILK.[H]		0	2	2095.04		A6NDG6	[K].NNQESDCVSK.[K]	1xCarbamidomethyl [C7]	0	1	1180.49		P15311	[R].QLLTLSSELSQAR.[D]		0	1	1445.8		P41091	[R].QDLTTLDVTK.[L]		0	1	1133.6		Q8WVV9	[R].QALVEFENIDSAK.[E]		0	1	1463.74		P12956
Q14137	[R].NTVGNVPLEWYDDFPHVGYDLDGR.[R]		0	1	2778.28		P51858	[K].NSTPSEPGSGR.[G]		0	2	1088.5		Q99733	[R].NVDMLSELVQEYDEPILK.[H]		0	2	2135.06		O95758	[K].NNQFQALLQYADPVNAHYAK.[M]		0	1	2305.14		P50990	[K].QITSYGETCPGLEQYAIK.[K]	1xCarbamidomethyl [C9]	0	1	2057.98		P24752	[R].QAVLGAGLPISTPCTTINK.[V]	1xCarbamidomethyl [C14]	0	1	1941.05		Q9BVJ6	[R].QAMQEQLSK.[N]		0	1	1062.52		P50552
Q14258	[K].NTVLCNVVEQFLQADLAR.[E]	1xCarbamidomethyl [C5]	0	2	2090.07		Q9H0D6	[R].NSPGSQVASNPR.[Q]		0	1	1213.59		Q7L0Y3	[R].NVDPFHIYFCNLK.[I]	1xCarbamidomethyl [C10]	0	1	1666.8		P26599	[K].NNQFQALLQYADPVSAQHAK.[L]		0	1	2243.12		Q06830; P32119	[R].QITVNDLPVGR.[S]		0	1	1211.67		P33176	[K].QAVEQQIQSHR.[E]		0	1	1323.68		Q13243	[R].QAGEVTFADAHRPK.[L]		0	1	1526.77		P53621
Q9NP66	[R].NTVLQQHLETLR.[Q]		0	1	1451.8		Q04837	[K].NPVTIFSLATNEMWR.[S]		0	2	1778.89		Q9UBU8	[K].NVDSILEDYANYK.[K]		0	1	1543.73		P00558	[K].NNQITNNQR.[I]		0	2	1101.54		O75533	[R].QLVDTTVELANK.[V]		0	2	1330.72		P46782	[R].QAVDVSPLR.[R]		0	2	984.547		P05783	[R].QAQEYEALLNIK.[V]		0	1	1419.75		Q5SRE5
P31040	[K].NTVVATGGYGR.[T]		0	1	1094.56		Q53GS9	[K].NPTIVNFPITNVDLR.[E]		0	1	1712.93		P53618	[R].NVEELVIVLK.[K]		0	1	1155.7		Q00610	[K].NNRPSEGPLQTR.[L]		0	2	1368.7		Q5QJE6	[K].QIVGTPVNSEDSDTR.[Q]		0	1	1617.77		P07108	[K].QATVGDINTERPGMLDFTGK.[A]		0	1	2150.05		Q9UJZ1	[K].QAQILASEAEK.[A]		0	1	1187.63		P22314
Q9UJZ1	[R].NTVVLFVPQQEAWVVER.[M]		0	1	2014.08		Q96DG6	[K].NPTLFIFAENDVVIPLK.[D]		0	1	1930.07		Q10567; P63010	[R].NVEGQDMLYQSLK.[L]		0	1	1524.74		Q08J23	[R].NNSGEEFDCAFR.[L]	1xCarbamidomethyl [C9]	0	3	1445.58		Q99873	[K].QLVTNACLIK.[E]	1xCarbamidomethyl [C7]	0	1	1159.65		P05114	[K].QAEVANQETK.[E]		0	1	1117.55		Q9NVZ3	[K].QAQNPDQGPK.[L]		0	1	1082.52		Q9UBT2
P53007	[R].NTWDCGLQILK.[K]	1xCarbamidomethyl [C5]	0	2	1347.67		P35580	[K].NMDPLNDNVATLLHQSSDR.[F]		0	1	2140.01		P52789	[R].NVELVEGEEGR.[M]		0	1	1230.6		E9PAV3	[K].NNSNDIVNAIMELTM.[-]		0	3	1678.78		P49588	[K].QIWQNLGLDDTK.[I]		0	1	1430.73		Q9UHX1	[R].QAFAPFGPIK.[S]		0	1	1075.59		P23526	[K].QAQYLGMSCDGPFKPDHYR.[Y]	1xCarbamidomethyl [C9]	0	3	2270.01		P78527
P11310	[R].NTYYASIAK.[A]		0	1	1030.52		O75475	[K].NMFLVGEGDSVITQVLNK.[S]		0	1	1964.02		Q96HS1	[R].NVESGEEELASK.[L]		0	1	1291.6		E9PAV3	[K].NNSNDIVNAIMELTM.[-]	1xOxidation [M15]	0	3	1694.77		P05787	[R].QLYEEEIR.[E]		0	1	1079.54		Q04917	[K].QAFDDAIAELDTLNEDSYK.[D]		0	2	2157.98		P04406	[K].QASEGPLK.[G]		0	6	829.441		P25705
P49959	[K].NTNEEDDEVR.[E]		0	1	1220.5		P22626	[R].NMGGPYGGGNYGPGGSGGSGGYGGR.[S]		0	4	2189.91		P60953	[K].NVFDEAILAALEPPEPK.[K]		0	4	1852.97		P62316	[K].NNTQVLINCR.[N]	1xCarbamidomethyl [C9]	0	2	1231.62		Q99856	[K].QLYELDGDPK.[R]		0	1	1177.57		P26641	[R].QAFPNTNR.[W]		0	4	947.469		O43592	[R].QASLADCLNHAVGFASR.[T]	1xCarbamidomethyl [C7]	0	1	1816.88		P16150
P11171	[R].QASALIDRPAPHFER.[T]		0	1	1707.89		P22626	[R].NMGGPYGGGNYGPGGSGGSGGYGGR.[S]	1xOxidation [M2]	0	1	2205.9		P55072	[K].NVFIIGATNRPDIIDPAILRPGR.[L]		0	4	2518.43		P30084	[K].NNTVGLIQLNRPK.[A]		0	1	1466.84		Q9UIA9	[K].QLYETTDTTTR.[L]		0	1	1328.63		Q13243	[R].QAGEVTFADAHRPK.[L]		0	1	1526.77		P24539	[K].QASIQHIQNAIDTEK.[S]		0	1	1695.87		Q9NZI8
P08243	[K].NTDSVVIFSGEGSDELTQGYIYFHK.[A]		0	1	2806.32		P49411	[K].NMITGTAPLDGCILVVAANDGPMPQTR.[E]	1xCarbamidomethyl [C12]	0	1	2812.38		Q92900	[R].NVFLLGFIPAK.[A]		0	1	1218.72		P18077	[K].NNTVTPGGKPNK.[T]		0	4	1226.65		O14980	[R].QLYLPMLFK.[V]		0	1	1152.65		Q13247; Q08170	[R].QAGEVTYADAHK.[EG]		0	4	1289.61		P51148	[R].QASPNIVIALAGNK.[A]		0	1	1395.8		O60841
P61978	[R].NTDEMVELR.[I]		0	2	1106.51		Q05639; P68104	[K].NMITGTSQADCAVLIVAAGVGEFEAGISK.[N]	1xCarbamidomethyl [C11]	0	1	2909.44		P49588	[K].NVGCLQEALQLATSFAQLR.[L]	1xCarbamidomethyl [C4]	0	1	2119.1		O14949	[K].NPAAYENDK.[-]		0	1	1021.46		P21281	[R].QIYPPINVLPSLSR.[L]		0	1	1596.91		P30101	[K].QAGPASVPLR.[T]		0	4	995.563		Q9Y230	[R].QASQGMVGQLAAR.[R]		0	1	1316.67		B5ME19
P02545	[R].NSNLVGAAHEELQQSR.[I]		0	3	1752.86		Q05639; P68104	[K].NMITGTSQADCAVLIVAAGVGEFEAGISK.[N]	1xCarbamidomethyl [C11]; 1xOxidation [M2]	0	1	2925.43		Q9UKX7	[R].NVGFESDTGGAFK.[G]		0	1	1328.61		P52292	[K].NPAPPIDAVEQILPTLVR.[L]		0	3	1943.1		P68400	[K].QLYQTLTDYDIR.[F]		0	1	1528.76		P17987	[K].QAGVFEPTIVK.[V]		0	2	1188.66		P41091	[R].QATINIGTIGHVAHGK.[S]		0	1	1616.89		P62753
O00299	[K].NSNPALNDNLEK.[G]		0	1	1328.64		Q13885; Q9BUF5; P07437; P68371	[KR].NMMAACDPR.[H]	1xCarbamidomethyl [C6]	0	3	1065.43		P50990	[K].NVGLDIEAEVPAVK.[D]		0	1	1453.79		P07900	[R].NPDDITNEEYGEFYK.[S]		0	1	1833.78		P55265	[K].QMAAEEAMK.[A]		0	1	1008.45		P25398	[R].QAHLCVLASNCDEPMYVK.[L]	2xCarbamidomethyl [C5; C11]	0	1	2134.97		Q04837	[R].QATTIIADNIIFLSDQTK.[E]		0	5	1992.06		O76070
Q9H0D6	[R].NSPGSQVASNPR.[Q]		0	1	1213.59		Q08945	[K].NMSGSLYEMVSR.[V]		0	1	1373.62		P35659	[K].NVGQFSGFPFEK.[G]		0	1	1356.66		P08238	[R].NPDDITQEEYGEFYK.[S]		0	1	1847.8		P37802	[K].QMEQISQFLQAAER.[Y]	1xOxidation [M2]	0	1	1694.82		P11940	[R].QAHLTNQYMQR.[M]		0	1	1389.67		P30050	[R].QAQIEVVPSASALIIK.[A]		0	2	1666.97		P41223
P52948	[K].NSPVEAVFSYLTGK.[R]		0	1	1511.77		P62280	[K].NMSVHLSPCFR.[D]	1xCarbamidomethyl [C9]	0	2	1347.63		P53634	[R].NVHGINFVSPVR.[N]		0	1	1338.73		P63279	[K].NPDGTMNLMNWECAIPGK.[K]	1xCarbamidomethyl [C13]	0	1	2047.9		P18859	[K].QMFGNADMNTFPTFK.[F]		0	1	1748.78		P25685	[K].QDPPVTHDLR.[V]		0	1	1177.6		P07108	[K].QATVGDINTERPGMLDFTGK.[A]		0	1	2150.05		O43684
Q99595	[R].NSPVGVNHR.[L]		0	1	979.507		P35579	[K].NMDPLNDNIATLLHQSSDK.[F]		0	1	2126.02		O60884	[K].NVLCSACSGQGGK.[S]	2xCarbamidomethyl [C4; C7]	0	1	1337.59		P61313	[R].NPDTQWITKPVHK.[H]		0	2	1563.83		P78527	[K].QMFLTQTDTGDDR.[V]		0	1	1527.67		O00267	[K].QAIEGVGNLR.[L]		0	1	1056.58		P29401	[K].QAFTDVATGSLGQGLGAACGMAYTGK.[Y]	1xCarbamidomethyl [C19]	0	1	2532.19		O60664
O76094	[R].NSQDDYDEERK.[T]		1	1	1398.58		P13639	[R].NMSVIAHVDHGK.[S]		0	5	1307.65		Q15393	[K].NVIDGDLCEQFNSMEPNK.[Q]	1xCarbamidomethyl [C8]	0	1	2109.92		P49959	[K].NTNEEDDEVR.[E]		0	1	1220.5		P06132	[K].QMLDDFGPHR.[Y]		0	1	1215.56		O75340	[K].QALSGFGYR.[L]		0	1	998.505		Q04917	[K].QAFDDAIAELDTLNEDSYK.[D]		0	3	2157.98		P53396
O75694	[R].NSQFAGGPLGNPNTTAK.[V]		0	1	1673.82		Q9H0A0	[R].NMVDYHLIMDMIPAISR.[I]		0	1	2018.99		P36578	[K].NVTLPAVFK.[A]		0	1	988.583		Q9UBT2	[R].NTPSEPIHCIVWAK.[Y]	1xCarbamidomethyl [C9]	0	1	1651.83		O14980	[K].QMLPLNTNIR.[L]		0	1	1199.66		Q9H9B4	[K].QAITQVVVSR.[I]		0	1	1100.64		P67809	[R].NYQQNYQNSESGEK.[N]		0	1	1688.71		P12270
P20700	[K].NSQGEEVAQR.[S]		0	2	1117.52		P05023	[K].NMVPQQALVIR.[EGN]		0	1	1268.71		P53618	[R].NVTVQPDDPISFMQLTAK.[N]		0	1	2004.01		P17174	[K].NTPVYVSSPTWENHNAVFSAAGFK.[D]		0	1	2623.26		O60610	[K].QMPEPEQLK.[M]		0	1	1099.55		P30050	[R].QAQIEVVPSASALIIK.[A]		0	2	1666.97		O14818	[K].NYTDEAIETDDLTIK.[L]		0	1	1740.82		O43396
P54920	[K].NSQSFFSGLFGGSSK.[I]		0	1	1549.73		P39023	[K].NNASTDYDLSDK.[S]		0	2	1342.58		P31689	[K].NVVHQLSVTLEDLYNGATR.[K]		0	3	2129.1		Q14980	[R].QDHAQQLATAAEER.[E]		0	1	1567.75		P50991	[K].QMQVLHPAAR.[M]		0	2	1150.61		Q9UJZ1	[K].QAQILASEAEK.[A]		0	1	1187.63		P00367	[K].NYTDNELEK.[I]		0	1	1125.51		P12270
Q9Y696	[K].NSRPEANEALER.[G]		0	1	1385.68		P14868	[K].NNAYLAQSPQLYK.[Q]		0	1	1509.77		P27816	[K].NVVLPTETEVAPAK.[D]		0	1	1467.81		Q01844	[R].QDHPSSMGVYGQESGGFSGPGENR.[S]		0	1	2480.05		P57721; Q15366; Q15365	[R].QMSGAQIK.[I]	1xOxidation [M2]	0	1	878.44		Q9NVZ3	[K].QAQNPDQGPK.[L]		0	1	1082.52		P22626	[R].NYYEQWGK.[L]		0	2	1087.48		Q9UQ80
P49588	[R].NSSHAGAFVIVTEEAIAK.[G]		0	2	1843.95		P41252	[R].NNDLCYWVPELVR.[E]	1xCarbamidomethyl [C5]	0	2	1677.81		P22626	[R].NYYEQWGK.[L]		0	2	1087.48		P07355	[R].QDIAFAYQR.[R]		0	1	1111.55		P78527	[K].QITQSALLAEAR.[S]		0	1	1300.72		P23526	[K].QAQYLGMSCDGPFKPDHYR.[Y]	1xCarbamidomethyl [C9]	0	2	2270.01		Q9Y3C1	[K].NYYQDTPK.[Q]		0	2	1028.47		P60953
P26639	[K].NSSTYWEGK.[A]		0	2	1071.47		P51571	[R].NNEDISIIPPLFTVSVDHR.[G]		0	1	2166.12		Q1KMD3	[R].NYYGYQGYR.[-]		0	1	1183.52		O60610	[K].QDLEAEVSQLTGEVAK.[L]		0	1	1716.87		Q9HAV4	[K].QLLSNELLLTQMEK.[C]		0	1	1659.9		O95394	[K].QASCSGDEYR.[S]	1xCarbamidomethyl [C4]	0	1	1172.46		Q8N3U4	[R].QAAECHPPVGR.[G]	1xCarbamidomethyl [C5]	0	1	1221.58		P33993
P35579	[R].NTDQASMPDNTAAQK.[V]		0	1	1591.7		P62913	[K].NNFSDTGNFGFGIQEHIDLGIK.[Y]		0	1	2423.16		Q9Y3C1	[K].NYYQDTPK.[Q]		0	3	1028.47		P78371	[R].QDLMNIAGTTLSSK.[L]		0	1	1478.75		P78527	[K].QITPQQQEK.[S]		0	1	1099.57		P24539	[K].QASIQHIQNAIDTEK.[S]		0	1	1695.87		Q92616	[R].QAAEVMGR.[L]		0	2	861.425		Q15149
Q13885; Q9BUF5; P07437; P68371	[K].NSSYFVEWIPNNVK.[TV]		0	4	1696.83		P31930	[K].NNGAGYFLEHLAFK.[G]		0	2	1580.79		P05023	[K].QAADMILLDDNFASIVTGVEEGR.[L]		0	1	2464.2		P61204	[K].QDLPNAMNAAEITDK.[L]		0	1	1630.77		Q9UNM6	[R].QLTFEEIAK.[S]		0	1	1078.58		P51148	[R].QASPNIVIALAGNK.[A]		0	1	1395.8		Q13492	[K].QAALEEEQAR.[L]		0	1	1144.56		P27708
Q9UN86	[R].NSSYVHGGVDASGKPQEAVYGQNDIHHK.[V]		0	2	2994.41		Q00610	[R].NNLAGAEELFAR.[K]		0	1	1304.66		Q13492	[K].QAALEEEQAR.[L]		0	2	1144.56		Q92598	[K].QDLPSLDEKPR.[I]		0	1	1297.67		O15355	[K].QLIVANAGDSR.[C]		0	1	1143.61		P52701	[K].QATSISSETK.[N]		0	1	1051.53		P55072	[R].QAAPCVLFFDELDSIAK.[A]	1xCarbamidomethyl [C5]	0	2	1923.95		Q15428
P29401	[K].NSTFSEIFK.[K]		0	1	1072.53		P60033	[K].NNLCPSGSNIISNLFK.[E]	1xCarbamidomethyl [C4]	0	1	1777.89		P43246	[R].QAANLQDCYR.[L]	1xCarbamidomethyl [C8]	0	1	1238.56		P41091	[R].QDLTTLDVTK.[L]		0	1	1133.6		P28838	[R].QLMETPANEMTPTR.[F]		0	1	1618.76		Q9BUQ8	[R].QAIPIGLQNR.[D]		0	2	1109.64		O75400	[K].QAAPPIELDAVWEDIR.[E]		0	3	1822.93		Q9ULV4
P51858	[K].NSTPSEPGSGR.[G]		0	2	1088.5		P13639	[R].NMSVIAHVDHGK.[S]	1xOxidation [M2]	0	1	1323.65		P55072	[R].QAAPCVLFFDELDSIAK.[A]	1xCarbamidomethyl [C5]	0	3	1923.95		Q8TDN6	[K].QDLYMWLSNSPHGPSAK.[F]		0	1	1930.91		Q13347	[R].QINDIQLSR.[D]		0	2	1086.59		P50502	[K].QDPSVLHTEEMR.[F]		0	2	1441.67		P26641	[R].QAFPNTNR.[W]		0	4	947.469		P07237
Q6UN15	[R].NSTSSQSQTSTASR.[K]		0	1	1441.65		Q01581	[R].NNLSYDCIGR.[L]	1xCarbamidomethyl [C7]	0	1	1211.55		O75400	[K].QAAPPIELDAVWEDIR.[E]		0	3	1822.93		Q6RFH5	[R].QDPAHPHVVATGGK.[E]		0	1	1413.72		Q9UKF6	[K].QININNPFVFK.[H]		0	1	1333.73		Q9Y5B9	[K].QDSLVINLNR.[S]		0	1	1171.64		Q9Y265	[K].QAASGLVGQENAR.[E]		0	2	1300.66		Q02878
P54577	[K].NSVEVALNK.[L]		0	2	973.531		P02100	[K].NMDNLKPAFAK.[L]		0	2	1248.64		Q9Y265	[K].QAASGLVGQENAR.[E]		0	2	1300.66		Q6P2E9	[K].QDPDVPFWR.[F]		0	1	1159.55		Q14151	[R].QLPAQPPEHAVDGEGFK.[N]		0	1	1819.9		Q9Y4E8	[R].QDTFSGTGFFPLDR.[E]		0	2	1587.74		P49915	[R].QADFEAHNILR.[E]		0	2	1313.66		Q15691
P05023	[R].NSVFQQGMK.[N]		0	1	1038.5		P29401	[K].NMAEQIIQEIYSQIQSK.[K]		0	3	2023.02		P38646	[R].QAASSLQQASLK.[L]		0	1	1231.66		Q9UKY7	[R].QDPGDNWEEGGGGGGGMEK.[S]		0	1	1876.74		O75643	[K].QLPHFTSEHIK.[R]		0	1	1336.7		Q14683	[K].QEMNTLQQK.[L]		0	1	1119.55		Q14694	[R].QADFVQTPITGIFGGHIR.[S]		0	1	1957.03		P30040
P46777	[K].NSVTPDMMEEMYK.[K]		0	3	1574.65		P31939	[R].NLTALGLNLVASGGTAK.[A]		0	3	1599.91		P34897	[K].QACTPMFR.[E]	1xCarbamidomethyl [C3]	0	1	1010.45		P25685	[K].QDPPVTHDLR.[V]		0	1	1177.6		O43768	[K].QLPSAGPDK.[N]		0	2	912.479		P22626	[R].QEMQEVQSSR.[S]		0	2	1221.55		P40227	[K].QADLYISEGLHPR.[I]		0	2	1498.76		P23246
Q15084	[R].NSYLEVLLK.[L]		0	2	1078.61		Q92922	[R].NLTGDVCAVMR.[V]	1xCarbamidomethyl [C7]	0	1	1235.59		P49915	[R].QADFEAHNILR.[E]		0	2	1313.66		P50502	[K].QDPSVLHTEEMR.[F]		0	2	1441.67		P60228	[K].QLQAETEPIVK.[M]		0	1	1255.69		P22626	[R].QEMQEVQSSR.[S]	1xOxidation [M3]	0	1	1237.55		O43175	[K].QADVNLVNAK.[L]		0	1	1071.58		Q9H9B4
P11413	[R].NSYVAGQYDDAASYQR.[L]		0	1	1807.79		O75534	[K].NITLDDASAPR.[L]		0	1	1172.59		Q14694	[R].QADFVQTPITGIFGGHIR.[S]		0	1	1957.03		Q9BXY0	[K].QDTYGDIYNFPIHAFDK.[A]		0	2	2043.94		Q13200	[K].QLQDELEMLVER.[L]		0	1	1502.75		P51991	[K].QEMQSAGSQR.[G]		0	2	1121.5		O00410	[K].QAEETYENIPGQSK.[I]		0	1	1593.74		P07237
[truncated: 17,395 more rows]
[truncated: 11 more columns]

## Sheet: S3-2-2_0.0025% Solvent
TC12							OGNG							LMNG							DMNG							ODT							NDT							DeDM							UDM
[truncated: 17,605 more rows]
[truncated: 11 more columns]

[truncated: 1 more sheets: S3-2-3_0.00125% Solvent]
