# Supplementary material for: Universal Pretreatment Development for Low-input Proteomics Using Lauryl Maltose Neopentyl Glycol
Source: Mol Cell Proteomics. 2024 Mar 4;23(4):100745. doi: 10.1016/j.mcpro.2024.100745 (PMC10999711; doi:10.1016/j.mcpro.2024.100745)
Supplement: Supplemental Table S3-3 [file mmc6.xlsx]

## Sheet: Legend
Supplemental Table S3-2: Lists of peptides identified for each surfactant concentration.
	S3-2-1_DW, 2%ACN-0.1%TFA: List of peptides identified in the experiments on dissolving dried peptide in DW and 2% ACN / 0.1% TFA.
	S3-2-2_Validatoin Solvent: List of peptides identified in validation experiments on dissolving dried peptide in 0.01% DDM, 0.01% UDM, 0.01% DMNG, 0.01% OGNG, 0.01% TC12 and 2% ACN / 0.1% TFA.

## Sheet: S3-2-1_DW, 2%ACN-0.1%TFA
DW							2% ACN/0.1% TFA
Master Protein Accessions	Annotated Sequence	Modifications	# Missed Cleavages	# PSMs	Theo. MH+ [Da]		Master Protein Accessions	Annotated Sequence	Modifications	# Missed Cleavages	# PSMs	Theo. MH+ [Da]
P36578	[K].AAAAAAALQAK.[S]		0	2	956.552		P36578	[K].AAAAAAALQAK.[S]		0	2	956.552
Q86UE4	[K].LSSQISAGEEK.[W]		0	1	1148.58		P57740	[R].MAEDELFNR.[Y]		0	1	1124.5
P37837	[K].LSSTWEGIQAGK.[E]		0	1	1276.65		Q96I99	[R].MAENLGFVGPLK.[S]		0	1	1275.68
P54577	[R].LSSVVTQHDSK.[K]		0	3	1200.62		Q6YP21	[R].MAGATPVFIPLR.[S]		0	1	1272.71
O75533	[K].LSSWDQAETPGHTPSLR.[W]		0	1	1881.91		Q8WXA9	[R].MAGDETQPTR.[F]		0	1	1105.49
Q06210	[K].LSTDHIPILYR.[T]		0	1	1327.74		P07384	[R].MAIESAGFK.[L]		0	1	953.476
Q9Y4E8	[K].ISTETEETEGSLHCCK.[D]	2xCarbamidomethyl [C14; C15]	0	1	1880.8		P27708	[R].MALLATVLGR.[F]		0	1	1044.62
P10809	[K].ISSIQSIVPALEIANAHR.[K]		0	2	1919.07		P18206	[R].MALLMAEMSR.[L]		0	1	1152.56
P02008	[K].ISTQADTIGTETLER.[L]		0	1	1634.82		P09874	[R].MAIMVQSPMFDGK.[V]		0	1	1454.68
Q15024	[R].LSVENVPCIVTLCK.[I]	2xCarbamidomethyl [C8; C13]	0	1	1631.85		P06493	[K].MALNHPYFNDLDNQIK.[K]		0	1	1932.93
P62495	[R].LSVLGAITSVQQR.[L]		0	1	1371.8		O96008	[K].MAIQTQQSK.[F]		0	1	1034.53
P38117	[K].LSVISVEDPPQR.[T]		0	1	1339.72		Q14254	[K].MALVLEALPQIAAK.[I]		0	2	1467.86
P10515	[K].ISVNDFIIK.[A]		0	1	1048.6		Q9UQ35	[R].MAPALSGANLTSPR.[V]		0	1	1385.72
P07437	[R].ISVYYNEATGGK.[Y]		0	2	1301.64		P31939	[-].MAPGQLALFSVSDK.[T]		0	1	1463.76
P49207	[R].LSYNTASNK.[T]		0	2	997.495		Q16643	[R].MAPTPIPTR.[S]		0	2	983.534
P49321	[K].LSVEESEAAGDGVDTK.[V]		0	1	1606.74		Q9NYF8	[K].MAPVPLDDSNRPASLTK.[D]		0	1	1811.93
P62241	[K].ISSLLEEQFQQGK.[L]		0	1	1506.78		O43707	[R].MAPYQGPDAVPGALDYK.[S]		0	1	1792.86
Q9Y446	[R].LSSGFDDIDLPSAVK.[Y]		0	1	1563.79		Q03252	[K].MAQALEELR.[S]		0	1	1060.55
Q08J23	[K].LSSETYSQAK.[D]		0	1	1113.54		P55884	[K].MAQELYMEQK.[N]		0	1	1270.58
P02647	[K].LSPLGEEMR.[D]	1xOxidation [M8]	0	2	1047.51		O14980	[R].MAQEVLTHLK.[E]		0	3	1169.63
Q13263	[K].LSPPYSSPQEFAQDVGR.[M]		0	1	1877.9		Q9BSL1	[K].MADVSAEEK.[K]		0	1	979.44
P30626	[R].LSPQAVNSIAK.[R]		0	1	1127.64		Q96T88	[K].MASATSSSQR.[D]		0	1	1025.47
P02545	[R].LSPSPTSQR.[S]		0	2	972.511		P30519	[R].MADLSELLK.[E]		0	1	1019.54
Q9UKM9	[R].LSPVPVPR.[A]		0	2	864.53		Q5T4S7	[K].MAAETDPHK.[S]		0	1	999.456
P04040	[R].LSQEDPDYGIR.[D]		0	1	1292.61		Q92616	[K].LYRPPPVLDALGR.[V]		0	1	1466.85
Q96QK1	[R].LSQLEGVNVER.[Y]		0	1	1243.66		P22102	[R].IYSHSLLPVLR.[S]		0	1	1297.76
P09972	[R].LSQIGVENTEENR.[R]		0	1	1488.73		P78527	[R].LYSLALHPNAFK.[R]		0	1	1373.76
P09972	[R].LSQIGVENTEENRR.[L]		1	1	1644.83		O75083	[R].LYSILGTTLK.[D]		0	1	1108.66
Q9BZE4	[R].LSQILTDFPK.[L]		0	1	1161.65		O15042	[K].LYSILQGDSPTK.[W]		0	1	1321.7
Q9UKV3	[R].LSQPESAEK.[H]		0	1	988.495		P38646	[K].LYSPSQIGAFVLMK.[M]		0	3	1553.84
P14866	[K].ISRPGDSDDSR.[S]		0	6	1204.56		O75746; Q9UJS0	[K].IYSTLAGTR.[K]		0	1	981.536
Q14498	[K].LSSANGHEER.[S]		0	2	1099.51		P21333	[R].LYSVSYLLK.[D]		0	1	1085.62
P29401	[K].ISSDLDGHPVPK.[Q]		0	2	1264.65		P30086	[K].LYTLVLTDPDAPSR.[K]		0	2	1560.83
P20700	[R].LSSEMNTSTVNSAR.[E]		0	1	1496.7		P62899	[K].LYTLVTYVPVTTFK.[N]		0	1	1644.92
Q13492	[R].ITAAQHSVTGSAVSK.[T]		0	2	1456.78		Q5QJE6	[K].LYTSAPNTSQGK.[D]		0	1	1266.63
Q8IWX8	[R].ITADGAHFELR.[L]		0	1	1229.63		Q9UHX1	[R].IYVASVHQDLSDDDIK.[S]		0	1	1817.89
Q9Y224	[K].LTALDYHNPAGFNCK.[D]	1xCarbamidomethyl [C14]	0	1	1720.81		Q07955	[R].IYVGNLPPDIR.[T]		0	5	1256.7
Q9H6Z4	[R].ITAMDTEDQGVK.[V]		0	1	1307.61		Q13242	[R].IYVGNLPTDVR.[E]		0	1	1246.68
Q9H307	[K].LTEVPVEPVLTVHPESK.[S]		0	2	1874.03		P14868	[K].IYVISLAEPR.[L]		0	2	1160.67
Q12904	[R].ITFDAFPGEPDK.[E]		0	1	1336.64		Q9H8Y8	[K].LYVYNTDTDNCR.[E]	1xCarbamidomethyl [C11]	0	1	1533.66
Q12904	[R].ITFDAFPGEPDKELNPK.[K]		1	1	1917.96		P49916	[K].IYYPDFIVPDPK.[K]		0	2	1466.76
P21796	[K].LTFDSSFSPNTGK.[K]		0	1	1400.67		Q8IYB3	[K].MAAADSVQQR.[R]		0	1	1076.52
P45880	[K].LTFDTTFSPNTGK.[K]		0	1	1428.7		P14866	[K].MAAAGGGGGGGR.[Y]		0	1	918.421
Q15185	[K].LTFSCLGGSDNFK.[H]	1xCarbamidomethyl [C5]	0	1	1445.67		Q9HCD5	[K].MADEAILQER.[E]		0	1	1175.57
Q13492	[K].LTGGSNWQPK.[V]		0	2	1087.55		Q9H910	[R].MASNIFGPTEEPQNIPK.[R]		0	1	1872.92
Q9HCE1	[R].ITGNPVVTNR.[I]		0	1	1070.6		Q9UK76	[K].MASNIFGTPEENQASWAK.[S]		0	1	1980.91
Q99798	[K].LTGSLSGWSSPK.[D]		0	1	1219.63		Q96EE3	[R].MATCSSDQSVK.[V]	1xCarbamidomethyl [C4]	0	1	1213.52
A6NHR9	[K].ITHCPTLLTR.[D]	1xCarbamidomethyl [C4]	0	1	1211.66		P43243	[R].MDYEDDRLR.[D]		1	7	1212.53
Q9HCN8	[R].LTHVLTGK.[N]		0	1	868.525		Q92922	[K].MEADPDGQQPEK.[A]		0	1	1344.57
O00165	[K].ITKPDGIVEER.[R]		0	1	1256.68		O75643	[K].MEADPELSK.[F]		0	1	1019.47
P62937	[K].ITIADCGQLE.[-]	1xCarbamidomethyl [C6]	0	1	1119.54		Q9C0C9	[K].MEAVPDVER.[K]		0	1	1045.5
P14618	[K].ITLDNAYMEK.[C]		0	2	1197.58		P48739	[R].MEDETQK.[E]		0	2	880.372
P00558	[K].ITLPVDFVTADK.[F]		0	4	1318.73		Q99460	[R].MEEADALIESLCR.[D]	1xCarbamidomethyl [C12]	0	1	1536.7
Q9Y448	[K].LTETQGELK.[D]		0	1	1018.54		P42704	[K].MEEANIQPNR.[V]		0	3	1201.56
P13796	[K].LSPEELLLR.[W]		0	2	1069.63		Q5JTH9	[K].MEEEEGAK.[G]		0	2	922.382
Q9Y5J7	[K].LTETCFLDCVK.[D]	2xCarbamidomethyl [C5; C9]	0	1	1385.64		P52272	[K].MEEESGAPGVPSGNGAPGPK.[G]		0	1	1867.85
P02545	[R].ITESEEVVSR.[E]		0	2	1148.58		Q9H307	[K].MEEETEVR.[E]		0	2	1022.45
Q92621	[R].LTAPEDVFSK.[L]		0	1	1106.57		P38646	[K].MEEFKDQLPADECNK.[L]	1xCarbamidomethyl [C13]	1	1	1853.8
P04183	[K].LTAVCMECFR.[E]	2xCarbamidomethyl [C5; C8]	0	1	1286.57		P23246	[R].MEELHNQEMQK.[R]		0	3	1416.62
P51532	[R].LTCEEEEEK.[MI]	1xCarbamidomethyl [C3]	0	1	1166.49		P23246	[R].MEELHNQEMQK.[R]	1xOxidation [M]	0	2	1432.62
P25705	[R].LTDADAMK.[Y]	1xOxidation [M7]	0	3	880.408		Q15233	[R].MEELHNQEVQK.[R]		0	2	1384.65
P35250	[K].LTDAQILTR.[L]		0	1	1030.59		Q9HCG8	[K].MEFPESQTK.[E]		0	1	1096.5
P22626	[K].LTDCVVMR.[D]	1xCarbamidomethyl [C4]; 1xOxidation [M7]	0	2	1009.48		Q99661	[R].MEGAEINK.[S]		0	1	891.424
P22626	[K].LTDCVVMRDPASK.[R]	1xCarbamidomethyl [C4]	1	1	1491.73		Q9BXP5	[K].MEGGTENDLR.[I]		0	1	1121.49
Q10713	[R].LTDEEVEMTR.[M]		0	1	1222.56		Q15428	[K].MEKPPAPPSLPAGPPGVK.[R]		0	1	1769.96
Q9UBF2	[R].ITDGTMLQAIER.[Y]		0	1	1347.69		Q9Y2Q3	[R].MELLAHLLGEK.[W]		0	2	1253.69
Q00610	[K].LTDQLPLIIVCDR.[F]	1xCarbamidomethyl [C11]	0	1	1555.85		P43243	[R].MDYEDDR.[L]		0	2	943.346
Q99733	[K].LTDQVMQNPR.[V]		0	1	1201.6		Q9NRX1	[R].MDTEEARPAK.[R]		0	2	1147.54
P49755	[K].ITDSAGHILYSK.[E]		0	1	1304.68		P07237	[K].MDSTANEVEAVK.[V]		0	1	1293.6
P52815	[R].LTEAKPVDK.[V]		0	1	1000.57		Q04637	[R].MDQYFNQMEK.[I]		0	1	1333.56
P42285	[K].LTEQLAGPLR.[Q]		0	2	1097.63		P62753	[R].MATEVAADALGEEWK.[G]		0	1	1620.76
P00374	[K].LTEQPELANK.[V]		0	1	1142.61		P78527	[K].MAVLALLAK.[I]		0	1	929.585
Q96A49	[K].ITESVAETAQTIK.[K]		0	1	1390.74		P46060	[R].MAVQDAVDALMQK.[A]		0	1	1419.7
Q9Y3T9	[K].LSNVNLQEK.[A]		0	2	1044.57		P30520	[R].MCDLVSDFDGFSER.[F]	1xCarbamidomethyl [C2]	0	1	1677.69
O14545	[K].LSNSDSQDIQGR.[N]		0	1	1319.62		P46063	[K].MCDNCCK.[D]	3xCarbamidomethyl [C2; C5; C6]	0	2	987.315
P12814	[R].LSNRPAFMPSEGR.[M]		0	1	1461.73		Q96CW1	[K].MCDVMAAYFGK.[I]	1xCarbamidomethyl [C2]	0	1	1292.55
P26038	[R].IQVWHEEHR.[G]		0	3	1233.61		Q00839	[K].MCLFAGFQR.[K]	1xCarbamidomethyl [C2]	0	2	1129.53
Q15459	[K].LQYEGIFIK.[D]		0	1	1110.62		Q9BXL5	[K].MCQEAAVPK.[I]	1xCarbamidomethyl [C2]	0	1	1033.48
P41252	[R].LRAEPDHMVLGK.[R]		1	1	1365.73		P13667	[K].MDATANDVPSDR.[Y]		0	1	1291.56
P02545	[K].LRDLEDSLAR.[E]		1	1	1187.64		P53396	[K].LYRPGSVAYVSR.[S]		0	1	1367.74
P20700	[K].LREYEAALNSK.[D]		1	2	1293.68		P30101	[K].MDATANDVPSPYEVR.[G]		0	1	1664.76
P07900; P08238	[K].IRYESLTDPSK.[L]		1	4	1308.68		Q14137	[K].MDDPDYWR.[T]		0	1	1097.44
Q9Y520	[R].ISAVESQPSR.[K]		0	1	1073.56		P15170	[K].MDDPTVNWSNER.[Y]		0	1	1463.62
P35249	[K].ISDEGIAYLVK.[V]		0	2	1207.66		P55010	[R].MDEISDHAK.[V]		0	1	1045.46
P62333	[K].LSDGFNGADLR.[N]		0	1	1164.56		Q13148	[K].MDETDASSAVK.[V]		0	2	1153.5
Q01518	[K].LSDLLAPISEQIK.[E]		0	1	1426.82		P83876	[K].MDEVLYSIAEK.[V]		0	1	1297.63
Q9NVP1	[K].ISDIQSQLEK.[L]		0	1	1160.62		P21980	[R].MDLLPLHMGLHK.[L]		0	1	1404.75
O75340	[R].LSDQFHDILIR.[K]		0	1	1356.73		P09543	[K].MDLVTYFGK.[R]		0	1	1073.53
Q7KZF4	[R].LSECEEQAK.[A]	1xCarbamidomethyl [C4]	0	1	1093.48		Q9H074	[K].MDMEEIIQR.[I]		0	1	1164.54
P32119	[R].LSEDYGVLK.[T]		0	1	1023.54		Q86V81	[K].MDMSLDDIIK.[L]		0	2	1180.56
P54577	[K].ISEECIAQWK.[Q]	1xCarbamidomethyl [C5]	0	1	1263.6		P21333	[K].MDCQECPEGYR.[V]	2xCarbamidomethyl [C3; C6]	0	1	1444.53
P49327	[R].LQVVDQPLPVR.[G]		0	1	1263.74		Q10567; P63010	[K].MEPLNNLQVAVK.[N]		0	1	1355.74
Q9UKV3	[K].LSEGSQPAEEEEDQETPSR.[N]		0	1	2117.91		P17812	[K].IYQYVINK.[E]		0	2	1040.58
P22314	[R].LQTSSVLVSGLR.[G]		0	1	1259.73		P60900	[R].LYQVEYAFK.[A]		0	2	1160.6
P04075	[R].LQSIGTENTEENR.[R]		0	1	1490.71		O75533	[K].IWDPTPSHTPAGAATPGR.[G]		0	3	1831.91
Q14980	[R].LQNALNEQR.[V]		0	1	1085.57		P35606	[K].IWDYQNK.[T]		0	1	966.468
P22307	[K].LQNLQLQPGNAK.[L]		0	1	1323.74		P14314	[K].LWEEQLAAAK.[A]		0	1	1158.62
Q08170	[K].IQNNDNVGKPK.[S]		0	2	1226.65		Q16718	[K].LWEPLVEEPPADQWK.[W]		0	1	1836.92
P63010	[K].LQNNNVYTIAK.[R]		0	1	1277.68		Q15029	[R].LWGDIYFNPK.[T]		0	1	1252.64
Q13895	[R].LQPHPQLSPEIR.[R]		0	1	1414.78		Q9UNX4	[K].IWGLDFGDCHK.[S]	1xCarbamidomethyl [C9]	0	2	1347.62
Q8NBS9	[R].LQPTWNDLGDK.[Y]		0	1	1286.64		Q9NS69	[R].LWGLTEMFPER.[V]		0	1	1378.68
Q99471	[K].IQQLTALGAAQATAK.[A]		0	1	1484.84		P60709; P68032	[K].IWHHTFYNELR.[V]		0	3	1515.75
P12270	[R].IQQLTEEIGR.[L]		0	1	1186.64		Q8NI36	[R].IWIFDGPTGEGR.[L]		0	2	1347.67
Q9P2K3; Q9UKL0	[R].IQQMLPDK.[TSL]		0	1	972.518		Q9NT62	[R].LWLFGYDEQR.[Q]		0	2	1326.65
O94906	[K].IQQQFSDLK.[R]		0	1	1106.58		Q96T88	[K].LWNEVLASLK.[D]		0	1	1172.67
P26640	[K].IQQQQPPPGEK.[K]		0	1	1249.65		Q96FV9	[R].LWNLCPDNMEACK.[S]	2xCarbamidomethyl [C5; C12]	0	1	1650.71
Q08J23	[R].LQQQQRPEDAEDGAEGGGK.[R]		0	1	2012.93		P63244	[K].LWNTLGVCK.[Y]	1xCarbamidomethyl [C8]	0	1	1090.57
Q16851	[K].IQRPPEDSIQPYEK.[I]		0	1	1699.86		Q9HCS7	[R].IWPLYLR.[F]		0	1	960.567
P09496	[R].LQSEPESIR.[K]		0	2	1058.55		Q9UMS4	[R].IWSVPNASCVQVVR.[A]	1xCarbamidomethyl [C9]	0	1	1614.84
P14868	[R].LQSGICHLFR.[E]	1xCarbamidomethyl [C6]	0	1	1230.64		O43172	[K].IWTHPGWSPLK.[T]		0	2	1321.71
Q00325	[R].IQTQPGYANTLR.[D]		0	1	1361.72		Q9BYD1	[R].IWYLLDGK.[M]		0	1	1007.56
P21796; Q9Y277	[K].LTLSALIDGK.[N]		0	2	1030.61		Q9HD33	[K].LWYVLLK.[E]		0	1	934.576
P33316	[R].LSEHATAPTR.[G]		0	1	1082.56		Q9NV31	[K].LYALGLVPTR.[G]		0	1	1102.66
P05787	[K].LSELEAALQR.[A]		0	2	1129.62		Q15269	[R].LWDMFDSWR.[T]		0	2	1255.56
P62829	[R].ISLGLPVGAVINCADNTGAK.[N]	1xCarbamidomethyl [C13]	0	1	1970.04		P50990	[K].LYAVHQEGNK.[N]		0	4	1158.59
Q13435	[R].ISLGMPVGPNAHK.[V]		0	2	1320.71		P63244	[R].LWDLTTGTTTR.[R]		0	1	1264.65
Q15645	[K].LSLLLNDISR.[K]		0	2	1143.67		Q13610	[K].IWDILGDRPSLVHSR.[D]		0	1	1763.96
Q6P2Q9	[K].ISLIQIFR.[A]		0	2	989.614		Q6P2Q9	[K].LVVDSHVQYR.[L]		0	3	1215.65
P30041	[K].LSILYPATTGR.[N]		0	3	1191.67		Q01469	[K].LVVECVMNNVTCTR.[I]	2xCarbamidomethyl [C5; C12]	0	1	1694.8
P14625	[R].LSLNIDPDAK.[V]		0	2	1085.58		Q16531	[R].IVVFQYSDGK.[L]		0	1	1155.6
Q9H8Y8	[K].ISLPGQMAGTPITPLK.[D]		0	1	1623.91		P61224; P62834	[K].LVVLGSGGVGK.[S]		0	1	985.604
P49327	[R].LSIPTYGLQCTR.[A]	1xCarbamidomethyl [C10]	0	1	1408.73		P62244	[K].IVVNLTGR.[L]		0	2	871.536
Q09666	[K].ISMPDIDLNLK.[G]	1xOxidation [M3]	0	2	1274.67		P57721; Q15366	[R].LVVPASQCGSLIGK.[G]	1xCarbamidomethyl [C8]	0	1	1428.79
Q09666	[K].ISMPDVDLHLK.[G]	1xOxidation [M3]	0	2	1283.67		Q15365	[R].LVVPATQCGSLIGK.[G]	1xCarbamidomethyl [C8]	0	1	1442.8
P11413	[R].LSNHISSLFR.[E]		0	1	1173.64		Q9UMY4	[K].IVVPPLPGK.[A]		0	1	919.598
O14737	[R].LSNLALVKPEK.[T]		0	3	1211.74		P54577	[R].LVVVLCNLKPQK.[M]	1xCarbamidomethyl [C6]	0	2	1410.85
P62701	[R].LSNIFVIGK.[G]		0	1	990.598		P07195	[K].IVVVTAGVR.[Q]		0	2	913.583
Q13505	[K].ISNPWQSPSGTLPALR.[T]		0	1	1723.91		P35579	[K].LVWVPSDK.[S]		0	2	943.525
O43707	[R].ISNRPAFMPSEGK.[M]		0	4	1433.72		Q14692	[K].LVYAPLSGVGGVLYDK.[D]		0	1	1650.91
P07355	[K].LSLEGDHSTPPSAYGSVK.[A]		0	3	1844.9		Q99798	[K].IVYGHLDDPASQEIER.[G]		0	1	1841.9
Q06323	[K].ISELDAFLK.[E]		0	1	1035.57		P02786	[R].LVYLVENPGGYVAYSK.[A]		0	1	1771.93
Q8WXX5	[K].ISLEDIQAFEK.[T]		0	1	1292.67		O00764	[R].LVYVCDPVLGDK.[W]	1xCarbamidomethyl [C5]	0	1	1377.71
P30101	[K].LSKDPNIVIAK.[M]		1	1	1197.72		P04818	[K].IWDANGSR.[D]		0	1	918.443
P36507	[R].ISELGAGNGGVVTK.[V]		0	1	1301.71		Q13347	[R].LWDCETGK.[Q]	1xCarbamidomethyl [C4]	0	2	1008.45
P02100	[K].LSELHCDK.[L]	1xCarbamidomethyl [C6]	0	1	1001.47		Q9Y3F4	[R].LWDHATMTEVK.[S]		0	2	1330.65
Q96EB6	[K].LSEITEKPPR.[T]		0	1	1169.65		Q9NVJ2	[K].IWDIGGQPR.[F]		0	4	1041.55
Q16891	[K].LSEQELQFR.[R]		0	1	1149.59		Q6RFH5	[K].IWDLQGSEEPVFR.[A]		0	1	1575.78
P25705	[K].ISEQSDAK.[L]		0	4	877.426		Q01780	[K].LYCNVDSNK.[Q]	1xCarbamidomethyl [C3]	0	1	1112.5
Q93009	[R].LSESVLSPPCFVR.[N]	1xCarbamidomethyl [C10]	0	2	1490.77		P52788	[R].LYCPVEFSK.[E]	1xCarbamidomethyl [C3]	0	1	1142.56
P52701	[K].ISEVVELLK.[K]		0	1	1029.62		P08758	[R].LYDAYELK.[H]		0	1	1014.51
P13796	[R].ISFDEFIK.[I]		0	3	998.519		P50454	[R].LYGPSSVSFADDFVR.[S]		0	1	1659.8
Q6RFH5	[K].LSGLEQPQGALQTR.[R]		0	1	1497.8		Q14152	[R].LYHDIAQQAFK.[F]		0	1	1333.69
O95831	[R].ISGLGLTPEQK.[Q]		0	1	1142.64		Q14683	[K].LYHNEVEIEK.[L]		0	1	1273.64
P62805	[R].ISGLIYEETR.[G]		0	1	1180.62		P68036	[K].IYHPNIDEK.[G]		0	1	1128.57
O43707	[K].LSGSNPYTTVTPQIINSK.[W]		0	1	1920.01		O60610	[K].LYKPEVQLR.[R]		0	1	1145.67
P50583	[R].LSHEHQAYR.[W]		0	1	1140.55		O14980	[R].IYLDMLNVYK.[C]		0	2	1271.67
Q9BXP5	[R].ISHGEVLEWQK.[T]		0	1	1325.68		Q00610	[K].IYIDSNNNPER.[F]		0	1	1334.63
P49736	[R].ISHLPLVEELR.[S]		0	2	1305.75		Q9UIA9	[K].IYIGDQVQK.[S]		0	1	1063.58
P27708	[R].LSLDDLLQR.[L]		0	1	1072.6		Q9NZI8	[K].LYIGNLNESVTPADLEK.[V]		0	1	1875.97
P45880	[K].LTLSALVDGK.[S]		0	1	1016.6		P41252	[R].LYLINSPVVR.[A]		0	1	1173.7
Q15393	[R].LTISSPLEAHK.[A]		0	2	1195.67		Q10713	[R].LYLNVLNR.[H]		0	1	1004.59
P11021	[K].ITITNDQNR.[L]		0	2	1074.55		Q96I99	[K].LYNLFLK.[I]		0	2	910.54
P49589	[K].LVPEAVGDQK.[A]		0	1	1055.57		Q9Y4E8	[K].LYNLLLLR.[M]		0	2	1017.65
P50990	[R].LVPGGGATEIELAK.[Q]		0	2	1354.76		P61421	[R].LYPEGLAQLAR.[A]		0	1	1230.68
Q15393	[R].IVPGQFLAVDPK.[G]		0	3	1283.74		P83731	[K].IYPGHGR.[R]		0	1	799.421
P48735	[R].LVPGWTKPITIGR.[H]		0	1	1437.86		Q5RKV6	[R].LYPVLQQSLVR.[A]		0	1	1315.77
P49756	[K].LVPLDYGEDDK.[N]		0	1	1263.61		P20073	[R].LYQAGEGR.[L]		0	1	893.448
Q8N1F7	[K].LVPLNQESVEER.[V]		0	3	1412.74		Q03701	[K].LYQHEINLFK.[S]		0	1	1304.7
P16157	[K].LVPLVQATFPENAVTK.[R]		0	1	1726.97		O14818	[R].LYQTDPSGTYHAWK.[A]		0	2	1666.79
O75390	[K].IVPNVLLEQGK.[A]		0	1	1209.72		P26639	[R].IYGISFPDPK.[M]		0	2	1136.6
P49321	[K].LVPSQEETK.[L]		0	1	1030.54		Q9BVI4	[K].LYGLLDPSVFHVK.[Y]		0	1	1487.83
P29692	[K].LVPVGYGIR.[K]		0	2	973.583		P36542	[R].IYGLGSLALYEK.[A]		0	1	1326.73
P18206	[K].LVQAAQMLQSDPYSVPAR.[D]		0	1	1974.01		P62136; P36873; P62140	[R].IYGFYDECK.[R]	1xCarbamidomethyl [C8]	0	1	1194.51
Q99623	[K].IVQAEGEAEAAK.[M]		0	1	1215.62		A6NHR9	[R].IYDETQGR.[Q]		0	1	981.464
Q06830	[R].LVQAFQFTDK.[H]		0	1	1196.63		O60884	[K].LYDILGVPPGASENELK.[K]		0	1	1814.95
P10809	[K].LVQDVANNTNEEAGDGTTTATVLAR.[S]		0	1	2560.25		O75643	[R].LYDLNHNEIGELIR.[M]		0	1	1698.88
Q15269	[K].LVQEALEAVPR.[G]		0	2	1224.69		Q9Y3F4	[R].IYDLNKPEAEPK.[E]		0	1	1416.74
Q92900	[K].LVNTINPGAR.[F]		0	4	1054.6		O00231	[K].LYDNLLEQNLIR.[V]		0	1	1503.82
P35580	[K].LVQEQGSHSK.[F]		0	2	1112.57		P78346	[R].LYDVVAVFPK.[T]		0	2	1150.65
O95810	[K].LVNMLDAVQENQHK.[M]		0	1	1638.83		Q9UKF6	[R].LYEALTPVH.[-]		0	1	1042.56
P02768	[K].LVNEVTEFAK.[T]		0	1	1149.62		Q9HB71	[K].IYEDGDDDMK.[R]		0	3	1200.47
P61081	[K].LVICPDEGFYK.[S]	1xCarbamidomethyl [C4]	0	1	1340.66		Q9BXJ9	[K].IYEEAWTK.[Y]		0	2	1039.51
Q00610	[K].IVLDNSVFSEHR.[N]		0	3	1415.73		Q9Y5Q8	[K].IYQVLDFR.[I]		0	1	1053.57
Q9Y2R5	[R].LVLDPYLLK.[Y]		0	1	1073.66		P25788	[K].LYEEGSNK.[R]		0	2	939.442
P62888	[K].LVILANNCPALR.[K]	1xCarbamidomethyl [C8]	0	1	1353.77		P07384	[K].LYELIITR.[Y]		0	1	1020.61
P49368	[R].IVLLDSSLEYK.[K]		0	1	1279.71		Q9UNM6	[K].LYENFISEFEHR.[V]		0	2	1583.75
P06753	[K].LVIIEGDLER.[T]		0	1	1156.66		Q8WWY3	[R].IYEYVESR.[M]		0	1	1058.52
Q15393	[R].IVILEYQPSK.[N]		0	1	1189.68		A6NHR9	[K].LYFKPIGDPVFAR.[D]		0	1	1522.84
P51148	[K].LVLLGESAVGK.[S]		0	2	1085.66		P20042	[R].LYFLQCETCHSR.[C]	2xCarbamidomethyl [C6; C9]	0	2	1613.72
P04406	[K].LVINGNPITIFQER.[D]		0	3	1613.9		P14625	[K].IYFMAGSSR.[K]		0	1	1031.5
Q5UIP0	[K].LVIPLVVHSAQK.[V]		0	1	1303.81		P11586	[K].IYGADDIELLPEAQHK.[A]		0	2	1811.92
P26885	[K].LVIPSELGYGER.[G]		0	1	1332.72		P49915	[K].LYGAQFHPEVGLTENGK.[V]		0	1	1859.93
Q13228	[K].LVLPSLISSR.[I]		0	1	1084.67		P17812	[K].LYGDADYLEER.[H]		0	2	1343.61
P41091	[K].IVLTNPVCTEVGEK.[I]	1xCarbamidomethyl [C8]	0	1	1558.81		P07954	[R].IYELAAGGTAVGTGLNTR.[I]		0	1	1763.93
P62826	[K].LVLVGDGGTGK.[T]		0	2	1015.58		O60610	[K].MESDFEQK.[L]		0	2	1013.42
Q9Y3I0	[K].LVMEEAPESYK.[N]		0	1	1295.62		Q99719	[R].MESPIPILPLPTPDAETEK.[L]		0	1	2078.07
P0DMV9	[R].LVNHFVEEFK.[R]		0	2	1261.66		O00232	[K].MEVDYSATVDQR.[L]		0	1	1413.63
P15104	[K].LVLCEVFK.[Y]	1xCarbamidomethyl [C4]	0	1	1007.56		O94822	[K].MNITYDNLR.[V]		0	1	1139.55
Q8IYB8	[R].LVQQGLLTPDMLK.[Q]		0	1	1455.82		Q15050	[K].MNSGPPGLGGK.[R]		0	2	1014.5
O60234	[RK].LVQTAELTK.[V]		0	2	1002.58		Q12931	[R].MNTLQAIWMMDPK.[D]		0	1	1578.75
P35579	[K].LVWVPSDK.[S]		0	3	943.525		P02100	[K].MNVEEAGGEALGR.[L]		0	1	1332.62
Q99798	[K].IVYGHLDDPASQEIER.[G]		0	1	1841.9		P17980	[K].MNVSPDVNYEELAR.[C]		0	1	1636.76
O00764	[R].LVYVCDPVLGDK.[W]	1xCarbamidomethyl [C5]	0	1	1377.71		O43776	[R].MNYSDAIVWLK.[E]		0	1	1339.67
Q9Y3F4	[R].LWDHATMTEVK.[S]		0	1	1330.65		Q9Y324	[R].MPDDYGAPR.[F]		0	1	1021.44
Q9NVJ2	[K].IWDIGGQPR.[F]		0	6	1041.55		P28838	[R].MPLFEHYTR.[Q]		0	3	1193.58
Q9H8Y5	[R].LWDIPLATR.[R]		0	2	1084.61		P14550	[K].MPILGLGTWK.[S]		0	2	1115.63
Q6RFH5	[K].IWDLQGSEEPVFR.[A]		0	1	1575.78		P09211	[-].MPPYTVVYFPVR.[G]		0	1	1468.77
P63244	[R].LWDLTTGTTTR.[R]		0	1	1264.65		P19388	[R].MQEENITR.[A]		0	3	1020.48
O75533	[K].IWDPTPSHTPAGAATPGR.[G]		0	1	1831.91		P33993	[K].MQEHSDQVPVGNIPR.[S]		0	1	1706.83
P14314	[K].LWEEQLAAAK.[A]		0	2	1158.62		Q96SB4	[R].MQEIEEMEK.[E]		0	1	1166.51
Q9UNX4	[K].IWGLDFGDCHK.[S]	1xCarbamidomethyl [C9]	0	2	1347.62		Q9H4M9	[K].MQELLQTQDFSK.[F]		0	1	1467.71
P60709; P68032	[K].IWHHTFYNELR.[V]		0	3	1515.75		O43719	[R].MQELYGDGK.[D]		0	1	1040.47
Q8NI36	[R].IWIFDGPTGEGR.[L]		0	1	1347.67		P40939	[K].MQLLEIITTEK.[T]		0	1	1318.73
Q96FV9	[R].LWNLCPDNMEACK.[S]	2xCarbamidomethyl [C5; C12]	0	1	1650.71		P22087	[K].MQQENMKPQEQLTLEPYER.[D]		0	1	2392.13
Q6P2Q9	[K].LWNLNNYR.[T]		0	1	1092.56		P43246	[K].MQSTLISAAR.[D]		0	1	1077.57
P32929	[K].LVWIETPTNPTQK.[V]		0	2	1526.82		O95757	[K].MQVDQEEGHQK.[C]		0	1	1328.59
P42677	[R].LVQSPNSYFMDVK.[C]		0	2	1527.75		Q9UQE7	[K].MNLPGEVTFLPLNK.[L]		0	1	1572.85
P07195	[K].IVVVTAGVR.[Q]		0	1	913.583		P34932	[K].MQVDQEEPHVEEQQQQTPAENK.[A]		0	1	2622.17
Q9UMY4	[K].IVVPPLPGK.[A]		0	1	919.598		P00505	[K].MNLGVGAYR.[D]		0	1	980.498
P02768	[R].LVRPEVDVMCTAFHDNEETFLK.[K]	1xCarbamidomethyl [C10]; 1xOxidation [M9]	0	2	2666.26		Q96ST2	[K].MNEAAEEDR.[Q]		0	1	1064.43
P48047	[K].LVRPPVQVYGIEGR.[Y]		0	1	1582.91		Q04637	[K].MLTEAIMHDCVVK.[L]	1xCarbamidomethyl [C10]	0	1	1546.74
P12081	[K].LVSELWDAGIK.[A]		0	1	1230.67		P28482	[K].MLTFNPHK.[R]		0	2	987.508
P05787	[K].LVSESSDVLPK.[-]		0	2	1173.64		Q13263	[K].MIVDPVEPHGEMK.[F]		0	2	1481.71
Q8IX12	[R].IVSQPQPAR.[R]		0	1	995.563		P38919	[K].MLVLDEADEMLNK.[G]		0	1	1520.73
Q9Y266	[R].LVSSDPEINTK.[K]		0	2	1202.63		O00410	[R].MLVQCMQDQEHPSIR.[T]	1xCarbamidomethyl [C5]	0	1	1871.86
P49588	[R].LVSVLQNK.[M]		0	1	900.551		P40227	[K].MLVSGAGDIK.[L]		0	1	990.529
P24666	[K].LVTDQNISENWR.[V]		0	1	1474.73		Q9Y4E8	[K].MIVTDIYNHR.[F]		0	1	1261.64
Q96AG4	[K].LVTLPVSFAQLK.[N]		0	1	1315.8		Q15046	[K].MLVVGGIDR.[V]		0	1	959.534
Q7Z2W9	[R].IVTTPQTVLR.[I]		0	1	1127.68		A0AVT1	[K].MLYVPVMPGHAK.[R]		0	2	1342.7
O95163	[R].IVTVVPQDTK.[L]		0	1	1099.64		O00566	[K].MMDSLFLK.[L]		0	1	984.489
P61224; P62834	[K].LVVLGSGGVGK.[S]		0	1	985.604		Q14697	[K].MMDYLQGSGETPQTDVR.[W]		0	1	1927.85
P62244	[K].IVVNLTGR.[L]		0	2	871.536		Q96KP4	[R].MMEVAAADVK.[Q]		0	1	1064.51
P57721; Q15366	[R].LVVPASQCGSLIGK.[G]	1xCarbamidomethyl [C8]	0	1	1428.79		Q08J23	[R].MMGLEVLGEK.[K]		0	1	1106.56
Q15365	[R].LVVPATQCGSLIGK.[G]	1xCarbamidomethyl [C8]	0	1	1442.8		Q92945	[K].MMLDDIVSR.[G]		0	1	1079.52
P54577	[R].LVVVLCNLKPQK.[M]	1xCarbamidomethyl [C6]	0	1	1410.85		O75347	[R].MMIPDCQR.[R]	1xCarbamidomethyl [C6]	0	1	1050.45
Q9NS69	[K].LQMEQQQQLQQR.[Q]		0	1	1557.78		Q99497	[K].MMNGGHYTYSENR.[V]		0	1	1559.64
Q96G03	[R].IVLANDPDADR.[L]		0	1	1198.61		Q99832	[-].MMPTPVILLK.[E]		0	1	1142.67
Q9UQ80	[R].LVKPGNQNTQVTEAWNK.[V]		0	3	1927		Q9HCG8	[R].MMQEQITDK.[N]		0	1	1123.51
P09012	[K].ITQNNAMK.[I]		0	3	919.467		Q9H307	[K].MNALFEGR.[R]		0	1	937.456
Q8WVV9	[R].ITRPGNTDDPSGGNK.[V]		0	2	1528.74		Q9UFN0	[K].MNEFLENFEK.[N]		0	1	1300.59
Q8WVM8	[K].LTSAVSSLPELLEK.[K]		0	2	1486.84		Q9Y5S9	[R].MREDYDSVEQDGDEPGPQR.[S]		1	1	2222.93
Q9UBB4	[K].ITSDEPLTK.[D]		0	1	1003.53		P32969	[R].MRPGVACSVSQAQK.[D]	1xCarbamidomethyl [C7]	0	2	1518.75
Q86VP6	[K].ITSEALLVTQQLVK.[V]		0	1	1542.91		P18206	[K].MSAEINEIIR.[V]		0	1	1175.61
P82979	[K].ITSEIPQTER.[M]		0	2	1173.61		Q9UNI6	[R].MTPSSMLTTGR.[Q]		0	1	1181.57
Q9UQ80	[R].ITSGPFEPDLYK.[S]		0	1	1366.69		P00374	[R].MTTTSSVEGK.[Q]		0	2	1040.49
O95202	[K].LTSLAAALDENK.[D]		0	1	1245.67		Q86U70	[R].MVAPPAEPTR.[Q]		0	2	1068.55
P43246	[K].LTSLNEEYTK.[N]		0	1	1197.6		P09874	[K].MVDPEKPQLGMIDR.[W]		0	2	1628.81
P28066	[R].ITSPLMEPSSIEK.[I]		0	3	1431.74		P00367	[K].MVEGFFDR.[G]		0	3	1000.46
Q5QJE6	[K].LTSSSIDPGLSIK.[Q]		0	1	1317.73		P18858	[R].MVETLSNLLR.[S]		0	1	1175.65
P02786	[R].LTTDFGNAEK.[T]		0	1	1095.53		Q96I24	[K].MVGFIIGR.[G]		0	1	892.507
P07814	[K].LTVAENEAETK.[L]		0	2	1204.61		Q96SI9	[R].MVLLPVMK.[F]		0	1	930.551
O14818	[KR].LTVEDPVTVEYITR.[FY]		0	1	1634.86		Q9NZI8; Q9Y6M1; O00425	[R].MVIITGPPEAQFK.[A]		0	1	1430.77
P21333	[R].LTVSSLQESGLK.[V]		0	2	1261.7		P56182	[R].MVLNESLK.[V]		0	1	933.507
Q13123	[K].LTQILSYLR.[Q]		0	1	1106.66		Q96AE4	[K].MVMIQDGPQNTGADKPLR.[I]		0	2	1970.98
P35268	[K].ITVTSEVPFSK.[R]		0	1	1207.66		Q9NVP1	[K].MVNDAEPDTK.[K]		0	1	1119.5
P30153	[K].LTQDQDVDVK.[Y]		0	1	1160.58		P11142	[R].MVNHFIAEFK.[R]		0	3	1235.62
Q92841	[R].LTPYEVDELR.[R]		0	1	1234.63		P11142	[R].MVNHFIAEFK.[R]	1xOxidation [M1]	0	1	1251.62
Q12849	[R].ITMEYSSSGK.[A]		0	1	1102.51		P52272	[R].MVPAGMGAGLER.[M]		0	4	1188.59
Q15029	[K].ITMIAEPLEK.[G]		0	1	1144.63		P56385	[-].MVPPVQVSPLIK.[L]		0	1	1307.78
P08727	[K].ITMQNLNDR.[L]		0	2	1104.55		P49368	[K].MVQFEENGR.[K]		0	3	1109.5
Q15404	[K].LTMVPPNIAELK.[N]		0	1	1325.75		P25205	[K].MVSAAFMK.[K]		0	2	884.437
P55884	[K].ITNDFYPEEDGK.[T]		0	2	1427.63		O43707	[K].MVSDINNGWQHLEQAEK.[G]		0	1	1998.93
O75822	[K].ITNSLTVLCSEK.[Q]	1xCarbamidomethyl [C9]	0	1	1364.71		P55072	[K].MTNGFSGADLTEICQR.[A]	1xCarbamidomethyl [C14]	0	1	1799.81
P46782	[R].LTNSMMMHGR.[N]		0	1	1177.53		P55036	[K].MTISQQEFGR.[T]		0	1	1196.57
P26640	[K].ITPAHDQNDYEVGQR.[H]		0	1	1742.81		O75348	[K].MTILQTYFR.[Q]		0	2	1172.61
P49792	[R].ITPDMTLQNMK.[G]		0	1	1291.64		P50395	[R].MTGSEFDFEEMK.[R]		0	2	1450.59
P41091	[K].LTPLSHEVISR.[Q]		0	2	1251.71		P23381	[K].MSASDPNSSIFLTDTAK.[Q]		0	1	1784.84
P63000	[K].LTPITYPQGLAMAK.[E]		0	1	1503.82		P21333	[K].MSCMDNK.[D]	1xCarbamidomethyl [C3]	0	2	885.326
Q04637	[K].LTPQMFQQLMK.[Q]		0	1	1364.71		P50213	[R].MSDGLFLQK.[C]		0	1	1038.53
P11021	[R].ITPSYVAFTPEGER.[L]		0	1	1566.78		Q9NUQ9	[R].MSLFYAEATPMLK.[T]		0	1	1501.74
Q13561	[K].LTPVLLAK.[Q]		0	1	854.571		Q9UQ35	[R].MSQVPAPVPLMSLR.[T]		0	1	1525.82
O94906	[K].LTPVPDSFFAK.[H]		0	2	1221.65		P31939	[R].MSSFGDFVALSDVCDVPTAK.[I]	1xCarbamidomethyl [C14]	0	1	2145.98
P56192	[K].ITQDIFQQLLK.[R]		0	1	1346.77		Q15424	[K].MSSPEDDSDTK.[R]		0	1	1211.47
Q9BVJ6	[K].LVLADLLEPVK.[T]		0	1	1209.75		O43290	[K].MSSSDTPLGTVALLQEK.[Q]		0	2	1776.9
Q14315	[R].LTVTSLQETGLK.[V]		0	1	1289.73		P54577	[K].MSSSEEESK.[I]		0	2	1013.41
P17174	[R].ITWSNPPAQGAR.[I]		0	1	1297.66		P19367; P52789	[K].MISGMYLGEIVR.[NH]		0	1	1368.7
O00571	[R].IVEQDTMPPK.[G]		0	2	1157.59		P26583; P09429	[K].MSSYAFFVQTCR.[E]	1xCarbamidomethyl [C11]	0	1	1496.67
P38159	[R].IVEVLLMK.[D]		0	3	944.585		P78527	[R].MSTSPEAFLALR.[S]		0	2	1322.68
P00491	[R].LVFGFLNGR.[A]		0	2	1022.58		Q2NL82	[K].MSVLNMVVR.[R]		0	2	1048.56
P20340	[K].LVFLGEQSVGK.[T]		0	1	1176.66		P23193	[R].MTAEEMASDELK.[E]		0	1	1354.59
Q9NR31; Q9Y6B6	[K].LVFLGLDNAGK.[T]		0	2	1146.65		P36542	[R].MTAMDNASK.[N]		0	1	968.418
Q16531	[K].LVFSNVNLK.[E]		0	1	1033.6		Q13177	[K].MTDEEIMEK.[L]		0	2	1125.48
P54136	[K].IVFVPGCSIPLTIVK.[S]	1xCarbamidomethyl [C7]	0	1	1642.96		P06748	[R].MTDQEAIQDLWQWR.[K]	1xOxidation [M1]	0	1	1835.84
Q92621	[K].LVGDFTHDQSISQK.[L]		0	1	1574.78		P42285	[K].MTDVFEGSIIR.[C]		0	1	1267.64
Q00341	[R].LVGEIMQETGTR.[I]		0	1	1333.68		Q16401	[R].MTESWFSSLSR.[D]		0	1	1330.61
Q8NBN7	[R].LVGLEAPSVR.[E]		0	1	1040.61		P18206	[K].MTGLVDEAIDTK.[S]		0	1	1292.64
O95989	[R].LVGIFENQER.[K]		0	1	1204.63		P17980	[K].MSTEEIIQR.[T]		0	1	1106.55
P21333	[K].IVGPSGAAVPCK.[V]	1xCarbamidomethyl [C11]	0	3	1155.62		P40926	[K].MISDAIPELK.[A]		0	1	1116.6
Q3YEC7	[K].LVGSDQAPGR.[D]		0	2	999.522		P27635	[K].MLSCAGADR.[L]	1xCarbamidomethyl [C4]	0	2	980.429
P51665	[R].IVGWYHTGPK.[L]		0	2	1157.61		Q03701	[K].MLSALLTGVNR.[A]		0	1	1174.66
Q9NZ45	[K].IVHAFDMEDLGDK.[A]		0	1	1489.7		Q08211	[R].MGGEEAEIR.[F]		0	1	991.451
P63241	[K].IVEMSTSK.[T]	1xOxidation [M4]	0	4	910.455		P26639	[K].MGGEEKPIGAGEEK.[Q]		0	3	1431.68
Q13185	[R].LTWHSCPEDEAQ.[-]	1xCarbamidomethyl [C6]	0	1	1472.61		Q9Y266	[-].MGGEQEEER.[F]		0	1	1064.43
Q16851	[R].LVEIAQVPK.[A]		0	1	996.609		P23246	[R].MGGGGAMNMGDPYGSGGQK.[F]		0	1	1771.72
P47756	[R].LVEDMENK.[I]	1xOxidation [M5]	0	1	993.456		Q96I24	[R].MGGGSIEVSVPR.[F]		0	1	1188.6
P12829	[K].ITYGQCGDVLR.[A]	1xCarbamidomethyl [C6]	0	2	1281.63		P52272	[K].MGGMEGPFGGGMENMGR.[F]		0	2	1714.68
Q13263	[K].IVAERPGTNSTGPAPMAPPR.[A]		0	1	2019.04		O43765	[R].MGLALSSLNK.[H]		0	1	1033.57
O60763	[K].IVAFENAFER.[L]		0	2	1195.61		P52272	[R].MGLAMGGGGGASFDR.[A]		0	1	1383.61
Q99714	[R].LVAGEMGQNEPDQGGQR.[G]		0	1	1785.82		Q6UN15	[R].MGLEVIPVTSTTNK.[I]		0	2	1489.79
Q15257	[K].LVALLNTLDR.[W]		0	1	1127.68		O95394	[R].MGLLAVLR.[S]		0	1	872.539
O75643	[R].IVALSSSLSNAK.[D]		0	1	1189.68		P41252	[K].MGITEYNNQCR.[A]	1xCarbamidomethyl [C10]	0	1	1385.59
O95336	[K].IVAPISDSPKPPPQR.[V]		0	1	1601.9		P52272	[R].MGPAMGPALGAGIER.[M]		0	1	1427.71
P11940	[R].IVATKPLYVALAQR.[K]		0	1	1542.94		Q9H0U4	[R].MGPGAASGGERPNLK.[I]		0	2	1441.72
P49588	[R].IVAVTGAEAQK.[A]		0	1	1086.62		P62820	[R].MGPGATAGGAEK.[S]		0	3	1046.49
P19367	[R].LVDEYSLNAGK.[Q]		0	1	1208.62		P52272	[R].MGPLGLDHMASSIER.[M]		0	2	1613.78
P33240	[R].IVDPEIALK.[I]		0	1	997.593		P52272	[R].MGPLGLDHMASSIER.[M]	1xOxidation [M9]	0	1	1629.77
P46926	[K].LVDPLYSIK.[E]		0	1	1047.61		P14866	[R].MGPPVGGHR.[R]		0	3	907.457
O95400	[K].LVDPVAGSGGPGSR.[F]		0	1	1268.66		Q14847	[R].MGPSGGEGMEPER.[R]		0	1	1333.55
P55265	[K].LVDQSGPPHEPK.[F]		0	1	1303.66		Q14847	[R].MGPSGGEGMEPERR.[D]		1	2	1489.65
Q08170	[R].LVEDKPGSR.[R]		0	1	1000.54		Q12972	[K].MGGEDDELK.[G]		0	1	993.419
O95747	[K].IVEEPQSNR.[S]		0	1	1071.54		Q9UQ80	[K].MGGDIANR.[V]	1xOxidation [M1]	0	1	849.388
Q9UMS4	[R].IWSVPNASCVQVVR.[A]	1xCarbamidomethyl [C9]	0	1	1614.84		Q9UQ80	[K].MGGDIANR.[V]		0	4	833.393
P60842	[K].LQMEAPHIIVGTPGR.[V]		0	2	1618.87		P55265	[R].MGFTEVTPVTGASLR.[R]		0	1	1565.8
P50454	[K].LQIVEMPLAHK.[L]		0	1	1278.72		O75381	[R].MEVQGEEEK.[R]		0	1	1078.47
P25788	[K].IIYIVHDEVK.[D]		0	1	1228.69		Q7L014	[R].MFDMGFEPQVMR.[I]		0	2	1487.65
Q00610	[K].LLYNNVSNFGR.[L]		0	1	1296.67		Q92598	[K].MFEELGQR.[L]		0	2	1009.48
P35659	[K].LLYNRPGTVSSLK.[K]		0	1	1447.83		O95140	[R].MFEFQNFER.[R]		0	1	1247.55
Q5SRE5	[K].LLYPLGGQTNLR.[I]		0	1	1344.76		P07814	[K].MFEIVFEDPK.[I]		0	1	1254.61
P60660	[K].ILYSQCGDVMR.[A]	1xCarbamidomethyl [C6]	0	1	1341.63		Q04637	[R].MFFDALYDEDVVK.[E]		0	1	1591.73
Q8NB90	[R].IIYVPLPDAATR.[R]		0	1	1328.76		O14979	[K].MFIGGLSWDTSK.[K]		0	1	1341.65
P62495	[K].ILYLTPEQEKDK.[S]		1	1	1476.79		Q14103	[K].MFIGGLSWDTTK.[K]		0	1	1355.67
Q6P2Q9	[K].IMADNPSWDGEK.[T]		0	1	1362.6		Q14103	[K].MFIGGLSWDTTK.[K]	1xOxidation [M1]	0	1	1371.66
P12956	[K].IMATPEQVGK.[M]		0	1	1073.57		Q9Y6W5	[K].MGQEFVESK.[E]		0	1	1054.49
O60763	[R].LMDLLADSR.[E]		0	1	1033.53		P69905	[R].MFLSFPTTK.[T]		0	1	1071.55
P54136	[R].LMDLLGEGLK.[R]		0	2	1088.6		Q99729	[K].MFVGGLSWDTSK.[K]		0	3	1327.64
P06576	[R].IMDPNIVGSEHYDVAR.[G]		0	1	1815.87		Q92879	[K].MFVGQVPR.[T]		0	1	933.497
P06576	[R].IMDPNIVGSEHYDVAR.[G]	1xOxidation [M2]	0	1	1831.86		P60842	[K].MFVLDEADEMLSR.[G]		0	1	1555.71
P31948	[K].LMDVGLIAIR.[-]		0	2	1100.65		P60842	[K].MFVLDEADEMLSR.[G]	1xOxidation [M]	0	2	1571.71
Q2TAY7	[R].LMALLGQALK.[W]		0	2	1057.64		P52272	[R].MGAGLGHGMDR.[V]		0	1	1101.49
P62495	[K].ILYLTPEQEK.[D]		0	2	1233.67		P52272	[R].MGAGMGFGLER.[M]		0	1	1125.52
P60174	[R].IIYGGSVTGATCK.[E]	1xCarbamidomethyl [C12]	0	1	1326.67		P52272	[R].MGANNLER.[M]	1xOxidation [M1]	0	1	920.425
Q5RI15	[K].ILYEGTHLDPER.[K]		0	1	1442.73		P63220	[R].MGESDDSILR.[L]		0	4	1122.51
O00148; Q13838	[R].ILVATNLFGR.[G]		0	3	1103.66		P63220	[R].MGESDDSILR.[L]	1xOxidation [M1]	0	1	1138.5
P24928	[K].LLVDSNNPK.[I]		0	1	999.547		P69905	[R].MFLSFPTTK.[T]	1xOxidation [M1]	0	3	1087.55
P11413	[R].IIVEKPFGR.[D]		0	2	1058.64		P42229	[R].LVTQDTENELK.[K]		0	1	1289.66
Q13247; Q08170; Q13243	[R].LIVENLSSR.[CV]		0	2	1030.59		Q15233	[R].MGQMAMGGAMGINNR.[G]	1xOxidation [M1]	0	1	1554.66
Q96I25	[K].IIVGDATEK.[D]		0	2	945.525		Q13347	[-].MKPILLQGHER.[S]		0	3	1321.74
P50750	[K].LLVLDPAQR.[I]		0	1	1024.61		Q96C36	[K].MLLDSEQHPCQLK.[D]	1xCarbamidomethyl [C10]	0	1	1598.77
P68402	[K].IIVLGLLPR.[G]		0	3	993.682		Q9P2N5	[-].MLIEDVDALK.[S]		0	1	1146.61
P25205	[R].LIVNVNDLR.[R]		0	3	1055.62		P78417	[K].MILELFSK.[V]		0	3	980.549
Q96PU8	[K].LLVPAAEGEDSLK.[K]		0	1	1341.73		P32322	[K].MLLHSEQHPGQLK.[D]		0	1	1517.79
P62873; P62879	[RK].LLVSASQDGK.[L]		0	2	1017.56		Q92945	[K].MILIQDGSQNTNVDKPLR.[I]		0	1	2042.07
P20073	[R].LLVSMCQGNR.[D]	1xCarbamidomethyl [C6]	0	1	1177.58		Q01581	[R].MLLNDFLNDQNR.[D]		0	1	1492.72
O14929	[R].LLVTDMSDAEQYR.[S]		0	1	1540.73		P50395	[K].MLLYTEVTR.[Y]		0	1	1125.6
O14745	[R].LLVVDPETDEQLQK.[L]		0	1	1626.86		P42704	[K].MLNGLEDSIGLSK.[M]		0	1	1376.71
P02100; P02042; P69891; P69892	[R].LLVVYPWTQR.[F]		0	1	1274.73		P22102	[K].MLNIHPSLLPSFK.[G]		0	1	1496.83
Q7L2H7	[R].LLYEALVDCK.[K]	1xCarbamidomethyl [C9]	0	2	1223.63		P13796	[K].MINLSVPDTIDER.[TA]		0	2	1502.75
P17844	[R].LMEEIMSEK.[E]		0	1	1109.52		P06744	[K].MIPCDFLIPVQTQHPIR.[K]	1xCarbamidomethyl [C4]	0	3	2065.07
Q9NQS7	[K].LMEFLCNMDNK.[D]	1xCarbamidomethyl [C6]	0	2	1414.62		P23528	[K].MLPDKDCR.[Y]	1xCarbamidomethyl [C7]	1	2	1034.48
Q7L1Q6	[R].LMELFPANK.[Q]		0	1	1062.57		Q15021	[R].MLPLIWSK.[E]		0	2	987.57
P61247	[K].LMELHGEGSSSGK.[A]		0	3	1331.63		Q15287	[R].MLPPPPMWR.[R]		0	2	1124.57
B5ME19	[K].IMQNTDPHSQEYVEHLK.[D]		0	1	2068.98		P84085	[K].MLQEDELR.[D]		0	1	1033.5
Q14919	[K].IMQTDEEIGK.[V]		0	1	1163.56		Q9BWJ5	[K].MLQPCGPPADKPEEN.[-]	1xCarbamidomethyl [C5]	0	1	1682.75
Q15427	[K].IMRDPDTGNSK.[G]		1	1	1233.59		Q9Y3T9	[R].MLQPSSSPLWGK.[L]		0	1	1330.68
P61962	[K].LMWIPDTK.[G]		0	1	1003.53		Q969T9	[R].MLQVASQASR.[G]		0	1	1090.57
P00390	[R].LNAIYQNNLTK.[S]		0	2	1291.7		P82650	[R].MIQVYFPK.[E]		0	1	1025.55
O95831	[K].LNDGSQITYEK.[C]		0	1	1267.62		P09211	[R].MLLADQGQSWK.[E]		0	1	1276.64
P54136	[R].LNDYIFSFDK.[M]		0	1	1261.61		Q9Y333	[-].MLFYSFFK.[S]		0	1	1082.54
P56537	[K].LNEAQPSTIATSMR.[D]		0	1	1518.76		P60228	[R].MLFDYLADK.[H]		0	2	1115.54
P07814	[K].INEAVECLLSLK.[A]	1xCarbamidomethyl [C7]	0	1	1388.75		P09874	[K].MIFDVESMK.[K]		0	1	1099.52
O00193	[K].INEELESQYQQSMDSK.[L]		0	1	1928.85		P22061	[K].MKPLMGVIYVPLTDK.[E]		0	1	1704.94
P52272	[R].INEILSNALK.[R]		0	1	1114.65		P30085	[-].MKPLVVFVLGGPGAGK.[G]		0	2	1569.92
Q7Z3B4	[R].LNELMSQIR.[M]		0	1	1103.59		P07910	[R].MIAGQVLDINLAAEPK.[V]	1xOxidation [M1]	0	1	1698.91
P35250	[K].LNEIVGNEDTVSR.[L]		0	1	1445.72		Q92621	[R].MLALALLDR.[I]		0	1	1015.6
Q01105	[R].LNEQASEEILK.[V]		0	1	1273.66		P26639	[R].MIAILTENYGGK.[W]		0	1	1309.68
Q14683	[K].LNEQQSVLQR.[I]		0	1	1214.65		Q01813	[R].MLAIYDGFDGFAK.[G]		0	1	1447.69
Q92841	[K].LMQLVDHR.[G]		0	1	1011.54		Q9NYF8	[K].MIASDSHRPEVK.[L]		0	1	1369.69
O95782	[R].ILVAGDSMDSVK.[Q]		0	1	1234.63		P12814	[K].MLDAEDIVGTARPDEK.[A]		0	1	1759.85
P06576	[R].IMNVIGEPIDER.[G]		0	2	1385.71		O43707	[K].MLDAEDIVNTARPDEK.[A]		0	1	1816.87
P07437; P68371	[R].IMNTFSVVPSPK.[V]		0	4	1319.7		O43684	[K].MHDLNTDQENLVGTHDAPIR.[C]		0	1	2276.07
Q9UHV9	[R].LMGEDEKPAAK.[E]		0	1	1188.59		Q9P2J5	[K].MIDAGDALIYMEPEK.[Q]		0	2	1695.8
O75533	[K].IMGNLGAADIDHK.[L]		0	1	1354.68		Q9BUQ8	[R].MIDMGFEPDVQK.[I]		0	1	1409.64
P13639	[R].IMGPNYTPGK.[K]		0	1	1077.54		O00571; Q92841; P17844	[R].MLDMGFEPQIR.[RK]		0	1	1336.64
P13639	[R].IMGPNYTPGK.[K]	1xOxidation [M2]	0	1	1093.53		O00571; Q92841; P17844	[R].MLDMGFEPQIR.[RK]	1xOxidation [M4]	0	1	1352.63
Q8WWY3	[K].IMGVAGGLTNLSK.[M]		0	1	1260.7		Q7L014	[R].MIDMLAANSGR.[V]		0	1	1178.57
P06733	[K].LMIEMDGTENK.[S]		0	2	1280.59		Q9BUQ8	[K].MLEDPQER.[E]		0	1	1017.47
P06733	[K].LMIEMDGTENK.[S]	1xOxidation [M]	0	6	1296.58		P78344	[R].MLEILEGK.[G]		0	2	932.512
P06733	[K].LMIEMDGTENK.[S]	2xOxidation [M2; M5]	0	1	1312.58		P11172	[K].MLEILEQQK.[K]		0	1	1131.61
P12956	[R].IMLFTNEDNPHGNDSAK.[A]		0	1	1902.87		Q04323	[R].MLELVAQK.[Q]		0	1	931.528
Q9BW27	[K].IMLGDEAALLEQK.[E]		0	1	1430.76		O00148; Q13838	[K].MLEQLDMR.[R]		0	2	1035.5
A6NHR9	[K].LMILPDPEKPVR.[L]		0	1	1407.8		P54886	[K].MIDLIIPR.[G]		0	3	970.575
P23396	[K].IMLPWDPTGK.[I]		0	1	1157.6		Q96AG4	[K].LVTLPVSFAQLK.[N]		0	1	1315.8
P18583	[K].IMLVEPPVAK.[V]		0	2	1096.64		P80303	[R].LVTLEEFLK.[A]		0	1	1091.63
O43390	[R].LMMDPLSGQNR.[G]		0	1	1261.6		P24666	[K].LVTDQNISENWR.[V]		0	2	1474.73
O60506	[R].LMMDPLTGLNR.[G]		0	1	1260.64		P42704	[K].ISNQFDWALMR.[L]		0	1	1380.67
P07437; P68371	[R].IMNTFSVVPSPK.[V]	1xOxidation [M2]	0	2	1335.7		O43707	[R].ISNRPAFMPSEGK.[M]		0	2	1433.72
O95336	[R].LLTVPFEK.[H]		0	1	946.561		P22102	[K].ISNTAISISDHTALAQFCK.[E]	1xCarbamidomethyl [C18]	0	2	2077.04
P00846	[R].LITTQQWLIK.[L]		0	1	1243.74		Q9UPY8	[R].LSNVAPPCILR.[K]	1xCarbamidomethyl [C8]	0	1	1239.69
Q9Y266	[K].LITQTFSHHNQLAQK.[T]		0	3	1765.93		Q9Y3T9	[K].LSNVNLQEK.[A]		0	1	1044.57
Q7Z3B4	[K].LIPVPMVGFK.[E]		0	1	1100.65		Q9HB71	[K].ISNYGWDQSDK.[F]		0	1	1312.58
P05937	[R].LLPVQENFLLK.[F]		0	2	1313.78		Q8N1F7	[R].LSPATENK.[L]		0	2	859.452
Q14980	[R].LLQAETASNSAR.[A]		0	2	1260.65		P49327	[K].LSPDAIPGK.[W]		0	1	897.504
Q16401	[R].LLQAMEPVHVAR.[N]		0	1	1363.75		P13796	[K].LSPEELLLR.[W]		0	1	1069.63
O60841	[K].LLQAQGVEVPSK.[D]		0	1	1268.72		Q9Y3D7	[K].LSPEEVQK.[N]		0	1	929.494
Q8WW33	[K].LLQCPYDK.[N]	1xCarbamidomethyl [C4]	0	2	1036.51		P02647	[K].LSPLGEEMR.[D]	1xOxidation [M8]	0	2	1047.51
O76031	[K].LLQDANYNVEK.[A]		0	1	1306.66		P42229	[R].LSPPAGLFTSAR.[G]		0	1	1216.67
P11142	[K].LLQDFFNGK.[E]		0	2	1081.57		Q13263	[K].LSPPYSSPQEFAQDVGR.[M]		0	1	1877.9
P0DMV9	[K].LLQDFFNGR.[D]		0	1	1109.57		P30626	[R].LSPQAVNSIAK.[R]		0	1	1127.64
O43175	[K].ILQDGGLQVVEK.[Q]		0	1	1298.73		P02545	[R].LSPSPTSQR.[S]		0	4	972.511
Q92878	[K].LIQDQQEQIQHLK.[S]		0	1	1620.87		O14744	[K].LSPWIRPDSK.[V]		0	1	1198.66
Q15006	[R].ILQEDPTNTAAR.[K]		0	1	1328.68		P04040	[R].LSQEDPDYGIR.[D]		0	1	1292.61
P43246	[K].IIQEFLSK.[V]		0	1	977.567		P12270	[R].LSQELEYLTEDVK.[R]		0	1	1566.79
Q14152	[R].ILQEHEQIK.[K]		0	1	1137.63		P23919	[K].LSQGVTLVVDR.[Y]		0	1	1186.68
O14776	[K].LIQESDQHLK.[D]		0	2	1210.64		Q13505	[K].ISNPWQSPSGTLPALR.[T]		0	1	1723.91
Q92973	[K].LIPVLVNGMK.[Y]		0	1	1083.66		Q96QK1	[R].LSQLEGVNVER.[Y]		0	1	1243.66
P05388	[K].IIQLLDDYPK.[C]		0	1	1217.68		Q14566	[R].ISNLIVLHLR.[K]		0	1	1177.74
P18858	[R].IIPVLLEHGLER.[L]		0	1	1388.83		O14737	[R].LSNLALVKPEK.[T]		0	1	1211.74
O76021	[R].LLPSLIGR.[H]		0	1	868.561		P26599	[K].LSLDGQNIYNACCTLR.[I]	2xCarbamidomethyl [C12; C13]	0	1	1897.89
P46379	[R].LINLVGESLR.[L]		0	1	1113.66		Q8WXX5	[K].ISLEDIQAFEK.[T]		0	1	1292.67
Q9NQG5	[R].LLNIWQER.[S]		0	1	1071.59		P37235	[K].LSLEEFIR.[G]		0	2	1006.56
Q9NW13	[R].LINNNPEIFGPLK.[R]		0	1	1468.82		P27707	[K].ISIEGNIAAGK.[S]		0	2	1072.6
O14818	[K].ILNPEEIEK.[Y]		0	2	1084.59		P62829	[R].ISLGLPVGAVINCADNTGAK.[N]	1xCarbamidomethyl [C13]	0	1	1970.04
Q16658	[K].LINRPIIVFR.[G]		0	2	1240.79		Q13435	[R].ISLGMPVGPNAHK.[V]		0	1	1320.71
P62875	[K].LLNYAPLEK.[-]		0	1	1060.6		Q15645	[K].LSLLLNDISR.[K]		0	1	1143.67
Q9UMY1	[K].LLPDTILEK.[L]		0	1	1041.62		Q6P2Q9	[K].ISLIQIFR.[A]		0	3	989.614
P26640	[R].ILPEAHQR.[T]		0	1	963.537		P30041	[K].LSILYPATTGR.[N]		0	2	1191.67
Q13057	[K].LLPELLQPYTER.[V]		0	1	1471.82		P42679; P41240	[K].LSLMPWFHGK.[I]		0	1	1215.63
P62937	[R].IIPGFMCQGGDFTR.[H]	1xCarbamidomethyl [C7]	0	3	1598.75		P14625	[R].LSLNIDPDAK.[V]		0	1	1085.58
P62937	[R].IIPGFMCQGGDFTR.[H]	1xCarbamidomethyl [C7]; 1xOxidation [M6]	0	1	1614.74		Q9H8Y8	[K].ISLPGQMAGTPITPLK.[D]		0	1	1623.91
Q9BTY7	[R].LLPLTQYPDSSVR.[R]		0	1	1488.81		P49327	[R].LSIPTYGLQCTR.[A]	1xCarbamidomethyl [C10]	0	1	1408.73
O43143	[K].IIPLYSTLPPQQQQR.[I]		0	1	1781.99		Q09666	[K].ISMPDFDLHLK.[G]		0	1	1315.67
P39687; Q92688	[K].LLPQLTYLDGYDR.[DE]		0	1	1566.82		Q09666	[K].ISMPDIDLNLK.[G]	1xOxidation [M3]	0	4	1274.67
O60841	[K].ILPQYIFNSR.[D]		0	1	1250.69		Q09666	[K].ISMPDVDLHLK.[G]		0	1	1267.67
Q12905	[K].ILPTLEAVAALGNK.[V]		0	1	1409.84		Q09666	[K].ISMPDVDLHLK.[G]	1xOxidation [M3]	0	2	1283.67
P78527	[K].LNESTFDTQITK.[K]		0	1	1396.7		O14776	[R].LSMWDRPDDLIGR.[A]		0	1	1573.78
O95861	[K].IIQLIEGK.[A]		0	1	913.572		P11413	[R].LSNHISSLFR.[E]		0	2	1173.64
P54136	[R].LLQQEEEIK.[S]		0	1	1129.61		P62701	[R].LSNIFVIGK.[G]		0	1	990.598
P61247	[K].LITEDVQGK.[N]		0	2	1002.55		P09972	[R].LSQIGVENTEENR.[R]		0	1	1488.73
P40227	[R].IITEGFEAAK.[E]		0	1	1078.58		P49915	[K].ISQMPVILTPLHFDR.[D]		0	1	1766.96
Q07020	[K].ILTFDQLALDSPK.[G]		0	2	1460.8		P49915	[K].ISQMPVILTPLHFDRDPLQK.[Q]		1	2	2348.28
Q9BQ67	[R].LLTGDCQK.[N]	1xCarbamidomethyl [C6]	0	2	934.466		O14561	[K].LSVNSHFMK.[D]		0	2	1062.54
Q96PU8	[R].IITGPAPVLPPAALR.[T]		0	3	1485.92		P07437	[R].ISVYYNEATGGK.[Y]		0	2	1301.64
P49959	[K].LITKPSEGTTLR.[V]		0	1	1315.76		P49207	[R].LSYNTASNK.[T]		0	1	997.495
Q15366	[R].IITLAGPTNAIFK.[A]		0	3	1358.8		Q13492	[R].ITAAQHSVTGSAVSK.[T]		0	1	1456.78
P07237	[R].LITLEEEMTK.[Y]		0	1	1206.63		Q9BYC9	[R].ITAASQEHGLK.[Y]		0	1	1154.62
Q86X55	[R].LLTIGDANGEIQR.[H]		0	1	1399.75		Q8IWX8	[R].ITADGAHFELR.[L]		0	2	1229.63
Q16401	[K].ILTLSQIGR.[I]		0	1	1000.61		Q15149	[R].LTAEDLFEAR.[I]		0	1	1164.59
Q15365	[R].IITLTGPTNAIFK.[A]		0	2	1388.81		Q9Y3B4	[K].ITAEEMYDIFGK.[Y]		0	3	1416.67
P62851	[K].LITPAVVSER.[L]		0	3	1084.64		Q9Y224	[K].LTALDYHNPAGFNCK.[D]	1xCarbamidomethyl [C14]	0	1	1720.81
P82650	[K].ILTPIIFK.[E]		0	1	944.618		Q92621	[R].LTAPEDVFSK.[L]		0	1	1106.57
Q9HC38	[K].ILTPLVSLDTPGK.[A]		0	1	1353.8		O75533	[K].LTATPTPLGGMTGFHMQTEDR.[T]		0	1	2261.07
O60264	[K].LLTQGFTNWNK.[R]		0	1	1321.69		P04183	[K].LTAVCMECFR.[E]	2xCarbamidomethyl [C5; C8]	0	2	1286.57
P55060	[K].LLTECPPMMDTEYTK.[L]	1xCarbamidomethyl [C5]	0	1	1828.82		P51532; P51531	[R].LTCEEEEEK.[MI]	1xCarbamidomethyl [C3]	0	1	1166.49
O95793	[R].ILQNEPLPER.[L]		0	2	1208.66		P25705	[R].LTDADAMK.[Y]	1xOxidation [M7]	0	4	880.408
P33176	[K].LITDLQDQNQK.[M]		0	1	1315.69		P35250	[K].LTDAQILTR.[L]		0	1	1030.59
Q92616	[K].LLSSLGGFK.[L]		0	1	921.54		P22626	[K].LTDCVVMR.[D]	1xCarbamidomethyl [C4]; 1xOxidation [M7]	0	2	1009.48
Q86YP4	[R].LLQQGTAPAQAK.[A]		0	1	1225.69		Q10713	[R].LTDEEVEMTR.[M]		0	1	1222.56
Q9P287	[K].LLQQLFLK.[A]		0	2	1002.63		O95347	[K].ITDGLHALQEASNK.[D]		0	1	1496.77
Q5T4S7	[R].LLQTLPQLR.[N]		0	4	1081.67		Q9UBF2	[R].ITDGTMLQAIER.[Y]		0	1	1347.69
Q13177	[R].LLQTSNITK.[LS]		0	1	1017.59		P10515	[K].ISVNDFIIK.[A]		0	2	1048.6
Q15637	[R].ILRPWQSSETR.[S]		0	3	1372.73		P38117	[K].LSVISVEDPPQR.[T]		0	1	1339.72
Q9Y2X3	[K].IISDNLTYCK.[C]	1xCarbamidomethyl [C9]	0	2	1226.61		P62495	[R].LSVLGAITSVQQR.[L]		0	1	1371.8
Q15061	[K].LISGGHDNR.[V]		0	1	968.491		P49321	[K].LSVEESEAAGDGVDTK.[V]		0	1	1606.74
P22102	[R].ILSGPFVQK.[W]		0	2	988.583		Q9UKV3	[R].LSQPESAEK.[H]		0	2	988.495
Q9NY93	[R].ILSHLQQDSLK.[L]		0	1	1281.72		P14866	[K].ISRPGDSDDSR.[S]		0	2	1204.56
Q13177	[K].IISIFSGTEK.[G]		0	1	1094.61		Q14498	[K].LSSANGHEER.[S]		0	1	1099.51
P04406	[K].IISNASCTTNCLAPLAK.[V]	2xCarbamidomethyl [C7; C11]	0	1	1833.92		P29401	[K].ISSDLDGHPVPK.[Q]		0	4	1264.65
Q92734	[K].LLSNDEVTIK.[Y]		0	1	1131.63		P36776	[K].LSSDVLTLLIK.[Q]		0	3	1201.74
Q8N1F7	[K].LLSPVVPQISAPQSNK.[E]		0	1	1677.95		P20700	[R].LSSEMNTSTVNSAR.[E]		0	1	1496.7
P53582	[K].LLSSEDIEGMR.[L]		0	1	1249.61		Q08J23	[K].LSSETYSQAK.[D]		0	1	1113.54
P62258	[R].IISSIEQK.[E]		0	4	917.53		P62241	[K].ISSLLEEQFQQGK.[L]		0	1	1506.78
Q10567	[R].LLSTDPVAAK.[E]		0	1	1014.58		P10809	[K].ISSIQSIVPALEIANAHR.[K]		0	6	1919.07
Q9H6Z4	[K].LNEVSSDANR.[E]		0	2	1104.53		P27708	[R].LSLDDLLQR.[L]		0	1	1072.6
P14618	[R].LNFSHGTHEYHAETIK.[N]		0	1	1883.9		Q5VYK3	[K].LSSTQEGVR.[K]		0	1	976.506
Q9Y5B9	[R].INFYCPGSALGR.[N]	1xCarbamidomethyl [C5]	0	1	1354.66		Q16891	[K].ISSVSEVMK.[E]		0	1	979.513
Q14247	[R].LPSSPVYEDAASFK.[A]		0	1	1510.74		P54577	[R].LSSVVTQHDSK.[K]		0	4	1200.62
O75381	[K].IPSWQIPVK.[S]		0	3	1067.62		O75533	[K].LSSWDQAETPGHTPSLR.[W]		0	1	1881.91
Q96RS6	[R].LPTDLTACDNR.[L]	1xCarbamidomethyl [C8]	0	1	1275.6		Q16891	[K].LSTDDLNSLIAHAHR.[R]		0	2	1662.86
Q5VW32	[K].IPTEAPQLELK.[A]		0	1	1238.7		Q06210	[K].LSTDHIPILYR.[T]		0	2	1327.74
Q9H8Y8	[R].IPTRPFEEGK.[K]		0	2	1173.63		Q9Y4E8	[K].ISTETEETEGSLHCCK.[D]	2xCarbamidomethyl [C14; C15]	0	1	1880.8
O14562	[R].LPTVPLSGMYNK.[S]		0	1	1319.7		P16157	[K].LSTPPPLAEEEGLASR.[I]		0	1	1666.86
P42566	[K].LPVDILGR.[V]		0	1	882.541		P02008	[K].ISTQADTIGTETLER.[L]		0	1	1634.82
P06576	[K].IPVGPETLGR.[I]		0	3	1038.59		A6NHR9	[K].LSTSGNRPPANAETFSCNK.[I]	1xCarbamidomethyl [C17]	0	1	2050.96
P07954	[K].IPVHPNDHVNK.[S]		0	3	1269.67		P37837	[K].LSSTWEGIQAGK.[E]		0	1	1276.65
Q12788	[K].LPVPAAAPTPWETHK.[G]		0	1	1614.86		P30101	[K].LSKDPNIVIAK.[M]		1	1	1197.72
O00425	[K].IPVSGPFLVK.[T]		0	2	1056.65		Q14146	[K].ISHLQEEQSK.[A]		0	1	1198.61
O43447	[K].LPVVISQCGEM.[-]	1xCarbamidomethyl [C8]	0	1	1232.6		P49736	[R].ISHLPLVEELR.[S]		0	3	1305.75
Q9GZT3	[R].IPWTAASSQLK.[E]		0	1	1201.66		P63010	[R].IQPGNPNYTLSLK.[C]		0	1	1444.78
Q16543	[R].LQAEAQQLR.[K]		0	1	1056.58		Q13895	[R].LQPHPQLSPEIR.[R]		0	1	1414.78
P67936	[K].IQALQQQADEAEDR.[A]		0	1	1614.77		Q86UP2	[K].LQQEEVQK.[K]		0	1	1001.53
P49790	[R].IPSIVSSPLNSPLDR.[S]		0	1	1594.88		Q96FW1	[R].IQQEIAVQNPLVSER.[L]		0	1	1723.93
Q6FI81	[K].LQALTGNEGR.[V]		0	2	1058.56		Q9UKX7	[K].LQQESTFLFHGNK.[T]		0	1	1548.78
Q9Y2Z0	[K].LPSGEDYNLK.[L]		0	1	1135.56		Q92621	[K].IQQGALELLR.[S]		0	1	1140.67
Q9NW13	[K].LPSDVNEGK.[T]		0	1	958.484		Q99471	[K].IQQLTALGAAQATAK.[A]		0	1	1484.84
P68104	[R].LPLQDVYK.[I]		0	4	975.551		P12270	[R].IQQLTEEIGR.[L]		0	1	1186.64
P14868	[R].LPLQLDDAVRPEAEGEEEGR.[A]		0	1	2223.09		P21333; O75369; Q14315	[K].IQQNTFTR.[W]		0	3	1007.53
O95747	[K].IPISLVLR.[L]		0	1	910.608		O94906	[K].IQQQFSDLK.[R]		0	1	1106.58
Q6DKI1	[K].IPLVPENLLK.[K]		0	1	1135.71		P26640	[K].IQQQQPPPGEK.[K]		0	2	1249.65
P62191	[K].LPLVTPHTQCR.[L]	1xCarbamidomethyl [C10]	0	1	1321.7		Q08J23	[R].LQQQQRPEDAEDGAEGGGK.[R]		0	1	2012.93
Q92688	[K].LPNLTHLNLSGNK.[L]		0	4	1420.79		Q15836	[R].LQQTQNQVDEVVDIMR.[V]		0	1	1915.95
Q12996	[K].IPNTVEEAVR.[I]		0	1	1127.61		Q14974	[R].LQQVLQMESHIQSTSDR.[I]		0	1	1999.99
O75694	[R].LPPGFSASSTVEKPSK.[V]		0	1	1631.86		P09496	[R].LQSEPESIR.[K]		0	2	1058.55
Q8WVM0	[R].LPPLPTIR.[E]		0	1	906.577		P14868	[R].LQSGICHLFR.[E]	1xCarbamidomethyl [C6]	0	1	1230.64
P01023	[K].LPPNVVEESAR.[A]		0	1	1210.64		P04075	[R].LQSIGTENTEENR.[R]		0	1	1490.71
Q15029	[K].LPPTDAYYK.[L]		0	1	1067.54		P04075	[R].LQSIGTENTEENRR.[F]		1	2	1646.81
Q04206	[R].LPPVLSHPIFDNR.[A]		0	1	1504.83		P50570	[K].LQSQLLSIEK.[E]		0	2	1158.67
P21333	[K].LPQLPITNFSR.[D]		0	1	1285.73		P33992	[K].LQPFATEADVEEALR.[L]		0	1	1688.85
Q9GZT3	[K].LPQTSDDEK.[K]		0	2	1032.48		Q96GX9	[R].IQPEDMFVCDINEK.[D]	1xCarbamidomethyl [C9]	0	1	1737.78
Q00325	[R].LPRPPPPEMPESLK.[K]		0	1	1587.86		Q99471	[K].IQPALQEK.[H]		0	2	926.531
Q92900	[K].IPSEQEQLR.[A]		0	1	1099.57		P63010	[K].LQNNNVYTIAK.[R]		0	1	1277.68
Q9BXJ9	[R].LPLNFLSGEK.[F]		0	2	1117.63		Q8NE71	[R].LQGQLEQGDDTAAER.[L]		0	1	1630.77
P37802	[K].IQASTMAFK.[Q]		0	1	996.518		Q09666	[K].LQGSGVSLASK.[K]		0	1	1046.58
P54819	[R].LQAYHTQTTPLIEYYR.[K]		0	1	1997.01		Q96AE4	[K].IQIAPDSGGLPER.[S]		0	1	1352.72
Q14566	[R].IQETQAELPR.[G]		0	1	1184.63		O43242	[K].LQLDSPEDAEFIVAK.[A]		0	1	1674.86
Q96GA3	[R].LQEVLNDYYK.[E]		0	2	1284.65		Q9H0S4	[K].IQIEAIPLALQGR.[D]		0	2	1421.85
P46379	[K].LQEYNVGGK.[V]		0	1	1007.52		P09874	[K].LQLLEDDKENR.[Y]		1	1	1372.71
Q53H12	[K].LQFFCDPR.[K]	1xCarbamidomethyl [C5]	0	1	1082.51		P15559	[R].IQILEGWK.[K]		0	1	986.567
Q96AE4	[R].IQFKPDDGTTPER.[I]		0	3	1503.74		Q99798	[R].LQLLEPFDK.[W]		0	1	1102.61
Q96AE4	[K].IQIAPDSGGLPER.[S]		0	1	1352.72		Q9Y5B6	[R].LQLLTWTPLEAK.[C]		0	1	1412.81
Q9H0S4	[K].IQIEAIPLALQGR.[D]		0	1	1421.85		P08397	[R].IQTDSVVATLK.[A]		0	1	1174.67
Q15149	[R].LQLEETDHQK.[N]		0	1	1240.62		P29692; P24534	[K].LQIQCVVEDDK.[V]	1xCarbamidomethyl [C5]	0	2	1346.66
A6NHR9	[R].LQIFSVEGQK.[A]		0	1	1148.63		P50454	[K].LQIVEMPLAHK.[L]		0	1	1278.72
Q9P2N5	[R].LQLGTPPPLLAAR.[L]		0	2	1346.82		P61026; P62820; P61106; P61006; Q9H0U4; Q15286; P20340	[KR].IQIWDTAGQER.[FY]		0	8	1316.66
P09874	[K].LQLLEDDKENR.[Y]		1	1	1372.71		P60842	[K].LQMEAPHIIVGTPGR.[V]		0	1	1618.87
Q99798	[R].LQLLEPFDK.[W]		0	1	1102.61		P60842	[K].LQMEAPHIIVGTPGR.[V]	1xOxidation [M3]	0	1	1634.87
P00558	[K].IQLINNMLDK.[V]		0	1	1201.66		Q9NS69	[K].LQMEQQQQLQQR.[Q]		0	1	1557.78
Q9Y3I1	[R].LQLLPESFICK.[E]	1xCarbamidomethyl [C10]	0	1	1347.73		Q14980	[R].LQNALNEQR.[V]		0	1	1085.57
P29692; P24534	[K].LQIQCVVEDDK.[V]	1xCarbamidomethyl [C5]	0	1	1346.66		P12270	[K].IQNEQLEK.[L]		0	1	1001.53
P12270	[K].LQEQVTDLR.[S]		0	2	1101.59		P22307	[K].LQNLQLQPGNAK.[L]		0	1	1323.74
P30043	[R].LQAVTDDHIR.[M]		0	3	1167.61		Q08170	[K].IQNNDNVGKPK.[S]		0	1	1226.65
P15586	[K].IQEPNTFPAILR.[S]		0	1	1398.77		O00541	[K].LQLSLADFR.[R]		0	2	1062.59
Q5VTR2	[R].LQELTDLLQEK.[H]		0	1	1329.73		A0A0B4J2D5	[K].ITDLANLSAANHDAAIFPGGFGAAK.[N]		0	1	2442.24
P42704	[K].LQDAINILK.[E]		0	1	1027.61		Q14978	[K].LQTPNTFPK.[R]		0	1	1045.57
Q10589	[K].LQDASAEVER.[L]		0	1	1117.55		P22314	[R].LQTSSVLVSGLR.[G]		0	1	1259.73
P78344	[K].LQDEFENR.[T]		0	1	1050.49		Q96C19	[R].LSEIDVSSEGVK.[G]		0	1	1262.65
P08670	[R].LQDEIQNMK.[E]		0	1	1118.55		P05787	[K].LSELEAALQR.[A]		0	2	1129.62
P08670	[R].LQDEIQNMK.[E]	1xOxidation [M8]	0	1	1134.55		P02008	[K].LSELHAYILR.[V]		0	1	1214.69
Q7Z4H3	[R].LQDFYDSTAGK.[F]		0	1	1244.58		P02100	[K].LSELHCDK.[L]	1xCarbamidomethyl [C6]	0	1	1001.47
P46087	[R].IQDIVGILR.[D]		0	3	1026.63		A6NHR9	[K].LSEQEELK.[K]		0	1	975.499
P55010	[K].LQDMLDGFIK.[K]		0	1	1179.61		Q13885; P07437; P68371	[R].ISEQFTAMFR.[R]		0	2	1229.6
P21912	[K].LQDPFSLYR.[C]		0	1	1138.59		P25705	[K].ISEQSDAK.[L]		0	3	877.426
O43665	[K].LQDQIFNLMK.[Y]		0	1	1249.66		P52701	[K].ISEVVELLK.[K]		0	1	1029.62
P42704	[K].IQEENVIPR.[E]		0	3	1097.59		P78527	[R].LSFAVPFR.[E]		0	1	936.53
P61019	[K].IQEGVFDINNEANGIK.[I]		0	1	1760.88		P13796	[R].ISFDEFIK.[I]		0	1	998.519
Q9BXL5	[K].IQEIAEPK.[D]		0	4	927.515		P33176	[K].ISFLENNLEQLTK.[V]		0	1	1548.83
P20700	[R].IQELEDLLAK.[E]		0	1	1171.66		Q14697	[R].LSFQHDPETSVLVLR.[K]		0	2	1740.93
P33992	[K].LQELPDAVPHGEMPR.[H]		0	1	1688.84		Q92665	[K].ISFSNIISDMK.[V]		0	1	1254.64
P35579	[K].LQEMEGTVK.[S]		0	1	1034.52		Q6RFH5	[K].LSGLEQPQGALQTR.[R]		0	1	1497.8
P61026; P62820; P61106; P61006; Q15286; P20340	[KR].IQIWDTAGQER.[FY]		0	12	1316.66		O95831	[R].ISGLGLTPEQK.[Q]		0	1	1142.64
P13473	[R].IPLNDLFR.[C]		0	1	987.562		P62805	[R].ISGLIYEETR.[G]		0	1	1180.62
P78527	[R].LPLISGFYK.[L]		0	1	1037.6		P50583	[R].LSHEHQAYR.[W]		0	1	1140.55
Q8TAQ2; Q92922	[R].LNPQEYLTSTACR.[R]	1xCarbamidomethyl [C12]	0	2	1552.74		P62314	[K].LSHETVTIELK.[N]		0	1	1269.7
Q14444	[R].LNQDQLDAVSK.[Y]		0	1	1230.63		Q9BXP5	[R].ISHGEVLEWQK.[T]		0	2	1325.68
Q12906	[R].LNQLKPGLQYK.[L]		0	3	1301.76		P33316	[R].LSEHATAPTR.[G]		0	1	1082.56
Q9UQE7	[K].INQMATAPDSQR.[L]		0	1	1331.64		P20618	[R].LSEGFSIHTR.[D]		0	2	1146.59
O43684	[K].LNQPPEDGISSVK.[F]		0	2	1383.71		Q15813	[R].LSEEFLTAHPR.[Y]		0	1	1299.67
Q8N1F7	[K].LNQVCFDDDGTSSPQDR.[L]	1xCarbamidomethyl [C5]	0	1	1953.82		Q7KZF4	[R].LSECEEQAK.[A]	1xCarbamidomethyl [C4]	0	1	1093.48
Q9GZZ1	[R].LNQVIFPVSYNDK.[F]		0	1	1536.81		P15311	[R].IQVWHAEHR.[G]		0	1	1175.61
Q99798	[R].LNRPLTLSEK.[I]		0	1	1170.68		P26038	[R].IQVWHEEHR.[G]		0	2	1233.61
P11413	[R].LNSHMNALHLGSQANR.[L]		0	2	1762.88		Q15459	[K].LQYEGIFIK.[D]		0	2	1110.62
O00232	[K].LNSLMSLVNK.[T]		0	1	1118.62		Q9H299	[R].IQYQLVDISQDNALR.[D]		0	1	1775.93
Q01518	[K].INSITVDNCK.[K]	1xCarbamidomethyl [C9]	0	1	1163.57		P41252	[R].LRAEPDHMVLGK.[R]		1	1	1365.73
P42229	[K].LNVHMNPPQVK.[A]		0	1	1276.68		P02545	[K].LRDLEDSLAR.[E]		1	1	1187.64
P04040	[K].LNVITVGPR.[G]		0	1	968.589		Q16643	[R].LREDENAEPVGTTYQK.[T]		1	1	1849.89
P17174	[R].INVSGLTTK.[N]		0	3	932.541		Q7KZF4	[K].LRPLYDIPYMFEAR.[E]		0	1	1783.92
Q13885	[R].INVYYNEAAGNK.[Y]		0	1	1355.66		P69905	[K].LRVDPVNFK.[L]		1	1	1087.63
Q96KB5	[K].INPICNDHYR.[S]	1xCarbamidomethyl [C5]	0	2	1301.61		Q00325	[R].IQTQPGYANTLR.[D]		0	1	1361.72
Q9BUF5	[R].INVYYNESSSQK.[Y]		0	1	1431.68		P07900; P08238	[K].IRYESLTDPSK.[L]		1	3	1308.68
O94776	[K].LNPADAPNPVVFVATK.[D]		0	1	1652.9		O60763	[R].LSALLQETK.[E]		0	2	1002.58
P46060	[K].LNNCGMGIGGGK.[I]	1xCarbamidomethyl [C4]	0	1	1177.55		P34897	[RK].ISATSIFFESMPYK.[LV]		0	1	1620.8
Q9NZI8	[K].LNGHQLENHALK.[V]		0	1	1373.73		Q14258	[K].ISAWHNNVEK.[T]		0	1	1197.6
O14950	[K].LNGTDPEDVIR.[N]		0	2	1228.62		O14757	[K].ISDFGLATVFR.[Y]		0	1	1225.66
Q16576; Q09028	[K].INHEGEVNR.[A]		0	2	1067.52		P10809	[K].LSDGVAVLK.[V]		0	1	901.535
Q05519	[K].LNHVAAGLVSPSLK.[S]		0	1	1405.82		Q01518	[K].LSDLLAPISEQIK.[E]		0	2	1426.82
P62136	[K].LNLDSIIGR.[L]		0	1	1000.58		Q9NVP1	[K].ISDIQSQLEK.[L]		0	1	1160.62
P36873	[K].LNIDSIIQR.[L]		0	1	1071.62		O75340	[R].LSDQFHDILIR.[K]		0	1	1356.73
Q96QK1	[K].LNLEHIATSSAVSK.[E]		0	1	1469.8		P48643	[K].ISDSVLVDIK.[D]		0	1	1088.62
Q9UNM6	[K].LNIGDLQVTK.[E]		0	2	1100.63		P08134	[R].ISAFGYLECSAK.[T]	1xCarbamidomethyl [C9]	0	1	1345.65
P55786	[K].LNLGTVGFYR.[T]		0	1	1139.62		Q8N1G4	[K].MVSGCQTR.[S]	1xCarbamidomethyl [C5]	0	1	938.418
Q13200	[R].LNILDTLSK.[F]		0	2	1016.6		Q9Y333	[K].LTDISVTDPEK.[Y]		0	2	1217.63
P07814	[R].LNLNNTVLSK.[R]		0	1	1115.64		Q99733	[K].LTDQVMQNPR.[V]		0	1	1201.6
P05023	[R].LNIPVSQVNPR.[D]		0	1	1236.71		P13995	[K].LVGDVDFEGVR.[Q]		0	1	1205.62
Q9NRN7	[K].LNIPWNHIR.[L]		0	1	1162.65		O95989	[R].LVGIFENQER.[K]		0	1	1204.63
P57721; Q15366; Q15365	[R].INISEGNCPER.[I]	1xCarbamidomethyl [C8]	0	1	1288.6		P12268	[R].LVGIISSR.[D]		0	1	844.525
Q3B726	[K].LNITSLQFK.[R]		0	1	1063.61		P21333	[K].IVGPSGAAVPCK.[V]	1xCarbamidomethyl [C11]	0	2	1155.62
P62851	[K].LNNLVLFDK.[A]		0	1	1075.61		Q99714	[R].LVGQGASAVLLDLPNSGGEAQAK.[K]		0	2	2195.17
Q9H967	[K].IPLLTTIR.[H]		0	1	926.603		Q3YEC7	[K].LVGSDQAPGR.[D]		0	1	999.522
P62829	[R].LPAAGVGDMVMATVK.[K]		0	1	1459.76		P51665	[R].IVGWYHTGPK.[L]		0	1	1157.61
O75459	[K].LPAEGPEPEADSQEQVHPK.[T]		0	1	2057.98		P41227	[K].IVGYVLAK.[M]		0	1	862.54
Q15046	[K].LPETNLFETEETRK.[I]		1	1	1706.86		Q9NZ45	[K].IVHAFDMEDLGDK.[A]		0	1	1489.7
P61086	[K].IPETYPFNPPK.[V]		0	1	1302.67		Q4VC31	[R].IVHELNTTVPTASFAGK.[I]		0	1	1784.95
Q13428	[K].LPEVQQATK.[A]		0	1	1013.56		Q9UQ80	[R].LVKPGNQNTQVTEAWNK.[V]		0	2	1927
P41250	[K].LPFAAAQIGNSFR.[N]		0	1	1391.74		Q9BVJ6	[K].LVLADLLEPVK.[T]		0	2	1209.75
P30041	[K].LPFPIIDDR.[N]		0	1	1085.6		Q96G03	[R].IVLANDPDADR.[L]		0	1	1198.61
O75821	[K].LPGELEPVQATQNK.[T]		0	1	1523.81		P15104	[K].LVLCEVFK.[Y]	1xCarbamidomethyl [C4]	0	1	1007.56
O43809	[K].LPGGELNPGEDEVEGLK.[R]		0	1	1752.87		P61081	[K].LVICPDEGFYK.[S]	1xCarbamidomethyl [C4]	0	1	1340.66
P49368	[K].IPGGIIEDSCVLR.[G]	1xCarbamidomethyl [C10]	0	1	1428.75		Q00610	[K].IVLDNSVFSEHR.[N]		0	2	1415.73
P55060	[K].IPGLLGVFQK.[L]		0	4	1071.66		Q9Y2R5	[R].LVLDPYLLK.[Y]		0	1	1073.66
P50395	[K].IPGSPPESMGR.[G]		0	1	1127.55		P55263	[R].IVIFTQGR.[D]		0	1	933.552
P09874	[K].LPKPVQDLIK.[M]		0	1	1150.72		P62888	[K].LVILANNCPALR.[K]	1xCarbamidomethyl [C8]	0	1	1353.77
P31930	[R].IPLAEWESR.[I]		0	1	1100.57		Q92621	[K].LVGDFTHDQSISQK.[L]		0	1	1574.78
O94776	[R].LPLATIVK.[D]		0	2	854.571		P49368	[R].IVLLDSSLEYK.[K]		0	2	1279.71
Q99832	[K].LPIGDVATQYFADR.[D]		0	1	1565.8		P07910	[K].IVGCSVHK.[G]	1xCarbamidomethyl [C4]	0	1	899.477
Q99575	[K].IPILLIQQPGK.[V]		0	1	1219.78		Q8TEQ6	[R].IVFNLCPLQTEDDK.[Q]	1xCarbamidomethyl [C6]	0	1	1691.83
Q15046	[K].LPETNLFETEETR.[K]		0	2	1578.76		P33240	[R].IVDPEIALK.[I]		0	2	997.593
P61158	[R].LPACVVDCGTGYTK.[L]	2xCarbamidomethyl [C4; C8]	0	1	1540.71		P46926	[K].LVDPLYSIK.[E]		0	1	1047.61
Q02750	[R].IPEQILGK.[V]		0	3	897.54		O95400	[K].LVDPVAGSGGPGSR.[F]		0	1	1268.66
Q9NX58	[K].LPEHPEGGEPEDDEAPAK.[G]		0	1	1916.85		P55060	[R].IVEDEPNK.[I]		0	3	943.473
P38606	[K].LPANHPLLTGQR.[V]		0	3	1316.74		Q08170	[R].LVEDKPGSR.[R]		0	3	1000.54
Q9Y4L1	[K].LPATEKPVLLSK.[D]		0	1	1295.79		P47756	[R].LVEDMENK.[I]	1xOxidation [M5]	0	1	993.456
P38117	[K].LPAVVTADLR.[L]		0	2	1054.63		O94776	[R].LVEGESDNR.[N]		0	1	1018.48
Q9Y6G9	[K].IPAVVVEK.[D]		0	2	854.535		Q7Z3B4	[K].LVEHGLNETIHIR.[G]		0	1	1530.84
P16383	[K].IPDAAFIQAAR.[R]		0	1	1172.64		Q16851	[R].LVEIAQVPK.[A]		0	1	996.609
Q96PK6	[R].LPDAHSDYAR.[Y]		0	3	1144.54		P02545	[R].LVEIDNGK.[Q]		0	2	887.483
Q3ZCQ8	[K].IPDEFDNDPILVQQLR.[R]		0	1	1911.98		P63241	[K].IVEMSTSK.[T]	1xOxidation [M4]	0	1	910.455
Q9Y4Z0	[R].IPDEIIDMVK.[E]		0	1	1172.62		O00571	[R].IVEQDTMPPK.[G]		0	2	1157.59
Q9BUL8	[K].IPDEINDR.[V]		0	1	971.479		P52815	[K].LVESLPQEIK.[A]		0	1	1155.66
P49755	[R].IPDQLVILDMK.[H]		0	1	1284.72		P20700	[R].LVEVDSGR.[Q]		0	1	874.463
P35606	[R].LPEAAFLAR.[T]		0	2	987.562		P38159	[R].IVEVLLMK.[D]		0	2	944.585
Q99747	[K].LPEAVQLIEK.[A]		0	1	1139.67		P38159	[R].IVEVLLMK.[D]	1xOxidation [M7]	0	2	960.58
Q14CX7	[K].IPEFIAFR.[N]		0	1	992.556		P04181	[K].IVFAAGNFWGR.[T]		0	1	1237.65
O96019	[KR].IPEGLFDPSNVK.[G]		0	2	1315.69		P00491	[R].LVFGFLNGR.[A]		0	2	1022.58
Q9NVS2	[R].LPEGVVPK.[S]		0	2	838.503		Q9NR31; Q9Y6B6	[K].LVFLGLDNAGK.[T]		0	2	1146.65
P78318	[R].LPELFETGR.[Q]		0	1	1061.56		P54136	[K].IVFVPGCSIPLTIVK.[S]	1xCarbamidomethyl [C7]	0	1	1642.96
Q9NV31	[K].LYALGLVPTR.[G]		0	3	1102.66		P06753	[K].LVIIEGDLER.[T]		0	1	1156.66
Q9NP79	[R].LYAMQTGMK.[I]		0	1	1042.51		Q15393	[R].IVILEYQPSK.[N]		0	1	1189.68
P50990	[K].LYAVHQEGNK.[N]		0	4	1158.59		P51148	[K].LVLLGESAVGK.[S]		0	1	1085.66
Q8WUM4	[K].NIQVSHQEFSK.[M]		0	1	1316.66		Q8NEJ9	[R].LVPVHYDETEAER.[E]		0	1	1557.75
P62826	[K].NLQYYDISAK.[S]		0	1	1214.61		P37837	[K].LVPVLSAK.[A]		0	3	826.54
Q9HD45	[R].NLSGQPNFPCR.[V]	1xCarbamidomethyl [C10]	0	1	1289.61		P18206	[K].LVQAAQMLQSDPYSVPAR.[D]		0	1	1974.01
Q9Y5J1	[K].NISHVHTMDFSPR.[S]		0	1	1540.73		Q99623	[K].IVQAEGEAEAAK.[M]		0	1	1215.62
Q8IZL8	[K].NISLHGDGPLR.[L]		0	3	1178.63		Q06830	[R].LVQAFQFTDK.[H]		0	2	1196.63
Q9NU22	[R].NLSSQLQTGR.[D]		0	1	1103.58		P10809	[K].LVQDVANNTNEEAGDGTTTATVLAR.[S]		0	1	2560.25
Q9BV40	[R].NLQSEVEGVK.[N]		0	1	1102.57		P42677	[R].LVQSPNSYFMDVK.[C]		0	1	1527.75
A0A0B4J2D5	[K].NLSTFAVDGK.[D]		0	1	1051.54		P02768	[R].LVRPEVDVMCTAFHDNEETFLK.[K]	1xCarbamidomethyl [C10]; 1xOxidation [M9]	0	2	2666.26
O75534	[K].NITLDDASAPR.[L]		0	2	1172.59		P48047	[K].LVRPPVQVYGIEGR.[Y]		0	2	1582.91
Q7L0Y3	[K].NLTLDQMIR.[I]		0	1	1103.59		P02100	[K].LVSAVAIALAHK.[Y]		0	1	1192.74
Q14152	[K].NLTQDEMQR.[M]		0	1	1134.52		P05787	[K].LVSESSDVLPK.[-]		0	1	1173.64
P52292	[R].NITWTLSNLCR.[N]	1xCarbamidomethyl [C10]	0	2	1377.69		P11766	[K].LVSEYMSK.[K]		0	1	956.476
A0AVT1	[K].NLVLAGIK.[A]		0	1	827.535		O75874	[R].LVSGWVKPIIIGR.[H]		0	1	1437.89
P22087	[K].NLVPGESVYGEK.[R]		0	1	1291.65		O43707	[K].LVSIGAEEIVDGNAK.[M]		0	1	1514.81
P04040	[K].NLSVEDAAR.[L]		0	1	974.49		Q8IX12	[R].IVSQPQPAR.[R]		0	1	995.563
Q00610	[R].NLQNLLILTAIK.[A]		0	1	1353.85		P49368	[R].IVSRPEELREDDVGTGAGLLEIK.[K]		1	2	2496.33
P07814	[K].NLQMWEEMK.[K]		0	1	1208.54		Q9Y266	[R].LVSSDPEINTK.[K]		0	2	1202.63
Q9Y244	[R].NIQGLFAPLK.[L]		0	1	1100.65		P49588	[R].LVSVLQNK.[M]		0	1	900.551
Q7L2E3	[K].NLLNSVIGR.[A]		0	1	985.579		Q6RFH5	[K].LVTCTGYHQVR.[V]	1xCarbamidomethyl [C4]	0	1	1333.67
Q9NZ63	[K].NIISTEDAK.[A]		0	3	990.51		P29692	[K].LVPVGYGIR.[K]		0	2	973.583
O43172	[R].NILSVVGTDALK.[K]		0	1	1229.71		P46087	[R].LVPTGLDFGQEGFTR.[F]		0	1	1636.83
P78527	[K].NLLTVTSSDEMMK.[S]		0	1	1468.7		P49321	[K].LVPSQEETK.[L]		0	1	1030.54
P40818	[R].NLNPVFGGSGPALTGLR.[N]		0	1	1669.9		O75390	[K].IVPNVLLEQGK.[A]		0	2	1209.72
P31939	[R].NIPEDNADMAR.[L]		0	2	1245.55		P45974	[K].IVILPDYLEIAR.[D]		0	2	1414.83
P36578	[R].NIPGITLLNVSK.[L]		0	3	1268.76		P04406	[K].LVINGNPITIFQER.[D]		0	4	1613.9
P61978	[R].NLPLPPPPPPR.[G]		0	11	1194.7		P26885	[K].LVIPSELGYGER.[G]		0	1	1332.72
Q9NX24	[R].NLPYVYIPSK.[T]		0	2	1193.66		Q13228	[K].LVLPSLISSR.[I]		0	1	1084.67
Q9NVP1	[K].NLQCLVIDEADR.[I]	1xCarbamidomethyl [C4]	0	2	1445.71		Q08257	[K].IVLQNGAHEVFNHR.[E]		0	1	1633.86
P49368	[R].NLQDAMQVCR.[N]	1xCarbamidomethyl [C9]	0	1	1234.57		P41091	[K].IVLTNPVCTEVGEK.[I]	1xCarbamidomethyl [C8]	0	1	1558.81
P49368	[R].NLQDAMQVCR.[N]	1xCarbamidomethyl [C9]; 1xOxidation [M6]	0	1	1250.56		P62826	[K].LVLVGDGGTGK.[T]		0	1	1015.58
P08670	[K].NLQEAEEWYK.[S]		0	1	1309.61		P02768	[K].LVNEVTEFAK.[T]		0	1	1149.62
Q9NQP4	[K].NLQEEIDALESR.[V]		0	1	1416.7		P0DMV9	[R].LVNHFVEEFK.[R]		0	4	1261.66
P54577	[R].NLQEVLGEEK.[L]		0	2	1158.6		Q9UG63	[K].LVDEEPQLTK.[R]		0	1	1171.62
P49790	[K].NIVPGWLQR.[Y]		0	2	1082.61		Q7RTV0	[K].IVNLGSSK.[T]		0	2	817.478
Q96PZ0	[K].NIVSAFGIIPR.[N]		0	1	1186.69		Q92900	[K].LVNTINPGAR.[F]		0	1	1054.6
P27694	[R].NIYLMDTSGK.[V]		0	1	1141.56		Q92544	[R].IVNTPFQVLMNSEK.[K]		0	1	1619.85
P60228	[K].NLYSDDIPHALR.[E]		0	1	1413.71		P10515	[K].LVPADNEK.[G]		0	3	885.468
Q9Y617	[K].NNGGAAAMEK.[L]		0	1	962.436		Q9H583	[K].LVPDLLAIVQR.[K]		0	1	1236.77
Q00610	[R].NNLAGAEELFAR.[K]		0	1	1304.66		P49589	[K].LVPEAVGDQK.[A]		0	1	1055.57
P17480	[K].NNLPSNDSSK.[F]		0	1	1075.5		P50990	[R].LVPGGGATEIELAK.[Q]		0	2	1354.76
Q01581	[R].NNLSYDCIGR.[L]	1xCarbamidomethyl [C7]	0	3	1211.55		Q15393	[R].IVPGQFLAVDPK.[G]		0	2	1283.74
O43181	[R].NNMQSGVNNTK.[K]		0	1	1206.55		Q8N1F7	[K].LVPLNQESVEER.[V]		0	1	1412.74
O60763	[K].NNNSNQNFFK.[E]		0	1	1226.55		P16157	[K].LVPLVQATFPENAVTK.[R]		0	1	1726.97
Q99460	[R].NNNTDLMILK.[N]		0	1	1175.61		O95810	[K].LVNMLDAVQENQHK.[M]		0	1	1638.83
Q9P016	[K].NNPHYDPSSK.[E]		0	1	1158.52		P49588	[R].IVAVTGAEAQK.[A]		0	1	1086.62
A6NDG6	[K].NNQESDCVSK.[K]	1xCarbamidomethyl [C7]	0	1	1180.49		P11940	[R].IVATKPLYVALAQR.[K]		0	2	1542.94
Q00610	[K].NNRPSEGPLQTR.[L]		0	1	1368.7		Q16658	[R].LVARPEPATGYTLEFR.[S]		0	1	1819.97
P43246	[K].NNSFVNEIISR.[I]		0	1	1292.66		P12270	[R].LTIHAPPQELGPPVQR.[I]		0	2	1752.98
Q08J23	[R].NNSGEEFDCAFR.[L]	1xCarbamidomethyl [C9]	0	2	1445.58		O00148; Q13838	[K].LTLHGLQQYYVK.[L]		0	1	1462.81
P62316	[K].NNTQVLINCR.[N]	1xCarbamidomethyl [C9]	0	1	1231.62		P00558	[K].ITLPVDFVTADK.[F]		0	3	1318.73
P30084	[K].NNTVGLIQLNRPK.[A]		0	1	1466.84		P21796; Q9Y277	[K].LTLSALIDGK.[N]		0	2	1030.61
P18077	[K].NNTVTPGGKPNK.[T]		0	3	1226.65		P45880	[K].LTLSALVDGK.[S]		0	2	1016.6
P07237	[R].NNFEGEVTK.[E]		0	1	1037.49		Q15393	[R].LTISSPLEAHK.[A]		0	2	1195.67
Q8NI36	[K].NLLNLDVIK.[K]		0	1	1041.63		P11021	[K].ITITNDQNR.[L]		0	1	1074.55
Q8NI22	[K].NNDGYIDYAEFAK.[S]		0	1	1519.67		Q9NPJ3	[K].ITLVSAAPGK.[V]		0	1	956.578
P39023	[K].NNASTDYDLSDK.[S]		0	2	1342.58		Q12849	[R].ITMEYSSSGK.[A]		0	1	1102.51
Q9UKV8	[K].NLYTAMPLPIGR.[D]		0	2	1345.73		Q15029	[K].ITMIAEPLEK.[G]		0	1	1144.63
P12956	[K].NIYVLQELDNPGAK.[R]		0	1	1573.82		P08727	[K].ITMQNLNDR.[L]		0	2	1104.55
Q12931	[R].NIYYLCAPNR.[H]	1xCarbamidomethyl [C6]	0	3	1283.62		O76094	[K].LTNAEGVEFK.[L]		0	1	1107.57
P02100	[K].NMDNLKPAFAK.[L]		0	3	1248.64		P55884	[K].ITNDFYPEEDGK.[T]		0	1	1427.63
P22626	[R].NMGGPYGGGNYGPGGSGGSGGYGGR.[S]		0	2	2189.91		P46782	[R].LTNSMMMHGR.[N]		0	2	1177.53
P22626	[R].NMGGPYGGGNYGPGGSGGSGGYGGR.[S]	1xOxidation [M2]	0	2	2205.9		P26640	[K].ITPAHDQNDYEVGQR.[H]		0	1	1742.81
Q13885; Q9BUF5; P07437; P68371	[KR].NMMAACDPR.[H]	1xCarbamidomethyl [C6]	0	3	1065.43		P62241	[K].LTPEEEEILNKK.[R]		1	1	1442.77
Q13885; Q9BUF5; P07437; P68371	[KR].NMMAACDPR.[H]	1xCarbamidomethyl [C6]; 1xOxidation [M]	0	2	1081.42		P11021	[R].LTPEEIER.[MA]		0	2	986.515
P20618	[K].NMQNVEHVPLSLDR.[A]		0	2	1651.82		P43243	[K].ITPENLPQILLQLK.[R]		0	1	1619.97
P49959	[R].NMSIIDAFK.[S]		0	1	1038.53		P41091	[K].LTPLSHEVISR.[Q]		0	2	1251.71
P62280	[K].NMSVHLSPCFR.[D]	1xCarbamidomethyl [C9]	0	1	1347.63		P11586	[K].ITIGQAPTEK.[G]		0	1	1057.59
P13639	[R].NMSVIAHVDHGK.[S]		0	3	1307.65		Q9Y277	[K].LTLDTIFVPNTGK.[K]		0	1	1418.79
P13639	[R].NMSVIAHVDHGK.[S]	1xOxidation [M2]	0	1	1323.65		P14618	[K].ITLDNAYMEK.[C]		0	2	1197.58
Q9P2J5	[R].NMSYQGFTK.[D]		0	2	1075.49		Q9HCN8	[R].LTHVLTGK.[N]		0	1	868.525
P05023	[K].NMVPQQALVIR.[EGN]		0	1	1268.71		P52815	[R].LTEAKPVDK.[V]		0	1	1000.57
P14868	[K].NNAYLAQSPQLYK.[Q]		0	1	1509.77		P82970	[K].ITEAPASEK.[E]		0	1	945.489
Q9H9B4	[R].NILLTNEQLESAR.[K]		0	1	1500.8		Q13561	[R].LTELETAVR.[C]		0	1	1031.57
P19367; P52789	[R].NILIDFTK.[KR]		0	1	963.551		P62072	[K].LTELSMQDEELMK.[R]		0	2	1566.74
P14625	[K].NLLHVTDTGVGMTR.[E]		0	2	1513.78		P19387	[R].ITELTDENVK.[F]		0	2	1161.6
P55735	[R].NGGQILIADLR.[G]		0	1	1169.66		P35579	[R].LTEMETLQSQLMAEK.[L]		0	1	1751.86
Q00839	[K].NGQDLGVAFK.[I]		0	1	1048.54		P60900	[K].ITENIGCVMTGMTADSR.[S]	1xCarbamidomethyl [C7]	0	2	1855.83
Q9NVX2	[K].NGQILLWDPSTGK.[Q]		0	1	1428.75		P42285	[K].LTEQLAGPLR.[Q]		0	1	1097.63
P31939	[K].NGQVIGIGAGQQSR.[I]		0	1	1384.73		P02545	[R].ITESEEVVSR.[E]		0	1	1148.58
P31153	[R].NGTLPWLRPDSK.[T]		0	3	1383.74		Q04637	[K].LTPQMFQQLMK.[Q]		0	3	1364.71
Q13242	[R].NGYDYGQCR.[L]	1xCarbamidomethyl [C8]	0	1	1132.45		Q96A49	[K].ITESVAETAQTIK.[K]		0	2	1390.74
P34932; Q92598	[KR].NHAAPFSK.[V]		0	2	871.442		Q9H307	[K].LTEVPVEPVLTVHPESK.[S]		0	2	1874.03
Q12769	[R].NHDGECTAAPTNR.[Q]	1xCarbamidomethyl [C6]	0	1	1442.61		Q9NVM9	[K].ITEYQHEAR.[T]		0	2	1146.55
O75607	[R].NHDHQEIAVPVANLK.[L]		0	1	1684.88		Q12904	[R].ITFDAFPGEPDKELNPK.[K]		1	1	1917.96
P35580	[K].NHEAQIQDMR.[Q]		0	1	1241.57		P21796	[K].LTFDSSFSPNTGK.[K]		0	1	1400.67
Q9UNE7	[R].NHEGDEDDSHVR.[A]		0	4	1409.57		P45880	[K].LTFDTTFSPNTGK.[K]		0	1	1428.7
Q15428	[K].NHLGSYECK.[L]	1xCarbamidomethyl [C8]	0	1	1107.49		O00410	[K].ITFLLQAIR.[N]		0	1	1074.67
Q8IWS0	[K].NHSGNDERDEEDEER.[E]		1	1	1830.71		Q15185	[K].LTFSCLGGSDNFK.[H]	1xCarbamidomethyl [C5]	0	2	1445.67
Q14978	[K].NKPGPYSSVPPPSAPPPK.[K]		0	4	1816.96		Q13492	[K].LTGGSNWQPK.[V]		0	1	1087.55
P31948	[R].NKPSDLGTK.[L]		0	7	959.516		O00541	[R].ITHQIVDRPGQQTSVIGR.[C]		0	1	2005.09
P54819	[K].NGFLLDGFPR.[T]		0	3	1135.59		Q9Y5J7	[K].LTETCFLDCVK.[D]	2xCarbamidomethyl [C5; C9]	0	1	1385.64
O60506	[R].NLANTVTEEILEK.[A]		0	1	1473.78		Q00610	[K].LTDQLPLIIVCDR.[F]	1xCarbamidomethyl [C11]	0	2	1555.85
Q16637	[K].NGDICETSGKPK.[T]	1xCarbamidomethyl [C5]	0	1	1305.61		O94906	[K].LTPVPDSFFAK.[H]		0	1	1221.65
Q92841	[K].NFYVEHPEVAR.[L]		0	2	1360.66		Q92841	[R].LTPYEVDELR.[R]		0	1	1234.63
P50579	[K].NFDVGHVPIR.[L]		0	2	1153.61		O43583	[K].LTVENSPK.[Q]		0	2	887.483
P07237	[K].NFEDVAFDEK.[K]		0	1	1213.54		P48147	[K].ITVPFLEQCPIR.[G]	1xCarbamidomethyl [C9]	0	2	1472.79
P12259	[K].NFFNPPIISR.[F]		0	1	1204.65		P35268	[K].ITVTSEVPFSK.[R]		0	1	1207.66
P11940	[K].NFGEDMDDER.[L]		0	1	1227.46		P45973	[R].LTWHAYPEDAENK.[E]		0	2	1573.73
P11940	[K].NFGEDMDDER.[L]	1xOxidation [M6]	0	2	1243.45		Q13185	[R].LTWHSCPEDEAQ.[-]	1xCarbamidomethyl [C6]	0	1	1472.61
Q13310	[K].NFGEEVDDESLK.[E]		0	1	1381.61		P17174	[R].ITWSNPPAQGAR.[I]		0	1	1297.66
P62424	[K].NFGIGQDIQPK.[R]		0	1	1216.63		P12829	[K].ITYGQCGDVLR.[A]	1xCarbamidomethyl [C6]	0	2	1281.63
Q96FJ2; P63167	[R].NFGSYVTHETK.[H]		0	2	1282.61		Q9Y5J9	[R].LVAAEQQK.[A]		0	1	886.499
P21281	[R].NFIAQGPYENR.[T]		0	1	1308.63		O60610	[K].LVAEDLSQDCFWTK.[V]	1xCarbamidomethyl [C10]	0	1	1711.8
Q00839	[R].NFILDQTNVSAAAQR.[R]		0	1	1647.84		Q13263	[K].IVAERPGTNSTGPAPMAPPR.[A]		0	1	2019.04
Q08211	[K].NFLYAWCGK.[R]	1xCarbamidomethyl [C7]	0	1	1158.54		Q9BYG3	[K].IVAETMNNYLFGER.[L]		0	1	1656.81
P37802	[R].NFSDNQLQEGK.[N]		0	2	1279.59		Q99714	[R].LVAGEMGQNEPDQGGQR.[G]		0	1	1785.82
P46459	[K].NFSGAELEGLVR.[A]		0	1	1291.66		P48507	[K].IVAIGTSDLDK.[T]		0	2	1131.63
Q15424	[R].NFWVSGLSSTTR.[A]		0	2	1354.67		Q15257	[K].LVALLNTLDR.[W]		0	1	1127.68
P17844	[K].NFYQEHPDLAR.[R]		0	2	1389.65		P22087	[R].IVALNAHTFLR.[N]		0	1	1254.73
Q7L014	[K].NFYVEVPELAK.[M]		0	1	1308.68		O75643	[R].IVALSSSLSNAK.[D]		0	2	1189.68
Q6P2Q9	[K].NNVNVASLTQSEIR.[D]		0	1	1544.8		Q14697	[K].LVAIVDPHIK.[V]		0	1	1104.68
O43390	[R].NLATTVTEEILEK.[S]		0	1	1460.78		P50914	[K].LVAIVDVIDQNR.[A]		0	1	1354.77
Q14152	[K].NICQQVNIK.[S]	1xCarbamidomethyl [C3]	0	1	1116.58		O95336	[K].IVAPISDSPKPPPQR.[V]		0	1	1601.9
P35237	[R].NLGMTDAFELGK.[A]		0	1	1295.63		O14818	[KR].LTVEDPVTVEYITR.[FY]		0	1	1634.86
Q9P258	[R].NLGQNLWGPHR.[Y]		0	1	1291.67		P07814	[K].LTVAENEAETK.[L]		0	2	1204.61
Q9Y490	[K].NLGTALAELR.[T]		0	1	1057.6		P61218	[R].ITTPYMTK.[Y]		0	2	954.496
P78371	[K].NIGVDNPAAK.[V]		0	1	998.527		Q14152	[R].ITTMQLER.[E]		0	1	991.524
O15042	[R].NLLALIHR.[M]		0	1	949.594		P56192	[K].ITQDIFQQLLK.[R]		0	1	1346.77
Q15022	[R].NLIAPIFLHR.[T]		0	1	1193.72		P30153	[K].LTQDQDVDVK.[Y]		0	1	1160.58
P12268	[K].NLIDAGVDALR.[V]		0	2	1156.63		P09497	[R].LTQEPESIR.[K]		0	2	1072.56
P20839	[K].NLIDAGVDGLR.[V]		0	2	1142.62		Q13123	[K].LTQILSYLR.[Q]		0	2	1106.66
Q9ULV4	[K].NILDSKPTANK.[K]		0	3	1200.66		Q86UX7	[R].LTQLYEQAR.[W]		0	1	1121.59
Q9H009	[K].NILFVITK.[L]		0	1	947.592		P09012	[K].ITQNNAMK.[I]		0	2	919.467
E9PAV3	[K].NILFVITKPDVYK.[S]		0	1	1549.9		Q8WVV9	[R].ITRPGNTDDPSGGNK.[V]		0	1	1528.74
Q8N5L8	[R].NLLGLALGR.[L]		0	1	926.578		Q99598	[R].ITSAPDMEDILTESEIK.[L]		0	1	1891.92
P42566	[K].NIIGSSPVADFSAIK.[E]		0	1	1518.82		Q8WVM8	[K].LTSAVSSLPELLEK.[K]		0	1	1486.84
P15531	[R].NIIHGSDSVESAEK.[E]		0	5	1485.72		Q9H501	[K].LTPWEQFLEK.[K]		0	2	1290.67
P22392	[R].NIIHGSDSVK.[S]		0	1	1069.56		Q9UBB4	[K].ITSDEPLTK.[D]		0	1	1003.53
P55884	[R].NLFNVVDCK.[L]	1xCarbamidomethyl [C8]	0	2	1108.55		P82979	[K].ITSEIPQTER.[M]		0	1	1173.61
P24928	[K].NICEGGEEMDNK.[F]	1xCarbamidomethyl [C3]	0	1	1395.55		Q13617	[R].LTSFITVFK.[Y]		0	1	1055.61
P55060	[K].NLFEDQNTLTSICEK.[V]	1xCarbamidomethyl [C13]	0	1	1811.85		Q9UQ80	[R].ITSGPFEPDLYK.[S]		0	1	1366.69
Q86XP3	[R].NLEGANQHVSK.[E]		0	2	1196.6		O95202	[K].LTSLAAALDENK.[D]		0	1	1245.67
P11940	[K].NLDDGIDDER.[L]		0	3	1161.5		Q92600	[R].LTSLGVIGALVK.[T]		0	1	1170.75
P61353	[K].NIDDGTSDRPYSHALVAGIDR.[Y]		0	1	2272.1		P43246	[K].LTSLNEEYTK.[N]		0	1	1197.6
Q4VC31	[K].NLDDLTLLK.[Q]		0	3	1044.59		P28066	[R].ITSPLMEPSSIEK.[I]		0	2	1431.74
Q13310	[K].NLDDTIDDEK.[L]		0	1	1177.52		Q9UMY1	[K].LTTASQTNIK.[K]		0	1	1076.59
P61026	[R].NIDEHANEDVER.[M]		0	1	1440.63		P02786	[R].LTTDFGNAEK.[T]		0	2	1095.53
P06493	[K].NLDENGLDLLSK.[M]		0	1	1330.68		Q86VP6	[K].ITSEALLVTQQLVK.[V]		0	1	1542.91
Q9Y3I0	[R].NLDFQDVLDK.[L]		0	2	1206.6		P01023; P20742	[K].MVSGFIPLKPTVK.[M]		0	1	1416.83
Q71U36; P68366	[R].NLDIERPTYTNLNR.[L]		0	2	1718.88		P19367	[K].MVSGMYLGELVR.[L]		0	1	1354.69
P62195	[K].NIDINDVTPNCR.[V]	1xCarbamidomethyl [C11]	0	1	1430.67		P69891	[K].MVTAVASALSSR.[Y]		0	1	1192.64
Q12769	[R].NLDLSWSELK.[K]		0	1	1204.62		P35658	[K].NVPQVVNVQELK.[N]		0	1	1366.77
Q9H6T3	[K].NLDPDVFNQIVK.[I]		0	1	1401.74		P35232	[R].NVPVITGSK.[D]		0	2	914.531
P12270	[R].NLDVQLLDTK.[R]		0	2	1158.64		P55769	[K].NVPYVFVR.[S]		0	1	993.552
Q14139	[K].NLEAMNPPLFLR.[F]		0	2	1414.75		P42704	[K].NVQGIIEILK.[G]		0	1	1126.68
P05387	[K].NIEDVIAQGIGK.[L]		0	1	1256.68		P36873	[K].NVQLQENEIR.[G]		0	1	1242.64
P12270	[R].NIEELQQQNQR.[L]		0	1	1399.69		P62136	[K].NVQLTENEIR.[G]		0	1	1215.63
Q9P2J5	[K].NLETFCEETR.[R]	1xCarbamidomethyl [C6]	0	2	1298.57		Q5UIP0	[K].NVSQESLETK.[E]		0	1	1134.56
P07900	[R].NPDDITNEEYGEFYK.[S]		0	1	1833.78		P52292	[R].NVSSFPDDATSPLQENR.[N]		0	1	1876.87
P08238	[R].NPDDITQEEYGEFYK.[S]		0	1	1847.8		P50213	[R].NVTAIQGPGGK.[W]		0	2	1041.57
P61313	[R].NPDTQWITKPVHK.[H]		0	2	1563.83		Q9Y3I0	[K].NVTDVVNTCHDAGISK.[K]	1xCarbamidomethyl [C9]	0	1	1729.82
O15355	[R].NTAELQPESGK.[R]		0	1	1173.57		P61981	[K].NVTELNEPLSNEER.[N]		0	1	1643.79
P00491	[K].NTAEWLLSHTK.[H]		0	2	1299.67		Q15029	[R].NVTLCGHLHHGK.[T]	1xCarbamidomethyl [C5]	0	2	1372.69
Q9NQT4	[R].NTCEAVVLGTLHPR.[T]	1xCarbamidomethyl [C3]	0	1	1566.81		P36578	[K].NVTLPAVFK.[A]		0	2	988.583
P61978	[R].NTDEMVELR.[I]		0	1	1106.51		P53618	[R].NVTVQPDDPISFMQLTAK.[N]		0	1	2004.01
P61978	[R].NTDEMVELR.[I]	1xOxidation [M5]	0	1	1122.51		P27816	[K].NVVLPTETEVAPAK.[D]		0	1	1467.81
P35579	[R].NTDQASMPDNTAAQK.[V]		0	1	1591.7		P67775	[R].NVVTIFSAPNYCYR.[C]	1xCarbamidomethyl [C12]	0	1	1703.82
P14618	[R].NTGIICTIGPASR.[S]	1xCarbamidomethyl [C6]	0	2	1359.7		Q9UNN5	[R].NVYDLTSIPVR.[H]		0	1	1276.69
P43243	[K].NTHCSSLPHYQK.[L]	1xCarbamidomethyl [C4]	0	1	1471.67		P13796	[R].NWMNSLGVNPR.[V]		0	1	1287.63
Q8WVY7	[K].NTIMFDDIGR.[N]		0	1	1181.56		Q9Y6E2	[R].NYAQVFNK.[L]		0	1	983.495
P04183	[R].NTMEALPACLLR.[D]	1xCarbamidomethyl [C9]	0	1	1388.7		P46783	[K].NVPNLHVMK.[A]		0	3	1051.57
P31150; P50395	[K].NTNDANSCQIIIPQNQVNR.[K]	1xCarbamidomethyl [C8]	0	2	2199.06		P61201	[K].NYDESGSPR.[R]		0	1	1024.43
P49959	[K].NTNEEDDEVR.[E]		0	1	1220.5		O00629	[R].NVPHEDICEDSDIDGDYR.[V]	1xCarbamidomethyl [C8]	0	1	2148.88
Q9UBT2	[R].NTPSEPIHCIVWAK.[Y]	1xCarbamidomethyl [C9]	0	1	1651.83		P22087	[K].NVMVEPHR.[H]		0	2	981.493
P20700	[K].NTSEQDQPMGGWEMIR.[K]		0	1	1878.81		P55209	[K].NVDLLSDMVQEHDEPILK.[H]		0	1	2095.04
P49790	[K].NTSLPPLWSPEAER.[S]		0	1	1596.8		Q7L0Y3	[R].NVDPFHIYFCNLK.[I]	1xCarbamidomethyl [C10]	0	1	1666.8
P11413	[R].NSYVAGQYDDAASYQR.[L]		0	1	1807.79		Q10567; P63010	[R].NVEGQDMLYQSLK.[L]		0	1	1524.74
O00410	[R].NTTAAEEAR.[Q]		0	6	962.454		P52789	[R].NVELVEGEEGR.[M]		0	1	1230.6
Q04917	[K].NSVVEASEAAYK.[E]		0	1	1267.62		Q96HS1	[R].NVESGEEELASK.[L]		0	1	1291.6
Q9Y3T9	[K].NSVPVTVAMVER.[W]		0	1	1301.69		Q92900	[R].NVFLLGFIPAK.[A]		0	1	1218.72
P02545	[R].NSNLVGAAHEELQQSR.[I]		0	3	1752.86		Q9UKX7	[R].NVGFESDTGGAFK.[G]		0	1	1328.61
O00299	[K].NSNPALNDNLEK.[G]		0	2	1328.64		P50990	[K].NVGLDIEAEVPAVK.[D]		0	1	1453.79
Q9H0D6	[R].NSPGSQVASNPR.[Q]		0	1	1213.59		P35659	[K].NVGQFSGFPFEK.[G]		0	3	1356.66
O76094	[R].NSQDDYDEERK.[T]		1	1	1398.58		P35580	[K].NVHELEK.[SV]		0	3	868.452
Q9H1E3	[K].NSQEDSEDSEDKDVK.[T]		1	1	1724.71		Q15393	[K].NVIDGDLCEQFNSMEPNK.[Q]	1xCarbamidomethyl [C8]	0	1	2109.92
O75694	[R].NSQFAGGPLGNPNTTAK.[V]		0	1	1673.82		Q01813	[R].NVIFQPVAELK.[K]		0	1	1257.72
P20700	[K].NSQGEEVAQR.[S]		0	2	1117.52		P37802	[K].NVIGLQMGTNR.[G]		0	1	1202.63
P54920	[K].NSQSFFSGLFGGSSK.[I]		0	1	1549.73		P37802	[K].NVIGLQMGTNR.[G]	1xOxidation [M7]	0	1	1218.63
P26639	[K].NSSTYWEGK.[A]		0	2	1071.47		Q9Y6G9	[K].NVLLLGEDGAGK.[T]		0	1	1185.65
Q13885; Q9BUF5; P07437; P68371	[K].NSSYFVEWIPNNVK.[TV]		0	1	1696.83		Q8WVX9	[K].NVLLTGATGFLGK.[V]		0	1	1290.74
Q13283	[K].NSSYVHGGLDSNGKPADAVYGQK.[E]		0	2	2364.12		P00492	[K].NVLIVEDIIDTGK.[T]		0	1	1428.79
P29401	[K].NSTFSEIFK.[K]		0	1	1072.53		P40925	[K].NVIIWGNHSSTQYPDVNHAK.[V]		0	1	2280.12
P51858	[K].NSTPSEPGSGR.[G]		0	2	1088.5		P41252	[K].NVIVNGLVLASDGQK.[M]		0	3	1526.85
Q6UN15	[R].NSTSSQSQTSTASR.[K]		0	1	1441.65		O43707	[K].NVNVQNFHISWK.[D]		0	1	1485.76
P54577	[K].NSVEVALNK.[L]		0	1	973.531		Q13501	[K].NYDIGAALDTIQYSK.[H]		0	1	1671.82
P46777	[K].NSVTPDMMEEMYK.[K]		0	2	1574.65		Q9NV06	[R].NYDPALHPFEVPR.[E]		0	1	1554.77
Q9NQ29; Q9Y383	[R].NSMPASSFQQQK.[L]		0	2	1352.63		Q9Y4E8	[K].NYDYSEPGR.[N]		0	1	1100.46
P61221	[K].NTVANSPQTLLAGMNK.[F]		0	1	1658.85		O43175	[K].QADVNLVNAK.[L]		0	1	1071.58
P11310	[R].NTYYASIAK.[A]		0	1	1030.52		O75347	[K].QAEILQESR.[M]		0	2	1073.56
P62136	[K].NVQLTENEIR.[G]		0	1	1215.63		P54819	[R].QAEMLDDLMEK.[R]		0	3	1322.6
P52292	[R].NVSSFPDDATSPLQENR.[N]		0	1	1876.87		P05114	[K].QAEVANQETK.[E]		0	1	1117.55
P50213	[R].NVTAIQGPGGK.[W]		0	2	1041.57		Q9UHX1	[R].QAFAPFGPIK.[S]		0	1	1075.59
P61981	[K].NVTELNEPLSNEER.[N]		0	1	1643.79		P26641	[R].QAFPNTNR.[W]		0	4	947.469
Q13907	[K].NVTLNPDPNEIK.[S]		0	1	1353.7		Q13243	[R].QAGEVTFADAHRPK.[L]		0	1	1526.77
P27816	[K].NVVLPTETEVAPAK.[D]		0	2	1467.81		Q13247; Q08170	[R].QAGEVTYADAHK.[EG]		0	2	1289.61
Q9UNN5	[R].NVYDLTSIPVR.[H]		0	1	1276.69		P30101	[K].QAGPASVPLR.[T]		0	3	995.563
Q15008	[K].NWQYQETIK.[K]		0	1	1209.59		P17987	[K].QAGVFEPTIVK.[V]		0	2	1188.66
Q9Y2Z0	[K].NYAAALETFTEGQK.[L]		0	1	1542.74		P25398	[R].QAHLCVLASNCDEPMYVK.[L]	2xCarbamidomethyl [C5; C11]	0	1	2134.97
Q9NV06	[R].NYDPALHPFEVPR.[E]		0	1	1554.77		P11940	[R].QAHLTNQYMQR.[M]		0	1	1389.67
O95861	[R].NYDYYASR.[V]		0	1	1051.45		P12081	[K].QALEGLGDLK.[L]		0	1	1043.57
P28482	[R].NYLLSLPHK.[N]		0	2	1084.61		Q99460	[K].QAIGIALETR.[R]		0	1	1071.62
P52815	[K].NYIQGINLVQAK.[K]		0	1	1360.76		O60869	[K].QAILAAQR.[R]		0	1	870.516
Q13616	[K].NYLTNLLK.[D]		0	2	978.562		Q9BUQ8	[R].QAIPIGLQNR.[D]		0	1	1109.64
P41252	[K].NYPDPVSIIQK.[Y]		0	1	1273.68		O75340	[K].QALSGFGYR.[L]		0	1	998.505
P36873	[K].NVQLQENEIR.[G]		0	3	1242.64		Q9H9B4	[K].QAITQVVVSR.[I]		0	2	1100.64
P31040	[K].NTVVATGGYGR.[T]		0	1	1094.56		Q99848	[R].QAQAAVLAVLPR.[L]		0	1	1236.74
P42704	[K].NVQGIIEILK.[G]		0	2	1126.68		P40227	[K].QADLYISEGLHPR.[I]		0	1	1498.76
P35658	[K].NVPQVVNVQELK.[N]		0	1	1366.77		P49915	[R].QADFEAHNILR.[E]		0	2	1313.66
Q15717	[K].NVALLSQLYHSPAR.[R]		0	2	1568.85		P34897	[K].QACTPMFR.[E]	1xCarbamidomethyl [C3]	0	1	1010.45
Q6ZN17	[K].NVAQPPASSQGR.[Q]		0	1	1211.61		P38646	[R].QAASSLQQASLK.[L]		0	1	1231.66
O14980	[K].NVDILKDPETVK.[Q]		1	1	1370.75		Q9BWF3	[K].NYGFVHIEDK.[T]		0	1	1221.59
P55209	[K].NVDLLSDMVQEHDEPILK.[H]		0	1	2095.04		Q9BZZ5	[R].NYGILADATEQVGQHK.[D]		0	2	1743.87
O94826	[K].NVDLSTFYQNR.[A]		0	1	1356.65		Q9BUJ2	[R].NYILDQTNVYGSAQR.[R]		0	1	1741.85
Q10567; P63010	[R].NVEGQDMLYQSLK.[L]		0	1	1524.74		P28482	[R].NYLLSLPHK.[N]		0	2	1084.61
Q96HS1	[R].NVESGEEELASK.[L]		0	1	1291.6		P52815	[K].NYIQGINLVQAK.[K]		0	1	1360.76
Q9UKX7	[R].NVGFESDTGGAFK.[G]		0	1	1328.61		Q13616	[K].NYLTNLLK.[D]		0	2	978.562
P35659	[K].NVGQFSGFPFEK.[G]		0	2	1356.66		P03928	[K].NYNKPWEPK.[W]		0	1	1175.58
Q01813	[R].NVIFQPVAELK.[K]		0	3	1257.72		P07384	[R].NYPATFWVNPQFK.[I]		0	1	1611.8
P37802	[K].NVIGLQMGTNR.[G]	1xOxidation [M7]	0	1	1218.63		Q9P2J5	[K].NYPPWQHTTLSVLR.[K]		0	1	1711.89
Q96KP4	[K].NVMLLPVGSADDGAHSQNEK.[L]		0	1	2081.99		O14980	[K].NVDILKDPETVK.[Q]		1	2	1370.75
Q9UGI8	[R].NVMILTNPVAAK.[K]		0	1	1270.72		P67809	[R].NYQQNYQNSESGEK.[N]		0	1	1688.71
Q9BUP3	[K].NVNQEVVDFEK.[L]		0	1	1320.64		P00367	[K].NYTDNELEK.[I]		0	1	1125.51
P46783	[K].NVPNLHVMK.[A]		0	3	1051.57		P62993	[R].NYVTPVNR.[N]		0	2	962.505
P35232	[R].NVPVITGSK.[D]		0	1	914.531		P22626	[R].NYYEQWGK.[L]		0	2	1087.48
P31153	[K].NFDLRPGVIVR.[D]		0	1	1285.74		Q1KMD3	[R].NYYGYQGYR.[-]		0	1	1183.52
P35580	[K].NSLQEQQEEEEEARK.[N]		1	1	1846.84		Q9Y3C1	[K].NYYQDTPK.[Q]		0	1	1028.47
O14737	[R].NSILAQVLDQSAR.[A]		0	1	1414.76		Q9NW64	[R].QAAEVAAEK.[S]		0	2	916.473
O95816	[R].NPQQQESLK.[H]		0	1	1071.54		Q13492	[K].QAALEEEQAR.[L]		0	2	1144.56
Q7L2J0	[R].NPSCEDGR.[L]	1xCarbamidomethyl [C4]	0	2	934.368		P43246	[R].QAANLQDCYR.[L]	1xCarbamidomethyl [C8]	0	1	1238.56
Q14157	[K].NPSDSAVHSPFTK.[R]		0	1	1386.66		Q9Y265	[K].QAASGLVGQENAR.[E]		0	2	1300.66
O15027	[R].NPSSAAPVQSR.[G]		0	1	1113.56		O14818	[K].NYTDEAIETDDLTIK.[L]		0	1	1740.82
O95478	[K].NPSSPLYTTLGVITK.[G]		0	2	1590.87		Q9UBR2	[R].NVDGVNYASITR.[N]		0	1	1308.65
O15067	[R].NPSTVEAFDLAQSNSEHSR.[H]		0	2	2088.96		Q8WWM7	[R].NVDFNYATK.[D]		0	1	1071.51
Q12906; Q96SI9	[K].NPVMELNEK.[R]		0	1	1073.53		Q15717	[K].NVALLSQLYHSPAR.[R]		0	3	1568.85
Q96FV9	[R].NPVQCYEK.[I]	1xCarbamidomethyl [C5]	0	1	1037.47		P83916	[K].NSDEADLVPAK.[E]		0	1	1158.56
Q14157	[K].NQDECVIALHDCNGDVNR.[A]	2xCarbamidomethyl [C5; C12]	0	1	2128.91		P49792	[K].NSDIEQSSDSK.[V]		0	1	1209.52
Q12905	[R].NQDLAPNSAEQASILSLVTK.[I]		0	2	2099.1		Q96SB4	[R].NSDPNDPNR.[E]		0	3	1028.44
P30085	[R].NQDNLQGWNK.[T]		0	2	1216.57		Q14978	[K].NSEEEEEEK.[K]		0	2	1122.44
P07814	[K].NQGGGLSSSGAGEGQGPK.[K]		0	1	1587.74		P07814	[R].NSEPAGLETPEAK.[V]		0	2	1342.65
Q5BKZ1	[R].NQGGSSWEAPYSR.[S]		0	1	1438.63		P54577	[K].NSEPEEVIPSR.[L]		0	1	1256.61
P09651	[R].NQGGYGGSSSSSSYGSGR.[R]		0	1	1694.7		O60610	[K].NSETFPTILEEAK.[E]		0	1	1478.74
Q02218	[K].NQGYYDYVKPR.[L]		0	1	1402.67		Q14315	[K].NSFTVDCSK.[A]	1xCarbamidomethyl [C7]	0	2	1057.46
Q13428	[R].NPQNSTVLAR.[G]		0	1	1099.59		Q01518	[K].NSLDCEIVSAK.[S]	1xCarbamidomethyl [C5]	0	1	1235.59
P13645	[K].NQILNLTTDNANILLQIDNAR.[L]		0	6	2367.26		Q9BVP2	[R].NSLEFFTVLAQR.[R]		0	1	1424.75
Q01081	[R].NPQNSSQSADGLR.[C]		0	1	1373.64		P11142	[K].NSLESYAFNMK.[A]		0	1	1303.6
O15042	[K].NPPNQSSNERPPSLLVIETK.[K]		0	1	2220.16		P11142	[K].NSLESYAFNMK.[A]	1xOxidation [M10]	0	1	1319.59
O60264	[R].NPELPNAAQAQK.[E]		0	1	1280.66		Q9H0D6	[R].NSLGGDVLFVGK.[H]		0	1	1205.65
Q14697	[K].NPEPELLVR.[W]		0	1	1066.59		O14737	[R].NSILAQVLDQSAR.[A]		0	1	1414.76
Q07960	[K].NPEQEPIPIVLR.[E]		0	1	1404.78		P49792	[K].NSIPEPIDPLFK.[H]		0	1	1369.74
P56192	[K].NPEQVDLYQFMAK.[D]		0	1	1582.76		P35580	[K].NSLQEQQEEEEEARK.[N]		1	1	1846.84
P07814	[K].NPEVGLKPVWYSPK.[V]		0	1	1613.87		Q9BWF3	[R].NSLYDMAR.[Y]		0	1	969.446
P25685	[R].NPFDTFFGQR.[N]		0	1	1228.57		Q01581	[K].NSIYSGLEAFGDVK.[L]		0	1	1499.74
P18206	[R].NPGNQAAYEHFETMK.[N]		0	1	1736.77		Q9NQ29; Q9Y383	[R].NSMPASSFQQQK.[L]		0	1	1352.63
Q9UNQ2	[K].NPLIINSIIDK.[A]		0	1	1239.73		Q14498	[K].NSAQGNVYVK.[C]		0	3	1079.55
Q8NC51	[K].NPLPPSVGVVDK.[K]		0	2	1221.68		O75643	[R].NSAFESLYQDK.[F]		0	1	1301.6
P14866	[K].NPNGPYPYTLK.[L]		0	1	1263.64		Q9NQW7	[K].NSAESEGMR.[R]		0	1	980.41
Q6L8Q7	[R].NPPAFTELQLPR.[Y]		0	1	1382.74		P30086	[K].NRPTSISWDGLDSGK.[L]		0	1	1632.8
P55010	[K].NPPENSDSGTGK.[K]		0	3	1202.53		Q9UI26	[K].NQLLPELQVIHNR.[Y]		0	1	1573.88
Q9BUJ2	[R].NPPGASTYNK.[N]		0	1	1048.51		Q14152	[R].NQLTAMSSVLAK.[A]		0	1	1262.68
Q16629; P84103	[R].NPPGFAFVEFEDPR.[D]		0	1	1621.76		P11021	[K].NQLTSNPENTVFDAK.[R]		0	1	1677.81
O00629; O00505	[R].NPPIDDLIK.[S]		0	2	1024.57		P20700	[K].NQNSWGTGEDVK.[V]		0	1	1334.6
Q96AE4	[R].NPPPNADPNMK.[L]		0	3	1194.56		Q92598	[K].NQQITHANNTVSNFK.[R]		0	2	1715.85
P49792	[K].NSIPEPIDPLFK.[H]		0	1	1369.74		P46776	[R].NQSFCPTVNLDK.[L]	1xCarbamidomethyl [C5]	0	1	1422.67
Q9UI26	[K].NQLLPELQVIHNR.[Y]		0	1	1573.88		P0DMV9	[K].NQVALNPQNTVFDAK.[R]		0	1	1658.85
P11021	[K].NQLTSNPENTVFDAK.[R]		0	1	1677.81		P11142	[K].NQVAMNPTNTVFDAK.[R]		0	1	1649.8
P42285	[K].NSATEAAKPAKPDEK.[G]		0	1	1556.79		P11142	[K].NQVAMNPTNTVFDAK.[R]	1xOxidation [M5]	0	1	1665.79
P83916	[K].NSDEADLVPAK.[E]		0	2	1158.56		P48444	[K].NSNILEDLETLR.[L]		0	1	1416.73
P49792	[K].NSDIEQSSDSK.[V]		0	1	1209.52		Q9NRW3	[R].NQVDSETHCHAER.[C]	1xCarbamidomethyl [C9]	0	3	1582.67
Q96SB4	[R].NSDPNDPNR.[E]		0	2	1028.44		P18206	[K].NQWIDNVEK.[M]		0	1	1145.56
Q8NBJ5	[K].NSDVLQSPLDSAAR.[D]		0	1	1472.73		P25786	[R].NQYDNDVTVWSPQGR.[I]		0	1	1778.81
Q14978	[K].NSEEEEEEK.[K]		0	1	1122.44		P61289	[R].NQYVTLHDMILK.[N]		0	1	1474.77
P07814	[R].NSEPAGLETPEAK.[V]		0	2	1342.65		P62314	[K].NREPVQLETLSIR.[G]		1	2	1554.86
P54577	[K].NSEPEEVIPSR.[L]		0	1	1256.61		Q15084	[K].NRPEDYQGGR.[T]		0	5	1191.55
O60610	[K].NSETFPTILEEAK.[E]		0	1	1478.74		Q03701	[K].NRPEPHSDENGSTTPK.[V]		0	1	1765.81
Q14315	[K].NSFTVDCSK.[A]	1xCarbamidomethyl [C7]	0	2	1057.46		P31930	[K].NRPGSALEK.[E]		0	3	971.527
Q9HAV7	[K].NSGQNLEEDMGQSEQK.[A]		0	1	1793.76		O75533	[R].NRPLSDEELDAMFPEGYK.[V]		0	1	2110.97
Q01518	[K].NSLDCEIVSAK.[S]	1xCarbamidomethyl [C5]	0	1	1235.59		P42166	[R].NRPPLPAGTNSK.[G]		0	2	1251.68
Q5BKZ1	[R].NSLDSFGGR.[N]		0	2	952.448		Q92973	[K].NQVGDENWR.[R]		0	1	1117.5
P11142	[K].NSLESYAFNMK.[A]		0	1	1303.6		P05783	[R].QAQEYEALLNIK.[V]		0	1	1419.75
P11142	[K].NSLESYAFNMK.[A]	1xOxidation [M10]	0	1	1319.59		P02545	[R].NSNLVGAAHEELQQSR.[I]		0	4	1752.86
Q14498	[K].NSAQGNVYVK.[C]		0	3	1079.55		Q9H0D6	[R].NSPGSQVASNPR.[Q]		0	1	1213.59
Q14152	[R].NQLTAMSSVLAK.[A]		0	1	1262.68		P14618	[R].NTGIICTIGPASR.[S]	1xCarbamidomethyl [C6]	0	1	1359.7
P30086	[K].NRPTSISWDGLDSGK.[L]		0	2	1632.8		P46087	[K].NTGVILANDANAER.[L]		0	1	1457.73
Q03701	[K].NRPEPHSDENGSTTPK.[V]		0	1	1765.81		P43243	[K].NTHCSSLPHYQK.[L]	1xCarbamidomethyl [C4]	0	1	1471.67
Q9Y5K5	[K].NQMLIEEEVQK.[L]		0	1	1360.68		P48444	[R].NTLEWCLPVIDAK.[N]	1xCarbamidomethyl [C6]	0	1	1558.79
P20700	[K].NQNSWGTGEDVK.[V]		0	1	1334.6		Q13492	[R].NTLFNLSNFLDK.[S]		0	2	1425.74
Q92598	[K].NQQITHANNTVSNFK.[R]		0	1	1715.85		Q14204	[R].NTISLLVAGLK.[K]		0	1	1128.7
P46776	[R].NQSFCPTVNLDK.[L]	1xCarbamidomethyl [C5]	0	1	1422.67		Q99798	[K].NTIVTSYNR.[N]		0	1	1067.55
P0DMV9	[K].NQVALNPQNTVFDAK.[R]		0	1	1658.85		P04183	[R].NTMEALPACLLR.[D]	1xCarbamidomethyl [C9]	0	1	1388.7
P11142	[K].NQVAMNPTNTVFDAK.[R]		0	1	1649.8		P50395	[K].NTNDANSCQIIIPQNQVNR.[K]	1xCarbamidomethyl [C8]	0	1	2199.06
P11142	[K].NQVAMNPTNTVFDAK.[R]	1xOxidation [M5]	0	1	1665.79		P49959	[K].NTNEEDDEVR.[E]		0	1	1220.5
Q9NRW3	[R].NQVDSETHCHAER.[C]	1xCarbamidomethyl [C9]	0	4	1582.67		Q08752	[R].NTNGSQFFITTVPTPHLDGK.[H]		0	1	2174.09
Q92973	[K].NQVGDENWR.[R]		0	1	1117.5		Q9UBT2	[R].NTPSEPIHCIVWAK.[Y]	1xCarbamidomethyl [C9]	0	1	1651.83
P18206	[K].NQWIDNVEK.[M]		0	2	1145.56		P20700	[K].NTSEQDQPMGGWEMIR.[K]		0	1	1878.81
P25786	[R].NQYDNDVTVWSPQGR.[I]		0	1	1778.81		P49790	[K].NTSLPPLWSPEAER.[S]		0	1	1596.8
P61289	[R].NQYVTLHDMILK.[N]		0	1	1474.77		O00410	[R].NTTAAEEAR.[Q]		0	3	962.454
Q9Y2W1	[R].NREEEWDPEYTPK.[S]		1	1	1692.75		P61221	[K].NTVANSPQTLLAGMNK.[F]		0	1	1658.85
P62314	[K].NREPVQLETLSIR.[G]		1	3	1554.86		Q9NP66	[R].NTVLQQHLETLR.[Q]		0	1	1451.8
Q15084	[K].NRPEDYQGGR.[T]		0	3	1191.55		P31040	[K].NTVVATGGYGR.[T]		0	1	1094.56
P42166	[R].NRPPLPAGTNSK.[G]		0	2	1251.68		P11310	[R].NTYYASIAK.[A]		0	1	1030.52
A0AVT1	[K].NFALLGVGTSK.[E]		0	1	1106.62		P49792	[R].NTFNFGSK.[N]		0	1	914.437
Q9BXY0	[R].NEYSLTGLCNR.[S]	1xCarbamidomethyl [C9]	0	1	1326.61		P60983	[R].NTEDLTEEWLR.[E]		0	1	1405.66
O95232	[K].NEVNGTSEDIK.[S]		0	1	1205.56		P35579	[R].NTDQASMPDNTAAQK.[V]		0	1	1591.7
Q9BYN8	[R].MEFVSEVQR.[K]		0	1	1124.54		P61978	[R].NTDEMVELR.[I]	1xOxidation [M5]	0	1	1122.51
Q9BXP5	[K].MEGGTENDLR.[I]		0	1	1121.49		O75694	[R].NSQFAGGPLGNPNTTAK.[V]		0	1	1673.82
Q15428	[K].MEKPPAPPSLPAGPPGVK.[R]		0	2	1769.96		P20700	[K].NSQGEEVAQR.[S]		0	1	1117.52
P37837	[R].MESALDQLK.[Q]		0	1	1034.52		P54920	[K].NSQSFFSGLFGGSSK.[I]		0	1	1549.73
O60610	[K].MESDFEQK.[L]		0	2	1013.42		P26639	[K].NSSTYWEGK.[A]		0	1	1071.47
O75381	[R].MEVQGEEEK.[R]		0	1	1078.47		Q13885; Q9BUF5; P07437; P68371	[K].NSSYFVEWIPNNVK.[TV]		0	3	1696.83
O14579	[R].MFADYLAHESR.[R]		0	1	1339.61		Q13283	[K].NSSYVHGGLDSNGKPADAVYGQK.[E]		0	2	2364.12
P60228	[K].MFEDPETTR.[Q]		0	1	1125.49		Q9UN86	[R].NSSYVHGGVDASGKPQEAVYGQNDIHHK.[V]		0	2	2994.41
P69905	[R].MFLSFPTTK.[T]		0	1	1071.55		P29401	[K].NSTFSEIFK.[K]		0	1	1072.53
P69905	[R].MFLSFPTTK.[T]	1xOxidation [M1]	0	1	1087.55		P51858	[K].NSTPSEPGSGR.[G]		0	1	1088.5
Q9NP79	[K].MFLYADNEDR.[A]		0	1	1273.55		O00299	[K].NSNPALNDNLEK.[G]		0	2	1328.64
P52272	[R].MGAGLGHGMDR.[V]		0	2	1101.49		P19338	[K].NSTWSGESK.[T]		0	4	995.443
P63220	[R].MGESDDSILR.[L]		0	5	1122.51		P46777	[K].NSVTPDMMEEMYK.[K]		0	3	1574.65
P63220	[R].MGESDDSILR.[L]	1xOxidation [M1]	0	2	1138.5		Q04917	[K].NSVVEASEAAYK.[E]		0	1	1267.62
P55265	[R].MGFTEVTPVTGASLR.[R]		0	2	1565.8		Q15084	[R].NSYLEVLLK.[L]		0	1	1078.61
Q15233	[R].MEELHNQEVQK.[R]		0	4	1384.65		P11413	[R].NSYVAGQYDDAASYQR.[L]		0	1	1807.79
P26639	[K].MGGEEKPIGAGEEK.[Q]		0	3	1431.68		O15355	[R].NTAELQPESGK.[R]		0	2	1173.57
P23246	[R].MEELHNQEMQK.[R]	1xOxidation [M1]	0	1	1432.62		P00491	[K].NTAEWLLSHTK.[H]		0	1	1299.67
P38646	[K].MEEFKDQLPADECNK.[L]	1xCarbamidomethyl [C13]	1	1	1853.8		O75179	[R].NTALTLACFQGR.[AT]	1xCarbamidomethyl [C8]	0	1	1351.68
Q86V81	[K].MDMSLDDIIK.[L]		0	1	1180.56		Q9NQT4	[R].NTCEAVVLGTLHPR.[T]	1xCarbamidomethyl [C3]	0	2	1566.81
Q92499	[K].MDQAIIFCR.[T]	1xCarbamidomethyl [C8]	0	1	1153.55		P61978	[R].NTDEMVELR.[I]		0	2	1106.51
Q04637	[R].MDQYFNQMEK.[I]		0	1	1333.56		P54577	[K].NSVEVALNK.[L]		0	1	973.531
P07237	[K].MDSTANEVEAVK.[V]		0	1	1293.6		P13645	[K].NQILNLTTDNANILLQIDNAR.[L]		0	4	2367.26
Q9NRX1	[R].MDTEEARPAK.[R]		0	2	1147.54		P30050	[R].QAQIEVVPSASALIIK.[A]		0	3	1666.97
P43243	[R].MDYEDDRLR.[D]		1	4	1212.53		Q9NVZ3	[K].QAQNPDQGPK.[L]		0	1	1082.52
Q92922	[K].MEADPDGQQPEK.[A]		0	1	1344.57		P05787	[R].QLETLGQEK.[L]		0	1	1045.55
O75643	[K].MEADPELSK.[F]		0	1	1019.47		Q9BQE3; P68366	[R].QIFHPEQLITGK.[E]		0	6	1410.77
Q6PJT7	[K].MECPFYHPK.[H]	1xCarbamidomethyl [C3]	0	1	1208.52		Q5SRE5	[R].QLFLDVLDGTK.[A]		0	1	1248.68
Q14692	[R].MEDLTNPEDIR.[T]		0	1	1332.61		P12236; P05141	[K].QIFLGGVDK.[HR]		0	1	976.546
P42704	[K].MEEANIQPNR.[V]		0	1	1201.56		P18124	[R].QIFNGTFVK.[L]		0	2	1053.57
P41227	[K].MEEDPDDVPHGHITSLAVK.[R]		0	1	2089.99		Q9UBL3	[R].QLGEVELQCGICTK.[W]	2xCarbamidomethyl [C9; C12]	0	1	1634.79
P52272	[K].MEEESGAPGVPSGNGAPGPK.[G]		0	1	1867.85		Q9UKD2	[R].QLGLPTALK.[R]		0	2	940.583
Q14683	[R].MEEESQSQGR.[D]		0	1	1180.49		Q9Y3I0	[K].QIGNVAALPGIVHR.[S]		0	2	1444.84
Q9H307	[K].MEEETEVR.[E]		0	1	1022.45		P49411	[R].QIGVEHVVVYVNK.[A]		0	1	1483.83
P23246	[R].MEELHNQEMQK.[R]		0	4	1416.62		P50395	[K].QLICDPSYVK.[D]	1xCarbamidomethyl [C4]	0	3	1222.61
P09543	[K].MDLVTYFGK.[R]		0	1	1073.53		P12268	[K].QLLCGAAIGTHEDDKYR.[L]	1xCarbamidomethyl [C4]	1	1	1946.94
Q9Y266	[-].MGGEQEEER.[F]		0	2	1064.43		Q9UNN5	[K].QILENELQIPVSK.[M]		0	1	1510.85
P52272	[K].MGGMEGPFGGGMENMGR.[F]		0	1	1714.68		Q9UMX0	[R].QLIMANPQMQQLIQR.[N]		0	1	1811.96
Q9BUQ8	[R].MIDMGFEPDVQK.[I]		0	1	1409.64		Q9NR45	[K].QLLPCEMACNEK.[L]	2xCarbamidomethyl [C5; C9]	0	1	1492.66
O00571; Q92841; P17844	[R].MLDMGFEPQIR.[RK]		0	2	1336.64		P35579	[KR].QLLQANPILEAFGNAK.[T]		0	1	1726.95
Q7L014	[R].MIDMLAANSGR.[V]		0	1	1178.57		P35580	[R].QLLQANPILESFGNAK.[T]		0	1	1742.94
P11172	[K].MLEILEQQK.[K]		0	2	1131.61		Q9HAV4	[K].QLLSNELLLTQMEK.[C]		0	1	1659.9
O00148; Q13838	[K].MLEQLDMR.[R]		0	2	1035.5		P15311	[R].QLLTLSSELSQAR.[D]		0	1	1445.8
P09874	[K].MIFDVESMK.[K]		0	1	1099.52		O15355	[K].QLIVANAGDSR.[C]		0	1	1143.61
P60228	[R].MLFDYLADK.[H]		0	3	1115.54		P33176	[K].QLESTQTESNK.[K]		0	1	1264.6
P18206	[K].MLGQMTDQVADLR.[A]		0	1	1477.71		Q9UKF6	[K].QININNPFVFK.[H]		0	3	1333.73
P09211	[R].MLLADQGQSWK.[E]		0	1	1276.64		Q9Y508	[R].QIESTETSCHGCR.[K]	2xCarbamidomethyl [C9; C12]	0	1	1564.65
P09211	[R].MLLADQGQSWK.[E]	1xOxidation [M1]	0	1	1292.63		P26639	[K].QLENSLNEFGEK.[W]		0	1	1407.68
Q96C36	[K].MLLDSEQHPCQLK.[D]	1xCarbamidomethyl [C10]	0	1	1598.77		Q9NZI8	[R].QGSPVAAGAPAK.[Q]		0	1	1053.57
P78417	[K].MILELFSK.[V]		0	2	980.549		Q9HCC0	[K].QGTIFLAGPPLVK.[A]		0	1	1340.79
Q9NZI8	[K].MILEIMHK.[E]		0	2	1014.55		P01111	[R].QGVEDAFYTLVR.[E]		0	1	1397.71
P32322	[K].MLLHSEQHPGQLK.[D]		0	1	1517.79		P41223	[K].QGYENLCCLR.[C]	2xCarbamidomethyl [C7; C8]	0	1	1312.58
Q92945	[K].MILIQDGSQNTNVDKPLR.[I]		0	1	2042.07		O43684	[K].QGYVLSSIEGR.[V]		0	1	1208.63
P54886	[K].MIDLIIPR.[G]		0	1	970.575		P23246	[R].QHHPPYHQQHHQGPPPGGPGGR.[S]		0	18	2403.14
P23246	[R].MGGGGAMNMGDPYGSGGQK.[F]		0	1	1771.72		O43396	[K].QHLENDPGSNEDTDIPK.[G]		0	1	1908.86
O43707	[K].MLDAEDIVNTARPDEK.[A]		0	1	1816.87		Q9UQ80	[K].QHVIDGEK.[T]		0	3	925.474
P26639	[R].MIAILTENYGGK.[W]		0	1	1309.68		P60953	[K].QKPITPETAEK.[L]		0	1	1241.67
P52272	[R].MGLAMGGGGGASFDR.[A]	1xOxidation [M5]	0	1	1399.61		P33993	[R].QIAEEDFYEK.[L]		0	1	1271.58
Q6UN15	[R].MGLEVIPVTSTTNK.[I]		0	1	1489.79		Q9ULV4	[R].QLALWNPK.[N]		0	1	969.552
P41252	[K].MGITEYNNQCR.[A]	1xCarbamidomethyl [C10]	0	1	1385.59		P56192	[K].QLAVAEGKPPEAPK.[G]		0	2	1434.8
P52272	[R].MGPAMGPALGAGIER.[M]		0	1	1427.71		Q99832	[R].QLCDNAGFDATNILNK.[L]	1xCarbamidomethyl [C3]	0	1	1793.85
P62820	[R].MGPGATAGGAEK.[S]		0	3	1046.49		Q99909	[K].QLCPPGKPTTSEK.[I]	1xCarbamidomethyl [C3]	0	1	1442.73
P52272	[R].MGPLGLDHMASSIER.[M]		0	3	1613.78		P57721	[K].QICVVMLESPPK.[G]	1xCarbamidomethyl [C3]	0	2	1400.73
P52272	[R].MGPLGLDHMASSIER.[M]	1xOxidation [M]	0	2	1629.77		P27797	[R].QIDNPDYK.[G]		0	1	992.468
Q14847	[R].MGPSGGEGMEPER.[R]		0	1	1333.55		O94776	[RK].QIDQFLVVAR.[AS]		0	2	1188.67
Q14847	[R].MGPSGGEGMEPERR.[D]		1	1	1489.65		Q14839	[K].QLEELLSDMK.[A]		0	1	1205.61
Q9Y6W5	[K].MGQEFVESK.[E]		0	2	1054.49		O75494	[R].QIEIQFAQGDR.[K]		0	1	1304.66
P49792	[K].MGQHSSNVQWR.[A]		0	1	1329.61		P13667	[K].QLEPVYNSLAK.[K]		0	1	1261.68
Q8IWX8	[K].MGWSGSGGLGAK.[E]		0	1	1107.53		P83731	[R].QINWTVLYR.[R]		0	1	1192.65
Q14566	[R].MHCCDEVQPK.[H]	2xCarbamidomethyl [C3; C4]	0	1	1303.52		Q14151	[R].QLPAQPPEHAVDGEGFK.[N]		0	1	1819.9
Q92499	[R].MHNQIPQVTSDGK.[R]		0	2	1454.71		O75643	[K].QLPHFTSEHIK.[R]		0	1	1336.7
Q13347	[-].MKPILLQGHER.[S]		0	2	1321.74		Q9UIA9	[K].QLYETTDTTTR.[L]		0	1	1328.63
Q9NYF8	[K].MIASDSHRPEVK.[L]		0	2	1369.69		Q08211	[R].QLYHLGVVEAYSGLTK.[K]		0	1	1777.95
Q01581	[R].MLLNDFLNDQNR.[D]		0	1	1492.72		P21281	[R].QIYPPINVLPSLSR.[L]		0	1	1596.91
Q13148	[K].MDETDASSAVK.[V]		0	1	1153.5		P55265	[K].QMAAEEAMK.[A]		0	1	1008.45
P15170	[K].MDDPTVNWSNER.[Y]		0	1	1463.62		P37802	[K].QMEQISQFLQAAER.[Y]		0	1	1678.82
Q14152	[R].LYHDIAQQAFK.[F]		0	1	1333.69		P37802	[K].QMEQISQFLQAAER.[Y]	1xOxidation [M2]	0	1	1694.82
Q14683	[K].LYHNEVEIEK.[L]		0	1	1273.64		P18859	[K].QMFGNADMNTFPTFK.[F]		0	1	1748.78
P61088	[K].IYHPNVDK.[L]		0	1	985.51		P06132	[K].QMLDDFGPHR.[Y]		0	1	1215.56
O60610	[K].LYKPEVQLR.[R]		0	1	1145.67		O14980	[K].QMLPLNTNIR.[L]		0	2	1199.66
Q00610	[K].IYIDSNNNPER.[F]		0	1	1334.63		P50991	[K].QMQVLHPAAR.[M]		0	2	1150.61
Q9UIA9	[K].IYIGDQVQK.[S]		0	1	1063.58		P42229	[R].QMQVLYGQHFPIEVR.[H]		0	1	1844.95
P41252	[R].LYLINSPVVR.[A]		0	1	1173.7		P57721; Q15366; Q15365	[R].QMSGAQIK.[I]		0	4	862.445
Q9H5Q4	[K].LYLIQMIPR.[Q]		0	2	1146.67		Q8N1F7	[K].QMTDVLLTPATDALK.[N]		0	1	1616.86
P33176	[K].LYLVDLAGSEK.[V]		0	2	1207.66		P62847	[K].QMVIDVLHPGK.[A]		0	3	1236.68
Q9Y4E8	[K].LYNLLLLR.[M]		0	2	1017.65		P02768	[K].QNCELFEQLGEYK.[F]	1xCarbamidomethyl [C3]	0	1	1657.75
Q5RKV6	[R].LYPVLQQSLVR.[A]		0	1	1315.77		Q15459	[R].QNEINNPK.[F]		0	3	956.48
O14818	[R].LYQTDPSGTYHAWK.[A]		0	3	1666.79		Q99961	[K].QNFIDPLQNLCEK.[D]	1xCarbamidomethyl [C11]	0	1	1618.79
P17812	[K].IYQYVINK.[E]		0	1	1040.58		P02545	[R].QNGDDPLLTYR.[F]		0	1	1291.63
P53396	[K].LYRPGSVAYVSR.[S]		0	1	1367.74		Q14204	[R].QNLDALLNQLK.[S]		0	1	1269.72
P22102	[R].IYSHSLLPVLR.[S]		0	3	1297.76		P05787	[R].QLYEEEIR.[E]		0	1	1079.54
P26639	[R].IYGISFPDPK.[M]		0	3	1136.6		P49588	[K].QIWQNLGLDDTK.[I]		0	1	1430.73
O75083	[R].LYSILGTTLK.[D]		0	1	1108.66		Q99873	[K].QLVTNACLIK.[E]	1xCarbamidomethyl [C7]	0	2	1159.65
P62136; P36873	[R].IYGFYDECK.[R]	1xCarbamidomethyl [C8]	0	2	1194.51		Q5QJE6	[K].QIVGTPVNSEDSDTR.[Q]		0	1	1617.77
P11586	[K].IYGADDIELLPEAQHK.[A]		0	1	1811.92		Q00610	[K].QLPLVKPYLR.[S]		0	1	1226.76
Q01780	[K].LYCNVDSNK.[Q]	1xCarbamidomethyl [C3]	0	1	1112.5		P60228	[K].QLQAETEPIVK.[M]		0	1	1255.69
P08758	[R].LYDAYELK.[H]		0	1	1014.51		Q8N1G4	[R].QLQLEAEEQR.[K]		0	1	1243.63
P62750	[K].LYDIDVAK.[V]		0	2	936.504		P39748	[K].QLQQAQAAGAEQEVEK.[F]		0	1	1727.86
O60884	[K].LYDILGVPPGASENELK.[K]		0	1	1814.95		Q9UI12	[K].QLQSEQPQTAAAR.[S]		0	1	1427.72
O75643	[R].LYDLNHNEIGELIR.[M]		0	1	1698.88		P55060	[K].QLSDAISIIGR.[E]		0	1	1172.66
Q9Y3F4	[R].IYDLNKPEAEPK.[E]		0	1	1416.74		O95816	[R].QISDGEREELNLTANR.[L]		1	1	1844.91
O00231	[K].LYDNLLEQNLIR.[V]		0	1	1503.82		O75937	[R].QLSILVHPDK.[N]		0	1	1149.66
O43684	[R].LYDVPANSMR.[L]		0	1	1165.57		O95782	[K].QLSLPQQEAQK.[I]		0	1	1269.68
P78346	[R].LYDVVAVFPK.[T]		0	1	1150.65		P16150	[R].QGSLAMEELK.[S]		0	1	1105.56
Q9HB71	[K].IYEDGDDDMK.[R]		0	1	1200.47		P31689	[K].QISQAYEVLSDAK.[K]		0	1	1451.74
Q9HB71	[K].IYEDGDDDMK.[R]	1xOxidation [M9]	0	2	1216.47		P04792	[R].QLSSGVSEIR.[H]		0	1	1075.57
Q9HB71	[K].IYEDGDDDMKR.[T]		1	1	1356.57		Q92900	[R].QITAQQINK.[L]		0	1	1043.58
Q8WWY3	[R].IYEYVESR.[M]		0	1	1058.52		Q9UNM6	[R].QLTFEEIAK.[S]		0	1	1078.58
P20042	[R].LYFLQCETCHSR.[C]	2xCarbamidomethyl [C6; C9]	0	1	1613.72		Q13162	[R].QITLNDLPVGR.[S]		0	1	1225.69
P14625	[K].IYFMAGSSR.[K]		0	1	1031.5		P78527	[K].QITPQQQEK.[S]		0	2	1099.57
P17812	[K].LYGDADYLEER.[H]		0	1	1343.61		P67775; P60510	[R].QITQVYGFYDECLR.[K]	1xCarbamidomethyl [C12]	0	1	1791.84
P55010	[R].MDEISDHAK.[V]		0	1	1045.46		P50990	[K].QITSYGETCPGLEQYAIK.[K]	1xCarbamidomethyl [C9]	0	1	2057.98
O15042	[K].LYSILQGDSPTK.[W]		0	1	1321.7		Q06830; P32119	[R].QITVNDLPVGR.[S]		0	3	1211.67
P30086	[K].LYTLVLTDPDAPSR.[K]		0	4	1560.83		O75533	[R].QLVDTTVELANK.[V]		0	1	1330.72
P55884	[K].MAQELYMEQK.[N]		0	1	1270.58		Q12888	[K].QLSSDAEAQK.[L]		0	1	1076.52
O14980	[R].MAQEVLTHLK.[E]		0	2	1169.63		Q15691	[R].QGQETAVAPSLVAPALNKPK.[K]		0	1	2019.12
Q16204	[K].MAQYLEEER.[H]		0	1	1168.53		Q04323	[R].QGQELSAAR.[Q]		0	1	959.49
Q96T88	[K].MASATSSSQR.[D]		0	2	1025.47		P30040	[K].QGQDNLSSVK.[E]		0	1	1075.54
Q9H910	[R].MASNIFGPTEEPQNIPK.[R]		0	2	1872.92		Q8TDN6	[K].QDLYMWLSNSPHGPSAK.[F]		0	1	1930.91
Q9UK76	[K].MASNIFGTPEENQASWAK.[S]		0	1	1980.91		Q6P2E9	[K].QDPDVPFWR.[F]		0	1	1159.55
Q96EE3	[R].MATCSSDQSVK.[V]	1xCarbamidomethyl [C4]	0	2	1213.52		P50502	[K].QDPSVLHTEEMR.[F]		0	3	1441.67
P62753	[R].MATEVAADALGEEWK.[G]		0	1	1620.76		O60264	[R].QDSINAYNEPNSTK.[F]		0	1	1580.72
P78527	[K].MAVLALLAK.[I]		0	1	929.585		Q9Y4E8	[R].QDTFSGTGFFPLDR.[E]		0	1	1587.74
P46060	[R].MAVQDAVDALMQK.[A]		0	1	1419.7		Q9BXY0	[K].QDTYGDIYNFPIHAFDK.[A]		0	1	2043.94
Q9BXL5	[K].MCQEAAVPK.[I]	1xCarbamidomethyl [C2]	0	2	1033.48		P08670	[R].QDVDNASLAR.[L]		0	1	1088.53
P13667	[K].MDATANDVPSDR.[Y]		0	1	1291.56		Q15029	[K].QDVVLNYPM.[-]		0	1	1078.52
P30101	[K].MDATANDVPSPYEVR.[G]		0	1	1664.76		Q9Y490	[R].QEDVIATANLSR.[KR]		0	1	1316.68
P21333	[K].MDCQECPEGYR.[V]	2xCarbamidomethyl [C3; C6]	0	1	1444.53		P50552	[K].QEEASGGPTAPK.[A]		0	1	1171.56
Q9Y6A5	[K].MDDPNFIPFGGDTK.[S]		0	1	1553.69		O43768	[K].QEEENPAEETGEEK.[Q]		0	1	1618.67
Q03252	[K].MAQALEELR.[S]		0	2	1060.55		P54727	[K].QEKPAEKPAETPVATSPTATDSTSGDSSR.[S]		0	1	2945.4
P21333	[R].LYSVSYLLK.[D]		0	1	1085.62		Q9HAF1	[K].QELAETLANLER.[Q]		0	1	1386.72
O43707	[R].MAPYQGPDAVPGALDYK.[S]		0	1	1792.86		P07602	[K].QEILAALEK.[G]		0	1	1014.58
Q99856	[K].MALVADEQQR.[L]		0	2	1160.57		P12956	[K].QELLEALTK.[H]		0	2	1044.59
P62899	[K].LYTLVTYVPVTTFK.[N]		0	1	1644.92		P50552	[K].QELLEEVK.[K]		0	1	987.536
Q07955	[R].IYVGNLPPDIR.[T]		0	6	1256.7		O94888	[K].QEILVEPEPLFGAPK.[R]		0	1	1666.91
Q13242	[R].IYVGNLPTDVR.[E]		0	1	1246.68		Q9UMS4	[R].QELSHALYQHDAACR.[V]	1xCarbamidomethyl [C14]	0	3	1798.83
P14868	[K].IYVISLAEPR.[L]		0	1	1160.67		P09651	[K].QEMASASSSQR.[G]		0	1	1181.52
Q9H8Y8	[K].LYVYNTDTDNCR.[E]	1xCarbamidomethyl [C11]	0	1	1533.66		P41091	[R].QDLTTLDVTK.[L]		0	1	1133.6
Q8IYB3	[K].MAAADSVQQR.[R]		0	2	1076.52		P61204	[K].QDLPNAMNAAEITDK.[L]		0	1	1630.77
P14866	[K].MAAAGGGGGGGR.[Y]		0	5	918.421		P34932	[K].QDLPALEEKPR.[N]		0	1	1295.7
P57740	[R].MAEDELFNR.[Y]		0	1	1124.5		O60610	[K].QDLEAEVSQLTGEVAK.[L]		0	1	1716.87
Q96I99	[R].MAENLGFVGPLK.[S]		0	1	1275.68		P53992	[K].QAQVPLAAVIKPLAR.[L]		0	1	1574.97
Q6YP21	[R].MAGATPVFIPLR.[S]		0	1	1272.71		P23526	[K].QAQYLGMSCDGPFKPDHYR.[Y]	1xCarbamidomethyl [C9]	0	2	2270.01
Q8WXA9	[R].MAGDETQPTR.[F]		0	1	1105.49		P24539	[K].QASIQHIQNAIDTEK.[S]		0	1	1695.87
P30153	[R].MAGDPVANVR.[F]		0	1	1029.51		P51148	[R].QASPNIVIALAGNK.[A]		0	1	1395.8
P31150	[R].MAGTAFDFENMK.[R]		0	2	1361.59		P41091	[R].QATINIGTIGHVAHGK.[S]		0	1	1616.89
Q13263	[K].MAILQIMK.[E]		0	2	947.542		P07108	[K].QATVGDINTERPGMLDFTGK.[A]		0	1	2150.05
O96008	[K].MAIQTQQSK.[F]		0	2	1034.53		P46782	[R].QAVDVSPLR.[R]		0	1	984.547
Q9UQ35	[R].MAPALSGANLTSPR.[V]		0	1	1385.72		Q99471	[K].QAVMEMMSQK.[I]		0	1	1182.53
Q9UBU9	[K].ILNLSGNELK.[S]		0	1	1100.63		Q99961	[R].QAVQILDELAEK.[L]		0	1	1356.74
O75643	[R].MLLQSSEGR.[C]		0	1	1020.51		Q14683	[K].QEMNTLQQK.[L]		0	1	1119.55
P42704	[K].MLNGLEDSIGLSK.[M]		0	1	1376.71		P38646	[R].QAVTNPNNTFYATK.[R]		0	1	1568.77
O15131; O60684	[R].NAVWALSNLCR.[G]	1xCarbamidomethyl [C10]	0	2	1303.66		Q99460	[K].QCVENADLPEGEK.[K]	1xCarbamidomethyl [C2]	0	1	1488.66
Q9Y2R9	[K].NCEPMIGLVPILK.[G]	1xCarbamidomethyl [C2]	0	2	1483.8		Q9NR30	[K].QDAQSLHGDIPQK.[Q]		0	1	1436.71
P53992	[R].NCETDTLINYMAK.[F]	1xCarbamidomethyl [C2]	0	1	1572.7		P78527	[K].QDAQVVLYR.[S]		0	1	1091.58
Q9Y490	[K].NCGQMSEIEAK.[V]	1xCarbamidomethyl [C2]	0	1	1266.55		P04792	[R].QDEHGYISR.[C]		0	2	1104.51
O14964	[K].NCGQTVHDEVANK.[Q]	1xCarbamidomethyl [C2]	0	1	1471.66		P14324	[K].QDFVQHFSQIVR.[V]		0	1	1503.77
Q13868	[R].NCIISLVTQR.[M]	1xCarbamidomethyl [C2]	0	1	1203.65		Q7L014	[R].QDGGQNESFK.[R]		0	1	1109.49
P11908	[K].NCIIVSPDAGGAK.[R]	1xCarbamidomethyl [C2]	0	1	1301.65		Q14980	[R].QDHAQQLATAAEER.[E]		0	1	1567.75
P61247	[K].NCLTNFHGMDLTR.[D]	1xCarbamidomethyl [C2]	0	3	1578.72		Q01844	[R].QDHPSSMGVYGQESGGFSGPGENR.[S]		0	1	2480.05
P62241	[K].NCIVLIDSTPYR.[Q]	1xCarbamidomethyl [C2]	0	1	1450.74		P07355	[R].QDIAFAYQR.[R]		0	1	1111.55
Q04917	[K].NCNDFQYESK.[V]	1xCarbamidomethyl [C2]	0	1	1304.52		P25789	[K].QAYTQFGGK.[R]		0	2	999.489
Q13838	[K].NCPHIVVGTPGR.[I]	1xCarbamidomethyl [C2]	0	3	1306.67		Q9UJZ1	[K].QAQILASEAEK.[A]		0	2	1187.63
O00148	[K].NCPHVVVGTPGR.[I]	1xCarbamidomethyl [C2]	0	1	1292.65		P22626	[R].QEMQEVQSSR.[S]		0	2	1221.55
Q9Y5J1	[K].NCQHANAERPTVAR.[I]	1xCarbamidomethyl [C2]	0	3	1623.78		P51991	[K].QEMQSAGSQR.[G]		0	1	1121.5
P61981	[K].NCSETQYESK.[V]	1xCarbamidomethyl [C2]	0	1	1245.51		Q14444	[R].QFMAETQFTSGEK.[E]		0	1	1503.68
P60891	[R].NCTIVSPDAGGAK.[R]	1xCarbamidomethyl [C2]	0	1	1289.62		P14868	[K].QFPCEPFK.[F]	1xCarbamidomethyl [C4]	0	2	1052.49
P38646	[K].NAVITVPAYFNDSQR.[Q]		0	1	1694.85		Q9NR50	[K].QFSSASSQQGQEEK.[E]		0	1	1540.69
P23193	[K].NCTYTQVQTR.[S]	1xCarbamidomethyl [C2]	0	2	1270.58		Q08257	[K].QGAAIGIPYFTAYR.[A]		0	1	1527.8
P34932	[K].NAVEEYVYEMR.[D]		0	1	1402.63		Q15365	[R].QGANINEIR.[Q]		0	2	1014.53
Q96QC0	[K].NASTVVVSDK.[Y]		0	1	1019.54		P32929	[K].QGAPGQHSGFEYSR.[S]		0	1	1520.69
Q9BT78	[R].NAAQVLVGIPLETGQK.[Q]		0	1	1637.92		Q9NRX4	[K].QGCDCECLGGGR.[I]	3xCarbamidomethyl [C3; C5; C7]	0	1	1368.51
Q9Y3B4	[K].NACDHLSGFNVCNR.[Y]	2xCarbamidomethyl [C3; C12]	0	1	1663.71		Q9P2J5	[R].QGDNCDSIIR.[R]	1xCarbamidomethyl [C5]	0	1	1177.53
P14550	[K].NADGTICYDSTHYK.[E]	1xCarbamidomethyl [C7]	0	2	1644.7		Q9Y3F4	[R].QGDTGDWIGTFLGHK.[G]		0	3	1631.78
Q12906	[R].NADHSMNYQYR.[-]		0	3	1398.59		Q9UHX1	[K].QGEEEDAEIIVK.[I]		0	1	1359.66
O95782	[R].NADVELQQR.[A]		0	1	1072.54		O14744	[K].QGFDFLCMPVFHPR.[F]	1xCarbamidomethyl [C7]	0	1	1750.82
Q9NZ63	[K].NAEDCLYELPENIR.[V]	1xCarbamidomethyl [C5]	0	1	1735.8		P52272	[K].QGGGGGGGSVPGIER.[M]		0	1	1284.63
P10809	[K].NAGVEGSLIVEK.[I]		0	1	1215.66		Q06830	[K].QGGLGPMNIPLVSDPK.[R]		0	3	1622.86
P09661	[K].NAIANASTLAEVER.[L]		0	1	1458.75		Q15637	[K].QGIETPEDQNDLRK.[M]		1	1	1642.8
P0DMV9	[K].NALESYAFNMK.[S]		0	1	1287.6		Q8N163	[K].QGILGAQPQLIFQPHR.[I]		0	1	1803
P0DMV9	[K].NALESYAFNMK.[S]	1xOxidation [M10]	0	1	1303.6		Q99798	[K].QGLLPLTFADPADYNK.[I]		0	2	1762.9
Q9GZT3	[R].NALQQENHIIDGVK.[V]		0	1	1578.82		P02647	[R].QGLLPVLESFK.[V]		0	4	1230.71
P31930	[R].NALVSHLDGTTPVCEDIGR.[S]	1xCarbamidomethyl [C14]	0	1	2054		Q9H9B4	[R].QGIVPPGLTENELWR.[A]		0	1	1708.9
P55036	[R].NAMGSLASQATK.[D]		0	1	1178.58		P23246	[K].QGPGPGGPK.[G]		0	9	794.416
Q92616	[K].NAPNDASYDAVR.[Q]		0	1	1292.59		Q15459	[R].QFLTQLMQK.[E]		0	1	1136.61
Q99615	[K].NAQAQQEFK.[N]		0	1	1063.52		Q16630	[K].QFLSQFEMQSR.[K]		0	2	1400.66
Q9UKX7	[K].NATMPVTMLIR.[V]		0	2	1246.66		Q7KZF4	[K].QFLPFLQR.[A]		0	1	1048.59
P78406	[R].NAAEELKPR.[N]		0	1	1027.55		P78527	[R].QFINLMLPMK.[E]		0	2	1234.67
Q96T88	[R].NDASEVVLAGER.[L]		0	1	1259.62		Q9BUJ2	[K].QENESGYER.[R]		0	1	1111.47
P63208	[K].NDFTEEEEAQVR.[K]		0	1	1466.64		P29692	[R].QENGASVILR.[D]		0	4	1086.59
Q9NR30	[K].NEEPSEEEIDAPKPK.[K]		0	2	1711.8		P36969	[K].QEPGSNEEIK.[E]		0	1	1130.53
P21980	[R].NEFGEIQGDK.[S]		0	1	1136.52		P49327	[R].QEPLLIGSTK.[S]		0	2	1085.62
Q9Y5B9	[R].NEGNIFPNPEATFVK.[E]		0	1	1676.83		P61586	[K].QEPVKPEEGR.[D]		0	2	1168.6
P67809	[K].NEGSESAPEGQAQQR.[R]		0	1	1587.7		P12270	[K].QEQIINTMTQDLR.[G]		0	1	1589.8
O15371	[K].NEIASVAYR.[Y]		0	1	1022.53		O60664	[R].QEQSYFVR.[L]		0	1	1056.51
P78527	[R].NELEIPGQYDGR.[G]		0	1	1390.66		Q9H307	[K].QESTVATER.[Q]		0	1	1020.5
P11021	[R].NELESYAYSLK.[N]		0	2	1316.64		Q9UHX1	[K].QESTVMVLR.[N]		0	1	1062.56
P26639	[R].NELSGALTGLTR.[V]		0	1	1231.66		P22626	[R].QEMQEVQSSR.[S]	1xOxidation [M3]	0	1	1237.55
Q9UN37	[R].NENESEAAR.[R]		0	1	1019.44		O75400	[K].QETVADFTPK.[K]		0	1	1135.56
Q13451	[R].NEPFVFSLGK.[G]		0	1	1137.59		P30876	[K].QEVPIIIVFR.[A]		0	2	1213.73
P51148	[K].NEPQNATGAPGR.[N]		0	1	1211.58		P60709	[K].QEYDESGPSIVHR.[K]		0	4	1516.7
P24752	[R].NEQDAYAINSYTR.[S]		0	1	1544.7		O60832	[K].QEYVDYSESAK.[K]		0	1	1318.58
Q14152	[K].NETDEDGWTTVR.[R]		0	1	1422.61		Q99460	[R].QFAALVASK.[V]		0	1	934.536
Q8WUM0	[K].NETIAQEDK.[I]		0	1	1047.5		O43707	[R].QFASQANVVGPWIQTK.[M]		0	1	1773.93
P09622	[K].NETLGGTCLNVGCIPSK.[A]	2xCarbamidomethyl [C8; C13]	0	1	1819.87		P38919	[K].QFFVAVER.[E]		0	1	995.531
P43243	[K].NEENTEPGAESSENADDPNK.[D]		0	1	2146.86		Q9Y6H1	[K].QFLECAQNQGDIK.[L]	1xCarbamidomethyl [C5]	0	1	1550.73
Q99459	[K].NDFEIVLPENAEK.[E]		0	1	1517.75		P22314	[R].QFLFRPWDVTK.[L]		0	1	1436.77
P35237	[K].NEEKPVQMMFK.[Q]		0	1	1380.67		Q9H9Y6	[K].QFLGYVPIMVK.[S]		0	1	1294.72
Q9Y2Q3	[R].NEDITEPQSILAAAEK.[A]		0	1	1728.87		P63244	[K].QEVISTSSK.[A]		0	3	978.51
O60763	[R].NDGVLLLQALTR.[S]		0	2	1312.76		Q9NTZ6	[R].LQGLPIVAGTMDIR.[H]		0	1	1483.83
P51665	[K].NDIAINELMK.[R]		0	1	1160.6		P09651	[R].NQGGYGGSSSSSSYGSGR.[R]		0	1	1694.7
Q7KZF4	[R].NDIASHPPVEGSYAPR.[R]		0	2	1709.82		P62191	[R].NQEQMKPLEEK.[Q]		0	1	1373.67
O43324	[K].NDIHTLLK.[D]		0	1	953.541		P50579	[K].NFDVGHVPIR.[L]		0	1	1153.61
P21333; Q14315	[RK].NDNDTFTVK.[Y]		0	1	1053.48		Q9UI26	[K].NFEDSSPETLEAHK.[I]		0	1	1603.72
Q9NWH9	[K].NDNGASGQTSESIK.[K]		0	1	1407.63		P07237	[K].NFEDVAFDEK.[K]		0	1	1213.54
O60502	[K].NDNQILSEIVEAK.[M]		0	1	1472.76		P22234	[K].NFEWVAER.[V]		0	1	1050.5
Q9ULV4	[K].NDQCYDDIR.[V]	1xCarbamidomethyl [C4]	0	3	1198.48		P12259	[K].NFFNPPIISR.[F]		0	1	1204.65
Q9BR76	[K].NDQCYEDIR.[V]	1xCarbamidomethyl [C4]	0	1	1212.49		Q15393	[K].NFGDQPDIR.[C]		0	5	1061.5
P14866	[K].NDQDTWDYTNPNLSGQGDPGSNPNK.[R]		0	1	2734.16		P11940	[K].NFGEDMDDER.[L]		0	2	1227.46
Q8TEQ6	[R].NDSQHLFIEPR.[T]		0	1	1355.67		P62424	[K].NFGIGQDIQPK.[R]		0	1	1216.63
Q5VZL5	[R].NDVFYLQPER.[S]		0	1	1280.63		Q96FJ2; P63167	[R].NFGSYVTHETK.[H]		0	3	1282.61
Q13492	[K].NDVNWSQPGEK.[K]		0	1	1273.58		Q1KMD3	[R].NFILDQCNVYNSGQR.[R]	1xCarbamidomethyl [C7]	0	1	1827.84
P13796	[R].NEALIALLR.[E]		0	2	1012.61		Q00839	[R].NFILDQTNVSAAAQR.[R]		0	3	1647.84
Q9Y5B9	[K].NEDEEEEEEEK.[D]		0	1	1408.52		P35579	[K].NFINNPLAQADWAAK.[K]		0	1	1672.84
Q14103	[K].NEEDEGHSNSSPR.[H]		0	6	1457.59		Q08211	[K].NFLYAWCGK.[R]	1xCarbamidomethyl [C7]	0	3	1158.54
P18085	[K].MLLVDELR.[D]		0	1	988.55		O43583	[K].NFPNEFAK.[L]		0	1	966.468
P22314	[K].MYPIDFEK.[D]		0	4	1042.49		P37802	[R].NFSDNQLQEGK.[N]		0	2	1279.59
P78527	[R].MYAALGDPK.[A]		0	1	965.476		P46459	[K].NFSGAELEGLVR.[A]		0	1	1291.66
Q96ST2	[K].MNEAAEEDR.[Q]		0	1	1064.43		P43246	[K].NFSTVDIQK.[N]		0	1	1051.54
Q13310; P11940	[K].MNGMLLNDR.[K]		0	2	1063.5		P34932	[R].NFTTEQVTAMLLSK.[L]		0	1	1582.81
Q15050	[K].MNSGPPGLGGK.[R]		0	1	1014.5		P54725	[K].NFVVVMVTK.[T]		0	1	1036.59
P02100	[K].MNVEEAGGEALGR.[L]		0	1	1332.62		P31153	[K].NFDLRPGVIVR.[D]		0	2	1285.74
P17980	[K].MNVSPDVNYEELAR.[C]		0	1	1636.76		P54727	[K].NFVVVMVTKPK.[A]		0	1	1261.73
Q9Y324	[R].MPDDYGAPR.[F]		0	2	1021.44		Q16795	[K].NFDFEDVFVK.[I]		0	1	1259.59
P57740	[K].MPLDDLDREDEVR.[L]		1	1	1602.74		A0AVT1	[K].NFALLGVGTSK.[E]		0	1	1106.62
P28838	[R].MPLFEHYTR.[Q]		0	2	1193.58		P35520	[K].NEIPNSHILDQYR.[N]		0	1	1598.79
Q9Y520; P48634	[R].MPPPANLPSLK.[SA]		0	1	1164.64		P26639	[R].NELSGALTGLTR.[V]		0	1	1231.66
P09211	[-].MPPYTVVYFPVR.[G]		0	1	1468.77		Q9UN37	[R].NENESEAAR.[R]		0	1	1019.44
P33993	[K].MQEHSDQVPVGNIPR.[S]		0	1	1706.83		Q13451	[R].NEPFVFSLGK.[G]		0	1	1137.59
P22087	[K].MQQENMKPQEQLTLEPYER.[D]		0	1	2392.13		P51148	[K].NEPQNATGAPGR.[N]		0	1	1211.58
Q9UNE7	[K].MQQHEQALADCR.[R]	1xCarbamidomethyl [C11]	0	1	1486.65		P24752	[R].NEQDAYAINSYTR.[S]		0	1	1544.7
P43246	[K].MQSTLISAAR.[D]		0	1	1077.57		Q9UJU6	[R].NEQESAVHPR.[E]		0	1	1166.55
O95757	[K].MQVDQEEGHQK.[C]		0	1	1328.59		Q14008	[K].NESELEAHLCR.[M]	1xCarbamidomethyl [C10]	0	1	1357.62
Q9H307	[K].MNALFEGR.[R]		0	1	937.456		Q9H6Z4	[K].NESSNASEEEACEK.[K]	1xCarbamidomethyl [C12]	0	1	1583.61
P34932	[K].MQVDQEEPHVEEQQQQTPAENK.[A]		0	1	2622.17		Q14152	[K].NETDEDGWTTVR.[R]		0	1	1422.61
Q99832	[-].MMPTPVILLK.[E]		0	1	1142.67		Q8WUM0	[K].NETIAQEDK.[I]		0	1	1047.5
Q99497	[K].MMNGGHYTYSENR.[V]		0	3	1559.64		P09622	[K].NETLGGTCLNVGCIPSK.[A]	2xCarbamidomethyl [C8; C13]	0	1	1819.87
P13796	[K].MINLSVPDTIDER.[TA]		0	2	1502.75		Q8NI27	[K].NETYNSHPLLVK.[V]		0	1	1414.73
Q15287	[R].MLPPPPMWR.[R]		0	2	1124.57		P56192	[K].NEVAAEVAK.[L]		0	3	930.489
Q9NYH9	[K].MLQGESAEAFVAK.[H]		0	1	1380.68		P08397	[K].NEVDLVVHSLK.[D]		0	2	1252.69
Q9BWJ5	[K].MLQPCGPPADKPEEN.[-]	1xCarbamidomethyl [C5]	0	1	1682.75		P47897	[K].NEVDMQVLHLLGPK.[L]		0	1	1592.85
Q9Y3T9	[R].MLQPSSSPLWGK.[L]		0	1	1330.68		O95232	[K].NEVNGTSEDIK.[S]		0	1	1205.56
Q13952	[K].MISAEAPVLFAK.[A]		0	1	1276.7		Q9BXY0	[R].NEYSLTGLCNR.[S]	1xCarbamidomethyl [C9]	0	1	1326.61
Q03701	[K].MLSALLTGVNR.[A]		0	1	1174.66		P26368	[K].NFAFLEFR.[S]		0	2	1043.53
Q04637	[K].MLTEAIMHDCVVK.[L]	1xCarbamidomethyl [C10]	0	1	1546.74		P08758	[K].NFATSLYSMIK.[G]		0	1	1274.64
Q13263	[K].MIVDPVEPHGEMK.[F]		0	1	1481.71		Q15424	[R].NFWVSGLSSTTR.[A]		0	2	1354.67
P48643	[K].MLVIEQCK.[N]	1xCarbamidomethyl [C7]	0	2	1020.52		P17844	[K].NFYQEHPDLAR.[R]		0	3	1389.65
O00410	[R].MLVQCMQDQEHPSIR.[T]	1xCarbamidomethyl [C5]	0	1	1871.86		Q92841	[K].NFYVEHPEVAR.[L]		0	2	1360.66
P40227	[K].MLVSGAGDIK.[L]		0	1	990.529		P51659	[K].NHPMTPEAVK.[A]		0	1	1123.56
Q14697	[K].MMDYLQGSGETPQTDVR.[W]		0	1	1927.85		P61244	[K].NHTHQQDIDDLK.[R]		0	1	1463.69
Q96KP4	[R].MMEVAAADVK.[Q]		0	1	1064.51		Q14978	[K].NKPGPYSSVPPPSAPPPK.[K]		0	3	1816.96
Q08J23	[R].MMGLEVLGEK.[K]		0	1	1106.56		P31948	[R].NKPSDLGTK.[L]		0	5	959.516
Q99497	[K].MMNGGHYTYSENR.[V]	1xOxidation [M]	0	2	1575.63		P12270	[R].NIAIQSQFTR.[T]		0	1	1177.63
P02787	[K].MYLGYEYVTAIR.[N]	1xOxidation [M1]	0	1	1494.73		P12004	[R].NLAMGVNLTSMSK.[I]	1xOxidation [M4]	0	1	1381.68
Q9Y5S9	[R].MREDYDSVEQDGDEPGPQR.[S]		1	1	2222.93		O60506	[R].NLANTVTEEILEK.[A]		0	1	1473.78
Q9Y221	[-].MRPLTEEETR.[V]		0	1	1261.62		Q9BXP5	[R].NIAPNISR.[A]		0	1	884.495
Q9NVP1	[K].MVNDAEPDTK.[K]		0	1	1119.5		O43390	[R].NLATTVTEEILEK.[S]		0	1	1460.78
P11142	[R].MVNHFIAEFK.[R]		0	1	1235.62		Q14152	[K].NICQQVNIK.[S]	1xCarbamidomethyl [C3]	0	1	1116.58
P52272	[R].MVPAGMGAGLER.[M]		0	6	1188.59		P30153	[R].NLCSDDTPMVR.[R]	1xCarbamidomethyl [C3]	0	1	1307.57
P56385	[-].MVPPVQVSPLIK.[L]		0	2	1307.78		P45973	[K].NLDCPELISEFMK.[K]	1xCarbamidomethyl [C4]	0	1	1595.74
P49368	[K].MVQFEENGR.[K]		0	3	1109.5		P11940	[K].NLDDGIDDER.[L]		0	2	1161.5
O43707	[K].MVSDINNGWQHLEQAEK.[G]		0	1	1998.93		P61353	[K].NIDDGTSDRPYSHALVAGIDR.[Y]		0	3	2272.1
Q8N1G4	[K].MVSGCQTR.[S]	1xCarbamidomethyl [C5]	0	2	938.418		Q4VC31	[K].NLDDLTLLK.[Q]		0	2	1044.59
P01023	[K].MVSGFIPLKPTVK.[M]		0	1	1416.83		Q13310	[K].NLDDTIDDEK.[L]		0	1	1177.52
P19367	[K].MVSGMYLGELVR.[L]		0	1	1354.69		P06493	[K].NLDENGLDLLSK.[M]		0	2	1330.68
Q8NBF2	[K].MVSVLPIFR.[S]		0	1	1061.62		Q9Y3I0	[R].NLDFQDVLDK.[L]		0	2	1206.6
P69891	[K].MVTAVASALSSR.[Y]		0	1	1192.64		Q9BQE3; P68366	[R].NLDIERPTYTNLNR.[L]		0	1	1718.88
P69892	[K].MVTGVASALSSR.[Y]		0	1	1178.62		Q15428	[K].NHLGSYECK.[L]	1xCarbamidomethyl [C8]	0	3	1107.49
P07195	[K].MVVESAYEVIK.[L]		0	2	1267.66		Q14683	[K].NHEMEEIR.[K]		0	1	1057.47
Q9BXJ9	[K].MVYYLDPSSQK.[R]		0	1	1330.63		Q9UNE7	[R].NHEGDEDDSHVR.[A]		0	2	1409.57
P08621	[K].MWDPHNDPNAQGDAFK.[T]		0	1	1842.79		P35580	[K].NHEAQIQDMR.[Q]		0	2	1241.57
Q96AE4	[K].MVMIQDGPQNTGADKPLR.[I]		0	1	1970.98		Q7L014	[K].NFYVEVPELAK.[M]		0	1	1308.68
P32969	[R].MRPGVACSVSQAQK.[D]	1xCarbamidomethyl [C7]	0	1	1518.75		Q16637	[K].NGDICETSGKPK.[T]	1xCarbamidomethyl [C5]	0	1	1305.61
Q15149	[R].MVEGYQGLR.[C]		0	1	1052.52		Q9Y490	[R].NGDTMEYR.[K]		0	3	985.404
P09874	[K].MVDPEKPQLGMIDR.[W]		0	1	1628.81		O95433	[K].NGETELCMEGR.[G]	1xCarbamidomethyl [C7]	0	1	1295.54
P18206	[K].MSAEINEIIR.[V]		0	1	1175.61		P54819	[K].NGFLLDGFPR.[T]		0	4	1135.59
P23381	[K].MSASDPNSSIFLTDTAK.[Q]		0	1	1784.84		P55735	[R].NGGQILIADLR.[G]		0	1	1169.66
P21333	[K].MSCMDNK.[D]	1xCarbamidomethyl [C3]	0	3	885.326		P21333	[R].NGHVGISFVPK.[E]		0	1	1154.63
Q9UQ35	[R].MSQVPAPVPLMSLR.[T]		0	2	1525.82		Q02978	[K].NGLDVLFK.[V]		0	2	905.509
Q15424	[K].MSSPEDDSDTK.[R]		0	2	1211.47		P26373	[R].NGMVLKPHFHK.[D]		0	1	1307.7
O43290	[K].MSSSDTPLGTVALLQEK.[Q]		0	1	1776.9		P11021	[R].NELESYAYSLK.[N]		0	1	1316.64
P54577	[K].MSSSEEESK.[I]		0	3	1013.41		Q00839	[K].NGQDLGVAFK.[I]		0	2	1048.54
P23193	[R].MTAEEMASDELK.[E]		0	1	1354.59		Q9Y266	[K].NGSLDSPGK.[Q]		0	3	874.426
Q13177	[K].MTDEEIMEK.[L]		0	2	1125.48		P31153	[R].NGTLPWLRPDSK.[T]		0	1	1383.74
P48147	[R].MTELYDYPK.[Y]		0	2	1159.53		Q13242	[R].NGYDYGQCR.[L]	1xCarbamidomethyl [C8]	0	1	1132.45
P18206	[K].MTGLVDEAIDTK.[S]		0	1	1292.64		Q08170	[K].NGYGFVEFDDLR.[D]		0	1	1431.65
P50395	[R].MTGSEFDFEEMK.[R]		0	1	1450.59		Q13247	[K].NGYGFVEFEDSR.[D]		0	1	1419.62
P55036	[K].MTISQQEFGR.[T]		0	1	1196.57		P34932; Q92598	[KR].NHAAPFSK.[V]		0	3	871.442
P55072	[K].MTNGFSGADLTEICQR.[A]	1xCarbamidomethyl [C14]	0	1	1799.81		Q04637	[K].NHDEESLECLCR.[L]	2xCarbamidomethyl [C9; C11]	0	2	1561.64
P00374	[R].MTTTSSVEGK.[Q]		0	1	1040.49		Q12769	[R].NHDGECTAAPTNR.[Q]	1xCarbamidomethyl [C6]	0	1	1442.61
P78347	[K].MVDQLFCK.[K]	1xCarbamidomethyl [C7]	0	2	1040.49		O75607	[R].NHDHQEIAVPVANLK.[L]		0	2	1684.88
P67809	[R].NYQQNYQNSESGEK.[N]		0	1	1688.71		P31939	[K].NGQVIGIGAGQQSR.[I]		0	1	1384.73
Q05D32	[K].LLNILDPK.[K]		0	1	925.572		P78527	[R].NELEIPGQYDGR.[G]		0	1	1390.66
O15397	[K].IINFAPSLLR.[I]		0	1	1143.69		O15371	[K].NEIASVAYR.[Y]		0	2	1022.53
P04908; P0C0S5; P16104	[R].HLQLAIR.[NG]		0	4	850.526		Q08170	[K].NEGVIEFVSYSDMK.[R]		0	1	1617.75
O94906	[K].HLQTGENHTSVDPR.[Q]		0	1	1590.76		P09661	[K].NAIANASTLAEVER.[L]		0	1	1458.75
O15226	[R].HLSTCDGQNPPK.[K]	1xCarbamidomethyl [C5]	0	1	1353.62		P30566	[R].NALDLLLPK.[L]		0	2	996.609
P30048	[K].HLSVNDLPVGR.[S]		0	2	1206.66		P42785	[K].NALDPMSVLLAR.[S]		0	1	1299.71
P62826	[R].HLTGEFEK.[K]		0	3	960.479		P0DMV9; P34931	[K].NALESYAFNMK.[S]		0	2	1287.6
P60900	[R].HITIFSPEGR.[L]		0	3	1156.61		P0DMV9; P34931	[K].NALESYAFNMK.[S]	1xOxidation [M10]	0	1	1303.6
Q96P70	[R].HLQEAEQTK.[N]		0	1	1083.54		Q8N1G4	[R].NALGPGLSPELGPLPALR.[V]		0	1	1772.01
Q15907	[K].HLTYENVER.[W]		0	1	1160.57		P04040	[K].NAIHTFVQSGSHLAAR.[E]		0	1	1708.89
O43852	[R].HLVYESDQNK.[D]		0	2	1232.59		O75643	[R].NALLQLTDSQIADVAR.[F]		0	1	1727.93
P07900	[K].HIYYITGETK.[D]		0	4	1224.63		Q00013	[K].NALLSQNPEK.[F]		0	1	1113.59
Q99598	[K].HMLADVFSVK.[T]		0	1	1146.6		Q9GZT3	[R].NALQQENHIIDGVK.[V]		0	2	1578.82
P04040	[R].HMNGYGSHTFK.[L]		0	1	1278.57		P55036	[R].NAMGSLASQATK.[D]		0	1	1178.58
P33992	[R].HMQLYCDR.[Y]	1xCarbamidomethyl [C6]	0	1	1122.48		Q9H3P7	[K].NANKPLLDEIVPVYR.[R]		0	1	1740.96
P15927	[K].HMSVSSIK.[Q]		0	1	888.461		Q92616	[K].NAPNDASYDAVR.[Q]		0	1	1292.59
O00410	[K].HIVENAVQK.[E]		0	1	1037.57		Q99615	[K].NAQAQQEFK.[N]		0	1	1063.52
O75934	[K].HIQDLNWQR.[K]		0	1	1209.61		Q99460	[K].NASNDIVR.[H]		0	2	888.453
Q9BUJ2	[K].HLPSTEPDPHVVR.[I]		0	1	1483.77		Q96QC0	[K].NASTVVVSDK.[Y]		0	1	1019.54
O76094	[K].HLPSSDSMSLK.[V]		0	2	1201.59		O95757	[K].NAVEEYVYDFR.[D]		0	1	1404.64
Q9H4M9	[R].HLIEQDFPGMR.[I]		0	1	1342.66		Q92598	[K].NAVEEYVYEFR.[D]		0	1	1418.66
Q9BV38	[K].HLLGAEHGDEPR.[H]		0	3	1330.65		P38646	[K].NAVITVPAYFNDSQR.[Q]		0	1	1694.85
P41091	[K].HILILQNK.[I]		0	1	978.609		P10809	[K].NAGVEGSLIVEK.[I]		0	1	1215.66
P62258	[K].HLIPAANTGESK.[V]		0	3	1237.65		Q9Y224	[K].NAEPLINLDVNNPDFK.[A]		0	1	1812.91
Q14204	[K].HLLPVETQR.[F]		0	3	1092.62		Q9NZ63	[K].NAEDCLYELPENIR.[V]	1xCarbamidomethyl [C5]	0	1	1735.8
P53396	[K].HLLVHAPEDK.[K]		0	1	1158.63		P63167	[K].NADMSEEMQQDSVECATQALEK.[Y]	1xCarbamidomethyl [C15]	0	1	2514.04
P15170	[K].HLIVLINK.[M]		0	2	949.619		P69892	[K].MVTGVASALSSR.[Y]		0	1	1178.62
P42229	[R].HILYNEQR.[L]		0	1	1072.55		P07195	[K].MVVESAYEVIK.[L]		0	2	1267.66
P46777	[K].HIMGQNVADYMR.[Y]		0	2	1434.66		Q9BXJ9	[K].MVYYLDPSSQK.[R]		0	1	1330.63
Q9NUQ9	[K].HLNDETTSK.[Q]		0	1	1044.5		P08621	[K].MWDPHNDPNAQGDAFK.[T]		0	1	1842.79
Q14008	[K].HINDSAPEVR.[D]		0	2	1137.56		P17480	[R].MWNDLSEK.[K]		0	1	1022.46
Q15185	[K].HLNEIDLFHCIDPNDSK.[H]	1xCarbamidomethyl [C10]	0	1	2066.96		P61289	[K].MWVQLLIPR.[I]		0	2	1155.67
P35237	[K].HINTWVAEK.[T]		0	1	1097.57		P78527	[R].MYAALGDPK.[A]		0	1	965.476
P54136	[K].HLPDNECIEK.[V]	1xCarbamidomethyl [C7]	0	3	1254.58		P04083	[K].MYGISLCQAILDETK.[G]	1xCarbamidomethyl [C7]	0	2	1741.85
O75390	[K].HLPNDPMFK.[L]		0	3	1098.54		O95782	[R].MYLFYGNK.[T]		0	2	1035.5
P84098	[R].HMYHSLYLK.[V]		0	1	1191.6		P61086	[R].NAVIVALSSK.[S]		0	1	1001.6
Q00796	[K].HNAAFCYK.[L]	1xCarbamidomethyl [C6]	0	1	1010.45		P22314	[K].MYPIDFEK.[D]		0	3	1042.49
P49588	[K].HNDLDDVGK.[D]		0	1	1012.47		Q15029	[K].MYSEIDIK.[V]		0	1	998.486
Q9NZ45	[K].HNEETGDNVGPLIIK.[K]		0	1	1635.83		A0AVT1	[K].MYSIEPADR.[F]		0	1	1081.5
Q9NRN7	[R].HQDVPSQDDSKPTQR.[Q]		0	3	1737.82		Q9NRR5	[R].MYTDIQEPMFSAAR.[E]		0	1	1659.75
Q02878	[R].HQEGEIFDTEK.[E]		0	4	1332.61		P23193	[K].NAAGALDLLK.[E]		0	1	985.568
Q02878	[R].HQEGEIFDTEKEK.[Y]		1	2	1589.74		O95793	[K].NAAIAVLEELK.[K]		0	1	1170.67
Q92922	[R].HQGTFTDEK.[S]		0	2	1062.49		P63151	[K].NAAQFLLSTNDK.[T]		0	2	1321.67
P60709; P68032	[R].HQGVMVGMGQK.[D]		0	6	1171.57		Q9BT78	[R].NAAQVLVGIPLETGQK.[Q]		0	1	1637.92
P60709; P68032	[R].HQGVMVGMGQK.[D]	1xOxidation [M]	0	7	1187.57		Q9Y3B4	[K].NACDHLSGFNVCNR.[Y]	2xCarbamidomethyl [C3; C12]	0	1	1663.71
P60709; P68032	[R].HQGVMVGMGQK.[D]	2xOxidation [M5; M8]	0	3	1203.56		Q12906	[R].NADHSMNYQYR.[-]		0	2	1398.59
Q9Y6E2	[K].HQKPVLTGQR.[F]		0	1	1163.66		Q9BXL5	[K].MYQEISVLQDNSSK.[I]		0	1	1641.78
P26599	[K].HQNVQLPR.[E]		0	2	991.543		P62195	[K].NIDINDVTPNCR.[V]	1xCarbamidomethyl [C11]	0	1	1430.67
P29401	[K].HQPTAIIAK.[T]		0	2	978.573		O60684; P52294	[R].NAVWALSNLCR.[G]	1xCarbamidomethyl [C10]	0	2	1303.66
P35580	[K].HQQLLEEK.[N]		0	1	1024.54		Q9Y2R9	[K].NCEPMIGLVPILK.[G]	1xCarbamidomethyl [C2]	0	1	1483.8
Q6IBS0	[K].HQTLQGLAFPLQPEAQR.[A]		0	1	1934.02		P30043	[R].NDLSPTTVMSEGAR.[N]		0	1	1477.7
Q14980	[R].HQVEQLSSSLK.[Q]		0	1	1255.66		P21333; Q14315	[RK].NDNDTFTVK.[Y]		0	2	1053.48
O43707	[K].HRDYETATLSDIK.[A]		1	2	1548.77		O14497	[K].NDPFVVDCSDK.[L]	1xCarbamidomethyl [C8]	0	1	1295.56
Q8N6M0	[K].HREELEQLK.[L]		1	1	1181.63		O43776	[K].NDPSLPEPK.[C]		0	2	996.5
Q9NQC3	[R].HQAQIDHYLGLANK.[N]		0	1	1607.83		Q9ULV4	[K].NDQCYDDIR.[V]	1xCarbamidomethyl [C4]	0	3	1198.48
P31153	[K].HIGYDDSSK.[G]		0	2	1021.46		Q9BR76	[K].NDQCYEDIR.[V]	1xCarbamidomethyl [C4]	0	2	1212.49
P02768	[R].HPYFYAPELLFFAK.[R]		0	6	1742.89		P14866	[K].NDQDTWDYTNPNLSGQGDPGSNPNK.[R]		0	1	2734.16
P27708	[R].HPQPGAVELAAK.[H]		0	1	1217.66		Q86VP6	[K].NDSMSTTR.[T]		0	2	911.389
P31942	[K].HNGPNDASDGTVR.[L]		0	2	1339.6		P62195	[R].NDSYTLHK.[I]		0	1	977.469
O00233	[R].HNIICLQNDHK.[A]	1xCarbamidomethyl [C5]	0	1	1391.68		P13796	[R].NEALIALLR.[E]		0	2	1012.61
Q14683	[R].HNLLQACK.[M]	1xCarbamidomethyl [C7]	0	1	983.509		Q9Y5B9	[K].NEDEEEEEEEK.[D]		0	1	1408.52
Q9Y5A9	[K].HNMDIGTWDNK.[G]		0	1	1330.58		Q9Y2Q3	[R].NEDITEPQSILAAAEK.[A]		0	1	1728.87
P61158	[R].HNPVFGVMS.[-]		0	1	987.472		P22314	[R].NEEDAAELVALAQAVNAR.[A]		0	2	1883.95
Q92925	[K].HNQLQDGHER.[E]		0	2	1233.57		Q14103	[K].NEEDEGHSNSSPR.[H]		0	8	1457.59
Q9UHD1	[R].HNSEKPPEPVKPEVK.[T]		0	4	1714.91		P43243	[K].NEENTEPGAESSENADDPNK.[D]		0	1	2146.86
Q9NTJ3	[R].HNTAVSQLTK.[A]		0	1	1098.59		Q9NR30	[K].NEEPSEEEIDAPKPK.[K]		0	1	1711.8
Q16576	[K].HPAKPDPSGECNPDLR.[L]	1xCarbamidomethyl [C11]	0	1	1789.83		Q96FV9	[K].NEGCPSFVK.[E]	1xCarbamidomethyl [C4]	0	1	1037.47
P54577	[K].HPDADSLYVEK.[I]		0	2	1273.61		Q9Y5B9	[R].NEGNIFPNPEATFVK.[E]		0	1	1676.83
Q13283	[R].HPDSHQLFIGNLPHEVDK.[S]		0	1	2083.04		P67809	[K].NEGSESAPEGQAQQR.[R]		0	1	1587.7
P23921	[K].HPDYAILAAR.[I]		0	2	1126.6		O43324	[K].NDIHTLLK.[D]		0	2	953.541
P02768	[R].HPDYSVVLLLR.[L]		0	3	1311.74		P19338	[K].NDLAVVDVR.[I]		0	1	1000.54
P62701	[R].HPGSFDVVHVK.[D]		0	2	1221.64		Q7KZF4	[R].NDIASHPPVEGSYAPR.[R]		0	2	1709.82
P30050	[R].HPHDIIDDINSGAVECPAS.[-]	1xCarbamidomethyl [C16]	0	2	2046.92		P51665	[K].NDIAINELMK.[R]		0	2	1160.6
Q09028	[K].HPSKPDPSGECNPDLR.[L]	1xCarbamidomethyl [C11]	0	2	1805.82		O15042	[R].NCGFVAFMNR.[R]	1xCarbamidomethyl [C2]	0	1	1215.54
P16930	[K].HLFTGPVLSK.[H]		0	1	1098.63		Q9Y490	[K].NCGQMSEIEAK.[V]	1xCarbamidomethyl [C2]	0	1	1266.55
Q08211	[K].HLEMNPHFGSHR.[Y]		0	1	1461.68		O14964	[K].NCGQTVHDEVANK.[Q]	1xCarbamidomethyl [C2]	0	1	1471.66
P08238	[K].HLEINPDHPIVETLR.[Q]		0	6	1782.95		Q4VC31	[K].NCIAQTSAVVK.[N]	1xCarbamidomethyl [C2]	0	1	1190.62
Q13620; Q13619	[K].HECGAAFTSK.[L]	1xCarbamidomethyl [C3]	0	2	1107.49		P61247	[K].NCLTNFHGMDLTR.[D]	1xCarbamidomethyl [C2]	0	3	1578.72
P60981	[K].HECQANGPEDLNR.[A]	1xCarbamidomethyl [C3]	0	2	1539.66		P62241	[K].NCIVLIDSTPYR.[Q]	1xCarbamidomethyl [C2]	0	1	1450.74
Q99459	[K].HEDSAIPR.[R]		0	1	924.453		Q04917	[K].NCNDFQYESK.[V]	1xCarbamidomethyl [C2]	0	1	1304.52
P07814	[K].HEELMLGDPCLK.[D]	1xCarbamidomethyl [C10]	0	2	1441.68		Q13838	[K].NCPHIVVGTPGR.[I]	1xCarbamidomethyl [C2]	0	2	1306.67
O14545	[K].HEETECPLR.[L]	1xCarbamidomethyl [C6]	0	2	1170.52		O00148	[K].NCPHVVVGTPGR.[I]	1xCarbamidomethyl [C2]	0	2	1292.65
Q15233	[R].HEHQVMLMR.[Q]		0	3	1180.57		Q9C0C9	[K].NCAQGEGSMAK.[K]	1xCarbamidomethyl [C2]	0	1	1152.48
Q15233	[R].HEHQVMLMR.[Q]	1xOxidation [M8]	0	1	1196.57		Q9Y5J1	[K].NCQHANAERPTVAR.[I]	1xCarbamidomethyl [C2]	0	4	1623.78
P02549	[K].HEIDSYDDR.[F]		0	1	1149.48		P60891	[R].NCTIVSPDAGGAK.[R]	1xCarbamidomethyl [C2]	0	1	1289.62
Q9UQ80	[K].HELLQPFNVLYEK.[E]		0	2	1629.86		P23193	[K].NCTYTQVQTR.[S]	1xCarbamidomethyl [C2]	0	1	1270.58
P23528	[K].HELQANCYEEVK.[D]	1xCarbamidomethyl [C7]	0	2	1519.68		P49720	[K].NCVAIAADR.[R]	1xCarbamidomethyl [C2]	0	2	989.483
P23528	[K].HELQANCYEEVKDR.[C]	1xCarbamidomethyl [C7]	1	4	1790.81		P49720	[K].NCVAIAADRR.[F]	1xCarbamidomethyl [C2]	1	1	1145.58
P52209	[R].HEMLPASLIQAQR.[D]		0	4	1493.79		Q1KMD3	[K].NCVVELNFGQK.[E]	1xCarbamidomethyl [C2]	0	1	1307.64
Q15363	[K].HEQEYMEVR.[E]		0	1	1220.54		P14854	[R].NCWQNYLDFHR.[C]	1xCarbamidomethyl [C2]	0	2	1552.68
P27797	[K].HEQNIDCGGGYVK.[L]	1xCarbamidomethyl [C7]	0	2	1476.65		Q99459	[K].NDFEIVLPENAEK.[E]		0	1	1517.75
Q9Y4E8	[K].HESVEYKPPK.[K]		0	4	1213.62		P63208	[K].NDFTEEEEAQVR.[K]		0	1	1466.64
P18031	[R].HEASDFPCR.[V]	1xCarbamidomethyl [C8]	0	1	1118.47		O60763	[R].NDGVLLLQALTR.[S]		0	1	1312.76
Q69YN4	[K].HETFITSSGK.[S]		0	1	1106.55		P61981	[K].NCSETQYESK.[V]	1xCarbamidomethyl [C2]	0	1	1245.51
P31948	[K].HEANNPQLK.[E]		0	1	1050.53		P07814	[K].NQGGGLSSSGAGEGQGPK.[K]		0	1	1587.74
P12814; O43707	[KR].HEAFESDLAAHQDR.[V]		0	2	1625.73		Q12769	[R].NLDLSWSELK.[K]		0	2	1204.62
O75874	[R].HAYGDQYR.[A]		0	2	1009.45		P12270	[R].NLDVQLLDTK.[R]		0	2	1158.64
P62316	[R].HCNMVLENVK.[E]	1xCarbamidomethyl [C2]	0	3	1243.59		Q92879	[K].NNAVEDR.[K]		0	5	817.38
P62316	[R].HCNMVLENVK.[E]	1xCarbamidomethyl [C2]; 1xOxidation [M4]	0	1	1259.59		P14868	[K].NNAYLAQSPQLYK.[Q]		0	1	1509.77
Q53GS9	[R].HCPYLDTINR.[S]	1xCarbamidomethyl [C2]	0	2	1288.61		Q8NI22	[K].NNDGYIDYAEFAK.[S]		0	2	1519.67
Q9Y4E5	[R].HCQDEHDNEIK.[I]	1xCarbamidomethyl [C2]	0	1	1424.59		P41252	[R].NNDLCYWVPELVR.[E]	1xCarbamidomethyl [C5]	0	1	1677.81
Q14247	[K].HCSQVDSVR.[G]	1xCarbamidomethyl [C2]	0	1	1087.49		Q13451	[K].NNEESPTATVAEQGEDITSK.[K]		0	1	2119.96
P54920	[K].HDAATCFVDAGNAFK.[K]	1xCarbamidomethyl [C6]	0	2	1623.72		P45880	[R].NNFAVGYR.[T]		0	4	940.464
P62993	[R].HDGAFLIR.[E]		0	2	928.5		P07237	[R].NNFEGEVTK.[E]		0	1	1037.49
Q8WVV9	[R].HDGYGSHGPLLPLPSR.[Y]		0	1	1702.87		Q9Y617	[K].NNGGAAAMEK.[L]		0	1	962.436
P62136; P36873	[KR].HDLDLICR.[A]	1xCarbamidomethyl [C7]	0	3	1041.51		Q00610	[R].NNLAGAEELFAR.[K]		0	1	1304.66
P30043	[K].HDLGHFMLR.[C]		0	1	1125.56		P60033	[K].NNLCPSGSNIISNLFK.[E]	1xCarbamidomethyl [C4]	0	2	1777.89
Q99598	[K].HDNFPHNQR.[R]		0	5	1164.53		P17480	[K].NNLPSNDSSK.[F]		0	1	1075.5
Q9NX55	[K].HDSGAADLER.[V]		0	1	1070.49		Q01581	[R].NNLSYDCIGR.[L]	1xCarbamidomethyl [C7]	0	2	1211.55
P31948	[R].HDSPEDVK.[R]		0	2	926.421		O43181	[R].NNMQSGVNNTK.[K]		0	1	1206.55
P17568	[R].HDWDYCEHR.[D]	1xCarbamidomethyl [C6]	0	1	1317.51		O00483	[R].NNPEPWNK.[L]		0	1	998.469
P35579	[K].HEAMITDLEER.[L]		0	1	1343.63		A6NDG6	[K].NNQESDCVSK.[K]	1xCarbamidomethyl [C7]	0	1	1180.49
Q14980	[R].HREELEQSK.[Q]		1	3	1155.58		P52292	[R].NNQGTVNWSVDDIVK.[G]		0	1	1688.82
P78417	[R].HEVININLK.[N]		0	1	1079.62		P00558	[K].NNQITNNQR.[I]		0	2	1101.54
Q969Q0; P83881	[K].HFELGGDK.[K]		0	2	902.437		Q00610	[K].NNRPSEGPLQTR.[L]		0	1	1368.7
P56537	[R].HGLLVPNNTTDQELQHIR.[N]		0	3	2085.08		P43246	[K].NNSFVNEIISR.[I]		0	1	1292.66
Q96PZ0	[K].HGLTEADVGITK.[F]		0	1	1240.65		P39023	[K].NNASTDYDLSDK.[S]		0	2	1342.58
Q9BWD1	[R].HGSNIEAMSK.[L]		0	1	1073.5		Q08J23	[R].NNSGEEFDCAFR.[L]	1xCarbamidomethyl [C9]	0	2	1445.58
P17987	[K].HGSYEDAVHSGALND.[-]		0	4	1571.67		P05023	[K].NMVPQQALVIR.[EGN]		0	1	1268.71
P28074	[R].HGVIVAADSR.[A]		0	1	1024.55		Q9P2J5	[R].NMSYQGFTK.[D]		0	1	1075.49
P46778	[K].HGVVPLATYMR.[I]		0	2	1243.66		P60228	[K].NLYSDDIPHALR.[E]		0	2	1413.71
Q9Y5Q8	[K].HGYAPSDLPVK.[A]		0	1	1183.61		P02545	[K].NIYSEELR.[E]		0	2	1023.51
Q9UII2	[K].HHEEEIVHHK.[K]		0	2	1294.63		P12956	[K].NIYVLQELDNPGAK.[R]		0	1	1573.82
Q92616	[R].HHIETGGGQLPAK.[L]		0	2	1344.7		P02100	[K].NMDNLKPAFAK.[L]		0	3	1248.64
Q12931	[R].HLAEHSPYYEAMK.[K]		0	1	1575.73		P35579	[K].NMDPLNDNIATLLHQSSDK.[F]		0	1	2126.02
Q13200	[R].HLAGEVAK.[E]		0	6	824.462		P35580	[K].NMDPLNDNVATLLHQSSDR.[F]		0	1	2140.01
P55957	[R].HLAQVGDSMDR.[S]		0	1	1228.57		P22626	[R].NMGGPYGGGNYGPGGSGGSGGYGGR.[S]		0	2	2189.91
O60841	[K].HIAVFPCK.[I]	1xCarbamidomethyl [C7]	0	1	971.513		P22626	[R].NMGGPYGGGNYGPGGSGGSGGYGGR.[S]	1xOxidation [M2]	0	3	2205.9
Q9NSD9	[R].HLCAVYYNK.[N]	1xCarbamidomethyl [C3]	0	2	1167.56		O43684	[R].NMGYVQQR.[R]		0	1	995.473
Q9NR45	[R].HLEFSHDQYR.[E]		0	2	1331.61		Q9HD33	[R].NMLLTLEQEAK.[R]		0	2	1289.68
O60832	[K].HGKPTDSTPATWK.[Q]		0	1	1425.71		O95373	[K].NMITQYWPDR.[E]		0	2	1323.62
O60841	[R].HFEATDILVSK.[I]		0	1	1259.66		Q13885; Q9BUF5; P07437; P68371	[KR].NMMAACDPR.[H]	1xCarbamidomethyl [C6]	0	3	1065.43
O43847	[K].HGGSDNASTDCER.[T]	1xCarbamidomethyl [C11]	0	3	1405.54		Q13885; Q9BUF5; P07437; P68371	[KR].NMMAACDPR.[H]	1xCarbamidomethyl [C6]; 1xOxidation [M]	0	3	1081.42
P12268	[R].HGFCGIPITDTGR.[M]	1xCarbamidomethyl [C4]	0	2	1430.68		O75934	[K].NMQLTAGSK.[L]		0	1	949.477
Q13838	[K].HFILDECDK.[M]	1xCarbamidomethyl [C7]	0	1	1176.54		Q08945	[K].NMSGSLYEMVSR.[V]		0	2	1373.62
P78344	[K].HFLPEMLSK.[V]		0	1	1101.58		P49959	[R].NMSIIDAFK.[S]		0	1	1038.53
O43719	[R].HFSEHPSTSK.[M]		0	3	1156.54		P62280	[K].NMSVHLSPCFR.[D]	1xCarbamidomethyl [C9]	0	1	1347.63
P50990	[K].HFSGLEEAVYR.[N]		0	2	1307.64		P13639	[R].NMSVIAHVDHGK.[S]		0	5	1307.65
P78362; Q96SB4	[K].HFTEDIQTR.[Q]		0	2	1146.55		P13639	[R].NMSVIAHVDHGK.[S]	1xOxidation [M2]	0	1	1323.65
P15170	[K].HFTILDAPGHK.[S]		0	2	1235.65		P49790	[K].NMTPGQNR.[E]		0	1	917.426
P06744	[K].HFVALSTNTTK.[V]		0	1	1218.65		P62316	[K].NNTQVLINCR.[N]	1xCarbamidomethyl [C9]	0	2	1231.62
P60981	[K].HFVGMLPEK.[D]		0	3	1057.55		P30084	[K].NNTVGLIQLNRPK.[A]		0	1	1466.84
O00148	[K].HFVLDECDK.[M]	1xCarbamidomethyl [C7]	0	1	1162.52		P18077	[K].NNTVTPGGKPNK.[T]		0	2	1226.65
P78527	[R].HGDLPDIQIK.[H]		0	1	1135.61		Q96AE4	[R].NPPPNADPNMK.[L]		0	3	1194.56
O14737	[K].HGDPGDAAQQEAK.[H]		0	3	1323.59		Q01081	[R].NPQNSSQSADGLR.[C]		0	1	1373.64
Q9H993	[K].HGEEGVEAEK.[K]		0	1	1084.49		Q13428	[R].NPQNSTVLAR.[G]		0	1	1099.59
O94906	[R].HGELWCAVSK.[D]	1xCarbamidomethyl [C6]	0	1	1186.57		O95816	[R].NPQQQESLK.[H]		0	1	1071.54
P18669	[R].HGESAWNLENR.[F]		0	3	1312.6		O60934	[R].NPSGINDDYGQLK.[N]		0	1	1420.67
Q06830	[K].HGEVCPAGWKPGSDTIKPDVQK.[S]	1xCarbamidomethyl [C5]	0	3	2406.19		O95478	[K].NPSSPLYTTLGVITK.[G]		0	2	1590.87
Q10713	[K].HGGICDCQTSR.[D]	2xCarbamidomethyl [C5; C7]	0	2	1290.53		P19623	[K].NPSTNFQEPVQPLTQQQVAQMQLK.[Y]		0	1	2754.39
P12814	[R].HRPELIDYGK.[L]		0	1	1227.65		O15067	[R].NPSTVEAFDLAQSNSEHSR.[H]		0	2	2088.96
O43707	[R].HRPELIEYDK.[L]		0	3	1299.67		Q53GS9	[K].NPTIVNFPITNVDLR.[E]		0	1	1712.93
P47897	[R].HRPQLLVER.[Y]		0	1	1147.67		Q12906; Q96SI9	[K].NPVMELNEK.[R]		0	1	1073.53
Q8N4Q1	[K].KPAEQAEETAPIEATATK.[E]		0	1	1884.95		O95373	[R].NPVWYQALTHGLNEEQR.[K]		0	1	2055
Q86VM9	[K].KPAPPPAPPQATK.[T]		0	3	1299.74		Q99447	[R].NPWTGVSQFLQTSQK.[I]		0	1	1720.87
A0AVT1	[R].KPDHVPISSEDER.[N]		0	2	1508.73		P50395	[R].NPYYGGESASITPLEDLYK.[R]		0	1	2117.01
P35241; P26038; P15311	[R].KPDTIEVQQMK.[A]		0	1	1316.69		Q15427	[R].NQDATVYVGGLDEK.[V]		0	1	1508.72
P27824	[R].KPEDWDERPK.[I]		0	1	1299.63		Q14157	[K].NQDECVIALHDCNGDVNR.[A]	2xCarbamidomethyl [C5; C12]	0	1	2128.91
Q13435	[K].KPGDLSDELR.[I]		0	1	1129.58		Q12905	[R].NQDLAPNSAEQASILSLVTK.[I]		0	1	2099.1
P22314	[R].KPLLESGTLGTK.[G]		0	4	1243.73		P30085	[R].NQDNLQGWNK.[T]		0	1	1216.57
P23396	[K].KPLPDHVSIVEPK.[D]		0	9	1458.83		P35241	[K].NQEQLAAELAEFTAK.[I]		0	2	1662.83
P53618	[K].KPITDDDVDR.[I]		0	2	1173.57		Q9Y5Z4	[K].NQEQLLTLASILR.[E]		0	2	1498.86
Q15691	[K].KPLTSSSAAPQRPISTQR.[T]		0	3	1925.06		O00629; O00505	[R].NPPIDDLIK.[S]		0	2	1024.57
Q8NC51	[R].KPNEGADGQWK.[K]		0	2	1229.59		Q16629	[R].NPPGFAFVEFEDPRDAEDAVR.[G]		1	1	2378.1
Q6FI81	[K].KPNFEVGSSR.[Q]		0	2	1120.57		Q16629; P84103	[R].NPPGFAFVEFEDPR.[D]		0	3	1621.76
P09874	[K].KPPLLNNADSVQAK.[V]		0	3	1494.83		Q9BUJ2	[R].NPPGASTYNK.[N]		0	1	1048.51
P35659	[K].KPPTDEELK.[E]		0	2	1056.56		Q6P2Q9	[K].NNVNVASLTQSEIR.[D]		0	1	1544.8
Q92733	[R].KPSDGSPDTKPSR.[L]		0	3	1371.69		Q5SY16	[K].NNYENYIDIVK.[Y]		0	1	1384.67
Q16385	[K].KPAEEGNDSEEVPEASGPQNDGK.[E]		0	1	2384.05		O14949	[K].NPAAYENDK.[-]		0	1	1021.46
A6NHR9	[R].KPSDSVHITNDDER.[F]		0	1	1612.76		P07900	[R].NPDDITNEEYGEFYK.[S]		0	1	1833.78
Q8NC51	[R].KNPLPPSVGVVDK.[K]		1	2	1349.78		P08238	[R].NPDDITQEEYGEFYK.[S]		0	1	1847.8
P30085	[R].KNPDSQYGELIEK.[Y]		1	2	1520.76		P63279	[K].NPDGTMNLMNWECAIPGK.[K]	1xCarbamidomethyl [C13]	0	1	2047.9
P23193	[K].KEPAITSQNSPEAR.[E]		1	1	1527.78		P61313	[R].NPDTQWITKPVHK.[H]		0	2	1563.83
Q99460	[K].KEPEPNFQLLDNPAR.[V]		1	1	1767.9		O60264	[R].NPELPNAAQAQK.[E]		0	1	1280.66
P50990	[K].KETEGDVTSVK.[D]		1	2	1192.61		Q14697	[K].NPEPELLVR.[W]		0	1	1066.59
P31948	[K].KETKPEPMEEDLPENK.[K]		1	2	1913.92		Q9Y2Z0	[K].NLYPSSSPYTR.[N]		0	1	1284.62
P18124	[K].KEVPAVPETLK.[K]		1	1	1210.7		P56192	[K].NPEQVDLYQFMAK.[D]		0	1	1582.76
P06454	[K].KEVVEEAENGR.[D]		1	2	1259.62		P25685	[R].NPFDTFFGQR.[N]		0	1	1228.57
P49411	[K].KGDECELLGHSK.[N]	1xCarbamidomethyl [C5]	1	1	1372.65		P49748	[K].NPFGNAGLLLGEAGK.[Q]		0	4	1457.77
Q06323	[K].KGEDEDKGPPCGPVNCNEK.[I]	2xCarbamidomethyl [C11; C16]	2	2	2129.92		P18206	[R].NPGNQAAYEHFETMK.[N]		0	1	1736.77
P15170	[R].KGEFETGFEK.[G]		1	1	1171.56		O95983	[K].NPGVWLNTTQPLCK.[A]	1xCarbamidomethyl [C13]	0	2	1627.83
Q96DI7	[R].KGPELPLVPVK.[R]		1	1	1176.74		Q12769	[R].NPIHAIGLLIR.[E]		0	2	1216.75
Q96PK6	[K].KGPGLAVQSGDK.[T]		1	1	1156.63		Q9UNQ2	[K].NPLIINSIIDK.[A]		0	2	1239.73
P46781	[K].KGQGGAGAGDDEEED.[-]		1	1	1434.56		Q8NC51	[K].NPLPPSVGVVDK.[K]		0	6	1221.68
P26583	[K].KHPDSSVNFAEFSK.[K]		1	1	1592.77		P14866	[K].NPNGPYPYTLK.[L]		0	2	1263.64
Q96AT1	[K].KKPNEDEVNQDSVK.[K]		1	1	1629.81		P55010	[K].NPPENSDSGTGK.[K]		0	3	1202.53
P39748	[K].KLPIQEFHLSR.[I]		1	2	1367.78		P07814	[K].NPEVGLKPVWYSPK.[V]		0	1	1613.87
O15347	[K].KNPEVPVNFAEFSK.[K]		1	1	1605.83		P27694	[R].NIYLMDTSGK.[V]		0	1	1141.56
P63104; P31946; P27348	[K].KEMQPTHPIR.[L]	1xOxidation [M3]	1	2	1252.65		P62829	[K].NLYIISVK.[G]		0	2	949.572
Q9BSL1	[R].KPSPEELDK.[G]		0	1	1042.54		P42229	[R].NLWNLKPFTTR.[D]		0	1	1389.76
Q12972	[K].KPTPSLLI.[-]		0	1	868.55		P78527	[K].NILEESLCELVAK.[Q]	1xCarbamidomethyl [C8]	0	1	1517.79
Q9NQ29; Q9Y383	[R].LADHFGGK.[L]		0	1	844.431		P42704	[R].NLLESYHVPELIK.[D]		0	3	1554.85
P78362; Q96SB4	[K].IADLGNACWVHK.[H]	1xCarbamidomethyl [C8]	0	1	1383.68		Q96DG6	[R].NLIEWLNK.[Y]		0	1	1029.57
P52948	[R].LADINYEGR.[L]		0	1	1050.52		Q9H009	[K].NILFVITK.[L]		0	2	947.592
O60925	[K].LADIQIEQLNR.[T]		0	1	1312.72		E9PAV3	[K].NILFVITKPDVYK.[S]		0	2	1549.9
Q92917	[R].LADSGDGAGPSPEEK.[D]		0	1	1429.64		P15531	[R].NIIHGSDSVESAEK.[E]		0	3	1485.72
Q8N6M0	[R].IAEAEIENLTGAR.[H]		0	1	1386.72		P22392	[R].NIIHGSDSVK.[S]		0	3	1069.56
Q9Y5X3	[K].LAEAHQQECCQK.[F]	2xCarbamidomethyl [C9; C10]	0	1	1501.65		P14625	[K].NLLHVTDTGVGMTR.[E]		0	2	1513.78
P35580	[R].IAECSSQLAEEEEK.[A]	1xCarbamidomethyl [C4]	0	1	1622.72		Q96QK1	[K].NIIIALIDR.[L]		0	1	1040.65
P46459	[K].IAEESNFPFIK.[I]		0	1	1294.67		P19367; P52789	[R].NILIDFTK.[KR]		0	1	963.551
Q13435	[K].LAEIGAPIQGNR.[E]		0	1	1238.69		P23528	[K].NIILEEGK.[E]		0	2	915.515
P35237	[K].IAELLSPGSVDPLTR.[L]		0	2	1567.87		P35658	[K].NLLIQNKPGDDPNK.[I]		0	2	1565.83
P62195	[K].IAELMPGASGAEVK.[G]		0	1	1372.71		A5YKK6	[R].NLILSAFPR.[N]		0	1	1030.6
P31930	[R].IAEVDASVVR.[E]		0	1	1058.58		P27708	[K].NILLTIGSYK.[N]		0	2	1121.66
Q00577	[K].IAEVGAGGNK.[S]		0	1	915.489		Q9H9B4	[R].NILLTNEQLESAR.[K]		0	1	1500.8
P62269	[K].IAFAITAIK.[G]		0	1	947.592		Q9NVI7	[R].NILMYGPPGTGK.[T]		0	2	1247.65
P48643	[R].IADGYEQAAR.[V]		0	2	1093.53		Q8NI36	[K].NLLNLDVIK.[K]		0	2	1041.63
P49321	[R].KPTDGASSSNCVTDISHLVR.[K]	1xCarbamidomethyl [C11]	0	2	2144.04		Q7L2E3	[K].NLLNSVIGR.[A]		0	1	985.579
P02545	[R].LADALQELR.[A]		0	1	1028.57		Q13042	[K].NIISPPWDFR.[E]		0	1	1244.64
P78527	[R].LACDVDQVTR.[Q]	1xCarbamidomethyl [C3]	0	1	1176.57		Q9ULV4	[K].NILDSKPTANK.[K]		0	3	1200.66
P00734	[K].KPVAFSDYIHPVCLPDR.[E]	1xCarbamidomethyl [C13]	0	1	2014.02		P20839	[K].NLIDAGVDGLR.[V]		0	1	1142.62
Q9Y2R9	[R].KPVEELTEEEK.[Y]		0	1	1330.67		P12268	[K].NLIDAGVDALR.[V]		0	5	1156.63
O75643	[K].KPVIVFVPSR.[K]		0	1	1141.71		Q15022	[R].NLIAPIFLHR.[T]		0	1	1193.72
Q92621	[K].KPVSTTNLQDPGVLGCPR.[T]	1xCarbamidomethyl [C16]	0	1	1939.01		P17174	[K].NLDYVATSIHEAVTK.[I]		0	2	1660.85
Q14847	[K].KPYCNAHYPK.[Q]	1xCarbamidomethyl [C4]	0	3	1277.61		Q14139	[K].NLEAMNPPLFLR.[F]		0	3	1414.75
P17096	[R].KQPPVSPGTALVGSQK.[E]		1	6	1593.9		P05387	[K].NIEDVIAQGIGK.[L]		0	1	1256.68
O60841	[K].KSPDSDVAATLK.[K]		1	1	1231.65		P12270	[R].NIEELQQQNQR.[L]		0	1	1399.69
P02768	[K].KVPQVSTPTLVEVSR.[N]		1	2	1639.94		Q86XP3	[R].NLEGANQHVSK.[E]		0	1	1196.6
P00505	[R].IAAAILNTPDLR.[K]		0	1	1267.74		Q15691	[R].NIELICQENEGENDPVLQR.[I]	1xCarbamidomethyl [C6]	0	2	2270.07
Q96SB4	[R].LAAEATEWQR.[S]		0	1	1174.59		P54819	[K].NLETPLCK.[N]	1xCarbamidomethyl [C7]	0	2	974.498
Q969G3	[K].IAAEIAQAEEQAR.[K]		0	1	1399.72		P55060	[K].NLFEDQNTLTSICEK.[V]	1xCarbamidomethyl [C13]	0	1	1811.85
O00299	[K].LAALNPESNTAGLDIFAK.[F]		0	1	1844.98		Q9NSD9	[R].NIFIECTGTDFTK.[A]	1xCarbamidomethyl [C6]	0	1	1545.73
P33992	[R].LAALPNVYEVISK.[S]		0	1	1416.81		O43172	[R].NILSVVGTDALK.[K]		0	2	1229.71
Q14974	[K].LAATNALLNSLEFTK.[A]		0	1	1605.88		P55884	[R].NLFNVVDCK.[L]	1xCarbamidomethyl [C8]	0	2	1108.55
Q15084	[K].LAAVDATVNQVLASR.[Y]		0	2	1527.85		O43252	[K].NLGFSPEDR.[E]		0	1	1034.49
Q9Y520	[R].IACGPPQAK.[L]	1xCarbamidomethyl [C3]	0	1	941.487		O14545	[R].NIGMCPTCK.[E]	2xCarbamidomethyl [C5; C8]	0	1	1080.46
Q92616	[K].HAVDGAVK.[K]		0	5	796.431		P35237	[R].NLGMTDAFELGK.[A]		0	1	1295.63
P63104; P31946; P27348	[K].KEMQPTHPIR.[L]		1	3	1236.65		Q9P258	[R].NLGQNLWGPHR.[Y]		0	1	1291.67
P11021	[K].KELEEIVQPIISK.[L]		1	2	1525.88		Q9Y490	[K].NLGTALAELR.[T]		0	1	1057.6
P12814; O43707	[K].HTNYTMEHIR.[V]		0	2	1301.61		P78371	[K].NIGVDNPAAK.[V]		0	1	998.527
Q9Y490	[K].HTSALCNSCR.[L]	2xCarbamidomethyl [C6; C9]	0	3	1205.52		Q9Y5S9	[K].NIHLNLDR.[R]		0	2	994.543
P12532	[K].HTTDLDASK.[I]		0	1	987.474		P18669	[K].NLKPIKPMQFLGDEETVR.[K]		0	1	2115.13
Q86VP6	[K].HTVDDGLDIR.[K]		0	1	1140.56		O15042	[R].NLLALIHR.[M]		0	2	949.594
Q99719	[K].HTVDIEEK.[G]		0	1	970.484		Q15758	[R].NIFPSNLVSAAFR.[S]		0	3	1435.77
P33176	[R].HVAVTNMNEHSSR.[S]		0	1	1481.69		Q9H6T3	[K].NLDPDVFNQIVK.[I]		0	1	1401.74
O43765	[K].HVEAVAYYK.[K]		0	1	1079.55		P78527	[K].NLLTVTSSDEMMK.[S]		0	1	1468.7
P12270	[K].HVEDLLTK.[L]		0	1	954.525		P31939	[R].NIPEDNADMAR.[L]		0	1	1245.55
Q14566	[K].HVEEFSPR.[A]		0	1	1000.48		Q9Y5J1	[K].NISHVHTMDFSPR.[S]		0	1	1540.73
P60174	[R].HVFGESDELIGQK.[V]		0	3	1458.72		Q8IZL8	[K].NISLHGDGPLR.[L]		0	1	1178.63
Q9ULV4	[R].HVFGQAVK.[N]		0	1	885.494		O15226	[K].NLSNPEMTSGSDK.[I]		0	1	1379.61
P00441	[R].HVGDLGNVTADK.[D]		0	3	1225.62		P04040	[K].NLSVEDAAR.[L]		0	1	974.49
P25788	[R].HVGMAVAGLLADAR.[S]		0	1	1380.74		P31939	[R].NLTALGLNLVASGGTAK.[A]		0	1	1599.91
P12829	[R].HVLATLGEK.[M]		0	2	967.557		Q92922	[R].NLTGDVCAVMR.[V]	1xCarbamidomethyl [C7]	0	1	1235.59
P43246	[K].HVIECAK.[Q]	1xCarbamidomethyl [C5]	0	3	856.435		O75534	[K].NITLDDASAPR.[L]		0	1	1172.59
Q9Y5L0	[R].HTNPIVENGQTHPCQK.[V]	1xCarbamidomethyl [C14]	0	1	1859.88		Q7L0Y3	[K].NLTLDQMIR.[I]		0	1	1103.59
P48637	[R].HVLSVLSK.[T]		0	1	882.541		Q14152	[K].NLTQDEMQR.[M]		0	1	1134.52
P31040	[K].HTLSYVDVGTGK.[V]		0	1	1276.65		P52292	[R].NITWTLSNLCR.[N]	1xCarbamidomethyl [C10]	0	2	1377.69
Q96D46	[K].HTLGEVWVQK.[T]		0	1	1196.64		P26196	[R].NLVCTDLFTR.[G]	1xCarbamidomethyl [C4]	0	1	1238.62
P49458	[R].HSDGNLCVK.[V]	1xCarbamidomethyl [C7]	0	2	1029.48		P50570	[R].NLVDSYVAIINK.[S]		0	1	1348.75
Q92783	[K].HSELSELNVK.[V]		0	1	1155.6		P62854	[R].NIVEAAAVR.[D]		0	1	942.537
P35606	[K].HSEVQQANLK.[A]		0	1	1153.6		A0AVT1	[K].NLVLAGIK.[A]		0	1	827.535
P52597	[K].HSGPNSADSANDGFVR.[L]		0	2	1630.72		P49790	[K].NIVPGWLQR.[Y]		0	1	1082.61
P42704	[K].HSLNSSSASTTEPDFQK.[D]		0	1	1835.84		P05771	[K].NLVPMDPNGLSDPYVK.[L]		0	1	1758.87
Q9Y2Q9	[R].HSPLTQMGPAK.[D]		0	1	1166.6		Q96PZ0	[K].NIVSAFGIIPR.[N]		0	1	1186.69
P08238	[K].HSQFIGYPITLYLEK.[E]		0	2	1808.96		O43768	[K].NLVTGDHIPTPQDLPQR.[K]		0	1	1900.99
Q96HS1	[R].HSQYHVDGSLEK.[D]		0	1	1399.66		Q9Y4W2	[K].NIVVDDITEQKPEPQDDGK.[S]		0	1	2140.04
Q00610	[R].HSSLAGCQIINYR.[T]	1xCarbamidomethyl [C7]	0	1	1518.75		Q9HD45	[R].NLSGQPNFPCR.[V]	1xCarbamidomethyl [C10]	0	1	1289.61
P78527	[K].HSSLITPLQAVAQR.[D]		0	1	1520.85		P61204	[K].NISFTVWDVGGQDK.[I]		0	1	1565.76
Q92945	[R].HSVGVVIGR.[S]		0	1	923.542		Q96B49	[R].NLSDIDLMAPQPGV.[-]		0	2	1469.73
Q6PKG0	[R].HSVVAGGGGGEGR.[K]		0	2	1139.56		P62826	[K].NLQYYDISAK.[S]		0	1	1214.61
Q04941	[R].HTAAPTDPADGPV.[-]		0	1	1248.59		Q9Y3C4	[K].NLPEIMNITEVK.[K]		0	1	1400.75
Q15181	[K].HTGCCGDNDPIDVCEIGSK.[V]	3xCarbamidomethyl [C4; C5; C14]	0	2	2133.86		P52272	[R].NLPFDFTWK.[M]		0	1	1167.58
P31943; P55795	[K].HTGPNSPDTANDGFVR.[L]		0	1	1684.77		P36578	[R].NIPGITLLNVSK.[L]		0	2	1268.76
Q70J99	[R].HTIPEEETHR.[T]		0	1	1248.6		P61978	[R].NLPLPPPPPPR.[G]		0	9	1194.7
Q15257	[K].KEIHTVPDMGK.[W]		1	2	1254.65		Q9NYL9	[KR].NIPIPTLK.[DA]		0	2	895.561
Q13347	[K].HVLTGSADNSCR.[L]	1xCarbamidomethyl [C11]	0	3	1316.6		P62310	[R].NIPMLFVR.[G]		0	1	989.56
Q8TAQ2	[K].HVSNAPLTK.[L]		0	1	966.537		P23193	[K].NIPMTLELLQSTR.[I]		0	1	1515.82
P31689	[R].HYNGEAYEDDEHHPR.[G]		0	2	1868.76		Q9BVJ6	[K].NLPNVIINEK.[R]		0	2	1153.66
P55265	[R].HYPVFENPK.[Q]		0	1	1130.56		O15355	[K].NLPPEEQMISALPDIK.[V]		0	1	1794.93
O75530	[K].HYVGHGNAINELK.[F]		0	2	1451.74		P61970	[K].NINDAWVCTNDMFR.[L]	1xCarbamidomethyl [C8]	0	1	1755.76
Q92499	[K].HYYEVSCHDQGLCR.[V]	2xCarbamidomethyl [C7; C13]	0	1	1823.76		Q9NX24	[R].NLPYVYIPSK.[T]		0	2	1193.66
P35241; P26038; P15311	[K].KAPDFVFYAPR.[L]		1	2	1310.69		P08670	[K].NLQEAEEWYK.[S]		0	1	1309.61
Q9BXJ9	[K].KDDDDEEIGGPK.[E]		1	1	1317.58		Q9NQP4	[K].NLQEEIDALESR.[V]		0	1	1416.7
Q07666	[K].KDDEENYLDLFSHK.[N]		1	1	1752.81		Q8N1F7	[R].NLQEIQQAGER.[L]		0	1	1285.65
Q8WUM4	[K].KDNDFIYHDR.[V]		1	2	1322.61		P54577	[R].NLQEVLGEEK.[L]		0	2	1158.6
P62841	[K].KEAPPMEKPEVVK.[T]		1	2	1481.8		Q9Y244	[R].NIQGLFAPLK.[L]		0	2	1100.65
O75822	[K].KEEAEVKPEVK.[I]		1	1	1285.7		O15372	[K].NLQLLMDR.[V]		0	1	1002.54
Q9NQZ2	[K].KEENSTEEQALEDQNAK.[R]		1	1	1962.89		P07814	[K].NLQMWEEMK.[K]		0	1	1208.54
Q8NC51	[K].KEETQPPVALK.[K]		1	3	1239.69		Q9BV40	[R].NLQSEVEGVK.[N]		0	2	1102.57
P02545	[K].KEGDLIAAQAR.[L]		1	2	1171.64		Q8WUM4	[K].NIQVSHQEFSK.[M]		0	1	1316.66
Q08211	[K].KEGETVEPYK.[V]		1	2	1179.59		P49368	[R].NLQDAMQVCR.[N]	1xCarbamidomethyl [C9]; 1xOxidation [M6]	0	1	1250.56
P55060	[K].KEHDPVGQMVNNPK.[I]		1	3	1592.78		Q03701	[K].QNIFEFFER.[Q]		0	1	1229.59
P23284	[K].HYGPGWVSMANAGK.[D]		0	2	1474.69		Q04637	[R].LQGINCGPDFTPSFANLGR.[T]	1xCarbamidomethyl [C6]	0	1	2064
O15446	[R].HVPLSGSQIVK.[G]		0	1	1164.67		Q9HBM1	[K].LQFIFTNIDPK.[N]		0	1	1335.73
P18669	[R].HYGGLTGLNK.[A]		0	1	1059.56		Q9UBE0	[K].LDSSETTMVK.[K]		0	1	1110.53
Q9BQ52	[R].HYGDQVDR.[V]		0	1	989.444		Q13428	[K].LDSSPSVSSTLAAK.[D]		0	1	1362.71
P31939	[K].HVSPAGAAVGIPLSEDEAK.[V]		0	1	1847.95		P35269	[R].LDTGPQSLSGK.[S]		0	1	1102.57
Q96P16	[K].HVSSETDESCK.[K]	1xCarbamidomethyl [C10]	0	1	1278.53		Q12931	[R].LDTHPAMVTVLEMGAAR.[H]		0	1	1811.91
P23381	[K].HVTFNQVK.[G]		0	2	972.526		P22626	[K].IDTIEIITDR.[Q]		0	1	1188.65
Q92922	[K].HVTNPAFTK.[L]		0	2	1014.54		P51784	[K].LDTLVEFPIR.[D]		0	1	1202.68
Q14315	[K].HVTNSPFK.[I]		0	2	929.484		O60832	[K].LDTSQWPLLLK.[N]		0	2	1313.75
Q8IY81	[R].HVTYVVAK.[K]		0	2	916.525		P51572	[K].LDVGNAEVK.[L]		0	3	944.505
Q08752	[K].HVVFGQVIK.[G]		0	2	1026.61		P62241	[R].LDVGNFSWGSECCTR.[K]	2xCarbamidomethyl [C12; C13]	0	1	1787.75
P41227	[R].HVVLGAIENK.[V]		0	2	1079.62		P21333	[K].LDVQFSGLTK.[G]		0	1	1107.6
P06396	[K].HVVPNEVVVQR.[L]		0	2	1275.72		P09622	[K].IDVSIEAASGGK.[A]		0	1	1146.6
P24539	[K].HVVQSISTQQEK.[E]		0	1	1383.72		Q14676	[R].LDVSLPFVSR.[G]		0	2	1132.64
P62424	[R].HWGGNVLGPK.[S]		0	1	1064.56		Q99848	[R].LDVTLGPVPEIGGSEAPAPQNK.[D]		0	1	2189.14
P11142	[K].HWPFMVVNDAGRPK.[V]		0	1	1653.83		P50502	[K].LDYDEDASAMLK.[E]		0	1	1370.61
P0DMV9	[K].HWPFQVINDGDKPK.[V]		0	3	1680.85		P50502	[K].LDYDEDASAMLK.[E]	1xOxidation [M10]	0	1	1386.61
P49411	[R].HYAHTDCPGHADYVK.[N]	1xCarbamidomethyl [C7]	0	6	1770.77		Q04837	[K].IDYGEYMDK.[N]		0	1	1133.48
Q9UGI8	[R].HYCDSEKPR.[C]	1xCarbamidomethyl [C3]	0	4	1191.52		P38919	[K].LDYGQHVVAGTPGR.[V]		0	1	1469.75
Q9BQG0	[R].HYGEHVCTAK.[L]	1xCarbamidomethyl [C7]	0	3	1201.54		P07741	[R].IDYIAGLDSR.[G]		0	1	1122.58
O75400	[K].LAFNSLLEK.[A]		0	2	1034.59		Q9H0A0	[R].LDYLGVSYGLTPR.[L]		0	1	1453.77
Q8TDN6	[R].HATAEEVEEEERDR.[I]		1	2	1699.75		P42704	[R].LDSSAVLDTGK.[Y]		0	1	1105.57
O43159	[K].HAPINSAQHLDNVDQTGPK.[A]		0	1	2042		P46781	[K].LDYILGLK.[I]		0	1	934.561
P23246	[R].GMGPGTPAGYGR.[G]	1xOxidation [M2]	0	1	1136.52		P32322	[K].LDSPAGTALSPSGHTK.[L]		0	1	1538.78
P12268	[R].GMGSLDAMDK.[H]		0	1	1024.44		O60264	[R].LDSIVIQQGR.[L]		0	1	1128.64
Q13428	[K].GMGTVEGGDQSNPK.[S]		0	1	1376.61		Q8NI27	[R].LDPETLESLGLIK.[Q]		0	1	1427.8
Q7KZF4	[K].GMWSEGNGSHTIR.[D]		0	2	1431.64		P42566	[K].IDPFGGDPFK.[G]		0	1	1092.54
Q16222	[K].GMYDVGLPSR.[K]		0	1	1094.53		Q9Y5L4	[K].LDPGLIMEQVK.[V]		0	2	1242.68
A5YKK6	[R].GNAPEGLPQLMEVVR.[S]		0	1	1609.84		P26641	[K].LDPGSEETQTLVR.[E]		0	1	1444.73
P23246	[R].GMGPGTPAGYGR.[G]		0	2	1120.52		P35580; P35579	[K].LDPHLVLDQLR.[C]		0	2	1318.75
P30086	[K].GNDISSGTVLSDYVGSGPPK.[G]		0	1	1949.95		P31948	[K].LDPHNHVLYSNR.[S]		0	1	1464.73
P26196	[K].GNEFEDYCLK.[R]	1xCarbamidomethyl [C8]	0	1	1274.54		P11766	[K].IDPLAPLDK.[V]		0	5	981.562
P61011	[K].GNEQESMAR.[L]		0	1	1021.44		O75663	[R].IDPNPADSQK.[S]		0	2	1084.53
O14950	[K].GNFNYIEFTR.[I]		0	1	1260.6		Q14696	[K].IDPSKPESILK.[M]		0	1	1226.7
Q9UBE0	[K].GNGIVECLGPK.[-]	1xCarbamidomethyl [C7]	0	2	1143.58		Q9Y265	[K].LDPSIFESLQK.[E]		0	3	1276.68
Q15269	[K].GNIAQMYHAPGK.[K]		0	2	1286.63		P55072	[R].LDQLIYIPLPDEK.[S]		0	1	1556.86
P43243	[R].GNLGAGNGNLQGPR.[H]		0	2	1324.67		P22314	[R].LDQPMTEIVSR.[V]		0	1	1288.66
Q96GU1	[R].GNDQESSQPVGPVIVQQPTEEK.[R]		0	1	2366.15		P61201	[R].IDQVNQLLELDHQK.[R]		0	1	1692.89
Q9Y5K6	[R].GMFPDNFVK.[E]		0	2	1054.5		O43396	[R].IDQYQGADAVGLEEK.[I]		0	1	1635.79
P50570	[R].GMEELIPLVNK.[L]		0	1	1242.68		Q9Y6B6	[K].IDRPEAISEER.[L]		0	1	1314.66
Q9Y3B9	[R].GMDGSTNETASSR.[K]		0	1	1312.54		P51659	[K].IDSEGGVSANHTSR.[A]		0	1	1429.67
Q9Y570	[R].GLSNLFLSCPIPK.[L]	1xCarbamidomethyl [C9]	0	1	1445.78		Q9H4A4	[R].LDSHPCLEVTAAALR.[R]	1xCarbamidomethyl [C6]	0	1	1652.84
P50570	[K].GISPVPINLR.[V]		0	1	1065.64		Q8NFH4	[R].LDSLPPVIK.[F]		0	2	981.598
P12814	[K].GISQEQMNEFR.[A]		0	1	1338.61		P02545	[R].IDSLSAQLSQLQK.[Q]		0	2	1430.78
O43707	[K].GISQEQMQEFR.[A]		0	2	1352.63		O95721	[K].IDSNLDELSMGLGR.[L]		0	2	1519.74
P82979	[K].GLSSDNKPMVNLDK.[L]		0	1	1517.76		O76003	[K].LEAEGVPEVSEK.[Y]		0	2	1286.65
P78527	[K].GLSSLLCNFTK.[S]	1xCarbamidomethyl [C7]	0	2	1239.64		Q8WXF1	[K].LEAEMEAAR.[H]		0	2	1019.48
P53007	[R].GLSSLLYGSIPK.[A]		0	1	1234.7		Q14008	[K].LEAGDYADLVK.[A]		0	1	1193.6
Q9H583	[K].GISVNAEQVR.[I]		0	1	1072.57		Q13435	[K].IEEAMDGSETPQLFTVLPEK.[R]		0	2	2234.09
P62277	[K].GLTPSQIGVILR.[D]		0	2	1253.76		O94906	[K].LEEANGNTQMVEK.[I]		0	1	1462.68
Q9NZ63	[K].GIVEHEEQK.[V]		0	1	1068.53		P05455	[K].LEEDAEMK.[S]	1xOxidation [M7]	0	3	980.424
Q9H583	[R].GLVGNPLPSVR.[R]		0	2	1108.65		Q15365	[K].LEEDINSSMTNSTAASRPPVTLR.[L]		0	1	2489.23
O75390	[K].GLVYETSVLDPDEGIR.[F]		0	1	1762.89		Q15366	[K].LEEDISSSMTNSTAASRPPVTLR.[L]		0	1	2462.22
P00390	[K].GIYAVGDVCGK.[A]	1xCarbamidomethyl [C9]	0	1	1138.56		P11387	[K].LEEEEDGK.[L]		0	1	948.416
P09874	[K].GIYFADMVSK.[S]		0	1	1130.56		P22307	[K].LEEEGEQFVK.[K]		0	1	1207.58
P04181	[K].GIYLWDVEGR.[K]		0	1	1207.61		P06733	[R].IEEELGSK.[A]		0	3	904.462
O95400	[R].GNLGVYQETR.[E]		0	1	1136.57		Q14690	[K].LEEGEVAMGR.[V]		0	1	1090.52
O15067	[K].GNPICSLHDQGAGGNGNVLK.[E]	1xCarbamidomethyl [C5]	0	1	2007.97		O00161	[R].IEEGLDQINK.[D]		0	1	1158.6
P06733	[R].GNPTVEVDLFTSK.[G]		0	1	1406.72		P08559	[R].LEEGPPVTTVLTR.[E]		0	1	1411.78
A8MWD9	[R].GNSIIMLEALER.[V]		0	1	1345.71		Q92621	[R].LEEGSELEK.[K]		0	1	1033.5
P62249	[K].GPLQSVQVFGR.[K]		0	2	1187.65		Q9UKV3	[K].IEELALAK.[G]		0	1	886.524
Q13435	[R].GPPPPPGDENR.[E]		0	1	1132.54		P43243	[K].IEELDQENEAALENGIK.[N]		0	1	1914.93
O14776	[R].GPPPPPTASEPTR.[R]		0	1	1303.66		Q9NUQ8	[K].LEEIEADKAPAR.[A]		1	1	1341.7
P38159; Q96E39	[R].GPPPSYGGSSR.[Y]		0	4	1061.5		Q02750	[K].LEELELDEQQR.[K]		0	1	1401.69
P51858	[R].GPPQEEEEEEDEEEEATK.[E]		0	1	2103.84		Q16531	[R].LEELHVIDVK.[F]		0	1	1194.67
Q99447	[K].GPPVFTQEER.[Y]		0	1	1159.57		Q96PZ0	[R].LEELQLFK.[N]		0	1	1019.58
P28066	[K].GPQLFHMDPSGTFVQCDAR.[A]	1xCarbamidomethyl [C16]	0	1	2162.97		P62195	[K].IEELQLIVNDK.[S]		0	1	1313.73
Q96DI7	[R].GPQLVCTGSDDGTVK.[L]	1xCarbamidomethyl [C6]	0	1	1533.72		P62263	[R].IEDVTPIPSDSTR.[R]		0	1	1429.72
O43660	[K].GPQNATDSYVHK.[Q]		0	1	1316.62		Q5SSJ5	[K].LEDVLPLAFTR.[L]		0	1	1273.72
P50579	[K].GPSAAGEQEPDK.[E]		0	1	1185.54		P08238	[K].IEDVGSDEEDDSGKDK.[K]		1	2	1737.73
P50579	[K].GPSAAGEQEPDKESGASVDEVAR.[Q]		1	1	2286.05		Q01581	[K].LEDTYFDRDVEK.[A]		1	1	1529.71
P43243	[R].GPSLNPVLDYDHGSR.[S]		0	1	1626.79		P09496	[R].LEALDANSR.[K]		0	2	988.506
P11413	[R].GPTEADELMK.[R]		0	1	1090.51		P54578	[K].LEAIEDDSVKETDSSSASAATPSK.[K]		1	1	2438.14
P54886	[R].GPVGLEGLLTTK.[W]		0	1	1184.69		O75367	[K].LEAIITPPPAK.[K]		0	2	1149.69
P26196	[R].GPVKPTGGPGGGGTQTQQQMNQLK.[N]		0	1	2366.19		Q9UHB9	[K].LEALITQTR.[A]		0	1	1044.6
Q9NQC3	[R].GPLPAAPPVAPER.[Q]		0	2	1271.71		P52292	[K].IEALQNHENESVYK.[A]		0	1	1673.81
P53999	[K].GISLNPEQWSQLK.[E]		0	2	1499.79		P47813	[R].LEAMCFDGVK.[R]	1xCarbamidomethyl [C5]	0	2	1169.53
Q9NY93	[R].GPILLPYQFR.[M]		0	2	1203.69		P18206	[K].LEAMTNSK.[Q]		0	4	893.44
Q8WWM7	[R].GPHHLDNSSPGPGSEAR.[G]		0	2	1714.79		P30049	[R].IEANEALVK.[A]		0	1	986.552
Q00341	[K].GNSLQEILER.[T]		0	1	1158.61		Q16401	[R].LEAPLEELR.[A]		0	1	1069.59
P41227	[K].GNSPPSSGEACR.[E]	1xCarbamidomethyl [C11]	0	3	1218.52		Q12905	[K].LDPELHLDIK.[V]		0	2	1192.66
Q9BQG0	[K].GNTAEGCVHETQEK.[Q]	1xCarbamidomethyl [C7]	0	1	1559.68		P10599	[K].LEATINELV.[-]		0	1	1001.55
P33316	[R].GNVGVVLFNFGK.[E]		0	2	1250.69		Q96JM3	[R].LECDHCSFR.[G]	2xCarbamidomethyl [C3; C6]	0	1	1223.49
Q14157	[R].GNWEQPQNQNQTQHK.[Q]		0	1	1836.84		Q969Q0; P83881	[R].LECVEPNCR.[S]	2xCarbamidomethyl [C3; C8]	0	1	1176.51
Q14152	[R].GPAEESSSWR.[D]		0	1	1105.49		Q9BXJ9	[R].LEDAADVYR.[G]		0	1	1051.51
P36578	[R].GPCIIYNEDNGIIK.[A]	1xCarbamidomethyl [C3]	0	1	1605.79		Q96GU1	[K].IEDAPGDGPDVR.[E]		0	1	1240.58
Q96JB3	[K].GPCPGEEGEGVGDR.[V]	1xCarbamidomethyl [C3]	0	1	1415.59		Q6P1J9	[R].IEDEECVR.[L]	1xCarbamidomethyl [C6]	0	1	1049.46
P58546	[K].GPDGLTAFEATDNQAIK.[A]		0	1	1747.85		Q9Y3T9	[R].LEDLNFPEIK.[R]		0	2	1217.64
P49821	[K].GPDWILGEIK.[T]		0	1	1127.61		E9PAV3	[K].IEDLSQQAQLAAAEK.[F]		0	1	1614.83
Q96DI7	[K].GPELPLVPVK.[R]		0	2	1048.64		O43776	[R].LEDLVCDVVDR.[I]	1xCarbamidomethyl [C6]	0	1	1332.65
P78527	[K].GPESESEDHR.[A]		0	9	1142.47		P34932	[K].LEDTENWLYEDGEDQPK.[Q]		0	1	2080.9
P51610	[R].GPFSEISAFK.[T]		0	4	1082.55		Q01518	[R].LEAVSHTSDMHR.[G]		0	3	1382.65
O95292; Q9P0L0	[RK].GPFTDVVTTNLK.[L]		0	2	1291.69		O60664	[K].LEENLPILQQPTEK.[V]		0	2	1651.89
Q6P2Q9	[R].GPGNPVPGPLAPLPDYMSEEK.[L]		0	1	2165.06		Q99733	[R].LDNVPHTPSSYIETLPK.[A]		0	1	1910.99
Q52LJ0	[K].GPLLEEQALTK.[A]		0	1	1198.67		P49959	[K].IDISPVLLQK.[G]		0	1	1125.69
Q08211	[R].GISHVIVDEIHER.[D]		0	1	1503.79		O00299	[K].LCPGGQLPFLLYGTEVHTDTNK.[I]	1xCarbamidomethyl [C2]	0	1	2460.22
P23526	[R].GISEETTTGVHNLYK.[M]		0	2	1648.82		Q9UI30	[R].ICPVEFNPNFVAR.[M]	1xCarbamidomethyl [C2]	0	2	1562.78
P49368	[K].GISDLAQHYLMR.[A]		0	1	1403.71		O14929	[K].LCQDLPCFSR.[E]	2xCarbamidomethyl [C2; C7]	0	1	1295.59
Q15021	[R].GICEMELLDGK.[Q]	1xCarbamidomethyl [C3]	0	1	1264.59		Q9Y6C9	[R].LCSGVLGTVVHGK.[V]	1xCarbamidomethyl [C2]	0	1	1326.72
Q13123	[K].GLDFALLQK.[V]		0	1	1004.58		O75683	[K].ICSHSAPEQQAR.[T]	1xCarbamidomethyl [C2]	0	1	1383.64
Q8N1F7	[R].GLDISHISQR.[L]		0	1	1125.6		P43243	[K].LCSLFYTNEEVAK.[N]	1xCarbamidomethyl [C2]	0	2	1573.76
Q9BWF3	[R].GLDNTEFQGK.[R]		0	1	1108.53		P31930	[R].LCTSATESEVAR.[G]	1xCarbamidomethyl [C2]	0	1	1323.62
P40227	[K].GIDPFSLDALSK.[E]		0	3	1262.66		Q9H0L4	[K].LCVQNSHQEAR.[N]	1xCarbamidomethyl [C2]	0	1	1341.63
P51532	[R].GLDPVEILQER.[E]		0	1	1268.68		P33240	[K].LCVQNSPQEAR.[N]	1xCarbamidomethyl [C2]	0	1	1301.63
P10606	[K].GLDPYNVLAPK.[G]		0	1	1186.65		O95336	[K].LCWFLDEAAAR.[L]	1xCarbamidomethyl [C2]	0	1	1351.65
O95999	[K].GLDTLVESIR.[R]		0	1	1102.61		Q92616	[K].LDAGNQLALIEELHK.[E]		0	1	1663.9
Q9H8H0	[R].GLEALLADPQQK.[I]		0	1	1282.7		P52701	[R].LDAIEDLMVVPDK.[I]		0	2	1457.76
Q1KMD3	[K].GLEEPEMDPK.[S]		0	2	1144.52		Q4VC31	[K].IDASQTCK.[Q]	1xCarbamidomethyl [C7]	0	2	922.43
Q16891	[R].GIEQAVQSHAVAEEEAR.[K]		0	1	1823.89		P13667	[K].IDATSASVLASR.[F]		0	2	1190.64
P49588	[R].GLEVTDDSPK.[Y]		0	1	1060.52		Q92499	[K].IDCDNLEQYFIQQGGGPDK.[K]	1xCarbamidomethyl [C3]	0	1	2196.99
P23381	[K].GIFGFTDSDCIGK.[I]	1xCarbamidomethyl [C10]	0	1	1416.65		O00567	[R].IDCFSEVPTSVFGEK.[L]	1xCarbamidomethyl [C3]	0	1	1714.8
P30048	[R].GLFIIDPNGVIK.[H]		0	1	1285.75		P21283	[K].IDCNLLEFK.[-]	1xCarbamidomethyl [C3]	0	1	1151.58
P78527	[R].GIFTSEIGTK.[Q]		0	1	1052.56		Q9UK41	[R].LDCPLAMER.[I]	1xCarbamidomethyl [C3]	0	1	1104.52
P49736	[R].GLALALFGGEPK.[N]		0	2	1172.67		Q99615	[K].LDDAIEDCTNAVK.[L]	1xCarbamidomethyl [C8]	0	1	1463.67
Q9Y230	[R].GLGLDDALEPR.[Q]		0	3	1155.6		Q9Y3B2	[R].LCNLEEGSPGSGTYTR.[H]	1xCarbamidomethyl [C2]	0	1	1740.79
P41227	[K].GLAAEDSGGDSK.[D]		0	1	1106.5		P13489	[R].LDDCGLTEAR.[C]	1xCarbamidomethyl [C4]	0	1	1149.52
P78527	[R].GKPLPEYHVR.[I]		0	3	1195.66		Q9BYB4	[K].LCLWDLAEGR.[S]	1xCarbamidomethyl [C2]	0	1	1232.61
Q14157	[K].GGSTTGSQFLEQFK.[T]		0	2	1486.72		Q8NE71	[R].ICIVGPNGVGK.[S]	1xCarbamidomethyl [C2]	0	1	1113.61
P42166	[K].GGTLFGGEVCK.[V]	1xCarbamidomethyl [C10]	0	1	1124.54		P08243	[R].LAVVDPLFGMQPIR.[V]		0	1	1555.87
Q7L014	[R].GGTILAPTVSAK.[T]		0	2	1114.65		P08243	[R].LAVVDPLFGMQPIR.[V]	1xOxidation [M10]	0	1	1571.86
Q9UG63	[K].GHEENGDVVTEPQVAEK.[N]		0	1	1837.86		P50990	[K].IAVYSCPFDGMITETK.[G]	1xCarbamidomethyl [C6]	0	1	1831.86
Q9Y3F4	[K].GHFGPIHCVR.[F]	1xCarbamidomethyl [C8]	0	3	1179.58		Q14137	[R].LAWEQQEPGER.[K]		0	1	1342.64
Q13347	[K].GHFGPINSVAFHPDGK.[S]		0	1	1679.83		P31948	[R].LAYINPDLALEEK.[N]		0	2	1488.79
Q13868	[R].GHGTYMGEEK.[L]		0	1	1108.47		O00716	[R].LAYVTYQDIR.[KA]		0	1	1241.65
P05388	[R].GHLENNPALEK.[L]		0	3	1221.62		P17987	[R].ICDDELILIK.[N]	1xCarbamidomethyl [C2]	0	2	1231.66
P27708	[R].GHNQPCLLVGSGR.[C]	1xCarbamidomethyl [C6]	0	1	1394.7		Q9UK32	[RK].ICDFGFAK.[QI]	1xCarbamidomethyl [C2]	0	4	957.45
O75431	[K].GHSLSDGLEEVQK.[A]		0	1	1398.69		P31153	[K].ICDQISDAVLDAHLQQDPDAK.[V]	1xCarbamidomethyl [C2]	0	1	2352.11
P43034	[K].GHTDSVQDISFDHSGK.[L]		0	1	1729.78		O43707	[K].ICDQWDALGSLTHSR.[R]	1xCarbamidomethyl [C2]	0	3	1758.82
Q96DI7	[K].GHTSFVNSCYPAR.[R]	1xCarbamidomethyl [C9]	0	4	1495.67		O43390	[K].LCDSYEIRPGK.[H]	1xCarbamidomethyl [C2]	0	3	1337.65
Q15029	[R].GHVTQDAPIPGSPLYTIK.[A]		0	1	1894.01		Q9Y6H1	[K].LCEGFNEVLK.[Q]	1xCarbamidomethyl [C2]	0	1	1208.6
Q16629	[K].GHYAYDCHR.[Y]	1xCarbamidomethyl [C7]	0	6	1178.48		P04040	[R].LCENIAGHLK.[D]	1xCarbamidomethyl [C2]	0	1	1154.6
Q14008	[K].GKPAAPGGAGNTGTK.[N]		0	1	1283.67		P14866	[K].LCFSTAQHAS.[-]	1xCarbamidomethyl [C2]	0	1	1121.5
Q8IY67	[R].GKPPPLLPSVLGPAGGDR.[E]		0	1	1727.98		P62136; P36873	[K].ICGDIHGQYYDLLR.[L]	1xCarbamidomethyl [C2]	0	1	1722.83
O75643	[R].GPVLEALVAR.[A]		0	2	1024.61		O00410	[K].LCGDTSLNNMQR.[Q]	1xCarbamidomethyl [C2]	0	1	1408.63
Q9Y265	[K].GLGLDESGLAK.[Q]		0	2	1059.57		P02776	[K].ICLDLQAPLYK.[K]	1xCarbamidomethyl [C2]	0	1	1333.72
P30520	[K].GIGPVYSSK.[A]		0	1	907.488		P61221	[K].LCIEVTPQSK.[I]	1xCarbamidomethyl [C2]	0	1	1174.61
P52292	[K].GINSSNVENQLQATQAAR.[K]		0	1	1900.95		P26640	[R].ICLQPPPTSR.[T]	1xCarbamidomethyl [C2]	0	1	1168.61
P20674	[K].GINTLVTYDMVPEPK.[I]		0	1	1676.86		Q13867	[K].ICLVNDPRPQHK.[Y]	1xCarbamidomethyl [C2]	0	1	1476.77
O95433	[R].GIPAPEEER.[T]		0	2	997.495		P30876	[K].LDDDGLIAPGVR.[V]		0	1	1240.65
Q16851	[R].GLPDNISSVLNK.[L]		0	2	1256.68		Q12788	[R].LDDHALTGASDSR.[V]		0	2	1357.63
Q9NTZ6	[K].GLPFEAENK.[H]		0	1	1004.5		Q14008	[K].LDDIFEPVLIPEPK.[I]		0	1	1624.88
P62701	[K].GIPHLVTHDAR.[T]		0	4	1215.66		Q14980	[R].LDFVCSFLQK.[N]	1xCarbamidomethyl [C5]	0	1	1256.63
Q8WUM0	[K].GLPLGSAVSSPVLFSPVGR.[R]		0	1	1840.03		P55786	[K].IDFVGELNDK.[M]		0	1	1149.58
Q04637	[R].GLPLVDDGGWNTVPISK.[G]		0	1	1767.93		Q01105	[R].IDFYFDENPYFENK.[V]		0	1	1840.81
O60716	[K].GIPVLVGLLDHPK.[K]		0	1	1357.82		O76003	[R].LDGAHAPELTK.[K]		0	1	1151.61
P55795	[R].GLPWSCSADEVMR.[F]	1xCarbamidomethyl [C6]	0	1	1507.67		P30520	[K].LDGEIIPHIPANQEVLNK.[V]		0	1	2000.08
P31943	[R].GLPWSCSADEVQR.[F]	1xCarbamidomethyl [C6]	0	1	1504.68		P09661	[K].LDGFPLLR.[R]		0	4	930.541
P11172	[K].GLQEVGLPLHR.[G]		0	2	1218.7		P55209	[R].LDGLVETPTGYIESLPR.[V]		0	1	1859.97
P46940	[R].GLQQQNSDWYLK.[Q]		0	1	1479.72		Q13247	[K].LDGTEINGR.[N]		0	1	974.49
P46087	[K].GISAGAVQTAGK.[K]		0	1	1059.58		Q99873	[K].LDHVVTIIK.[G]		0	2	1037.64
Q15181	[K].GISCMNTTLSESPFK.[C]	1xCarbamidomethyl [C4]	0	2	1671.77		P62750	[K].LDHYAIIK.[F]		0	2	972.551
Q99567	[K].GLMVLELPK.[R]		0	2	999.591		P11413	[R].IDHYLGK.[E]		0	1	845.452
P17812	[R].GLGLSPDLVVCR.[C]	1xCarbamidomethyl [C11]	0	1	1285.69		Q86UX7	[R].IDLAVGDVVK.[T]		0	2	1028.6
P78406	[R].GLIVYQLENQPSEFR.[R]		0	1	1792.92		Q14157	[R].IDLAVLLGK.[T]		0	1	941.603
P08574	[R].GLLSSLDHTSIR.[R]		0	1	1298.71		P54727	[K].IDIDPEETVK.[A]		0	1	1158.59
P50991	[K].GIHPTIISESFQK.[A]		0	2	1456.78		O43837	[K].LDLFANVVHVK.[S]		0	1	1254.72
P38117	[R].GIHVEVPPAEAER.[L]		0	1	1403.73		Q5SW79	[R].IDLLAQPR.[R]		0	1	925.547
P04075	[K].GILAADESTGSIAK.[R]		0	2	1332.7		P62195	[R].IDILDSALLRPGR.[I]		0	1	1438.84
P09972	[K].GILAADESVGSMAK.[R]		0	1	1348.68		P08238	[K].IDIIPNPQER.[T]		0	6	1194.65
P49327	[K].GILADEDSSRPVWLK.[A]		0	1	1685.89		P50570; Q9UQ16	[K].LDLMDEGTDAR.[D]		0	1	1235.56
Q14697	[R].GLLEFEHQR.[A]		0	1	1128.58		P12829	[K].IDFTADQIEEFK.[E]		0	1	1455.7
P33240; Q9H0L4	[R].GLLGDAPNDPR.[G]		0	1	1124.57		Q5TDH0	[R].IDFSSIAVPGTSSPR.[Q]		0	1	1533.79
Q9UN37	[RK].GILLFGPPGTGK.[ST]		0	2	1156.67		P42285	[K].LDFNTDEEK.[K]		0	1	1110.49
O60841	[R].GLLLPPPMK.[E]		0	3	965.585		Q99436	[K].LDFLRPYTVPNK.[K]		0	1	1462.81
Q6P2E9	[R].GLLPGLLPAPADK.[L]		0	2	1261.75		O75533	[K].LDDLVRPYVHK.[I]		0	1	1354.75
Q9BQT8	[K].GILPPILAETPK.[R]		0	2	1248.76		P49368	[R].IDDIVSGHK.[K]		0	1	983.516
O75746; Q9UJS0	[R].GLIPQLIGVAPEK.[A]		0	4	1334.8		P15927	[K].IDDMTAAPMDVR.[Q]		0	1	1334.61
P09661	[K].GLLQSGQIPGR.[E]		0	2	1125.64		P27797	[K].IDDPTDSKPEDWDKPEHIPDPDAK.[K]		0	2	2760.26
Q9Y3D6	[R].GLLQTEPQNNQAK.[E]		0	1	1440.74		Q99614	[K].LDEALEDYK.[S]		0	1	1095.52
Q13356	[R].GILSMANSGPNSNR.[S]		0	1	1417.69		P23526	[K].LDEAVAEAHLGK.[L]		0	2	1252.65
Q9UKV3	[R].GLLVDRPSETK.[T]		0	1	1214.67		P61289	[R].LDECEEAFQGTK.[V]	1xCarbamidomethyl [C4]	0	1	1426.62
Q70J99	[K].GQDDFLGNVVLR.[L]		0	1	1332.69		O43290	[K].LDEEALLK.[K]		0	1	930.514
Q15363	[K].GQDMETEAHQNK.[L]		0	2	1387.59		Q9BW27	[R].IDEELTGK.[S]		0	1	904.462
Q5T3I0	[K].GQDPGAPQLQSESKPPK.[K]		0	1	1763.89		P07814	[K].IDMSSNNGCMR.[D]	1xCarbamidomethyl [C9]	0	1	1284.51
A0A0B4J2D5	[R].GVEVTVGHEQEEGGK.[W]		0	1	1554.74		O75306	[R].LDELEELLTNNR.[I]		0	2	1458.74
P05198	[R].GVFNVQMEPK.[V]		0	1	1148.58		P36578	[K].LDELYGTWR.[K]		0	1	1152.57
P30613	[R].GVFPLLYR.[E]		0	2	964.561		O60506	[K].LDEIYVAGLVAHSDLDER.[A]		0	1	2015.01
Q9H0D6	[R].GVGAEPLLPWNR.[M]		0	1	1308.71		P51858	[R].IDEMPEAAVK.[S]		0	1	1102.54
P60673	[R].GVHGGILNK.[T]		0	1	894.516		P61978	[K].IDEPLEGSEDR.[I]		0	4	1259.58
P28838	[K].GVLFASGQNLAR.[Q]		0	2	1232.67		Q9P2K3; Q9UKL0	[K].LDEYIAIAK.[E]		0	2	1035.57
P30044	[K].GVLFGVPGAFTPGCSK.[T]	1xCarbamidomethyl [C14]	0	1	1593.81		Q6NUK1	[K].LDFEEFMK.[Y]		0	1	1058.49
P55072	[K].GVLFYGPPGCGK.[T]	1xCarbamidomethyl [C10]	0	2	1251.62		O75223	[K].LDFGNSQGK.[T]		0	1	965.469
P35998	[K].GVLLFGPPGTGK.[T]		0	2	1142.66		Q99848	[K].LDFLEGDQKPLAQR.[K]		0	1	1629.86
Q8NB90; P62195; P62191	[RK].GVILYGPPGTGK.[T]		0	6	1158.65		A6NHR9	[R].IDFLPHYDTLVK.[S]		0	1	1460.78
P43686	[R].GVLMYGPPGCGK.[T]	1xCarbamidomethyl [C10]	0	3	1235.59		P12270	[K].LDELQASDVSVK.[Y]		0	1	1303.67
P17980	[K].GVLMYGPPGTGK.[T]		0	2	1176.61		P12270	[R].LEEQMNGLK.[T]		0	1	1061.53
O75694	[K].GVIQVYDLGQDGQGMSR.[V]		0	1	1822.88		Q8TAQ2	[R].IEESGNDEAR.[V]		0	1	1119.49
O60763	[R].GVMGGQSAGPQHTEAETIQK.[L]		0	1	2025.97		P35237	[K].LEESYDMESVLR.[N]		0	1	1470.68
P14618	[K].GVNLPGAAVDLPAVSEK.[D]		0	1	1636.89		P46109	[K].IFDPQNPDENE.[-]		0	1	1317.56
Q13442	[K].GVEGLIDIENPNR.[V]		0	1	1425.73		P10909	[K].LFDSDPITVTVPVEVSR.[K]		0	1	1873.99
P28066	[R].GVNTFSPEGR.[L]		0	2	1063.52		O43776	[R].IFDSEEILAGYK.[R]		0	2	1384.7
P62306	[R].GVEEEEEDGEMRE.[-]	1xOxidation [M11]	1	1	1553.59		P08754	[K].LFDSICNNK.[W]	1xCarbamidomethyl [C6]	0	1	1110.52
Q12996	[K].GVEAVGSYAENQR.[I]		0	1	1379.65		P05937	[K].LFDSNNDGK.[L]		0	1	1009.46
Q12788	[R].GTQLLSSGSDGLVK.[L]		0	1	1361.73		Q13347	[K].LFDSTTLEHQK.[T]		0	2	1318.66
P13804	[R].GTSFDAAATSGGSASSEK.[A]		0	1	1630.72		P63151	[K].LFEEPEDPSNR.[S]		0	1	1332.61
Q9Y230	[R].GTSYQSPHGIPIDLLDR.[L]		0	1	1868.95		P46781	[R].LFEGNALLR.[R]		0	2	1032.58
P15923	[R].GTTAGSSGDALGK.[A]		0	1	1121.54		Q9NSD9	[K].LFEISDIVIK.[D]		0	1	1176.69
P37108	[K].GTVEGFEPADNK.[C]		0	1	1263.59		P0DMU7	[K].IFEMLEGVQGPTAVR.[K]		0	1	1646.86
P21333	[K].GTVEPQLEAR.[G]		0	1	1099.57		O43143	[R].IFEPPPPK.[K]		0	3	924.519
O75534	[K].GTVSFHSHSDHR.[F]		0	2	1366.62		O75369	[K].IFFAGDTIPK.[S]		0	1	1108.6
P08758	[R].GTVTDFPGFDER.[A]		0	2	1340.61		O60341	[R].LFFAGEHTIR.[N]		0	1	1190.63
P55884	[K].GTYLATFHQR.[G]		0	2	1193.61		Q9UIV1	[R].LFFPVIYDVK.[Y]		0	1	1240.7
P53007	[K].GTYQGLTATVLK.[Q]		0	1	1251.69		Q16186	[R].LFFWMQEPK.[T]		0	1	1225.61
P35249	[R].GVAASAGSSGENK.[K]		0	1	1134.54		P21399	[K].LFFWNSK.[S]		0	2	941.488
P60842	[K].GVAINMVTEEDK.[R]		0	1	1305.64		Q9BVI4	[R].LFGALLER.[G]		0	1	918.541
P60842	[K].GVAINMVTEEDKR.[T]		1	1	1461.74		Q9BXJ9	[R].LFGATNPK.[N]		0	1	847.467
P49736	[R].GVCLIDEFDK.[M]	1xCarbamidomethyl [C3]	0	1	1195.57		Q92688	[R].IFGGLDMLAEK.[L]		0	1	1193.62
P51148	[R].GVDLQENNPASR.[S]		0	2	1299.63		P20042	[K].IFDIDEAEEGVK.[D]		0	1	1364.66
P62306	[R].GVEEEEEDGEMRE.[-]		1	1	1537.6		Q92688	[R].IFGGLDMLAEK.[L]	1xOxidation [M7]	0	1	1209.62
O76094	[K].GTQGATAGASSELDASK.[T]		0	1	1550.73		Q08945	[K].LFDFVNAK.[K]		0	2	953.509
P38606	[R].GVNVSALSR.[D]		0	1	902.505		P04183	[K].LFAPQQILQCSPAN.[-]	1xCarbamidomethyl [C10]	0	2	1586.8
Q07666	[R].GVPPPPTVR.[G]		0	2	919.536		P51991	[K].IETIEVMEDR.[Q]		0	1	1234.6
Q12906; Q96SI9	[RK].GWPLELICEK.[S]	1xCarbamidomethyl [C8]	0	12	1244.63		P51991	[K].IETIEVMEDR.[Q]	1xOxidation [M7]	0	2	1250.59
O75874	[K].GWPLYLSTK.[N]		0	2	1064.58		P26640	[R].IETMLGDVAVAVHPK.[D]		0	1	1579.85
P62995	[R].GYDDRDYYSR.[S]		1	2	1309.54		O94906	[R].LETYENAR.[K]		0	1	995.479
Q00839	[R].GYFEYIEENK.[Y]		0	3	1291.58		P13804	[K].LEVAPISDIIAIK.[S]		0	3	1381.83
Q8IY67	[K].GYGFAEYMK.[K]		0	1	1065.47		P78344	[K].LEVDIPLVK.[S]		0	1	1025.62
Q9UHX1	[K].GYGFIEYEK.[A]		0	1	1105.52		P47756	[K].LEVEANNAFDQYR.[D]		0	1	1568.73
Q92804	[R].GYGGSQGGGR.[G]		0	1	895.402		P23284	[K].IEVEKPFAIAK.[E]		0	3	1244.72
P78527	[R].GYGLFAGPCK.[V]	1xCarbamidomethyl [C9]	0	1	1069.51		P38117	[K].IEVIKPGDLGVDLTSK.[L]		0	2	1683.95
P11413	[K].GYLDDPTVPR.[G]		0	1	1132.56		Q99460	[K].IEVLYEDEGFR.[S]		0	1	1369.66
P40926	[K].GYLGPEQLPDCLK.[G]	1xCarbamidomethyl [C11]	0	2	1489.74		Q9H307	[K].LEVQAEEER.[K]		0	1	1102.54
P10809	[R].GYISPYFINTSK.[G]		0	2	1389.7		Q9H307	[K].LEVQAEEERK.[Q]		1	1	1230.63
Q8NBS9	[R].GYPTLLLFR.[G]		0	4	1079.62		P11021	[K].IEWLESHQDADIEDFK.[A]		0	2	1974.91
Q9ULX3	[R].HAALQDIGK.[N]		0	2	952.521		Q9P258	[R].IEYDCELVPR.[R]	1xCarbamidomethyl [C5]	0	1	1293.61
Q7L9L4	[K].HAEATLGSGNLR.[MQ]		0	3	1225.63		P07954	[R].IEYDTFGELK.[V]		0	1	1214.59
Q86X55	[R].HAEQQALR.[L]		0	4	952.496		P46459	[K].LFADAEEEQR.[R]		0	1	1207.56
Q00688	[R].GWDEALLTMSK.[G]		0	1	1250.61		Q9H0S4	[R].LFALVLTPTR.[E]		0	3	1130.69
Q9UKV3	[K].GVPAGNSDTEGGQPGR.[K]		0	1	1498.69		Q09161	[R].IFANTESYLK.[R]		0	1	1185.62
Q9Y3B9	[R].GVVQLFNAVQK.[H]		0	2	1202.69		Q02543	[R].IFAPNHVVAK.[S]		0	1	1095.63
P04075	[K].GVVPLAGTNGETTTQGLDGLSER.[C]		0	2	2272.14		P61247	[R].LFCVGFTK.[K]	1xCarbamidomethyl [C3]	0	1	971.502
Q96I24	[R].GVPQQIEVAR.[Q]		0	1	1096.61		Q9H307	[R].IFGLLMGTLQK.[F]		0	1	1220.71
P11586	[K].GVPTGFILPIR.[D]		0	1	1169.7		P02786	[K].LFGNMEGDCPSDWK.[T]	1xCarbamidomethyl [C9]	0	1	1655.68
P48444	[K].GVQLQTHPNVDK.[K]		0	1	1335.7		P11413	[R].IFGPIWNR.[D]		0	1	1002.55
Q16384	[K].GVSEASGPQNDGK.[Q]		0	1	1245.57		P28482	[R].LFPNADSK.[A]		0	1	891.457
Q9UBT2	[K].GVTECYECHPKPTQR.[T]	2xCarbamidomethyl [C5; C8]	0	1	1861.83		P61978	[K].LFQECCPHSTDR.[V]	2xCarbamidomethyl [C5; C6]	0	1	1549.65
Q9NR30	[R].GVTFLFPIQAK.[T]		0	1	1220.7		P14406	[K].LFQEDDEIPLYLK.[G]		0	1	1622.83
O00299	[K].GVTFNVTTVDTK.[R]		0	1	1281.67		O43159	[R].LFQEDPEAFLLYHR.[G]		0	1	1777.89
Q92616	[K].GVTSILPVLR.[E]		0	3	1054.66		P31350	[R].IFQEPTEPK.[T]		0	1	1088.56
Q9BQ39	[R].GVTYLFPIQVK.[T]		0	1	1264.73		Q6P2E9	[K].LFQFLQAEPHNSLGK.[A]		0	1	1728.91
P25205	[R].GVVCIDEFDK.[M]	1xCarbamidomethyl [C4]	0	1	1181.55		Q96DI7	[K].IFQGNVHNFEK.[N]		0	1	1332.67
P14625	[K].GVVDSDDLPLNVSR.[E]		0	1	1485.75		Q5TDH0	[R].LFSADPFDLEAQAK.[I]		0	2	1551.77
P07900; P08238; Q12931	[R].GVVDSEDIPLNLSR.[E]		0	2	1513.79		Q9UBX3	[R].LFSGATMASSR.[G]		0	1	1127.55
P50454	[K].GVVEVTHDLQK.[H]		0	3	1224.66		P60891	[K].IFSGSSHQDLSQK.[I]		0	1	1433.7
Q9Y2S7	[R].GVVLFPWQAR.[L]		0	1	1172.66		O60216	[K].LFSLPAQPLWNNR.[L]		0	1	1555.84
P09972	[K].GVVPLAGTDGETTTQGLDGLSER.[C]		0	1	2273.13		P48444	[K].LFTAESLIGLK.[N]		0	2	1191.7
P29692	[R].GVVQELQQAISK.[L]		0	1	1299.73		P47897	[R].LFTLTALR.[R]		0	2	934.572
O76003	[R].HASSGSFLPSANEHLK.[E]		0	2	1681.83		Q12800	[R].LFTNFSGADLLK.[L]		0	1	1325.71
P63279	[K].GTPWEGGLFK.[L]		0	3	1091.55		P35232	[R].IFTSIGEDYDER.[V]		0	2	1444.66
Q96AE4	[R].GTPQQIDYAR.[Q]		0	2	1148.57		O00232	[K].LFTTMELMR.[W]		0	2	1141.57
Q14151	[R].GQYQDHAIDR.[R]		0	1	1202.55		Q96EP5	[K].LFVGGLDWSTTQETLR.[S]		0	1	1822.93
P23246	[R].GREEYEGPNK.[K]		1	12	1178.54		Q96EP5	[K].IFVGGIPHNCGETELR.[E]	1xCarbamidomethyl [C10]	0	3	1798.89
P13667	[K].GRPYDYNGPR.[E]		0	3	1194.57		Q14103	[K].IFVGGLSPDTPEEK.[I]		0	2	1488.76
Q5RKV6	[K].GSAYLEAGGTK.[V]		0	1	1053.52		P11940	[R].LFPLIQAMHPTLAGK.[I]		0	5	1636.92
Q8N4Q1	[K].GSDCVDQFR.[A]	1xCarbamidomethyl [C4]	0	2	1083.45		P08243	[K].LFPGFEIETVK.[N]		0	2	1279.69
P61978	[K].GSDFDCELR.[L]	1xCarbamidomethyl [C6]	0	1	1098.45		Q12906	[K].LFPDTPLALDANK.[K]		0	3	1414.76
Q9NR45	[K].GSDHSASLEPGELAELVR.[S]		0	1	1866.92		Q7LBC6	[K].LFNSLLLGPTASNNK.[T]		0	1	1588.87
P42566	[K].GSDPFASDCFFR.[Q]	1xCarbamidomethyl [C9]	0	1	1405.58		P40926	[K].IFGVTTLDIVR.[A]		0	2	1233.72
Q8WXX5	[K].GSEEELADIK.[Q]		0	2	1090.53		Q9UKD2	[K].LFGYEMAEFK.[V]		0	1	1234.58
Q6P2Q9	[K].GSELQLPFQACLK.[V]	1xCarbamidomethyl [C11]	0	1	1490.77		P11586	[R].IFHELTQTDK.[A]		0	1	1231.63
P61221	[R].GSELQNYFTK.[I]		0	2	1186.57		Q9Y3T9	[K].LFHEVVQAFR.[A]		0	1	1245.67
P30419	[K].GSETDSAQDQPVK.[M]		0	1	1361.62		O15371	[R].IFHTVTTTDDPVIR.[K]		0	1	1614.85
O75533	[K].GSETPGATPGSK.[I]		0	1	1088.52		O15372	[K].LFKPPQPPAR.[M]		0	4	1150.67
Q9Y2W1	[K].GSFSDTGLGDGK.[M]		0	2	1140.52		O75436	[R].LFLAGYDPTPTMR.[D]		0	1	1481.75
Q15084	[K].GSFSEQGINEFLR.[E]		0	1	1483.72		Q9NRN7	[R].LFLDGEEEK.[E]		0	2	1079.53
Q15181	[K].GQYISPFHDIPIYADK.[D]		0	1	1863.93		Q9H583	[K].IFLFDTQHFISK.[E]		0	1	1495.79
P16150	[K].GSGFPDGEGSSR.[R]		0	2	1152.49		P62191	[R].IETLDPALIRPGR.[I]		0	1	1450.84
P68036	[K].GQVCLPVISAENWKPATK.[T]	1xCarbamidomethyl [C4]	0	2	1998.05		P53992	[K].LFLFHTSLPIAEAPGK.[L]		0	1	1740.97
Q9H6R4	[R].GQSPAGDGSPEPPTPR.[Y]		0	2	1549.72		P26368	[K].LFIGGLPNYLNDDQVK.[E]		0	1	1805.94
Q9NR50	[K].GQDSIEPVPGQK.[G]		0	1	1254.63		P09651	[K].LFIGGLSFETTDESLR.[S]		0	1	1784.91
Q14157	[R].GQENGLDGTK.[S]		0	1	1018.48		P22626	[K].LFIGGLSFETTEESLR.[N]		0	1	1798.92
Q00610	[R].GQFSTDELVAEVEK.[R]		0	1	1551.75		Q92879	[K].LFIGMISK.[K]		0	1	908.527
P18206	[R].GQGSSPVAMQK.[A]		0	2	1089.54		Q9BWF3	[K].LFIGNLPR.[E]		0	1	929.557
Q9H6F5	[R].GQHEPSKPPPAGETVTGGFGAK.[K]		0	1	2149.07		O94788	[K].IFINNEWQNSESGR.[V]		0	1	1693.79
Q9HCN8	[R].GQHEVHGMPSANTHNTWK.[A]	1xOxidation [M8]	0	1	2046.92		P02008	[R].LFLSHPQTK.[T]		0	1	1070.6
Q99873	[K].GQLCELSCSTDYR.[M]	2xCarbamidomethyl [C4; C8]	0	1	1588.67		P54709	[K].LFIYNPTTGEFLGR.[T]		0	1	1627.85
O15067	[K].GQLHVDGQK.[L]		0	2	981.511		O15372	[K].LFMAQALQEYNN.[-]		0	1	1441.68
P62910	[K].GQILMPNIGYGSNK.[K]		0	1	1491.76		P38159; Q96E39	[K].LFIGGLNTETNEK.[A]		0	2	1435.74
Q96EP5	[R].GQNHNVQGFHPYR.[R]		0	2	1553.74		Q08211	[R].LETHMTPEMFR.[T]		0	1	1391.64
Q9Y266	[K].GQPAIIDGELYNEVK.[V]		0	1	1645.84		Q03701	[K].LETEETVPETDVETK.[K]		0	1	1719.82
P27708	[R].GQPLPPDLLQQAK.[C]		0	2	1404.78		Q96C36	[K].LESPTVSTLTPSSPGK.[L]		0	1	1600.84
P26599	[R].GQPIYIQFSNHK.[E]		0	1	1431.74		Q15691	[K].LEHEYIQNFK.[I]		0	2	1320.66
P00734	[K].GQPSVLQVVNLPIVERPVCK.[D]	1xCarbamidomethyl [C19]	0	2	2232.25		P40937	[R].LEHVVEEEK.[V]		0	1	1111.56
P15170	[K].GQQLVMMPNK.[H]		0	1	1145.58		P49454	[RK].LEIDLLK.[GS]		0	1	843.519
Q99714	[K].GQTHTLEDFQR.[V]		0	2	1331.63		Q00688	[R].LEIEPEWAYGK.[K]		0	1	1334.66
P52594	[K].GTPSQSPVVGR.[S]		0	1	1084.57		Q03252	[K].LELEQTYQAK.[L]		0	2	1222.63
P33316	[R].GSGGFGSTGK.[N]		0	1	854.4		O43447	[K].IELFADVVPK.[T]		0	2	1130.65
P78371	[K].GSGNLEAIHIIK.[K]		0	4	1251.71		P61088	[K].LELFLPEEYPMAAPK.[V]		0	1	1747.9
Q13451	[K].GTDSQAMEEEKPEGHV.[-]		0	1	1743.75		Q9ULJ8	[RK].LELFPVELEK.[D]		0	1	1216.68
P43490	[K].GTDTVAGLALIK.[K]		0	1	1158.67		Q12904	[K].IEILAPPNGSVPGDR.[I]		0	1	1534.82
P04083	[K].GTDVNVFNTILTTR.[S]		0	2	1550.82		P24666	[K].IELLGSYDPQK.[Q]		0	1	1262.66
B5ME19	[K].GTEITHAVVIK.[K]		0	1	1167.67		Q9Y2Z0	[K].LELLHPIIPEQSTFK.[V]		0	1	1764.99
Q9Y230	[K].GTEVQVDDIKR.[V]		1	1	1259.66		Q15397	[K].LELIMDEMK.[Q]		0	1	1121.56
P69891; P69892	[K].GTFAQLSELHCDK.[L]	1xCarbamidomethyl [C11]	0	3	1505.71		P55072	[R].LEILQIHTK.[N]		0	2	1094.66
Q13895	[R].GTGEAEEEYVGPR.[L]		0	1	1393.62		P68036	[R].IEINFPAEYPFKPPK.[I]		0	3	1789.95
P15880	[R].GTGIVSAPVPK.[K]		0	3	1025.6		Q9BRX5	[K].LELPLWLAK.[G]		0	1	1082.66
Q9P2J5	[K].GTGVVTSVPSDSPDDIAALR.[D]		0	1	1956.99		Q8NFH3	[R].IEITSLLPSR.[S]		0	3	1128.66
Q9UBT2	[K].GTILISSEEGETEANNHK.[K]		0	3	1928.92		Q9NY61	[K].LEMEDYPSFMAK.[R]		0	1	1460.64
O43175	[K].GTIQVITQGTSLK.[N]		0	1	1345.77		Q15233	[K].LEMEMEAAR.[H]		0	2	1079.49
P27824	[R].GTLSGWILSK.[A]		0	3	1061.6		Q15233	[K].LEMEMEAAR.[H]	1xOxidation [M5]	0	2	1095.48
P50995	[R].GTITDAPGFDPLR.[D]		0	1	1359.69		O43676	[K].IEGTPLETIQK.[K]		0	1	1228.68
Q15654	[R].GTPGPPPAHGAALQPHPR.[V]		0	2	1757.92		Q15003	[K].LEGTEDLSDVLVR.[Q]		0	1	1445.75
P49327	[R].GTPLISPLIK.[W]		0	2	1038.66		Q9Y2Z0	[K].LEGQGDVPTPK.[Q]		0	1	1140.59
O00422	[K].GTDDSMTLQSQK.[F]		0	1	1310.59		O00541	[K].LEGQAQAEAK.[A]		0	1	1044.53
Q9H910	[K].GSGIFDESTPVQTR.[Q]		0	1	1493.72		P78417	[K].LEEVLTNK.[K]		0	3	945.525
Q9NR56	[R].GTCSRPDTECK.[F]	2xCarbamidomethyl [C3; C10]	0	3	1310.55		P36578	[R].IEEVPELPLVVEDK.[V]		0	3	1608.87
Q9H9A6	[K].GTAAILEYLR.[D]		0	1	1106.62		Q14683	[K].LEEYITTSK.[Q]		0	1	1083.56
Q9UQE7	[R].GSGSQSSVPSVDQFTGVGIR.[V]		0	1	1964.97		O60684; P52294	[K].IEFLQSHENQEIYQK.[A]		0	1	1905.93
O00232	[K].GSLESPATDVFGSTEEGEK.[R]		0	1	1939.88		P42574	[K].LEFMHILTR.[V]		0	1	1159.63
Q9Y3A5	[K].GSLEVLNLK.[D]		0	1	972.572		P62191	[K].IEFPLPDEK.[T]		0	1	1087.57
Q13428	[K].GSLGQGTAPVLPGK.[T]		0	2	1281.72		P43686	[K].IEFPLPDR.[R]		0	1	986.531
P53004	[K].GSLLFTAGPLEEER.[F]		0	2	1518.78		P17980	[K].IEFPMPNEEAR.[A]		0	1	1332.63
P55060	[R].GSNTIASAAADK.[I]		0	1	1105.55		P35998	[K].IEFSLPDLEGR.[T]		0	1	1275.66
P28838	[K].GSPNANEPPLVFVGK.[G]		0	3	1525.8		O94788	[K].IEMPGEVK.[A]		0	2	902.465
Q92945	[R].GSPQQIDHAK.[Q]		0	1	1080.54		P52434	[R].IEGDETSTEAATR.[L]		0	1	1379.63
P07814	[K].GSQFGQSCCLR.[A]	2xCarbamidomethyl [C8; C9]	0	1	1299.56		Q7KZF4	[R].LEGENTQDK.[N]		0	1	1033.48
Q8WXF1	[R].GSQGGNFEGPNK.[R]		0	1	1191.54		Q06323	[K].LEGFHTQISK.[Y]		0	2	1159.61
Q99661	[R].GSSSANPVNSVR.[R]		0	1	1174.58		P62195	[R].LEGGSGGDSEVQR.[T]		0	1	1290.59
Q15084	[R].GSTAPVGGGAFPTIVER.[E]		0	1	1615.84		P48444	[R].IEGLLAAFPK.[L]		0	1	1058.62
P50990	[R].GSTDNLMDDIER.[A]		0	1	1365.6		Q15435	[K].IEGLQNLVNLR.[E]		0	1	1268.73
P13796	[R].GSVSDEEMMELR.[E]		0	1	1382.59		P05787	[R].LEGLTDEINFLR.[Q]		0	1	1419.75
O00148; Q13838	[K].GSYVSIHSSGFR.[D]		0	1	1296.63		P61006	[K].LEGNSPQGSNQGVK.[I]		0	1	1414.69
Q92841	[K].GTAYTFFTPGNLK.[Q]		0	1	1416.72		P46060	[R].LEGNTVGVEAAR.[V]		0	1	1215.63
Q7Z4V5	[K].LAGEELAGEEAPQEK.[A]		0	1	1570.76		Q99808	[K].LEGPGEQETK.[L]		0	2	1087.53
P30153	[R].LAGGDWFTSR.[T]		0	1	1109.54		Q00341	[R].IEGDPQGVQQAK.[R]		0	1	1269.64
Q9Y4L1	[R].LAGLFNEQR.[K]		0	1	1047.56		Q13885; Q9BUF5; P07437; P68371	[K].LAVNMVPFPR.[L]	1xOxidation [M5]	0	1	1159.63
Q99714	[K].LGNNCVFAPADVTSEK.[D]	1xCarbamidomethyl [C5]	0	1	1721.82		P26639	[R].LEMYNILK.[A]		0	2	1023.55
P78527	[K].LGNPIVPLNIR.[L]		0	2	1205.74		P13796	[K].IENCNYAVELGK.[NH]	1xCarbamidomethyl [C4]	0	4	1409.67
Q9Y4L1	[K].LGNTISSLFGGGTTPDAK.[E]		0	1	1735.89		Q9NTJ3	[K].LEQIDGHIAEHNSK.[I]		0	1	1590.79
O43765	[K].LGNYAGAVQDCER.[A]	1xCarbamidomethyl [C11]	0	1	1452.65		O00629	[K].IEQLQNHENEDIYK.[L]		0	1	1772.84
Q07866	[KR].LGPDDPNVAK.[T]		0	1	1025.53		Q92905	[K].LEQSEAQLGR.[G]		0	1	1130.58
P07602	[R].LGPGMADICK.[N]	1xCarbamidomethyl [C9]	0	2	1061.51		Q14839	[K].LERPPETPTVDPTVK.[Y]		0	1	1678.9
P08708	[R].LGNDFHTNK.[R]		0	2	1045.51		Q99856	[K].LESAEPPEK.[K]		0	1	999.499
P06727	[K].LGPHAGDVEGHLSFLEK.[D]		0	1	1805.92		P12270	[K].LESALTELEQLR.[K]		0	1	1401.76
P30050	[K].IGPLGLSPK.[K]		0	2	881.545		P13489	[K].LESCGVTSDNCR.[D]	2xCarbamidomethyl [C4; C11]	0	1	1397.58
Q7Z4Q2	[R].LGPLLLDPSLAVR.[E]		0	1	1363.83		P06493	[R].LESEEEGVPSTAIR.[E]		0	2	1516.75
Q13867	[K].IGPITPLEFYR.[E]		0	1	1305.72		Q14683	[K].LESELANFGPR.[I]		0	1	1232.63
P02649	[R].LGPLVEQGR.[V]		0	1	968.552		P23246	[K].LESEMEDAYHEHQANLLR.[Q]		0	3	2185
Q14690	[R].LGPSVVGLAR.[Y]		0	1	968.589		P23246	[K].LESEMEDAYHEHQANLLR.[Q]	1xOxidation [M5]	0	2	2200.99
Q92945	[K].IGQQPQQPGAPPQQDYTK.[A]		0	1	1980.98		O94906	[K].LESENDEYER.[A]		0	1	1283.54
Q16401	[R].LGPLFSLLNENHR.[E]		0	3	1509.82		Q6DKI1	[R].LESFLHDSWR.[Q]		0	2	1289.63
O00299	[K].IGNCPFSQR.[L]	1xCarbamidomethyl [C4]	0	1	1078.51		P05787	[R].LESGMQNMSIHTK.[T]		0	2	1475.7
P49327	[R].LGMLSPEGTCK.[A]	1xCarbamidomethyl [C10]	0	1	1192.57		P05787	[R].LESGMQNMSIHTK.[T]	1xOxidation [M5]	0	1	1491.69
Q9NTK5	[K].IGIVGLPNVGK.[S]		0	3	1066.66		P15170	[K].LESGSICK.[G]	1xCarbamidomethyl [C7]	0	1	893.44
P18754	[R].LGLGEGAEEK.[S]		0	2	1002.51		Q8N1F7	[R].LESLSAATTFEPLEPVK.[D]		0	1	1831.97
O75153	[K].IGIGELITR.[S]		0	1	971.588		P20700	[R].IESLSSQLSNLQK.[E]		0	1	1446.78
P07900	[K].LGIHEDSQNR.[K]		0	3	1168.57		Q03252	[R].LESLSYQLSGLQK.[Q]		0	1	1465.79
P07900	[K].LGIHEDSQNRK.[K]		1	1	1296.67		Q9UKM9	[R].LEQIAAEQK.[A]		0	2	1029.56
P08238	[K].LGIHEDSTNR.[R]		0	3	1141.56		O75431	[R].IEQHYFEDR.[G]		0	1	1236.56
P08238	[K].LGIHEDSTNRR.[R]		1	1	1297.66		P12277	[R].LEQGQAIDDLMPAQK.[-]		0	1	1656.83
Q9BV38	[R].LGLHQQGSEPSYLDR.[T]		0	2	1699.84		O00571	[R].LEQELFSGGNTGINFEK.[Y]		0	1	1882.92
O43290	[K].LGLKPLEVNAIK.[K]		0	1	1294.81		P46060	[R].LENDGATALAEAFR.[V]		0	1	1477.73
Q99459	[R].LGLLGLPAPK.[N]		0	3	978.635		P12270	[K].LENEVEQR.[H]		0	1	1016.5
Q9Y6G9	[K].IGILHENFQTLK.[A]		0	1	1412.79		Q15102	[R].LENGELEHIRPK.[I]		0	1	1434.77
O43395	[R].LGLMPPPEPK.[V]		0	1	1078.6		P14618	[K].IENHEGVR.[R]		0	2	953.48
P78527	[R].LGLPGDEVDNK.[V]		0	2	1156.58		P61086	[K].IENLCAMGFDR.[N]	1xCarbamidomethyl [C5]	0	2	1325.6
Q9UHX1	[K].LGLPPLTPEQQEALQK.[A]		0	1	1761.97		Q7Z739	[R].LENNDNKPVTNSR.[D]		0	1	1500.74
P55786	[R].LGLQNDLFSLAR.[A]		0	1	1346.74		Q9Y5A9	[R].LENNENKPVTNSR.[D]		0	1	1514.76
O43399	[R].LGLSTLGELK.[Q]		0	1	1030.61		Q9NX40	[K].LENSPLGEALR.[S]		0	1	1198.64
P29401	[R].LGQSDPAPLQHQMDIYQK.[R]		0	1	2069.01		O43447	[K].IENVPTGPNNKPK.[L]		0	3	1407.76
O00233	[K].LGQSESQGPPR.[A]		0	2	1155.58		P49915	[K].LENAGGDLK.[D]		0	2	916.473
Q14315	[R].LGSFGSITR.[Q]		0	1	937.51		Q9H074	[R].IENVVLDANCSR.[D]	1xCarbamidomethyl [C10]	0	1	1389.68
Q96A72	[K].IGSLIDVNQSK.[D]		0	1	1173.65		Q9GZZ1	[R].IEPADAHVLQK.[N]		0	1	1220.66
P26640	[R].LHEEGIIYR.[S]		0	1	1129.6		Q14315	[K].LEPGGGAEAQAVR.[Y]		0	1	1254.64
Q00610	[R].IHEGCEEPATHNALAK.[I]	1xCarbamidomethyl [C5]	0	2	1776.83		P08195	[K].LEPHEGLLLR.[F]		0	1	1176.67
Q13885; Q9BUF5; P07437; P68371	[R].LHFFMPGFAPLTSR.[G]	1xOxidation [M5]	0	2	1636.83		O60841	[K].IEPIPGESPK.[M]		0	2	1066.58
Q71U36; P68366	[R].IHFPLATYAPVISAEK.[A]		0	3	1756.96		O60664	[K].LEPQIASASEYAHR.[G]		0	1	1571.78
P33991	[R].LHGLDEEAEQK.[L]		0	2	1268.61		Q13451	[K].LEQAAIVK.[E]		0	3	871.525
O00566	[R].IHGSPLQK.[L]		0	1	879.505		P12270	[R].LEQDLQQMQAK.[V]		0	1	1331.66
P62333	[K].IHIDLPNEQAR.[L]		0	1	1305.69		Q3ZCQ8	[R].LEQEEQQR.[L]		0	1	1059.51
Q00610	[K].LHIIEVGTPPTGNQPFPK.[K]		0	1	1945.05		P08727	[R].LEQEIATYR.[RSH]		0	2	1122.58
O00299	[K].LHIVQVVCK.[K]	1xCarbamidomethyl [C8]	0	2	1095.63		Q00796	[R].LENYPIPEPGPNEVLLR.[M]		0	1	1950.03
P24752	[K].IHMGSCAENTAK.[K]	1xCarbamidomethyl [C6]	0	1	1318.59		Q13885; Q9BUF5; P07437; P68371	[K].LAVNMVPFPR.[L]		0	2	1143.63
Q04637	[K].IHNAENIQPGEQK.[Y]		0	2	1477.74		Q16531	[K].IAVMELFRPK.[G]		0	1	1203.69
O60832	[R].LHNAIEGGTQLSR.[A]		0	1	1395.73		Q9ULX3	[R].LAVLPYELR.[F]		0	1	1073.64
Q5JTH9	[K].LHNELQSGSLR.[L]		0	1	1253.66		P20645	[R].HTLADNFNPVSEER.[G]		0	1	1628.77
P17987	[K].IHPTSVISGYR.[L]		0	2	1229.66		Q70J99	[R].HTIPEEETHR.[T]		0	1	1248.6
Q15393	[K].IHQETFGK.[S]		0	1	959.495		P31040	[K].HTLSYVDVGTGK.[V]		0	1	1276.65
Q9BY44	[K].LHEEEPPQNMKPQSGNDKPLSK.[T]		0	1	2503.22		Q9Y5L0	[R].HTNPIVENGQTHPCQK.[V]	1xCarbamidomethyl [C14]	0	1	1859.88
Q9Y5K6	[K].LGLFPSNFVK.[E]		0	2	1121.64		P12814; O43707	[K].HTNYTMEHIR.[V]		0	1	1301.61
Q8N1G4	[K].LHEDLCEK.[R]	1xCarbamidomethyl [C6]	0	1	1043.48		P12814; O43707	[K].HTNYTMEHIR.[V]	1xOxidation [M6]	0	1	1317.6
P14868	[R].IHDPQLLTER.[A]		0	2	1221.66		P49368	[K].HTQENCETWGVNGETGTLVDMK.[E]	1xCarbamidomethyl [C6]	0	1	2506.1
Q9Y5A9	[K].LGSTEVASNVPK.[V]		0	2	1201.64		Q9BRS2	[K].HTTDPDIDK.[K]		0	2	1041.48
Q14677	[K].IGSTIDDTISK.[F]		0	1	1149.6		Q7Z739	[K].HTTSIFDDFAHYEK.[R]		0	1	1710.78
Q96P48	[R].LGSVSLIPLR.[G]		0	1	1054.66		Q9Y5A9	[K].HTTSIFDDFSHYEK.[R]		0	1	1726.77
P14324	[K].IGTDIQDNK.[C]		0	2	1003.51		Q86VP6	[K].HTVDDGLDIR.[K]		0	1	1140.56
Q7KZF4	[R].LGTLSPAFSTR.[V]		0	2	1149.63		Q99719	[K].HTVDIEEK.[G]		0	1	970.484
O75431	[R].LGTQPYFFNK.[Q]		0	1	1214.62		P40939	[K].HVAEDLGK.[V]		0	2	868.452
P14625	[K].LGVIEDHSNR.[T]		0	3	1139.58		P05198	[R].HVAEVLEYTK.[D]		0	1	1188.63
Q9NSD9	[K].LGVLHPDVITK.[F]		0	1	1191.71		Q8WVJ2	[R].HVALSVGGR.[E]		0	1	895.511
Q9NR30	[R].IGVPSATEIIK.[A]		0	3	1127.67		P33176	[R].HVAVTNMNEHSSR.[S]		0	2	1481.69
P30740	[R].LGVQDLFNSSK.[A]		0	1	1207.63		Q8TAT6	[R].HVDNIMFENHTVADR.[F]		0	1	1797.83
P47897	[R].LGYFSVDPDSHQGK.[L]		0	1	1549.73		O43765	[K].HVEAVAYYK.[K]		0	1	1079.55
P12532	[R].LGYILTCPSNLGTGLR.[A]	1xCarbamidomethyl [C7]	0	1	1734.92		P60174	[R].HVFGESDELIGQK.[V]		0	3	1458.72
O75521	[K].LHAVNAEECNVLQGR.[W]	1xCarbamidomethyl [C9]	0	1	1709.84		P31943; P55795	[K].HTGPNSPDTANDGFVR.[L]		0	1	1684.77
P52434	[R].LHCESESFK.[M]	1xCarbamidomethyl [C3]	0	1	1136.5		Q9ULV4	[R].HVFGQAVK.[N]		0	2	885.494
P07954	[K].LHDALDAK.[S]		0	2	882.468		Q6UXN9	[K].HTGPITCLQFNPK.[F]	1xCarbamidomethyl [C7]	0	1	1512.76
Q15459	[K].IHEATGMPAGK.[Q]		0	1	1111.56		P62937	[K].HTGPGILSMANAGPNTNGSQFFICTAK.[T]	1xCarbamidomethyl [C24]	0	1	2791.33
P06576	[K].IGLFGGAGVGK.[T]		0	2	975.562		P35606	[K].HSEVQQANLK.[A]		0	1	1153.6
Q99623	[R].LGLDYEER.[V]		0	1	994.484		P52597	[K].HSGPNSADSANDGFVR.[L]		0	2	1630.72
Q06830	[K].IGHPAPNFK.[A]		0	3	980.531		P51610	[R].HSHAVSTAAMTR.[S]		0	1	1268.62
P08243	[K].LFPGFEIETVK.[N]		0	2	1279.69		O60563	[K].HSHSQLPVGTGNK.[R]		0	1	1361.69
P11940	[R].LFPLIQAMHPTLAGK.[I]		0	2	1636.92		P46060	[R].HSLLQTLYK.[V]		0	1	1102.63
P61978	[K].LFQECCPHSTDR.[V]	2xCarbamidomethyl [C5; C6]	0	1	1549.65		P42704	[K].HSLNSSSASTTEPDFQK.[D]		0	1	1835.84
P31350	[R].IFQEPTEPK.[T]		0	1	1088.56		Q9NUU7	[K].HSMNILNR.[I]		0	1	984.504
Q6P2E9	[K].LFQFLQAEPHNSLGK.[A]		0	1	1728.91		P38117	[K].HSMNPFCEIAVEEAVR.[L]	1xCarbamidomethyl [C7]	0	2	1888.87
Q96DI7	[K].IFQGNVHNFEK.[N]		0	1	1332.67		P78527	[K].HSPEDPEK.[Y]		0	2	938.421
Q9NRX2	[K].LFQVLAPR.[Y]		0	1	943.572		P35579	[K].HSQAVEELAEQLEQTK.[R]		0	1	1839.91
P60891	[K].IFSGSSHQDLSQK.[I]		0	1	1433.7		P07900	[K].HSQFIGYPITLFVEK.[KE]		0	4	1778.95
Q12800	[R].LFTNFSGADLLK.[L]		0	1	1325.71		P08238	[K].HSQFIGYPITLYLEK.[E]		0	10	1808.96
P35232	[R].IFTSIGEDYDER.[V]		0	1	1444.66		Q96HS1	[R].HSQYHVDGSLEK.[D]		0	1	1399.66
O00232	[K].LFTTMELMR.[W]		0	1	1141.57		Q12789	[R].HSSGQDKPHETYR.[L]		0	1	1541.71
Q14204	[R].IFVFEPPPGVK.[A]		0	1	1229.69		P78527	[K].HSSLITPLQAVAQR.[D]		0	1	1520.85
Q96EP5	[K].IFVGGIPHNCGETELR.[E]	1xCarbamidomethyl [C10]	0	2	1798.89		P52788	[R].HSTLDFMLGAK.[A]		0	1	1219.61
Q14103	[K].IFVGGLSPDTPEEK.[I]		0	1	1488.76		Q92945	[R].HSVGVVIGR.[S]		0	3	923.542
Q8TDN6	[K].LFVINEVCEMK.[N]	1xCarbamidomethyl [C8]	0	1	1381.69		Q6PKG0	[R].HSVVAGGGGGEGR.[K]		0	2	1139.56
Q12906	[K].LFPDTPLALDANK.[K]		0	2	1414.76		Q15181	[K].HTGCCGDNDPIDVCEIGSK.[V]	3xCarbamidomethyl [C4; C5; C14]	0	2	2133.86
P62873	[R].LFVSGACDASAK.[L]	1xCarbamidomethyl [C7]	0	1	1225.59		P62937	[K].HTGPGILSMANAGPNTNGSQFFICTAK.[T]	1xCarbamidomethyl [C24]; 1xOxidation [M9]	0	1	2807.32
Q7LBC6	[K].LFNSLLLGPTASNNK.[T]		0	1	1588.87		Q9BR76	[R].HVFGQPVK.[N]		0	3	911.51
P02008	[R].LFLSHPQTK.[T]		0	3	1070.6		P00441	[R].HVGDLGNVTADK.[D]		0	4	1225.62
Q96C57	[R].LFFTSVPGGR.[E]		0	1	1080.58		P25788	[R].HVGMAVAGLLADAR.[S]		0	2	1380.74
Q92688	[R].IFGGLDMLAEK.[L]		0	1	1193.62		Q14257	[K].HYAMQEAK.[Q]		0	1	977.451
Q92688	[R].IFGGLDMLAEK.[L]	1xOxidation [M7]	0	2	1209.62		Q9UGI8	[R].HYCDSEKPR.[C]	1xCarbamidomethyl [C3]	0	1	1191.52
P02786	[K].LFGNMEGDCPSDWK.[T]	1xCarbamidomethyl [C9]	0	1	1655.68		Q9BQ52	[R].HYGDQVDR.[V]		0	2	989.444
P40926	[K].IFGVTTLDIVR.[A]		0	2	1233.72		Q9BQG0	[R].HYGEHVCTAK.[L]	1xCarbamidomethyl [C7]	0	4	1201.54
P11586	[R].IFHELTQTDK.[A]		0	1	1231.63		P18669	[R].HYGGLTGLNK.[A]		0	1	1059.56
O15371	[R].IFHTVTTTDDPVIR.[K]		0	1	1614.85		P23284	[K].HYGPGWVSMANAGK.[D]		0	2	1474.69
O15372	[K].LFKPPQPPAR.[M]		0	4	1150.67		O75153	[R].HYILDLLR.[T]		0	1	1042.6
Q9NRN7	[R].LFLDGEEEK.[E]		0	1	1079.53		O75530	[K].HYVGHGNAINELK.[F]		0	1	1451.74
P38159; Q96E39	[K].LFIGGLNTETNEK.[A]		0	2	1435.74		Q13356	[K].HYYDGTIFHR.[S]		0	1	1308.61
P09651	[K].LFIGGLSFETTDESLR.[S]		0	1	1784.91		Q92499	[K].HYYEVSCHDQGLCR.[V]	2xCarbamidomethyl [C7; C13]	0	1	1823.76
P22626	[K].LFIGGLSFETTEESLR.[N]		0	1	1798.92		P35241; P26038; P15311	[K].KAPDFVFYAPR.[L]		1	4	1310.69
Q9BWF3	[K].LFIGNLPR.[E]		0	2	929.557		P07384	[R].KAPSDLYQIILK.[A]		1	1	1388.81
O94788	[K].IFINNEWQNSESGR.[V]		0	1	1693.79		Q07666	[K].KDDEENYLDLFSHK.[N]		1	1	1752.81
Q5TA45	[K].LFIPWTNQK.[I]		0	1	1146.63		Q8WUM4	[K].KDNDFIYHDR.[V]		1	2	1322.61
Q9NRP2	[K].LFNPPEESEK.[-]		0	1	1189.57		Q9BXP5	[R].KDPEQEVEK.[F]		1	1	1101.54
P15976	[K].LHQVNRPLTMR.[K]		0	1	1364.76		O75694	[K].KDPQGLGLHFYK.[H]		1	1	1402.75
P50990	[K].LFVTNDAATILR.[E]		0	2	1333.75		P62841	[K].KEAPPMEKPEVVK.[T]		1	2	1481.8
Q9UNZ2	[R].LGAAPEEESAYVAGEK.[R]		0	1	1620.78		P62841	[K].KEAPPMEKPEVVK.[T]	1xOxidation [M6]	1	1	1497.8
Q16881	[K].IGEHMEEHGIK.[F]		0	1	1279.61		O43776	[K].KEDGTFYEFGEDIPEAPER.[L]		1	1	2229
P09429	[K].LGEMWNNTAADDK.[Q]		0	1	1464.64		P49411	[R].HYAHTDCPGHADYVK.[N]	1xCarbamidomethyl [C7]	0	5	1770.77
P09429	[K].LGEMWNNTAADDKQPYEK.[K]		1	1	2109.95		P0DMV9	[K].HWPFQVINDGDKPK.[V]		0	2	1680.85
P26583	[K].LGEMWSEQSAK.[D]	1xOxidation [M4]	0	1	1281.58		P11142	[K].HWPFMVVNDAGRPK.[V]	1xOxidation [M5]	0	1	1669.83
P16930	[R].LGEPIPISK.[A]		0	1	953.567		P11142	[K].HWPFMVVNDAGRPK.[V]		0	3	1653.83
Q9H9B4	[R].LGESANAAK.[Q]		0	2	860.447		P12829	[R].HVLATLGEK.[M]		0	2	967.557
P30419	[K].LGEVVNTHGPVEPDKDNIR.[Q]		1	2	2089.07		P43246	[K].HVIECAK.[Q]	1xCarbamidomethyl [C5]	0	5	856.435
Q9Y295	[R].IGFVGFPSVGK.[S]		0	3	1107.62		P48637	[R].HVLSVLSK.[T]		0	1	882.541
Q96AE4	[K].IGGDAGTSLNSNDYGYGGQK.[R]		0	1	1973.88		Q13347	[K].HVLTGSADNSCR.[L]	1xCarbamidomethyl [C11]	0	1	1316.6
P13804	[R].LGGEVSCLVAGTK.[C]	1xCarbamidomethyl [C7]	0	1	1290.67		P60660	[R].HVLVTLGEK.[M]		0	1	995.588
P68104	[K].IGGIGTVPVGR.[V]		0	2	1025.61		P36776	[K].HVMDVVDEELSK.[L]		0	1	1400.67
Q96AE4	[R].IGGNEGIDVPIPR.[F]		0	1	1336.72		P27816	[K].HVPGGGNVQIQNK.[K]		0	3	1347.71
O60762	[K].LGGNEIVSFLK.[G]		0	1	1176.66		Q01518	[K].HVSDDMK.[T]		0	9	831.367
Q969G3	[R].LGGNPGTNSR.[V]		0	3	972.486		Q8TAQ2	[K].HVSNAPLTK.[L]		0	3	966.537
Q14204	[R].LGGSPFGPAGTGK.[T]		0	1	1145.59		P49458	[R].HSDGNLCVK.[V]	1xCarbamidomethyl [C7]	0	1	1029.48
P24941; P06493	[K].IGEGTYGVVYK.[AG]		0	1	1185.62		P31939	[K].HVSPAGAAVGIPLSEDEAK.[V]		0	1	1847.95
Q9UNX4	[K].IFYVDTLK.[F]		0	1	998.556		Q14315	[K].HVTNSPFK.[I]		0	4	929.484
Q15459	[K].IGEEEIQKPEEK.[V]		0	4	1428.72		Q8IY81	[R].HVTYVVAK.[K]		0	1	916.525
Q14254	[K].IGEAEAAVIEAMGK.[A]		0	1	1388.71		Q08752	[K].HVVFGQVIK.[G]		0	2	1026.61
P00491	[K].LGADAVGMSTVPEVIVAR.[H]		0	1	1784.96		P62081	[K].HVVFIAQR.[R]		0	2	969.563
P06733	[R].IGAEVYHNLK.[N]		0	6	1143.62		P41227	[R].HVVLGAIENK.[V]		0	1	1079.62
P61586	[R].IGAFGYMECSAK.[T]	1xCarbamidomethyl [C9]	0	1	1333.59		P06396	[K].HVVPNEVVVQR.[L]		0	3	1275.72
Q13428	[K].LGAGEGGEASVSPEK.[T]		0	1	1387.67		P24539	[K].HVVQSISTQQEK.[E]		0	1	1383.72
P32322	[R].LGAQALLGAAK.[M]		0	1	1012.61		P30084	[K].HWDHLTQVK.[K]		0	2	1163.6
P49756	[K].LGASNSPGQPNSVK.[R]		0	1	1355.69		P62424	[R].HWGGNVLGPK.[S]		0	3	1064.56
P05771	[R].LGCGPEGER.[D]	1xCarbamidomethyl [C3]	0	2	974.436		O14979	[R].HVTAQQPSR.[L]		0	2	1023.53
Q8TEQ6	[K].LGDHQSPATPAFK.[S]		0	1	1368.69		P00491	[K].HRPQVAIICGSGLGGLTDK.[L]	1xCarbamidomethyl [C9]	0	1	1979.05
P08670	[R].LGDLYEEEMR.[E]		0	1	1254.57		P47897	[R].HRPQLLVER.[Y]		0	1	1147.67
P08670	[R].LGDLYEEEMR.[E]	1xOxidation [M9]	0	1	1270.56		Q9BYD6	[R].HRPLNLGPFVVR.[A]		0	1	1404.82
P49189	[K].IGDPLLEDTR.[M]		0	2	1128.59		Q9NR50	[K].HLVGVDSLIGPETQIGEK.[S]		0	2	1892.01
Q9H4A4	[K].LGDTYPSISNAR.[N]		0	2	1293.64		Q13868	[K].HLVVPGDTITTDTGFMR.[G]		0	1	1859.93
P13489	[K].LGDVGMAELCPGLLHPSSR.[L]	1xCarbamidomethyl [C10]	0	1	2008.99		O43852	[R].HLVYESDQNK.[D]		0	1	1232.59
P55072	[R].LGDVISIQPCPDVK.[Y]	1xCarbamidomethyl [C10]	0	1	1540.8		P61160	[K].HLWDYTFGPEK.[L]		0	1	1392.66
P00558	[K].LGDVYVNDAFGTAHR.[A]		0	1	1634.79		O94906	[R].HIWITAAK.[L]		0	1	939.541
Q5H9R7	[R].LGEDESLLMK.[L]		0	1	1134.57		P17174	[K].HIYLLPSGR.[I]		0	1	1055.6
Q09028	[K].LHSFESHK.[D]		0	2	984.49		P07900	[K].HIYYITGETK.[D]		0	3	1224.63
P02100; P69891; P69892	[K].LHVDPENFK.[L]		0	3	1098.56		P30153	[K].HMLPTVLR.[M]		0	2	966.555
P02042	[K].LHVDPENFR.[L]		0	2	1126.56		P04040	[R].HMNGYGSHTFK.[L]		0	1	1278.57
Q9NZJ9	[R].LLGIFENQDR.[K]		0	1	1204.63		P14678	[K].HMNLILCDCDEFR.[K]	2xCarbamidomethyl [C7; C9]	0	1	1722.74
P54709	[R].IIGLKPEGVPR.[I]		0	1	1178.73		P14678	[K].HMNLILCDCDEFRK.[I]	2xCarbamidomethyl [C7; C9]	1	1	1850.83
Q5T4S7	[R].ILGPAESDEFLAR.[V]		0	1	1417.73		P33992	[R].HMQLYCDR.[Y]	1xCarbamidomethyl [C6]	0	2	1122.48
P13861	[R].LLGPCMDIMK.[R]	1xCarbamidomethyl [C5]	0	1	1177.58		Q8N3U4	[R].HMQNSEIIR.[K]		0	2	1127.56
P31323	[R].LLGPCMEIMK.[R]	1xCarbamidomethyl [C5]	0	2	1191.59		P25786	[R].HMSEFMECNLNELVK.[H]	1xCarbamidomethyl [C8]	0	1	1880.83
Q13561	[K].LLGPDAAINLTDPDGALAK.[R]		0	1	1865		P15927	[K].HMSVSSIK.[Q]		0	2	888.461
P62906	[R].ILGPGLNK.[A]		0	4	811.504		P84098	[R].HMYHSLYLK.[V]		0	1	1191.6
P53597	[R].LIGPNCPGVINPGECK.[I]	2xCarbamidomethyl [C6; C15]	0	1	1724.85		Q00796	[K].HNAAFCYK.[L]	1xCarbamidomethyl [C6]	0	1	1010.45
Q07666	[K].ILGPQGNTIK.[R]		0	2	1040.61		P49588	[K].HNDLDDVGK.[D]		0	2	1012.47
O15212	[K].LLGPVLVK.[Q]		0	2	838.576		P31942	[K].HNGPNDASDGTVR.[L]		0	3	1339.6
Q08257	[K].ILGTAGTEEGQK.[I]		0	1	1203.62		O00410	[K].HIVENAVQK.[E]		0	2	1037.57
P21333; O75369; Q14315	[R].LLGWIQNK.[LIV]		0	3	971.567		Q15907	[K].HLTYENVER.[W]		0	2	1160.57
O75534	[R].LLGYVATLK.[D]		0	1	977.603		P60900	[R].HITIFSPEGR.[L]		0	2	1156.61
P49756	[R].LLHDLQIGEK.[K]		0	1	1165.66		Q12874	[R].HLTHENVQR.[K]		0	1	1133.58
P08670	[K].ILLAELEQLK.[G]		0	1	1169.71		P42229	[R].HILYNEQR.[L]		0	2	1072.55
P37837	[K].LLGELLQDNAK.[L]		0	1	1213.68		P46777	[K].HIMGQNVADYMR.[Y]		0	2	1434.66
O15160	[R].ILLAEVPTMAVEK.[V]		0	2	1413.8		Q9NUQ9	[K].HLNDETTSK.[Q]		0	2	1044.5
Q9Y376	[K].LLGELILDR.[H]		0	2	1041.63		Q14008	[K].HINDSAPEVR.[D]		0	1	1137.56
Q9BQG0	[R].LLGAALPLLTK.[E]		0	2	1109.73		Q15185	[K].HLNEIDLFHCIDPNDSK.[H]	1xCarbamidomethyl [C10]	0	3	2066.96
Q99747	[K].LIENVDPEK.[A]		0	1	1056.56		P54136	[K].HLPDNECIEK.[V]	1xCarbamidomethyl [C7]	0	2	1254.58
P62249	[K].LLEPVLLLGK.[E]		0	1	1094.72		O75390	[K].HLPNDPMFK.[L]		0	3	1098.54
Q9BXP5	[R].ILEQEEEEEQAGKPGEPSK.[K]		0	1	2127.01		O76094	[K].HLPSSDSMSLK.[V]		0	1	1201.59
Q16181	[R].ILEQQNSSR.[T]		0	1	1074.55		Q9BUJ2	[K].HLPSTEPDPHVVR.[I]		0	1	1483.77
O95816	[R].LLESLDQLELR.[V]		0	1	1328.74		Q96AB3	[R].HNIAYFPQIVSVAAR.[M]		0	1	1685.91
Q9UHV9	[K].IIETLTQQLQAK.[G]		0	1	1385.8		O75934	[K].HIQDLNWQR.[K]		0	1	1209.61
Q14974	[K].LLETTDRPDGHQNNLR.[S]		0	4	1878.94		P04908; P0C0S5; P16104	[R].HLQLAIR.[NG]		0	6	850.526
P17987	[K].LLEVEHPAAK.[V]		0	2	1106.62		O94906	[K].HLQTGENHTSVDPR.[Q]		0	1	1590.76
[truncated: 13,092 more rows]

## Sheet: S3-2-2_Validation Sovent
2%ACN-0.1%TFA-1							2%ACN-0.1%TFA-2							2%ACN-0.1%TFA-3							0.01% DDM-1							0.01% DDM-2							0.01% DDM-3							0.01% UDM-1							0.01% UDM-2
Master Protein Accessions	Annotated Sequence	Modifications	# Missed Cleavages	# PSMs	Theo. MH+ [Da]		Master Protein Accessions	Annotated Sequence	Modifications	# Missed Cleavages	# PSMs	Theo. MH+ [Da]		Master Protein Accessions	Annotated Sequence	Modifications	# Missed Cleavages	# PSMs	Theo. MH+ [Da]		Master Protein Accessions	Annotated Sequence	Modifications	# Missed Cleavages	# PSMs	Theo. MH+ [Da]		Master Protein Accessions	Annotated Sequence	Modifications	# Missed Cleavages	# PSMs	Theo. MH+ [Da]		Master Protein Accessions	Annotated Sequence	Modifications	# Missed Cleavages	# PSMs	Theo. MH+ [Da]		Master Protein Accessions	Annotated Sequence	Modifications	# Missed Cleavages	# PSMs	Theo. MH+ [Da]		Master Protein Accessions
P36578	[K].AAAAAAALQAK.[S]		0	3	956.552		P36578	[K].AAAAAAALQAK.[S]		0	2	956.552		P36578	[K].AAAAAAALQAK.[S]		0	3	956.552		P36578	[K].AAAAAAALQAK.[S]		0	2	956.552		P36578	[K].AAAAAAALQAK.[S]		0	4	956.552		P36578	[K].AAAAAAALQAK.[S]		0	1	956.552		P36578	[K].AAAAAAALQAK.[S]		0	3	956.552		P36578
P30101	[K].LSKDPNIVIAK.[M]		1	2	1197.72		P61088	[R].LLAEPVPGIK.[A]		0	2	1036.64		O95619	[R].MAEFGPDSGGR.[V]		0	1	1123.48		Q9UBB4	[R].LSGVMVPAPIQDLEALR.[A]		0	1	1808.99		P30085	[-].MKPLVVFVLGGPGAGK.[G]		0	1	1569.92		Q4VC31	[R].IVHELNTTVPTASFAGK.[I]		0	1	1784.95		P60842; Q14240	[K].MFVLDEADEMLSR.[G]		0	3	1555.71		Q9UQE7
Q8WWM7	[K].ISLAPTDVK.[E]		0	1	943.546		P49756	[R].LLAEGHPDPDAELQR.[M]		0	2	1660.83		Q96I99	[R].MAENLGFVGPLK.[S]		0	1	1275.68		P62314	[K].LSHETVTIELK.[N]		0	2	1269.7		P61204	[R].MLAEDELR.[D]		0	2	976.477		Q13616	[R].LVHQNSASDDAEASMISK.[L]		0	1	1902.89		P60842; Q14240	[K].MFVLDEADEMLSR.[G]	1xOxidation [M]	0	2	1571.71		Q14683
P27708	[R].LSLDDLLQR.[L]		0	1	1072.6		P00367	[K].IIAEGANGPTTPEADK.[I]		0	1	1583.79		Q6YP21	[R].MAGATPVFIPLR.[S]		0	1	1272.71		Q96PZ0	[R].ISHLNDLSIPVDEEDPSEDIFTVLTAEEK.[Q]		0	1	3255.58		P07910	[R].MIAGQVLDINLAAEPK.[V]		0	4	1682.91		Q9BXP5	[R].IVHSLDYYNTCEYPNEDEMPNR.[C]	1xCarbamidomethyl [C11]	0	1	2759.17		Q9Y530	[R].MGAGIAVLFK.[K]		0	1	1006.58		Q15050
P07355	[K].LSLEGDHSTPPSAYGSVK.[A]		0	1	1844.9		P39748	[K].LIADVAPSAIR.[E]		0	2	1125.66		P07384	[R].MAIESAGFK.[L]		0	1	953.476		P49736	[R].ISHLPLVEELR.[S]		0	2	1305.75		P07910	[R].MIAGQVLDINLAAEPK.[V]	1xOxidation [M1]	0	2	1698.91		O15067	[K].LVHSLFESIMSTQESSNPNNVLK.[F]		0	1	2574.29		P52272	[R].MGAGLGHGMDR.[V]		0	3	1101.49		Q6P2Q9
Q13435	[R].ISLGMPVGPNAHK.[V]		0	1	1320.71		P46060	[K].ILAAALTECHR.[K]	1xCarbamidomethyl [C9]	0	1	1254.66		Q14331	[K].MALLASNSCFIR.[C]	1xCarbamidomethyl [C9]	0	1	1382.69		Q96T37	[K].ISHLSGSGSGDER.[V]		0	1	1301.61		Q92621	[R].MLALALLDR.[I]		0	1	1015.6		Q9UQ80	[R].LVKPGNQNTQVTEAWNK.[V]		0	2	1927		P52272	[R].MGAGMGFGLER.[M]		0	1	1125.52		Q12931
Q15645	[K].LSLLLNDISR.[K]		0	2	1143.67		Q9Y266	[K].LKPNLGNGADLPNYR.[W]		0	3	1641.87		P27708	[R].MALLATVLGR.[F]		0	1	1044.62		Q8NI27	[K].LSHSNPTILFDYILSQIQK.[Y]		0	1	2217.19		P26639	[R].MIAILTENYGGK.[W]		0	1	1309.68		P62081	[K].IVKPNGEKPDEFESGISQALLELEMNSDLK.[A]		0	2	3330.68		P52272	[R].MGAGMGFGLER.[M]	1xOxidation [M]	0	2	1141.51		P02100
Q6P2Q9	[K].ISLIQIFR.[A]		0	2	989.614		Q9Y490	[K].LKPLPGETMEK.[C]		0	1	1242.68		O96008	[K].MAIQTQQSK.[F]		0	2	1034.53		O00566	[K].LSLAEIYEQEYIK.[L]		0	2	1598.83		Q01813	[R].MLAIYDGFDGFAK.[G]		0	1	1447.69		P62081	[K].IVKPNGEKPDEFESGISQALLELEMNSDLK.[A]	1xOxidation [M25]	0	2	3346.67		P52272	[R].MGAGMGFGLER.[M]	2xOxidation [M1; M5]	0	1	1157.51		P62244
P30041	[K].LSILYPATTGR.[N]		0	4	1191.67		P17980	[K].LKPGDLVGVNK.[D]		0	2	1139.68		Q9UQ35	[R].MAPALSGANLTSPR.[V]		0	1	1385.72		O14976	[R].LSIAEVVHQLQEIAAAR.[N]		0	1	1848.03		Q96J01	[K].MLASASEDHFIDIAEVETGDK.[L]		0	2	2278.05		O75439	[R].IVLAAAGGVSHDELLDLAK.[F]		0	1	1892.05		P52272	[R].MGANNLER.[M]	1xOxidation [M1]	0	2	920.425		P17980
Q9H8Y8	[K].ISLPGQMAGTPITPLK.[D]		0	1	1623.91		P61221	[R].LKPDEGGEVPVLNVSYKPQK.[I]		0	1	2197.19		P57740	[R].MAEDELFNR.[Y]		0	1	1124.5		P26599	[K].LSLDGQNIYNACCTLR.[I]	2xCarbamidomethyl [C12; C13]	0	1	1897.89		Q9NYF8	[K].MIASDSHRPEVK.[L]		0	1	1369.69		Q9BVJ6	[K].LVLADLLEPVK.[T]		0	1	1209.75		P52272	[R].MGANSLER.[M]	1xOxidation [M1]	0	1	893.415		O43776
P49327	[R].LSIPTYGLQCTR.[A]	1xCarbamidomethyl [C10]	0	1	1408.73		P27797	[K].IKDPDASKPEDWDER.[A]		1	3	1800.84		P31939	[-].MAPGQLALFSVSDK.[T]		0	1	1463.76		Q8WXX5	[K].ISLEDIQAFEK.[T]		0	1	1292.67		P49792	[K].MICQQVEAIK.[K]	1xCarbamidomethyl [C3]	0	1	1219.62		Q96G03	[R].IVLANDPDADR.[L]		0	1	1198.61		P63220	[R].MGESDDSILR.[L]		0	2	1122.51		P37235
Q09666	[K].ISMPDIDLNLK.[G]	1xOxidation [M3]	0	4	1274.67		Q9BSJ8	[K].LLAETVAPAVR.[G]		0	1	1139.68		Q9NYF8	[K].MAPVPLDDSNRPASLTK.[D]		0	1	1811.93		P07355	[K].LSLEGDHSTPPSAYGSVK.[A]		0	1	1844.9		O43707	[K].MLDAEDIVNTARPDEK.[A]		0	1	1816.87		P52434	[R].LVIASTLYEDGTLDDGEYNPTDDRPSR.[A]		0	1	3012.41		P63220	[R].MGESDDSILR.[L]	1xOxidation [M1]	0	1	1138.5		Q14203
O14776	[R].LSMWDRPDDLIGR.[A]		0	1	1573.78		P46109	[K].IHYLDTTTLIEPAPR.[Y]		0	2	1739.93		O43707	[R].MAPYQGPDAVPGALDYK.[S]		0	1	1792.86		P62829	[R].ISLGLPVGAVINCADNTGAK.[N]	1xCarbamidomethyl [C13]	0	3	1970.04		Q96GQ7	[R].MLDEYFEEQMK.[E]		0	1	1462.62		P15104	[K].LVLCEVFK.[Y]	1xCarbamidomethyl [C4]	0	1	1007.56		P55265	[R].MGFTEVTPVTGASLR.[R]		0	1	1565.8		P28838
Q9H2P0	[K].ISNDNPEEHVLK.[V]		0	1	1394.69		Q7KZF4	[K].IHVFYIDYGNR.[E]		0	1	1396.7		Q03252	[K].MAQALEELR.[S]		0	1	1060.55		Q13435	[R].ISLGMPVGPNAHK.[V]		0	2	1320.71		P12829	[K].MLDFETFLPILQHISR.[N]		0	2	1960.04		P61081	[K].LVICPDEGFYK.[S]	1xCarbamidomethyl [C4]	0	1	1340.66		Q9UQ80	[K].MGGDIANR.[V]	1xOxidation [M1]	0	2	849.388		Q15061
P11413	[R].LSNHISSLFR.[E]		0	2	1173.64		P48444	[R].LHVENEDK.[K]		0	2	983.479		P55884	[K].MAQELYMEQK.[N]		0	1	1270.58		Q15645	[K].LSLLLNDISR.[K]		0	1	1143.67		P22061	[K].MKPLMGVIYVPLTDK.[E]		0	1	1704.94		P55060	[K].LVLDAFALPLTNLFK.[A]		0	2	1674.98		Q99729	[K].MFVGGLSWDTSK.[K]		0	1	1327.64		Q15061
O14737	[R].LSNLALVKPEK.[T]		0	1	1211.74		P78371	[K].IHPQTIIAGWR.[E]		0	2	1291.73		O14980	[R].MAQEVLTHLK.[E]		0	3	1169.63		P30041	[K].LSILYPATTGR.[N]		0	2	1191.67		Q14839	[K].MLDLLEDFLEHEGYK.[Y]		0	3	1851.88		Q00610	[K].IVLDNSVFSEHR.[N]		0	1	1415.73		Q12972	[K].MGGEDDELK.[G]		0	1	993.419		P14550
P49736	[R].ISHLPLVEELR.[S]		0	2	1305.75		O60832	[R].LHNAIEGGTQLSR.[A]		0	1	1395.73		Q96T88	[K].MASATSSSQR.[D]		0	3	1025.47		P52292	[K].LSIMIEECGGLDK.[I]	1xCarbamidomethyl [C8]	0	1	1464.71		Q99661	[K].MIDMGSACR.[T]	1xCarbamidomethyl [C8]	0	2	1040.43		Q9Y2R5	[R].LVLDPYLLK.[Y]		0	1	1073.66		P26639	[K].MGGEEKPIGAGEEK.[Q]		0	1	1431.68		O60306
O43707	[R].ISNRPAFMPSEGK.[M]		0	4	1433.72		P24752	[K].IHMGSCAENTAK.[K]	1xCarbamidomethyl [C6]	0	4	1318.59		Q9H910	[R].MASNIFGPTEEPQNIPK.[R]		0	1	1872.92		P41240	[K].LSLMPWFHGK.[I]		0	1	1215.63		O00154	[K].MIEEAGAIISTR.[H]		0	1	1290.67		O14980	[K].LVLDSIIWAFK.[H]		0	1	1304.76		P23246	[R].MGGGGAMNMGDPYGSGGQK.[F]		0	1	1771.72		P09211
P50583	[R].LSHEHQAYR.[W]		0	1	1140.55		O00299	[K].LHIVQVVCK.[K]	1xCarbamidomethyl [C8]	0	4	1095.63		Q9UK76	[K].MASNIFGTPEENQASWAK.[S]		0	1	1980.91		Q13523	[R].ISINQALQHAFIQEK.[I]		0	1	1739.94		Q9H583	[K].MIELLADNINLGDPSSMLK.[M]		0	1	2074.06		Q86X55	[K].IVLDVGCGSGILSFFAAQAGAR.[K]	1xCarbamidomethyl [C7]	0	1	2209.14		P52272	[K].MGGMEGPFGGGMENMGR.[F]		0	2	1714.68		P12004
P62805	[R].ISGLIYEETR.[G]		0	1	1180.62		P33991	[R].LHGLDEEAEQK.[L]		0	2	1268.61		Q16643	[R].MAPTPIPTR.[S]		0	2	983.534		Q2NL82	[R].ISLPEAMQLLQDR.[D]		0	1	1513.8		P78344	[R].MLEILEGK.[G]		0	1	932.512		Q08752	[R].IVLELFADIVPK.[T]		0	2	1356.81		P52272	[R].MGLAMGGGGGASFDR.[A]		0	3	1383.61		P18206
Q9HCG8	[K].LSEETTTSSSR.[I]		0	1	1197.56		Q9BQE3; P68366	[R].IHFPLATYAPVISAEK.[A]		0	4	1756.96		Q96EE3	[R].MATCSSDQSVK.[V]	1xCarbamidomethyl [C4]	0	2	1213.52		Q9H8Y8	[K].ISLPGQMAGTPITPLK.[D]		0	1	1623.91		P11172	[K].MLEILEQQK.[K]		0	1	1131.61		O00410	[K].LVLEQVVTSIASVADTAEEK.[F]		0	4	2102.12		Q6UN15	[R].MGLEVIPVTSTTNK.[I]		0	2	1489.79		P19388
P20618	[R].LSEGFSIHTR.[D]		0	1	1146.59		Q13885; Q9BUF5; P07437; P68371	[R].LHFFMPGFAPLTSR.[G]	1xOxidation [M5]	0	2	1636.83		Q9BSL1	[K].MADVSAEEK.[K]		0	1	979.44		P08670	[R].ISLPLPNFSSLNLR.[E]		0	3	1570.9		Q9UL25	[R].MIETAQVDER.[A]		0	1	1191.57		P06576	[R].LVLEVAQHLGESTVR.[T]		0	5	1650.92		P41252	[K].MGITEYNNQCR.[A]	1xCarbamidomethyl [C10]	0	1	1385.59		P33993
Q9UKV3	[K].LSEGSQPAEEEEDQETPSR.[N]		0	1	2117.91		Q00610	[R].IHEGCEEPATHNALAK.[I]	1xCarbamidomethyl [C5]	0	2	1776.83		P49750	[K].MADHWETAPR.[H]		0	1	1213.54		P49327	[R].LSIPTYGLQCTR.[A]	1xCarbamidomethyl [C10]	0	1	1408.73		Q9H583	[R].MLFDLLVNCK.[N]	1xCarbamidomethyl [C9]	0	1	1252.64		P06730	[K].IVIGYQSHADTATK.[S]		0	2	1503.78		P40939	[K].MGLVDQLVEPLGPGLKPPEER.[T]		0	3	2274.22		Q96SB4
P33316	[R].LSEHATAPTR.[G]		0	1	1082.56		P22314	[K].IHVSDQELQSANASVDDSR.[L]		0	1	2070.97		Q9Y5Q8	[K].IYQVLDFR.[I]		0	1	1053.57		P49368	[K].ISIPVDISDSDMMLNIINSSITTK.[A]		0	1	2607.33		P09874	[K].MIFDVESMK.[K]		0	1	1099.52		P62888	[K].LVILANNCPALR.[K]	1xCarbamidomethyl [C8]	0	1	1353.77		P31942	[R].MGMGNNYSGGYGTPDGLGGYGR.[G]		0	1	2180.91		O43719
Q06323	[K].ISELDAFLK.[E]		0	1	1035.57		P21333; O75369; Q14315	[R].LIALLEVLSQK.[KR]		0	1	1226.77		P53396	[K].LYRPGSVAYVSR.[S]		0	1	1367.74		O43707	[K].LSGSNPYTTVTPQIINSK.[W]		0	1	1920.01		P60228	[R].MLFDYLADK.[H]		0	1	1115.54		P40937	[K].LVILDEADAMTQDAQNALR.[R]		0	1	2087.04		P52272	[R].MGPAMGPALGAGIER.[M]		0	1	1427.71		Q14203
Q96C19	[R].LSEIDVSSEGVK.[G]		0	1	1262.65		P78527	[R].LLALNSLYSPK.[I]		0	1	1218.71		P22102	[R].IYSHSLLPVLR.[S]		0	2	1297.76		P49368	[K].ISIPVDISDSDMMLNIINSSITTK.[A]	1xOxidation [M12]	0	1	2623.32		Q9Y333	[-].MLFYSFFK.[S]		0	1	1082.54		P35249	[K].IVILDEADSMTSAAQAALR.[R]		0	2	1975.02		Q9H0U4	[R].MGPGAASGGERPNLK.[I]		0	1	1441.72		Q86UK7
P05787	[K].LSELEAALQR.[A]		0	1	1129.62		P07195	[K].LIAPVAEEEATVPNNK.[I]		0	1	1694.9		O75083	[R].LYSILGTTLK.[D]		0	3	1108.66		Q86VP6	[K].ISGSILNELIGLVR.[S]		0	5	1483.88		P09211	[R].MLLADQGQSWK.[E]		0	1	1276.64		P02786	[K].LVHANFGTK.[K]		0	1	986.542		P62820	[R].MGPGATAGGAEK.[S]		0	1	1046.49		P53007
P02008	[K].LSELHAYILR.[V]		0	1	1214.69		O94788	[K].ILELIQSGVAEGAK.[L]		0	2	1427.81		O75746; Q9UJS0	[K].IYSTLAGTR.[K]		0	1	981.536		O95831	[R].ISGLGLTPEQK.[Q]		0	1	1142.64		P62875	[R].MLLAHVDLIEK.[L]		0	1	1281.72		Q9NZ45	[K].IVHAFDMEDLGDK.[A]		0	1	1489.7		P52272	[R].MGPLGLDHMASSIER.[M]		0	2	1613.78		P14618
P02100	[K].LSELHCDK.[L]	1xCarbamidomethyl [C6]	0	1	1001.47		P53621	[R].LLELGPKPEVAQQTR.[K]		0	1	1678.95		P21333	[R].LYSVSYLLK.[D]		0	1	1085.62		Q9HCG8	[K].LSEETTTSSSR.[I]		0	1	1197.56		P22087	[R].MLIAMVDVIFADVAQPDQTR.[I]		0	1	2233.14		P51665	[R].IVGWYHTGPK.[L]		0	2	1157.61		P52272	[R].MGPLGLDHMASSIER.[M]	1xOxidation [M9]	0	1	1629.77		P40939
Q16891	[K].LSEQELQFR.[R]		0	1	1149.59		Q9Y6E2	[R].LLELFPVNR.[Q]		0	1	1100.65		O43670	[K].LYTGPGLAIHCMQVHK.[E]	1xCarbamidomethyl [C11]	0	2	1824.92		P20618	[R].LSEGFSIHTR.[D]		0	2	1146.59		Q9BUQ8	[R].MIDMGFEPDVQK.[I]		0	1	1409.64		Q9BQG0	[K].LVGSVNLFSDENVPR.[L]		0	1	1645.85		Q08211	[R].MGGEEAEIR.[F]	1xOxidation [M1]	0	1	1007.45		Q96PU8
Q93009	[R].LSESVLSPPCFVR.[N]	1xCarbamidomethyl [C10]	0	1	1490.77		Q96HC4	[R].LIEDTEDWRPR.[T]		0	1	1429.71		P30086	[K].LYTLVLTDPDAPSR.[K]		0	1	1560.83		Q9UKV3	[K].LSEGSQPAEEEEDQETPSR.[N]		0	1	2117.91		Q13347	[-].MKPILLQGHER.[S]		0	2	1321.74		Q7Z3B4	[K].LVEHGLNETIHIR.[G]		0	3	1530.84		P52272	[R].MGPLGLDHMASSIER.[M]	2xOxidation [M1; M9]	0	1	1645.77		P00505
P52701	[K].ISEVVELLK.[K]		0	1	1029.62		P05455	[K].IIEDQQESLNK.[W]		0	1	1316.67		P30519	[R].MADLSELLK.[E]		0	1	1019.54		P33316	[R].LSEHATAPTR.[G]		0	1	1082.56		Q92900	[R].MHPALSAFPSNIFYEGSLQNGVTAADR.[V]		0	1	2893.39		Q6P2E9	[R].IVELPAPADFLSLSSETKPK.[L]		0	1	2142.17		P49588	[K].MFVEEVSTGQECGVVLDK.[T]	1xCarbamidomethyl [C12]	0	1	2026.95		O75643
Q969Z0	[K].LSFHQTQVSQR.[L]		0	2	1330.69		P11177	[K].ILEDNSIPQVK.[D]		0	1	1255.69		P62899	[K].LYTLVTYVPVTTFK.[N]		0	1	1644.92		Q06323	[K].ISELDAFLKEPALNEANLSNLK.[A]		1	1	2429.29		Q92499	[R].MHNQIPQVTSDGK.[R]		0	1	1454.71		P63241	[K].IVEMSTSK.[T]	1xOxidation [M4]	0	2	910.455		P37837	[R].MFNAENGK.[-]		0	3	910.409		Q6NUK1
Q14697	[R].LSFQHDPETSVLVLR.[K]		0	1	1740.93		P41223	[R].IIECTHCGCR.[G]	3xCarbamidomethyl [C4; C7; C9]	0	1	1305.55		Q9UHX1	[R].IYVASVHQDLSDDDIK.[S]		0	1	1817.89		Q96C19	[R].LSEIDVSSEGVK.[G]		0	1	1262.65		Q12972	[K].MGGEDDELK.[G]		0	1	993.419		Q16401	[R].IVENSDAVTEILNNAELLK.[Q]		0	1	2085.11		Q9Y2Q3	[R].MELLAHLLGEK.[W]		0	1	1253.69		Q13310; P11940
Q6RFH5	[K].LSGLEQPQGALQTR.[R]		0	1	1497.8		Q9BVJ6	[K].LLEAISSLDGK.[N]		0	1	1145.64		Q07955	[R].IYVGNLPPDIR.[T]		0	8	1256.7		P02008	[K].LSELHAYILR.[V]		0	1	1214.69		Q08211	[R].MGGEEAEIR.[F]		0	1	991.451		A5YKK6	[R].IVEPPENIQEK.[I]		0	1	1295.68		P09493; P06753	[K].MEIQEIQLK.[E]		0	4	1131.61		P27635
O43707	[K].LSGSNPYTTVTPQIINSK.[W]		0	1	1920.01		P54920	[K].LLEAHEEQNVDSYTESVK.[E]		0	1	2090.99		Q13242	[R].IYVGNLPTDVR.[E]		0	1	1246.68		Q9NQG5	[K].LSELSNSQQSVQTLSLWLIHHR.[K]		0	1	2576.36		Q08211	[R].MGGEEAEIR.[F]	1xOxidation [M1]	0	1	1007.45		O00571	[R].IVEQDTMPPK.[G]		0	3	1157.59		O60610	[R].MEMDDFNEVFQILLNTVK.[D]	2xOxidation [M1; M3]	0	2	2218.04		P40926
Q7KZF4	[R].LSECEEQAK.[A]	1xCarbamidomethyl [C4]	0	1	1093.48		P37837	[R].ILDWHVANTDK.[K]		0	2	1311.67		P14868	[K].IYVISLAEPR.[L]		0	3	1160.67		Q13885; P04350; P07437; P68371	[R].ISEQFTAMFR.[R]	1xOxidation [M8]	0	1	1245.59		P26639	[K].MGGEEKPIGAGEEK.[Q]		0	1	1431.68		P52815	[K].LVESLPQEIK.[A]		0	1	1155.66		Q16181	[K].MEMEMEQVFEMK.[V]		0	1	1561.64		Q9Y4W2
O14545	[K].LSNSDSQDIQGR.[N]		0	1	1319.62		P05387	[K].ILDSVGIEADDDRLNK.[V]		1	2	1772.9		Q9H8Y8	[K].LYVYNTDTDNCR.[E]	1xCarbamidomethyl [C11]	0	1	1533.66		Q9NUU7	[K].ISEQIVIGTPGTVLDWCSK.[L]	1xCarbamidomethyl [C17]	0	1	2103.08		P23246	[R].MGGGGAMNMGDPYGSGGQK.[F]		0	1	1771.72		P38159	[R].IVEVLLMK.[D]	1xOxidation [M7]	0	1	960.58		P36776	[R].MEMINVSGYVAQEK.[L]		0	1	1598.76		O15294
Q9HB71	[K].ISNYGWDQSDK.[F]		0	3	1312.58		P05387	[K].ILDSVGIEADDDR.[L]		0	1	1417.68		Q8IYB3	[K].MAAADSVQQR.[R]		0	1	1076.52		Q93009	[K].LSEVLQAVTDHDIPQQLVER.[L]		0	2	2290.2		Q96I24	[R].MGGGSIEVSVPR.[F]		0	1	1188.6		O14745	[R].LVEVNGENVEK.[E]		0	1	1229.64		P49321	[R].MENGVLGNALEGVHVEEEEGEK.[T]		0	2	2369.09		Q04637
P62495	[R].LSVLGAITSVQQR.[L]		0	1	1371.8		P60900	[K].LLDSSTVTHLFK.[I]		0	1	1360.75		P14866	[K].MAAAGGGGGGGR.[Y]		0	3	918.421		Q7L014	[R].ISEYSEAAITIR.[G]		0	2	1352.71		P52272	[K].MGGMEGPFGGGMENMGR.[F]		0	2	1714.68		Q8TEQ6	[R].LVFCLLELLSR.[H]	1xCarbamidomethyl [C4]	0	1	1362.78		P37837	[R].MESALDQLK.[Q]		0	1	1034.52		P28482
P38117	[K].LSVISVEDPPQR.[T]		0	1	1339.72		O00203	[K].LLDSITVPVAR.[A]		0	1	1183.7		Q5T4S7	[K].MAAETDPHK.[S]		0	1	999.456		O15067	[R].LSFAHPPSAEVEAIALATLHDR.[M]		0	1	2345.22		Q92499	[R].MGLAISLVATEK.[E]		0	1	1232.69		Q8N543	[K].LVFFEVSPVSFHQVSEVLSEEK.[S]		0	1	2536.3		O60610	[K].MESDFEQK.[L]		0	2	1013.42		Q99460
P10515	[K].ISVNDFIIK.[A]		0	2	1048.6		P55769	[K].LLDLVQQSCNYK.[Q]	1xCarbamidomethyl [C9]	0	1	1480.75		Q5QJE6	[K].LYTSAPNTSQGK.[D]		0	1	1266.63		O43242	[R].ISFCLDIHNMSVK.[A]	1xCarbamidomethyl [C4]	0	1	1563.77		P52272	[R].MGLAMGGGGGASFDR.[A]		0	2	1383.61		P00491	[R].LVFGFLNGR.[A]		0	1	1022.58		Q99719	[R].MESPIPILPLPTPDAETEK.[L]		0	1	2078.07		P17987
O14561	[K].LSVNSHFMK.[D]		0	1	1062.54		P60866	[R].LIDLHSPSEIVK.[Q]		0	3	1350.76		P62753	[R].MATEVAADALGEEWK.[G]		0	1	1620.76		P12081	[K].ISFDLSLAR.[G]		0	1	1021.57		O14777	[K].MGLEDTLEQLNAMITESK.[R]		0	2	2022.97		P49368	[R].IVLLDSSLEYK.[K]		0	1	1279.71		Q9NTJ3	[K].MESQLQNDSK.[K]		0	1	1179.53		Q13263
P07437	[R].ISVYYNEATGGK.[Y]		0	2	1301.64		P25789	[K].LLDEVFFSEK.[I]		0	1	1226.63		Q13619	[K].MATGIEDSELR.[R]		0	1	1221.58		Q9UBV8	[R].LSFEDFVTMTASR.[M]		0	2	1503.71		Q6UN15	[R].MGLEVIPVTSTTNK.[I]		0	2	1489.79		Q9NR31; Q9Y6B6	[K].LVFLGLDNAGK.[T]		0	1	1146.65		Q9BZE4	[R].METEESR.[K]		0	1	881.367		P38919
P49207	[R].LSYNTASNK.[T]		0	1	997.495		Q15019	[R].ILDEIEEHNIK.[I]		0	1	1352.71		Q9Y490	[R].MATNAAAQNAIK.[K]		0	1	1203.62		Q06265	[R].ISFGTDYGCCIVELGK.[T]	2xCarbamidomethyl [C9; C10]	0	1	1818.84		O95394	[R].MGLLAVLR.[S]		0	1	872.539		Q16531	[K].LVFSNVNLK.[E]		0	1	1033.6		O00232	[K].MEVDYSATVDQR.[L]		0	1	1413.63		P48643
Q13492	[R].ITAAQHSVTGSAVSK.[T]		0	2	1456.78		Q8WUM4	[R].LLDEEEATDNDLR.[A]		0	1	1532.71		P68104	[K].MDSTEPPYSQK.[R]		0	1	1282.56		P33176	[K].ISFLENNLEQLTK.[V]		0	1	1548.83		P41252	[K].MGITEYNNQCR.[A]	1xCarbamidomethyl [C10]	0	1	1385.59		P54136	[K].IVFVPGCSIPLTIVK.[S]	1xCarbamidomethyl [C7]	0	1	1642.96		P78527	[R].MEVQEQEEDISSLIR.[S]		0	1	1805.86		P40227
Q8IWX8	[R].ITADGAHFELR.[L]		0	1	1229.63		Q08J23	[R].ILCDVPCSGDGTMR.[K]	2xCarbamidomethyl [C3; C7]	0	1	1580.69		Q99615	[R].MDSTNADALYVR.[G]		0	1	1355.63		P53621	[K].LSFLYLITGNLEK.[L]		0	2	1510.85		P40939	[K].MGLVDQLVEPLGPGLKPPEER.[T]		0	3	2274.22		P11586	[K].IVGAPMHDLLLWNNATVTTCHSK.[T]	1xCarbamidomethyl [C20]	0	1	2578.29		Q8WUM0	[R].MFPHHSITESVNYDVK.[T]		0	1	1903.9		Q13200
Q15149	[R].LTAEDLFEAR.[I]		0	1	1164.59		Q9NRG9	[K].ILATTPSAVFR.[V]		0	1	1175.68		Q9NRX1	[R].MDTEEARPAK.[R]		0	2	1147.54		P23381	[K].ISFPAIQAAPSFSNSFPQIFR.[D]		0	2	2325.2		P31942	[R].MGMGNNYSGGYGTPDGLGGYGR.[G]		0	1	2180.91		P10606	[R].IVGCICEEDNTSVVWFWLHK.[G]	2xCarbamidomethyl [C4; C6]	0	1	2492.17		O14579	[R].MFADYLAHESR.[R]		0	2	1339.61		P23528; P60981
P55036	[K].LTAFVNTLNGK.[D]		0	1	1177.66		Q9NYF8	[R].LLASTLVHSVK.[K]		0	1	1167.71		P43243	[R].MDYEDDRLR.[D]		1	4	1212.53		P43686	[K].ISGADINSICQESGMLAVR.[E]	1xCarbamidomethyl [C10]	0	1	2020.98		P52272	[R].MGPAMGPALGAGIER.[M]		0	1	1427.71		Q92621	[K].LVGDFTHDQSISQK.[L]		0	1	1574.78		Q86XP3	[R].MFDMGFEYQVR.[S]		0	1	1422.62		Q9H2P9
Q9Y224	[K].LTALDYHNPAGFNCK.[D]	1xCarbamidomethyl [C14]	0	1	1720.81		Q15102	[R].LLAQDQGQGAPLLEPAP.[-]		0	1	1717.91		Q13123	[K].MEADGVEVK.[R]		0	1	977.461		Q00610	[R].ISGETIFVTAPHEATAGIIGVNR.[K]		0	1	2353.25		Q9H0U4	[R].MGPGAASGGERPNLK.[I]		0	1	1441.72		Q15046	[K].LVGEFLEVTCINPTFICDHPQIMSPLAK.[W]	2xCarbamidomethyl [C10; C17]	0	1	3229.61		Q09161	[R].MFDYTDDPEGPVMPGSHSVER.[F]		0	1	2366.01		Q6IBS0
Q9H6Z4	[R].ITAMDTEDQGVK.[V]		0	1	1307.61		Q15459	[K].IHEATGMPAGK.[Q]		0	1	1111.56		Q92922	[K].MEADPDGQQPEK.[A]		0	1	1344.57		P54578	[R].LSGGGDWHIAYVLLYGPR.[R]		0	2	1974.02		P52272	[R].MGPLGLDHMASSIER.[M]		0	2	1613.78		P35580	[R].IVGLDQVTGMTETAFGSAYK.[T]		0	1	2088.03		P07814	[K].MFEIVFEDPK.[I]		0	1	1254.61		Q9UG63
P04183	[K].LTAVCMECFR.[E]	2xCarbamidomethyl [C5; C8]	0	2	1286.57		O75521	[K].LHAVNAEECNVLQGR.[W]	1xCarbamidomethyl [C9]	0	1	1709.84		O75643	[K].MEADPELSK.[F]		0	2	1019.47		O95983	[K].LSGLNAFDIAEELVK.[T]		0	1	1618.87		P14866	[R].MGPPVGGHR.[R]		0	5	907.457		P11586	[K].LVGPEGFVVTEAGFGADIGMEK.[F]		0	1	2223.1		P13861	[K].MFESFIESVPLLK.[S]		0	1	1539.81		O00566
P51532	[R].LTCEEEEEK.[MI]	1xCarbamidomethyl [C3]	0	2	1166.49		P30740	[R].LGVQDLFNSSK.[A]		0	1	1207.63		P42704	[K].MEEANIQPNR.[V]		0	2	1201.56		P33991	[R].LSEEASQALIEAYVDMR.[K]		0	1	1924.93		Q14847	[R].MGPSGGEGMEPER.[R]		0	2	1333.55		P21333	[K].IVGPSGAAVPCK.[V]	1xCarbamidomethyl [C11]	0	1	1155.62		Q04637	[R].MFFDALYDEDVVK.[E]		0	1	1591.73		Q14697
P22626	[K].LTDCVVMRDPASK.[R]	1xCarbamidomethyl [C4]	1	2	1491.73		Q9NSD9	[K].LGVLHPDVITK.[F]		0	3	1191.71		P07237	[K].MDSTANEVEAVK.[V]		0	2	1293.6		O75694	[K].ISLQAIQQLVR.[K]		0	1	1268.77		Q14847	[R].MGPSGGEGMEPERR.[D]		1	1	1489.65		Q99714	[R].LVGQGASAVLLDLPNSGGEAQAK.[K]		0	2	2195.17		Q14008	[R].MFFEDEKPALLSQIDAEFEK.[M]		0	1	2387.15		Q08J23
P02008	[K].ISTQADTIGTETLER.[L]		0	1	1634.82		Q96AE4	[R].IGGNEGIDVPIPR.[F]		0	1	1336.72		P41227	[K].MEEDPDDVPHGHITSLAVK.[R]		0	1	2089.99		Q16401	[R].ISLTQAGLEALFESNLLDDLK.[S]		0	1	2290.22		P49792	[K].MGQHSSNVQWR.[A]		0	1	1329.61		Q3YEC7	[K].LVGSDQAPGR.[D]		0	1	999.522		P11586	[R].MFGIPVVVAVNAFK.[T]		0	2	1491.84		O60610
Q9Y3T9	[K].LSNVNLQEK.[A]		0	1	1044.57		P68104	[K].IGGIGTVPVGR.[V]		0	3	1025.61		Q14683	[R].MEEESQSQGR.[D]		0	2	1180.49		P49915	[K].ISQMPVILTPLHFDRDPLQK.[Q]		1	3	2348.28		Q9P258	[K].MGQLGLGNQTDAVPSPAQIMYNGQPITK.[M]		0	1	2929.45		Q13200	[R].LVGSQEELASWGHEYVR.[H]		0	1	1959.96		O14979	[K].MFIGGLSWDTSK.[K]		0	2	1341.65		Q92945
P16157	[K].LSTPPPLAEEEGLASR.[I]		0	1	1666.86		Q92945	[R].IGGGIDVPVPR.[H]		0	1	1079.62		Q9H307	[K].MEEETEVR.[E]		0	2	1022.45		Q9Y277	[K].LSQNNFALGYK.[A]		0	1	1254.65		P52272	[R].MGQTMER.[I]	1xOxidation [M]	0	6	868.365		Q8TEQ6	[R].IVFNLCPLQTEDDK.[Q]	1xCarbamidomethyl [C6]	0	1	1691.83		Q14103	[K].MFIGGLSWDTTK.[K]		0	1	1355.67		P00403
Q96JB3	[R].LSTASVIQAR.[Y]		0	1	1045.6		Q96AE4	[K].IGGDAGTSLNSNDYGYGGQK.[R]		0	1	1973.88		P38646	[K].MEEFKDQLPADECNK.[L]	1xCarbamidomethyl [C13]	1	1	1853.8		Q86UX7	[K].LSQSGEVGEPAGTDPGLDDLDVALSNLEVK.[L]		0	1	3025.48		Q13435	[K].MGTPVPRPPQDMGQIGVR.[T]		0	1	1935.99		P06753	[K].LVIIEGDLER.[T]		0	1	1156.66		Q14103	[K].MFIGGLSWDTTK.[K]	1xOxidation [M1]	0	1	1371.66		Q99497
P13796	[K].LSPEELLLR.[W]		0	3	1069.63		Q9Y295	[R].IGFVGFPSVGK.[S]		0	2	1107.62		P23246	[R].MEELHNQEMQK.[R]		0	2	1416.62		O94906	[R].LSQVSDSVSGQTVVDPK.[G]		0	1	1745.89		Q14566	[R].MHCCDEVQPK.[H]	2xCarbamidomethyl [C3; C4]	0	1	1303.52		P48556	[K].LVLLELNFLPTTGTK.[L]		0	3	1658.97		P69905	[R].MFLSFPTTK.[T]		0	1	1071.55		Q8IYB3
P30626	[R].LSPQAVNSIAK.[R]		0	1	1127.64		P30419	[K].LGEVVNTHGPVEPDKDNIR.[Q]		1	1	2089.07		Q15233	[R].MEELHNQEVQK.[R]		0	2	1384.65		Q92616	[K].LSQYLDSSQVKPLFQFFVPDALNDR.[H]		0	1	2927.49		O43684	[K].MHDLNTDQENLVGTHDAPIR.[C]		0	1	2276.07		Q15393	[R].IVILEYQPSK.[N]		0	1	1189.68		P69905	[R].MFLSFPTTK.[T]	1xOxidation [M1]	0	2	1087.55		P48643
P02545	[R].LSPSPTSQR.[S]		0	4	972.511		P26583	[K].LGEMWSEQSAK.[D]		0	1	1265.58		Q99661	[R].MEGAEINK.[S]		0	1	891.424		P14866	[K].ISRPGDSDDSR.[S]		0	10	1204.56		Q8NI22	[K].MHDYDGNNLLDGLELSTAITHVHK.[E]		0	1	2693.3		P06727	[K].LVPFATELHER.[L]		0	1	1311.71		Q15393	[-].MFLYNLTLQR.[A]		0	1	1298.69		Q96ST2
P04040	[R].LSQEDPDYGIR.[D]		0	1	1292.61		P09429	[K].LGEMWNNTAADDKQPYEK.[K]		1	1	2109.95		Q9BXP5	[K].MEGGTENDLR.[I]		0	1	1121.49		Q71RC2	[R].ISRPHPSTAESK.[A]		0	1	1309.69		P15374	[K].MHFESGSTLK.[K]		0	1	1136.54		P50990	[R].LVPGGGATEIELAK.[Q]		0	1	1354.76		Q7L014	[R].MFDMGFEPQVMR.[I]		0	1	1487.65		Q13263
Q96QK1	[R].LSQLEGVNVER.[Y]		0	1	1243.66		P09429	[K].LGEMWNNTAADDK.[Q]		0	1	1464.64		Q15428	[K].MEKPPAPPSLPAGPPGVK.[R]		0	1	1769.96		Q14498	[K].LSSANGHEER.[S]		0	2	1099.51		P35520	[R].MLIAQEGLLCGGSAGSTVAVAVK.[A]	1xCarbamidomethyl [C10]	0	1	2232.17		Q15393	[R].IVPGQFLAVDPK.[G]		0	2	1283.74		P14866	[R].MGPPVGGHR.[R]		0	5	907.457		Q9BT78
P09972	[R].LSQIGVENTEENRR.[L]		1	1	1644.83		Q16881	[K].IGEHMEEHGIK.[F]		0	1	1279.61		P52272	[K].MEEESGAPGVPSGNGAPGPK.[G]		0	2	1867.85		P07814	[K].LSSCDSFTSTINELNHCLSLR.[T]	2xCarbamidomethyl [C4; C17]	0	1	2454.14		Q9UQ80	[K].MGGDIANR.[V]	1xOxidation [M1]	0	3	849.388		P52209	[K].LVPLLDTGDIIIDGGNSEYR.[D]		0	3	2160.12		P14866	[R].MGPPVGGHR.[R]	1xOxidation [M1]	0	1	923.452		Q13200
Q9UKV3	[R].LSQPESAEK.[H]		0	1	988.495		P24941; P06493	[K].IGEGTYGVVYK.[AG]		0	1	1185.62		Q04637	[R].MDQYFNQMEK.[I]		0	1	1333.56		P29401	[K].ISSDLDGHPVPK.[Q]		0	4	1264.65		P54136	[R].MLLCEAVAAVMAK.[G]	1xCarbamidomethyl [C4]	0	1	1406.72		Q14204	[K].LVPLLLEDGGEAPAALEAALEEK.[S]		0	2	2348.26		Q14847	[R].MGPSGGEGMEPER.[R]		0	1	1333.55		P50552
P14866	[K].ISRPGDSDDSR.[S]		0	8	1204.56		Q15459	[K].IGEEEIQKPEEK.[V]		0	3	1428.72		Q92499	[K].MDQAIIFCR.[T]	1xCarbamidomethyl [C8]	0	1	1153.55		P36776	[K].LSSDVLTLLIK.[Q]		0	2	1201.74		Q96C36	[K].MLLDSEQHPCQLK.[D]	1xCarbamidomethyl [C10]	0	1	1598.77		Q8N1F7	[K].LVPLNQESVEER.[V]		0	1	1412.74		Q9H583	[K].MIELLADNINLGDPSSMLK.[M]		0	1	2074.06		P22087
P29401	[K].ISSDLDGHPVPK.[Q]		0	4	1264.65		P00558	[K].LGDVYVNDAFGTAHR.[A]		0	2	1634.79		Q9HC38	[K].MDPEGSK.[L]		0	6	763.329		P20700	[R].LSSEMNTSTVNSAR.[E]		0	1	1496.7		P28482	[K].MLTFNPHK.[R]		0	1	987.508		O75390	[K].IVPNVLLEQGK.[A]		0	1	1209.72		O00148; Q13838	[K].MLEQLDMR.[R]		0	2	1035.5		P08243
P20700	[R].LSSEMNTSTVNSAR.[E]		0	1	1496.7		P55072	[R].LGDVISIQPCPDVK.[Y]	1xCarbamidomethyl [C10]	0	1	1540.8		P78527	[K].MAVLALLAK.[I]		0	1	929.585		P20700	[R].LSSEMNTSTVNSAR.[E]	1xOxidation [M5]	0	1	1512.7		Q99460	[-].MITSAAGIISLLDEDEPQLK.[E]		0	2	2144.12		P46087	[R].LVPTGLDFGQEGFTR.[F]		0	1	1636.83		O00148; Q13838	[K].MLEQLDMR.[R]	1xOxidation [M]	0	2	1051.49		P06748
Q08J23	[K].LSSETYSQAK.[D]		0	1	1113.54		P49189	[K].IGDPLLEDTR.[M]		0	1	1128.59		P49321	[R].MAVLNEQVK.[E]		0	1	1031.56		Q08J23	[K].LSSETYSQAK.[D]		0	1	1113.54		P17987	[K].MLVDDIGDVTITNDGATILK.[L]		0	1	2104.08		P30085	[K].IVPVEITISLLK.[R]		0	1	1324.85		Q96F86	[K].MLESITNELSLFSK.[T]		0	1	1611.83		P23193
P62241	[K].ISSLLEEQFQQGK.[L]		0	1	1506.78		P32322	[R].LGAQALLGAAK.[M]		0	1	1012.61		Q9P000	[R].MAVPTCLLQMK.[I]	1xCarbamidomethyl [C6]	0	1	1291.66		Q9P2N5	[R].LSSGEDTTELR.[K]		0	1	1207.58		Q13263	[K].MIVDPVEPHGEMK.[F]		0	3	1481.71		Q8NEJ9	[R].LVPVHYDETEAER.[E]		0	1	1557.75		Q9UL25	[R].MIETAQVDER.[A]		0	1	1191.57		P36542
P37837	[K].LSSTWEGIQAGK.[E]		0	1	1276.65		P61586	[R].IGAFGYMECSAK.[T]	1xCarbamidomethyl [C9]	0	1	1333.59		P46060	[R].MAVQDAVDALMQK.[A]		0	2	1419.7		Q7Z6Z7	[K].LSSIIDCTGTASYHGFLPVLVR.[N]	1xCarbamidomethyl [C7]	0	1	2406.25		P38919	[K].MLVLDEADEMLNK.[G]		0	1	1520.73		P18206	[K].LVQAAQMLQSDPYSVPAR.[D]		0	1	1974.01		Q9H583	[R].MLFDLLVNCK.[N]	1xCarbamidomethyl [C9]	0	1	1252.64		Q13177
P54577	[R].LSSVVTQHDSK.[K]		0	3	1200.62		P06733	[R].IGAEVYHNLK.[N]		0	5	1143.62		Q96CW1	[K].MCDVMAAYFGK.[I]	1xCarbamidomethyl [C2]	0	1	1292.55		P62241	[K].ISSLLEEQFQQGK.[L]		0	1	1506.78		P48643	[K].MLVIEQCK.[N]	1xCarbamidomethyl [C7]	0	2	1020.52		Q99623	[K].IVQAEGEAEAAK.[M]		0	1	1215.62		P09874	[K].MIFDVESMK.[K]		0	1	1099.52		P06748
O75533	[K].LSSWDQAETPGHTPSLR.[W]		0	1	1881.91		O43847	[R].LGADESEEEGR.[R]		0	1	1191.51		Q9BXL5	[K].MCQEAAVPK.[I]	1xCarbamidomethyl [C2]	0	1	1033.48		P50454	[K].LSSLIILMPHHVEPLER.[L]		0	1	1984.1		O00410	[R].MLVQCMQDQEHPSIR.[T]	1xCarbamidomethyl [C5]	0	1	1871.86		Q08J23	[K].IVPEGEWGQFMDALR.[E]		0	1	1747.85		P60228	[R].MLFDYLADK.[H]		0	1	1115.54		P06748
Q9Y4E8	[K].ISTETEETEGSLHCCK.[D]	2xCarbamidomethyl [C14; C15]	0	1	1880.8		Q9UNZ2	[R].LGAAPEEESAYVAGEK.[R]		0	1	1620.78		P13667	[K].MDATANDVPSDR.[Y]		0	1	1291.56		P10809	[K].ISSIQSIVPALEIANAHR.[K]		0	5	1919.07		P40227	[K].MLVSGAGDIK.[L]		0	3	990.529		Q06830	[R].LVQAFQFTDK.[H]		0	1	1196.63		Q9Y333	[-].MLFYSFFK.[S]		0	1	1082.54		P42285
Q10713	[R].LTDEEVEMTR.[M]		0	1	1222.56		P30084	[K].LFYSTFATDDRK.[E]		1	1	1463.72		P30101	[K].MDATANDVPSPYEVR.[G]		0	1	1664.76		Q9Y3C4	[K].LSSQEESIGTLLDAIICR.[M]	1xCarbamidomethyl [C17]	0	2	2005.03		Q9Y4E8	[K].MIVTDIYNHR.[F]		0	1	1261.64		P35580	[K].LVQEQGSHSK.[F]		0	2	1112.57		P18206	[K].MLGQMTDQVADLR.[A]		0	1	1477.71		P12829
Q7LBC6	[R].ISDTGLAAGTVPEK.[Q]		0	1	1358.72		P30084	[K].LFYSTFATDDR.[K]		0	1	1335.62		P21333	[K].MDCQECPEGYR.[V]	2xCarbamidomethyl [C3; C6]	0	1	1444.53		Q86UE4	[K].LSSQISAGEEK.[W]		0	1	1148.58		Q13200	[R].MLVTFDEELRPLPVSVR.[V]		0	3	2001.08		P25787	[K].LVQIEYALAAVAGGAPSVGIK.[A]		0	4	2027.15		Q9Y262	[K].MLGYFSLVGLLR.[L]		0	2	1368.77		Q15269
Q9NVP1	[K].ISDIQSQLEK.[L]		0	1	1160.62		P50990	[K].LFVTNDAATILR.[E]		0	2	1333.75		Q9Y6A5	[K].MDDPNFIPFGGDTK.[S]		0	1	1553.69		P37837	[K].LSSTWEGIQAGK.[E]		0	1	1276.65		P24928	[R].MIVTPQSNRPVMGIVQDTLTAVR.[K]		0	1	2526.35		P42677	[R].LVQSPNSYFMDVK.[C]		0	1	1527.75		P09211	[R].MLLADQGQSWK.[E]		0	1	1276.64		Q16401
P42704	[K].IQEENVIPR.[E]		0	1	1097.59		Q969G3	[R].LGGNPGTNSR.[V]		0	2	972.486		P15170	[K].MDDPTVNWSNER.[Y]		0	1	1463.62		Q9Y5J1	[R].ISSVQFHPGAQIVMVAGLDNAVSLFQVDGK.[T]		0	1	3127.62		P53396	[K].MIVVLGEIGGTEEYK.[I]		0	1	1637.85		O60234	[RK].LVQTAELTK.[V]		0	1	1002.58		P09211	[R].MLLADQGQSWK.[E]	1xOxidation [M1]	0	1	1292.63		Q9UBB9
P20700	[R].IQELEDLLAK.[E]		0	2	1171.66		P78527	[R].ILELSGSSSEDSEK.[V]		0	1	1480.7		P55072	[K].MDELQLFR.[G]		0	2	1051.52		P09972	[R].LSQIGVENTEENR.[R]		0	1	1488.73		Q9H2P9	[-].MLYLIGLGLGDAK.[D]		0	1	1363.77		O60684; P52294	[K].IVQVALNGLENILR.[L]		0	2	1551.92		Q99661	[K].MIDMGSACR.[T]	1xCarbamidomethyl [C8]	0	2	1040.43		P21127
Q9NWS0	[R].IQELGDLYTPAPGR.[A]		0	1	1529.8		P00390	[K].LGGTCVNVGCVPK.[K]	2xCarbamidomethyl [C5; C10]	0	1	1360.67		P55010	[R].MDEISDHAK.[V]		0	1	1045.46		Q14204	[K].LSLSNAISTALPLTQLR.[W]		0	2	1798.04		Q01085	[K].MITEHTSNDPYCFVEFYEHR.[D]	1xCarbamidomethyl [C12]	0	1	2575.1		P48047	[K].LVRPPVQVYGIEGR.[Y]		0	1	1582.91		P62875	[R].MLLAHVDLIEK.[L]		0	1	1281.72		P18206
P33992	[K].LQELPDAVPHGEMPR.[H]		0	2	1688.84		P06576	[K].IGLFGGAGVGK.[T]		0	2	975.562		Q13148	[K].MDETDASSAVK.[V]		0	1	1153.5		P23919	[K].LSQGVTLVVDR.[Y]		0	1	1186.68		A0AVT1	[K].MLYVPVMPGHAK.[R]		0	1	1342.7		P02100	[K].LVSAVAIALAHK.[Y]		0	1	1192.74		P49368	[K].MLLDPMGGIVMTNDGNAILR.[E]		0	2	2131.07		P50395
P15586	[K].IQEPNTFPAILR.[S]		0	1	1398.77		P14625	[K].LGVIEDHSNR.[T]		0	3	1139.58		P83876	[K].MDEVLYSIAEK.[V]		0	1	1297.63		P12270	[R].LSQELEYLTEDVK.[R]		0	1	1566.79		Q14697	[K].MMDYLQGSGETPQTDVR.[W]		0	1	1927.85		Q13492	[K].LVSDDLDSSLANLVGNLGIGNGTTK.[N]		0	2	2473.28		P49368	[K].MLLDPMGGIVMTNDGNAILR.[E]	1xOxidation [M6]	0	1	2147.07		P62191
P12270	[K].LQEQVTDLR.[S]		0	1	1101.59		Q14677	[K].IGSTIDDTISK.[F]		0	1	1149.6		Q9NQ29	[R].MDLGECTK.[I]	1xCarbamidomethyl [C6]	0	1	953.407		Q9P032	[K].ISIVEALTLLNNHK.[L]		0	1	1564.91		Q08J23	[R].MMGLEVLGEK.[K]		0	2	1106.56		P54819	[K].LVSDEMVVELIEK.[N]		0	3	1503.8		Q96C36	[K].MLLDSEQHPCQLK.[D]	1xCarbamidomethyl [C10]	0	1	1598.77		P62191
Q14566	[R].IQETQAELPR.[G]		0	1	1184.63		Q9Y5A9	[K].LGSTEVASNVPK.[V]		0	2	1201.64		P21980	[R].MDLLPLHMGLHK.[L]		0	3	1404.75		Q09666	[K].ISMPDFDLHLK.[G]		0	1	1315.67		O60610	[R].MMHSNMETLYK.[E]		0	1	1384.61		P54819	[K].LVSDEMVVELIEK.[N]	1xOxidation [M6]	0	1	1519.79		Q9P2N5	[-].MLIEDVDALK.[S]		0	1	1146.61		P55884
Q96GA3	[R].LQEVLNDYYK.[E]		0	1	1284.65		Q96A72	[K].IGSLIDVNQSK.[D]		0	2	1173.65		P09543	[K].MDLVTYFGK.[R]		0	1	1073.53		Q09666	[K].ISMPDIDLNLK.[G]		0	2	1258.67		Q92945	[K].MMLDDIVSR.[G]		0	1	1079.52		Q5UIP0	[R].LVSDIIDPVALEIPLSK.[N]		0	1	1822.06		P78417	[K].MILELFSK.[V]		0	2	980.549		O75348
P11413	[R].LQFHDVAGDIFHQQCK.[R]	1xCarbamidomethyl [C15]	0	2	1942.92		P14868	[K].IGSCTQQDVELHVQK.[I]	1xCarbamidomethyl [C4]	0	1	1741.85		Q86V81	[K].MDMSLDDIIK.[L]		0	2	1180.56		Q09666	[K].ISMPDIDLNLK.[G]	1xOxidation [M3]	0	4	1274.67		P00403	[R].MMITSQDVLHSWAVPTLGLK.[T]		0	1	2227.16		Q96KR1	[K].LVSDSLSEHEK.[N]		0	1	1243.62		P78417	[K].MILELFSK.[V]	1xOxidation [M1]	0	1	996.543		P55072
Q96AE4	[R].IQFKPDDGTTPER.[I]		0	2	1503.74		O00233	[K].LGQSESQGPPR.[A]		0	2	1155.58		P60900	[R].LYQVEYAFK.[A]		0	3	1160.6		Q09666	[K].ISMPDVDLHLK.[G]		0	1	1267.67		Q99497	[K].MMNGGHYTYSENR.[V]		0	3	1559.64		P10809	[K].LVQDVANNTNEEAGDGTTTATVLAR.[S]		0	1	2560.25		Q9NZI8	[K].MILEIMHK.[E]		0	1	1014.55		Q9Y6E2
Q8NE71	[R].LQGQLEQGDDTAAER.[L]		0	1	1630.77		P29401	[R].LGQSDPAPLQHQMDIYQK.[R]		0	1	2069.01		Q10567; P63010	[K].MEPLNNLQVAVK.[N]		0	1	1355.74		O14776	[R].LSMWDRPDDLIGR.[A]		0	1	1573.78		Q99832	[-].MMPTPVILLK.[E]		0	1	1142.67		Q92598	[K].LVEHFCAEFK.[T]	1xCarbamidomethyl [C6]	0	1	1279.61		P32322	[K].MLLHSEQHPGQLK.[D]		0	1	1517.79		O00487
Q76FK4	[R].LQGSDLFWR.[G]		0	1	1121.57		Q92945	[K].IGQQPQQPGAPPQQDYTK.[A]		0	2	1980.98		O14818	[R].LYQTDPSGTYHAWK.[A]		0	2	1666.79		P11171	[K].LSMYGVDLHK.[A]		0	1	1162.59		Q9HCG8	[R].MMQEQITDK.[N]		0	1	1123.51		P49589	[K].LVPEAVGDQK.[A]		0	1	1055.57		Q92945	[K].MILIQDGSQNTNVDKPLR.[I]		0	1	2042.07		P53004
Q96AE4	[K].IQIAPDSGGLPER.[S]		0	1	1352.72		P07602	[R].LGPGMADICK.[N]	1xCarbamidomethyl [C9]	0	2	1061.51		P61421	[R].LYPEGLAQLAR.[A]		0	1	1230.68		O14737	[R].LSNLALVKPEK.[T]		0	1	1211.74		Q8IYB3	[K].MMQINLTGFLNGK.[N]		0	2	1466.75		Q92900	[K].LVNTINPGAR.[F]		0	2	1054.6		B5ME19	[K].MIINEELMASLDQPTQTVVMHR.[T]		0	1	2556.26		O75083
Q9H0S4	[K].IQIEAIPLALQGR.[D]		0	1	1421.85		O43765	[K].LGNYAGAVQDCER.[A]	1xCarbamidomethyl [C11]	0	1	1452.65		P07195	[K].IVVVTAGVR.[Q]		0	3	913.583		P62701	[R].LSNIFVIGK.[G]		0	2	990.598		Q96ST2	[K].MNEAAEEDR.[Q]		0	1	1064.43		P51148; P20339	[K].LVLLGESAVGK.[S]		0	2	1085.66		P18085	[K].MLLVDELR.[D]		0	1	988.55		Q9Y490
A6NHR9	[R].LQIFSVEGQK.[A]		0	1	1148.63		Q9Y4L1	[K].LGNTISSLFGGGTTPDAK.[E]		0	1	1735.89		P32929	[K].LVWIETPTNPTQK.[V]		0	1	1526.82		Q14566	[R].ISNLIVLHLR.[K]		0	1	1177.74		Q13263	[R].MNEAFGDTK.[F]		0	3	1012.44		P45974	[K].IVILPDYLEIAR.[D]		0	2	1414.83		P31150; P50395	[K].MLLYTEVTR.[Y]		0	2	1125.6		Q86U70
P46379	[R].LQEDPNYSPQR.[F]		0	1	1346.63		P78527	[K].LGNPIVPLNIR.[L]		0	2	1205.74		Q99798	[K].IVYGHLDDPASQEIER.[G]		0	1	1841.9		P42704	[K].ISNQFDWALMR.[L]		0	2	1380.67		Q9BT78	[R].MNGFIDQIDGIVHFETR.[E]		0	1	1991.96		P00338	[K].LVIITAGAR.[Q]		0	2	913.583		P62333	[K].MIMATNRPDTLDPALLRPGR.[L]		0	1	2238.18		Q14978
Q9P2N5	[R].LQLGTPPPLLAAR.[L]		0	1	1346.82		Q99714	[K].LGNNCVFAPADVTSEK.[D]	1xCarbamidomethyl [C5]	0	1	1721.82		O00764	[R].LVYVCDPVLGDK.[W]	1xCarbamidomethyl [C5]	0	1	1377.71		O75694	[K].ISNQVDLSNVCAQYR.[Q]	1xCarbamidomethyl [C11]	0	1	1766.85		Q13200	[R].MNLASSFVNGFVNAAFGQDK.[L]		0	1	2117.01		P04406	[K].LVINGNPITIFQER.[D]		0	5	1613.9		P54136	[R].MLLCEAVAAVMAK.[G]	1xCarbamidomethyl [C4]	0	1	1406.72		P21964
P40926	[R].IQEAGTEVVK.[A]		0	2	1073.58		P08708	[R].LGNDFHTNK.[R]		0	2	1045.51		Q13347	[R].LWDCETGK.[Q]	1xCarbamidomethyl [C4]	0	3	1008.45		O43707	[R].ISNRPAFMPSEGK.[M]		0	2	1433.72		O00566	[K].MMDSLFLK.[L]		0	1	984.489		Q99459	[K].LVLPAPQISDAELQEVVK.[V]		0	2	1949.1		O00571; Q92841; P17844	[R].MLDMGFEPQIR.[RK]		0	1	1336.64		P09874
O43665	[K].LQDQIFNLMK.[Y]		0	1	1249.66		Q9NTK5	[K].IGIVGLPNVGK.[S]		0	2	1066.66		Q9Y3F4	[R].LWDHATMTEVK.[S]		0	1	1330.65		O14545	[K].LSNSDSQDIQGR.[N]		0	1	1319.62		Q14498	[K].MITAAYVPLPTYHNLFPDSMTATQLLVPSR.[R]		0	2	3347.72		P42285	[K].IVIPNEESVVIYYK.[I]		0	1	1665.91		P54886	[K].MIDLIIPR.[G]		0	1	970.575		P78347
P33176	[R].LQAENDASK.[E]		0	2	975.474		Q9Y490	[R].IGITNHDEYSLVR.[E]		0	1	1516.78		Q9NVJ2	[K].IWDIGGQPR.[F]		0	2	1041.55		P22102	[K].ISNTAISISDHTALAQFCK.[E]	1xCarbamidomethyl [C18]	0	2	2077.04		P43897	[K].MLSQPYLLDPSITLGQYVQPQGVSVVDFVR.[F]		0	1	3349.75		P26885	[K].LVIPSELGYGER.[G]		0	1	1332.72		Q14839	[K].MLDLLEDFLEHEGYK.[Y]	1xOxidation [M1]	0	1	1867.88		P06748
Q96I24	[R].IQAESGCK.[I]	1xCarbamidomethyl [C7]	0	5	892.419		Q9UHX1	[K].LGLPPLTPEQQEALQK.[A]		0	2	1761.97		Q6RFH5	[K].IWDLQGSEEPVFR.[A]		0	1	1575.78		P48047	[R].LSNTQGVVSAFSTMMSVHR.[G]		0	1	2052		O15294	[R].MLSFQGLAELAHR.[E]		0	1	1472.77		P08727; P05783	[R].IVLQIDNAR.[L]		0	1	1041.61		Q14847	[R].MGPSGGEGMEPERR.[D]		1	1	1489.65		Q2NL82
P67936	[K].IQALQQQADEAEDR.[A]		0	1	1614.77		Q99459	[R].LGLLGLPAPK.[N]		0	1	978.635		P54577	[R].LVVVLCNLKPQK.[M]	1xCarbamidomethyl [C6]	0	1	1410.85		Q9HB71	[K].ISNYGWDQSDK.[F]		0	1	1312.58		P78417	[K].MILELFSK.[V]		0	3	980.549		Q08257	[K].IVLQNGAHEVFNHR.[E]		0	1	1633.86		P52272	[R].MGQTMER.[I]	1xOxidation [M]	0	6	868.365		P78347
Q6FI81	[K].LQALTGNEGR.[V]		0	2	1058.56		Q9BV38	[R].LGLHQQGSEPSYLDR.[T]		0	1	1699.84		P63244	[R].LWDLTTGTTTR.[R]		0	1	1264.65		Q14651; P13796	[K].LSPEELLLR.[W]		0	2	1069.63		P32322	[K].MLLHSEQHPGQLK.[D]		0	3	1517.79		Q9H0H0	[R].LVLSELLAIMNK.[V]		0	1	1343.8		Q13435	[K].MGTPVPRPPQDMGQIGVR.[T]		0	2	1935.99		P78527
P55036	[R].LQAQQDAVNIVCHSK.[T]	1xCarbamidomethyl [C12]	0	1	1710.86		P08238	[K].LGIHEDSTNRR.[R]		1	1	1297.66		P61964	[R].IWDTASGQCLK.[T]	1xCarbamidomethyl [C9]	0	1	1278.61		P49643	[K].ISPGGISQILDLVK.[G]		0	1	1439.85		Q96HE7	[K].MLLLEILHEIK.[S]		0	1	1351.8		Q5UIP0	[K].LVLSLEPLEHPLISSPSFFSK.[H]		0	2	2340.28		P23246	[R].MGYMDPR.[E]	1xOxidation [M]	0	3	885.359		P40763
Q86X29	[R].IQASQQDDSMR.[V]		0	1	1278.57		P08238	[K].LGIHEDSTNR.[R]		0	5	1141.56		P14314	[K].LWEEQLAAAK.[A]		0	1	1158.62		Q13263	[K].LSPPYSSPQEFAQDVGR.[M]		0	2	1877.9		Q5JVF3	[R].MILIYLLPVK.[M]		0	1	1202.76		P30405	[K].IVITDCGQLS.[-]	1xCarbamidomethyl [C6]	0	1	1105.56		P48444	[K].MHAPPINMESVHMK.[I]		0	1	1621.76		P35579
P37802	[K].IQASTMAFK.[Q]		0	1	996.518		P07900	[K].LGIHEDSQNRK.[K]		1	1	1296.67		Q9UNX4	[K].IWGLDFGDCHK.[S]	1xCarbamidomethyl [C9]	0	2	1347.62		P30626	[R].LSPQAVNSIAK.[R]		0	1	1127.64		B5ME19	[K].MIINEELMASLDQPTQTVVMHR.[T]		0	1	2556.26		Q9H583	[K].LVPDLLAIVQR.[K]		0	3	1236.77		Q14566	[R].MHCCDEVQPK.[H]	2xCarbamidomethyl [C3; C4]	0	2	1303.52		O95757
P30043	[R].LQAVTDDHIR.[M]		0	2	1167.61		P07900	[K].LGIHEDSQNR.[K]		0	3	1168.57		O76071	[R].IWGTEGDSWICK.[S]	1xCarbamidomethyl [C11]	0	1	1451.66		Q9BX68	[R].ISQAEEEDQQLLGHLLLVAK.[Q]		0	1	2234.2		O75643	[R].MLLQSSEGR.[C]		0	1	1020.51		P11171	[R].IVITGDADIDHDQVLVQAIK.[E]		0	1	2163.17		O43684	[K].MHDLNTDQENLVGTHDAPIR.[C]		0	1	2276.07		P34932
P54819	[R].LQAYHTQTTPLIEYYR.[K]		0	1	1997.01		P42229	[K].LGHYATQLQK.[T]		0	1	1158.63		Q9UHD1	[K].LWGVIDVK.[R]		0	3	929.545		P04040	[R].LSQEDPDYGIR.[D]		0	1	1292.61		P18085	[K].MLLVDELR.[D]		0	1	988.55		P08134; P61586	[K].LVIVGDGACGK.[T]	1xCarbamidomethyl [C9]	0	1	1088.58		Q8NI22	[K].MHDYDGNNLLDGLELSTAITHVHK.[E]		0	2	2693.3		Q9BUJ2
P42704	[K].LQDAINILK.[E]		0	1	1027.61		P62873	[R].LFVSGACDASAK.[L]	1xCarbamidomethyl [C7]	0	1	1225.59		P60709; P68032	[K].IWHHTFYNELR.[V]		0	7	1515.75		Q16891	[R].LSQEQVDNFTLDINTAYAR.[L]		0	1	2198.07		P50395	[K].MLLYTEVTR.[Y]		0	2	1125.6		P62826	[K].LVLVGDGGTGK.[T]		0	1	1015.58		P24928	[-].MHGGGPPSGDSACPLR.[T]	1xCarbamidomethyl [C13]	0	1	1595.71		P32969
P08670	[R].LQDEIQNMK.[E]	1xOxidation [M8]	0	1	1134.55		P62249	[K].LLEPVLLLGK.[E]		0	5	1094.72		Q86UV5	[R].IWLEPCIR.[G]	1xCarbamidomethyl [C6]	0	1	1086.58		P54577	[R].LSSVVTQHDSK.[K]		0	3	1200.62		P31483	[K].MIMDTAGNDPYCFVEFHEHR.[H]	1xCarbamidomethyl [C12]	0	1	2469.04		P35237	[R].LVLVNAVYFR.[G]		0	1	1193.7		Q92499	[R].MHNQIPQVTSDGK.[R]		0	2	1454.71		Q9Y221
Q7Z4H3	[R].LQDFYDSTAGK.[F]		0	2	1244.58		Q9UHV9	[K].IIETLTQQLQAK.[G]		0	1	1385.8		Q8NI36	[R].IWIFDGPTGEGR.[L]		0	2	1347.67		P48643	[K].ISDSVLVDIKDTEPLIQTAK.[T]		1	1	2185.2		Q9GZZ1	[K].MLNHVLNICEK.[D]	1xCarbamidomethyl [C9]	0	1	1370.69		P24928	[K].LVIVNGDDPLSR.[Q]		0	1	1297.71		Q92900	[R].MHPALSAFPSNIFYEGSLQNGVTAADR.[V]		0	1	2893.39		Q9ULC4
P46087	[R].IQDIVGILR.[D]		0	2	1026.63		Q96PU8	[K].LLVPAAEGEDSLK.[K]		0	1	1341.73		O75533	[K].IWDPTPSHTPAGAATPGR.[G]		0	3	1831.91		O75340	[R].LSDQFHDILIR.[K]		0	1	1356.73		P22102	[K].MLNIHPSLLPSFK.[G]		0	1	1496.83		Q15291	[R].IVIWDFLTR.[G]		0	1	1162.66		Q13347	[-].MKPILLQGHER.[S]		0	2	1321.74		P18206
P55010	[K].LQDMLDGFIK.[K]		0	1	1179.61		P68402	[K].IIVLGLLPR.[G]		0	4	993.682		Q9NT62	[R].LWLFGYDEQR.[Q]		0	2	1326.65		Q9H0S4	[K].IQIEAIPLALQGR.[D]		0	1	1421.85		P13796	[K].MINLSVPDTIDER.[TA]		0	1	1502.75		P33991	[K].LVIWGTDVNVAACK.[E]	1xCarbamidomethyl [C13]	0	1	1545.81		P22061	[K].MKPLMGVIYVPLTDK.[E]		0	2	1704.94		P23381
P21912	[K].LQDPFSLYR.[C]		0	1	1138.59		O00148; Q13838	[R].ILVATNLFGR.[G]		0	3	1103.66		Q92616	[K].IVVSNTPR.[T]		0	1	885.515		P13984	[R].LQIEESSKPVR.[L]		0	1	1285.71		P36578	[K].MINTDLSR.[I]		0	2	949.477		P26358	[K].LVMAGETTNSR.[G]		0	1	1178.58		P30085	[-].MKPLVVFVLGGPGAGK.[G]		0	1	1569.92		Q13885; P68371
Q15059; O60885	[K].LQDVFEMR.[F]		0	1	1037.51		Q08J23	[R].IITVSMEDVK.[I]		0	1	1134.61		Q15365	[R].LVVPATQCGSLIGK.[G]	1xCarbamidomethyl [C8]	0	1	1442.8		P05783	[R].LQLETEIEALK.[E]		0	1	1286.72		P06744	[K].MIPCDFLIPVQTQHPIR.[K]	1xCarbamidomethyl [C4]	0	2	2065.07		Q9Y3I0	[K].LVMEEAPESYK.[N]		0	1	1295.62		P07910	[R].MIAGQVLDINLAAEPK.[V]		0	3	1682.91		Q13885; P68371
O75340	[R].LSDQFHDILIR.[K]		0	1	1356.73		P00846	[R].LITTQQWLIK.[L]		0	1	1243.74		P05787	[K].LVSESSDVLPK.[-]		0	2	1173.64		Q9Y295	[K].IQLLDLPGIIEGAK.[D]		0	1	1479.88		P23528	[K].MLPDKDCR.[Y]	1xCarbamidomethyl [C7]	1	2	1034.48		P02768	[K].LVNEVTEFAK.[T]		0	1	1149.62		P07910	[R].MIAGQVLDINLAAEPK.[V]	1xOxidation [M1]	0	1	1698.91		P21333
P09874	[K].LQLLEDDKENR.[Y]		1	1	1372.71		O95347	[K].ILTTIEDLDQK.[K]		0	1	1288.7		O75874	[R].LVSGWVKPIIIGR.[H]		0	1	1437.89		P09874	[K].LQLLEDDKENR.[Y]		1	3	1372.71		P49247	[K].MIPGVVDTGLFINMAER.[V]		0	1	1862.95		Q8N1F7	[K].IVNGHLQPNLVDLCASVAELDDK.[S]	1xCarbamidomethyl [C14]	0	1	2520.28		Q92621	[R].MLALALLDR.[I]		0	1	1015.6		Q15833
P00558	[K].IQLINNMLDK.[V]		0	2	1201.66		O75534	[K].LLTSYGFIQCSER.[Q]	1xCarbamidomethyl [C10]	0	1	1573.77		P25786	[R].LVSLIGSK.[T]		0	1	816.519		Q99798	[R].LQLLEPFDK.[W]		0	1	1102.61		Q15287	[R].MLPPPPMWR.[R]		0	2	1124.57		P0DMV9	[R].LVNHFVEEFK.[R]		0	3	1261.66		P26639	[R].MIAILTENYGGK.[W]		0	1	1309.68		Q14204
P04075	[R].LQSIGTENTEENR.[R]		0	1	1490.71		Q9Y266	[K].LITQTFSHHNQLAQK.[T]		0	3	1765.93		Q8IX12	[R].IVSQPQPAR.[R]		0	1	995.563		Q7L2H7	[R].LQLLSNLFHGMDK.[N]		0	1	1515.8		P78371	[R].MLPTIIADNAGYDSADLVAQLR.[A]		0	1	2347.2		Q96AG4	[R].LVNLQHLDLLNNK.[L]		0	1	1533.87		Q01813	[R].MLAIYDGFDGFAK.[G]		0	2	1447.69		Q8WWY3
P04075	[R].LQSIGTENTEENRR.[F]		1	2	1646.81		Q9HC38	[K].ILTPLVSLDTPGK.[A]		0	1	1353.8		Q9Y266	[R].LVSSDPEINTK.[K]		0	2	1202.63		Q9Y5B6	[R].LQLLTWTPLEAK.[C]		0	1	1412.81		P78371	[R].MLPTIIADNAGYDSADLVAQLR.[A]	1xOxidation [M1]	0	1	2363.19		P41091	[K].IVLTNPVCTEVGEK.[I]	1xCarbamidomethyl [C8]	0	1	1558.81		Q96J01	[K].MLASASEDHFIDIAEVETGDK.[L]		0	1	2278.05		Q07021
Q00325	[R].IQTQPGYANTLR.[D]		0	1	1361.72		P62851	[K].LITPAVVSER.[L]		0	2	1084.64		P49588	[R].LVSVLQNK.[M]		0	1	900.551		P49327	[R].LQLNGNLQLELAQVLAQERPK.[L]		0	1	2375.34		Q8NBJ5	[K].MLPVDEFLPVMFDK.[H]		0	1	1680.84		Q13148	[R].LVEGILHAPDAGWGNLVYVVNYPK.[D]		0	1	2624.39		Q9NYF8	[K].MIASDSHRPEVK.[L]		0	1	1369.69		Q9NUQ9
P22314	[R].LQTSSVLVSGLR.[G]		0	1	1259.73		Q9HAV0; P62873; P62879	[RK].LLVSASQDGK.[L]		0	1	1017.56		P24666	[K].LVTDQNISENWR.[V]		0	1	1474.73		Q9NRR5	[R].LQLPVFLQQMQNPESLSILTNPR.[A]		0	1	2666.43		Q9Y3I0	[R].MLQADPNK.[V]		0	1	916.456		Q9NU22	[R].LVEGLDQFTGEVISSVSELQSLK.[V]		0	2	2478.3		Q8N201	[R].MLASQASAGR.[R]		0	1	991.499		P05023
P15311	[R].IQVWHAEHR.[G]		0	1	1175.61		Q15365	[R].IITLTGPTNAIFK.[A]		0	2	1388.81		O94979	[K].LVTFENVR.[M]		0	1	977.541		P29692; P24534	[K].LQIQCVVEDDK.[V]	1xCarbamidomethyl [C5]	0	2	1346.66		P84085	[K].MLQEDELR.[D]		0	1	1033.5		O14530	[K].LVEEHLDSEIQK.[L]		0	1	1439.74		O43707	[K].MLDAEDIVNTARPDEK.[A]		0	2	1816.87		Q15020
P26038	[R].IQVWHEEHR.[G]		0	3	1233.61		Q96PU8	[R].IITGPAPVLPPAALR.[T]		0	1	1485.92		Q9UMY4	[K].IVVPPLPGK.[A]		0	2	919.598		Q08211	[K].LQISHEAAACITGLR.[A]	1xCarbamidomethyl [C10]	0	1	1639.86		P14678	[K].MLQHIDYR.[M]		0	1	1075.54		Q09161	[K].LTIYTTLVGLLNAR.[N]		0	3	1547.92		Q86TB9	[K].MIDAVVTSR.[S]		0	1	991.524		Q08752
Q15459	[K].LQYEGIFIK.[D]		0	1	1110.62		Q07020	[K].ILTFDQLALDSPK.[G]		0	1	1460.8		P80303	[R].LVTLEEFLK.[A]		0	2	1091.63		P50454	[K].LQIVEMPLAHK.[L]		0	1	1278.72		Q9BWJ5	[K].MLQPCGPPADKPEEN.[-]	1xCarbamidomethyl [C5]	0	1	1682.75		P49792	[R].ITMELFSNIVPR.[T]		0	3	1419.77		Q15532	[K].MLDDNNHLIQCIMDSQNK.[G]	1xCarbamidomethyl [C11]	0	2	2188.98		P49588
O94826	[R].LRPESALAQAQK.[C]		0	1	1311.74		P40227	[R].IITEGFEAAK.[E]		0	2	1078.58		P51692; P42229	[R].LVTQDTENELK.[K]		0	1	1289.66		Q9UNN5	[K].LQIVFDFVASK.[G]		0	1	1266.71		Q9Y3T9	[R].MLQPSSSPLWGK.[L]		0	1	1330.68		Q12849	[R].ITMEYSSSGK.[A]		0	1	1102.51		P12829	[K].MLDFETFLPILQHISR.[N]		0	1	1960.04		Q9Y305
P07900; P08238	[K].IRYESLTDPSK.[L]		1	5	1308.68		P55060	[K].LLTECPPMMDTEYTK.[L]	1xCarbamidomethyl [C5]	0	1	1828.82		O95163	[R].IVTVVPQDTK.[L]		0	1	1099.64		P60842	[K].LQMEAPHIIVGTPGR.[V]		0	1	1618.87		P82650	[R].MIQVYFPK.[E]		0	1	1025.55		P08727	[K].ITMQNLNDR.[L]		0	2	1104.55		P12829	[K].MLDFETFLPILQHISR.[N]	1xOxidation [M1]	0	1	1976.03		O00567
Q9Y520	[R].ISAVESQPSR.[K]		0	2	1073.56		O15226	[K].LLTDGYACEVR.[C]	1xCarbamidomethyl [C8]	0	1	1296.63		Q6P2Q9	[K].LVVDSHVQYR.[L]		0	3	1215.65		P60842	[K].LQMEAPHIIVGTPGR.[V]	1xOxidation [M3]	0	1	1634.87		O75533	[R].MLQYCLQGLFHPAR.[K]	1xCarbamidomethyl [C5]	0	1	1733.86		Q5VWZ2	[K].ITNDCPEHLESIDVMCQVLTDLIDEEVK.[S]	2xCarbamidomethyl [C5; C16]	0	1	3315.54		O14646	[R].MLDILAEYLK.[Y]		0	1	1208.66		O43617
Q9ULI0	[K].LSDAFLGELAEK.[C]		0	1	1292.67		Q9BQE3; P68366	[R].LISQIVSSITASLR.[F]		0	1	1487.88		Q16531	[R].IVVFQYSDGK.[L]		0	1	1155.6		Q9NS69	[K].LQMEQQQQLQQR.[Q]		0	1	1557.78		P40926	[K].MISDAIPELK.[A]		0	2	1116.6		P55884	[K].ITNDFYPEEDGK.[T]		0	2	1427.63		Q14839	[K].MLDLLEDFLEHEGYK.[Y]		0	2	1851.88		P31939
P51659	[R].ISDEDWDIIHR.[V]		0	1	1398.66		Q8N1F7	[K].LLSPVVPQISAPQSNK.[E]		0	1	1677.95		Q9Y6E2; Q7L1Q6	[K].IVVLFYK.[A]		0	1	881.549		P35580	[K].LQNELDNVSTLLEEAEK.[K]		0	2	1944.98		Q9Y4W2	[R].MLSELPALGISGIRPTYILR.[W]		0	1	2200.25		P63010	[K].LTNGIWILAELR.[I]		0	1	1398.81		Q9BSD7	[K].MELFSQLFIQAVR.[Q]		0	1	1581.85		Q15424
P35249	[K].ISDEGIAYLVK.[V]		0	1	1207.66		Q5SY16	[R].LLSPSHVVQFR.[S]		0	1	1282.73		P61224; P62834	[K].LVVLGSGGVGK.[S]		0	1	985.604		Q9NTZ6	[R].LQNFSYDQR.[E]		0	1	1170.55		P49368	[K].MLLDPMGGIVMTNDGNAILR.[E]		0	2	2131.07		P26640	[K].ITPAHDQNDYEVGQR.[H]		0	1	1742.81		Q00610	[K].MEGNAEESTLFCFAVR.[G]	1xCarbamidomethyl [C12]	0	1	1860.83		P54577
P62333	[K].LSDGFNGADLR.[N]		0	1	1164.56		P04406	[K].IISNASCTTNCLAPLAK.[V]	2xCarbamidomethyl [C7; C11]	0	1	1833.92		P62244	[K].IVVNLTGR.[L]		0	3	871.536		O15042	[K].LQNIFLGLVNIIEEK.[E]		0	3	1743.01		P00505	[K].MNLGVGAYR.[D]		0	1	980.498		P62241	[K].LTPEEEEILNK.[K]		0	1	1314.68		Q99661	[R].MEGAEINK.[S]		0	2	891.424		P26583; P09429
Q01518	[K].LSDLLAPISEQIK.[E]		0	1	1426.82		Q13177	[K].IISIFSGTEK.[G]		0	1	1094.61		P57721; Q15366	[R].LVVPASQCGSLIGK.[G]	1xCarbamidomethyl [C8]	0	1	1428.79		P22307	[K].LQNLQLQPGNAK.[L]		0	1	1323.74		P55265	[R].MGFTEVTPVTGASLR.[R]		0	1	1565.8		P43243	[K].ITPENLPQILLQLK.[R]		0	4	1619.97		Q15233	[R].MEELHNQEVQK.[R]	1xOxidation [M1]	0	1	1400.65		P17980
P14868	[R].LQSGICHLFR.[E]	1xCarbamidomethyl [C6]	0	1	1230.64		Q15366	[R].IITLAGPTNAIFK.[A]		0	1	1358.8		Q96AG4	[K].LVTLPVSFAQLK.[N]		0	1	1315.8		Q08170	[K].IQNNDNVGKPK.[S]		0	4	1226.65		P63220	[R].MGESDDSILR.[L]	1xOxidation [M1]	0	1	1138.5		Q99436	[K].ITPLEIEVLEETVQTMDTS.[-]		0	2	2148.06		Q14498	[R].LYVGSLHFNITEDMLR.[G]		0	1	1907.97		Q8WWY3
Q99798	[R].LQLLEPFDK.[W]		0	1	1102.61		O14929	[R].LLVTDMSDAEQYR.[S]		0	1	1540.73		Q96FV9	[R].LWNLCPDNMEACK.[S]	2xCarbamidomethyl [C5; C12]	0	1	1650.71		P63010	[K].LQNNNVYTIAK.[R]		0	1	1277.68		O43707	[R].MAPYQGPDAVPGALDYK.[S]		0	1	1792.86		P50990	[R].LTPPVLEEMGHCDSVYLSEVGDTQVVVFK.[H]	1xCarbamidomethyl [C12]	0	4	3248.59		P14868	[K].IYVISLAEPR.[L]		0	1	1160.67		Q15154
Q16851	[K].IQRPPEDSIQPYEK.[I]		0	2	1699.86		Q13630	[R].ILVTGGSGLVGK.[A]		0	2	1100.67		P63244	[K].LWNTLGVCK.[Y]	1xCarbamidomethyl [C8]	0	1	1090.57		O43242	[K].LQLDSPEDAEFIVAK.[A]		0	1	1674.86		Q03252	[K].MAQALEELR.[S]		0	1	1060.55		P40926	[R].LTLYDIAHTPGVAADLSHIETK.[A]		0	4	2365.24		O75530	[K].LYVWDLEVEDPHK.[A]		0	1	1642.81		Q9BWJ5
P26640	[K].IQQQQPPPGEK.[K]		0	2	1249.65		P02100; P02042; P69891; P69892	[R].LLVVYPWTQR.[F]		0	1	1274.73		Q9HCS7	[R].IWPLYLR.[F]		0	1	960.567		P33992	[K].LQPFATEADVEEALR.[L]		0	1	1688.85		P55884	[K].MAQELYMEQK.[N]		0	1	1270.58		P50990	[R].LTPPVLEEMGHCDSVYLSEVGDTQVVVFK.[H]	1xCarbamidomethyl [C12]; 1xOxidation [M9]	0	1	3264.58		Q9H8Y8	[K].LYVYNTDTDNCR.[E]	1xCarbamidomethyl [C11]	0	1	1533.66		P14678
P29692; P24534	[K].LQIQCVVEDDK.[V]	1xCarbamidomethyl [C5]	0	2	1346.66		Q13885; Q9BUF5	[R].IMNTFSVMPSPK.[V]		0	1	1351.67		O75694	[K].LYGEFADPFK.[L]		0	1	1186.58		Q96I24	[K].IQIASESSGIPERPCVLTGTPESIEQAK.[R]	1xCarbamidomethyl [C15]	0	1	2997.52		O14980	[R].MAQEVLTHLK.[E]		0	2	1169.63		P11021	[R].ITPSYVAFTPEGER.[L]		0	1	1566.78		P48147	[K].LYYHVLGTDQSEDILCAEFPDEPK.[W]	1xCarbamidomethyl [C16]	0	1	2839.31		P63220
P67936; P09493; P06753	[R].IQLVEEELDR.[A]		0	1	1243.65		O60506	[R].LMMDPLTGLNR.[G]		0	1	1260.64		P62136; P36873; P62140	[R].IYGFYDECK.[R]	1xCarbamidomethyl [C8]	0	1	1194.51		O75663	[R].IQHGSGFGIEFNATDALR.[C]		0	1	1932.96		Q96T88	[K].MASATSSSQR.[D]		0	2	1025.47		P00491	[K].LTQAQIFDYGEIPNFPR.[S]		0	2	2009.01		Q8IYB3	[K].MAAADSVQQR.[R]		0	2	1076.52		P55265
P50454	[K].LQIVEMPLAHK.[L]		0	1	1278.72		O43390	[R].LMMDPLSGQNR.[G]		0	1	1261.6		P36542	[R].IYGLGSLALYEK.[A]		0	1	1326.73		O00429	[K].LQDVFNTVGADIIQLPQIVVVGTQSSGK.[S]		0	2	2926.59		Q9H910	[R].MASNIFGPTEEPQNIPK.[R]		0	1	1872.92		P56192	[K].ITQDIFQQLLK.[R]		0	1	1346.77		P14866	[K].MAAAGGGGGGGR.[Y]		0	4	918.421		Q12972
P61026; P62820; P61106; P61006; Q9H0U4; Q15286; P20340	[KR].IQIWDTAGQER.[FY]		0	12	1316.66		P23396	[K].IMLPWDPTGK.[I]		0	2	1157.6		P26639	[R].IYGISFPDPK.[M]		0	2	1136.6		P46379	[R].LQEDPNYSPQR.[F]		0	1	1346.63		Q9UK76	[K].MASNIFGTPEENQASWAK.[S]		0	1	1980.91		P30153	[K].LTQDQDVDVK.[Y]		0	1	1160.58		Q5T4S7	[K].MAAETDPHK.[S]		0	1	999.456		Q08211
P60842	[K].LQMEAPHIIVGTPGR.[V]		0	1	1618.87		A6NHR9	[K].LMILPDPEKPVR.[L]		0	2	1407.8		P11021	[K].LYGSAGPPPTGEEDTAEKDEL.[-]		1	1	2175.99		Q6P2E9	[K].IQEEILVHIR.[Q]		0	1	1249.73		Q96EE3	[R].MATCSSDQSVK.[V]	1xCarbamidomethyl [C4]	0	1	1213.52		P09497	[R].LTQEPESIR.[K]		0	1	1072.56		Q9P258	[K].MACGAEFSMIMDCK.[G]	2xCarbamidomethyl [C3; C13]	0	2	1650.65		Q08211
Q9NS69	[K].LQMEQQQQLQQR.[Q]		0	1	1557.78		P12956	[R].IMLFTNEDNPHGNDSAK.[A]		0	1	1902.87		P28838	[K].LYGSGDQEAWQK.[G]		0	1	1381.64		P42704	[K].IQEENVIPR.[E]		0	1	1097.59		P62753	[R].MATEVAADALGEEWK.[G]		0	2	1620.76		Q13123	[K].LTQILSYLR.[Q]		0	2	1106.66		O94979	[R].MADAIILAIAGGQELLAR.[T]		0	3	1826.02		P26639
Q14980	[R].LQNALNEQR.[V]		0	1	1085.57		P06733	[K].LMIEMDGTENK.[S]	1xOxidation [M5]	0	3	1296.58		Q14152	[R].LYHDIAQQAFK.[F]		0	1	1333.69		O75419	[R].LQEFLADMGLPLK.[Q]		0	1	1474.8		P46379	[R].MATHTLITGLEEYVR.[E]		0	1	1733.89		O75937	[R].LTRPGSSYFNLNPFEVLQIDPEVTDEEIK.[K]		0	1	3350.68		O94979	[R].MADAIILAIAGGQELLAR.[T]	1xOxidation [M1]	0	1	1842.02		P23246
Q08170	[K].IQNNDNVGKPK.[S]		0	3	1226.65		P06733	[K].LMIEMDGTENK.[S]		0	1	1280.59		Q5SY16	[R].LYHILTPVPPEELR.[T]		0	1	1676.94		P10768	[R].LQEGYDHSYYFIATFITDHIR.[H]		0	2	2589.24		P78527	[K].MAVLALLAK.[I]		0	2	929.585		Q92616	[R].LTSADALRPSVVSITGPLIR.[I]		0	1	2066.2		Q9BSL1	[K].MADVSAEEK.[K]		0	2	979.44		P52272
P63010	[K].LQNNNVYTIAK.[R]		0	1	1277.68		Q8WWY3	[K].IMGVAGGLTNLSK.[M]		0	1	1260.7		P49915	[K].LYGAQFHPEVGLTENGK.[V]		0	1	1859.93		P20700	[R].IQELEDLLAK.[E]		0	2	1171.66		P49321	[R].MAVLNEQVK.[E]		0	1	1031.56		Q99598	[R].ITSAPDMEDILTESEIK.[L]		0	2	1891.92		O00629	[K].MAEDEAETIGNLIEECGGLEK.[I]	1xCarbamidomethyl [C16]	0	3	2308.03		O43765
Q96GX9	[R].IQPEDMFVCDINEK.[D]	1xCarbamidomethyl [C9]	0	1	1737.78		O75533	[K].IMGNLGAADIDHK.[L]		0	1	1354.68		P68036	[K].IYHPNIDEK.[G]		0	1	1128.57		P10809	[R].IQEIIEQLDVTTSEYEK.[E]		0	4	2038.02		P46060	[R].MAVQDAVDALMQK.[A]		0	2	1419.7		Q13347	[K].ITSAVWGPLGECIIAGHESGELNQYSAK.[S]	1xCarbamidomethyl [C12]	0	1	2987.46		Q13242	[R].IYVGNLPTDVR.[E]		0	2	1246.68		P52272
P63010	[R].IQPGNPNYTLSLK.[C]		0	1	1444.78		Q9UHV9	[R].LMGEDEKPAAK.[E]		0	2	1188.59		Q00610	[K].IYIDSNNNPER.[F]		0	2	1334.63		P33992	[K].LQELPDAVPHGEMPR.[H]		0	1	1688.84		Q9NYF8	[K].MAPVPLDDSNRPASLTK.[D]		0	1	1811.93		P22234	[K].ITSCIFQLLQEAGIK.[T]	1xCarbamidomethyl [C4]	0	1	1720.93		Q9UI26	[K].MAFFTYPTLTEICR.[R]	1xCarbamidomethyl [C13]	0	1	1749.83		O14777
Q13895	[R].LQPHPQLSPEIR.[R]		0	1	1414.78		P61247	[K].LMELHGEGSSSGK.[A]		0	2	1331.63		Q9UIA9	[K].IYIGDQVQK.[S]		0	2	1063.58		Q14566	[R].IQETQAELPR.[G]		0	1	1184.63		P07437	[K].MAVTFIGNSTAIQELFK.[R]		0	4	1869.98		Q9UBB4	[K].ITSDEPLTK.[D]		0	2	1003.53		P30153	[R].MAGDPVANVR.[F]		0	1	1029.51		Q6UN15
Q96FW1	[R].IQQEIAVQNPLVSER.[L]		0	1	1723.93		Q7L1Q6	[R].LMELFPANK.[Q]		0	1	1062.57		P41252	[R].LYLINSPVVR.[A]		0	1	1173.7		O00232	[R].LQEVIETLLSLEK.[Q]		0	3	1514.87		Q00839	[K].MCLFAGFQR.[K]	1xCarbamidomethyl [C2]	0	3	1129.53		Q04637	[K].LTPQMFQQLMK.[Q]		0	1	1364.71		O14980	[R].MAKPEEVLVVENDQGEVVR.[E]		0	1	2141.09		P18031
Q9UKX7	[K].LQQESTFLFHGNK.[T]		0	2	1548.78		P31948	[K].LMDVGLIAIR.[-]		0	3	1100.65		Q9UN37	[R].IYIPLPEEAAR.[A]		0	1	1271.7		P62714; P67775	[R].LQEVPHEGPMCDLLWSDPDDR.[G]	1xCarbamidomethyl [C11]	0	1	2509.11		Q9BXL5	[K].MCQEAAVPK.[I]	1xCarbamidomethyl [C2]	0	1	1033.48		O43504	[K].LTSDPTDIPVVCLESDNGNIMIQK.[H]	1xCarbamidomethyl [C12]	0	1	2659.3		P08670	[K].MALDIEIATYR.[K]		0	1	1295.67		P41252
Q99471	[K].IQQLTALGAAQATAK.[A]		0	1	1484.84		P06576	[R].IMDPNIVGSEHYDVAR.[G]		0	1	1815.87		P33176; O60282	[K].LYLVDLAGSEK.[V]		0	1	1207.66		Q9UIA9	[R].LQFDVSSPNGILLFR.[E]		0	1	1705.93		Q6PKG0	[K].MDADGFLPITLIASFHR.[V]		0	2	1903.97		Q9NPJ3	[K].ITLVSAAPGK.[V]		0	1	956.578		P49588	[K].MALELLTQEFGIPIER.[L]		0	2	1859.99		P40939
Q08J23	[R].LQQQQRPEDAEDGAEGGGK.[R]		0	1	2012.93		O60763	[R].LMDLLADSR.[E]		0	1	1033.53		Q96I99	[K].LYNLFLK.[I]		0	1	910.54		P11413	[R].LQFHDVAGDIFHQQCK.[R]	1xCarbamidomethyl [C15]	0	3	1942.92		P13667	[K].MDATANDVPSDR.[Y]		0	1	1291.56		Q9NZI8	[K].ITISSLQDLTLYNPER.[T]		0	2	1862.99		P49588	[K].MALELLTQEFGIPIER.[L]	1xOxidation [M1]	0	1	1875.99		Q9BSC4
Q9Y333	[K].LTDISVTDPEK.[Y]		0	1	1217.63		Q2TAY7	[R].LMALLGQALK.[W]		0	1	1057.64		Q9Y4E8	[K].LYNLLLLR.[M]		0	1	1017.65		Q96I24	[R].IQFKPDDGISPER.[A]		0	1	1501.76		P30101	[K].MDATANDVPSPYEVR.[G]		0	1	1664.76		Q13310; P11940	[K].ITGMLLEIDNSELLHMLESPESLR.[S]	1xOxidation [M]	0	2	2756.38		P07384	[R].MAIESAGFK.[L]		0	1	953.476		P31942
Q00610	[K].LTDQLPLIIVCDR.[F]	1xCarbamidomethyl [C11]	0	1	1555.85		Q6P2Q9	[K].IMADNPSWDGEK.[T]		0	1	1362.6		O60506	[K].LYNNHEIR.[S]		0	2	1058.54		Q96AE4	[R].IQFKPDDGTTPER.[I]		0	1	1503.74		P21333	[K].MDCQECPEGYR.[V]	2xCarbamidomethyl [C3; C6]	0	1	1444.53		Q13228	[R].LTGQLFLGGSIVK.[G]		0	1	1332.79		P27708	[R].MALLATVLGR.[F]		0	1	1044.62		P52272
Q99733	[K].LTDQVMQNPR.[V]		0	1	1201.6		P60660	[K].ILYSQCGDVMR.[A]	1xCarbamidomethyl [C6]	0	1	1341.63		O14980	[R].IYLDMLNVYK.[C]		0	1	1271.67		Q9HBM1	[K].LQFIFTNIDPK.[N]		0	1	1335.73		P15170	[K].MDDPTVNWSNER.[Y]		0	1	1463.62		Q9H074	[K].LTGSVLEDAWK.[E]		0	1	1218.64		P18206	[R].MALLMAEMSR.[L]		0	1	1152.56		Q9H0U4
P21333	[K].IVGPSGAAVPCK.[V]	1xCarbamidomethyl [C11]	0	4	1155.62		P25788	[K].IIYIVHDEVK.[D]		0	3	1228.69		P14625	[K].IYFMAGSSR.[K]		0	1	1031.5		O60610	[K].LQFSEQVENIKPEIVSVTAACEELR.[K]	1xCarbamidomethyl [C21]	0	1	2889.47		P55072	[K].MDELQLFR.[G]		0	2	1051.52		P02786	[K].LTHDVELNLDYER.[Y]		0	1	1616.79		Q13263	[K].MAILQIMK.[E]		0	1	947.542		P62820
Q3YEC7	[K].LVGSDQAPGR.[D]		0	1	999.522		P62495	[K].ILYLTPEQEKDK.[S]		1	2	1476.79		P20042	[R].LYFLQCETCHSR.[C]	2xCarbamidomethyl [C6; C9]	0	1	1613.72		P52434	[R].LQGDANNLHGFEVDSR.[V]		0	1	1771.84		P55010	[R].MDEISDHAK.[V]		0	1	1045.46		P36954	[K].ITHEVDELTQIIADVSQDPTLPR.[T]		0	1	2590.34		P09874	[R].MAIMVQSPMFDGK.[V]		0	1	1454.68		P52272
P51665	[R].IVGWYHTGPK.[L]		0	2	1157.61		P60174	[R].IIYGGSVTGATCK.[E]	1xCarbamidomethyl [C12]	0	1	1326.67		O75436	[K].IYFLLVR.[I]		0	1	923.571		Q3MHD2	[R].LQGEVVAFDYQSK.[M]		0	1	1483.74		Q13148	[K].MDETDASSAVK.[V]		0	1	1153.5		O00541	[R].ITHQIVDRPGQQTSVIGR.[C]		0	1	2005.09		P06493	[K].MALNHPYFNDLDNQIK.[K]		0	1	1932.93		P52272
Q9NZ45	[K].IVHAFDMEDLGDK.[A]		0	1	1489.7		Q7L2H7	[R].LLYEALVDCK.[K]	1xCarbamidomethyl [C9]	0	2	1223.63		Q9UMS4	[R].IWSVPNASCVQVVR.[A]	1xCarbamidomethyl [C9]	0	1	1614.84		Q04637	[R].LQGINCGPDFTPSFANLGR.[T]	1xCarbamidomethyl [C6]	0	1	2064		O60264	[K].MDGAPDGR.[G]		0	4	818.346		Q9HCN8	[R].LTHVLTGK.[N]		0	2	868.525		O96008	[K].MAIQTQQSK.[F]		0	1	1034.53		P14866
Q9UQ80	[R].LVKPGNQNTQVTEAWNK.[V]		0	2	1927		Q92797	[R].LLSGLQEKPDQK.[D]		0	1	1355.75		O43172	[K].IWTHPGWSPLK.[T]		0	1	1321.71		Q9NTZ6	[R].LQGLPIVAGTMDIR.[H]		0	1	1483.83		Q14204	[K].MDLEKPNYIVPDYMPVVYDK.[L]		0	1	2429.18		Q14566	[R].LTHYDHVLIELTQAGLK.[G]		0	1	1951.06		Q14254	[K].MALVLEALPQIAAK.[I]		0	2	1467.86		P14866
Q9BVJ6	[K].LVLADLLEPVK.[T]		0	1	1209.75		Q9H078	[R].LLSEGADVNAK.[H]		0	1	1116.59		Q9BYD1	[R].IWYLLDGK.[M]		0	1	1007.56		Q8NE71	[R].LQGQLEQGDDTAAER.[L]		0	1	1630.77		Q9C0C9	[R].MDLFSALIK.[G]		0	1	1037.57		P62937	[K].ITIADCGQLE.[-]	1xCarbamidomethyl [C6]	0	2	1119.54		Q8WXA9	[R].MAGDETQPTR.[F]		0	1	1105.49		Q14847
Q96G03	[R].IVLANDPDADR.[L]		0	1	1198.61		Q15637	[R].ILRPWQSSETR.[S]		0	2	1372.73		Q16881	[R].LYAGSTVK.[C]		0	1	838.467		Q96AE4	[K].IQIAPDSGGLPER.[S]		0	1	1352.72		P30520	[R].MCDLVSDFDGFSER.[F]	1xCarbamidomethyl [C2]	0	1	1677.69		P35573	[R].LTLAELNQILYR.[C]		0	1	1446.83		Q07955	[R].IYVGNLPPDIR.[T]		0	6	1256.7		Q14847
P61081	[K].LVICPDEGFYK.[S]	1xCarbamidomethyl [C4]	0	2	1340.66		Q86YP4	[R].LLQQGTAPAQAK.[A]		0	1	1225.69		Q9NV31	[K].LYALGLVPTR.[G]		0	2	1102.66		P48643	[K].ISDSVLVDIK.[D]		0	2	1088.62		O00566	[R].MAPVITEETTLQLEDIIK.[Q]		0	1	2044.09		P14618	[K].ITLDNAYMEK.[C]		0	1	1197.58		P14618	[K].IYVDDGLISLQVK.[Q]		0	2	1462.82		P49792
Q00610	[K].IVLDNSVFSEHR.[N]		0	2	1415.73		Q08752	[K].ILLITEDLK.[N]		0	1	1057.65		P37235	[K].IYANFFPYGDASK.[F]		0	1	1492.71		P10515	[K].LQPHEFQGGTFTISNLGMFGIK.[N]		0	1	2422.22		Q16643	[R].MAPTPIPTR.[S]		0	2	983.534		Q9Y277	[K].LTLDTIFVPNTGK.[K]		0	2	1418.79		Q13867	[K].LYTVEYLSNMVGGR.[K]		0	1	1601.8		P52272
Q9Y2R5	[R].LVLDPYLLK.[Y]		0	1	1073.66		P40616	[R].ILILGLDGAGK.[T]		0	1	1069.66		P50990	[K].LYAVHQEGNK.[N]		0	5	1158.59		P35579	[R].LQQELDDLLVDLDHQR.[Q]		0	1	1949.99		Q14254	[K].MALVLEALPQIAAK.[I]		0	2	1467.86		Q15393	[R].LTISSPLEAHK.[A]		0	1	1195.67		P33176	[K].LYLVDLAGSEK.[V]		0	1	1207.66		Q13435
P62888	[K].LVILANNCPALR.[K]	1xCarbamidomethyl [C8]	0	1	1353.77		Q9NUQ8	[K].LLLGDLAPVR.[G]		0	2	1066.66		P08758	[R].LYDAYELK.[H]		0	1	1014.51		Q5JTH9	[R].LQWDLGLGHLPR.[F]		0	1	1404.77		Q9Y262	[K].LYTTMPVAK.[L]		0	1	1023.55		Q6P2Q9	[R].LTLEDLEDSWDR.[G]		0	1	1491.7		O15042	[R].LYLVSDVLYNSSAK.[V]		0	1	1571.83		P63220
P49368	[R].IVLLDSSLEYK.[K]		0	1	1279.71		O00567	[R].LLLETHLPSK.[K]		0	1	1150.68		A6NHR9	[R].IYDETQGR.[Q]		0	1	981.464		Q9H299	[R].IQYQLVDISQDNALR.[D]		0	1	1775.93		Q9P2J5	[R].LYTWVEWVK.[E]		0	2	1223.65		Q8WU90	[K].ITLESFLAWK.[K]		0	1	1207.67		Q96I99	[K].LYNLFLK.[I]		0	1	910.54		P52272
P06753	[K].LVIIEGDLER.[T]		0	1	1156.66		P49591	[R].LLIDEAILK.[C]		0	2	1027.64		O60884	[K].LYDILGVPPGASENELK.[K]		0	1	1814.95		Q9H299	[R].IQYQLVDISQDNALRDEMR.[A]		1	1	2307.14		Q9UHX1	[R].IYVASVHQDLSDDDIK.[S]		0	1	1817.89		P12270	[R].LTIHAPPQELGPPVQR.[I]		0	2	1752.98		Q14376	[R].IYNLGTGTGYSVLQMVQAMEK.[A]		0	1	2303.14		P52272
P51148	[K].LVLLGESAVGK.[S]		0	1	1085.66		P34897	[R].LIIAGTSAYAR.[L]		0	1	1135.65		Q9Y3F4	[R].IYDLNKPEAEPK.[E]		0	1	1416.74		P06132	[R].LRDPEVVASELGYVFQAITLTR.[Q]		1	1	2477.34		P14618	[K].IYVDDGLISLQVK.[Q]		0	2	1462.82		Q13435	[K].LTIHGDLYYEGK.[E]		0	1	1408.71		Q9Y4E8	[K].LYNLLLLR.[M]		0	1	1017.65		P52272
P04406	[K].LVINGNPITIFQER.[D]		0	2	1613.9		O15160	[R].ILLAEVPTMAVEK.[V]		0	1	1413.8		O00231	[K].LYDNLLEQNLIR.[V]		0	1	1503.82		P62701	[K].LRECLPLIIFLR.[N]	1xCarbamidomethyl [C4]	1	1	1542.92		Q07955	[R].IYVGNLPPDIR.[T]		0	5	1256.7		O00148; Q13838	[K].LTLHGLQQYYVK.[L]		0	2	1462.81		O60506	[K].LYNNHEIR.[S]		0	1	1058.54		O60610
Q8NBN7	[R].LVGLEAPSVR.[E]		0	1	1040.61		P08670	[K].ILLAELEQLK.[G]		0	1	1169.71		P78346	[R].LYDVVAVFPK.[T]		0	3	1150.65		Q16643	[R].LREDENAEPVGTTYQK.[T]		1	1	1849.89		Q13242	[R].IYVGNLPTDVR.[E]		0	1	1246.68		P19623	[K].LTLHVGDGFEFMK.[Q]		0	2	1493.75		Q9BT78	[K].LYNNITFEELGALLEIPAAK.[A]		0	3	2219.2		Q9NTJ3
P26885	[K].LVIPSELGYGER.[G]		0	1	1332.72		P08754	[K].IIHEDGYSEDECK.[Q]	1xCarbamidomethyl [C12]	0	1	1594.67		Q9UKF6	[R].LYEALTPVH.[-]		0	2	1042.56		O94826	[R].LRPESALAQAQK.[C]		0	1	1311.74		Q14498	[R].LYVGSLHFNITEDMLR.[G]		0	1	1907.97		Q86VP6	[K].LTLIDPETLLPR.[L]		0	2	1380.81		O75533	[K].IYNSIYIGSQDALIAHYPR.[I]		0	1	2194.13		O00232
Q92621	[K].LVGDFTHDQSISQK.[L]		0	1	1574.78		Q08257	[K].ILGTAGTEEGQK.[I]		0	2	1203.62		Q8WU79	[R].LYEAYLPETFR.[R]		0	1	1401.7		Q7KZF4	[K].LRPLYDIPYMFEAR.[E]		0	2	1783.92		O75530	[K].LYVWDLEVEDPHK.[A]		0	1	1642.81		Q9H4A6	[R].LTLMEEVLLLGLK.[D]		0	1	1471.88		Q9ULC4	[K].LYPAAVDTIVAIMAEGK.[Q]		0	2	1761.95		O75381
Q9NR31; Q9Y6B6	[K].LVFLGLDNAGK.[T]		0	1	1146.65		P53597	[R].LIGPNCPGVINPGECK.[I]	2xCarbamidomethyl [C6; C15]	0	1	1724.85		Q9HB71	[K].IYEDGDDDMK.[R]		0	2	1200.47		P07900; P08238	[K].IRYESLTDPSK.[L]		1	4	1308.68		Q9H8Y8	[K].LYVYNTDTDNCR.[E]	1xCarbamidomethyl [C11]	0	1	1533.66		P30154	[K].ITLNDLIPAFQNLLK.[D]		0	2	1712.99		P21281	[R].IYPEEMIQTGISAIDGMNSIAR.[G]		0	1	2409.18		Q8WWY3
Q9UG63	[K].LVDEEPQLTK.[R]		0	1	1171.62		P31323	[R].LLGPCMEIMK.[R]	1xCarbamidomethyl [C5]	0	2	1191.59		Q9BXJ9	[K].IYEEAWTK.[Y]		0	1	1039.51		P26640	[K].LSAAVTEAFVR.[L]		0	1	1163.64		Q8IYB3	[K].MAAADSVQQR.[R]		0	2	1076.52		P00558	[K].ITLPVDFVTADK.[F]		0	2	1318.73		P52788	[R].IYPHGLVLLDLQSYDGDAQGK.[E]		0	1	2302.17		Q7L014
P33240	[R].IVDPEIALK.[I]		0	1	997.593		P13861	[R].LLGPCMDIMK.[R]	1xCarbamidomethyl [C5]	0	1	1177.58		P30086	[K].LYEQLSGK.[-]		0	3	937.499		Q9UI26	[K].LSALALLSLLPSDNSVIQDK.[F]		0	1	2097.18		P14866	[K].MAAAGGGGGGGR.[Y]		0	1	918.421		P21796; Q9Y277	[K].LTLSALIDGK.[N]		0	4	1030.61		Q15019	[R].LYPWGVVEVENPEHNDFLK.[L]		0	1	2285.12		Q09161
P46926	[K].LVDPLYSIK.[E]		0	2	1047.61		Q5T4S7	[R].ILGPAESDEFLAR.[V]		0	1	1417.73		Q8WWY3	[R].IYEYVESR.[M]		0	1	1058.52		P50395	[R].LSAIYGGTYMLNKPIEEIIVQNGK.[V]		0	1	2651.41		Q9BUL8	[R].MAADDVEEYMIERPEPEFQDLNEK.[A]		0	1	2898.28		P45880	[K].LTLSALVDGK.[S]		0	2	1016.6		P43246	[R].LYQGINQLPNVIQALEK.[H]		0	2	1941.08		P07814
O95400	[K].LVDPVAGSGGPGSR.[F]		0	1	1268.66		P26641	[R].ILGLLDAYLK.[T]		0	1	1118.68		Q08945	[R].IYPTFLHLHGK.[T]		0	1	1325.74		Q00839	[R].LSASSLTMESFAFLWAGGR.[A]		0	2	2031		Q5T4S7	[K].MAAETDPHK.[S]		0	1	999.456		O00425	[K].ITISPLQELTLYNPER.[T]		0	1	1887.02		P11310	[K].IYQIYEGTSQIQR.[L]		0	1	1598.82		P13861
P55265	[K].LVDQSGPPHEPK.[F]		0	1	1303.66		P54709	[R].IIGLKPEGVPR.[I]		0	1	1178.73		P12081	[K].LVSELWDAGIK.[A]		0	1	1230.67		O95071	[R].LSAVEAIANAISVVSSNGPGNR.[A]		0	2	2126.12		P42166	[K].MAAHTMGNATVGR.[R]		0	1	1316.62		P49459	[K].LTIEFTEEYPNKPPTVR.[F]		0	1	2034.05		O14818	[R].LYQTDPSGTYHAWK.[A]		0	2	1666.79		Q04637
Q08170	[R].LVEDKPGSR.[R]		0	4	1000.54		P37837	[K].LLGELLQDNAK.[L]		0	1	1213.68		P49756	[R].MEQEAER.[R]		0	2	892.383		Q9Y520	[R].ISAVESQPSR.[K]		0	1	1073.56		Q9P258	[K].MACGAEFSMIMDCK.[G]	2xCarbamidomethyl [C3; C13]	0	1	1650.65		P05787	[K].LVSESSDVLPK.[-]		0	3	1173.64		Q9BVL2	[K].IYQTFVALAAQLQSIHENVK.[V]		0	1	2273.23		Q14008
O95747	[K].IVEEPQSNR.[S]		0	2	1071.54		P00568	[K].IIFVVGGPGSGK.[G]		0	1	1130.66		O60610	[K].MESDFEQK.[L]		0	3	1013.42		P52434	[R].LSAYVSYGGLLMR.[L]		0	1	1429.75		O94979	[R].MADAIILAIAGGQELLAR.[T]		0	2	1826.02		P61289	[R].ITSEAEDLVANFFPK.[K]		0	3	1680.85		P60900	[R].LYQVEYAFK.[A]		0	1	1160.6		P11586
Q7Z3B4	[K].LVEHGLNETIHIR.[G]		0	2	1530.84		P43686	[R].LIFSTITSK.[M]		0	2	1009.59		P62244	[R].MNVLADALK.[S]		0	1	974.534		O75607	[K].LSCQPMLSLDDFQLQPPVTFR.[L]	1xCarbamidomethyl [C3]	0	1	2492.23		Q9BSL1	[K].MADVSAEEK.[K]		0	1	979.44		P82979	[K].ITSEIPQTER.[M]		0	1	1173.61		P17812	[K].IYQYVINK.[E]		0	1	1040.58		P55060
Q16851	[R].LVEIAQVPK.[A]		0	1	996.609		P35232	[R].ILFRPVASQLPR.[I]		0	1	1396.84		P17980	[K].MNVSPDVNYEELAR.[C]		0	1	1636.76		Q15021	[K].LSDESIFSAFLSVVGK.[L]		0	1	1698.89		O00629	[K].MAEDEAETIGNLIEECGGLEK.[I]	1xCarbamidomethyl [C16]	0	3	2308.03		Q13263	[K].IVAERPGTNSTGPAPMAPPR.[A]		0	1	2019.04		Q92616	[K].LYRPPPVLDALGR.[V]		0	2	1466.85		Q9BVL2
O14745	[R].LVEPGSPAEK.[A]		0	1	1026.55		O95881	[R].ILFLDPSGK.[V]		0	2	989.567		O43776	[R].MNYSDAIVWLK.[E]		0	1	1339.67		P19367	[R].LSDETLIDIMTR.[F]		0	1	1406.72		Q9BTW9	[K].MAEFLDWSLCNLAR.[S]	1xCarbamidomethyl [C10]	0	1	1725.81		O43847	[K].LVAGEHGLIIR.[V]		0	1	1177.71		P22102	[R].IYSHSLLPVLR.[S]		0	1	1297.76		P62424
A5YKK6	[R].IVEPPENIQEK.[I]		0	1	1295.68		P17987	[K].LLEVEHPAAK.[V]		0	1	1106.62		Q9Y324	[R].MPDDYGAPR.[F]		0	1	1021.44		P78527	[K].LSDFNDITNMLLLK.[M]		0	1	1636.86		P27708	[R].MAEIGEHVAPSEAANSLEQAQAAAER.[L]		0	1	2680.26		Q99714	[R].LVAGEMGQNEPDQGGQR.[G]		0	2	1785.82		O75083	[R].LYSILGTTLK.[D]		0	1	1108.66		O14979
O00571	[R].IVEQDTMPPK.[G]		0	2	1157.59		Q14974	[K].LLETTDRPDGHQNNLR.[S]		0	3	1878.94		P37235	[K].MPEDESTPEK.[R]		0	1	1162.49		P52701	[K].LSDGIGVMLPQVLK.[G]		0	1	1469.84		Q9BXW7	[R].MAFPLLDMVDLER.[R]		0	1	1549.78		Q14137	[R].LVAGSTDQLLSAFVPPEEPPLQPAR.[W]		0	2	2632.4		P00352	[K].LYSNAYLNDLAGCIK.[T]	1xCarbamidomethyl [C13]	0	1	1714.85		Q14103
P52815	[K].LVESLPQEIK.[A]		0	1	1155.66		P52907	[R].LLLNNDNLLR.[E]		0	3	1197.69		P28838	[R].MPLFEHYTR.[Q]		0	3	1193.58		Q01518	[K].LSDLLAPISEQIK.[E]		0	2	1426.82		Q8WXA9	[R].MAGDETQPTR.[F]		0	2	1105.49		P48507	[K].IVAIGTSDLDK.[T]		0	2	1131.63		P38646	[K].LYSPSQIGAFVLMK.[M]		0	5	1553.84		Q99547
P38159	[R].IVEVLLMK.[D]		0	4	944.585		Q9BXP5	[R].ILEQEEEEEQAGKPGEPSK.[K]		0	1	2127.01		P14550	[K].MPILGLGTWK.[S]		0	2	1115.63		Q8WUM0	[R].LSDLVNTAILIALNK.[R]		0	3	1597.95		P30153	[R].MAGDPVANVR.[F]		0	1	1029.51		Q15257	[K].LVALLNTLDR.[W]		0	1	1127.68		O75746; Q9UJS0	[K].IYSTLAGTR.[K]		0	1	981.536		P35244
P00491	[R].LVFGFLNGR.[A]		0	2	1022.58		Q8IX12	[R].LLLPTPTVK.[Q]		0	1	981.634		P09211	[-].MPPYTVVYFPVR.[G]		0	1	1468.77		P62304	[R].IQVWLYEQVNMR.[I]		0	1	1578.81		P08670	[K].MALDIEIATYR.[K]		0	2	1295.67		P22087	[R].IVALNAHTFLR.[N]		0	1	1254.73		P21333	[R].LYSVSYLLK.[D]		0	1	1085.62		P69905
Q16531	[K].LVFSNVNLK.[E]		0	1	1033.6		P61160	[K].ILLTEPPMNPTK.[N]		0	1	1353.74		P02100	[K].MNVEEAGGEALGR.[L]		0	1	1332.62		Q08752	[K].LQPIALSCVLNIGACK.[L]	2xCarbamidomethyl [C8; C15]	0	1	1756.94		P49588	[K].MALELLTQEFGIPIER.[L]		0	4	1859.99		O75643	[R].IVALSSSLSNAK.[D]		0	3	1189.68		P30086	[K].LYTLVLTDPDAPSR.[K]		0	3	1560.83		P69905
P27824	[R].IVDDWANDGWGLK.[K]		0	1	1488.71		P05388	[K].IIQLLDDYPK.[C]		0	1	1217.68		P12004	[K].MPSGEFAR.[I]		0	1	894.414		P46379	[R].LQVVLEHMPVGPDAILR.[Y]		0	1	1887.05		P07384	[R].MAIESAGFK.[L]		0	1	953.476		P50914	[K].LVAIVDVIDQNR.[A]		0	2	1354.77		P62899	[K].LYTLVTYVPVTTFK.[N]		0	1	1644.92		Q15393
Q13228	[K].LVLPSLISSR.[I]		0	1	1084.67		Q14152	[R].ILQEHEQIK.[K]		0	1	1137.63		P33993	[K].MQEHSDQVPVGNIPR.[S]		0	1	1706.83		P12956	[K].IQVTPPGFQLVFLPFADDKR.[K]		1	2	2288.24		P27708	[R].MALLATVLGR.[F]		0	1	1044.62		P13804	[K].IVAPELYIAVGISGAIQHLAGMK.[D]	1xOxidation [M22]	0	1	2367.31		Q5QJE6	[K].LYTSAPNTSQGK.[D]		0	2	1266.63		P37837
P41091	[K].IVLTNPVCTEVGEK.[I]	1xCarbamidomethyl [C8]	0	1	1558.81		Q15006	[R].ILQEDPTNTAAR.[K]		0	1	1328.68		Q96SB4	[R].MQEIEEMEK.[E]		0	1	1166.51		P35580	[R].LQQELDDLTVDLDHQR.[Q]		0	1	1937.96		P18206	[R].MALLMAEMSR.[L]		0	2	1152.56		Q16658	[R].LVARPEPATGYTLEFR.[S]		0	1	1819.97		Q29RF7	[K].LYTVCDVALCVINSK.[S]	2xCarbamidomethyl [C5; C10]	0	1	1754.88		P49588
Q15269	[K].LVQEALEAVPR.[G]		0	1	1224.69		Q92878	[K].LIQDQQEQIQHLK.[S]		0	1	1620.87		Q9H4M9	[K].MQELLQTQDFSK.[F]		0	1	1467.71		P43686	[K].LQQELEFLEVQEEYIK.[D]		0	3	2038.04		O96008	[K].MAIQTQQSK.[F]		0	1	1034.53		P17174	[R].IVASTLSNPELFEEWTGNVK.[T]		0	1	2234.13		Q9UQ35	[R].MAPALSGANLTSPR.[V]		0	1	1385.72		Q99729
P62140	[K].IVQMTEAEVR.[G]		0	2	1175.61		O43175	[K].ILQDGGLQVVEK.[Q]		0	1	1298.73		Q86UK7	[R].MQGDPDDTSHR.[G]		0	1	1258.51		Q9BY43	[K].IQQELQTAK.[K]		0	1	1058.58		P21980	[R].MDLLPLHMGLHK.[L]		0	1	1404.75		P59998	[R].IVAEEFLK.[N]		0	1	948.54		P31483	[K].MIMDTAGNDPYCFVEFHEHR.[H]	1xCarbamidomethyl [C12]	0	1	2469.04		Q92879
Q8IYB8	[R].LVQQGLLTPDMLK.[Q]		0	1	1455.82		O60841	[K].LLQAQGVEVPSK.[D]		0	1	1268.72		Q14008	[K].MQGQSPPAPTR.[G]		0	1	1169.57		Q99471	[K].IQQLTALGAAQATAK.[A]		0	1	1484.84		Q8IVD9	[R].MGFPPGAAQALVLQVFK.[T]		0	1	1773.97		P11940	[R].IVATKPLYVALAQR.[K]		0	3	1542.94		Q9Y305	[K].MAPSAEER.[T]		0	2	890.404		P60842; Q14240
P42677	[R].LVQSPNSYFMDVK.[C]		0	2	1527.75		Q14980	[R].LLQAETASNSAR.[A]		0	1	1260.65		P40939	[K].MQLLEIITTEK.[T]		0	1	1318.73		P26640	[K].IQQQQPPPGEK.[K]		0	2	1249.65		Q86V81	[K].MDMSLDDIIK.[L]		0	2	1180.56		P49588	[R].IVAVTGAEAQK.[A]		0	1	1086.62		O00566	[R].MAPVITEETTLQLEDIIK.[Q]		0	1	2044.09		P52272
P60983	[RK].LVQTAELTK.[V]		0	1	1002.58		O60841	[K].ILPQYIFNSR.[D]		0	1	1250.69		P50552	[K].MQPDQQVVINCAIVR.[G]	1xCarbamidomethyl [C11]	0	1	1770.9		Q08J23	[R].LQQQQRPEDAEDGAEGGGK.[R]		0	1	2012.93		P78527	[K].MDPMNIWDDIITNR.[C]		0	4	1733.8		Q14160	[R].LVCLDVSENR.[L]	1xCarbamidomethyl [C3]	0	1	1204.6		Q86V81	[K].MDMSLDDIIK.[L]		0	2	1180.56		P52272
P48047	[K].LVRPPVQVYGIEGR.[Y]		0	1	1582.91		O43143	[K].IIPLYSTLPPQQQQR.[I]		0	1	1781.99		P22087	[K].MQQENMKPQEQLTLEPYER.[D]		0	1	2392.13		Q14974	[R].LQQVLQMESHIQSTSDR.[I]		0	2	1999.99		O00232	[K].MEVDYSATVDQR.[L]		0	1	1413.63		P21964	[K].IVDAVIQEHQPSVLLELGAYCGYSAVR.[M]	1xCarbamidomethyl [C21]	0	1	2987.53		Q9HC38	[K].MDPEGSK.[L]		0	8	763.329		P52272
P02100	[K].LVSAVAIALAHK.[Y]		0	1	1192.74		Q9BTY7	[R].LLPLTQYPDSSVR.[R]		0	1	1488.81		P19388	[R].MQEENITR.[A]		0	2	1020.48		P14868	[R].LQSGICHLFR.[E]	1xCarbamidomethyl [C6]	0	1	1230.64		P78527	[R].MEVQEQEEDISSLIR.[S]		0	1	1805.86		P27824	[R].IVDDWANDGWGLK.[K]		0	1	1488.71		P78527	[K].MDPMNIWDDIITNR.[C]		0	3	1733.8		Q14103
Q9UPN3	[K].LVSDANEQYK.[L]		0	1	1166.57		P62937	[R].IIPGFMCQGGDFTR.[H]	1xCarbamidomethyl [C7]; 1xOxidation [M6]	0	1	1614.74		P43246	[K].MQSTLISAAR.[D]		0	1	1077.57		P04075	[R].LQSIGTENTEENR.[R]		0	1	1490.71		O75381	[R].MEVQGEEEK.[R]		0	2	1078.47		Q9UG63	[K].LVDEEPQLTK.[R]		0	1	1171.62		P34932	[K].MDQPPQAK.[K]		0	2	914.44		P42285
P05787	[K].LVSESSDVLPK.[-]		0	1	1173.64		P62937	[R].IIPGFMCQGGDFTR.[H]	1xCarbamidomethyl [C7]	0	3	1598.75		Q15050	[K].MNSGPPGLGGK.[R]		0	2	1014.5		P04075	[R].LQSIGTENTEENRR.[F]		1	2	1646.81		O14579	[R].MFADYLAHESR.[R]		0	1	1339.61		P62495	[K].LVDISYGGENGFNQAIELSTEVLSNVK.[F]		0	2	2896.46		Q04637	[R].MDQYFNQMEK.[I]		0	1	1333.56		Q14137
O75874	[R].LVSGWVKPIIIGR.[H]		0	1	1437.89		Q16658	[K].LINRPIIVFR.[G]		0	3	1240.79		Q13310; P11940	[K].MNGMLLNDR.[K]		0	1	1063.5		P63208	[K].LQSSDGEIFEVDVEIAK.[Q]		0	1	1878.93		Q7L014	[R].MFDMGFEPQVMR.[I]		0	1	1487.65		P07339	[K].LVDQNIFSFYLSR.[D]		0	1	1601.83		P07237	[K].MDSTANEVEAVK.[V]		0	2	1293.6		Q14566
Q8IX12	[R].IVSQPQPAR.[R]		0	1	995.563		O75530	[R].IINPITMQCIK.[H]	1xCarbamidomethyl [C9]	0	1	1330.72		P48643	[K].MLVIEQCK.[N]	1xCarbamidomethyl [C7]	0	2	1020.52		P51659	[K].LQSTFVFEEIGR.[R]		0	2	1425.74		Q09161	[R].MFDYTDDPEGPVMPGSHSVER.[F]		0	1	2366.01		Q9BTW9	[R].LVDVVAVILK.[A]		0	1	1068.7		Q99615	[R].MDSTNADALYVR.[G]		0	1	1355.63		P35520
Q9Y266	[R].LVSSDPEINTK.[K]		0	2	1202.63		P46379	[R].LINLVGESLR.[L]		0	1	1113.66		P40227	[K].MLVSGAGDIK.[L]		0	2	990.529		Q86UV5	[R].LQTQEKPNTTVQVPAFLQELVDR.[D]		0	1	2654.41		P07814	[K].MFEIVFEDPK.[I]		0	1	1254.61		P25398	[K].LVEALCAEHQINLIK.[V]	1xCarbamidomethyl [C6]	0	1	1750.95		O75643	[R].MDTDLETMDLDQGGEALAPR.[Q]		0	1	2177.97		P54136
P24666	[K].LVTDQNISENWR.[V]		0	1	1474.73		P0DMV9	[R].IINEPTAAAIAYGLDR.[RT]		0	1	1687.9		Q9Y4E8	[K].MIVTDIYNHR.[F]		0	1	1261.64		Q9BQ52	[K].IQTQLNLIHPDIFPLLTSFR.[C]		0	1	2366.32		P13861	[K].MFESFIESVPLLK.[S]		0	1	1539.81		O95782	[R].LVECLETVLNK.[A]	1xCarbamidomethyl [C4]	0	1	1317.71		Q9NRX1	[R].MDTEEARPAK.[R]		0	3	1147.54		P49368
Q96AG4	[K].LVTLPVSFAQLK.[N]		0	1	1315.8		P11142; P11021	[R].IINEPTAAAIAYGLDK.[KRG]		0	2	1659.9		Q15046	[K].MLVVGGIDR.[V]		0	1	959.534		Q00325	[R].IQTQPGYANTLR.[D]		0	1	1361.72		Q04637	[R].MFFDALYDEDVVK.[E]		0	1	1591.73		P55060	[R].IVEDEPNK.[I]		0	1	943.473		P43243	[R].MDYEDDRLR.[D]		1	3	1212.53		P49368
P42229	[R].LVTQDTENELK.[K]		0	1	1289.66		O00567	[K].IINDNATYCR.[L]	1xCarbamidomethyl [C9]	0	1	1239.58		Q6IBS0	[R].MLYSSCK.[S]	1xCarbamidomethyl [C6]	0	1	888.395		P22314	[R].LQTSSVLVSGLR.[G]		0	2	1259.73		Q14008	[R].MFFEDEKPALLSQIDAEFEK.[M]		0	1	2387.15		Q08170	[R].LVEDKPGSR.[R]		0	2	1000.54		Q92922	[K].MEADPDGQQPEK.[A]		0	1	1344.57		Q96C36
Q06830	[R].LVQAFQFTDK.[H]		0	1	1196.63		Q92945	[R].IINDLLQSLR.[S]		0	1	1184.7		A0AVT1	[K].MLYVPVMPGHAK.[R]		0	1	1342.7		P30085	[R].IQTYLQSTKPIIDLYEEMGK.[V]		0	2	2370.23		P11586	[R].MFGIPVVVAVNAFK.[T]		0	4	1491.84		P30876	[R].IVATLPYIK.[Q]		0	1	1017.63		O75643	[K].MEADPELSK.[F]		0	2	1019.47		Q9NUQ2
P08727; P05783	[R].IVLQIDNAR.[L]		0	1	1041.61		P35998	[K].IINADSEDPK.[Y]		0	1	1101.54		Q9UG63	[K].MMASGLTER.[V]		0	1	995.465		P30566	[R].IQVDAYFSPIHSQLDHLLDPSSFTGR.[A]		0	1	2943.46		O14979	[K].MFIGGLSWDTSK.[K]		0	2	1341.65		Q86VP6	[K].ITSEALLVTQQLVK.[V]		0	1	1542.91		O75643	[K].MEADPELSK.[F]	1xOxidation [M1]	0	1	1035.47		P78417
Q99623	[K].IVQAEGEAEAAK.[M]		0	1	1215.62		Q9HAV0; P62873; P62879	[K].LIIWDSYTTNK.[MV]		0	1	1353.7		O00566	[K].MMDSLFLK.[L]		0	1	984.489		P21333	[K].LQVEPAVDTSGVQCYGPGIEGQGVFR.[E]	1xCarbamidomethyl [C14]	0	1	2763.34		Q14103	[K].MFIGGLSWDTTK.[K]		0	1	1355.67		O60610	[K].LVAEDLSQDCFWTK.[V]	1xCarbamidomethyl [C10]	0	1	1711.8		Q52LJ0	[K].MDLNSEQAEQLER.[I]		0	1	1562.71		P32322
P29692	[K].LVPVGYGIR.[K]		0	2	973.583		Q9Y230	[R].LLIVSTTPYSEK.[D]		0	2	1350.75		O94822	[K].MNITYDNLR.[V]		0	1	1139.55		P47755; P52907	[K].IQVHYYEDGNVQLVSHK.[D]		0	2	2029.01		Q9NTJ3	[K].MESQLQNDSK.[K]		0	1	1179.53		P12829	[K].ITYGQCGDVLR.[A]	1xCarbamidomethyl [C6]	0	2	1281.63		Q6PJT7	[K].MECPFYHPK.[H]	1xCarbamidomethyl [C3]	0	1	1208.52		Q92945
Q06203	[R].IVLVDDSIVR.[G]		0	1	1128.66		Q12905	[K].ILITTVPPNLR.[K]		0	4	1236.77		Q14697	[K].MMDYLQGSGETPQTDVR.[W]		0	1	1927.85		P11908; P60891	[K].IQVIDISMILAEAIR.[R]		0	3	1684.97		Q14103	[K].MFIGGLSWDTTK.[K]	1xOxidation [M1]	0	1	1371.66		Q9H583	[K].ITSEMGSASQANIR.[L]		0	1	1464.71		Q99460	[R].MEEADALIESLCR.[D]	1xCarbamidomethyl [C12]	0	1	1536.7		Q5JVF3
P62826	[K].LVLVGDGGTGK.[T]		0	2	1015.58		P12236; P05141; P12235	[K].LLLQVQHASK.[Q]		0	1	1136.68		O60610	[R].MMHSNMETLYK.[E]		0	1	1384.61		P29218	[K].LQVSQQEDITK.[S]		0	1	1288.67		P69905	[R].MFLSFPTTK.[T]	1xOxidation [M1]	0	1	1087.55		P78371	[R].LTSFIGAIAIGDLVK.[S]		0	3	1517.89		P42704	[K].MEEANIQPNR.[V]		0	2	1201.56		Q01581
P04040	[K].LVNANGEAVYCK.[F]	1xCarbamidomethyl [C11]	0	1	1337.65		Q14103	[K].IFVGGLSPDTPEEK.[I]		0	1	1488.76		Q92945	[K].MMLDDIVSR.[G]		0	1	1079.52		P12956	[K].IQVTPPGFQLVFLPFADDK.[R]		0	1	2132.14		Q15393	[-].MFLYNLTLQR.[A]		0	1	1298.69		Q9UQ80	[R].ITSGPFEPDLYK.[S]		0	2	1366.69		P41227	[K].MEEDPDDVPHGHITSLAVK.[R]		0	2	2089.99		Q99613
P02768	[K].LVNEVTEFAK.[T]		0	1	1149.62		Q96EP5	[K].IFVGGIPHNCGETELR.[E]	1xCarbamidomethyl [C10]	0	1	1798.89		O75347	[R].MMIPDCQR.[R]	1xCarbamidomethyl [C6]	0	1	1050.45		P49327	[R].LQVVDQPLPVR.[G]		0	1	1263.74		Q13011	[K].MFTAGIDLMDMASDILQPK.[G]		0	2	2097.01		O95202	[K].LTSLAAALDENK.[D]		0	1	1245.67		Q5JTH9	[K].MEEEEGAK.[G]		0	1	922.382		O00487
P0DMV9	[R].LVNHFVEEFK.[R]		0	1	1261.66		O00232	[K].LFTTMELMR.[W]		0	1	1141.57		Q99497	[K].MMNGGHYTYSENR.[V]		0	3	1559.64		O75533	[K].LSSWDQAETPGHTPSLR.[W]		0	1	1881.91		P49588	[K].MFVEEVSTGQECGVVLDK.[T]	1xCarbamidomethyl [C12]	0	1	2026.95		P43246	[K].LTSLNEEYTK.[N]		0	1	1197.6		P52272	[K].MEEESGAPGVPSGNGAPGPK.[G]		0	1	1867.85		O75643
O95810	[K].LVNMLDAVQENQHK.[M]		0	1	1638.83		P41091	[K].LDDPSCPRPECYR.[S]	2xCarbamidomethyl [C6; C11]	0	2	1664.72		Q99832	[-].MMPTPVILLK.[E]		0	1	1142.67		Q92615	[K].LSTDVDLIVEVLR.[S]		0	1	1471.84		Q99729	[K].MFVGGLSWDTSK.[K]		0	1	1327.64		Q14152	[R].LTSLVPFVDAFQLER.[A]		0	2	1734.94		P52272	[K].MEEESGAPGVPSGNGAPGPK.[G]	1xOxidation [M1]	0	1	1883.84		P18085
Q92900	[K].LVNTINPGAR.[F]		0	2	1054.6		P15927	[K].IDDMTAAPMDVR.[Q]		0	1	1334.61		Q13867	[R].MNDILNHK.[M]		0	1	984.493		Q9Y4E8	[K].ISTETEETEGSLHCCK.[D]	2xCarbamidomethyl [C14; C15]	0	1	1880.8		P60842; Q14240	[K].MFVLDEADEMLSR.[G]		0	2	1555.71		P28066	[R].ITSPLMEPSSIEK.[I]		0	1	1431.74		Q14683	[R].MEEESQSQGR.[D]		0	2	1180.49		P31150; P50395
Q9H583	[K].LVPDLLAIVQR.[K]		0	1	1236.77		Q12788	[R].LDDHALTGASDSR.[V]		0	1	1357.63		Q96ST2	[K].MNEAAEEDR.[Q]		0	1	1064.43		O14818	[KR].LTVEDPVTVEYITR.[FY]		0	2	1634.86		P60842; Q14240	[K].MFVLDEADEMLSR.[G]	1xOxidation [M1]	0	1	1571.71		Q8IWZ3; O75179	[R].LTSSVSCALDEAAAALTR.[M]	1xCarbamidomethyl [C7]	0	2	1835.92		Q9H307	[K].MEEETEVR.[E]		0	1	1022.45		Q9GZZ1
P49589	[K].LVPEAVGDQK.[A]		0	2	1055.57		P30876	[K].LDDDGLIAPGVR.[V]		0	1	1240.65		P43246	[K].MNFESFVK.[D]		0	1	1001.48		Q9UHD8	[K].LTVIDTPGFGDHINNENCWQPIMK.[F]	1xCarbamidomethyl [C18]	0	1	2799.32		Q9Y530	[R].MGAGIAVLFK.[K]		0	1	1006.58		Q9UMY1	[K].LTTASQTNIK.[K]		0	1	1076.59		P38646	[K].MEEFKDQLPADECNK.[L]	1xCarbamidomethyl [C13]	1	1	1853.8		P22102
P50990	[R].LVPGGGATEIELAK.[Q]		0	2	1354.76		P13489	[R].LDDCGLTEAR.[C]	1xCarbamidomethyl [C4]	0	2	1149.52		Q08J23	[R].MMGLEVLGEK.[K]		0	1	1106.56		Q5T4S7	[K].ITVLQLSALLK.[Q]		0	1	1198.78		P52272	[R].MGAGLGHGMDR.[V]		0	2	1101.49		P05455	[R].LTTDFNVIVEALSK.[S]		0	4	1549.85		P23246	[R].MEELHNQEMQK.[R]		0	2	1416.62		P06744
Q15393	[R].IVPGQFLAVDPK.[G]		0	3	1283.74		Q99615	[K].LDDAIEDCTNAVK.[L]	1xCarbamidomethyl [C8]	0	1	1463.67		O95757	[K].MQVDQEEGHQK.[C]		0	1	1328.59		Q9UNM6	[K].ITVNEVELLVMK.[A]		0	1	1387.79		P52272	[R].MGAGMGFGLER.[M]		0	1	1125.52		Q71RC2	[K].LTTDPDLILEVLR.[S]		0	2	1497.85		P23246	[R].MEELHNQEMQK.[R]	1xOxidation [M9]	0	1	1432.62		P23528
P48735	[R].LVPGWTKPITIGR.[H]		0	1	1437.86		P21283	[K].IDCNLLEFK.[-]	1xCarbamidomethyl [C3]	0	3	1151.58		P34932	[K].MQVDQEEPHVEEQQQQTPAENK.[A]		0	1	2622.17		Q07021	[K].ITVTFNINNSIPPTFDGEEEPSQGQK.[V]		0	1	2862.38		P52272	[R].MGANSLER.[M]	1xOxidation [M1]	0	1	893.415		O94888	[K].LTTLADLFRPPIDLMHK.[G]		0	1	1981.09		P23246	[R].MEELHNQEMQK.[R]	2xOxidation [M1; M9]	0	1	1448.61		P49247
P49756	[K].LVPLDYGEDDK.[N]		0	1	1263.61		P13667	[K].IDATSASVLASR.[F]		0	2	1190.64		Q9Y5S9	[R].MREDYDSVEQDGDEPGPQR.[S]		1	1	2222.93		P35268	[K].ITVTSEVPFSK.[R]		0	2	1207.66		P31937	[K].MGAVFMDAPVSGGVGAAR.[S]		0	1	1692.82		P49915	[K].IVADFSASVK.[K]		0	2	1036.57		Q15233	[R].MEELHNQEVQK.[R]		0	3	1384.65		Q9NXG2
Q8N1F7	[K].LVPLNQESVEER.[V]		0	1	1412.74		P33240	[K].LCVQNSPQEAR.[N]	1xCarbamidomethyl [C2]	0	1	1301.63		P18206	[K].MTGLVDEAIDTK.[S]		0	1	1292.64		P45973	[R].LTWHAYPEDAENK.[E]		0	1	1573.73		P63220	[R].MGESDDSILR.[L]		0	2	1122.51		Q96AG4	[K].LTTLPSDFCGLTHLVK.[L]	1xCarbamidomethyl [C9]	0	1	1801.95		P07384	[K].MEDGEFWMSFR.[D]		0	1	1434.58		Q15287
O75390	[K].IVPNVLLEQGK.[A]		0	2	1209.72		Q9H0L4	[K].LCVQNSHQEAR.[N]	1xCarbamidomethyl [C2]	0	1	1341.63		P50395	[R].MTGSEFDFEEMK.[R]		0	1	1450.59		Q13185	[R].LTWHSCPEDEAQ.[-]	1xCarbamidomethyl [C6]	0	1	1472.61		P69905	[R].MFLSFPTTK.[T]		0	1	1071.55		Q9BUF5	[K].LTTPTYGDLNHLVSATMSGVTTSLR.[F]		0	1	2635.34		P21980	[R].MDLLPLHMGLHK.[L]		0	1	1404.75		P78371
Q8NEJ9	[R].LVPVHYDETEAER.[E]		0	1	1557.75		P27797	[K].IDDPTDSKPEDWDKPEHIPDPDAK.[K]		0	4	2760.26		O75348	[K].MTILQTYFR.[Q]		0	1	1172.61		P17174	[R].ITWSNPPAQGAR.[I]		0	2	1297.66		O60610	[K].MESDFEQK.[L]		0	2	1013.42		Q5SRE5	[R].LTTVISPPVDVIASCVNCLTVLAAR.[N]	2xCarbamidomethyl [C15; C18]	0	1	2669.44		Q9C0C9	[R].MDLFSALIK.[G]		0	1	1037.57		P78371
P49588	[R].IVAVTGAEAQK.[A]		0	2	1086.62		P31930	[R].LCTSATESEVAR.[G]	1xCarbamidomethyl [C2]	0	1	1323.62		P55036	[K].MTISQQEFGR.[T]		0	1	1196.57		P12829	[K].ITYGQCGDVLR.[A]	1xCarbamidomethyl [C6]	0	3	1281.63		Q9P013	[R].MENILSGNPLLNLTGPSQPQANFK.[V]		0	1	2583.32		P07814	[K].LTVAENEAETK.[L]		0	1	1204.61		Q14204	[K].MDLEKPNYIVPDYMPVVYDK.[L]		0	1	2429.18		Q8NBJ5
P11940	[R].IVATKPLYVALAQR.[K]		0	2	1542.94		P63151	[K].LCSLYENDCIFDK.[F]	2xCarbamidomethyl [C2; C9]	0	1	1676.73		O00487	[K].MTPEQLAIK.[N]		0	2	1030.56		Q13263	[K].IVAERPGTNSTGPAPMAPPR.[A]		0	1	2019.04		P49321	[R].MENGVLGNALEGVHVEEEEGEK.[T]		0	2	2369.09		O14818	[KR].LTVEDPVTVEYITR.[FY]		0	2	1634.86		Q9NYF8	[K].MAPVPLDDSNRPASLTK.[D]		0	1	1811.93		Q9Y3I0
Q9NVX2	[R].IVASASFDK.[S]		0	1	937.499		O75683	[K].ICSHSAPEQQAR.[T]	1xCarbamidomethyl [C2]	0	1	1383.64		P36959	[K].MTSILEAVPQVK.[F]		0	1	1315.73		O60763	[K].IVAFENAFER.[L]		0	1	1195.61		P34932	[K].MDQPPQAK.[K]		0	3	914.44		Q9UHD8	[K].LTVIDTPGFGDHINNENCWQPIMK.[F]	1xCarbamidomethyl [C18]	0	1	2799.32		O43707	[R].MAPYQGPDAVPGALDYK.[S]		0	1	1792.86		P84085
Q9H074	[K].LTGSVLEDAWK.[E]		0	1	1218.64		Q9Y6C9	[R].LCSGVLGTVVHGK.[V]	1xCarbamidomethyl [C2]	0	2	1326.72		Q8IU81	[K].MTTEEQQQR.[H]		0	1	1150.52		Q99714	[R].LVAGEMGQNEPDQGGQR.[G]		0	2	1785.82		Q04637	[R].MDQYFNQMEK.[I]		0	1	1333.56		Q5T4S7	[K].ITVLQLSALLK.[Q]		0	1	1198.78		Q03252	[K].MAQALEELR.[S]		0	1	1060.55		Q99622
Q9HCN8	[R].LTHVLTGK.[N]		0	2	868.525		O14929	[K].LCQDLPCFSR.[E]	2xCarbamidomethyl [C2; C7]	0	2	1295.59		Q86U70	[R].MVAPPAEPTR.[Q]		0	1	1068.55		Q14137	[R].LVAGSTDQLLSAFVPPEEPPLQPAR.[W]		0	3	2632.4		P07237	[K].MDSTANEVEAVK.[V]		0	1	1293.6		Q9UNM6	[K].ITVNEVELLVMK.[A]		0	1	1387.79		P55884	[K].MAQELYMEQK.[N]		0	2	1270.58		P62875
P14618	[K].ITLDNAYMEK.[C]		0	1	1197.58		Q9UI30	[R].ICPVEFNPNFVAR.[M]	1xCarbamidomethyl [C2]	0	2	1562.78		Q16401	[R].MTESWFSSLSR.[D]		0	1	1330.61		Q15257	[K].LVALLNTLDR.[W]		0	1	1127.68		P68104	[K].MDSTEPPYSQK.[R]		0	1	1282.56		P48147	[K].ITVPFLEQCPIR.[G]	1xCarbamidomethyl [C9]	0	1	1472.79		O14980	[R].MAQEVLTHLK.[E]		0	1	1169.63		P09211
P12270	[R].LTIHAPPQELGPPVQR.[I]		0	3	1752.98		Q9Y3B2	[R].LCNLEEGSPGSGTYTR.[H]	1xCarbamidomethyl [C2]	0	1	1740.79		Q14978	[K].MVATTKPK.[A]		0	2	875.502		P22087	[R].IVALNAHTFLR.[N]		0	1	1254.73		Q99615	[R].MDSTNADALYVR.[G]		0	1	1355.63		Q07021	[K].ITVTFNINNSIPPTFDGEEEPSQGQK.[V]		0	1	2862.38		O00232	[R].MAQLLDLSVDESEAFLSNLVVNK.[T]	1xOxidation [M1]	0	1	2551.3		Q8WWM7
O00148; Q13838	[K].LTLHGLQQYYVK.[L]		0	1	1462.81		Q8WVV9	[K].LCNDHEVLTFIK.[Y]	1xCarbamidomethyl [C2]	0	1	1488.75		P09874	[K].MVDPEKPQLGMIDR.[W]		0	2	1628.81		O75643	[R].IVALSSSLSNAK.[D]		0	1	1189.68		O75643	[R].MDTDLETMDLDQGGEALAPR.[Q]		0	1	2177.97		P35268	[K].ITVTSEVPFSK.[R]		0	1	1207.66		Q9H910	[R].MASNIFGPTEEPQNIPK.[R]		0	1	1872.92		Q9Y333
P00558	[K].ITLPVDFVTADK.[F]		0	3	1318.73		P61221	[K].LCIEVTPQSK.[I]	1xCarbamidomethyl [C2]	0	1	1174.61		P78347	[K].MVDQLFCK.[K]	1xCarbamidomethyl [C7]	0	1	1040.49		P50914	[K].LVAIVDVIDQNR.[A]		0	2	1354.77		Q9NRX1	[R].MDTEEARPAK.[R]		0	4	1147.54		Q13185	[R].LTWHSCPEDEAQ.[-]	1xCarbamidomethyl [C6]	0	1	1472.61		Q9UK76	[K].MASNIFGTPEENQASWAK.[S]		0	1	1980.91		O43684
P21796; Q9Y277	[K].LTLSALIDGK.[N]		0	4	1030.61		P02776	[K].ICLDLQAPLYK.[K]	1xCarbamidomethyl [C2]	0	1	1333.72		P00367	[K].MVEGFFDR.[G]		0	2	1000.46		P13804	[K].IVAPELYIAVGISGAIQHLAGMK.[D]	1xOxidation [M22]	0	1	2367.31		P43243	[R].MDYEDDRLR.[D]		1	2	1212.53		P17174	[R].ITWSNPPAQGAR.[I]		0	1	1297.66		Q9BUF5	[K].MASTFIGNSTAIQELFK.[R]		0	1	1857.94		Q8NI22
P45880	[K].LTLSALVDGK.[S]		0	1	1016.6		O00410	[K].LCGDTSLNNMQR.[Q]	1xCarbamidomethyl [C2]	0	1	1408.63		P18858	[R].MVETLSNLLR.[S]		0	1	1175.65		Q16658	[R].LVARPEPATGYTLEFR.[S]		0	1	1819.97		Q92922	[K].MEADPDGQQPEK.[A]		0	1	1344.57		Q13885; P04350; P07437; P68371	[K].LTTPTYGDLNHLVSATMSGVTTCLR.[F]	1xCarbamidomethyl [C23]	0	3	2708.34		Q96EE3	[R].MATCSSDQSVK.[V]	1xCarbamidomethyl [C4]	0	1	1213.52		P15374
Q15393	[R].LTISSPLEAHK.[A]		0	2	1195.67		Q86WB0	[R].LCSSSSSDTSSR.[S]	1xCarbamidomethyl [C2]	0	1	1273.53		Q96I24	[K].MVGFIIGR.[G]		0	1	892.507		P17174	[R].IVASTLSNPELFEEWTGNVK.[T]		0	2	2234.13		O75643	[K].MEADPELSK.[F]		0	2	1019.47		P36776	[K].IVSGEAESVEVTPENLQDFVGKPVFTVER.[M]		0	1	3175.62		P62753	[R].MATEVAADALGEEWK.[G]		0	1	1620.76		Q92499
Q9NPJ3	[K].ITLVSAAPGK.[V]		0	2	956.578		P23526	[K].LDEAVAEAHLGK.[L]		0	2	1252.65		P17480	[R].MVLCSQQWK.[L]	1xCarbamidomethyl [C4]	0	1	1179.56		P11940	[R].IVATKPLYVALAQR.[K]		0	1	1542.94		Q6PJT7	[K].MECPFYHPK.[H]	1xCarbamidomethyl [C3]	0	2	1208.52		O75874	[R].LVSGWVKPIIIGR.[H]		0	1	1437.89		P46379	[R].MATHTLITGLEEYVR.[E]		0	1	1733.89		Q92900
Q12849	[R].ITMEYSSSGK.[A]		0	1	1102.51		P61289	[R].LDECEEAFQGTK.[V]	1xCarbamidomethyl [C4]	0	1	1426.62		Q96SI9	[R].MVLLPVMK.[F]		0	1	930.551		P49588	[R].IVAVTGAEAQK.[A]		0	2	1086.62		P07384	[K].MEDGEFWMSFR.[D]		0	1	1434.58		P41091	[K].IVSLFAEHNDLQYAAPGGLIGVGTK.[I]		0	1	2570.36		P78527	[K].MAVLALLAK.[I]		0	1	929.585		Q13347
Q15029	[K].ITMIAEPLEK.[G]		0	1	1144.63		O95218	[K].LDEDEDEDDADLSK.[Y]		0	1	1608.64		Q9NZI8; Q9Y6M1; O00425	[R].MVIITGPPEAQFK.[A]		0	1	1430.77		P07814	[K].LTVAENEAETK.[L]		0	2	1204.61		Q99460	[R].MEEADALIESLCR.[D]	1xCarbamidomethyl [C12]	0	1	1536.7		P27708	[R].MAEIGEHVAPSEAANSLEQAQAAAER.[L]		0	1	2680.26		P46060	[R].MAVQDAVDALMQK.[A]		0	2	1419.7		P22061
P08727	[K].ITMQNLNDR.[L]		0	2	1104.55		Q9UMR2	[R].LDTDDLDEIEK.[I]		0	1	1305.61		P21964	[R].MVDFAGVK.[D]		0	2	866.444		P21964	[K].IVDAVIQEHQPSVLLELGAYCGYSAVR.[M]	1xCarbamidomethyl [C21]	0	1	2987.53		P42704	[K].MEEANIQPNR.[V]		0	3	1201.56		Q9UI26	[K].MAFFTYPTLTEICR.[R]	1xCarbamidomethyl [C13]	0	2	1749.83		P07437	[K].MAVTFIGNSTAIQELFK.[R]		0	3	1869.98		P30085
O76094	[K].LTNAEGVEFK.[L]		0	1	1107.57		Q13428	[K].LDSSPSVSSTLAAK.[D]		0	1	1362.71		P48147	[R].MTELYDYPK.[Y]		0	1	1159.53		Q9BUF5	[K].LTTPTYGDLNHLVSATMSGVTTSLR.[F]		0	3	2635.34		P41227	[K].MEEDPDDVPHGHITSLAVK.[R]		0	1	2089.99		Q8WXA9	[R].MAGDETQPTR.[F]		0	1	1105.49		P07437	[K].MAVTFIGNSTAIQELFK.[R]	1xOxidation [M1]	0	3	1885.97		P07910
P55884	[K].ITNDFYPEEDGK.[T]		0	2	1427.63		Q9UBE0	[K].LDSSETTMVK.[K]		0	1	1110.53		Q9NTJ3	[K].MTEIQTPENTPR.[L]		0	1	1416.68		Q13885; P04350; P07437; P68371	[K].LTTPTYGDLNHLVSATMSGVTTCLR.[F]	1xCarbamidomethyl [C23]	0	4	2708.34		Q5JTH9	[K].MEEEEGAK.[G]		0	2	922.382		P08670	[K].MALDIEIATYR.[K]		0	3	1295.67		P30520	[R].MCDLVSDFDGFSER.[F]	1xCarbamidomethyl [C2]	0	1	1677.69		P07910
Q9HCE1	[R].ITGNPVVTNR.[I]		0	1	1070.6		P42704	[R].LDSSAVLDTGK.[Y]		0	1	1105.57		P42285	[K].MTDVFEGSIIR.[C]		0	1	1267.64		Q9H501	[K].LTPWEQFLEK.[K]		0	2	1290.67		P52272	[K].MEEESGAPGVPSGNGAPGPK.[G]		0	1	1867.85		P08670	[K].MALDIEIATYR.[K]	1xOxidation [M1]	0	1	1311.66		Q00839	[K].MCLFAGFQR.[K]	1xCarbamidomethyl [C2]	0	2	1129.53		Q92621
O75822	[K].ITNSLTVLCSEK.[Q]	1xCarbamidomethyl [C9]	0	1	1364.71		O95721	[K].IDSNLDELSMGLGR.[L]		0	1	1519.74		P32969	[R].MRPGVACSVSQAQK.[D]	1xCarbamidomethyl [C7]	0	3	1518.75		P00491	[K].LTQAQIFDYGEIPNFPR.[S]		0	3	2009.01		Q14683	[R].MEEESQSQGR.[D]		0	2	1180.49		P49588	[K].MALELLTQEFGIPIER.[L]		0	3	1859.99		Q9BXL5	[K].MCQEAAVPK.[I]	1xCarbamidomethyl [C2]	0	1	1033.48		P26639
Q13492	[K].LTGGSNWQPK.[V]		0	1	1087.55		P02545	[R].IDSLSAQLSQLQK.[Q]		0	1	1430.78		Q9Y221	[-].MRPLTEEETR.[V]		0	1	1261.62		P56192	[K].ITQDIFQQLLK.[R]		0	1	1346.77		Q9H307	[K].MEEETEVR.[E]		0	1	1022.45		P27708	[R].MALLATVLGR.[F]		0	1	1044.62		Q6PKG0	[K].MDADGFLPITLIASFHR.[V]		0	2	1903.97		Q01813
P45880	[K].LTFDTTFSPNTGK.[K]		0	2	1428.7		O43396	[R].IDQYQGADAVGLEEK.[I]		0	1	1635.79		Q9ULC4	[K].MSAEDIEK.[V]		0	1	922.419		P30153	[K].LTQDQDVDVK.[Y]		0	1	1160.58		P38646	[K].MEEFKDQLPADECNK.[L]	1xCarbamidomethyl [C13]	1	1	1853.8		P22695	[R].MALIGLGVSHPVLK.[Q]		0	1	1434.85		Q6PKG0	[K].MDADGFLPITLIASFHR.[V]	1xOxidation [M1]	0	1	1919.97		Q96J01
P52815	[R].LTEAKPVDK.[V]		0	2	1000.57		P22314	[R].LDQPMTEIVSR.[V]		0	2	1288.66		P18206	[K].MSAEINEIIR.[V]		0	1	1175.61		Q13123	[K].LTQILSYLR.[Q]		0	2	1106.66		P50579	[R].MEEGEVYAIETFGSTGK.[G]		0	1	1847.84		P18206	[R].MALLMAEMSR.[L]		0	1	1152.56		Q5VZE5	[K].MDAGMIGNQVNR.[K]		0	1	1305.6		P23246
O00330	[K].LTEDEEGNAK.[L]		0	2	1105.5		Q92878	[K].LDQEMEQLNHHTTTR.[T]		0	1	1852.86		P23381	[K].MSASDPNSSIFLTDTAK.[Q]		0	1	1784.84		O75937	[R].LTRPGSSYFNLNPFEVLQIDPEVTDEEIK.[K]		0	1	3350.68		P23246	[R].MEELHNQEMQK.[R]		0	3	1416.62		P09874	[R].MAIMVQSPMFDGK.[V]		0	1	1454.68		P13667	[K].MDATANDVPSDR.[Y]		0	1	1291.56		Q9NYF8
Q13561	[R].LTELETAVR.[C]		0	1	1031.57		Q9Y265	[K].LDPSIFESLQK.[E]		0	1	1276.68		P21333	[K].MSCMDNK.[D]	1xCarbamidomethyl [C3]	0	1	885.326		Q92616	[R].LTSADALRPSVVSITGPLIR.[I]		0	1	2066.2		Q15233	[R].MEELHNQEVQK.[R]		0	2	1384.65		P06493	[K].MALNHPYFNDLDNQIK.[K]		0	1	1932.93		P30101	[K].MDATANDVPSPYEVR.[G]		0	1	1664.76		P12829
Q13888	[K].LTELSGNPR.[K]		0	1	986.527		P31948	[K].LDPHNHVLYSNR.[S]		0	2	1464.73		P50213	[R].MSDGLFLQK.[C]		0	2	1038.53		Q99598	[R].ITSAPDMEDILTESEIK.[L]		0	2	1891.92		Q99661	[R].MEGAEINK.[S]		0	2	891.424		O96008	[K].MAIQTQQSK.[F]		0	1	1034.53		P21333	[K].MDCQECPEGYR.[V]	2xCarbamidomethyl [C3; C6]	0	1	1444.53		P12829
P62072	[K].LTELSMQDEELMK.[R]		0	1	1566.74		P26641	[K].LDPGSEETQTLVR.[E]		0	1	1444.73		Q9Y314	[R].MSDLTPVHFTPLDSSVDR.[V]		0	1	2016.97		Q13347	[K].ITSAVWGPLGECIIAGHESGELNQYSAK.[S]	1xCarbamidomethyl [C12]	0	1	2987.46		Q9BXP5	[K].MEGGTENDLR.[I]		0	1	1121.49		O00629	[K].MAEDEAETIGNLIEECGGLEK.[I]	1xCarbamidomethyl [C16]	0	2	2308.03		P15170	[K].MDDPTVNWSNER.[Y]		0	1	1463.62		O14646
P42285	[K].LTEQLAGPLR.[Q]		0	2	1097.63		Q9Y5L4	[K].LDPGLIMEQVK.[V]		0	2	1242.68		Q5VYK3	[R].MSEQQDLER.[N]		0	1	1135.5		P61289	[R].ITSEAEDLVANFFPK.[K]		0	4	1680.85		Q00610	[K].MEGNAEESTLFCFAVR.[G]	1xCarbamidomethyl [C12]	0	1	1860.83		Q14254	[K].MALVLEALPQIAAK.[I]		0	2	1467.86		P55072	[K].MDELQLFR.[G]		0	2	1051.52		Q14839
P00374	[K].LTEQPELANK.[V]		0	1	1142.61		P29401	[K].LDNLVAILDINR.[L]		0	1	1368.78		Q15020	[K].MSNADFAK.[L]		0	1	883.398		Q86VP6	[K].ITSEALLVTQQLVK.[V]		0	1	1542.91		Q9Y2Q3	[R].MELLAHLLGEK.[W]		0	1	1253.69		O00566	[R].MAPVITEETTLQLEDIIK.[Q]		0	1	2044.09		Q13148	[K].MDETDASSAVK.[V]		0	1	1153.5		P54886
P02545	[R].ITESEEVVSR.[E]		0	2	1148.58		P07814	[K].IDMSSNNGCMR.[D]	1xCarbamidomethyl [C9]	0	1	1284.51		Q9UQ35	[R].MSQVPAPVPLMSLR.[T]		0	1	1525.82		P78371	[R].LTSFIGAIAIGDLVK.[S]		0	2	1517.89		P09493; P06753	[K].MEIQEIQLK.[E]	1xOxidation [M1]	0	2	1147.6		Q9NYF8	[K].MAPVPLDDSNRPASLTK.[D]		0	1	1811.93		Q13148	[K].MDETDASSAVK.[V]	1xOxidation [M1]	0	1	1169.5		Q99661
Q96A49	[K].ITESVAETAQTIK.[K]		0	1	1390.74		P49959	[K].IDISPVLLQK.[G]		0	1	1125.69		Q15424	[K].MSSPEDDSDTK.[R]		0	1	1211.47		Q9UQ80	[R].ITSGPFEPDLYK.[S]		0	2	1366.69		Q16181	[K].MEMEMEQVFEMK.[V]		0	1	1561.64		O43707	[R].MAPYQGPDAVPGALDYK.[S]		0	1	1792.86		Q16643	[R].MAPTPIPTR.[S]		0	2	983.534		Q9BUQ8
Q9Y5J7	[K].LTETCFLDCVK.[D]	2xCarbamidomethyl [C5; C9]	0	1	1385.64		P08238	[K].IDIIPNPQER.[T]		0	5	1194.65		O43290	[K].MSSSDTPLGTVALLQEK.[Q]		0	1	1776.9		O95202	[K].LTSLAAALDENK.[D]		0	1	1245.67		Q9HC38	[K].MDPEGSK.[L]		0	8	763.329		Q03252	[K].MAQALEELR.[S]		0	1	1060.55		Q9GZZ1	[K].MLNHVLNICEK.[D]	1xCarbamidomethyl [C9]	0	1	1370.69		Q9H583
Q9H307	[K].LTEVPVEPVLTVHPESK.[S]		0	2	1874.03		P82650	[K].IDGLLIDQIQR.[D]		0	1	1283.73		P17980	[K].MSTEEIIQR.[T]		0	1	1106.55		P43246	[K].LTSLNEEYTK.[N]		0	1	1197.6		Q9UQE7	[K].MNLPGEVTFLPLNK.[L]		0	1	1572.85		P55884	[K].MAQELYMEQK.[N]		0	2	1270.58		P22102	[K].MLNIHPSLLPSFK.[G]		0	1	1496.83		P11172
Q10567; P63010	[K].ITEYLCEPLR.[K]	1xCarbamidomethyl [C6]	0	1	1293.65		P55786	[K].IDFVGELNDK.[M]		0	1	1149.58		P78527	[R].MSTSPEAFLALR.[S]		0	1	1322.68		Q14152	[R].LTSLVPFVDAFQLER.[A]		0	3	1734.94		Q9NVJ2	[K].MNLSAIQDR.[E]		0	1	1047.53		O14980	[R].MAQEVLTHLK.[E]		0	2	1169.63		P06744	[K].MIPCDFLIPVQTQHPIR.[K]	1xCarbamidomethyl [C4]	0	1	2065.07		O00148; Q13838
Q9NVM9	[K].ITEYQHEAR.[T]		0	2	1146.55		Q5TDH0	[R].IDFSSIAVPGTSSPR.[Q]		0	1	1533.79		Q2NL82	[K].MSVLNMVVR.[R]		0	1	1048.56		P28066	[R].ITSPLMEPSSIEK.[I]		0	1	1431.74		P43686	[K].MNLSEEVDLEDYVARPDK.[I]		0	1	2123		Q96T88	[K].MASATSSSQR.[D]		0	2	1025.47		Q99832	[K].MVVDAVMMLDDLLQLK.[M]	1xOxidation [M]	0	8	1849.95		Q96F86
Q12904	[R].ITFDAFPGEPDKELNPK.[K]		1	1	1917.96		Q99848	[K].LDFLEGDQKPLAQR.[K]		0	1	1629.86		P23193	[R].MTAEEMASDELK.[E]		0	1	1354.59		Q8IWZ3; O75179	[R].LTSSVSCALDEAAAALTR.[M]	1xCarbamidomethyl [C7]	0	1	1835.92		P0DMV9; P34931	[K].NALESYAFNMK.[S]		0	2	1287.6		Q9H910	[R].MASNIFGPTEEPQNIPK.[R]		0	1	1872.92		Q99832	[K].MVVDAVMMLDDLLQLK.[M]	2xOxidation [M1; M7]	0	4	1865.94		Q9H583
P21796	[K].LTFDSSFSPNTGK.[K]		0	1	1400.67		P31040	[R].IDEYDYSKPIQGQQK.[K]		0	1	1811.88		P36542	[R].MTAMDNASK.[N]		0	1	968.418		P05455	[R].LTTDFNVIVEALSK.[S]		0	3	1549.85		P04040	[K].NAIHTFVQSGSHLAAR.[E]		0	1	1708.89		Q9UK76	[K].MASNIFGTPEENQASWAK.[S]		0	1	1980.91		P07195	[K].MVVESAYEVIK.[L]		0	2	1267.66		P09874
Q15185	[K].LTFSCLGGSDNFK.[H]	1xCarbamidomethyl [C5]	0	2	1445.67		P61978	[K].IDEPLEGSEDR.[I]		0	4	1259.58		Q13177	[K].MTDEEIMEK.[L]		0	2	1125.48		Q71RC2	[K].LTTDPDLILEVLR.[S]		0	1	1497.85		O75643	[R].NALLQLTDSQIADVAR.[F]		0	2	1727.93		Q96EE3	[R].MATCSSDQSVK.[V]	1xCarbamidomethyl [C4]	0	1	1213.52		P07195	[K].MVVESAYEVIK.[L]	1xOxidation [M1]	0	1	1283.66		P60228
P46782	[R].LTNSMMMHGR.[N]		0	2	1177.53		P14866	[K].LCFSTAQHAS.[-]	1xCarbamidomethyl [C2]	0	1	1121.5		Q9NQG5	[R].MLVEYTQNQK.[D]		0	1	1253.62		O94888	[K].LTTLADLFRPPIDLMHK.[G]		0	1	1981.09		Q00013	[K].NALLSQNPEK.[F]		0	2	1113.59		P62753	[R].MATEVAADALGEEWK.[G]		0	1	1620.76		P49773	[R].MVVNEGSDGGQSVYHVHLHVLGGR.[Q]		0	1	2547.25		O43707
P26640	[K].ITPAHDQNDYEVGQR.[H]		0	1	1742.81		P07858	[K].ICEPGYSPTYK.[Q]	1xCarbamidomethyl [C2]	0	1	1314.6		P37837	[R].MESALDQLK.[Q]		0	1	1034.52		Q96AG4	[K].LTTLPSDFCGLTHLVK.[L]	1xCarbamidomethyl [C9]	0	2	1801.95		Q9GZT3	[R].NALQQENHIIDGVK.[V]		0	1	1578.82		P46379	[R].MATHTLITGLEEYVR.[E]		0	1	1733.89		Q15437	[R].MVVPLACLLTPLK.[E]	1xCarbamidomethyl [C7]	0	1	1454.85		P37837
P49792	[R].ITPDMTLQNMK.[G]		0	1	1291.64		P04040	[R].LCENIAGHLK.[D]	1xCarbamidomethyl [C2]	0	1	1154.6		Q13263	[K].MIVDPVEPHGEMK.[F]		0	1	1481.71		Q9P2I0	[K].LTTLSGVQEESALCYLLQVDEFR.[F]	1xCarbamidomethyl [C14]	0	1	2671.33		P55036	[R].NAMGSLASQATK.[D]		0	1	1178.58		Q9UQ35	[R].MAPALSGANLTSPR.[V]		0	1	1385.72		Q9BXJ9	[K].MVYYLDPSSQK.[R]		0	1	1330.63		P00367
P21333	[R].LTVSSLQESGLK.[V]		0	2	1261.7		O43390	[K].LCDSYEIRPGK.[H]	1xCarbamidomethyl [C2]	0	4	1337.65		P28482	[K].MLTFNPHK.[R]		0	1	987.508		Q13885; P04350; P07437; P68371	[K].LTTPTYGDLNHLVSATMSGVTTCLR.[F]	1xCarbamidomethyl [C23]; 1xOxidation [M17]	0	3	2724.33		Q99615	[K].NANAVMEYEK.[I]		0	1	1168.53		Q9Y490	[R].MATNAAAQNAIK.[K]		0	1	1203.62		P78406	[K].MWDLSSNQAIQIAQHDAPVK.[T]		0	1	2252.11		Q96I24
P35268	[K].ITVTSEVPFSK.[R]		0	2	1207.66		Q8WUM4	[K].LANQAADYFGDAFK.[Q]		0	1	1530.72		Q12972	[K].MGGEDDELK.[G]		0	2	993.419		Q13501	[R].LTPVSPESSSTEEK.[S]		0	1	1490.72		P55072	[K].NAPAIIFIDELDAIAPK.[R]		0	9	1810.99		Q9BSL1	[K].MADVSAEEK.[K]		0	1	979.44		P08621	[K].MWDPHNDPNAQGDAFK.[T]		0	2	1842.79		Q9NVJ2
Q13185	[R].LTWHSCPEDEAQ.[-]	1xCarbamidomethyl [C6]	0	1	1472.61		P52701	[R].LANLPEEVIQK.[G]		0	1	1253.71		Q08211	[R].MGGEEAEIR.[F]		0	1	991.451		P27824	[R].IVDDWANDGWGLK.[K]		0	1	1488.71		Q9Y4W6	[K].NAPCILFIDEIDAVGR.[K]	1xCarbamidomethyl [C4]	0	1	1802.91		Q9P258	[K].MACGAEFSMIMDCK.[G]	2xCarbamidomethyl [C3; C13]	0	1	1650.65		P43490	[K].MWSIENIAFGSGGGLLQK.[L]		0	1	1907.97		O60313
P83916	[R].LTWHSYPSEDDDKK.[D]		1	3	1720.78		Q8WWM7	[R].IAMENDDGRTEEEK.[H]		1	1	1636.71		Q08211	[R].MGGEEAEIR.[F]	1xOxidation [M1]	0	1	1007.45		P02549	[K].IVDLGDNLEDALILDIK.[Y]		0	1	1869.02		Q92616	[K].NAPNDASYDAVR.[Q]		0	1	1292.59		Q15019	[R].LYPWGVVEVENPEHNDFLK.[L]		0	1	2285.12		P61289	[K].MWVQLLIPR.[I]		0	2	1155.67		Q9NP97
P17174	[R].ITWSNPPAQGAR.[I]		0	2	1297.66		P06730	[K].IAIWTTECENR.[E]	1xCarbamidomethyl [C8]	0	1	1392.66		P26639	[K].MGGEEKPIGAGEEK.[Q]		0	2	1431.68		Q4VC31	[R].IVHELNTTVPTASFAGK.[I]		0	1	1784.95		Q99615	[K].NAQAQQEFK.[N]		0	1	1063.52		Q9UBQ5	[K].LYQFNPAFFQTTVTAQILLK.[A]		0	1	2343.27		P31323	[K].MYESFIESLPFLK.[S]		0	1	1603.81		Q08211
P12829	[K].ITYGQCGDVLR.[A]	1xCarbamidomethyl [C6]	0	2	1281.63		O95232	[R].LALSQNQQSSGAAGPTGK.[N]		0	1	1714.87		Q9Y266	[-].MGGEQEEER.[F]		0	1	1064.43		Q13616	[R].LVHQNSASDDAEASMISK.[L]		0	1	1902.89		P26639	[R].NAQLAQYNFILVVGEK.[E]		0	1	1806.97		P43246	[R].LYQGINQLPNVIQALEK.[H]		0	2	1941.08		P04083	[K].MYGISLCQAILDETK.[G]	1xCarbamidomethyl [C7]	0	2	1741.85		Q08211
Q13263	[K].IVAERPGTNSTGPAPMAPPR.[A]		0	1	2019.04		P16157	[K].LALQAQPVPDELVTK.[L]		0	2	1621.92		P23246	[R].MGGGGAMNMGDPYGSGGQK.[F]		0	1	1771.72		Q9BXP5	[R].IVHSLDYYNTCEYPNEDEMPNR.[C]	1xCarbamidomethyl [C11]	0	1	2759.17		P43490	[K].NAQLNIELEAAHH.[-]		0	1	1459.73		O14818	[R].LYQTDPSGTYHAWK.[A]		0	1	1666.79		Q96JB5	[K].MVTMVSVLEDLIGK.[L]	1xOxidation [M1]	0	1	1550.82		P35520
O43847	[K].LVAGEHGLIIR.[V]		0	1	1177.71		Q9H583	[R].LALPQSDASLLSR.[D]		0	1	1370.76		Q96I24	[R].MGGGSIEVSVPR.[F]		0	2	1188.6		O15067	[K].LVHSLFESIMSTQESSNPNNVLK.[F]		0	1	2574.29		P30566	[R].NALDLLLPK.[L]		0	1	996.609		P53396	[K].LYRPGSVAYVSR.[S]		0	1	1367.74		P04083	[K].MYGISLCQAILDETK.[G]	1xCarbamidomethyl [C7]; 1xOxidation [M1]	0	2	1757.84		P54727
Q99714	[R].LVAGEMGQNEPDQGGQR.[G]		0	1	1785.82		P48643	[K].IAILTCPFEPPKPK.[T]	1xCarbamidomethyl [C6]	0	3	1610.9		P52272	[K].MGGMEGPFGGGMENMGR.[F]		0	1	1714.68		Q9UQ80	[R].LVKPGNQNTQVTEAWNK.[V]		0	2	1927		P11717	[R].NAQSNALQER.[E]		0	1	1130.55		O75083	[R].LYSILGTTLK.[D]		0	2	1108.66		Q9BXL5	[K].MYQEISVLQDNSSK.[I]		0	1	1641.78		Q16851
Q15257	[K].LVALLNTLDR.[W]		0	1	1127.68		P12814	[R].LAILGIHNEVSK.[I]		0	1	1293.75		P55265	[R].MGFTEVTPVTGASLR.[R]		0	1	1565.8		P62081	[K].IVKPNGEKPDEFESGISQALLELEMNSDLK.[A]		0	1	3330.68		Q16658	[K].NASCYFDIEWR.[D]	1xCarbamidomethyl [C4]	0	1	1460.63		P38646	[K].LYSPSQIGAFVLMK.[M]		0	5	1553.84		A0AVT1	[K].MYSIEPADR.[F]		0	1	1081.5		Q13451
P22087	[R].IVALNAHTFLR.[N]		0	1	1254.73		P17174	[R].LALGDDSPALK.[E]		0	1	1099.6		O43765	[R].MGLALSSLNK.[H]		0	1	1033.57		P62081	[K].IVKPNGEKPDEFESGISQALLELEMNSDLK.[A]	1xOxidation [M25]	0	2	3346.67		P35520	[R].NASNPLAHYDTTADEILQQCDGK.[L]	1xCarbamidomethyl [C20]	0	1	2561.16		P21333	[R].LYSVSYLLK.[D]		0	1	1085.62		Q15029	[K].MYSTDDGVQFHAFGR.[V]		0	1	1730.76		P51148
O75643	[R].IVALSSSLSNAK.[D]		0	1	1189.68		Q8IWX8	[K].LALEQQQLICK.[Q]	1xCarbamidomethyl [C10]	0	1	1343.74		P41252	[K].MGITEYNNQCR.[A]	1xCarbamidomethyl [C10]	0	1	1385.59		O75439	[R].IVLAAAGGVSHDELLDLAK.[F]		0	1	1892.05		Q9UBU9	[R].NASSEEIQR.[A]		0	1	1033.49		O00429	[K].LYTDFDEIRQEIENETER.[I]		1	1	2300.07		P10768	[R].MYSYVTEELPQLINANFPVDPQR.[M]		0	1	2724.33		P24752
Q14697	[K].LVAIVDPHIK.[V]		0	2	1104.68		Q9UG63	[R].LAHEDAECEK.[L]	1xCarbamidomethyl [C8]	0	2	1201.52		P52272	[R].MGPAMGPALGAGIER.[M]		0	2	1427.71		Q9BVJ6	[K].LVLADLLEPVK.[T]		0	2	1209.75		Q9UKX7	[K].NATMPVTMLIR.[V]		0	1	1246.66		P30086	[K].LYTLVLTDPDAPSR.[K]		0	2	1560.83		P51610	[K].MYVFGGWVPLVMDDVK.[V]		0	2	1855.91		Q9UJU6
P50914	[K].LVAIVDVIDQNR.[A]		0	1	1354.77		P38606	[R].LAEMPADSGYPAYLGAR.[L]		0	1	1781.85		Q9H0U4	[R].MGPGAASGGERPNLK.[I]		0	1	1441.72		P52434	[R].LVIASTLYEDGTLDDGEYNPTDDRPSR.[A]		0	1	3012.41		Q9H0U4	[K].NATNVEQAFMTMAAEIK.[K]		0	1	1868.89		P62899	[K].LYTLVTYVPVTTFK.[N]		0	2	1644.92		A5YKK6	[K].MYYFGIAALDR.[F]		0	1	1319.65		P27708
O95336	[K].IVAPISDSPKPPPQR.[V]		0	1	1601.9		P62195	[K].IAELMPGASGAEVK.[G]		0	1	1372.71		P62820	[R].MGPGATAGGAEK.[S]		0	2	1046.49		P55060	[K].LVLDAFALPLTNLFK.[A]		0	5	1674.98		P62820	[K].NATNVEQSFMTMAAEIK.[K]		0	2	1884.88		Q5QJE6	[K].LYTSAPNTSQGK.[D]		0	1	1266.63		P78406	[R].NAAEELKPR.[N]		0	3	1027.55		Q6PIY7
P07814	[K].LTVAENEAETK.[L]		0	1	1204.61		Q13435	[K].LAEIGAPIQGNR.[E]		0	2	1238.69		P52272	[R].MGPLGLDHMASSIER.[M]		0	3	1613.78		Q00610	[K].IVLDNSVFSEHR.[N]		0	1	1415.73		Q92598	[K].NAVEEYVYEFR.[D]		0	2	1418.66		O94979	[R].MADAIILAIAGGQELLAR.[T]		0	3	1826.02		O95793	[R].NAAENMLEILGFK.[V]		0	1	1449.74		Q9H6Z4
Q9UMY1	[K].LTTASQTNIK.[K]		0	2	1076.59		P18428	[K].LAEGFPLPLLK.[R]		0	2	1197.72		P14866	[R].MGPPVGGHR.[R]		0	3	907.457		O14980	[K].LVLDSIIWAFK.[H]		0	1	1304.76		P34932	[K].NAVEEYVYEMR.[D]		0	2	1402.63		Q29RF7	[K].LYTVCDVALCVINSK.[S]	2xCarbamidomethyl [C5; C10]	0	1	1754.88		P23193	[K].NAAGALDLLK.[E]		0	1	985.568		Q14152
Q5QJE6	[K].LTSSSIDPGLSIK.[Q]		0	1	1317.73		P35580	[R].IAECSSQLAEEEEK.[A]	1xCarbamidomethyl [C4]	0	1	1622.72		Q14847	[R].MGPSGGEGMEPER.[R]		0	1	1333.55		Q9BQ75	[R].LVIELEELNLPDSCFLK.[A]	1xCarbamidomethyl [C14]	0	1	2032.07		P53618	[R].NAVLAIYTIYR.[N]		0	1	1296.73		Q9UHX1	[R].IYVASVHQDLSDDDIK.[S]		0	1	1817.89		O95793	[K].NAAIAVLEELK.[K]		0	1	1170.67		Q8WUM0
P28066	[R].ITSPLMEPSSIEK.[I]		0	1	1431.74		Q92917	[R].LADSGDGAGPSPEEK.[D]		0	1	1429.64		P52272	[R].MGQTMER.[I]	1xOxidation [M]	0	2	868.365		Q08752	[R].IVLELFADIVPK.[T]		0	1	1356.81		P38646	[K].NAVITVPAYFNDSQR.[Q]		0	1	1694.85		P14618	[K].IYVDDGLISLQVK.[Q]		0	2	1462.82		Q5T4S7	[K].NAAQELATLLLSLPAPASVQQQSK.[S]		0	1	2478.36		P09622
P41091	[K].LTPLSHEVISR.[Q]		0	3	1251.71		P78362; Q96SB4	[K].IADLGNACWVHK.[H]	1xCarbamidomethyl [C8]	0	1	1383.68		Q6UN15	[R].MGLEVIPVTSTTNK.[I]		0	3	1489.79		O00410	[K].LVLEQVVTSIASVADTAEEK.[F]		0	2	2102.12		P61086	[R].NAVIVALSSK.[S]		0	1	1001.6		Q07955	[R].IYVGNLPPDIR.[T]		0	7	1256.7		Q9Y3B4	[K].NACDHLSGFNVCNR.[Y]	2xCarbamidomethyl [C3; C12]	0	2	1663.71		Q9NUD5
P63000	[K].LTPITYPQGLAMAK.[E]		0	1	1503.82		Q969G3	[K].IAAEIAQAEEQAR.[K]		0	1	1399.72		Q13435	[K].MGTPVPRPPQDMGQIGVR.[T]		0	1	1935.99		P06576	[R].LVLEVAQHLGESTVR.[T]		0	4	1650.92		P47985	[K].NAVTQFVSSMSASADVLALAK.[I]		0	3	2110.08		Q14498	[R].LYVGSLHFNITEDMLR.[G]		0	1	1907.97		Q12906	[R].NADHSMNYQYR.[-]		0	2	1398.59		P56192
Q04637	[K].LTPQMFQQLMK.[Q]		0	2	1364.71		P00505	[R].IAAAILNTPDLR.[K]		0	1	1267.74		P63220	[R].MGESDDSILR.[L]	1xOxidation [M1]	0	2	1138.5		O75844	[R].IVLFDTLLEEYSVLNK.[D]		0	1	1896.04		Q06323	[R].NAYAVLYDIILK.[N]		0	1	1395.79		P14868	[K].IYVISLAEPR.[L]		0	2	1160.67		P22314	[K].MYPIDFEK.[D]		0	2	1042.49		P08397
P11021	[R].ITPSYVAFTPEGER.[L]		0	2	1566.78		P02768	[K].KVPQVSTPTLVEVSR.[N]		1	2	1639.94		P52272	[R].MGANSLER.[M]	1xOxidation [M1]	0	1	893.415		P06730	[K].IVIGYQSHADTATK.[S]		0	1	1503.78		P41227	[R].NARPEDLMNMQHCNLLCLPENYQMK.[Y]	2xCarbamidomethyl [C13; C17]	0	2	3119.4		P49588	[R].LYVTYFGGDEAAGLEADLECK.[Q]	1xCarbamidomethyl [C20]	0	1	2321.06		P69892	[K].MVTGVASALSSR.[Y]	1xOxidation [M1]	0	1	1194.61		P47897
O94906	[K].LTPVPDSFFAK.[H]		0	2	1221.65		P17096	[R].KQPPVSPGTALVGSQK.[E]		1	5	1593.9		O75381	[R].MEVQGEEEK.[R]		0	1	1078.47		P62888	[K].LVILANNCPALR.[K]	1xCarbamidomethyl [C8]	0	1	1353.77		P40227	[K].NAIDDGCVVPGAGAVEVAMAEALIK.[H]	1xCarbamidomethyl [C7]	0	2	2470.23		O75530	[K].LYVWDLEVEDPHK.[A]		0	2	1642.81		P69892	[K].MVTGVASALSSR.[Y]		0	1	1178.62		P41091
Q13501	[R].LTPVSPESSSTEEK.[S]		0	1	1490.72		P62750	[R].LAPDYDALDVANK.[I]		0	1	1404.7		O14579	[R].MFADYLAHESR.[R]		0	1	1339.61		P35249	[K].IVILDEADSMTSAAQAALR.[R]		0	2	1975.02		P09661	[K].NAIANASTLAEVER.[L]		0	1	1458.75		Q9H8Y8	[K].LYVYNTDTDNCR.[E]	1xCarbamidomethyl [C11]	0	1	1533.66		Q9NYK5	[K].MVTEDQSK.[A]		0	1	937.43		O95232
Q92841	[R].LTPYEVDELR.[R]		0	1	1234.63		P35269	[R].LDTGPQSLSGK.[S]		0	1	1102.57		Q7L014	[R].MFDMGFEPQVMR.[I]		0	1	1487.65		P49368	[R].IVLLDSSLEYK.[K]		0	1	1279.71		P10809	[K].NAGVEGSLIVEK.[I]		0	1	1215.66		O14964	[R].LYYEGLQDK.[L]		0	1	1128.56		Q14978	[K].MVATTKPK.[A]		0	3	875.502		O00629
Q14240	[K].LQAEAPHIVVGTPGR.[V]		0	1	1544.85		Q9Y490	[K].LAQAAQSSVATITR.[L]		0	1	1416.78		Q92598	[K].MFEELGQR.[L]		0	1	1009.48		P48556	[K].LVLLELNFLPTTGTK.[L]		0	2	1658.97		P43490	[K].MWSIENIAFGSGGGLLQK.[L]		0	3	1907.97		Q8IYB3	[K].MAAADSVQQR.[R]		0	1	1076.52		P21964	[R].MVDFAGVK.[D]		0	2	866.444		P26368
P56192	[K].ITQDIFQQLLK.[R]		0	1	1346.77		P06733	[K].LAQANGWGVMVSHR.[S]		0	2	1525.77		O95140	[R].MFEFQNFER.[R]		0	1	1247.55		Q9NZ45	[K].IVHAFDMEDLGDK.[A]		0	1	1489.7		P61289	[K].MWVQLLIPR.[I]		0	2	1155.67		Q5T4S7	[K].MAAETDPHK.[S]		0	3	999.456		P09874	[K].MVDPEKPQLGMIDR.[W]		0	2	1628.81		A0AVT1
Q13123	[K].LTQILSYLR.[Q]		0	1	1106.66		O43707	[K].ICDQWDALGSLTHSR.[R]	1xCarbamidomethyl [C2]	0	1	1758.82		O14979	[K].MFIGGLSWDTSK.[K]		0	1	1341.65		P19367	[R].LVDEYSLNAGK.[Q]		0	1	1208.62		P31323	[K].MYESFIESLPFLK.[S]		0	2	1603.81		P04350	[K].MAATFIGNSTAIQELFK.[R]	1xOxidation [M1]	0	1	1857.94		P42285	[K].MVEEVFSNAIDCLSDEDK.[K]	1xCarbamidomethyl [C12]	0	1	2100.91		P08758
Q8WVV9	[R].ITRPGNTDDPSGGNK.[V]		0	1	1528.74		Q7RTV0	[R].ICDECNYGSYQGR.[C]	2xCarbamidomethyl [C2; C5]	0	1	1621.64		Q14103	[K].MFIGGLSWDTTK.[K]		0	1	1355.67		P51665	[R].IVGWYHTGPK.[L]		0	2	1157.61		P04083	[K].MYGISLCQAILDETK.[G]	1xCarbamidomethyl [C7]	0	1	1741.85		Q9P2J5	[R].LYTWVEWVK.[E]		0	1	1223.65		P30419	[K].MVEINFLCVHK.[K]	1xCarbamidomethyl [C8]	0	1	1389.7		O95757
Q8WVM8	[K].LTSAVSSLPELLEK.[K]		0	1	1486.84		P17987	[R].ICDDELILIK.[N]	1xCarbamidomethyl [C2]	0	1	1231.66		P35244	[K].MFILSDGEGK.[N]		0	1	1096.53		Q99714	[R].LVGQGASAVLLDLPNSGGEAQAK.[K]		0	2	2195.17		P04083	[K].MYGISLCQAILDETK.[G]	1xCarbamidomethyl [C7]; 1xOxidation [M1]	0	1	1757.84		Q9NQT5	[K].LYPLEIVFGMNGR.[I]		0	1	1508.79		P42704	[K].MVFINNIALAQIK.[N]		0	2	1474.85		P11021
P82979	[K].ITSEIPQTER.[M]		0	2	1173.61		P31948	[R].LAYINPDLALEEK.[N]		0	2	1488.79		P63220	[R].MGESDDSILR.[L]		0	3	1122.51		Q15691	[R].IVDILYATDEGFVIPDEGGPQEEQEEY.[-]		0	2	3055.39		Q13616	[R].MYNLVSR.[I]		0	1	882.45		P78527	[K].MAVLALLAK.[I]		0	1	929.585		Q96I24	[K].MVGFIIGR.[G]		0	1	892.507		Q16795
Q13617	[R].LTSFITVFK.[Y]		0	1	1055.61		Q14137	[R].LAWEQQEPGER.[K]		0	1	1342.64		O00178	[K].MFLNLLSPR.[T]		0	1	1090.61		P62495	[K].LVDISYGGENGFNQAIELSTEVLSNVK.[F]		0	3	2896.46		P22314	[K].MYPIDFEK.[D]		0	2	1042.49		P07437	[K].MAVTFIGNSTAIQELFK.[R]		0	4	1869.98		Q9Y490	[K].MVGGIAQIIAAQEEMLR.[K]		0	1	1829.96		P78527
Q9UQ80	[R].ITSGPFEPDLYK.[S]		0	1	1366.69		Q16531	[K].IAVMELFRPK.[G]		0	1	1203.69		P69905	[R].MFLSFPTTK.[T]	1xOxidation [M1]	0	2	1087.55		O95400	[K].LVDPVAGSGGPGSR.[F]		0	1	1268.66		P42285	[R].MYSHPLHNDPNLETVYTLCEK.[K]	1xCarbamidomethyl [C19]	0	1	2561.18		P52272	[K].MEEESGAPGVPSGNGAPGPK.[G]		0	1	1867.85		P40939	[K].MVGVPAALDMMLTGR.[S]		0	2	1561.79		Q08170
P43246	[K].LTSLNEEYTK.[N]		0	1	1197.6		Q15029	[K].IAVEPVNPSELPK.[M]		0	1	1392.77		P37837	[R].MFNAENGK.[-]		0	2	910.409		P07339	[K].LVDQNIFSFYLSR.[D]		0	1	1601.83		A0AVT1	[K].MYSIEPADR.[F]		0	1	1081.5		Q14683	[R].MEEESQSQGR.[D]		0	1	1180.49		P52209	[K].MVHNGIEYGDMQLICEAYHLMK.[D]	1xCarbamidomethyl [C15]	0	1	2652.21		Q9ULV4
P30153	[K].LTQDQDVDVK.[Y]		0	1	1160.58		P02786	[K].LAVDEEENADNNTK.[A]		0	1	1561.7		Q99729	[K].MFVGGLSWDTSK.[K]		0	1	1327.64		P55265	[K].LVDQSGPPHEPK.[F]		0	2	1303.66		Q15029	[K].MYSTDDGVQFHAFGR.[V]		0	1	1730.76		Q9H307	[K].MEEETEVR.[E]		0	2	1022.45		P31930	[R].MVLAAAGGVEHQQLLDLAQK.[H]		0	1	2092.12		P14866
O00425	[K].IPVSGPFLVK.[T]		0	2	1056.65		P78527	[K].LATTILQHWK.[K]		0	1	1210.69		Q92879	[K].MFVGQVPR.[T]		0	1	933.497		Q9BTW9	[R].LVDVVAVILK.[A]		0	1	1068.7		P10768	[R].MYSYVTEELPQLINANFPVDPQR.[M]		0	1	2724.33		P38646	[K].MEEFKDQLPADECNK.[L]	1xCarbamidomethyl [C13]	1	1	1853.8		Q9H583	[K].MVIPALIQSDSGDSIEVSR.[N]		0	1	2017.03		Q86VP6
Q12788	[K].LPVPAAAPTPWETHK.[G]		0	2	1614.86		P04792	[K].LATQSNEITIPVTFESR.[A]		0	1	1905.99		P60842; Q14240	[K].MFVLDEADEMLSR.[G]		0	2	1555.71		P23919	[K].LVEALCAAGHR.[A]	1xCarbamidomethyl [C6]	0	2	1196.62		P51610	[K].MYVFGGWVPLVMDDVK.[V]		0	3	1855.91		P23246	[R].MEELHNQEMQK.[R]		0	2	1416.62		O60313	[R].MVLVDLPGVINTVTSGMAPDTK.[E]		0	2	2258.18		Q99832
P07954	[K].IPVHPNDHVNK.[S]		0	2	1269.67		P26373	[K].LATQLTGPVMPVR.[N]		0	1	1382.78		P52272	[R].MGAGLGHGMDR.[V]		0	2	1101.49		P25398	[K].LVEALCAEHQINLIK.[V]	1xCarbamidomethyl [C6]	0	2	1750.95		P78406	[R].NAAEELKPR.[N]		0	1	1027.55		Q15233	[R].MEELHNQEVQK.[R]		0	2	1384.65		Q96I24	[K].MVMIQDGPLPTGADKPLR.[I]		0	1	1939.01		P62195
Q96I25	[K].LLQSQLQVK.[K]		0	2	1056.64		Q14152	[R].LATLLGLQAPPTR.[I]		0	1	1350.81		P52272	[R].MGAGMGFGLER.[M]		0	1	1125.52		O95782	[R].LVECLETVLNK.[A]	1xCarbamidomethyl [C4]	0	1	1317.71		O95793	[R].NAAENMLEILGFK.[V]		0	2	1449.74		Q9BXP5	[K].MEGGTENDLR.[I]		0	1	1121.49		Q96AE4	[K].MVMIQDGPQNTGADKPLR.[I]		0	1	1970.98		Q9UBE0
Q5T4S7	[R].LLQTLPQLR.[N]		0	2	1081.67		P51610	[K].IATGHGQQGVTQVVLK.[G]		0	1	1635.92		P52272	[R].MGANNLER.[M]	1xOxidation [M1]	0	1	920.425		Q13148	[R].LVEGILHAPDAGWGNLVYVVNYPK.[D]		0	1	2624.39		O95793	[K].NAAIAVLEELK.[K]		0	2	1170.67		Q00610	[K].MEGNAEESTLFCFAVR.[G]	1xCarbamidomethyl [C12]	0	1	1860.83		Q9NVP1	[K].MVNDAEPDTK.[K]		0	1	1119.5		Q9UQE7
Q13177	[R].LLQTSNITK.[LS]		0	1	1017.59		Q13428	[R].LASTNSSVLGADLPSSMK.[E]		0	1	1777.9		P69905	[R].MFLSFPTTK.[T]		0	2	1071.55		Q92598	[K].LVEHFCAEFK.[T]	1xCarbamidomethyl [C6]	0	1	1279.61		Q5T4S7	[K].NAAQELATLLLSLPAPASVQQQSK.[S]		0	2	2478.36		Q15428	[K].MEKPPAPPSLPAGPPGVK.[R]		0	1	1769.96		P11142	[R].MVNHFIAEFK.[R]		0	1	1235.62		P49792
Q15637	[R].ILRPWQSSETR.[S]		0	4	1372.73		Q92945	[K].LASQGDSISSQLGPIHPPPR.[T]		0	2	2057.08		P62424	[K].MGVPYCIIK.[G]	1xCarbamidomethyl [C6]	0	1	1080.56		Q7Z3B4	[K].LVEHGLNETIHIR.[G]		0	3	1530.84		Q9Y3B4	[K].NACDHLSGFNVCNR.[Y]	2xCarbamidomethyl [C3; C12]	0	1	1663.71		Q9BSD7	[K].MELFSQLFIQAVR.[Q]		0	1	1581.85		P11142	[R].MVNHFIAEFK.[R]	1xOxidation [M1]	0	2	1251.62		P51398
P54725	[K].ILSDDVPIR.[D]		0	1	1027.58		Q9Y3I0	[R].IASPEGQDYLK.[G]		0	2	1220.62		P48444	[K].MHAPPINMESVHMK.[I]		0	1	1621.76		Q6P2E9	[R].IVELPAPADFLSLSSETKPK.[L]		0	1	2142.17		O43852	[K].NADGFIDLEEYIGDMYSHDGNTDEPEWVK.[T]		0	1	3359.43		Q9Y2Q3	[R].MELLAHLLGEK.[W]		0	1	1253.69		P52272	[R].MVPAGMGAGLER.[M]		0	3	1188.59		Q99747
Q9Y2X3	[K].IISDNLTYCK.[C]	1xCarbamidomethyl [C9]	0	1	1226.61		P29692	[R].IASLEVENQSLR.[G]		0	1	1358.73		Q14566	[R].MHCCDEVQPK.[H]	2xCarbamidomethyl [C3; C4]	0	1	1303.52		Q16401	[R].IVENSDAVTEILNNAELLK.[Q]		0	3	2085.11		Q12906	[R].NADHSMNYQYR.[-]		0	1	1398.59		Q16181	[K].MEMEMEQVFEMK.[V]		0	1	1561.64		P52272	[R].MVPAGMGAGLER.[M]	1xOxidation [M6]	0	1	1204.58		P13796
Q15061	[K].LISGGHDNR.[V]		0	1	968.491		O95747	[K].LASGVEGSDIPDDGK.[L]		0	1	1459.69		P32322	[K].MLLHSEQHPGQLK.[D]		0	2	1517.79		O00571	[R].IVEQDTMPPK.[G]		0	1	1157.59		Q7Z3K3	[R].NADMQEELIASLEEQLK.[L]		0	1	1960.95		P41227	[K].MEEDPDDVPHGHITSLAVK.[R]		0	1	2089.99		P49368	[K].MVQFEENGR.[K]		0	3	1109.5		Q9Y450
Q92797	[R].LLSGLQEKPDQK.[D]		0	1	1355.75		P33991	[R].LASALAPSIYEHEDIK.[K]		0	1	1756.91		Q92945	[K].MILIQDGSQNTNVDKPLR.[I]		0	1	2042.07		P52815	[K].LVESLPQEIK.[A]		0	1	1155.66		Q96FJ2	[K].NADMSEDMQQDAVDCATQAMEK.[Y]	1xCarbamidomethyl [C15]	0	1	2487.97		P36776	[R].MEMINVSGYVAQEK.[L]		0	1	1598.76		P78527	[K].MVSAVLNGMLDQSFR.[E]		0	1	1667.82		Q13200
Q9NY93	[R].ILSHLQQDSLK.[L]		0	1	1281.72		Q9BPX3	[R].LAQQPHQNQAK.[L]		0	1	1262.66		P18085	[K].MLLVDELR.[D]		0	1	988.55		P04181	[K].IVFAAGNFWGR.[T]		0	1	1237.65		P63167	[K].NADMSEEMQQDSVECATQALEK.[Y]	1xCarbamidomethyl [C15]	0	1	2514.04		Q9NTJ3	[K].MESQLQNDSK.[K]		0	1	1179.53		O43707	[K].MVSDINNGWQHLEQAEK.[G]		0	1	1998.93		Q13200
Q13177	[K].IISIFSGTEK.[G]		0	1	1094.61		P02786	[K].LAQMFSDMVLK.[D]		0	1	1282.65		P50395	[K].MLLYTEVTR.[Y]		0	1	1125.6		Q8N543	[K].LVFFEVSPVSFHQVSEVLSEEK.[S]		0	1	2536.3		Q9ULV4	[K].NADPILISLK.[H]		0	2	1083.64		O00232	[K].MEVDYSATVDQR.[L]		0	1	1413.63		Q99661	[R].MVSEEMEEQVHSIR.[G]		0	1	1703.77		P17655
Q9Y289	[K].LLSLLPLSCQK.[R]	1xCarbamidomethyl [C9]	0	1	1271.74		P33993	[R].LAQHITYVHQHSR.[Q]		0	1	1589.83		Q9GZZ1	[K].MLNHVLNICEK.[D]	1xCarbamidomethyl [C9]	0	1	1370.69		Q9NR31; Q9Y6B6	[K].LVFLGLDNAGK.[T]		0	1	1146.65		O95782	[R].NADVELQQR.[A]		0	1	1072.54		O75381	[R].MEVQGEEEK.[R]		0	1	1078.47		Q8N1G4	[K].MVSGCQTR.[S]	1xCarbamidomethyl [C5]	0	4	938.418		Q9Y5B9
P04406	[K].IISNASCTTNCLAPLAK.[V]	2xCarbamidomethyl [C7; C11]	0	1	1833.92		P20839	[K].IAQGVSGSIQDK.[G]		0	1	1202.64		P22102	[K].MLNIHPSLLPSFK.[G]		0	1	1496.83		P54136	[K].IVFVPGCSIPLTIVK.[S]	1xCarbamidomethyl [C7]	0	1	1642.96		Q9NZ63	[K].NAEDCLYELPENIR.[V]	1xCarbamidomethyl [C5]	0	1	1735.8		Q7L014	[R].MFDMGFEPQVMR.[I]		0	1	1487.65		P01023; P20742	[K].MVSGFIPLKPTVK.[M]		0	1	1416.83		Q9Y2Q3
Q5SY16	[R].LLSPSHVVQFR.[S]		0	2	1282.73		P20700	[K].LAQALHEMR.[E]		0	2	1068.56		P13796	[K].MINLSVPDTIDER.[TA]		0	1	1502.75		Q15046	[K].LVGEFLEVTCINPTFICDHPQIMSPLAK.[W]	2xCarbamidomethyl [C10; C17]	0	2	3229.61		Q9Y224	[K].NAEPLINLDVNNPDFK.[A]		0	1	1812.91		Q86XP3	[R].MFDMGFEYQVR.[S]		0	1	1422.62		P19367	[K].MVSGMYLGELVR.[L]		0	2	1354.69		O60306
Q8N1F7	[K].LLSPVVPQISAPQSNK.[E]		0	1	1677.95		P22626	[K].IDTIEIITDR.[Q]		0	2	1188.65		P06744	[K].MIPCDFLIPVQTQHPIR.[K]	1xCarbamidomethyl [C4]	0	1	2065.07		P35580	[R].IVGLDQVTGMTETAFGSAYK.[T]		0	1	2088.03		O60610	[R].NAGAFGFNISFLCK.[L]	1xCarbamidomethyl [C13]	0	1	1545.75		P13861	[K].MFESFIESVPLLK.[S]		0	1	1539.81		Q8NBF2	[K].MVSVLPIFR.[S]		0	1	1061.62		P22314
P53582	[K].LLSSEDIEGMR.[L]		0	1	1249.61		Q09161	[R].LDTMNTTCVDR.[F]	1xCarbamidomethyl [C8]	0	1	1325.58		Q9NZI8	[K].MILEIMHK.[E]		0	1	1014.55		P21333	[K].IVGPSGAAVPCK.[V]	1xCarbamidomethyl [C11]	0	1	1155.62		Q9BU89	[R].NAGGEEAALALAEGLHCGSALFR.[H]	1xCarbamidomethyl [C17]	0	2	2314.12		Q04637	[R].MFFDALYDEDVVK.[E]		0	1	1591.73		P69891	[K].MVTAVASALSSR.[Y]		0	1	1192.64		Q14103
Q86YP4	[R].LLQQGTAPAQAK.[A]		0	1	1225.69		P48643	[K].LDVTSVEDYK.[A]		0	2	1168.57		P23528	[K].MLPDKDCR.[Y]	1xCarbamidomethyl [C7]	1	2	1034.48		Q9BQG0	[K].LVGSVNLFSDENVPR.[L]		0	1	1645.85		O43175	[K].NAGNCLSPAVIVGLLK.[E]	1xCarbamidomethyl [C5]	0	1	1625.9		Q14008	[R].MFFEDEKPALLSQIDAEFEK.[M]		0	1	2387.15		P63167	[K].NADMSEEMQQDSVECATQALEK.[Y]	1xCarbamidomethyl [C15]	0	1	2514.04		P82970
Q10567	[R].LLSTDPVAAK.[E]		0	1	1014.58		P23284	[K].IEVEKPFAIAK.[E]		0	2	1244.72		P98175	[R].MLPQAATEDDIR.[G]		0	1	1359.66		O94906	[K].LTPVPDSFFAK.[H]		0	2	1221.65		Q9Y2R9	[K].NCEPMIGLVPILK.[G]	1xCarbamidomethyl [C2]	0	1	1483.8		P11586	[R].MFGIPVVVAVNAFK.[T]		0	4	1491.84		Q9NUQ9	[K].MTNPAIQNDFSYYR.[R]		0	1	1719.78		P43243
P54136	[R].LLQQEEEIK.[S]		0	1	1129.61		Q9BVP2	[K].LETNPDIKPSNVEPMEK.[E]		0	1	1940.96		Q9BWJ5	[K].MLQPCGPPADKPEEN.[-]	1xCarbamidomethyl [C5]	0	1	1682.75		P11021	[R].ITPSYVAFTPEGER.[L]		0	1	1566.78		O75643	[R].MWQSMCPLR.[Q]	1xCarbamidomethyl [C6]	0	1	1208.54		P49459	[K].MFHPNVYADGSICLDILQNR.[W]	1xCarbamidomethyl [C13]	0	1	2363.13		Q9ULV4	[K].NADPILISLK.[H]		0	1	1083.64		Q9NR30
P05388	[K].IIQLLDDYPK.[C]		0	1	1217.68		P51991	[K].IETIEVMEDR.[Q]		0	2	1234.6		Q9Y3T9	[R].MLQPSSSPLWGK.[L]		0	1	1330.68		P50990	[R].LTPPVLEEMGHCDSVYLSEVGDTQVVVFK.[H]	1xCarbamidomethyl [C12]	0	2	3248.59		Q9Y490	[K].NCGQMSEIEAK.[V]	1xCarbamidomethyl [C2]	0	1	1266.55		Q9BVL2	[K].MFLGDAVDVFETR.[R]		0	1	1499.72		Q9Y224	[K].NAEPLINLDVNNPDFK.[A]		0	1	1812.91		O75116
Q12905	[K].ILPTLEAVAALGNK.[V]		0	1	1409.84		P62191	[R].IETLDPALIRPGR.[I]		0	1	1450.84		P82650	[R].MIQVYFPK.[E]		0	1	1025.55		Q9Y224	[K].LTALDYHNPAGFNCK.[D]	1xCarbamidomethyl [C14]	0	1	1720.81		O75367	[K].NCLALADDK.[K]	1xCarbamidomethyl [C2]	0	1	1019.48		O14979	[K].MFIGGLSWDTSK.[K]		0	2	1341.65		P61086	[R].NAVIVALSSK.[S]		0	1	1001.6		P14735
P18858	[R].IIPVLLEHGLER.[L]		0	2	1388.83		Q08211	[R].LETHMTPEMFR.[T]		0	1	1391.64		Q13952	[K].MISAEAPVLFAK.[A]		0	1	1276.7		Q9H6Z4	[R].ITAMDTEDQGVK.[V]		0	1	1307.61		P30043	[R].NDLSPTTVMSEGAR.[N]		0	1	1477.7		P49321	[R].MENGVLGNALEGVHVEEEEGEK.[T]		0	1	2369.09		P47985	[K].NAVTQFVSSMSASADVLALAK.[I]		0	2	2110.08		O95793
Q92973	[K].LIPVLVNGMK.[Y]		0	2	1083.66		Q03701	[K].LETEETVPETDVETK.[K]		0	1	1719.82		P27635	[K].MLSCAGADR.[L]	1xCarbamidomethyl [C4]	0	4	980.429		O75533	[K].LTATPTPLGGMTGFHMQTEDR.[T]		0	1	2261.07		O75934	[K].NDITAWQECVNNSMAQLEHQAVR.[I]	1xCarbamidomethyl [C9]	0	1	2714.24		P46060	[R].MAVQDAVDALMQK.[A]		0	1	1419.7		O60684; P52294	[R].NAVWALSNLCR.[G]	1xCarbamidomethyl [C10]	0	2	1303.66		Q96GU1
Q7Z3B4	[K].LIPVPMVGFK.[E]		0	1	1100.65		Q96C36	[K].LESPTVSTLTPSSPGK.[L]		0	1	1600.84		P40926	[K].MISDAIPELK.[A]		0	1	1116.6		P51532	[R].LTCEEEEEK.[MI]	1xCarbamidomethyl [C3]	0	1	1166.49		P21333; Q14315	[RK].NDNDTFTVK.[Y]		0	1	1053.48		P42704	[K].MEEANIQPNR.[V]		0	2	1201.56		Q06323	[R].NAYAVLYDIILK.[N]		0	2	1395.79		Q96RS6
P05937	[R].LLPVQENFLLK.[F]		0	1	1313.78		Q03252	[R].LESLSYQLSGLQK.[Q]		0	1	1465.79		Q04637	[K].MLTEAIMHDCVVK.[L]	1xCarbamidomethyl [C10]	0	2	1546.74		Q6P2Q9	[K].ITDAYLDQYLWYEADK.[R]		0	1	2006.94		Q9NWH9	[K].NDNGASGQTSESIK.[K]		0	1	1407.63		P07384	[K].MEDGEFWMSFR.[D]		0	1	1434.58		Q9C0C9	[K].NCAQGEGSMAK.[K]	1xCarbamidomethyl [C2]	0	1	1152.48		P67809
Q14980	[R].LLQAETASNSAR.[A]		0	1	1260.65		P20700	[R].IESLSSQLSNLQK.[E]		0	1	1446.78		Q15287	[R].MLPPPPMWR.[R]		0	2	1124.57		Q10713	[R].LTDEEVEMTR.[M]		0	1	1222.56		O43776	[K].NDPSLPEPK.[C]		0	3	996.5		P07437	[K].MAVTFIGNSTAIQELFK.[R]	1xOxidation [M1]	0	1	1885.97		Q9BUJ2	[K].NCAVEFNFGQR.[A]	1xCarbamidomethyl [C2]	0	1	1341.6		O15371
Q16401	[R].LLQAMEPVHVAR.[N]		0	1	1363.75		P05787	[R].LESGMQNMSIHTK.[T]		0	3	1475.7		P78417	[K].MILELFSK.[V]		0	3	980.549		P18206	[R].LTDELAPPKPPLPEGEVPPPRPPPPEEK.[D]		0	2	3023.61		Q9ULV4	[K].NDQCYDDIR.[V]	1xCarbamidomethyl [C4]	0	2	1198.48		P30520	[R].MCDLVSDFDGFSER.[F]	1xCarbamidomethyl [C2]	0	1	1677.69		Q9Y2R9	[K].NCEPMIGLVPILK.[G]	1xCarbamidomethyl [C2]	0	1	1483.8		P31153
O60841	[K].LLQAQGVEVPSK.[D]		0	2	1268.72		O94906	[K].LESENDEYER.[A]		0	1	1283.54		Q9P2N5	[-].MLIEDVDALK.[S]		0	1	1146.61		Q13177	[K].LTDFGFCAQITPEQSK.[R]	1xCarbamidomethyl [C7]	0	1	1841.87		Q9BR76	[K].NDQCYEDIR.[V]	1xCarbamidomethyl [C4]	0	1	1212.49		Q9UBT2	[R].MCLAADVPLIESGTAGYLGQVTTIK.[K]	1xCarbamidomethyl [C2]	0	1	2608.34		Q9Y490	[K].NCGQMSEIEAK.[V]	1xCarbamidomethyl [C2]	0	1	1266.55		Q9P2J5
P11142	[K].LLQDFFNGK.[E]		0	3	1081.57		P23246	[K].LESEMEDAYHEHQANLLR.[Q]		0	2	2185		Q96C36	[K].MLLDSEQHPCQLK.[D]	1xCarbamidomethyl [C10]	0	1	1598.77		P05771	[K].LTDFNFLMVLGK.[G]		0	2	1397.75		P14866	[K].NDQDTWDYTNPNLSGQGDPGSNPNK.[R]		0	1	2734.16		Q00839	[K].MCLFAGFQR.[K]	1xCarbamidomethyl [C2]	0	4	1129.53		O14964	[K].NCGQTVHDEVANK.[Q]	1xCarbamidomethyl [C2]	0	1	1471.66		Q9UI26
P0DMV9	[K].LLQDFFNGR.[D]		0	1	1109.57		Q14683	[K].LESELANFGPR.[I]		0	2	1232.63		O43684	[K].MHDLNTDQENLVGTHDAPIR.[C]		0	3	2276.07		A0A0B4J2D5	[K].ITDLANLSAANHDAAIFPGGFGAAK.[N]		0	1	2442.24		Q5T6F2	[K].NDSDFEAK.[V]		0	1	925.39		Q9BXL5	[K].MCQEAAVPK.[I]	1xCarbamidomethyl [C2]	0	1	1033.48		O75367	[K].NCLALADDK.[K]	1xCarbamidomethyl [C2]	0	1	1019.48		O60610
O43175	[K].ILQDGGLQVVEK.[Q]		0	1	1298.73		P06493	[R].LESEEEGVPSTAIR.[E]		0	2	1516.75		P15374	[K].MHFESGSTLK.[K]		0	1	1136.54		P02549	[K].ITDLEHFAESLIADEHYAK.[E]		0	2	2202.07		Q9Y4E8	[R].NDSIIVDIFHGLFK.[S]		0	4	1617.86		Q6PKG0	[K].MDADGFLPITLIASFHR.[V]		0	2	1903.97		Q4VC31	[K].NCIAQTSAVVK.[N]	1xCarbamidomethyl [C2]	0	2	1190.62		P12270
Q92878	[K].LIQDQQEQIQHLK.[S]		0	1	1620.87		P13489	[K].LESCGVTSDNCR.[D]	2xCarbamidomethyl [C4; C11]	0	1	1397.58		Q92499	[R].MHNQIPQVTSDGK.[R]		0	1	1454.71		O95861	[K].LTDIHGNVLQYHK.[D]		0	1	1537.81		Q9NPI6	[K].NDSSFLSTLHEVYLQVLTK.[N]		0	1	2194.14		Q6PKG0	[K].MDADGFLPITLIASFHR.[V]	1xOxidation [M1]	0	1	1919.97		P11908	[K].NCIIVSPDAGGAK.[R]	1xCarbamidomethyl [C2]	0	1	1301.65		Q16637
Q15006	[R].ILQEDPTNTAAR.[K]		0	1	1328.68		Q92905	[K].LEQSEAQLGR.[G]		0	1	1130.58		Q13347	[-].MKPILLQGHER.[S]		0	2	1321.74		Q9Y333	[K].LTDISVTDPEK.[Y]		0	3	1217.63		Q99832	[K].NDSVVAGGGAIEMELSK.[Y]		0	2	1676.82		P13667	[K].MDATANDVPSDR.[Y]		0	1	1291.56		P61247	[K].NCLTNFHGMDLTR.[D]	1xCarbamidomethyl [C2]	0	2	1578.72		P55884
Q14152	[R].ILQEHEQIK.[K]		0	1	1137.63		O00629	[K].IEQLQNHENEDIYK.[L]		0	1	1772.84		Q00169	[R].MLAPEGALNIHEK.[A]		0	1	1422.74		P00734	[R].ITDNMFCAGYKPDEGK.[R]	1xCarbamidomethyl [C7]; 1xOxidation [M5]	0	1	1861.81		Q9UBE0	[R].NDVLDSLGISPDLLPEDFVR.[Y]		0	1	2214.13		P30101	[K].MDATANDVPSPYEVR.[G]		0	1	1664.76		P38646	[K].NAVITVPAYFNDSQR.[Q]		0	2	1694.85		P68402
Q92974	[R].ILQHSHGIEEER.[Q]		0	1	1447.73		Q9NTJ3	[K].LEQIDGHIAEHNSK.[I]		0	1	1590.79		Q9NYF8	[K].MIASDSHRPEVK.[L]		0	1	1369.69		Q00610	[K].LTDQLPLIIVCDR.[F]	1xCarbamidomethyl [C11]	0	1	1555.85		Q9Y333	[K].NDLSICGTLHSVDQYLNIK.[L]	1xCarbamidomethyl [C6]	0	1	2190.09		P21333	[K].MDCQECPEGYR.[V]	2xCarbamidomethyl [C3; C6]	0	1	1444.53		P61247	[K].NCLTNFHGMDLTR.[D]	1xCarbamidomethyl [C2]; 1xOxidation [M9]	0	1	1594.71		O95433
Q8N8A6	[K].LLQPLVPR.[Y]		0	1	935.604		P12277	[R].LEQGQAIDDLMPAQK.[-]		0	1	1656.83		O43707	[K].MLDAEDIVNTARPDEK.[A]		0	1	1816.87		Q99733	[K].LTDQVMQNPR.[V]		0	1	1201.6		Q9UQE7	[K].NDVMNLLESAGFSR.[S]		0	1	1552.74		P15170	[K].MDDPTVNWSNER.[Y]		0	1	1463.62		Q04917	[K].NCNDFQYESK.[V]	1xCarbamidomethyl [C2]	0	2	1304.52		P54819
O76021	[R].LLPSLIGR.[H]		0	2	868.561		O43290	[R].LEQGGTADGLR.[E]		0	1	1116.56		P54886	[K].MIDLIIPR.[G]		0	1	970.575		Q9NWH9	[K].ITDSEASKPK.[D]		0	1	1075.56		P51398	[K].NDWHGGAIVSALSQTGSLFKPR.[K]		0	1	2341.2		P55010	[R].MDEISDHAK.[V]		0	1	1045.46		Q13838	[K].NCPHIVVGTPGR.[I]	1xCarbamidomethyl [C2]	0	6	1306.67		P30048
P04406	[K].LISWYDNEFGYSNR.[V]		0	2	1763.8		P31350	[R].IEQEFLTEALPVK.[L]		0	1	1516.83		Q9BUQ8	[R].MIDMGFEPDVQK.[I]		0	1	1409.64		P52815	[R].LTEAKPVDK.[V]		0	2	1000.57		P13796	[R].NEALIALLR.[E]		0	1	1012.61		Q99460	[R].MEEADALIESLCR.[D]	1xCarbamidomethyl [C12]	0	2	1536.7		O00148	[K].NCPHVVVGTPGR.[I]	1xCarbamidomethyl [C2]	0	3	1292.65		P55735
P55060	[K].LLTECPPMMDTEYTK.[L]	1xCarbamidomethyl [C5]	0	1	1828.82		P12270	[R].LEQDLQQMQAK.[V]		0	1	1331.66		O00571; Q92841; P17844	[R].MLDMGFEPQIR.[RK]		0	1	1336.64		P22102	[R].ITEGDVVVGIASSGLHSNGFSLVR.[K]		0	1	2414.27		Q9Y450	[K].NEATVSTGK.[I]		0	2	906.453		Q13148	[K].MDETDASSAVK.[V]		0	1	1153.5		Q9Y5J1	[K].NCQHANAERPTVAR.[I]	1xCarbamidomethyl [C2]	0	3	1623.78		P21333
P68402	[K].IIVLGLLPR.[G]		0	4	993.682		O60664	[K].LEPQIASASEYAHR.[G]		0	1	1571.78		Q99661	[K].MIDMGSACR.[T]	1xCarbamidomethyl [C8]	0	1	1040.43		Q8N3U4	[K].ITELFAVALPQLLAK.[Y]		0	3	1626.98		Q13200	[R].NECDPALALLSDYVLHNSNTMR.[L]	1xCarbamidomethyl [C3]	0	1	2533.18		Q86V81	[K].MDMSLDDIIK.[L]		0	3	1180.56		P61981	[K].NCSETQYESK.[V]	1xCarbamidomethyl [C2]	0	2	1245.51		P49721
P25205	[R].LIVNVNDLR.[R]		0	2	1055.62		P09651	[K].IEVIEIMTDR.[G]		0	1	1218.64		Q7L014	[R].MIDMLAANSGR.[V]		0	1	1178.57		O96019	[K].LTELMFEHYNIPAFFLCK.[T]	1xCarbamidomethyl [C17]	0	2	2273.11		P17655	[R].NECLEAGTLFQDPSFPAIPSALGFK.[E]	1xCarbamidomethyl [C3]	0	1	2709.32		P78527	[K].MDPMNIWDDIITNR.[C]		0	5	1733.8		P60891	[R].NCTIVSPDAGGAK.[R]	1xCarbamidomethyl [C2]	0	1	1289.62		P32929
Q96PU8	[K].LLVPAAEGEDSLK.[K]		0	1	1341.73		Q14315	[K].LEPGGGAEAQAVR.[Y]		0	1	1254.64		P78344	[R].MLEILEGK.[G]		0	1	932.512		P62072	[K].LTELSMQDEELMK.[R]		0	2	1566.74		Q9Y5B9	[K].NEDEEEEEEEK.[D]		0	1	1408.52		Q04637	[R].MDQYFNQMEK.[I]		0	1	1333.56		P23193	[K].NCTYTQVQTR.[S]	1xCarbamidomethyl [C2]	0	1	1270.58		P54578
O95155	[K].LLVPSLMK.[F]		0	1	900.559		Q9H307	[K].LEVQAEEERK.[Q]		1	1	1230.63		P11172	[K].MLEILEQQK.[K]		0	1	1131.61		P12270	[K].LTELYNAYVETQDQLLLEK.[L]		0	2	2283.18		Q9H0D6	[K].NEDEMMVAIFEYIDR.[L]		0	1	1874.83		P07237	[K].MDSTANEVEAVK.[V]		0	1	1293.6		P49720	[K].NCVAIAADR.[R]	1xCarbamidomethyl [C2]	0	1	989.483		O96019
P62873; P62879	[RK].LLVSASQDGK.[L]		0	1	1017.56		P46459	[K].LFADAEEEQR.[R]		0	1	1207.56		O00148; Q13838	[K].MLEQLDMR.[R]		0	3	1035.5		O75643	[R].LTAIDILTTCAADIQR.[Q]	1xCarbamidomethyl [C10]	0	3	1774.94		Q9Y4E8	[K].NEDGTWPR.[G]		0	1	974.433		Q99615	[R].MDSTNADALYVR.[G]		0	1	1355.63		Q1KMD3	[K].NCVVELNFGQK.[E]	1xCarbamidomethyl [C2]	0	1	1307.64		P26373
P20073	[R].LLVSMCQGNR.[D]	1xCarbamidomethyl [C6]	0	1	1177.58		P35232	[R].IFTSIGEDYDER.[V]		0	1	1444.66		Q9UL25	[R].MIETAQVDER.[A]		0	1	1191.57		P35579	[R].LTEMETLQSQLMAEK.[L]		0	2	1751.86		P54709	[K].NEDIPNVAVYPHNGMIDLK.[Y]		0	1	2139.05		O75643	[R].MDTDLETMDLDQGGEALAPR.[Q]		0	1	2177.97		P14854	[R].NCWQNYLDFHR.[C]	1xCarbamidomethyl [C2]	0	2	1552.68		Q00839
O14929	[R].LLVTDMSDAEQYR.[S]		0	1	1540.73		P60891	[K].IFSGSSHQDLSQK.[I]		0	1	1433.7		P09874	[K].MIFDVESMK.[K]		0	1	1099.52		P55036	[K].LTAFVNTLNGK.[D]		0	1	1177.66		Q9Y2Q3	[R].NEDITEPQSILAAAEK.[A]		0	1	1728.87		Q9NRX1	[R].MDTEEARPAK.[R]		0	3	1147.54		Q5T3I0	[R].NDADEKHPEHAEQNIR.[K]		1	1	1902.87		Q16658
Q13630	[R].ILVTGGSGLVGK.[A]		0	2	1100.67		Q14C86	[K].LFSEGLFSAK.[L]		0	2	1098.58		P60228	[R].MLFDYLADK.[H]		0	2	1115.54		P46940	[R].LTAEEMDER.[R]		0	1	1093.48		P22314	[R].NEEDAAELVALAQAVNAR.[A]		0	2	1883.95		Q9NTJ3	[K].MDVAQSELDIYLSR.[H]		0	1	1639.8		P49748	[K].NDALEMVEETTWQGLK.[E]		0	1	1863.88		P31939
O14745	[R].LLVVDPETDEQLQK.[L]		0	1	1626.86		P61978	[K].LFQECCPHSTDR.[V]	2xCarbamidomethyl [C5; C6]	0	3	1549.65		P09211	[R].MLLADQGQSWK.[E]		0	1	1276.64		O60287	[R].ISTINILLSTLK.[T]		0	1	1315.82		Q14103	[K].NEEDEGHSNSSPR.[H]		0	5	1457.59		P43243	[R].MDYEDDRLR.[D]		1	3	1212.53		Q99798	[R].NDANPETHAFVTSPEIVTALAIAGTLK.[F]		0	1	2780.45		Q9Y266
P02100; P02042; P69891; P69892	[R].LLVVYPWTQR.[F]		0	1	1274.73		P08243	[K].LFPGFEIETVK.[N]		0	2	1279.69		Q86VP6	[R].MLTGPVYSQSTALTHK.[Q]		0	1	1733.89		Q12972	[R].ISTLTIEEGNLDIQRPK.[R]		0	1	1927.05		P82970	[K].NEEEDQKEDEEDQNEEK.[G]		1	1	2136.83		Q92922	[K].MEADPDGQQPEK.[A]		0	1	1344.57		P62241	[K].NCIVLIDSTPYR.[Q]	1xCarbamidomethyl [C2]	0	1	1450.74		P35244
O75152	[K].LIWEISGGK.[L]		0	1	1002.56		Q12906	[K].LFPDTPLALDANK.[K]		0	2	1414.76		P56182	[R].MVLNESLK.[V]		0	1	933.507		P02008	[K].ISTQADTIGTETLER.[L]		0	1	1634.82		P49792	[K].NDVTDGR.[A]		0	7	776.353		O75643	[K].MEADPELSK.[F]		0	2	1019.47		P34932	[K].NAVEEYVYEMR.[D]		0	2	1402.63		P62314
Q7L2H7	[R].LLYEALVDCK.[K]	1xCarbamidomethyl [C9]	0	1	1223.63		Q7LBC6	[K].LFNSLLLGPTASNNK.[T]		0	1	1588.87		P02100	[K].LVSAVAIALAHK.[Y]		0	1	1192.74		P13796	[K].ISTSLPVLDLIDAIQPGSINYDLLK.[T]		0	1	2698.49		O43324	[K].NDIHTLLK.[D]		0	1	953.541		Q6PJT7	[K].MECPFYHPK.[H]	1xCarbamidomethyl [C3]	0	1	1208.52		Q92598	[K].NAVEEYVYEFR.[D]		0	1	1418.66		P14866
P60174	[R].IIYGGSVTGATCK.[E]	1xCarbamidomethyl [C12]	0	1	1326.67		O14776	[K].LFNEHIEALTK.[K]		0	1	1314.71		P02768	[R].LVRPEVDVMCTAFHDNEETFLK.[K]	1xCarbamidomethyl [C10]; 1xOxidation [M9]	0	1	2666.26		Q9NR30	[K].LSVACFYGGTPYGGQFER.[M]	1xCarbamidomethyl [C5]	0	1	2008.92		Q15393	[R].NDLDDPER.[G]		0	2	973.422		P21980	[R].MDLLPLHMGLHK.[L]		0	1	1404.75		O95757	[K].NAVEEYVYDFR.[D]		0	1	1404.64		Q13242
P62495	[K].ILYLTPEQEK.[D]		0	1	1233.67		Q9UHI6	[R].LFILDEADK.[L]		0	2	1063.57		Q08211	[R].LSMSQLNEK.[E]		0	1	1049.53		P00505	[R].ISVAGVTSSNVGYLAHAIHQVTK.[-]		0	1	2352.27		P19338	[K].NDLAVVDVR.[I]		0	1	1000.54		Q13310; P11940	[K].ITGMLLEIDNSELLHMLESPESLR.[S]		0	5	2740.39		P18621	[K].NAESNAELK.[G]		0	2	975.474		Q08170
P62495	[K].ILYLTPEQEKDK.[S]		1	2	1476.79		P38159; Q96E39	[K].LFIGGLNTETNEK.[A]		0	2	1435.74		O14776	[R].LSMWDRPDDLIGR.[A]		0	1	1573.78		P51610	[R].ISVATGALEAAQGSK.[S]		0	1	1402.75		Q4VC31	[K].NCIAQTSAVVK.[N]	1xCarbamidomethyl [C2]	0	1	1190.62		P52788	[R].IYPHGLVLLDLQSYDGDAQGK.[E]		0	2	2302.17		O60610	[R].NAGAFGFNISFLCK.[L]	1xCarbamidomethyl [C13]	0	1	1545.75		Q13247
P50750	[K].LLVLDPAQR.[I]		0	1	1024.61		O15372	[K].LFKPPQPPAR.[M]		0	4	1150.67		Q9H2P0	[K].ISNDNPEEHVLK.[V]		0	1	1394.69		P58107	[R].LSVEEAVAAGVVGGEIQEK.[L]		0	1	1884.99		Q13868	[R].NCIISLVTQR.[M]	1xCarbamidomethyl [C2]	0	2	1203.65		Q9ULC4	[K].LYPAAVDTIVAIMAEGK.[Q]		0	5	1761.95		P27695	[K].NAGFTPQER.[Q]		0	1	1019.49		P34932; Q92598
P33176	[K].LITDLQDQNQK.[M]		0	1	1315.69		O15371	[R].IFHTVTTTDDPVIR.[K]		0	1	1614.85		P11413	[R].LSNHISSLFR.[E]		0	2	1173.64		O60610	[K].LSVEEFFMDLHNFR.[N]		0	2	1783.85		P11908	[K].NCIIVSPDAGGAK.[R]	1xCarbamidomethyl [C2]	0	1	1301.65		Q13257	[K].LVVVISNIESGEVLER.[W]		0	1	1755.99		Q9BU89	[R].NAGGEEAALALAEGLHCGSALFR.[H]	1xCarbamidomethyl [C17]	0	1	2314.12		Q5QJE6
Q13247; Q08170; Q13243	[R].LIVENLSSR.[CV]		0	2	1030.59		P40926	[K].IFGVTTLDIVR.[A]		0	1	1233.72		O14737	[R].LSNLALVKPEK.[T]		0	1	1211.74		P49321	[K].LSVEESEAAGDGVDTK.[V]		0	1	1606.74		P61247	[K].NCLTNFHGMDLTR.[D]	1xCarbamidomethyl [C2]	0	2	1578.72		Q14692	[K].LVYAPLSGVGGVLYDK.[D]		0	1	1650.91		O43175	[K].NAGNCLSPAVIVGLLK.[E]	1xCarbamidomethyl [C5]	0	1	1625.9		Q04637
O00148; Q13838	[R].ILVATNLFGR.[G]		0	2	1103.66		P02786	[K].LFGNMEGDCPSDWK.[T]	1xCarbamidomethyl [C9]	0	1	1655.68		P62701	[R].LSNIFVIGK.[G]		0	2	990.598		Q15024	[R].LSVENVPCIVTLCK.[I]	2xCarbamidomethyl [C8; C13]	0	1	1631.85		P62241	[K].NCIVLIDSTPYR.[Q]	1xCarbamidomethyl [C2]	0	1	1450.74		Q99798	[K].IVYGHLDDPASQEIER.[G]		0	1	1841.9		P10809	[K].NAGVEGSLIVEK.[I]		0	1	1215.66		Q12769
P40227	[R].IITEGFEAAK.[E]		0	2	1078.58		Q92688	[R].IFGGLDMLAEK.[L]		0	2	1193.62		O43707	[R].ISNRPAFMPSEGK.[M]		0	4	1433.72		P32929	[R].LSVGLEDEEDLLEDLDQALK.[A]		0	1	2244.11		Q04917	[K].NCNDFQYESK.[V]	1xCarbamidomethyl [C2]	0	2	1304.52		O00764	[R].LVYVCDPVLGDK.[W]	1xCarbamidomethyl [C5]	0	1	1377.71		P09661	[K].NAIANASTLAEVER.[L]		0	1	1458.75		Q7L014
Q07020	[K].ILTFDQLALDSPK.[G]		0	1	1460.8		Q9UHB9	[R].LFESMLSECR.[D]	1xCarbamidomethyl [C9]	0	1	1271.58		O14545	[K].LSNSDSQDIQGR.[N]		0	1	1319.62		Q5JTH9	[R].LSVLDLVVALAPCADEAAISK.[L]	1xCarbamidomethyl [C13]	0	3	2155.17		Q13838	[K].NCPHIVVGTPGR.[I]	1xCarbamidomethyl [C2]	0	5	1306.67		P61086	[R].LWAHVYAGAPVSSPEYTK.[K]		0	1	1975.99		Q9UJX3	[R].NALANQSDCVLHR.[I]	1xCarbamidomethyl [C9]	0	1	1497.72		Q92841
Q9BQG0	[R].LITGLGVGR.[E]		0	1	885.552		P28340	[R].IFEPILGEGR.[A]		0	1	1130.62		Q09666	[K].ISMPDVDLHLK.[G]	1xOxidation [M3]	0	2	1283.67		P62495	[R].LSVLGAITSVQQR.[L]		0	1	1371.8		O00148	[K].NCPHVVVGTPGR.[I]	1xCarbamidomethyl [C2]	0	3	1292.65		Q12788	[K].LWALPQCQLLGVFSGHR.[R]	1xCarbamidomethyl [C7]	0	1	1982.04		P40227	[K].NAIDDGCVVPGAGAVEVAMAEALIK.[H]	1xCarbamidomethyl [C7]	0	2	2470.23		P17844
Q96PU8	[R].IITGPAPVLPPAALR.[T]		0	1	1485.92		P63151	[K].LFEEPEDPSNR.[S]		0	1	1332.61		Q9Y3T9	[K].LSNVNLQEK.[A]		0	1	1044.57		P38117	[K].LSVISVEDPPQR.[T]		0	1	1339.72		P10589	[R].NCPIDQHHR.[N]	1xCarbamidomethyl [C2]	0	1	1176.53		Q12788	[K].LWALQDFSCLK.[T]	1xCarbamidomethyl [C9]	0	1	1380.7		P0DMV9	[K].NALESYAFNMK.[S]		0	1	1287.6		Q86XP3
Q9UI30	[K].LLTHNLLSSHVR.[G]		0	1	1389.8		Q13347	[K].LFDSTTLEHQK.[T]		0	2	1318.66		Q8N1F7	[R].LSPATENK.[L]		0	1	859.452		P07339	[R].ISVNNVLPVFDNLMQQK.[L]		0	3	1959.04		Q9Y5J1	[K].NCQHANAERPTVAR.[I]	1xCarbamidomethyl [C2]	0	3	1623.78		P13639	[K].IWCFGPDGTGPNILTDITK.[G]	1xCarbamidomethyl [C3]	0	4	2105.04		P0DMV9	[K].NALESYAFNMK.[S]	1xOxidation [M10]	0	1	1303.6		P07237
Q15366	[R].IITLAGPTNAIFK.[A]		0	4	1358.8		P35658	[R].IFDSPEELPK.[E]		0	1	1174.6		P49327	[K].LSPDAIPGK.[W]		0	1	897.504		Q9Y4E8	[K].ISVTFDPFCYLTLPLPMK.[K]	1xCarbamidomethyl [C9]	0	2	2142.1		P61981	[K].NCSETQYESK.[V]	1xCarbamidomethyl [C2]	0	1	1245.51		Q9Y3F4	[R].LWDHATMTEVK.[S]		0	1	1330.65		Q8N1G4	[R].NALGPGLSPELGPLPALR.[V]		0	2	1772.01		P53618
Q16401	[K].ILTLSQIGR.[I]		0	1	1000.61		P20042	[K].IFDIDEAEEGVK.[D]		0	1	1364.66		P02647	[K].LSPLGEEMR.[D]	1xOxidation [M8]	0	2	1047.51		P07437	[R].ISVYYNEATGGK.[Y]		0	1	1301.64		P60891	[R].NCTIVSPDAGGAK.[R]	1xCarbamidomethyl [C2]	0	1	1289.62		Q13610	[K].IWDILGDRPSLVHSR.[D]		0	1	1763.96		O75643	[R].NALLQLTDSQIADVAR.[F]		0	2	1727.93		P22234
Q15365	[R].IITLTGPTNAIFK.[A]		0	2	1388.81		Q02543	[R].IFAPNHVVAK.[S]		0	1	1095.63		Q13263	[K].LSPPYSSPQEFAQDVGR.[M]		0	1	1877.9		P54105	[R].LSWLDGSGLGFSLEYPTISLHALSR.[D]		0	3	2719.41		P23193	[K].NCTYTQVQTR.[S]	1xCarbamidomethyl [C2]	0	1	1270.58		Q6RFH5	[K].IWDLQGSEEPVFR.[A]		0	1	1575.78		Q00013	[K].NALLSQNPEK.[F]		0	1	1113.59		P12259
P62851	[K].LITPAVVSER.[L]		0	2	1084.64		Q09161	[R].IFANTESYLK.[R]		0	1	1185.62		P30626	[R].LSPQAVNSIAK.[R]		0	1	1127.64		Q6P2E9	[K].LSYLEEAVMHLDHSDPITR.[D]		0	1	2226.09		P49720	[K].NCVAIAADR.[R]	1xCarbamidomethyl [C2]	0	1	989.483		P63244	[R].LWDLTTGTTTR.[R]		0	1	1264.65		Q9GZT3	[R].NALQQENHIIDGVK.[V]		0	1	1578.82		Q15393
P82650	[K].ILTPIIFK.[E]		0	1	944.618		P07954	[R].IEYDTFGELK.[V]		0	1	1214.59		P02545	[R].LSPSPTSQR.[S]		0	3	972.511		Q13492	[R].ITAAQHSVTGSAVSK.[T]		0	1	1456.78		Q1KMD3	[K].NCVVELNFGQK.[E]	1xCarbamidomethyl [C2]	0	1	1307.64		P54577	[R].LVVVLCNLKPQK.[M]	1xCarbamidomethyl [C6]	0	1	1410.85		P31930	[R].NALVSHLDGTTPVCEDIGR.[S]	1xCarbamidomethyl [C14]	0	1	2054		P11940
Q9HC38	[K].ILTPLVSLDTPGK.[A]		0	1	1353.8		P07437; P68371	[R].IMNTFSVVPSPK.[V]		0	3	1319.7		O14744	[K].LSPWIRPDSK.[V]		0	2	1198.66		Q8WZA0	[K].LTADDEAFLSANAGAILSQFEK.[V]		0	2	2311.15		P14854	[R].NCWQNYLDFHR.[C]	1xCarbamidomethyl [C2]	0	2	1552.68		Q15269	[R].LWDMFDSWR.[T]		0	2	1255.56		P55036	[R].NAMGSLASQATK.[D]		0	1	1178.58		P11940
O60264	[K].LLTQGFTNWNK.[R]		0	1	1321.69		Q9GZZ1	[R].IEPADAHVLQK.[N]		0	1	1220.66		P34932	[R].LSQECEK.[L]	1xCarbamidomethyl [C5]	0	4	893.403		Q8IWX8	[R].ITADGAHFELR.[L]		0	1	1229.63		P49748	[K].NDALEMVEETTWQGLK.[E]		0	1	1863.88		Q8IWA0	[K].LWDYIDGILIK.[T]		0	1	1348.75		P55072	[K].NAPAIIFIDELDAIAPK.[R]		0	8	1810.99		P62424
Q9Y266	[K].LITQTFSHHNQLAQK.[T]		0	3	1765.93		Q9H074	[R].IENVVLDANCSR.[D]	1xCarbamidomethyl [C10]	0	1	1389.68		Q9HB71	[K].ISNYGWDQSDK.[F]		0	2	1312.58		P09661	[K].LTAELIEQAAQYTNAVR.[D]		0	3	1890.99		Q99798	[R].NDANPETHAFVTSPEIVTALAIAGTLK.[F]		0	2	2780.45		P14314	[K].LWEEQLAAAK.[A]		0	1	1158.62		Q9Y4W6	[K].NAPCILFIDEIDAVGR.[K]	1xCarbamidomethyl [C4]	0	1	1802.91		Q96FJ2; P63167
Q08J23	[R].IITVSMEDVK.[I]		0	1	1134.61		O60664	[K].LEENLPILQQPTEK.[V]		0	2	1651.89		P04040	[R].LSQEDPDYGIR.[D]		0	1	1292.61		P60900	[K].ITENIGCVMTGMTADSR.[S]	1xCarbamidomethyl [C7]	0	1	1855.83		Q04726	[R].NDAPTPGTSTTPGLR.[S]		0	1	1484.73		Q12904	[K].IWEQIQPDLHTNDECVATYK.[G]	1xCarbamidomethyl [C15]	0	1	2460.15		Q92616	[K].NAPNDASYDAVR.[Q]		0	1	1292.59		P21281
O95782	[R].ILVAGDSMDSVK.[Q]		0	1	1234.63		P43243	[K].IEELDQENEAALENGIK.[N]		0	1	1914.93		Q09666	[K].ISMPDVDLHLK.[G]		0	1	1267.67		Q9BRF8	[R].LTEQAVQAINK.[L]		0	1	1214.67		Q9H2U2	[R].NDEYENLFNMIVEIPR.[W]		0	2	1995.95		Q96J01	[K].LWEVQCESPTFTVAWHPK.[R]	1xCarbamidomethyl [C6]	0	1	2215.06		Q99615	[K].NAQAQQEFK.[N]		0	1	1063.52		Q1KMD3
Q6P2Q9	[R].LIVDHNIADYMTAK.[N]		0	2	1603.81		P08559	[R].LEEGPPVTTVLTR.[E]		0	1	1411.78		P49327	[R].LSIPTYGLQCTR.[A]	1xCarbamidomethyl [C10]	0	1	1408.73		Q96A49	[K].ITESVAETAQTIK.[K]		0	1	1390.74		Q99459	[K].NDFEIVLPENAEK.[E]		0	1	1517.75		Q15029	[R].LWGDIYFNPK.[T]		0	2	1252.64		P43490	[K].NAQLNIELEAAHH.[-]		0	1	1459.73		Q00839
O60841	[K].ILPQYIFNSR.[D]		0	1	1250.69		O00161	[R].IEEGLDQINK.[D]		0	1	1158.6		O00567	[R].LSFYETGEIPR.[K]		0	1	1311.66		Q86VP6	[K].LTLIDPETLLPR.[L]		0	2	1380.81		P05771	[R].NDFMGSLSFGISELQK.[A]		0	1	1772.85		Q9UNX4	[K].IWGLDFGDCHK.[S]	1xCarbamidomethyl [C9]	0	3	1347.62		Q16658	[K].NASCYFDIEWR.[D]	1xCarbamidomethyl [C4]	0	1	1460.63		Q14683
P39687	[K].LLPQLTYLDGYDRDDK.[E]		1	1	1924.97		O43847	[K].IEEFLSSFEEK.[I]		0	1	1357.65		Q6RFH5	[K].LSGLEQPQGALQTR.[R]		0	1	1497.8		Q96ST2	[K].LTLLPAVVMHLK.[K]		0	1	1334.82		P63241	[R].NDFQLIGIQDGYLSLLQDSGEVR.[E]		0	2	2580.29		Q9NS69	[R].LWGLTEMFPER.[V]		0	2	1378.68		P35520	[R].NASNPLAHYDTTADEILQQCDGK.[L]	1xCarbamidomethyl [C20]	0	1	2561.16		Q08211
P39687; Q92688	[K].LLPQLTYLDGYDR.[DE]		0	1	1566.82		P22307	[K].LEEEGEQFVK.[K]		0	1	1207.58		P62805	[R].ISGLIYEETR.[G]		0	1	1180.62		Q9H4A6	[R].LTLMEEVLLLGLK.[D]		0	1	1471.88		P63208	[K].NDFTEEEEAQVR.[K]		0	1	1466.64		P60709; P68032	[K].IWHHTFYNELR.[V]		0	5	1515.75		Q9UBU9	[R].NASSEEIQR.[A]		0	1	1033.49		O43776
O43670	[K].LIHPDEDISLEER.[R]		0	1	1565.78		O94906	[K].LEEANGNTQMVEK.[I]		0	1	1462.68		O43707	[K].LSGSNPYTTVTPQIINSK.[W]		0	1	1920.01		P21796; Q9Y277	[K].LTLSALIDGK.[N]		0	2	1030.61		P28331	[R].NDGAAILAAVSSIAQK.[I]		0	1	1528.83		Q8NI36	[R].IWIFDGPTGEGR.[L]		0	1	1347.67		Q96QC0	[K].NASTVVVSDK.[Y]		0	2	1019.54		P49915
Q6P2Q9	[K].IIHTSVWAGQK.[R]		0	1	1239.68		P54920	[K].IEEACEIYAR.[A]	1xCarbamidomethyl [C5]	0	1	1253.58		P62314	[K].LSHETVTIELK.[N]		0	1	1269.7		O00425	[K].ITISPLQELTLYNPER.[T]		0	2	1887.02		Q9Y5Q8	[R].NDGAENSCTER.[D]	1xCarbamidomethyl [C8]	0	2	1252.49		Q9NT62	[R].LWLFGYDEQR.[Q]		0	2	1326.65		Q9UKX7	[K].NATMPVTMLIR.[V]		0	1	1246.66		P22314
P08670	[K].ILLAELEQLK.[G]		0	2	1169.71		P62263	[R].IEDVTPIPSDSTR.[R]		0	1	1429.72		Q9BXP5	[R].ISHGEVLEWQK.[T]		0	1	1325.68		Q9NZI8	[K].ITISSLQDLTLYNPER.[T]		0	3	1862.99		O60763	[R].NDGVLLLQALTR.[S]		0	1	1312.76		Q96T88	[K].LWNEVLASLK.[D]		0	1	1172.67		Q9H0U4	[K].NATNVEQAFMTMAAEIK.[K]		0	1	1868.89		Q8TDN6
O15160	[R].ILLAEVPTMAVEK.[V]		0	1	1413.8		P08238	[K].IEDVGSDEEDDSGKDK.[K]		1	2	1737.73		P49736	[R].ISHLPLVEELR.[S]		0	2	1305.75		Q15393	[R].LTISSPLEAHK.[A]		0	2	1195.67		P51665	[K].NDIAINELMK.[R]		0	2	1160.6		P63244	[K].LWNTLGVCK.[Y]	1xCarbamidomethyl [C8]	0	1	1090.57		P62820	[K].NATNVEQSFMTMAAEIK.[K]		0	2	1884.88		P26599
P34897	[R].LIIAGTSAYAR.[L]		0	1	1135.65		Q9Y2L1	[K].IEDTVFHVFDK.[V]		0	1	1349.67		P30101	[K].LSKDPNIVIAK.[M]		1	1	1197.72		P52566	[R].LTLVCESAPGPITMDLTGDLEALK.[K]	1xCarbamidomethyl [C5]	0	1	2544.29		Q7KZF4	[R].NDIASHPPVEGSYAPR.[R]		0	1	1709.82		O75533	[K].IWDPTPSHTPAGAATPGR.[G]		0	2	1831.91		Q9NZ63	[K].NAEDCLYELPENIR.[V]	1xCarbamidomethyl [C5]	0	1	1735.8		P42285
P78371	[K].ILIANTGMDTDK.[I]		0	1	1291.66		P34932	[K].LEDTENWLYEDGEDQPK.[Q]		0	1	2080.9		Q09666	[K].ISMPDIDLNLK.[G]	1xOxidation [M3]	0	4	1274.67		Q9NVA2	[K].LTIVDTVGFGDQINK.[D]		0	1	1619.86		O14964	[K].NCGQTVHDEVANK.[Q]	1xCarbamidomethyl [C2]	0	1	1471.66		Q9HCS7	[R].IWPLYLR.[F]		0	1	960.567		Q9HB71	[K].IYITLTGVHQVPTENVQVHFTER.[S]		0	2	2681.4		P37802
P78371	[K].ILIANTGMDTDK.[I]	1xOxidation [M8]	0	1	1307.65		O43776	[R].LEDLVCDVVDR.[I]	1xCarbamidomethyl [C6]	0	1	1332.65		O43242	[R].ISLADIAQK.[L]		0	1	958.557		O75955	[K].ITLVSSGSGTMGAAK.[V]		0	1	1379.72		P17480	[R].MWNDLSEK.[K]		0	1	1022.46		P10599	[K].LVVVDFSATWCGPCK.[M]	2xCarbamidomethyl [C11; C14]	0	2	1738.83		P55072	[K].MTNGFSGADLTEICQR.[A]	1xCarbamidomethyl [C14]	0	1	1799.81		Q14690
Q6IN84	[R].LLLDDLVPTSR.[L]		0	2	1241.71		Q96GU1	[K].IEDAPGDGPDVR.[E]		0	2	1240.58		P27708	[R].LSLDDLLQR.[L]		0	1	1072.6		P40926	[R].LTLYDIAHTPGVAADLSHIETK.[A]		0	4	2365.24		P08621	[K].MWDPHNDPNAQGDAFK.[T]		0	1	1842.79		Q5T4S7	[R].LVVSSLEALESCFAVGPIIEK.[E]	1xCarbamidomethyl [C12]	0	1	2261.21		P23434	[K].MTLSNPSELDELMSEEAYEK.[Y]		0	1	2316.03		P43246
P49591	[R].LLIDEAILK.[C]		0	2	1027.64		Q969Q0; P83881	[R].LECVEPNCR.[S]	2xCarbamidomethyl [C3; C8]	0	1	1176.51		P37235	[K].LSLEEFIR.[G]		0	2	1006.56		Q09161	[K].LTIYTTLVGLLNAR.[N]		0	3	1547.92		P78406	[K].MWDLSSNQAIQIAQHDAPVK.[T]		0	1	2252.11		O43707	[K].LVSIGAEEIVDGNAK.[M]		0	1	1514.81		P00403	[R].MMITSQDVLHSWAVPTLGLK.[T]		0	1	2227.16		P04040
P61978	[K].IILDLISESPIK.[G]		0	2	1340.8		Q01518	[R].LEAVSHTSDMHR.[G]		0	3	1382.65		Q13435	[R].ISLGMPVGPNAHK.[V]		0	3	1320.71		P49792	[R].ITMELFSNIVPR.[T]		0	3	1419.77		Q9ULC4	[K].MSAEDIEK.[V]		0	1	922.419		O00231	[R].LVSLYFDTK.[R]		0	1	1085.59		P00403	[R].MMITSQDVLHSWAVPTLGLK.[T]	1xOxidation [M]	0	2	2243.16		P34932
P49792	[R].LLLDIPLQTPHK.[L]		0	3	1387.83		P52292	[K].IEALQNHENESVYK.[A]		0	2	1673.81		Q15645	[K].LSLLLNDISR.[K]		0	1	1143.67		Q12849	[R].ITMEYSSSGK.[A]		0	1	1102.51		P18206	[K].MSAEINEIIR.[V]		0	1	1175.61		P55072	[R].IVSQLLTLMDGLK.[Q]		0	4	1430.83		P12236; P05141	[R].MMMQSGR.[K]	1xOxidation [M]	0	7	856.347		Q9NV56
Q9NUQ8	[K].LLLGDLAPVR.[G]		0	1	1066.66		Q9UHB9	[K].LEALITQTR.[A]		0	1	1044.6		P30041	[K].LSILYPATTGR.[N]		0	3	1191.67		P55884	[K].ITNDFYPEEDGK.[T]		0	1	1427.63		P23381	[K].MSASDPNSSIFLTDTAK.[Q]		0	1	1784.84		Q8IX12	[R].IVSQPQPAR.[R]		0	2	995.563		Q99497	[K].MMNGGHYTYSENR.[V]		0	2	1559.64		P54725
Q6P2Q9	[K].LLILALER.[L]		0	1	940.619		Q86TP1	[K].LEALFPDLPK.[R]		0	1	1142.65		P41240	[K].LSLMPWFHGK.[I]		0	1	1215.63		P63010	[K].LTNGIWILAELR.[I]		0	1	1398.81		Q13885; P68371	[K].MSATFIGNSTAIQELFK.[R]		0	2	1857.94		P49368	[R].IVSRPEELREDDVGTGAGLLEIK.[K]		1	2	2496.33		Q99497	[K].MMNGGHYTYSENR.[V]	1xOxidation [M]	0	3	1575.63		P54727
P61026; P62820; P61006; Q9H0U4; Q15286	[KR].LLIIGDSGVGK.[TS]		0	6	1071.64		O76003	[K].LEAEGVPEVSEK.[Y]		0	1	1286.65		P14625	[R].LSLNIDPDAK.[V]		0	1	1085.58		O75822	[K].ITNSLTVLCSEK.[Q]	1xCarbamidomethyl [C9]	0	1	1364.71		Q13885; P68371	[K].MSATFIGNSTAIQELFK.[R]	1xOxidation [M1]	0	1	1873.94		O95782	[R].IVSSASTDLQDYTYYFVPAPWLSVK.[L]		0	1	2850.42		Q8IYB3	[K].MMQINLTGFLNGK.[N]		0	1	1466.75		Q15424
P40616	[R].ILILGLDGAGK.[T]		0	2	1069.66		Q08379	[R].LEAATQQNQQLR.[A]		0	1	1399.73		Q9H8Y8	[K].ISLPGQMAGTPITPLK.[D]		0	1	1623.91		P26640	[K].ITPAHDQNDYEVGQR.[H]		0	1	1742.81		P43246	[K].MSAVDGQR.[Q]		0	1	863.404		Q9Y266	[R].LVSSDPEINTK.[K]		0	2	1202.63		Q96ST2	[K].MNEAAEEDR.[Q]		0	1	1064.43		O43674
Q9UG63	[R].ILHGLGFTPAMQR.[K]		0	1	1440.78		P38919	[K].LDYGQHVVAGTPGR.[V]		0	1	1469.75		P36915	[R].LSLCFHPPGYSEQK.[G]	1xCarbamidomethyl [C4]	0	1	1662.79		P62241	[K].LTPEEEEILNK.[K]		0	1	1314.68		P21333	[K].MSCMDNK.[D]	1xCarbamidomethyl [C3]	0	2	885.326		P08238	[R].LVSSPCCIVTSTYGWTANMER.[I]	2xCarbamidomethyl [C6; C7]	0	3	2432.1		Q13263	[R].MNEAFGDTK.[F]		0	2	1012.44		Q9BXJ9
Q08752	[K].ILLITEDLK.[N]		0	2	1057.65		P50502	[K].LDYDEDASAMLK.[E]		0	1	1370.61		P12270	[R].LSQELEYLTEDVK.[R]		0	1	1566.79		P62241	[K].LTPEEEEILNKK.[R]		1	1	1442.77		Q15833	[K].MSDILAEGITIVEDINK.[R]		0	1	1860.96		Q9GZS3	[K].IVSVGDDQEIHIYDCPI.[-]	1xCarbamidomethyl [C15]	0	1	1972.93		Q13263	[R].MNEAFGDTK.[F]	1xOxidation [M1]	0	1	1028.44		Q9NWH9
P08754	[K].IIHEDGYSEDECK.[Q]	1xCarbamidomethyl [C12]	0	1	1594.67		Q8TAQ2	[R].IEESGNDEAR.[V]		0	1	1119.49		Q96QK1	[R].LSQLEGVNVER.[Y]		0	1	1243.66		P43243	[K].ITPENLPQILLQLK.[R]		0	4	1619.97		Q9Y314	[R].MSDLTPVHFTPLDSSVDR.[V]		0	2	2016.97		Q13451	[K].IVSWLEMEYGLSEK.[E]		0	1	1683.83		Q9BT78	[R].MNGFIDQIDGIVHFETR.[E]		0	1	1991.96		O75934
Q9UDY4	[R].IIGYGLPFPK.[N]		0	2	1104.65		Q9NQW7	[R].IENVVLVVPVK.[T]		0	2	1208.76		P09972	[R].LSQIGVENTEENR.[R]		0	2	1488.73		Q99436	[K].ITPLEIEVLEETVQTMDTS.[-]		0	2	2148.06		Q8WWY3	[R].MSFIAPNLSIIIGASTAAK.[I]		0	1	1905.05		Q02790	[K].IVSWLEYESSFSNEEAQK.[A]		0	2	2146		Q13310; P11940	[K].MNGMLLNDR.[K]		0	1	1063.5		Q9Y333
P00568	[K].IIFVVGGPGSGK.[G]		0	1	1130.66		P36578	[R].IEEVPELPLVVEDK.[V]		0	1	1608.87		Q5H9R7	[K].LSTSQDAACK.[D]	1xCarbamidomethyl [C9]	0	1	1080.5		P41091	[K].LTPLSHEVISR.[Q]		0	1	1251.71		Q07021	[K].MSGGWELELNGTEAK.[L]		0	2	1621.75		Q9BWD1	[R].IVSWSQVGVEPSIMGIGPIPAIK.[Q]		0	1	2378.32		Q13310; P11940	[K].MNGMLLNDR.[K]	1xOxidation [M1]	0	1	1079.5		P78406
Q9BQG0	[R].LLGAALPLLTK.[E]		0	3	1109.73		P52434	[R].IEGDETSTEAATR.[L]		0	1	1379.63		P37108	[K].ISTVVSSK.[E]		0	3	820.477		P19623	[K].LTLHVGDGFEFMK.[Q]		0	2	1493.75		P05023	[K].MSINAEEVVVGDLVEVK.[G]		0	1	1830.95		P49903	[K].LVVTQEDVELAYQEAMMNMAR.[L]		0	1	2441.15		Q13200	[R].MNLASSFVNGFVNAAFGQDK.[L]		0	3	2117.01		P08621
P02549	[K].LIGDDHYDSENIK.[A]		0	1	1518.71		O43447	[K].IENVPTGPNNKPK.[L]		0	1	1407.76		P49321	[K].LSVEESEAAGDGVDTK.[V]		0	1	1606.74		O00148; Q13838	[K].LTLHGLQQYYVK.[L]		0	2	1462.81		Q15020	[K].MSNADFAK.[L]		0	1	883.398		P24666	[K].LVTDQNISENWR.[V]		0	1	1474.73		O75347	[R].MMIPDCQR.[R]	1xCarbamidomethyl [C6]	0	2	1050.45		P43490
Q9Y376	[K].LLGELILDR.[H]		0	2	1041.63		Q9Y5A9	[R].LENNENKPVTNSR.[D]		0	1	1514.76		P62495	[R].LSVLGAITSVQQR.[L]		0	1	1371.8		P12270	[R].LTIHAPPQELGPPVQR.[I]		0	3	1752.98		P32969	[R].MRPGVACSVSQAQK.[D]	1xCarbamidomethyl [C7]	0	3	1518.75		Q8IUI8	[R].LVTLLQEVDTIEQETIKPLDDCQK.[L]	1xCarbamidomethyl [C22]	0	1	2828.46		Q9UQE7	[K].MNLPGEVTFLPLNK.[L]		0	1	1572.85		Q6P3X3
P37837	[K].LLGELLQDNAK.[L]		0	2	1213.68		Q7Z739	[R].LENNDNKPVTNSR.[D]		0	1	1500.74		Q9NTJ3	[K].LSVLIHNSDEHK.[D]		0	1	1391.73		Q15393	[K].ITLETDEDMVTEIR.[L]		0	1	1664.8		Q08752	[K].MSNWQGAIDSCLEALELDPSNTK.[A]	1xCarbamidomethyl [C11]	0	1	2579.18		Q96AG4	[K].LVTLPVSFAQLK.[N]		0	1	1315.8		Q15050	[K].MNSGPPGLGGK.[R]		0	2	1014.5		P61289
O00161	[R].ILGLAIESQDAGIK.[T]		0	1	1427.81		P61086	[K].IENLCAMGFDR.[N]	1xCarbamidomethyl [C5]	0	2	1325.6		P38117	[K].LSVISVEDPPQR.[T]		0	1	1339.72		O43776	[R].LTESVDVLMPNVGEIVGGSMR.[I]		0	2	2203.11		Q9HC07	[K].MSPDEGQEELEEVQAELK.[K]		0	1	2060.93		P51692; P42229	[R].LVTQDTENELK.[K]		0	1	1289.66		Q12931	[R].MNTLQAIWMMDPK.[D]		0	2	1578.75		P78527
Q9NZJ9	[R].LLGIFENQDR.[K]		0	1	1204.63		Q15102	[R].LENGELEHIRPK.[I]		0	1	1434.77		P10515	[K].ISVNDFIIK.[A]		0	2	1048.6		Q9Y5J7	[K].LTETCFLDCVK.[D]	2xCarbamidomethyl [C5; C9]	0	1	1385.64		Q9Y305	[K].MSPLSIVTALVDK.[I]		0	2	1373.77		P07900	[R].LVTSPCCIVTSTYGWTANMER.[I]	2xCarbamidomethyl [C6; C7]	0	5	2446.12		P02100	[K].MNVEEAGGEALGR.[L]		0	1	1332.62		P31323
P54709	[R].IIGLKPEGVPR.[I]		0	1	1178.73		P46060	[R].LENDGATALAEAFR.[V]		0	1	1477.73		O14561	[K].LSVNSHFMK.[D]		0	1	1062.54		Q9H307	[K].LTEVPVEPVLTVHPESK.[S]		0	1	1874.03		O00567	[K].MSQVAPSLSALIGEAVGAR.[L]		0	2	1856.99		Q9H2P9	[K].LVVADREEVEQEADNILK.[D]		1	1	2070.07		P78316	[K].MNVEEDVQEEQSK.[E]		0	1	1564.68		P04083
P26641	[R].ILGLLDAYLK.[T]		0	1	1118.68		P13796	[K].IENCNYAVELGK.[NH]	1xCarbamidomethyl [C4]	0	2	1409.67		A6NHR9	[K].LSTSGNRPPANAETFSCNK.[I]	1xCarbamidomethyl [C17]	0	1	2050.96		Q8IY81	[R].LTEVQDDKEEEEEENPLLVPLEEK.[A]		1	1	2854.37		O43617	[K].MSSELFTLTYGALVTQLCK.[D]	1xCarbamidomethyl [C18]	0	2	2162.09		Q6P2Q9	[K].LVVDSHVQYR.[L]		0	1	1215.65		P62244	[R].MNVLADALK.[S]		0	1	974.534		P04083
Q5T4S7	[R].ILGPAESDEFLAR.[V]		0	1	1417.73		P55072	[R].LEILQIHTK.[N]		0	2	1094.66		P07437	[R].ISVYYNEATGGK.[Y]		0	3	1301.64		Q9NVM9	[K].ITEYQHEAR.[T]		0	1	1146.55		P31939	[R].MSSFGDFVALSDVCDVPTAK.[I]	1xCarbamidomethyl [C14]	0	2	2145.98		Q01469	[K].LVVECVMNNVTCTR.[I]	2xCarbamidomethyl [C5; C12]	0	2	1694.8		O43776	[R].MNYSDAIVWLK.[E]		0	2	1339.67		P22314
P13861	[R].LLGPCMDIMK.[R]	1xCarbamidomethyl [C5]	0	1	1177.58		P24666	[K].IELLGSYDPQK.[Q]		0	1	1262.66		Q13492	[R].ITAAQHSVTGSAVSK.[T]		0	2	1456.78		P30626	[K].ITFDDYIACCVK.[L]	2xCarbamidomethyl [C9; C10]	0	1	1504.68		Q15424	[K].MSSPEDDSDTK.[R]		0	1	1211.47		O00170	[K].LVVEEYYEVLDHCSSILNK.[Y]	1xCarbamidomethyl [C13]	0	1	2310.13		Q9Y324	[R].MPDDYGAPR.[F]		0	1	1021.44		A0AVT1
P31323	[R].LLGPCMEIMK.[R]	1xCarbamidomethyl [C5]	0	3	1191.59		Q12904	[K].IEILAPPNGSVPGDR.[I]		0	1	1534.82		Q8IWX8	[R].ITADGAHFELR.[L]		0	2	1229.63		P21796	[K].LTFDSSFSPNTGK.[K]		0	2	1400.67		O43290	[K].MSSSDTPLGTVALLQEK.[Q]		0	1	1776.9		Q9BVI4	[K].LVVGGLLSPEEDQSLLLSQFR.[E]		0	3	2300.25		P37235	[K].MPEDESTPEK.[R]		0	2	1162.49		Q15029
P53597	[R].LIGPNCPGVINPGECK.[I]	2xCarbamidomethyl [C6; C15]	0	1	1724.85		Q9GZZ1	[R].IELGDVTPHNIK.[Q]		0	1	1335.73		Q15149	[R].LTAEDLFEAR.[I]		0	1	1164.59		P45880	[K].LTFDTTFSPNTGK.[K]		0	1	1428.7		P54577	[K].MSSSEEESK.[I]		0	3	1013.41		P61224	[K].LVVLGSGGVGK.[S]		0	1	985.604		Q14203	[R].MPGTDAPGIPAALAFGPQVSDTLLDCR.[K]	1xCarbamidomethyl [C26]	0	2	2770.35		P10768
Q07666	[K].ILGPQGNTIK.[R]		0	3	1040.61		O43447	[K].IELFADVVPK.[T]		0	2	1130.65		Q9Y224	[K].LTALDYHNPAGFNCK.[D]	1xCarbamidomethyl [C14]	0	1	1720.81		P31689	[K].ITFHGEGDQEPGLEPGDIIIVLDQK.[D]		0	1	2720.38		P26583; P09429	[K].MSSYAFFVQTCR.[E]	1xCarbamidomethyl [C11]	0	1	1496.67		P57721; Q15366	[R].LVVPASQCGSLIGK.[G]	1xCarbamidomethyl [C8]	0	1	1428.79		P28838	[R].MPLFEHYTR.[Q]		0	1	1193.58		P51610
Q08257	[K].ILGTAGTEEGQK.[I]		0	2	1203.62		Q00688	[R].LEIEPEWAYGK.[K]		0	1	1334.66		Q92621	[R].LTAPEDVFSK.[L]		0	1	1106.57		Q9NQG5	[K].LTFLYLANDVIQNSK.[R]		0	1	1738.94		P17980	[K].MSTEEIIQR.[T]		0	1	1106.55		Q15365	[R].LVVPATQCGSLIGK.[G]	1xCarbamidomethyl [C8]	0	1	1442.8		Q15061	[R].MPLHTIIPLLQELTK.[R]		0	3	1747.02		P78406
P49756	[R].LLHDLQIGEK.[K]		0	1	1165.66		Q15691	[K].LEHEYIQNFK.[I]		0	1	1320.66		P04183	[K].LTAVCMECFR.[E]	2xCarbamidomethyl [C5; C8]	0	2	1286.57		Q15185	[K].LTFSCLGGSDNFK.[H]	1xCarbamidomethyl [C5]	0	1	1445.67		P49674	[K].MSTPIEVLCK.[G]	1xCarbamidomethyl [C9]	0	1	1177.6		P80303	[R].LVTLEEFLK.[A]		0	2	1091.63		P09211	[-].MPPYTVVYFPVR.[G]		0	1	1468.77		O95793
Q14997	[R].LLINLLK.[K]		0	1	826.576		Q96I99	[R].LEGTNVQEAQK.[I]		0	1	1216.62		P51532	[R].LTCEEEEEK.[MI]	1xCarbamidomethyl [C3]	0	1	1166.49		P46087	[R].IQDIVGILR.[D]		0	1	1026.63		P78347	[R].MSVDAVEIETLR.[K]		0	1	1362.69		P21281	[R].IYPEEMIQTGISAIDGMNSIAR.[G]		0	1	2409.18		P18206	[R].MQEAMTQEVSDVFSDTTTPIK.[L]		0	2	2358.08		P23193
P52907	[R].LLLNNDNLLR.[E]		0	3	1197.69		Q15003	[K].LEGTEDLSDVLVR.[Q]		0	1	1445.75		P22626	[K].LTDCVVMR.[D]	1xCarbamidomethyl [C4]; 1xOxidation [M7]	0	3	1009.48		O60884	[R].ITFTGEADQAPGVEPGDIVLLLQEK.[E]		0	1	2640.38		Q2NL82	[K].MSVLNMVVR.[R]		0	2	1048.56		O43172	[K].LWSVPDCNLLHTLR.[G]	1xCarbamidomethyl [C7]	0	1	1723.89		Q14683	[K].MNQVEDEVFEEFCR.[E]	1xCarbamidomethyl [C13]	0	1	1831.76		O95793
P55060	[K].IIIPEIQK.[V]		0	2	953.603		O00541	[K].LEGQAQAEAK.[A]		0	2	1044.53		P49207	[R].LSYNTASNK.[T]		0	1	997.495		P49589	[R].LTGEEVNSCVEVLLEEAK.[D]	1xCarbamidomethyl [C9]	0	1	2019		P49588	[K].MSNYDTDLFVPYFEAIQK.[G]		0	2	2181.02		O43172	[K].IWTHPGWSPLK.[T]		0	1	1321.71		Q92945	[K].MMLDDIVSR.[G]		0	1	1079.52		Q5T4S7
P11142; P11021	[R].IINEPTAAAIAYGLDK.[KRG]		0	3	1659.9		Q99808	[K].LEGPGEQETK.[L]		0	2	1087.53		P02008	[K].ISTQADTIGTETLER.[L]		0	1	1634.82		Q13310; P11940	[K].ITGMLLEIDNSELLHMLESPESLR.[S]		0	4	2740.39		Q9BUJ2	[K].MRPFEGFQR.[K]		0	1	1167.57		P50454	[R].LYGPSSVSFADDFVR.[S]		0	2	1659.8		Q08J23	[R].MMGLEVLGEK.[K]		0	2	1106.56		Q9Y3B4
P0DMV9	[R].IINEPTAAAIAYGLDR.[RT]		0	2	1687.9		P46060	[R].LEGNTVGVEAAR.[V]		0	1	1215.63		P16157	[K].LSTPPPLAEEEGLASR.[I]		0	1	1666.86		Q13310; P11940	[K].ITGMLLEIDNSELLHMLESPESLR.[S]	1xOxidation [M16]	0	1	2756.38		Q9Y5S9	[R].MREDYDSVEQDGDEPGPQR.[S]		1	1	2222.93		Q99829	[R].LYGPTNFAPIINHVAR.[F]		0	1	1782.96		Q96KP4	[R].MMEVAAADVK.[Q]		0	1	1064.51		Q12906
O15397	[K].IINFAPSLLR.[I]		0	1	1143.69		P48444	[R].IEGLLAAFPK.[L]		0	2	1058.62		Q06210	[K].LSTDHIPILYR.[T]		0	1	1327.74		Q5JRX3	[K].LTHDDTGAR.[Y]		0	2	985.47		P34932	[K].MQVDQEEPHVEEQQQQTPAENK.[A]		0	1	2622.17		P11021	[K].LYGSAGPPPTGEEDTAEKDEL.[-]		1	1	2175.99		P06744	[K].MIPCDFLIPVQTQHPIR.[K]	1xCarbamidomethyl [C4]; 1xOxidation [M1]	0	1	2081.07		Q96FJ2
O43681	[R].LLNFPTIVER.[G]		0	2	1201.69		P62195	[R].LEGGSGGDSEVQR.[T]		0	1	1290.59		P09972	[R].LSQIGVENTEENRR.[L]		1	1	1644.83		P36954	[K].ITHEVDELTQIIADVSQDPTLPR.[T]		0	1	2590.34		Q14683	[K].MNQVEDEVFEEFCR.[E]	1xCarbamidomethyl [C13]	0	2	1831.76		P28838	[K].LYGSGDQEAWQK.[G]		0	1	1381.64		P23528	[K].MLPDKDCR.[Y]	1xCarbamidomethyl [C7]	1	1	1034.48		P63167
P46379	[R].LINLVGESLR.[L]		0	1	1113.66		Q06323	[K].LEGFHTQISK.[Y]		0	3	1159.61		Q9BZE4	[R].LSQILTDFPK.[L]		0	1	1161.65		O00541	[R].ITHQIVDRPGQQTSVIGR.[C]		0	1	2005.09		Q15050	[K].MNSGPPGLGGK.[R]		0	2	1014.5		P68036	[K].IYHPNIDEK.[G]		0	1	1128.57		P78344	[K].MLPEIDQNKDR.[M]		1	1	1358.67		O95782
Q9Y617	[K].IINNTENLVR.[E]		0	1	1185.66		Q00341	[R].IEGDPQGVQQAK.[R]		0	1	1269.64		Q9Y277	[K].LSQNNFALGYK.[A]		0	1	1254.65		Q14566	[R].LTHYDHVLIELTQAGLK.[G]		0	1	1951.06		Q12931	[R].MNTLQAIWMMDPK.[D]		0	1	1578.75		P61077	[KR].IYHPNINSNGSICLDILR.[S]	1xCarbamidomethyl [C13]	0	1	2099.07		P49247	[K].MIPGVVDTGLFINMAER.[V]		0	2	1862.95		Q9NZ63
O14818	[K].ILNPEEIEK.[Y]		0	2	1084.59		O60684; P52294	[K].IEFLQSHENQEIYQK.[A]		0	1	1905.93		P12004	[K].LSQTSNVDK.[E]		0	2	991.505		O00165	[K].ITKPDGIVEER.[R]		0	1	1256.68		P02100	[K].MNVEEAGGEALGR.[L]		0	1	1332.62		Q969X6	[K].IYKPLLFMDLLDER.[T]		0	1	1765.96		Q15287	[R].MLPPPPMWR.[R]		0	2	1124.57		Q9Y224
O75530	[R].IINPITMQCIK.[H]	1xCarbamidomethyl [C9]	0	1	1330.72		P07437; P68371	[R].IMNTFSVVPSPK.[V]	1xOxidation [M2]	0	2	1335.7		P14866	[K].ISRPGDSDDSR.[S]		0	9	1204.56		P35573	[R].LTLAELNQILYR.[C]		0	1	1446.83		P62244	[R].MNVLADALK.[S]		0	1	974.534		P30613	[R].IYIDDGLISLVVQK.[I]		0	1	1575.9		P78371	[R].MLPTIIADNAGYDSADLVAQLR.[A]		0	2	2347.2		P18621
Q16658	[K].LINRPIIVFR.[G]		0	3	1240.79		P06576	[R].IMNVIGEPIDER.[G]		0	1	1385.71		Q71RC2	[R].ISRPHPSTAESK.[A]		0	1	1309.69		Q6P2Q9	[R].LTLEDLEDSWDR.[G]		0	1	1491.7		P17980	[K].MNVSPDVNYEELAR.[C]		0	1	1636.76		O14980	[R].IYLDMLNVYK.[C]		0	2	1271.67		P78371	[R].MLPTIIADNAGYDSADLVAQLR.[A]	1xOxidation [M1]	0	4	2363.19		O14950
Q15061	[R].LLNVWQVR.[S]		0	2	1027.6		Q9NSD9	[R].IMQLLDVPPGEDK.[G]		0	1	1454.76		P29401	[K].ISSDLDGHPVPK.[Q]		0	3	1264.65		P49459	[K].LTIEFTEEYPNKPPTVR.[F]		0	1	2034.05		O43776	[R].MNYSDAIVWLK.[E]		0	1	1339.67		Q00610	[K].IYIDSNNNPER.[F]		0	1	1334.63		Q9Y3I0	[R].MLQADPNK.[V]		0	1	916.456		O60610
P62937	[R].IIPGFMCQGGDFTR.[H]	1xCarbamidomethyl [C7]	0	5	1598.75		Q96I99	[R].MAENLGFVGPLK.[S]		0	1	1275.68		P20700	[R].LSSEMNTSTVNSAR.[E]		0	1	1496.7		P52597	[K].ITGEAFVQFASQELAEK.[A]		0	3	1867.94		P37235	[K].MPEDESTPEK.[R]		0	1	1162.49		P49720	[R].LYIGLAGLATDVQTVAQR.[L]		0	4	1889.05		P84085	[K].MLQEDELR.[D]		0	1	1033.5		Q9BXJ9
P62937	[R].IIPGFMCQGGDFTR.[H]	1xCarbamidomethyl [C7]; 1xOxidation [M6]	0	1	1614.74		Q9HCD5	[K].MADEAILQER.[E]		0	1	1175.57		Q08J23	[K].LSSETYSQAK.[D]		0	1	1113.54		Q15393	[R].IVILEYQPSK.[N]		0	1	1189.68		P28838	[R].MPLFEHYTR.[Q]		0	2	1193.58		Q9NZI8	[K].LYIGNLNESVTPADLEK.[V]		0	1	1875.97		Q9BWJ5	[K].MLQPCGPPADKPEEN.[-]	1xCarbamidomethyl [C5]	0	1	1682.75		Q15437
Q9H4M9	[K].LLPLEEHYR.[F]		0	1	1169.63		Q9H8Y8	[K].LYVYNTDTDNCR.[E]	1xCarbamidomethyl [C11]	0	1	1533.66		Q9P2N5	[R].LSSGEDTTELR.[K]		0	1	1207.58		P56182	[K].LQDLAGGIFPEDEIPEK.[A]		0	1	1870.94		Q15061	[R].MPLHTIIPLLQELTK.[R]		0	3	1747.02		P26639	[R].IYGISFPDPK.[M]		0	2	1136.6		Q15154	[R].MLQQQEQLR.[A]		0	1	1173.6		P49773
Q9BTY7	[R].LLPLTQYPDSSVR.[R]		0	1	1488.81		P14868	[K].IYVISLAEPR.[L]		0	1	1160.67		P62241	[K].ISSLLEEQFQQGK.[L]		0	1	1506.78		P08670	[R].LQDEIQNMK.[E]	1xOxidation [M8]	0	1	1134.55		O60306	[K].MPNQIATLDFNDTFLSIEHLK.[A]		0	1	2447.23		O00425	[K].LYIGNLSENAAPSDLESIFK.[D]		0	1	2181.11		Q14204	[R].MLSAVSQQVQCIQEALR.[E]	1xCarbamidomethyl [C11]	0	1	1960.99		P07195
O43143	[K].IIPLYSTLPPQQQQR.[I]		0	1	1781.99		Q13242	[R].IYVGNLPTDVR.[E]		0	1	1246.68		P31949	[K].ISSPTETER.[C]		0	4	1019.5		P08195	[R].LLTSFLPAQLLR.[L]		0	2	1371.84		P09211	[-].MPPYTVVYFPVR.[G]		0	1	1468.77		P41252	[R].LYLINSPVVR.[A]		0	1	1173.7		P27635	[K].MLSCAGADR.[L]	1xCarbamidomethyl [C4]; 1xOxidation [M1]	0	1	996.424		Q9Y490
P02786	[K].LLNENSYVPR.[E]		0	1	1204.63		Q07955	[R].IYVGNLPPDIR.[T]		0	5	1256.7		Q99623	[K].ISSPTGSK.[D]		0	6	776.415		Q5T4S7	[K].LLTSLFQDLQVEALHK.[G]		0	1	1855.03		P18206	[R].MQEAMTQEVSDVFSDTTTPIK.[L]		0	2	2358.08		Q9H5Q4	[K].LYLIQMIPR.[Q]		0	1	1146.67		Q9Y4W2	[R].MLSELPALGISGIRPTYILR.[W]		0	1	2200.25		P40939
O00567	[K].IINDNATYCR.[L]	1xCarbamidomethyl [C9]	0	1	1239.58		Q9UHX1	[R].IYVASVHQDLSDDDIK.[S]		0	1	1817.89		Q86UE4	[K].LSSQISAGEEK.[W]		0	1	1148.58		O75534	[K].LLTSYGFIQCSER.[Q]	1xCarbamidomethyl [C10]	0	1	1573.77		P19388	[R].MQEENITR.[A]		0	2	1020.48		Q5VYK3	[R].LYLQELITITQK.[A]		0	1	1462.85		P28482	[K].MLTFNPHK.[R]		0	1	987.508		P52209
Q92945	[R].IINDLLQSLR.[S]		0	1	1184.7		Q5QJE6	[K].LYTSAPNTSQGK.[D]		0	1	1266.63		P37837	[K].LSSTWEGIQAGK.[E]		0	1	1276.65		O95347	[K].ILTTIEDLDQK.[K]		0	1	1288.7		P33993	[K].MQEHSDQVPVGNIPR.[S]		0	1	1706.83		Q99623	[R].IYLTADNLVLNLQDESFTR.[G]		0	1	2225.14		Q99460	[-].MITSAAGIISLLDEDEPQLK.[E]		0	2	2144.12		P31930
P50851	[K].LINDCHGSVSEASSEQK.[I]	1xCarbamidomethyl [C5]	0	1	1860.84		P30086	[K].LYTLVLTDPDAPSR.[K]		0	3	1560.83		Q16891	[K].ISSVSEVMK.[E]		0	2	979.513		P00846	[R].LITTQQWLIK.[L]		0	1	1243.74		Q96SB4	[R].MQEIEEMEK.[E]		0	1	1166.51		Q9HB71	[K].IYITLTGVHQVPTENVQVHFTER.[S]		0	2	2681.4		Q13263	[K].MIVDPVEPHGEMK.[F]		0	3	1481.71		Q12904
O60814; Q8N257	[R].LLLPGELAK.[H]		0	2	953.603		P22102	[R].IYSHSLLPVLR.[S]		0	1	1297.76		P54577	[R].LSSVVTQHDSK.[K]		0	3	1200.62		O95782	[R].ILVAGDSMDSVK.[Q]		0	1	1234.63		Q86UK7	[R].MQGDPDDTSHR.[G]		0	2	1258.51		P33176; O60282	[K].LYLVDLAGSEK.[V]		0	1	1207.66		Q13263	[K].MIVDPVEPHGEMK.[F]	1xOxidation [M12]	0	1	1497.71		Q9H583
P49916	[K].LLLPGVIK.[T]		0	2	852.592		Q6YP21	[R].MAGATPVFIPLR.[S]		0	1	1272.71		O75533	[K].LSSWDQAETPGHTPSLR.[W]		0	1	1881.91		Q8TED0	[R].LLVAGSEDGGVQLFDISGR.[A]		0	2	1933		P40939	[K].MQLLEIITTEK.[T]		0	1	1318.73		P24941	[K].LYLVFEFLHQDLK.[K]		0	1	1664.9		P38919	[K].MLVLDEADEMLNK.[G]		0	1	1520.73		Q7KZF4
Q8IX12	[R].LLLPTPTVK.[Q]		0	2	981.634		P53396	[K].LYRPGSVAYVSR.[S]		0	1	1367.74		Q16891	[K].LSTDDLNSLIAHAHR.[R]		0	1	1662.86		O00148; Q13838	[R].ILVATNLFGR.[G]		0	2	1103.66		Q15050	[K].MQLPSAAGLHPTGHQSK.[E]		0	2	1759.89		O15042	[R].LYLVSDVLYNSSAK.[V]		0	1	1571.83		P48643	[K].MLVIEQCK.[N]	1xCarbamidomethyl [C7]	0	2	1020.52		O60313
P12236; P05141; P12235	[K].LLLQVQHASK.[Q]		0	2	1136.68		Q5RKV6	[R].LYPVLQQSLVR.[A]		0	1	1315.77		Q14697	[R].LSFQHDPETSVLVLR.[K]		0	1	1740.93		Q7L014	[K].LLVATSVAAR.[G]		0	1	1000.61		O75643	[R].MQLSAELQSDTEEILSK.[A]		0	1	1921.94		Q14376	[R].IYNLGTGTGYSVLQMVQAMEK.[A]		0	1	2303.14		O00410	[R].MLVQCMQDQEHPSIR.[T]	1xCarbamidomethyl [C5]	0	1	1871.86		Q96AE4
Q9NSD9	[K].LIITEETAK.[I]		0	3	1017.58		Q9Y4E8	[K].LYNLLLLR.[M]		0	3	1017.65		Q10713	[R].LTDEEVEMTR.[M]		0	1	1222.56		P55072	[R].LIVDEAINEDNSVVSLSQPK.[M]		0	1	2170.12		P50552	[K].MQPDQQVVINCAIVR.[G]	1xCarbamidomethyl [C11]	0	2	1770.9		Q9Y4E8	[K].LYNLLLLR.[M]		0	1	1017.65		P40227	[K].MLVSGAGDIK.[L]		0	1	990.529		Q9NVP1
P61160	[K].ILLTEPPMNPTK.[N]		0	1	1353.74		Q00610	[K].IYIDSNNNPER.[F]		0	2	1334.63		P13796	[R].ISFDEFIK.[I]		0	2	998.519		Q6P2Q9	[R].LIVDHNIADYMTAK.[N]		0	1	1603.81		P22087	[K].MQQENMKPQEQLTLEPYER.[D]		0	1	2392.13		Q9BT78	[K].LYNNITFEELGALLEIPAAK.[A]		0	1	2219.2		Q9Y4E8	[K].MIVTDIYNHR.[F]		0	1	1261.64		P11142
Q14152	[R].LLLTPWVK.[F]		0	1	969.613		P68036	[K].IYHPNIDEK.[G]		0	1	1128.57		P52701	[K].ISEVVELLK.[K]		0	1	1029.62		P31153	[K].IIVDTYGGWGAHGGGAFSGK.[D]		0	1	1949.95		Q9ULW0	[K].MQQEVVEMR.[K]		0	1	1149.54		O75533	[K].IYNSIYIGSQDALIAHYPR.[I]		0	1	2194.13		Q13200	[R].MLVTFDEELRPLPVSVR.[V]		0	3	2001.08		P11142
P25788	[K].IIYIVHDEVK.[D]		0	3	1228.69		P28838	[K].LYGSGDQEAWQK.[G]		0	1	1381.64		Q9Y3I1	[R].LQLLPESFICK.[E]	1xCarbamidomethyl [C10]	0	1	1347.73		O75533	[K].LLVDVDESTLSPEEQK.[E]		0	1	1801.91		P08243	[K].MQQHFEFEYQTK.[V]		0	2	1615.72		P51812; Q15418	[K].LYLILDFLR.[G]		0	1	1165.7		Q15046	[K].MLVVGGIDR.[V]		0	1	959.534		P52272
Q08J23	[K].ILLTQENPFFR.[K]		0	1	1377.75		P26639	[R].IYGISFPDPK.[M]		0	3	1136.6		Q9Y262	[R].IQLLVFK.[H]		0	1	860.56		P51610	[R].LLVFGGMVEYGK.[Y]		0	1	1312.7		P40763	[K].MQQLEQMLTALDQMR.[R]		0	3	1835.88		Q9UMS4	[R].IWSVPNASCVQVVR.[A]	1xCarbamidomethyl [C9]	0	1	1614.84		P53396	[K].MIVVLGEIGGTEEYK.[I]		0	1	1637.85		P52272
Q9Y230	[R].LLIVSTTPYSEK.[D]		0	2	1350.75		P49915	[K].LYGAQFHPEVGLTENGK.[V]		0	1	1859.93		P29692; P24534	[K].LQIQCVVEDDK.[V]	1xCarbamidomethyl [C5]	0	2	1346.66		Q7Z6Z7	[R].LLVGNDDVHIIAR.[S]		0	1	1434.81		P02545	[R].MQQQLDEYQELLDIK.[L]		0	1	1893.93		Q9BVI4	[K].LYGLLDPSVFHVK.[Y]		0	1	1487.83		Q9H2P9	[-].MLYLIGLGLGDAK.[D]		0	1	1363.77		Q9BU89
Q9HC35	[K].IILWDHDLNPER.[E]		0	1	1520.79		P20042	[R].LYFLQCETCHSR.[C]	2xCarbamidomethyl [C6; C9]	0	1	1613.72		P67936; P09493; P06753	[R].IQLVEEELDR.[A]		0	1	1243.65		Q8WVY7	[K].LLVLDVDYTLFDHR.[S]		0	1	1718.91		Q13442	[R].MQSLSLNK.[-]		0	1	920.487		P62136; P36873; P62140	[R].IYGFYDECK.[R]	1xCarbamidomethyl [C8]	0	1	1194.51		A0AVT1	[K].MLYVPVMPGHAK.[R]		0	1	1342.7		P56385
P62873; P62879	[K].LIIWDSYTTNK.[MV]		0	1	1353.7		Q9HB71	[K].IYEDGDDDMK.[R]		0	2	1200.47		P50454	[K].LQIVEMPLAHK.[L]		0	1	1278.72		P68402	[K].IIVLGLLPR.[G]		0	3	993.682		P43246	[K].MQSTLISAAR.[D]		0	1	1077.57		Q15029	[K].IYADTFGDINYQEFAK.[R]		0	1	1894.89		O00566	[K].MMDSLFLK.[L]		0	1	984.489		P43034
P84098	[R].ILMEHIHK.[L]		0	2	1020.57		Q9Y3F4	[R].IYDLNKPEAEPK.[E]		0	1	1416.74		P61026; P62820; P61106; P61006; Q9H0U4; Q15286; P20340	[KR].IQIWDTAGQER.[FY]		0	4	1316.66		Q9BXK5	[K].ILVPLVLLR.[Q]		0	1	1035.73		O95757	[K].MQVDQEEGHQK.[C]		0	1	1328.59		P50990	[K].LYAVHQEGNK.[N]		0	5	1158.59		P19388	[R].MQEENITR.[A]		0	2	1020.48		P25205
Q92890	[K].IIMPPSALDQLSR.[L]		0	1	1440.79		O14818	[R].LYQTDPSGTYHAWK.[A]		0	2	1666.79		P60842	[K].LQMEAPHIIVGTPGR.[V]		0	1	1618.87		Q9BSJ8	[R].LLVPLVPDLQDVAQLR.[S]		0	3	1789.06		P06748	[K].MSVQPTVSLGGFEITPPVVLR.[L]		0	7	2227.22		P25705	[K].LYCIYVAIGQK.[R]	1xCarbamidomethyl [C3]	0	1	1327.71		P55036	[K].MTISQQEFGR.[T]		0	1	1196.57		P78527
P61204; P18085; P84085	[R].ILMVGLDAAGK.[T]		0	1	1087.62		Q9UQ35	[R].MAPALSGANLTSPR.[V]		0	1	1385.72		Q9NS69	[K].LQMEQQQQLQQR.[Q]		0	1	1557.78		Q86UX7	[K].LLVPSPEGMSEIYLR.[C]		0	1	1703.9		P06748	[K].MSVQPTVSLGGFEITPPVVLR.[L]	1xOxidation [M1]	0	2	2243.21		Q01780	[K].LYCNVDSNK.[Q]	1xCarbamidomethyl [C3]	0	1	1112.5		P33993	[K].MQEHSDQVPVGNIPR.[S]		0	1	1706.83		O43707
P35998	[K].IINADSEDPK.[Y]		0	1	1101.54		Q9NYF8	[K].MAPVPLDDSNRPASLTK.[D]		0	1	1811.93		Q99798	[R].LQLLEPFDK.[W]		0	1	1102.61		Q9Y6M1; O00425	[R].ILVPTQFVGAIIGK.[E]		0	6	1455.89		P23193	[R].MTAEEMASDELK.[E]		0	2	1354.59		P54136	[K].IYDALDVSLIER.[G]		0	1	1406.75		O43719	[R].MQELYGDGK.[D]		0	1	1040.47		Q99661
Q12905	[K].ILITTVPPNLR.[K]		0	4	1236.77		O43707	[R].MAPYQGPDAVPGALDYK.[S]		0	1	1792.86		Q14980	[R].LQNALNEQR.[V]		0	1	1085.57		Q9NZI8	[R].LLVPTQYVGAIIGK.[E]		0	1	1471.89		P36542	[R].MTAMDNASK.[N]		0	1	968.418		Q96KP4	[K].LYDDIDFDIEEFAK.[D]		0	2	1732.8		O00567	[K].MSQVAPSLSALIGEAVGAR.[L]		0	2	1856.99		P01023; P20742
Q7Z2W9	[R].IVTTPQTVLR.[I]		0	1	1127.68		P52272	[K].MEEESGAPGVPSGNGAPGPK.[G]		0	1	1867.85		P63010	[K].LQNNNVYTIAK.[R]		0	1	1277.68		Q15833	[K].LIVPVLLDAAVPAYDK.[I]		0	2	1696.99		Q9H583	[K].MVIPALIQSDSGDSIEVSR.[N]		0	1	2017.03		A6NHR9	[R].IYDETQGR.[Q]		0	1	981.464		Q9UQ35	[R].MSQVPAPVPLMSLR.[T]		0	1	1525.82		P19367
Q00610	[K].LLYNNVSNFGR.[L]		0	2	1296.67		P41227	[K].MEEDPDDVPHGHITSLAVK.[R]		0	1	2089.99		P06865	[K].IQPDTIIQVWR.[E]		0	1	1368.76		Q9Y266	[K].LITQTFSHHNQLAQK.[T]		0	3	1765.93		Q7KZF4	[K].MVLSGCAIIVR.[G]	1xCarbamidomethyl [C6]	0	2	1218.67		O60884	[K].LYDILGVPPGASENELK.[K]		0	1	1814.95		P31939	[R].MSSFGDFVALSDVCDVPTAK.[I]	1xCarbamidomethyl [C14]	0	1	2145.98		Q8NBF2
Q6P2Q9	[K].IMADNPSWDGEK.[T]		0	1	1362.6		P42704	[K].MEEANIQPNR.[V]		0	3	1201.56		P63010	[R].IQPGNPNYTLSLK.[C]		0	1	1444.78		Q9BVL2	[R].ILVQQFEVQLQQYR.[Q]		0	1	1791.98		O60313	[R].MVLVDLPGVINTVTSGMAPDTK.[E]		0	1	2258.18		O75643	[R].LYDLNHNEIGELIR.[M]		0	1	1698.88		Q15424	[K].MSSPEDDSDTK.[R]		0	1	1211.47		P69891
Q9Y4L1	[K].LPATEKPVLLSK.[D]		0	1	1295.79		Q92922	[K].MEADPDGQQPEK.[A]		0	1	1344.57		Q9H3P7	[K].IQQDADSVITVGR.[G]		0	1	1401.73		Q9HC38	[K].ILTPLVSLDTPGK.[A]		0	1	1353.8		Q96AE4	[K].MVMIQDGPQNTGADKPLR.[I]		0	1	1970.98		Q9Y3F4	[R].IYDLNKPEAEPK.[E]		0	1	1416.74		Q15424	[K].MSSPEDDSDTK.[R]	1xOxidation [M1]	0	1	1227.47		Q9NYK5
P38117	[K].LPAVVTADLR.[L]		0	2	1054.63		Q9NRX1	[R].MDTEEARPAK.[R]		0	3	1147.54		Q92621	[K].IQQGALELLR.[S]		0	1	1140.67		Q15365	[R].IITLTGPTNAIFK.[A]		0	3	1388.81		O95372	[K].MVMPSWFDLMGLSPDAPEDEAGIK.[K]		0	1	2636.21		O00231	[K].LYDNLLEQNLIR.[V]		0	2	1503.82		P54577	[K].MSSSEEESK.[I]		0	1	1013.41		P69892
Q9UGI8	[K].LPCEMDAQGPK.[Q]	1xCarbamidomethyl [C3]	0	1	1245.56		Q99615	[R].MDSTNADALYVR.[G]		0	1	1355.63		Q14254	[R].IQQIAEGEK.[V]		0	1	1015.54		Q8N1F7	[K].LLSPVVPQISAPQSNK.[E]		0	1	1677.95		P11021	[R].MVNDAEK.[F]		0	9	806.371		Q9UKF6	[R].LYEALTPVH.[-]		0	3	1042.56		P26583; P09429	[K].MSSYAFFVQTCR.[E]	1xCarbamidomethyl [C11]	0	1	1496.67		P52788
Q96PK6	[R].LPDAHSDYAR.[Y]		0	3	1144.54		P07237	[K].MDSTANEVEAVK.[V]		0	1	1293.6		Q99471	[K].IQQLTALGAAQATAK.[A]		0	1	1484.84		Q9BQE3; P68366	[R].LISQIVSSITASLR.[F]		0	8	1487.88		Q9NVP1	[K].MVNDAEPDTK.[K]		0	1	1119.5		P36542	[R].IYGLGSLALYEK.[A]		0	1	1326.73		P17980	[K].MSTEEIIQR.[T]		0	1	1106.55		Q96JB5
Q9Y4Z0	[R].IPDEIIDMVK.[E]		0	2	1172.62		Q86V81	[K].MDMSLDDIIK.[L]		0	2	1180.56		P12270	[R].IQQLTEEIGR.[L]		0	1	1186.64		Q9NVI7	[R].LLSRPQDALEGVVLSPSLEAR.[V]		0	2	2250.25		P11142	[R].MVNHFIAEFK.[R]		0	2	1235.62		Q96EE3	[R].IYEAPDVMNLSQWSLQHEISCK.[L]	1xCarbamidomethyl [C21]	0	1	2648.25		P49674	[K].MSTPIEVLCK.[G]	1xCarbamidomethyl [C9]	0	1	1177.6		P02786
Q04323	[R].LPDGTSLTQTFR.[A]		0	1	1335.69		Q13148	[K].MDETDASSAVK.[V]		0	1	1153.5		P22307	[K].LQNLQLQPGNAK.[L]		0	1	1323.74		O00410	[R].LLSSAFDEVYPALPSDVQTAIK.[S]		0	1	2364.23		P52272	[R].MVPAGMGAGLER.[M]		0	3	1188.59		Q9HB71	[K].IYEDGDDDMK.[R]	1xOxidation [M9]	0	2	1216.47		P78527	[R].MSTSPEAFLALR.[S]		0	1	1322.68		P49368
P27824	[K].IPDPEAVKPDDWDEDAPAK.[I]		0	2	2107.98		P55010	[R].MDEISDHAK.[V]		0	1	1045.46		P21333; O75369; Q14315	[K].IQQNTFTR.[W]		0	2	1007.53		Q15369	[K].LISSDGHEFIVK.[R]		0	1	1344.72		Q8WUM4	[K].MVPVSVQQSLAAYNQR.[K]		0	2	1790.92		P25788	[K].LYEEGSNK.[R]		0	2	939.442		P06748	[K].MSVQPTVSLGGFEITPPVVLR.[L]		0	8	2227.22		P42704
P49755	[R].IPDQLVILDMK.[H]		0	2	1284.72		P15170	[K].MDDPTVNWSNER.[Y]		0	1	1463.62		P15559	[R].IQILEGWK.[K]		0	1	986.567		P12956	[K].IISSDRDLLAVVFYGTEK.[D]		1	1	2026.09		P49368	[K].MVQFEENGR.[K]		0	2	1109.5		P07954	[R].IYELAAGGTAVGTGLNTR.[I]		0	1	1763.93		P06748	[K].MSVQPTVSLGGFEITPPVVLR.[L]	1xOxidation [M1]	0	5	2243.21		O43175
P62269	[K].IPDWFLNR.[Q]		0	3	1060.56		Q9Y6A5	[K].MDDPNFIPFGGDTK.[S]		0	1	1553.69		Q9P2N5	[R].LQLGTPPPLLAAR.[L]		0	1	1346.82		O76021	[R].LLSSFDFFLTDAR.[I]		0	2	1531.78		P78527	[K].MVSAVLNGMLDQSFR.[E]		0	2	1667.82		P07384	[K].LYELIITR.[Y]		0	1	1020.61		P23193	[R].MTAEEMASDELK.[E]		0	1	1354.59		P09661
P35606	[R].LPEAAFLAR.[T]		0	1	987.562		P21333	[K].MDCQECPEGYR.[V]	2xCarbamidomethyl [C3; C6]	0	1	1444.53		P35579	[K].LQEMEGTVK.[S]		0	2	1034.52		Q12931	[K].LISVETDIVVDHYK.[E]		0	1	1630.87		O43707	[K].MVSDINNGWQHLEQAEK.[G]		0	1	1998.93		Q9UNM6	[K].LYENFISEFEHR.[V]		0	1	1583.75		Q9Y305	[K].MSPLSIVTALVDK.[I]		0	1	1373.77		Q9Y490
Q99747	[K].LPEAVQLIEK.[A]		0	1	1139.67		P30101	[K].MDATANDVPSPYEVR.[G]		0	1	1664.76		P15586	[K].IQEPNTFPAILR.[S]		0	1	1398.77		Q9H583	[K].IISVFVDALPHVPEHR.[R]		0	3	1829.01		Q99661	[R].MVSEEMEEQVHSIR.[G]		0	1	1703.77		P30086	[K].LYEQLSGK.[-]		0	2	937.499		P36542	[R].MTAMDNASK.[N]		0	1	968.418		Q4VC31
O96019	[KR].IPEGLFDPSNVK.[G]		0	1	1315.69		P13667	[K].MDATANDVPSDR.[Y]		0	1	1291.56		P12270	[K].LQEQVTDLR.[S]		0	1	1101.59		Q9H8H0	[R].ILSVQGTEPLVLFK.[E]		0	1	1543.91		P01023; P20742	[K].MVSGFIPLKPTVK.[M]		0	1	1416.83		Q8WWY3	[R].IYEYVESR.[M]		0	2	1058.52		P06748	[R].MTDQEAIQDLWQWR.[K]		0	6	1819.84		P11908
Q9NX58	[K].LPEHPEGGEPEDDEAPAK.[G]		0	1	1916.85		Q9Y490	[R].MATNAAAQNAIK.[K]		0	1	1203.62		P78527	[R].LQETLSAADR.[C]		0	2	1103.57		P04406	[K].LISWYDNEFGYSNR.[V]		0	4	1763.8		Q5UIP0	[K].MVSSIIDSLEILFNK.[G]		0	1	1708.92		A6NHR9	[K].LYFKPIGDPVFAR.[D]		0	1	1522.84		P06748	[R].MTDQEAIQDLWQWR.[K]	1xOxidation [M1]	0	2	1835.84		P61247
Q15154	[R].LPEMEPLVPR.[V]		0	1	1180.64		P62753	[R].MATEVAADALGEEWK.[G]		0	1	1620.76		Q14566	[R].IQETQAELPR.[G]		0	1	1184.63		Q8TCS8	[R].LLTDILGIEDYNGDMDFK.[I]		0	1	2071.99		Q8NBF2	[K].MVSVLPIFR.[S]		0	1	1061.62		P20042	[R].LYFLQCETCHSR.[C]	2xCarbamidomethyl [C6; C9]	0	1	1613.72		P42285	[K].MTDVFEGSIIR.[C]		0	1	1267.64		P62241
Q02750	[R].IPEQILGK.[V]		0	3	897.54		Q96EE3	[R].MATCSSDQSVK.[V]	1xCarbamidomethyl [C4]	0	1	1213.52		Q96GA3	[R].LQEVLNDYYK.[E]		0	1	1284.65		Q13057	[K].ILTDIMWPIIAK.[L]		0	1	1413.82		P69891	[K].MVTAVASALSSR.[Y]		0	1	1192.64		P14625	[K].IYFMAGSSR.[K]		0	1	1031.5		P12829	[K].MTEAEVEQLLAGQEDANGCINYEAFVK.[H]	1xCarbamidomethyl [C19]	0	1	3029.39		Q04917
P38606	[K].LPANHPLLTGQR.[V]		0	2	1316.74		Q9UK76	[K].MASNIFGTPEENQASWAK.[S]		0	1	1980.91		Q53H12	[K].LQFFCDPR.[K]	1xCarbamidomethyl [C5]	0	1	1082.51		P60900	[R].ILTEAEIDAHLVALAER.[D]		0	1	1864.02		P69892	[K].MVTGVASALSSR.[Y]		0	1	1178.62		P11586	[K].IYGADDIELLPEAQHK.[A]		0	1	1811.92		P48147	[R].MTELYDYPK.[Y]		0	1	1159.53		Q13838
Q15046	[K].LPETNLFETEETRK.[I]		1	1	1706.86		Q9H910	[R].MASNIFGPTEEPQNIPK.[R]		0	1	1872.92		P11413	[R].LQFHDVAGDIFHQQCK.[R]	1xCarbamidomethyl [C15]	0	2	1942.92		P60900	[R].ILTEAEIDAHLVALAERD.[-]		1	3	1979.04		Q9ULA0	[R].MVTLYDNEEVGSESAQGAQSLLTELVLR.[R]		0	1	3052.51		P49915	[K].LYGAQFHPEVGLTENGK.[V]		0	1	1859.93		Q16401	[R].MTESWFSSLSR.[D]		0	1	1330.61		O00148
O75459	[K].LPAEGPEPEADSQEQVHPK.[T]		0	1	2057.98		Q96T88	[K].MASATSSSQR.[D]		0	1	1025.47		P09874	[K].LQLLEDDKENR.[Y]		1	1	1372.71		P55060	[K].LLTECPPMMDTEYTK.[L]	1xCarbamidomethyl [C5]	0	1	1828.82		P52788	[K].MVTMVEIDQMVIDGCK.[K]	1xCarbamidomethyl [C15]	0	2	1868.86		Q9HB71	[K].IYEDGDDDMK.[R]		0	1	1200.47		Q9UBB9	[K].MTEVLDHEER.[V]		0	1	1258.57		Q9Y5J1
Q96CW1	[K].LNYSDHDVIK.[W]		0	1	1203.6		O14980	[R].MAQEVLTHLK.[E]		0	3	1169.63		Q96I24	[R].IQFKPDDGISPER.[A]		0	1	1501.76		Q07020	[K].ILTFDQLALDSPK.[G]		0	1	1460.8		Q96JB5	[K].MVTMVSVLEDLIGK.[L]		0	1	1534.82		Q14103	[K].MFIGGLSWDTTK.[K]		0	1	1355.67		P18206	[K].MTGLVDEAIDTK.[S]		0	1	1292.64		P61981
O43684	[K].LNQPPEDGISSVK.[F]		0	2	1383.71		P55884	[K].MAQELYMEQK.[N]		0	1	1270.58		Q14204	[K].LQGATCNNNK.[L]	1xCarbamidomethyl [C6]	0	1	1119.52		Q9H583	[R].LLTFYNLADCIAEK.[L]	1xCarbamidomethyl [C10]	0	2	1670.85		P07195	[K].MVVESAYEVIK.[L]		0	1	1267.66		Q13492	[K].LTGGSNWQPK.[V]		0	1	1087.55		P50395	[R].MTGSEFDFEEMK.[R]		0	1	1450.59		P60891
Q8N1F7	[K].LNQVCFDDDGTSSPQDR.[L]	1xCarbamidomethyl [C5]	0	1	1953.82		P50990	[K].LYAVHQEGNK.[N]		0	4	1158.59		P52434	[R].LQGDANNLHGFEVDSR.[V]		0	1	1771.84		Q9UG63	[K].LLTGELLPTDGMIR.[K]		0	2	1528.84		P49773	[R].MVVNEGSDGGQSVYHVHLHVLGGR.[Q]		0	3	2547.25		P52597	[K].ITGEAFVQFASQELAEK.[A]		0	4	1867.94		P60002	[K].MTGTLETQFTCPFCNHEK.[S]	2xCarbamidomethyl [C11; C14]	0	1	2200.95		P23193
P78527	[K].INQVFHGSCITEGNELTK.[T]	1xCarbamidomethyl [C9]	0	1	2046.99		O43172	[K].IWTHPGWSPLK.[T]		0	1	1321.71		Q8NE71	[R].LQGQLEQGDDTAAER.[L]		0	1	1630.77		Q96PU8	[R].IITGPAPVLPPAALR.[T]		0	1	1485.92		Q15437	[R].MVVPLACLLTPLK.[E]	1xCarbamidomethyl [C7]	0	1	1454.85		O60341	[K].LQELEANPPSDVYLSSR.[D]		0	1	1917.96		P62191	[R].MTLADDVTLDDLIMAK.[D]		0	1	1764.88		P49720
Q9GZZ1	[R].LNQVIFPVSYNDK.[F]		0	1	1536.81		Q96FV9	[R].LWNLCPDNMEACK.[S]	2xCarbamidomethyl [C5; C12]	0	1	1650.71		Q76FK4	[R].LQGSDLFWR.[G]		0	1	1121.57		Q9UI30	[K].LLTHNLLSSHVR.[G]		0	1	1389.8		Q15436	[R].MVVPVAALFTPLK.[E]		0	1	1385.82		P20700	[R].IQELEDLLAK.[E]		0	1	1171.66		P55884	[R].MTLDTLSIYETPSMGLLDK.[K]		0	1	2128.06		P49720
Q99798	[R].LNRPLTLSEK.[I]		0	1	1170.68		Q8NI36	[R].IWIFDGPTGEGR.[L]		0	2	1347.67		Q96AE4	[K].IQIAPDSGGLPER.[S]		0	1	1352.72		Q15366	[R].IITLAGPTNAIFK.[A]		0	2	1358.8		P78347	[R].MVVTFLMSALESMCK.[E]	1xCarbamidomethyl [C14]	0	2	1746.83		P10809	[R].IQEIIEQLDVTTSEYEK.[E]		0	4	2038.02		O75348	[K].MTILQTYFR.[Q]		0	1	1172.61		Q1KMD3
P11413	[R].LNSHMNALHLGSQANR.[L]		0	2	1762.88		Q8NEJ9	[R].LVPVHYDETEAER.[E]		0	1	1557.75		P51114	[R].LQIDEQLR.[Q]		0	1	1014.56		P21964	[R].LITIEINPDCAAITQR.[M]	1xCarbamidomethyl [C10]	0	1	1827.96		Q08J23	[R].MVYSTCSLNPIEDEAVIASLLEK.[S]	1xCarbamidomethyl [C6]	0	1	2582.27		P33992	[K].LQELPDAVPHGEMPR.[H]		0	1	1688.84		Q13177	[K].MTDEEIMEK.[L]		0	1	1125.48		P14854
O00232	[K].LNSLMSLVNK.[T]		0	1	1118.62		O75390	[K].IVPNVLLEQGK.[A]		0	2	1209.72		Q9H0S4	[K].IQIEAIPLALQGR.[D]		0	1	1421.85		P61978	[R].IITITGTQDQIQNAQYLLQNSVK.[Q]		0	2	2589.39		Q9BXJ9	[K].MVYYLDPSSQK.[R]		0	1	1330.63		P35579	[K].LQEMEGTVK.[S]		0	1	1034.52		Q9HC07	[K].MSPDEGQEELEEVQAELK.[K]		0	2	2060.93		Q5T3I0
Q01518	[K].INSITVDNCK.[K]	1xCarbamidomethyl [C9]	0	1	1163.57		Q8N1F7	[K].LVPLNQESVEER.[V]		0	2	1412.74		Q96FV9	[R].IQLFLAR.[L]		0	1	860.535		P26640	[R].LLSPFMPFVTEELFQR.[L]		0	2	1954.01		P50990	[K].MVINHLEK.[L]		0	2	983.534		Q10570	[K].LQEPPASAVR.[E]		0	1	1067.58		P49588	[K].MSNYDTDLFVPYFEAIQK.[G]		0	1	2181.02		P49748
Q9H2G2	[R].INSTATPDQDRDK.[I]		1	1	1460.7		P49756	[K].LVPLDYGEDDK.[N]		0	1	1263.61		Q96AE4	[R].IQFKPDDGTTPER.[I]		0	1	1503.74		Q9BSL1	[K].ILVSLIEVAQK.[L]		0	1	1212.76		Q5QJE6	[K].LYTSAPNTSQGK.[D]		0	1	1266.63		P78527	[R].LQETLSAADR.[C]		0	2	1103.57		Q08752	[K].MSNWQGAIDSCLEALELDPSNTK.[A]	1xCarbamidomethyl [C11]	0	1	2579.18		Q99798
P42229	[K].LNVHMNPPQVK.[A]		0	2	1276.68		Q15393	[R].IVPGQFLAVDPK.[G]		0	3	1283.74		O94906	[K].IQQQFSDLK.[R]		0	1	1106.58		O14929	[R].LLVTDMSDAEQYR.[S]		0	1	1540.73		Q96SI9	[R].MVLLPVMK.[F]		0	1	930.551		Q14566	[R].IQETQAELPR.[G]		0	1	1184.63		P53007	[R].MQGLEAHK.[Y]		0	1	913.456		Q9H2U2
P32780	[R].LNVNATDSSSTSNHK.[Q]		0	2	1574.74		P50990	[R].LVPGGGATEIELAK.[Q]		0	2	1354.76		P26640	[K].IQQQQPPPGEK.[K]		0	3	1249.65		P11177	[R].IMEGPAFNFLDAPAVR.[V]		0	1	1747.88		P52209	[K].MVHNGIEYGDMQLICEAYHLMK.[D]	1xCarbamidomethyl [C15]	0	2	2652.21		P18085	[R].IQEVADELQK.[M]		0	1	1172.62		Q15050	[K].MQLPSAAGLHPTGHQSK.[E]		0	1	1759.89		P05771
P17174	[R].INVSGLTTK.[N]		0	1	932.541		Q92900	[K].LVNTINPGAR.[F]		0	3	1054.6		Q08J23	[R].LQQQQRPEDAEDGAEGGGK.[R]		0	1	2012.93		P61247	[K].LMELHGEGSSSGK.[A]		0	2	1331.63		Q13177	[K].MTDEEIMEK.[L]		0	1	1125.48		O00232	[R].LQEVIETLLSLEK.[Q]		0	3	1514.87		O75643	[R].MQLSAELQSDTEEILSK.[A]		0	1	1921.94		P63241
Q13885	[R].INVYYNEAAGNK.[Y]		0	1	1355.66		P0DMV9	[R].LVNHFVEEFK.[R]		0	2	1261.66		Q9Y266	[K].LSDLDSETR.[S]		0	1	1035.5		P61247	[K].LMELHGEGSSSGK.[A]	1xOxidation [M2]	0	1	1347.62		O00186	[K].MTDLLEEGITVVENIYK.[N]		0	2	1967		P62714; P67775	[R].LQEVPHEGPMCDLLWSDPDDR.[G]	1xCarbamidomethyl [C11]	0	1	2509.11		P50552	[K].MQPDQQVVINCAIVR.[G]	1xCarbamidomethyl [C11]	0	1	1770.9		P63208
P68371	[R].INVYYNEATGGK.[Y]		0	2	1328.65		P02768	[K].LVNEVTEFAK.[T]		0	1	1149.62		Q01518	[K].LSDLLAPISEQIK.[E]		0	2	1426.82		P13639	[R].LMEPIYLVEIQCPEQVVGGIYGVLNR.[K]	1xCarbamidomethyl [C12]	0	1	2989.55		P06748	[R].MTDQEAIQDLWQWR.[K]		0	5	1819.84		Q9UIA9	[R].LQFDVSSPNGILLFR.[E]		0	1	1705.93		P22087	[K].MQQENMKPQEQLTLEPYER.[D]		0	1	2392.13		Q9Y5Q8
Q9BUF5	[R].INVYYNESSSQK.[Y]		0	1	1431.68		Q9Y3I0	[K].LVMEEAPESYK.[N]		0	1	1295.62		O75340	[R].LSDQFHDILIR.[K]		0	1	1356.73		Q15029	[R].LMEPYYFVEVQAPADCVSAVYTVLAR.[R]	1xCarbamidomethyl [C16]	0	1	2991.46		P06748	[R].MTDQEAIQDLWQWR.[K]	1xOxidation [M1]	0	1	1835.84		P11413	[R].LQFHDVAGDIFHQQCK.[R]	1xCarbamidomethyl [C15]	0	2	1942.92		P08243	[K].MQQHFEFEYQTK.[V]		0	1	1615.72		O60763
P61158	[R].LPACVVDCGTGYTK.[L]	2xCarbamidomethyl [C4; C8]	0	1	1540.71		P62826	[K].LVLVGDGGTGK.[T]		0	1	1015.58		Q8WU90	[K].LSEASGGR.[A]		0	2	776.39		Q16401	[K].LMFNSPGFVEYVVDR.[S]		0	1	1772.87		P42285	[K].MTDVFEGSIIR.[C]		0	2	1267.64		Q96AE4	[R].IQFKPDDGTTPER.[I]		0	2	1503.74		P35579	[K].MQQNIQELEEQLEEEESAR.[Q]		0	1	2333.06		P51665
Q9UQE7	[K].INQMATAPDSQR.[L]		0	1	1331.64		P61586	[K].LVIVGDGACGK.[T]	1xCarbamidomethyl [C9]	0	1	1088.58		Q7KZF4	[R].LSECEEQAK.[A]	1xCarbamidomethyl [C4]	0	1	1093.48		Q9UHV9	[R].LMGEDEKPAAK.[E]		0	2	1188.59		P12829	[K].MTEAEVEQLLAGQEDANGCINYEAFVK.[H]	1xCarbamidomethyl [C19]	0	1	3029.39		Q9HBM1	[K].LQFIFTNIDPK.[N]		0	1	1335.73		P02545	[R].MQQQLDEYQELLDIK.[L]	1xOxidation [M1]	0	2	1909.92		Q7KZF4
P41250	[K].LPFAAAQIGNSFR.[N]		0	2	1391.74		P41091	[K].IVLTNPVCTEVGEK.[I]	1xCarbamidomethyl [C8]	0	1	1558.81		P55081	[R].ISEDVEER.[L]		0	1	976.458		P34897	[R].IMGLDLPDGGHLTHGYMSDVK.[R]		0	2	2256.08		Q15269	[K].MTEFGNLALIDQDAGQEDGVAIPLPGVR.[K]		0	1	2926.46		Q14204	[K].LQGATCNNNK.[L]	1xCarbamidomethyl [C6]	0	1	1119.52		O95757	[K].MQVDQEEGHQK.[C]		0	1	1328.59		P19338
P30041	[K].LPFPIIDDR.[N]		0	2	1085.6		P26885	[K].LVIPSELGYGER.[G]		0	1	1332.72		P32119	[R].LSEDYGVLK.[T]		0	1	1023.54		O75533	[K].IMGNLGAADIDHK.[L]		0	1	1354.68		P48147	[R].MTELYDYPK.[Y]		0	1	1159.53		P52434	[R].LQGDANNLHGFEVDSR.[V]		0	1	1771.84		P34932	[K].MQVDQEEPHVEEQQQQTPAENK.[A]		0	1	2622.17		O43324
Q15393	[R].LPPNTNDEVDEDPTGNK.[A]		0	1	1854.84		P04406	[K].LVINGNPITIFQER.[D]		0	2	1613.9		P20618	[R].LSEGFSIHTR.[D]		0	1	1146.59		P13639	[R].IMGPNYTPGK.[K]	1xOxidation [M2]	0	1	1093.53		Q16401	[R].MTESWFSSLSR.[D]		0	1	1330.61		Q3MHD2	[R].LQGEVVAFDYQSK.[M]		0	1	1483.74		Q9Y5S9	[R].MREDYDSVEQDGDEPGPQR.[S]		1	1	2222.93		Q9Y2R9
P01023	[K].LPPNVVEESAR.[A]		0	1	1210.64		P51148	[K].LVLLGESAVGK.[S]		0	3	1085.66		P62333	[K].LSDGFNGADLR.[N]		0	1	1164.56		Q8WWY3	[K].IMGVAGGLTNLSK.[M]		0	1	1260.7		P18206	[K].MTGLVDEAIDTK.[S]		0	2	1292.64		Q04637	[R].LQGINCGPDFTPSFANLGR.[T]	1xCarbamidomethyl [C6]	0	1	2064		O43809	[R].MREEFDK.[I]		1	1	954.435		Q06323
Q15029	[K].LPPTDAYYK.[L]		0	1	1067.54		P49368	[R].IVLLDSSLEYK.[K]		0	1	1279.71		Q9UKV3	[K].LSEGSQPAEEEEDQETPSR.[N]		0	1	2117.91		Q14692	[K].IMGVLTHLDSFK.[H]		0	1	1360.73		P50395	[R].MTGSEFDFEEMK.[R]		0	1	1450.59		Q9NTZ6	[R].LQGLPIVAGTMDIR.[H]		0	1	1483.83		Q9BUJ2	[K].MRPFEGFQR.[K]		0	1	1167.57		O60684; P52294
P49792	[K].LPPTFFCYK.[N]	1xCarbamidomethyl [C7]	0	1	1172.58		P62888	[K].LVILANNCPALR.[K]	1xCarbamidomethyl [C8]	0	1	1353.77		Q96C19	[R].LSEIDVSSEGVK.[G]		0	1	1262.65		Q92499	[K].IMHFPTWVDLK.[G]		0	1	1386.72		P60002	[K].MTGTLETQFTCPFCNHEK.[S]	2xCarbamidomethyl [C11; C14]	0	1	2200.95		Q8NE71	[R].LQGQLEQGDDTAAER.[L]		0	1	1630.77		P32969	[R].MRPGVACSVSQAQK.[D]	1xCarbamidomethyl [C7]	0	2	1518.75		P47985
P21333	[K].LPQLPITNFSR.[D]		0	1	1285.73		Q00610	[K].IVLDNSVFSEHR.[N]		0	3	1415.73		P05787	[K].LSELEAALQR.[A]		0	1	1129.62		P06733	[K].LMIEMDGTENK.[S]		0	1	1280.59		P62191	[R].MTLADDVTLDDLIMAK.[D]		0	1	1764.88		O75663	[R].IQHGSGFGIEFNATDALR.[C]		0	2	1932.96		Q9ULC4	[K].MSAEDIEK.[V]		0	1	922.419		P40227
Q15819	[K].LPQPPEGQTYNN.[-]		0	2	1357.64		P61081	[K].LVICPDEGFYK.[S]	1xCarbamidomethyl [C4]	0	1	1340.66		P02008	[K].LSELHAYILR.[V]		0	1	1214.69		P06733	[K].LMIEMDGTENK.[S]	1xOxidation [M5]	0	2	1296.58		P55884	[R].MTLDTLSIYETPSMGLLDK.[K]		0	1	2128.06		Q96AE4	[K].IQIAPDSGGLPER.[S]		0	1	1352.72		P18206	[K].MSAEINEIIR.[V]		0	1	1175.61		P30566
Q9GZT3	[K].LPQTSDDEK.[K]		0	2	1032.48		Q9UQ80	[R].LVKPGNQNTQVTEAWNK.[V]		0	2	1927		P02100	[K].LSELHCDK.[L]	1xCarbamidomethyl [C6]	0	1	1001.47		P06733	[K].LMIEMDGTENK.[S]	2xOxidation [M2; M5]	0	2	1312.58		Q9H9Y6	[R].MTIGMLIESMAGK.[S]		0	1	1381.69		Q96I24	[K].IQIASESSGIPERPCVLTGTPESIEQAK.[R]	1xCarbamidomethyl [C15]	0	1	2997.52		P23381	[K].MSASDPNSSIFLTDTAK.[Q]		0	1	1784.84		Q99805
Q00325	[R].LPRPPPPEMPESLK.[K]		0	1	1587.86		Q9NZ45	[K].IVHAFDMEDLGDK.[A]		0	1	1489.7		A6NHR9	[K].LSEQEELK.[K]		0	1	975.499		P12956	[R].IMLFTNEDNPHGNDSAK.[A]		0	1	1902.87		O75348	[K].MTILQTYFR.[Q]		0	1	1172.61		O43242	[K].LQLDSPEDAEFIVAK.[A]		0	1	1674.86		Q13885; P68371	[K].MSATFIGNSTAIQELFK.[R]		0	1	1857.94		P0DMV9
Q92900	[K].IPSEQEQLR.[A]		0	2	1099.57		P51665	[R].IVGWYHTGPK.[L]		0	2	1157.61		Q16891	[K].LSEQELQFR.[R]		0	1	1149.59		P12814; O43707	[K].LMLLLEVISGER.[L]		0	2	1372.79		P23434	[K].MTLSNPSELDELMSEEAYEK.[Y]		0	1	2316.03		P10768	[R].LQEGYDHSYYFIATFITDHIR.[H]		0	1	2589.24		Q13885; P68371	[K].MSATFIGNSTAIQELFK.[R]	1xOxidation [M1]	0	2	1873.94		P04040
Q9Y2Z0	[K].LPSGEDYNLK.[L]		0	1	1135.56		Q99623	[K].IVQAEGEAEAAK.[M]		0	1	1215.62		Q93009	[R].LSESVLSPPCFVR.[N]	1xCarbamidomethyl [C10]	0	2	1490.77		A6NHR9	[K].LMILPDPEKPVR.[L]		0	1	1407.8		P55072	[K].MTNGFSGADLTEICQR.[A]	1xCarbamidomethyl [C14]	0	1	1799.81		O75419	[R].LQEFLADMGLPLK.[Q]		0	1	1474.8		P21333	[K].MSCMDNK.[D]	1xCarbamidomethyl [C3]	0	1	885.326		O75643
Q8IZL8	[R].LPSLGAGFSQGLK.[H]		0	1	1274.71		Q14683	[R].MEEESQSQGR.[D]		0	1	1180.49		Q6UX04	[R].LSEVDIDDDERPHNPHK.[I]		0	1	2015.94		O00231	[K].IMLNTPEDVQALVSGK.[L]		0	1	1714.9		Q9NUQ9	[K].MTNPAIQNDFSYYR.[R]		0	1	1719.78		P42704	[K].IQEENVIPR.[E]		0	2	1097.59		Q15833	[K].MSDILAEGITIVEDINK.[R]		0	2	1860.96		Q00013
Q96RS6	[R].LPTDLTACDNR.[L]	1xCarbamidomethyl [C8]	0	1	1275.6		Q06830	[R].LVQAFQFTDK.[H]		0	2	1196.63		P33316	[R].LSEHATAPTR.[G]		0	1	1082.56		O43390	[R].LMMDPLSGQNR.[G]		0	1	1261.6		P00374	[R].MTTTSSVEGK.[Q]		0	1	1040.49		P46379	[R].LQEDPNYSPQR.[F]		0	1	1346.63		Q9Y314	[R].MSDLTPVHFTPLDSSVDR.[V]		0	1	2016.97		Q9GZT3
O14562	[R].LPTVPLSGMYNK.[S]		0	1	1319.7		Q8IYB8	[R].LVQQGLLTPDMLK.[Q]		0	1	1455.82		Q9Y520	[R].ISAVESQPSR.[K]		0	2	1073.56		O60506	[R].LMMDPLTGLNR.[G]		0	2	1260.64		O75083	[R].MTVDESGQLISCSMDDTVR.[Y]	1xCarbamidomethyl [C12]	0	1	2143.93		Q9GZT3	[R].IPWTAASSQLK.[E]		0	1	1201.66		Q96RL1	[K].MSEQEAR.[E]		0	1	850.372		P60228
P42566	[K].LPVDILGR.[V]		0	1	882.541		P60709; P68032	[K].IWHHTFYNELR.[V]		0	6	1515.75		O60763	[R].LSALLQETK.[E]		0	1	1002.58		Q92598	[R].LMNDMTAVALNYGIYK.[Q]		0	1	1816.9		Q14978	[K].MVATTKPK.[A]		0	3	875.502		Q99436	[K].LPYVTMGSGSLAAMAVFEDK.[F]		0	1	2087.02		Q8WWY3	[R].MSFGEIEEDAYQEDLGFSLGHLGK.[S]		0	1	2672.22		P31930
P06576	[K].IPVGPETLGR.[I]		0	4	1038.59		O76071	[R].IWGTEGDSWICK.[S]	1xCarbamidomethyl [C11]	0	1	1451.66		P05114	[R].LSAKPPAK.[V]		0	2	811.504		P78527	[R].IMEFTTTLLNTSPEGWK.[L]		0	1	1967.98		Q6Y7W6	[K].MVAYLQDSALDDER.[L]		0	1	1625.75		Q14240	[K].LQAEAPHIVVGTPGR.[V]		0	1	1544.85		Q8WWY3	[R].MSFIAPNLSIIIGASTAAK.[I]		0	1	1905.05		P55036
Q92688	[K].LPNLTHLNLSGNK.[L]		0	4	1420.79		Q9UNX4	[K].IWGLDFGDCHK.[S]	1xCarbamidomethyl [C9]	0	2	1347.62		Q16851	[K].IQRPPEDSIQPYEK.[I]		0	1	1699.86		P20073	[R].LLVSMCQGNR.[D]	1xCarbamidomethyl [C6]	0	1	1177.58		P09874	[K].MVDPEKPQLGMIDR.[W]		0	2	1628.81		P05787	[R].LQAEIEGLK.[G]		0	3	1000.57		Q07021	[K].MSGGWELELNGTEAK.[L]		0	1	1621.75		Q99615
Q9UJ83	[K].LPFLPTPMGK.[G]		0	1	1100.62		P14314	[K].LWEEQLAAAK.[A]		0	1	1158.62		P09496	[R].LQSEPESIR.[K]		0	2	1058.55		P51532	[R].LMEEDELPSWIIK.[D]		0	1	1602.81		P42285	[K].MVEEVFSNAIDCLSDEDK.[K]	1xCarbamidomethyl [C12]	0	1	2100.91		P33176	[R].LQAENDASK.[E]		0	1	975.474		Q9NUQ9	[R].MSLFYAEATPMLK.[T]		0	1	1501.74		P55072
P62191	[K].LPLVTPHTQCR.[L]	1xCarbamidomethyl [C10]	0	1	1321.7		O75533	[K].IWDPTPSHTPAGAATPGR.[G]		0	2	1831.91		P53990	[R].LQSEVAELK.[I]		0	1	1016.56		P31948	[K].LMDVGLIAIR.[-]		0	1	1100.65		P42704	[K].MVFINNIALAQIK.[N]		0	1	1474.85		P07741	[R].LQAEVLECVSLVELTSLK.[G]	1xCarbamidomethyl [C8]	0	3	2031.1		P05023	[K].MSINAEEVVVGDLVEVK.[G]		0	1	1830.95		Q9Y4W6
O95747	[K].IPISLVLR.[L]		0	2	910.608		P63244	[R].LWDLTTGTTTR.[R]		0	1	1264.65		P14868	[R].LQSGICHLFR.[E]	1xCarbamidomethyl [C6]	0	1	1230.64		Q9BWD1	[R].ILVTLLHTLER.[M]		0	3	1307.8		Q96I24	[K].MVGFIIGR.[G]		0	1	892.507		P67936	[K].IQALQQQADEAEDR.[A]		0	1	1614.77		Q15020	[K].MSNADFAK.[L]		0	1	883.398		P10809
O75821	[K].LPGELEPVQATQNK.[T]		0	1	1523.81		Q9Y3F4	[R].LWDHATMTEVK.[S]		0	1	1330.65		P04075	[R].LQSIGTENTEENR.[R]		0	1	1490.71		O75533	[K].ILVVIEPLLIDEDYYAR.[V]		0	2	2034.12		Q9Y490	[K].MVGGIAQIIAAQEEMLR.[K]		0	3	1829.96		Q6FI81	[K].LQALTGNEGR.[V]		0	2	1058.56		Q96SB4	[R].MQEIEEMEK.[E]		0	1	1166.51		Q92616
O43809	[K].LPGGELNPGEDEVEGLK.[R]		0	1	1752.87		O00764	[R].LVYVCDPVLGDK.[W]	1xCarbamidomethyl [C5]	0	1	1377.71		P04075	[R].LQSIGTENTEENRR.[F]		1	1	1646.81		Q9H6R4	[R].LLWGLEGLPLTVSAVQGAHPVLR.[Y]		0	2	2426.39		P40939	[K].MVGVPAALDMMLTGR.[S]		0	2	1561.79		P55036	[R].LQAQQDAVNIVCHSK.[T]	1xCarbamidomethyl [C12]	0	2	1710.86		Q99623	[R].IYLTADNLVLNLQDESFTR.[G]		0	2	2225.14		P26639
P49368	[K].IPGGIIEDSCVLR.[G]	1xCarbamidomethyl [C10]	0	1	1428.75		Q99798	[K].IVYGHLDDPASQEIER.[G]		0	1	1841.9		P50570	[K].LQSQLLSIEK.[E]		0	2	1158.67		Q8IZ83	[R].LLWTLESLVTGR.[A]		0	1	1387.79		P31930	[R].MVLAAAGGVEHQQLLDLAQK.[H]		0	1	2092.12		Q9UKM9	[K].LQASNVTNK.[N]		0	2	974.527		Q99541	[K].LYLSWVEWK.[R]		0	3	1223.65		P43490
P55060	[K].IPGLLGVFQK.[L]		0	1	1071.66		P54577	[R].LVVVLCNLKPQK.[M]	1xCarbamidomethyl [C6]	0	1	1410.85		P08397	[R].IQTDSVVATLK.[A]		0	1	1174.67		P13804	[K].LLYDLADQLHAAVGASR.[A]		0	1	1812.96		P62899	[K].LYTLVTYVPVTTFK.[N]		0	1	1644.92		P37802	[K].IQASTMAFK.[Q]		0	1	996.518		Q15645	[K].IYLSCLEELMK.[C]	1xCarbamidomethyl [C5]	0	1	1398.7		Q16658
P50395	[K].IPGSPPESMGR.[G]		0	4	1127.55		Q15365	[R].LVVPATQCGSLIGK.[G]	1xCarbamidomethyl [C8]	0	1	1442.8		Q14978	[K].LQTPNTFPK.[R]		0	1	1045.57		Q15427	[K].LLYDTFSAFGVILQTPK.[I]		0	3	1913.04		P30086	[K].LYTLVLTDPDAPSR.[K]		0	2	1560.83		Q9Y2V2	[K].LQAVEVVITHLAPGTK.[H]		0	2	1675.97		P19623	[K].LTLHVGDGFEFMK.[Q]		0	1	1493.75		P36542
P09874	[K].LPKPVQDLIK.[M]		0	1	1150.72		P57721; Q15366	[R].LVVPASQCGSLIGK.[G]	1xCarbamidomethyl [C8]	0	1	1428.79		Q00325	[R].IQTQPGYANTLR.[D]		0	1	1361.72		P60174	[R].IIYGGSVTGATCK.[E]	1xCarbamidomethyl [C12]	0	2	1326.67		O00429	[K].LYTDFDEIRQEIENETER.[I]		1	1	2300.07		Q9H0S4	[K].IQIEAIPLALQGR.[D]		0	2	1421.85		Q86VP6	[K].LTLIDPETLLPR.[L]		0	2	1380.81		P35520
O94776	[R].LPLATIVK.[D]		0	2	854.571		P61224; P62834	[K].LVVLGSGGVGK.[S]		0	1	985.604		P22314	[R].LQTSSVLVSGLR.[G]		0	2	1259.73		Q14692	[K].LIYGTVTEDNEEEDDDTLEELGGLFR.[V]		0	1	2972.35		P56192	[K].ITQDIFQQLLK.[R]		0	1	1346.77		P30043	[R].LQAVTDDHIR.[M]		0	3	1167.61		Q96ST2	[K].LTLLPAVVMHLK.[K]		0	1	1334.82		Q9UBU9
Q96PZ0	[K].IPLFNTDVDNLEGK.[T]		0	1	1574.81		Q6P2Q9	[K].LVVDSHVQYR.[L]		0	2	1215.65		Q9H6R4	[R].LQVEELLK.[E]		0	1	971.577		Q9UL46	[K].IIYLNQLLQEDSLNVADLTSLR.[A]		0	1	2531.37		P30153	[K].LTQDQDVDVK.[Y]		0	1	1160.58		O43488	[R].LQCPQVDLFYLHAPDHGTPVEETLHACQR.[L]	2xCarbamidomethyl [C3; C27]	0	1	3431.63		Q9H4A6	[R].LTLMEEVLLLGLK.[D]		0	1	1471.88		Q9UKX7
Q99832	[K].LPIGDVATQYFADR.[D]		0	1	1565.8		P51692; P42229	[R].LVTQDTENELK.[K]		0	1	1289.66		P26038	[R].IQVWHEEHR.[G]		0	3	1233.61		P62495	[K].ILYLTPEQEKDK.[S]		1	1	1476.79		P09497	[R].LTQEPESIR.[K]		0	1	1072.56		Q7Z2W4	[R].IQDAGPASR.[D]		0	2	914.469		P00558	[K].ITLPVDFVTADK.[F]		0	2	1318.73		Q9H0U4
Q99575	[K].IPILLIQQPGK.[V]		0	1	1219.78		P24666	[K].LVTDQNISENWR.[V]		0	1	1474.73		P41252	[R].LRAEPDHMVLGK.[R]		1	1	1365.73		P25788	[K].IIYIVHDEVK.[D]		0	3	1228.69		Q13123	[K].LTQILSYLR.[Q]		0	1	1106.66		P08670	[R].LQDEIQNMK.[E]		0	2	1118.55		P21796; Q9Y277	[K].LTLSALIDGK.[N]		0	4	1030.61		P62820
P78527	[R].LPLISGFYK.[L]		0	2	1037.6		Q6RFH5	[K].LVTCTGYHQVR.[V]	1xCarbamidomethyl [C4]	0	1	1333.67		P02545	[K].LRDLEDSLAR.[E]		1	1	1187.64		Q00610	[K].LLYNNVSNFGR.[L]		0	1	1296.67		Q86UX7	[R].LTQLYEQAR.[W]		0	1	1121.59		P56182	[K].LQDLAGGIFPEDEIPEK.[A]		0	1	1870.94		P45880	[K].LTLSALVDGK.[S]		0	2	1016.6		Q92598
Q9NZL9	[R].IPILYGEVEK.[L]		0	1	1160.66		Q9Y266	[R].LVSSDPEINTK.[K]		0	1	1202.63		Q16643	[R].LREDENAEPVGTTYQK.[T]		1	1	1849.89		P41240	[R].LLYPPETGLFLVR.[E]		0	1	1517.87		P09012	[K].ITQNNAMK.[I]		0	2	919.467		P46087	[R].IQDIVGILR.[D]		0	2	1026.63		O00425	[K].ITISPLQELTLYNPER.[T]		0	2	1887.02		P34932
P13473	[R].IPLNDLFR.[C]		0	2	987.562		P05787	[K].LVSESSDVLPK.[-]		0	2	1173.64		P20700	[K].LREYEAALNSK.[D]		1	2	1293.68		Q8NI36	[K].LLYTFPGWK.[V]		0	2	1124.61		O75937	[R].LTRPGSSYFNLNPFEVLQIDPEVTDEEIK.[K]		0	1	3350.68		P21912	[K].LQDPFSLYR.[C]		0	1	1138.59		Q9NZI8	[K].ITISSLQDLTLYNPER.[T]		0	2	1862.99		P53618
Q9BXJ9	[R].LPLNFLSGEK.[F]		0	2	1117.63		Q96KR1	[K].LVSDSLSEHEK.[N]		0	1	1243.62		P07900; P08238	[K].IRYESLTDPSK.[L]		1	4	1308.68		Q6P2Q9	[K].IMADNPSWDGEK.[T]		0	1	1362.6		Q92616	[R].LTSADALRPSVVSITGPLIR.[I]		0	1	2066.2		Q7KZ85	[R].IQDPLIEFAQVCSSDEDILCLK.[F]	2xCarbamidomethyl [C12; C20]	0	1	2593.25		Q15393	[R].LTISSPLEAHK.[A]		0	1	1195.67		P38646
P14868	[R].LPLQLDDAVRPEAEGEEEGR.[A]		0	1	2223.09		P02100	[K].LVSAVAIALAHK.[Y]		0	1	1192.74		P33992	[R].LSAEAAEK.[L]		0	3	818.425		Q2TAY7	[R].LMALLGQALK.[W]		0	1	1057.64		Q99598	[R].ITSAPDMEDILTESEIK.[L]		0	1	1891.92		Q92621	[R].LQDSFASETNLDFR.[S]		0	1	1642.77		P11021	[K].ITITNDQNR.[L]		0	1	1074.55		P61086
Q6DKI1	[K].IPLVPENLLK.[K]		0	2	1135.71		P02768	[R].LVRPEVDVMCTAFHDNEETFLK.[K]	1xCarbamidomethyl [C10]; 1xOxidation [M9]	0	1	2666.26		P78527	[R].LSFAVPFR.[E]		0	2	936.53		P41252	[R].LMAPYTPFLTELMYQNLK.[V]		0	2	2173.11		Q13347	[K].ITSAVWGPLGECIIAGHESGELNQYSAK.[S]	1xCarbamidomethyl [C12]	0	1	2987.46		O60885	[K].LQDVFEMR.[F]		0	1	1037.51		Q9NVA2	[K].LTIVDTVGFGDQINK.[D]		0	1	1619.86		Q99615
Q12906	[R].LNQLKPGLQYK.[L]		0	3	1301.76		P42677	[R].LVQSPNSYFMDVK.[C]		0	2	1527.75		P48047	[K].LVRPPVQVYGIEGR.[Y]		0	1	1582.91		P12956	[K].IMATPEQVGK.[M]		0	2	1073.57		P61289	[R].ITSEAEDLVANFFPK.[K]		0	4	1680.85		O00429	[K].LQDVFNTVGADIIQLPQIVVVGTQSSGK.[S]		0	2	2926.59		Q9NPJ3	[K].ITLVSAAPGK.[V]		0	2	956.578		O75607
Q14444	[R].LNQDQLDAVSK.[Y]		0	1	1230.63		P35580	[K].LVQEQGSHSK.[F]		0	1	1112.57		Q14137	[R].LTDEQVALVR.[R]		0	1	1143.64		P12081	[K].IMCEILSSLQIGDFLVK.[V]	1xCarbamidomethyl [C3]	0	3	1966.04		Q86VP6	[K].ITSEALLVTQQLVK.[V]		0	1	1542.91		Q93009	[R].IQDYDVSLDK.[A]		0	1	1195.58		O00148; Q13838	[K].LTLHGLQQYYVK.[L]		0	3	1462.81		Q9P013
Q8TAQ2; Q92922	[R].LNPQEYLTSTACR.[R]	1xCarbamidomethyl [C12]	0	1	1552.74		P38646	[K].MEEFKDQLPADECNK.[L]	1xCarbamidomethyl [C13]	1	1	1853.8		Q00610	[K].LTDQLPLIIVCDR.[F]	1xCarbamidomethyl [C11]	0	1	1555.85		O14561	[K].LMCPQEIVDYIADK.[K]	1xCarbamidomethyl [C3]	0	2	1694.81		P82979	[K].ITSEIPQTER.[M]		0	1	1173.61		P40926	[R].IQEAGTEVVK.[A]		0	3	1073.58		O75955	[K].ITLVSSGSGTMGAAK.[V]		0	1	1379.72		P36776
A6NHR9	[K].LMILPDPEKPVR.[L]		0	1	1407.8		P23246	[R].MEELHNQEMQK.[R]		0	2	1416.62		O00571	[R].IVEQDTMPPK.[G]		0	1	1157.59		P40763	[K].IMDATNILVSPLVYLYPDIPK.[E]		0	1	2375.29		Q9Y224	[R].LTQDAVAK.[A]		0	2	845.473		P54819	[R].LQAYHTQTTPLIEYYR.[K]		0	1	1997.01		Q09161	[K].LTIYTTLVGLLNAR.[N]		0	3	1547.92		Q99714
P23396	[K].IMLPWDPTGK.[I]		0	1	1157.6		Q15233	[R].MEELHNQEVQK.[R]		0	2	1384.65		P52815	[K].LVESLPQEIK.[A]		0	1	1155.66		P12004	[K].LMDLDVEQLGIPEQEYSCVVK.[M]	1xCarbamidomethyl [C18]	0	2	2465.19		P78371	[R].LTSFIGAIAIGDLVK.[S]		0	3	1517.89		P05783	[R].LQLETEIEALK.[E]		0	2	1286.72		P49792	[R].ITMELFSNIVPR.[T]		0	2	1419.77		P53621
P23396	[K].IMLPWDPTGK.[I]	1xOxidation [M2]	0	2	1173.6		P09661	[K].NAIANASTLAEVER.[L]		0	1	1458.75		P38159	[R].IVEVLLMK.[D]		0	3	944.585		P06576	[R].IMDPNIVGSEHYDVAR.[G]		0	1	1815.87		O95202	[K].LTSLAAALDENK.[D]		0	1	1245.67		P13489	[K].LQLEYCSLSAASCEPLASVLR.[A]	2xCarbamidomethyl [C6; C13]	0	1	2367.17		Q12849	[R].ITMEYSSSGK.[A]		0	1	1102.51		Q13200
P18583	[K].IMLVEPPVAK.[V]		0	3	1096.64		P10809	[K].NAGVEGSLIVEK.[I]		0	1	1215.66		P00491	[R].LVFGFLNGR.[A]		0	2	1022.58		Q8TBX8	[K].IMDYSLLLGIHDIIR.[G]		0	1	1771.98		P43246	[K].LTSLNEEYTK.[N]		0	1	1197.6		Q9Y295	[K].IQLLDLPGIIEGAK.[D]		0	1	1479.88		Q15029	[K].ITMIAEPLEK.[G]		0	1	1144.63		Q9BQG0
O43390	[R].LMMDPLSGQNR.[G]		0	1	1261.6		Q12906	[R].NADHSMNYQYR.[-]		0	2	1398.59		Q9NR31; Q9Y6B6	[K].LVFLGLDNAGK.[T]		0	2	1146.65		P07954	[K].LMNESLMLVTALNPHIGYDK.[A]		0	1	2259.15		Q14152	[R].LTSLVPFVDAFQLER.[A]		0	1	1734.94		P35580	[R].LQQELDDLTVDLDHQR.[Q]		0	1	1937.96		P08727	[K].ITMQNLNDR.[L]		0	4	1104.55		P51665
P07437; P68371	[R].IMNTFSVVPSPK.[V]		0	2	1319.7		Q9Y3B4	[K].NACDHLSGFNVCNR.[Y]	2xCarbamidomethyl [C3; C12]	0	1	1663.71		Q8TEQ6	[R].IVFNLCPLQTEDDK.[Q]	1xCarbamidomethyl [C6]	0	1	1691.83		P04406	[K].IISNASCTTNCLAPLAK.[V]	2xCarbamidomethyl [C7; C11]	0	1	1833.92		P28066	[R].ITSPLMEPSSIEK.[I]		0	1	1431.74		P43686	[K].LQQELEFLEVQEEYIK.[D]		0	2	2038.04		P55884	[K].ITNDFYPEEDGK.[T]		0	1	1427.63		Q9NZ45
P07437; P68371	[R].IMNTFSVVPSPK.[V]	1xOxidation [M2]	0	1	1335.7		Q9BXL5	[K].MYQEISVLQDNSSK.[I]		0	1	1641.78		P35580	[R].IVFQEFR.[Q]		0	1	938.509		P61978	[R].ILSISADIETIGEILK.[K]		0	6	1714.98		Q8IWZ3; O75179	[R].LTSSVSCALDEAAAALTR.[M]	1xCarbamidomethyl [C7]	0	1	1835.92		Q9UKX7	[K].LQQESTFLFHGNK.[T]		0	1	1548.78		P51665	[R].ITNQVHGLK.[G]		0	1	1009.58		P02786
P06576	[R].IMNVIGEPIDER.[G]		0	1	1385.71		P02787	[K].MYLGYEYVTAIR.[N]	1xOxidation [M1]	0	1	1494.73		Q16531	[K].LVFSNVNLK.[E]		0	1	1033.6		Q9NV88	[R].LLMEELVNFIER.[V]		0	1	1505.8		Q9UMY1	[K].LTTASQTNIK.[K]		0	1	1076.59		P12270	[R].IQQLTEEIGR.[L]		0	1	1186.64		P46782	[R].LTNSMMMHGR.[N]		0	1	1177.53		Q9NXG2
P06576	[R].IMNVIGEPIDER.[G]	1xOxidation [M2]	0	1	1401.7		P08621	[K].MWDPHNDPNAQGDAFK.[T]		0	1	1842.79		O14745	[R].LVEPGSPAEK.[A]		0	1	1026.55		P15880	[K].LLMMAGIDDCYTSAR.[G]	1xCarbamidomethyl [C10]	0	1	1716.78		P02786	[R].LTTDFGNAEK.[T]		0	1	1095.53		O94906	[K].IQQQFSDLK.[R]		0	2	1106.58		Q9Y3A5	[R].LTNVAVVR.[M]		0	1	871.536		Q9Y5J1
Q9H9J4	[K].LMPAPLLSLPEDK.[I]		0	1	1423.79		Q9BXJ9	[K].MVYYLDPSSQK.[R]		0	1	1330.63		Q92621	[K].LVGDFTHDQSISQK.[L]		0	1	1574.78		Q9NWU2	[R].LIMNYLVTEGFK.[E]		0	1	1427.76		P05455	[R].LTTDFNVIVEALSK.[S]		0	3	1549.85		P26640	[K].IQQQQPPPGEK.[K]		0	1	1249.65		P26640	[K].ITPAHDQNDYEVGQR.[H]		0	1	1742.81		Q13616
P11387	[R].IMPEDIIINCSK.[D]	1xCarbamidomethyl [C10]	0	1	1432.72		P07195	[K].MVVESAYEVIK.[L]		0	2	1267.66		O95989	[R].LVGIFENQER.[K]		0	1	1204.63		P42704	[K].LLMSEDYFTQAMEVK.[A]		0	1	1804.85		Q71RC2	[K].LTTDPDLILEVLR.[S]		0	1	1497.85		Q08J23	[R].LQQQQRPEDAEDGAEGGGK.[R]		0	1	2012.93		P61006	[K].ITPDQQK.[R]		0	2	829.441		O15067
Q99613	[K].IMQNTDPHSQEYVEHLK.[D]		0	1	2068.98		P69892	[K].MVTGVASALSSR.[Y]		0	1	1178.62		P21333	[K].IVGPSGAAVPCK.[V]	1xCarbamidomethyl [C11]	0	2	1155.62		P61204; P18085; P84085	[R].ILMVGLDAAGK.[T]		0	1	1087.62		O94888	[K].LTTLADLFRPPIDLMHK.[G]		0	1	1981.09		Q15836	[R].LQQTQNQVDEVVDIMR.[V]		0	1	1915.95		P62241	[K].LTPEEEEILNK.[K]		0	1	1314.68		Q9UQ80
Q14919	[K].IMQTDEEIGK.[V]		0	1	1163.56		P69891	[K].MVTAVASALSSR.[Y]		0	1	1192.64		Q14653	[R].LVGSEVGDR.[T]		0	1	931.484		P37198	[K].ILNAHMDSLQWIDQNSALLQR.[K]		0	1	2466.26		P52630	[R].LTTLIELLLPK.[L]		0	1	1253.81		Q14974	[R].LQQVLQMESHIQSTSDR.[I]		0	2	1999.99		P62241	[K].LTPEEEEILNKK.[R]		1	1	1442.77		P62081
P49959	[K].IMSQSQVSK.[G]		0	1	1007.52		Q8NBF2	[K].MVSVLPIFR.[S]		0	1	1061.62		P51665	[R].IVGWYHTGPK.[L]		0	2	1157.61		Q92945	[R].IINDLLQSLR.[S]		0	1	1184.7		Q96AG4	[K].LTTLPSDFCGLTHLVK.[L]	1xCarbamidomethyl [C9]	0	1	1801.95		P14868	[R].LQSGICHLFR.[E]	1xCarbamidomethyl [C6]	0	1	1230.64		P40926	[R].LTLYDIAHTPGVAADLSHIETK.[A]		0	3	2365.24		P62081
Q9H4M9	[K].LNAFGNAFLNR.[F]		0	1	1236.65		P01023	[K].MVSGFIPLKPTVK.[M]		0	1	1416.83		P41227	[K].IVGYVLAK.[M]		0	1	862.54		O00567	[K].IINDNATYCR.[L]	1xCarbamidomethyl [C9]	0	1	1239.58		Q92616	[K].LTTPPVNTR.[V]		0	1	998.563		Q2TAY7	[K].IQSGQCLR.[R]	1xCarbamidomethyl [C6]	0	1	961.488		P12270	[R].LTIHAPPQELGPPVQR.[I]		0	1	1752.98		O75439
Q16740	[R].IMIHQPSGGAR.[G]		0	2	1166.61		P52272	[R].MVPAGMGAGLER.[M]		0	2	1188.59		Q9NZ45	[K].IVHAFDMEDLGDK.[A]		0	1	1489.7		P17542	[K].LLNDQEEEGTQR.[A]		0	1	1431.67		Q9UQ80	[R].ITSGPFEPDLYK.[S]		0	1	1366.69		P04075	[R].LQSIGTENTEENR.[R]		0	1	1490.71		P11586	[K].ITIGQAPTEK.[G]		0	1	1057.59		Q9BVJ6
P00390	[R].LNAIYQNNLTK.[S]		0	1	1291.7		P11142	[R].MVNHFIAEFK.[R]		0	3	1235.62		Q4VC31	[R].IVHELNTTVPTASFAGK.[I]		0	1	1784.95		P11142; P11021	[R].IINEPTAAAIAYGLDK.[KRG]		0	3	1659.9		P00491	[K].LTQAQIFDYGEIPNFPR.[S]		0	2	2009.01		P35579	[R].LQQELDDLLVDLDHQR.[Q]		0	1	1949.99		Q15393	[K].ITLETDEDMVTEIR.[L]		0	1	1664.8		Q96G03
Q9BW27	[K].IMLGDEAALLEQK.[E]		0	1	1430.76		Q9NVP1	[K].MVNDAEPDTK.[K]		0	2	1119.5		Q9NXG2	[K].LVHHILQDMYK.[T]		0	1	1396.74		P0DMV9	[R].IINEPTAAAIAYGLDR.[RT]		0	5	1687.9		Q9H501	[K].LTPWEQFLEK.[K]		0	1	1290.67		P04075	[R].LQSIGTENTEENRR.[F]		1	2	1646.81		Q9Y5J7	[K].LTETCFLDCVK.[D]	2xCarbamidomethyl [C5; C9]	0	1	1385.64		P15104
P06733	[K].LMIEMDGTENK.[S]	1xOxidation [M5]	0	2	1296.58		Q96AE4	[K].MVMIQDGPQNTGADKPLR.[I]		0	1	1970.98		P53597	[K].LVGGTTPGK.[G]		0	3	829.478		Q9H871	[R].LLNEVMVEHFFR.[Q]		0	1	1533.79		O94906	[K].LTPVPDSFFAK.[H]		0	2	1221.65		P63208	[K].LQSSDGEIFEVDVEIAK.[Q]		0	2	1878.93		Q9H307	[K].LTEVPVEPVLTVHPESK.[S]		0	1	1874.03		P55060
Q2TAY7	[R].LMALLGQALK.[W]		0	2	1057.64		P09874	[K].MVDPEKPQLGMIDR.[W]		0	1	1628.81		Q13616	[R].LVHQNSASDDAEASMISK.[L]		0	1	1902.89		P21964	[R].ILNHVLQHAEPGNAQSVLEAIDTYCEQK.[E]	1xCarbamidomethyl [C25]	0	1	3177.56		Q9H4A6	[R].LTLMEEVLLLGLK.[D]		0	1	1471.88		P51659	[K].LQSTFVFEEIGR.[R]		0	2	1425.74		Q8IY81	[R].LTEVQDDKEEEEEENPLLVPLEEK.[A]		1	1	2854.37		Q00610
P12956	[K].IMATPEQVGK.[M]		0	1	1073.57		P50395	[R].MTGSEFDFEEMK.[R]		0	1	1450.59		O75190	[R].IVENGQER.[V]		0	1	944.48		Q15021	[R].LLNILGLIFK.[G]		0	3	1143.75		P30154	[K].ITLNDLIPAFQNLLK.[D]		0	2	1712.99		P08397	[R].IQTDSVVATLK.[A]		0	1	1174.67		Q9NVM9	[K].ITEYQHEAR.[T]		0	1	1146.55		Q9Y2R5
P54136	[R].LMDLLGEGLK.[R]		0	1	1088.6		P18206	[K].MTGLVDEAIDTK.[S]		0	2	1292.64		Q16851	[R].LVEIAQVPK.[A]		0	1	996.609		O60264	[R].LLNILMQLR.[K]		0	1	1113.68		P00558	[K].ITLPVDFVTADK.[F]		0	1	1318.73		Q9NSY1	[K].LQTGFTEPEVLQIFCDTCEAVAR.[L]	2xCarbamidomethyl [C15; C18]	0	1	2684.27		Q12904	[R].ITFDAFPGEPDKELNPK.[K]		1	1	1917.96		O14980
P06576	[R].IMDPNIVGSEHYDVAR.[G]		0	1	1815.87		Q16401	[R].MTESWFSSLSR.[D]		0	1	1330.61		O43847	[K].LVAGEHGLIIR.[V]		0	1	1177.71		P25205	[R].LLNNAFEELVAFQR.[A]		0	3	1663.88		P21796; Q9Y277	[K].LTLSALIDGK.[N]		0	2	1030.61		Q14978	[K].LQTPNTFPK.[R]		0	2	1045.57		P30626	[K].ITFDDYIACCVK.[L]	2xCarbamidomethyl [C9; C10]	0	1	1504.68		P50991
P31948	[K].LMDVGLIAIR.[-]		0	3	1100.65		P42285	[K].MTDVFEGSIIR.[C]		0	1	1267.64		Q99714	[R].LVAGEMGQNEPDQGGQR.[G]		0	1	1785.82		Q96I99	[K].ILNNSGLPITSAIDLEDAAK.[K]		0	1	2055.1		P45880	[K].LTLSALVDGK.[S]		0	2	1016.6		Q9BQ52	[K].IQTQLNLIHPDIFPLLTSFR.[C]		0	2	2366.32		P21796	[K].LTFDSSFSPNTGK.[K]		0	2	1400.67		Q08752
Q7L1Q6	[R].LMELFPANK.[Q]		0	2	1062.57		P23193	[R].MTAEEMASDELK.[E]		0	1	1354.59		P48507	[K].IVAIGTSDLDK.[T]		0	1	1131.63		Q9H9J2	[K].IINPMGLLVEELK.[K]		0	1	1468.84		Q14694	[K].LTISNGPK.[N]		0	2	829.478		Q00325	[R].IQTQPGYANTLR.[D]		0	1	1361.72		P45880	[K].LTFDTTFSPNTGK.[K]		0	1	1428.7		O00410
P61247	[K].LMELHGEGSSSGK.[A]		0	5	1331.63		P0DMV9	[K].NALESYAFNMK.[S]		0	1	1287.6		Q15257	[K].LVALLNTLDR.[W]		0	1	1127.68		P12081	[K].LLNQLQYCEEAGIPLVAIIGEQELK.[D]	1xCarbamidomethyl [C8]	0	1	2841.51		O00425	[K].ITISPLQELTLYNPER.[T]		0	1	1887.02		P22314	[R].LQTSSVLVSGLR.[G]		0	1	1259.73		P31689	[K].ITFHGEGDQEPGLEPGDIIIVLDQK.[D]		0	1	2720.38		P06576
P61247	[K].LMELHGEGSSSGK.[A]	1xOxidation [M2]	0	2	1347.62		P54577	[K].MSSSEEESK.[I]		0	2	1013.41		P22087	[R].IVALNAHTFLR.[N]		0	1	1254.73		Q9UIL1	[R].LINQVLELQHTLEDLSAR.[V]		0	1	2092.14		Q9NZI8	[K].ITISSLQDLTLYNPER.[T]		0	2	1862.99		P30085	[R].IQTYLQSTKPIIDLYEEMGK.[V]		0	2	2370.23		O00410	[K].ITFLLQAIR.[N]		0	1	1074.67		P06730
Q15059; O60885	[R].LMFSNCYK.[Y]	1xCarbamidomethyl [C6]	0	1	1062.47		P04040	[K].NAIHTFVQSGSHLAAR.[E]		0	2	1708.89		O75643	[R].IVALSSSLSNAK.[D]		0	3	1189.68		Q16658	[K].LINRPIIVFR.[G]		0	2	1240.79		Q15393	[R].LTISSPLEAHK.[A]		0	2	1195.67		P30566	[R].IQVDAYFSPIHSQLDHLLDPSSFTGR.[A]		0	1	2943.46		Q9NQG5	[K].LTFLYLANDVIQNSK.[R]		0	2	1738.94		P62888
Q9UHV9	[R].LMGEDEKPAAK.[E]		0	1	1188.59		P55036	[R].NAMGSLASQATK.[D]		0	1	1178.58		P50914	[K].LVAIVDVIDQNR.[A]		0	1	1354.77		Q9BXL5	[K].ILPCPTSEDTADLAGCSLQAYPKPDVPK.[G]	2xCarbamidomethyl [C4; C16]	0	1	3043.48		P11021	[K].ITITNDQNR.[L]		0	1	1074.55		P35579	[K].LQVELDNVTGLLSQSDSK.[S]		0	2	1946.01		Q15185	[K].LTFSCLGGSDNFK.[H]	1xCarbamidomethyl [C5]	0	1	1445.67		P40937
Q8WVK2	[K].LMGFASFDSTK.[G]		0	1	1203.57		P14866	[K].NDQDTWDYTNPNLSGQGDPGSNPNK.[R]		0	1	2734.16		Q16658	[R].LVARPEPATGYTLEFR.[S]		0	1	1819.97		O15160	[R].LLPDITLLEPVEGEAAEELSR.[C]		0	2	2294.21		Q9NVA2	[K].LTIVDTVGFGDQINK.[D]		0	1	1619.86		P21333	[K].LQVEPAVDTSGVQCYGPGIEGQGVFR.[E]	1xCarbamidomethyl [C14]	0	1	2763.34		O60884	[R].ITFTGEADQAPGVEPGDIVLLLQEK.[E]		0	1	2640.38		P21333
O75533	[K].IMGNLGAADIDHK.[L]		0	1	1354.68		O14497	[K].NDPFVVDCSDK.[L]	1xCarbamidomethyl [C8]	0	1	1295.56		P63241	[K].IVEMSTSK.[T]		0	2	894.46		Q9H9B4	[R].ILMAAPGMAIPPFIMNTLEK.[K]		0	3	2158.15		Q9NPJ3	[K].ITLVSAAPGK.[V]		0	2	956.578		Q5JSH3	[K].LQSQPTDTDGGR.[L]		0	1	1274.6		Q14315	[K].ITGDDSMR.[T]		0	2	894.399		P35249
P13639	[R].IMGPNYTPGK.[K]		0	1	1077.54		Q7KZF4	[R].NDIASHPPVEGSYAPR.[R]		0	1	1709.82		P11940	[R].IVATKPLYVALAQR.[K]		0	3	1542.94		Q92616	[K].ILPEIIPILEEGLR.[S]		0	4	1604.96		P40926	[R].LTLYDIAHTPGVAADLSHIETK.[A]		0	5	2365.24		Q99623	[R].IPWFQYPIIYDIR.[A]		0	3	1723.92		P52597	[K].ITGEAFVQFASQELAEK.[A]		0	3	1867.94		P12268
Q8WWY3	[K].IMGVAGGLTNLSK.[M]		0	1	1260.7		P51665	[K].NDIAINELMK.[R]		0	2	1160.6		P33240	[R].IVDPEIALK.[I]		0	3	997.593		Q03701	[R].LILWYFEHQLK.[H]		0	1	1489.82		Q09161	[K].LTIYTTLVGLLNAR.[N]		0	3	1547.92		Q15910	[R].IQPVHILTSVSSLR.[G]		0	2	1549.91		P49589	[R].LTGEEVNSCVEVLLEEAK.[D]	1xCarbamidomethyl [C9]	0	1	2019		P53597
P06733	[K].LMIEMDGTENK.[S]		0	1	1280.59		P63208	[K].NDFTEEEEAQVR.[K]		0	1	1466.64		P46926	[K].LVDPLYSIK.[E]		0	1	1047.61		Q9Y230	[R].LLIVSTTPYSEK.[D]		0	2	1350.75		P49792	[R].ITMELFSNIVPR.[T]		0	2	1419.77		P10515	[K].LQPHEFQGGTFTISNLGMFGIK.[N]		0	1	2422.22		Q13492	[K].LTGGSNWQPK.[V]		0	2	1087.55		Q92598
P12956	[R].IMLFTNEDNPHGNDSAK.[A]		0	1	1902.87		Q99459	[K].NDFEIVLPENAEK.[E]		0	1	1517.75		P55265	[K].LVDQSGPPHEPK.[F]		0	2	1303.66		P08754	[KR].ILLLGAGESGK.[S]		0	2	1057.63		Q12849	[R].ITMEYSSSGK.[A]		0	1	1102.51		P09874	[K].LQLLEDDKENR.[Y]		1	2	1372.71		Q13310; P11940	[K].ITGMLLEIDNSELLHMLESPESLR.[S]	1xOxidation [M]	0	3	2756.38		Q7Z3B4
Q9BY44	[K].INDFVLSPGPQPYK.[V]		0	1	1574.82		Q96T88	[R].NDASEVVLAGER.[L]		0	1	1259.62		P55060	[R].IVEDEPNK.[I]		0	1	943.473		Q15061	[K].LILLITQVTASEK.[T]		0	2	1428.87		P08727	[K].ITMQNLNDR.[L]		0	2	1104.55		P15559	[R].IQILEGWK.[K]		0	1	986.567		Q9H074	[K].LTGSVLEDAWK.[E]		0	1	1218.64		P02545
O95831	[K].LNDGSQITYEK.[C]		0	1	1267.62		P23193	[K].NCTYTQVQTR.[S]	1xCarbamidomethyl [C2]	0	2	1270.58		Q08170	[R].LVEDKPGSR.[R]		0	1	1000.54		Q6UXN9	[K].LILISTNGSFIR.[L]		0	1	1333.78		P55884	[K].ITNDFYPEEDGK.[T]		0	2	1427.63		P00558	[K].IQLINNMLDK.[V]		0	2	1201.66		P02786	[K].LTHDVELNLDYER.[Y]		0	1	1616.79		Q6P2E9
P54136	[R].LNDYIFSFDK.[M]		0	1	1261.61		P60891	[R].NCTIVSPDAGGAK.[R]	1xCarbamidomethyl [C2]	0	1	1289.62		O95747	[K].IVEEPQSNR.[S]		0	2	1071.54		Q96DI7	[R].LILLWNVYGDCDNYATLK.[G]	1xCarbamidomethyl [C11]	0	1	2171.08		P63010	[K].LTNGIWILAELR.[I]		0	1	1398.81		Q7L2H7	[R].LQLLSNLFHGMDK.[N]		0	1	1515.8		P36954	[K].ITHEVDELTQIIADVSQDPTLPR.[T]		0	1	2590.34		P63241
P36873	[K].LNIDSIIQR.[L]		0	1	1071.62		P61981	[K].NCSETQYESK.[V]	1xCarbamidomethyl [C2]	0	1	1245.51		O94776	[R].LVEGESDNR.[N]		0	1	1018.48		Q8N2F6	[K].LLLNLSENPAMTEGLLR.[A]		0	1	1884.03		P46782	[R].LTNSMMMHGR.[N]		0	1	1177.53		P49327	[R].LQLNGNLQLELAQVLAQERPK.[L]		0	1	2375.34		O00541	[R].ITHQIVDRPGQQTSVIGR.[C]		0	1	2005.09		O75190
Q9UNM6	[K].LNIGDLQVTK.[E]		0	1	1100.63		Q9Y5J1	[K].NCQHANAERPTVAR.[I]	1xCarbamidomethyl [C2]	0	2	1623.78		P78395	[R].LVELAGQSLLK.[D]		0	1	1170.71		Q9H9A5	[K].IILNTAVAEFFK.[S]		0	1	1365.78		P26640	[K].ITPAHDQNDYEVGQR.[H]		0	1	1742.81		Q9NRR5	[R].LQLPVFLQQMQNPESLSILTNPR.[A]		0	2	2666.43		Q9HCN8	[R].LTHVLTGK.[N]		0	2	868.525		Q16401
P55786	[K].LNLGTVGFYR.[T]		0	1	1139.62		O00148	[K].NCPHVVVGTPGR.[I]	1xCarbamidomethyl [C2]	0	3	1292.65		P49588	[R].IVAVTGAEAQK.[A]		0	1	1086.62		Q96A08; O60814; Q8N257	[R].LLLPGELAK.[H]		0	1	953.603		P61006	[K].ITPDQQK.[R]		0	2	829.441		P29692; P24534	[K].LQIQCVVEDDK.[V]	1xCarbamidomethyl [C5]	0	2	1346.66		Q14566	[R].LTHYDHVLIELTQAGLK.[G]		0	1	1951.06		O14745
Q13200	[R].LNILDTLSK.[F]		0	1	1016.6		Q13838	[K].NCPHIVVGTPGR.[I]	1xCarbamidomethyl [C2]	0	2	1306.67		Q96HS1	[K].IVHSSMTR.[A]		0	1	930.483		P48735	[K].LILPHVDIQLK.[Y]		0	1	1288.8		P43243	[K].ITPENLPQILLQLK.[R]		0	5	1619.97		O75694	[R].IQLQIQETLQR.[Q]		0	1	1369.78		P62937	[K].ITIADCGQLE.[-]	1xCarbamidomethyl [C6]	0	2	1119.54		A5YKK6
P07814	[R].LNLNNTVLSK.[R]		0	1	1115.64		Q04917	[K].NCNDFQYESK.[V]	1xCarbamidomethyl [C2]	0	1	1304.52		Q9UQ80	[R].LVKPGNQNTQVTEAWNK.[V]		0	2	1927		Q8IX12	[R].LLLPTPTVK.[Q]		0	1	981.634		P49327	[K].LTPGCEAEAETEAICFFVQQFTDMEHNR.[V]	2xCarbamidomethyl [C5; C15]	0	1	3330.45		Q08211	[K].LQISHEAAACITGLR.[A]	1xCarbamidomethyl [C10]	0	2	1639.86		P35573	[R].LTLAELNQILYR.[C]		0	1	1446.83		O00571
P05023	[R].LNIPVSQVNPR.[D]		0	2	1236.71		P62241	[K].NCIVLIDSTPYR.[Q]	1xCarbamidomethyl [C2]	0	1	1450.74		Q9BVJ6	[K].LVLADLLEPVK.[T]		0	1	1209.75		O00541	[R].LLLPVAEYFSGVQLPPHLSPFVTEK.[E]		0	1	2781.52		Q99436	[K].ITPLEIEVLEETVQTMDTS.[-]		0	2	2148.06		O00541	[K].LQLSLADFR.[R]		0	1	1062.59		Q9Y277	[K].LTLDTIFVPNTGK.[K]		0	2	1418.79		P52815
P57721; Q15366; Q15365	[R].INISEGNCPER.[I]	1xCarbamidomethyl [C8]	0	1	1288.6		P61247	[K].NCLTNFHGMDLTR.[D]	1xCarbamidomethyl [C2]	0	2	1578.72		Q7RTV0	[K].IVNLGSSK.[T]		0	3	817.478		P22061	[R].LILPVGPAGGNQMLEQYDK.[L]		0	1	2043.06		P50990	[R].LTPPVLEEMGHCDSVYLSEVGDTQVVVFK.[H]	1xCarbamidomethyl [C12]	0	1	3248.59		P67936; P09493; P06753	[R].IQLVEEELDR.[A]		0	1	1243.65		Q6P2Q9	[R].LTLEDLEDSWDR.[G]		0	1	1491.7		P20700
Q3B726	[K].LNITSLQFK.[R]		0	1	1063.61		Q4VC31	[K].NCIAQTSAVVK.[N]	1xCarbamidomethyl [C2]	0	1	1190.62		Q92900	[K].LVNTINPGAR.[F]		0	1	1054.6		P78527	[K].LLLQGEADQSLLTFIDK.[A]		0	1	1904.04		P39019	[K].LTPQGQR.[D]		0	7	799.442		P50454	[K].LQIVEMPLAHK.[L]		0	1	1278.72		Q8WU90	[K].ITLESFLAWK.[K]		0	1	1207.67		Q96E39
Q15819	[K].INMNGINNSSGMVDAR.[S]		0	1	1692.78		O14964	[K].NCGQTVHDEVANK.[Q]	1xCarbamidomethyl [C2]	0	2	1471.66		Q9H583	[K].LVPDLLAIVQR.[K]		0	1	1236.77		P01024	[R].ILLQGTPVAQMTEDAVDAER.[L]		0	2	2157.09		Q04637	[K].LTPQMFQQLMK.[Q]		0	2	1364.71		Q08752	[K].LQPIALSCVLNIGACK.[L]	2xCarbamidomethyl [C8; C15]	0	1	1756.94		P43243	[K].ITPENLPQILLQLK.[R]		0	5	1619.97		P38159
P60228	[K].LNMTPEEAER.[W]		0	1	1189.55		Q9Y490	[K].NCGQMSEIEAK.[V]	1xCarbamidomethyl [C2]	0	1	1266.55		P49589	[K].LVPEAVGDQK.[A]		0	1	1055.57		Q14CX7	[R].LLLQQLEATLETGK.[R]		0	1	1556.89		Q13561	[K].LTPVLLAK.[Q]		0	1	854.571		Q9UNN5	[K].LQIVFDFVASK.[G]		0	1	1266.71		O43776	[R].LTESVDVLMPNVGEIVGGSMR.[I]		0	3	2203.11		P38159
Q15046	[R].INMVEELEK.[A]		0	2	1104.56		P53992	[R].NCETDTLINYMAK.[F]	1xCarbamidomethyl [C2]	0	1	1572.7		P50990	[R].LVPGGGATEIELAK.[Q]		0	2	1354.76		P12236; P05141; P12235	[K].LLLQVQHASK.[Q]		0	2	1136.68		Q13885; P07437; P68371	[K].LTTPTYGDLNHLVSATMSGVTTCLR.[F]	1xCarbamidomethyl [C23]	0	2	2708.34		P60842	[K].LQMEAPHIIVGTPGR.[V]		0	1	1618.87		Q99436	[K].ITPLEIEVLEETVQTMDTS.[-]		0	2	2148.06		O14745
P46060	[K].LNNCGMGIGGGK.[I]	1xCarbamidomethyl [C4]	0	1	1177.55		O60684; P52294	[R].NAVWALSNLCR.[G]	1xCarbamidomethyl [C10]	0	1	1303.66		Q15393	[R].IVPGQFLAVDPK.[G]		0	3	1283.74		Q9UIA9	[K].LLLSIPHSDLLDYPK.[L]		0	2	1723.96		Q96ST2	[K].LTLLPAVVMHLK.[K]		0	1	1334.82		P60842	[K].LQMEAPHIIVGTPGR.[V]	1xOxidation [M3]	0	1	1634.87		P50990	[R].LTPPVLEEMGHCDSVYLSEVGDTQVVVFK.[H]	1xCarbamidomethyl [C12]	0	1	3248.59		Q8N543
P62851	[K].LNNLVLFDK.[A]		0	2	1075.61		P34932	[K].NAVEEYVYEMR.[D]		0	1	1402.63		Q8N1F7	[K].LVPLNQESVEER.[V]		0	1	1412.74		P12270	[R].ILLSQTTGVAIPLHASSLDDVSLASTPK.[R]		0	2	2834.55		Q9BUF5	[K].LTTPTYGDLNHLVSATMSGVTTSLR.[F]		0	1	2635.34		Q9NS69	[K].LQMEQQQQLQQR.[Q]		0	1	1557.78		Q96AG4	[K].LTTLPSDFCGLTHLVK.[L]	1xCarbamidomethyl [C9]	0	1	1801.95		P00491
O94776	[K].LNPADAPNPVVFVATK.[D]		0	1	1652.9		Q92616	[K].NAPNDASYDAVR.[Q]		0	1	1292.59		P16157	[K].LVPLVQATFPENAVTK.[R]		0	1	1726.97		P61160	[K].ILLTEPPMNPTK.[N]		0	1	1353.74		P07814	[K].LTVAENEAETK.[L]		0	2	1204.61		Q14980	[R].LQNALNEQR.[V]		0	1	1085.57		Q13885; P07437; P68371	[K].LTTPTYGDLNHLVSATMSGVTTCLR.[F]	1xCarbamidomethyl [C23]	0	2	2708.34		P20340
Q96KB5	[K].INPICNDHYR.[S]	1xCarbamidomethyl [C5]	0	1	1301.61		Q9GZT3	[R].NALQQENHIIDGVK.[V]		0	2	1578.82		Q13596	[R].IVNHPTMLQDPDVR.[E]		0	1	1634.83		Q15149	[K].ILITIVEEVETLR.[Q]		0	1	1527.9		Q15691	[R].IVDILYATDEGFVIPDEGGPQEEQEEY.[-]		0	1	3055.39		P35580	[K].LQNELDNVSTLLEEAEK.[K]		0	1	1944.98		Q13885; P07437; P68371	[K].LTTPTYGDLNHLVSATMSGVTTCLR.[F]	1xCarbamidomethyl [C23]; 1xOxidation [M17]	0	3	2724.33		Q9NR31; Q9Y6B6
P62136	[K].LNLDSIIGR.[L]		0	1	1000.58		Q3YEC7	[K].LVGSDQAPGR.[D]		0	1	999.522		O75390	[K].IVPNVLLEQGK.[A]		0	2	1209.72		Q08J23	[K].ILLTQENPFFR.[K]		0	1	1377.75		P62495	[K].LVDISYGGENGFNQAIELSTEVLSNVK.[F]		0	3	2896.46		O15042	[K].LQNIFLGLVNIIEEK.[E]		0	3	1743.01		Q9BUF5	[K].LTTPTYGDLNHLVSATMSGVTTSLR.[F]		0	1	2635.34		Q8TEQ6
Q05519	[K].LNHVAAGLVSPSLK.[S]		0	1	1405.82		P23381	[K].MSASDPNSSIFLTDTAK.[Q]		0	1	1784.84		P29692	[K].LVPVGYGIR.[K]		0	3	973.583		Q12905	[K].ILITTVPPNLR.[K]		0	4	1236.77		P55265	[K].LVDQSGPPHEPK.[F]		0	2	1303.66		P22307	[K].LQNLQLQPGNAK.[L]		0	1	1323.74		P07814	[K].LTVAENEAETK.[L]		0	3	1204.61		Q16531
O95926	[K].LNHQEVVEEDK.[R]		0	1	1339.65		Q9Y5S9	[R].MREDYDSVEQDGDEPGPQR.[S]		1	1	2222.93		Q8NEJ9	[R].LVPVHYDETEAER.[E]		0	1	1557.75		Q96IV0	[K].LLLTYADNILR.[N]		0	1	1304.76		Q9BTW9	[R].LVDVVAVILK.[A]		0	1	1068.7		Q08170	[K].IQNNDNVGKPK.[S]		0	3	1226.65		O14818	[KR].LTVEDPVTVEYITR.[FY]		0	2	1634.86		P07384
O60216	[K].INHLEYEDQYK.[D]		0	1	1451.68		Q9BUQ8	[R].MIDMGFEPDVQK.[I]		0	1	1409.64		Q99623	[K].IVQAEGEAEAAK.[M]		0	2	1215.62		P00338	[K].LIIVSNPVDILTYVAWK.[LI]		0	10	1944.12		P25398	[K].LVEALCAEHQINLIK.[V]	1xCarbamidomethyl [C6]	0	2	1750.95		P63010	[K].LQNNNVYTIAK.[R]		0	1	1277.68		Q9H078	[R].ITVEDSDK.[Q]		0	1	906.441		P54136
P56537	[K].LNEAQPSTIATSMR.[D]		0	2	1518.76		O43707	[K].MLDAEDIVNTARPDEK.[A]		0	1	1816.87		P10809	[K].LVQDVANNTNEEAGDGTTTATVLAR.[S]		0	1	2560.25		P62873; P62879	[K].LIIWDSYTTNK.[MV]		0	1	1353.7		O95782	[R].LVECLETVLNK.[A]	1xCarbamidomethyl [C4]	0	1	1317.71		P33992	[K].LQPFATEADVEEALR.[L]		0	1	1688.85		Q5T4S7	[K].ITVLQLSALLK.[Q]		0	1	1198.78		P11586
P78417	[K].LNECVDHTPK.[L]	1xCarbamidomethyl [C4]	0	1	1212.57		Q9NYF8	[K].MIASDSHRPEVK.[L]		0	1	1369.69		P62140	[K].IVQMTEAEVR.[G]		0	1	1175.61		P14625	[R].LISLTDENALSGNEELTVK.[I]		0	1	2046.06		P55060	[R].IVEDEPNK.[I]		0	1	943.473		P63010	[R].IQPGNPNYTLSLK.[C]		0	1	1444.78		P48147	[K].ITVPFLEQCPIR.[G]	1xCarbamidomethyl [C9]	0	2	1472.79		P07910
O00193	[K].INEELESQYQQSMDSK.[L]		0	1	1928.85		P26639	[R].MIAILTENYGGK.[W]		0	1	1309.68		Q8IYB8	[R].LVQQGLLTPDMLK.[Q]		0	1	1455.82		Q9Y4L1	[R].LIPEMDQIFTEVEMTTLEK.[V]		0	2	2267.12		Q08170	[R].LVEDKPGSR.[R]		0	2	1000.54		Q09161	[K].LQPGSLPQVLAQATEMLYMR.[L]		0	2	2246.17		Q08945	[K].ITVPGNFQGHSGAQCITCSYK.[A]	2xCarbamidomethyl [C15; C18]	0	1	2325.08		Q92621
P52272	[R].INEILSNALK.[R]		0	2	1114.65		P07910	[R].MIAGQVLDINLAAEPK.[V]	1xOxidation [M1]	0	2	1698.91		P42677	[R].LVQSPNSYFMDVK.[C]		0	2	1527.75		P62937	[R].IIPGFMCQGGDFTR.[H]	1xCarbamidomethyl [C7]	0	3	1598.75		O95747	[K].IVEEPQSNR.[S]		0	2	1071.54		P61026; P62820; P61106; P61006; Q9H0U4; Q15286; P20340	[KR].IQIWDTAGQER.[FY]		0	4	1316.66		P21333	[R].LTVSSLQESGLK.[V]		0	1	1261.7		Q15046
P35250	[K].LNEIVGNEDTVSR.[L]		0	1	1445.72		Q13347	[-].MKPILLQGHER.[S]		0	2	1321.74		P60983	[RK].LVQTAELTK.[V]		0	1	1002.58		O15226	[K].ILQMAEGIDIGEMPSYDLVLSKPSK.[G]		0	1	2734.4		O94776	[R].LVEGESDNR.[N]		0	1	1018.48		O00170	[K].LPVWETIVCTMR.[E]	1xCarbamidomethyl [C9]	0	1	1504.77		Q07021	[K].ITVTFNINNSIPPTFDGEEEPSQGQK.[V]		0	1	2862.38		Q00341
Q01105	[R].LNEQASEEILK.[V]		0	1	1273.66		O43684	[K].MHDLNTDQENLVGTHDAPIR.[C]		0	1	2276.07		P24534	[K].LVPVGYGIK.[K]		0	1	945.577		Q86YP4	[R].LLQQGTAPAQAK.[A]		0	2	1225.69		Q13148	[R].LVEGILHAPDAGWGNLVYVVNYPK.[D]		0	1	2624.39		O43447	[K].LPVVISQCGEM.[-]	1xCarbamidomethyl [C8]	0	1	1232.6		P35268	[K].ITVTSEVPFSK.[R]		0	2	1207.66		P35580
Q14683	[K].LNEQQSVLQR.[I]		0	1	1214.65		Q14847	[R].MGPSGGEGMEPERR.[D]		1	1	1489.65		P0DMV9	[R].LVNHFVEEFK.[R]		0	1	1261.66		Q96SB4	[K].IIQQVLQGLDYLHTK.[C]		0	1	1769		Q92598	[K].LVEHFCAEFK.[T]	1xCarbamidomethyl [C6]	0	1	1279.61		Q00610	[R].LPVVIGGLLDVDCSEDVIK.[N]	1xCarbamidomethyl [C13]	0	2	2041.09		P52630	[R].LTTLIELLLPK.[L]		0	1	1253.81		P49368
P60660	[K].ILYSQCGDVMR.[A]	1xCarbamidomethyl [C6]	0	1	1341.63		Q14847	[R].MGPSGGEGMEPER.[R]		0	1	1333.55		P02768	[K].LVNEVTEFAK.[T]		0	1	1149.62		Q14152	[R].LLQQVSQIYQSIEFSR.[L]		0	2	1939.03		Q7Z3B4	[K].LVEHGLNETIHIR.[G]		0	1	1530.84		O96019	[KR].IPEGLFDPSNVK.[G]		0	1	1315.69		P45973	[R].LTWHAYPEDAENK.[E]		0	1	1573.73		P06753
P78527	[K].LNESTFDTQITK.[K]		0	1	1396.7		P52272	[R].MGPLGLDHMASSIER.[M]		0	2	1613.78		P04040	[K].LVNANGEAVYCK.[F]	1xCarbamidomethyl [C11]	0	1	1337.65		P55060	[K].LLQTDDEEEAGLLELLK.[S]		0	1	1929.01		P19367	[R].LVDEYSLNAGK.[Q]		0	1	1208.62		Q9NR45	[K].IPEGTILTMDMLTVK.[V]		0	1	1661.89		P17174	[R].ITWSNPPAQGAR.[I]		0	1	1297.66		P67936
P30613	[R].LNFSHGSHEYHAESIANVR.[E]		0	1	2168.03		P62820	[R].MGPGATAGGAEK.[S]		0	1	1046.49		Q96G03	[R].IVLANDPDADR.[L]		0	1	1198.61		O75694	[K].LLQVASPFLEPHLVR.[M]		0	1	1719		P02545	[R].LVEIDNGK.[Q]		0	2	887.483		Q9NX58	[K].LPEHPEGGEPEDDEAPAK.[G]		0	1	1916.85		P12829	[K].ITYGQCGDVLR.[A]	1xCarbamidomethyl [C6]	0	2	1281.63		P49589
P14618	[R].LNFSHGTHEYHAETIK.[N]		0	2	1883.9		P52272	[R].MGPAMGPALGAGIER.[M]		0	2	1427.71		P61081	[K].LVICPDEGFYK.[S]	1xCarbamidomethyl [C4]	0	1	1340.66		Q9BQ67	[R].LLQVVEEPQALAAFLR.[D]		0	3	1797.03		O75190	[R].IVENGQER.[V]		0	1	944.48		O75312	[R].IPELDFEIPAFSQK.[G]		0	2	1633.85		P09960	[K].LTYTAEVSVPK.[E]		0	1	1207.66		Q08J23
O75534	[K].INFVIDNNK.[H]		0	1	1076.57		Q6UN15	[R].MGLEVIPVTSTTNK.[I]		0	2	1489.79		Q00610	[K].IVLDNSVFSEHR.[N]		0	2	1415.73		Q15637	[R].ILRPWQSSETR.[S]		0	2	1372.73		Q16401	[R].IVENSDAVTEILNNAELLK.[Q]		0	3	2085.11		P21333	[K].IPEISIQDMTAQVTSPSGK.[T]		0	1	2002.02		Q9Y5J9	[R].LVAAEQQK.[A]		0	1	886.499		P06727
Q9Y5B9	[R].INFYCPGSALGR.[N]	1xCarbamidomethyl [C5]	0	2	1354.66		P52272	[K].MGGMEGPFGGGMENMGR.[F]		0	1	1714.68		Q9Y2R5	[R].LVLDPYLLK.[Y]		0	1	1073.66		P14868	[K].IISAASEGGANVFTVSYFK.[N]		0	2	1961		O14745	[R].LVEPGSPAEK.[A]		0	1	1026.55		P42704	[K].IPENIYR.[G]		0	1	904.489		P49915	[K].IVADFSASVK.[K]		0	2	1036.57		P50990
Q9NZI8	[K].LNGHQLENHALK.[V]		0	1	1373.73		Q96I24	[R].MGGGSIEVSVPR.[F]		0	1	1188.6		P62888	[K].LVILANNCPALR.[K]	1xCarbamidomethyl [C8]	0	1	1353.77		O60610	[K].LLSALCILPQPEDMNER.[V]	1xCarbamidomethyl [C6]	0	1	1999		A5YKK6	[R].IVEPPENIQEK.[I]		0	2	1295.68		P18583	[R].LPEQPVDVPSEIADSSMTRPQELPELPK.[T]		0	1	3102.57		P53990	[K].IVADQLCAK.[Y]	1xCarbamidomethyl [C7]	0	1	1017.54		Q15393
O14950	[K].LNGTDPEDVIR.[N]		0	1	1228.62		P23246	[R].MGGGGAMNMGDPYGSGGQK.[F]		0	1	1771.72		P49368	[R].IVLLDSSLEYK.[K]		0	1	1279.71		Q86UV5	[K].ILSDDCATLGTLGVIPESVILLK.[A]	1xCarbamidomethyl [C6]	0	2	2427.34		P52815	[K].LVESLPQEIK.[A]		0	1	1155.66		Q15046	[K].LPETNLFETEETR.[K]		0	1	1578.76		P59998	[R].IVAEEFLK.[N]		0	1	948.54		P48735
Q16576; Q09028	[K].INHEGEVNR.[A]		0	1	1067.52		P26639	[K].MGGEEKPIGAGEEK.[Q]		0	2	1431.68		P06753	[K].LVIIEGDLER.[T]		0	2	1156.66		Q9BPX3	[K].LLSDFLDSEVSELR.[T]		0	1	1622.83		Q96E39	[R].IVEVLLIK.[D]		0	1	926.628		Q15046	[K].LPETNLFETEETRK.[I]		1	1	1706.86		Q13263	[K].IVAERPGTNSTGPAPMAPPR.[A]		0	1	2019.04		P52209
Q9H6Z4	[K].LNEVSSDANR.[E]		0	1	1104.53		P63220	[R].MGESDDSILR.[L]	1xOxidation [M1]	0	1	1138.5		P09493	[K].LVIIESDLER.[A]		0	2	1186.67		Q9Y2X3	[K].IISDNLTYCK.[C]	1xCarbamidomethyl [C9]	0	1	1226.61		P04181	[K].IVFAAGNFWGR.[T]		0	1	1237.65		P41250	[K].LPFAAAQIGNSFR.[N]		0	3	1391.74		Q13263	[K].IVAERPGTNSTGPAPMAPPR.[A]	1xOxidation [M16]	0	2	2035.04		Q14204
P43686	[R].LIFSTITSK.[M]		0	2	1009.59		P52272	[R].MGAGLGHGMDR.[V]		0	2	1101.49		Q15393	[R].IVILEYQPSK.[N]		0	1	1189.68		O14980	[K].LLSEEVFDFSSGQITQVK.[S]		0	2	2027.03		Q8TEQ6	[R].LVFCLLELLSR.[H]	1xCarbamidomethyl [C4]	0	2	1362.78		P49643	[K].IPFADALDLFR.[G]		0	1	1277.69		O60763	[K].IVAFENAFER.[L]		0	1	1195.61		Q8N1F7
Q6P2Q9	[K].LVVDSHVQYR.[L]		0	1	1215.65		Q99729	[K].MFVGGLSWDTSK.[K]		0	1	1327.64		P51148	[K].LVLLGESAVGK.[S]		0	2	1085.66		Q9H078	[R].LLSEGADVNAK.[H]		0	1	1116.59		Q96C86	[R].IVFENPDPSDGFVLIPDLK.[W]		0	2	2115.1		Q9Y244	[R].LPFLSSSNLSLDVLR.[G]		0	1	1660.93		O43847	[K].LVAGEHGLIIR.[V]		0	1	1177.71		O75390
P57721; Q15366	[R].LVVPASQCGSLIGK.[G]	1xCarbamidomethyl [C8]	0	1	1428.79		Q14103	[K].MFIGGLSWDTTK.[K]		0	1	1355.67		P00338	[K].LVIITAGAR.[Q]		0	1	913.583		Q969G3	[R].LISEILSESVVPDVR.[S]		0	5	1655.92		Q8N543	[K].LVFFEVSPVSFHQVSEVLSEEK.[S]		0	2	2536.3		P49327	[K].LPEDPLLSGLLDSPALK.[A]		0	2	1777.99		Q99714	[R].LVAGEMGQNEPDQGGQR.[G]		0	2	1785.82		P10606
P14625	[K].NLLHVTDTGVGMTR.[E]		0	2	1513.78		O75381	[R].MEVQGEEEK.[R]		0	1	1078.47		P04406	[K].LVINGNPITIFQER.[D]		0	4	1613.9		O95747	[K].LLSGGSVLDIIK.[H]		0	3	1214.74		P00491	[R].LVFGFLNGR.[A]		0	1	1022.58		P30041	[K].LPFPIIDDR.[N]		0	2	1085.6		Q14137	[R].LVAGSTDQLLSAFVPPEEPPLQPAR.[W]		0	2	2632.4		P49321
P35658	[K].NLLIQNKPGDDPNK.[I]		0	2	1565.83		Q10567; P63010	[K].MEPLNNLQVAVK.[N]		0	1	1355.74		P26885	[K].LVIPSELGYGER.[G]		0	1	1332.72		P02008	[K].LLSHCLLVTLAAR.[F]	1xCarbamidomethyl [C5]	0	3	1466.85		Q9NR31; Q9Y6B6	[K].LVFLGLDNAGK.[T]		0	1	1146.65		O75821	[K].LPGELEPVQATQNK.[T]		0	1	1523.81		Q13185	[R].LTWHSCPEDEAQ.[-]	1xCarbamidomethyl [C6]	0	1	1472.61		P11586
A5YKK6	[R].NLILSAFPR.[N]		0	1	1030.6		O00571; Q92841; P17844	[R].MLDMGFEPQIR.[RK]		0	1	1336.64		Q13228	[K].LVLPSLISSR.[I]		0	1	1084.67		Q12769	[K].LLSHGVPLPNWLINSYK.[K]		0	2	1951.08		Q16531	[K].LVFSNVNLK.[E]		0	1	1033.6		P26885	[K].IPGGATLVFEVELLK.[I]		0	1	1585.92		O94888	[K].LTTLADLFRPPIDLMHK.[G]		0	1	1981.09		P46087
P27708	[K].NILLTIGSYK.[N]		0	2	1121.66		P32969	[R].MRPGVACSVSQAQK.[D]	1xCarbamidomethyl [C7]	0	1	1518.75		P08727; P05783	[R].IVLQIDNAR.[L]		0	1	1041.61		P38432	[R].ILSHNPETQQVDIEILSSLPALR.[E]		0	1	2573.39		P63241	[K].IVEMSTSK.[T]	1xOxidation [M4]	0	1	910.455		O43809	[K].LPGGELNPGEDEVEGLK.[R]		0	1	1752.87		Q71RC2	[K].LTTDPDLILEVLR.[S]		0	2	1497.85		P30085
Q9H9B4	[R].NILLTNEQLESAR.[K]		0	1	1500.8		Q7L014	[R].MIDMLAANSGR.[V]		0	1	1178.57		Q08257	[K].IVLQNGAHEVFNHR.[E]		0	1	1633.86		Q7L014	[R].ILSKPIEVQVGGR.[S]		0	2	1395.83		P27824	[R].IVDDWANDGWGLK.[K]		0	1	1488.71		P49368	[K].IPGGIIEDSCVLR.[G]	1xCarbamidomethyl [C10]	0	4	1428.75		P05455	[R].LTTDFNVIVEALSK.[S]		0	3	1549.85		P29692
Q9NVI7	[R].NILMYGPPGTGK.[T]		0	2	1247.65		P09211	[R].MLLADQGQSWK.[E]		0	1	1276.64		P41091	[K].IVLTNPVCTEVGEK.[I]	1xCarbamidomethyl [C8]	0	1	1558.81		Q13177	[K].IISIFSGTEK.[G]		0	1	1094.61		P21964	[K].IVDAVIQEHQPSVLLELGAYCGYSAVR.[M]	1xCarbamidomethyl [C21]	0	1	2987.53		P27708	[R].LPGLIDVHVHLR.[E]		0	1	1368.81		Q04637	[K].LTPQMFQQLMK.[Q]		0	1	1364.71		Q8NEJ9
Q7L2E3	[K].NLLNSVIGR.[A]		0	1	985.579		P34932	[K].MQVDQEEPHVEEQQQQTPAENK.[A]		0	1	2622.17		P62826	[K].LVLVGDGGTGK.[T]		0	1	1015.58		Q7Z6Z7	[R].LLSLISIALPENK.[V]		0	1	1410.86		P49588	[R].IVAVTGAEAQK.[A]		0	2	1086.62		Q13510	[K].LPGLLGNFPGPFEEEMK.[G]		0	1	1874.94		P08579	[K].ITPSHAMK.[I]		0	1	884.466		P18206
Q9NZ63	[K].NIISTEDAK.[A]		0	2	990.51		O95757	[K].MQVDQEEGHQK.[C]		0	1	1328.59		Q9Y3I0	[K].LVMEEAPESYK.[N]		0	1	1295.62		Q92841	[K].LIQLMEEIMAEK.[E]		0	2	1447.75		O14818	[KR].LTVEDPVTVEYITR.[FY]		0	3	1634.86		P55060	[K].IPGLLGVFQK.[L]		0	1	1071.66		Q13561	[K].LTPVLLAK.[Q]		0	2	854.571		Q99623
P78527	[K].NLLTVTSSDEMMK.[S]		0	1	1468.7		Q9UNE7	[K].MQQHEQALADCR.[R]	1xCarbamidomethyl [C11]	0	2	1486.65		O60763	[K].IVAFENAFER.[L]		0	1	1195.61		O95831	[K].ILPEYLSNWTMEK.[V]		0	1	1623.81		Q9UHD8	[K].LTVIDTPGFGDHINNENCWQPIMK.[F]	1xCarbamidomethyl [C18]	0	1	2799.32		P33992	[K].IPGIIIAASAVR.[A]		0	1	1180.74		O94906	[K].LTPVPDSFFAK.[H]		0	1	1221.65		P50897
P31939	[R].NIPEDNADMAR.[L]		0	1	1245.55		P22087	[K].MQQENMKPQEQLTLEPYER.[D]		0	1	2392.13		Q9NVM9	[R].ITDFGEFMR.[E]		0	2	1115.52		P05388	[K].IIQLLDDYPK.[C]		0	1	1217.68		Q5T4S7	[K].ITVLQLSALLK.[Q]		0	1	1198.78		P49327	[R].IPGLLSPHPLLQLSYTATDR.[H]		0	2	2192.21		Q9H501	[K].LTPWEQFLEK.[K]		0	1	1290.67		Q06830
Q9Y3C4	[K].NLPEIMNITEVK.[K]		0	1	1400.75		Q14203	[K].MQEQQADLQR.[R]		0	2	1246.58		Q13263	[K].IVAERPGTNSTGPAPMAPPR.[A]		0	1	2019.04		P08243	[K].ILQEYVEHQVDDAMMANAAQK.[F]		0	1	2404.13		P48147	[K].ITVPFLEQCPIR.[G]	1xCarbamidomethyl [C9]	0	2	1472.79		Q92621	[K].LPGLQATVR.[L]		0	2	954.573		P00491	[K].LTQAQIFDYGEIPNFPR.[S]		0	1	2009.01		P10809
P15954	[K].NLPFSVENK.[W]		0	1	1047.55		P33993	[K].MQEHSDQVPVGNIPR.[S]		0	1	1706.83		Q6P1K2	[K].LVAAGSYQR.[F]		0	1	964.521		P62937	[R].IIPGFMCQGGDFTR.[H]	1xCarbamidomethyl [C7]; 1xOxidation [M6]	0	2	1614.74		Q08945	[K].ITVPGNFQGHSGAQCITCSYK.[A]	2xCarbamidomethyl [C15; C18]	0	1	2325.08		P50897	[K].IPGIYVLSLEIGK.[T]		0	1	1401.84		P56192	[K].ITQDIFQQLLK.[R]		0	2	1346.77		P25787
P36578	[R].NIPGITLLNVSK.[L]		0	3	1268.76		P28838	[R].MPLFEHYTR.[Q]		0	1	1193.58		P24941	[K].LTGEVVALK.[K]		0	2	929.567		O60502	[K].LLPGIEVLWTGPK.[V]		0	1	1422.84		Q07021	[K].ITVTFNINNSIPPTFDGEEEPSQGQK.[V]		0	1	2862.38		O60841	[R].IPGMLIIDTPGHESFSNLR.[N]		0	1	2097.08		P30153	[K].LTQDQDVDVK.[Y]		0	1	1160.58		P62140
P61978	[R].NLPLPPPPPPR.[G]		0	8	1194.7		P37235	[K].MPEDESTPEK.[R]		0	1	1162.49		Q13492	[K].LTGGSNWQPK.[V]		0	1	1087.55		Q86Y56	[K].LIPLLLSSLNDEVPEVR.[Q]		0	1	1907.08		P35268	[K].ITVTSEVPFSK.[R]		0	2	1207.66		Q6UN15	[R].LPGAIDVIGQTITISR.[V]		0	2	1653.95		P09497	[R].LTQEPESIR.[K]		0	1	1072.56		Q9BQG0
Q49AR2	[K].NLPNPTLVTIAR.[S]		0	1	1308.76		P17980	[K].MNVSPDVNYEELAR.[C]		0	1	1636.76		Q9HCE1	[R].ITGNPVVTNR.[I]		0	1	1070.6		Q13362	[K].ILPIMFPSLYR.[N]		0	1	1349.76		P07814	[K].LTWFVNEGLVDGWDDPR.[F]		0	1	2018.96		P50395	[K].IPGSPPESMGR.[G]		0	2	1127.55		Q13123	[K].LTQILSYLR.[Q]		0	1	1106.66		P42677
P22392	[R].NIIHGSDSVK.[S]		0	2	1069.56		P02100	[K].MNVEEAGGEALGR.[L]		0	1	1332.62		A6NHR9	[K].ITHCPTLLTR.[D]	1xCarbamidomethyl [C4]	0	1	1211.66		Q9BTY7	[R].LLPLTQYPDSSVR.[R]		0	1	1488.81		P45973	[R].LTWHAYPEDAENK.[E]		0	1	1573.73		P62269	[K].IPDWFLNR.[Q]		0	3	1060.56		Q86UX7	[R].LTQLYEQAR.[W]		0	1	1121.59		P53582
Q9NVP1	[K].NLQCLVIDEADR.[I]	1xCarbamidomethyl [C4]	0	1	1445.71		Q15050	[K].MNSGPPGLGGK.[R]		0	2	1014.5		O00541	[R].ITHQIVDRPGQQTSVIGR.[C]		0	1	2005.09		Q8TEX9	[R].LLPPLLQIVCK.[G]	1xCarbamidomethyl [C10]	0	3	1293.8		Q13185	[R].LTWHSCPEDEAQ.[-]	1xCarbamidomethyl [C6]	0	1	1472.61		P27824	[K].IPDPEAVKPDDWDEDAPAK.[I]		0	1	2107.98		O75937	[R].LTRPGSSYFNLNPFEVLQIDPEVTDEEIK.[K]		0	1	3350.68		O60684; P52294
P15531	[R].NIIHGSDSVESAEK.[E]		0	5	1485.72		Q99497	[K].MMNGGHYTYSENR.[V]		0	3	1559.64		O00165	[K].ITKPDGIVEER.[R]		0	1	1256.68		Q96QC0	[K].IIPPQPMEGLGFLDALNSAPVPGIK.[I]		0	2	2574.4		P12829	[K].ITYGQCGDVLR.[A]	1xCarbamidomethyl [C6]	0	2	1281.63		P19367	[R].LNVTVGVDGTLYK.[L]		0	1	1378.76		Q92616	[R].LTSADALRPSVVSITGPLIR.[I]		0	1	2066.2		P48047
Q8N5L8	[R].NLLGLALGR.[L]		0	1	926.578		Q08J23	[R].MMGLEVLGEK.[K]		0	2	1106.56		P14618	[K].ITLDNAYMEK.[C]		0	2	1197.58		O75534	[R].LLPQGTVIFEDISIEHFEGTVTK.[V]		0	1	2573.35		P53990	[K].IVADQLCAK.[Y]	1xCarbamidomethyl [C7]	0	1	1017.54		Q9UBU9	[R].LNVVAFLNELPK.[T]		0	3	1356.79		Q99598	[R].ITSAPDMEDILTESEIK.[L]		0	2	1891.92		Q9H583
O75643	[R].NIEMTQEDVR.[L]		0	1	1234.57		Q96KP4	[R].MMEVAAADVK.[Q]		0	1	1064.51		Q9Y277	[K].LTLDTIFVPNTGK.[K]		0	1	1418.79		P39687; Q92688	[K].LLPQLTYLDGYDR.[DE]		0	2	1566.82		P59998	[R].IVAEEFLK.[N]		0	1	948.54		Q13885	[R].INVYYNEAAGNK.[Y]		0	1	1355.66		Q8WVM8	[K].LTSAVSSLPELLEK.[K]		0	1	1486.84		P10515
P55060	[K].NLFEDQNTLTSICEK.[V]	1xCarbamidomethyl [C13]	0	1	1811.85		Q9Y4E8	[K].MIVTDIYNHR.[F]		0	1	1261.64		Q15185	[K].LTFSCLGGSDNFK.[H]	1xCarbamidomethyl [C5]	0	2	1445.67		P39687	[K].LLPQLTYLDGYDRDDK.[E]		1	1	1924.97		Q13263	[K].IVAERPGTNSTGPAPMAPPR.[A]		0	1	2019.04		P68371	[R].INVYYNEATGGK.[Y]		0	2	1328.65		Q13347	[K].ITSAVWGPLGECIIAGHESGELNQYSAK.[S]	1xCarbamidomethyl [C12]	0	2	2987.46		Q92900
O14545	[R].NIGMCPTCK.[E]	2xCarbamidomethyl [C5; C8]	0	2	1080.46		Q13263	[K].MIVDPVEPHGEMK.[F]		0	1	1481.71		P11586	[K].ITIGQAPTEK.[G]		0	1	1057.59		Q12905	[K].ILPTLEAVAALGNK.[V]		0	2	1409.84		P24752	[R].IVAFADAAVEPIDFPIAPVYAASMVLK.[D]		0	1	2818.51		Q9BUF5	[R].INVYYNESSSQK.[Y]		0	1	1431.68		Q9UBB4	[K].ITSDEPLTK.[D]		0	1	1003.53		O95810
P35237	[R].NLGMTDAFELGK.[A]		0	1	1295.63		P40926	[K].MISDAIPELK.[A]		0	1	1116.6		O00148; Q13838	[K].LTLHGLQQYYVK.[L]		0	1	1462.81		P18858	[R].IIPVLLEHGLER.[L]		0	1	1388.83		O43847	[K].LVAGEHGLIIR.[V]		0	2	1177.71		Q15185	[K].LNWLSVDFNNWK.[D]		0	1	1535.76		P61289	[R].ITSEAEDLVANFFPK.[K]		0	4	1680.85		P48556
Q9P258	[R].NLGQNLWGPHR.[Y]		0	1	1291.67		Q9Y3T9	[R].MLQPSSSPLWGK.[L]		0	1	1330.68		P00558	[K].ITLPVDFVTADK.[F]		0	4	1318.73		Q7Z3B4	[K].LIPVPMVGFK.[E]		0	3	1100.65		Q99714	[R].LVAGEMGQNEPDQGGQR.[G]		0	1	1785.82		Q96CW1	[K].LNYSDHDVIK.[W]		0	1	1203.6		Q86VP6	[K].ITSEALLVTQQLVK.[V]		0	1	1542.91		P09493
[truncated: 18,979 more rows]
[truncated: 65 more columns]
