# Supplementary material for: Universal Pretreatment Development for Low-input Proteomics Using Lauryl Maltose Neopentyl Glycol
Source: Mol Cell Proteomics. 2024 Mar 4;23(4):100745. doi: 10.1016/j.mcpro.2024.100745 (PMC10999711; doi:10.1016/j.mcpro.2024.100745)
Supplement: Supplemental Table S4 [file mmc7.xlsx]

## Sheet: Legend
Supplemental Table S4: Lists of proteins and precursors identified and quantified in recovery of dried peptides.
	S4-1_Fig2E-Proteins: List of proteins identified from dried peptides in normal PP vials or hydrophilic vials dissolved in 2% ACN–0.1% TFA or 0.01% DMNG.
			Proteins identified in each condition are ticked and displayed.
	S4-2_Fig2E-Precursors: List of precursors identified from dried peptides in normal PP vials or hydrophilic vials dissolved in 2% ACN–0.1% TFA or 0.01% DMNG.
			Precursors identified in each condition are ticked and displayed.
	S4-3_Fig2F-Proteins: List of proteins identified and quantified from dried peptides in normal PP vials or hydrophilic vials dissolved in 2% ACN–0.1% TFA or 0.01% DMNG.
			Precursors were quantified using DIA-NN with MBRs and proteins were quantified by summing the unique peptide intensities. Missing values were replaced by zero.
	S4-4_Fig2F-Precursors: List of precurosors identified and quantified from dried peptides in normal PP vials or hydrophilic vials dissolved in 2% ACN–0.1% TFA or 0.01% DMNG using DIA-NN with MBRs.
			Missing values were replaced by zero.

## Sheet: S4-1_Fig2E-Proteins
Number	# of Grouped proteins	Accession number	Master accession number	Master protein name	Master Gene Symbol	Species	MW(kDa)	Coverage (%)	Peptides	Unique peptides	K562-20ng_Hydrophilic-Vial_0.01%DMNG_1	K562-20ng_Hydrophilic-Vial_0.01%DMNG_2	K562-20ng_Hydrophilic-Vial_0.01%DMNG_3	K562-20ng_Hydrophilic-Vial_2%ACN0.1%TFA_1	K562-20ng_Hydrophilic-Vial_2%ACN0.1%TFA_2	K562-20ng_Hydrophilic-Vial_2%ACN0.1%TFA_3	K562-20ng_Normal-Vial_0.01%DMNG_1	K562-20ng_Normal-Vial_0.01%DMNG_2	K562-20ng_Normal-Vial_0.01%DMNG_3	K562-20ng_Normal-Vial_2%ACN0.1%TFA_1	K562-20ng_Normal-Vial_2%ACN0.1%TFA_2	K562-20ng_Normal-Vial_2%ACN0.1%TFA_3
1	1	Q9UPN3	Q9UPN3	Microtubule-actin cross-linking factor 1, isoforms 1/2/3/4/5	MACF1	Homo sapiens	838.323	35.043	192	187	✓	✓	✓	✓	✓	✓	✓	✓	✓	✓	✓	✓
2	1	Q15149	Q15149	Plectin	PLEC	Homo sapiens	531.798	43.318	167	161	✓	✓	✓	✓	✓	✓	✓	✓	✓	✓	✓	✓
3	1	Q14204	Q14204	Cytoplasmic dynein 1 heavy chain 1	DYNC1H1	Homo sapiens	532.418	45.91	154	154	✓	✓	✓	✓	✓	✓	✓	✓	✓	✓	✓	✓
4	1	Q9NU22	Q9NU22	Midasin	MDN1	Homo sapiens	632.83	35.883	141	141	✓	✓	✓	✓	✓	✓	✓	✓	✓	✓	✓	✓
5	1	Q09666	Q09666	Neuroblast differentiation-associated protein AHNAK	AHNAK	Homo sapiens	629.112	42.801	134	134	✓	✓	✓	✓	✓	✓	✓	✓	✓	✓	✓	✓
6	1	Q5T4S7	Q5T4S7	E3 ubiquitin-protein ligase UBR4	UBR4	Homo sapiens	573.853	36.234	129	129	✓	✓	✓	✓	✓	✓	✓	✓	✓	✓	✓	✓
7	1	P78527	P78527	DNA-dependent protein kinase catalytic subunit	PRKDC	Homo sapiens	469.099	40.528	127	127	✓	✓	✓	✓	✓	✓	✓	✓	✓	✓	✓	✓
8	1	Q7Z6Z7	Q7Z6Z7	E3 ubiquitin-protein ligase HUWE1	HUWE1	Homo sapiens	481.899	32.465	97	97	✓	✓	✓	✓	✓	✓	✓	✓	✓	✓	✓	✓
9	1	Q9Y4A5	Q9Y4A5	Transformation/transcription domain-associated protein	TRRAP	Homo sapiens	437.61	32.884	94	94	✓	✓	✓	✓	✓	✓	✓	✓	✓	✓	✓	✓
10	1	Q92616	Q92616	eIF-2-alpha kinase activator GCN1	GCN1	Homo sapiens	292.713	45.713	92	92	✓	✓	✓	✓	✓	✓	✓	✓	✓	✓	✓	✓
11	1	P49327	P49327	Fatty acid synthase	FASN	Homo sapiens	273.431	56.472	89	89	✓	✓	✓	✓	✓	✓	✓	✓	✓	✓	✓	✓
12	1	P49454	P49454	Centromere protein F	CENPF	Homo sapiens	357.532	34.939	88	88	✓	✓	✓	✓	✓	✓	✓	✓	✓	✓	✓	✓
13	1	O75369	O75369	Filamin-B	FLNB	Homo sapiens	278.167	54.65	90	87	✓	✓	✓	✓	✓	✓	✓	✓	✓	✓	✓	✓
14	1	O75643	O75643	U5 small nuclear ribonucleoprotein 200 kDa helicase	SNRNP200	Homo sapiens	244.511	57.069	87	87	✓	✓	✓	✓	✓	✓	✓	✓	✓	✓	✓	✓
15	1	P21333	P21333	Filamin-A	FLNA	Homo sapiens	280.742	54.439	93	87	✓	✓	✓	✓	✓	✓	✓	✓	✓	✓	✓	✓
16	1	Q99996	Q99996	A-kinase anchor protein 9	AKAP9	Homo sapiens	452.996	28.999	85	85	✓	✓	✓	✓	✓	✓	✓	✓	✓	✓	✓	✓
17	1	P02549	P02549	Spectrin alpha chain, erythrocytic 1	SPTA1	Homo sapiens	280.019	46.631	80	80	✓	✓	✓	✓	✓	✓	✓	✓	✓	✓	✓	✓
18	1	Q01082	Q01082	Spectrin beta chain, non-erythrocytic 1	SPTBN1	Homo sapiens	274.614	50.212	88	80	✓	✓	✓	✓	✓	✓	✓	✓	✓	✓	✓	✓
19	1	Q14980	Q14980	Nuclear mitotic apparatus protein 1	NUMA1	Homo sapiens	238.263	45.674	71	71	✓	✓	✓	✓	✓	✓	✓	✓	✓	✓	✓	✓
20	1	Q6P2Q9	Q6P2Q9	Pre-mRNA-processing-splicing factor 8	PRPF8	Homo sapiens	273.605	41.071	71	71	✓	✓	✓	✓	✓	✓	✓	✓	✓	✓	✓	✓
21	1	P49792	P49792	E3 SUMO-protein ligase RanBP2	RANBP2	Homo sapiens	358.206	46.681	104	70	✓	✓	✓	✓	✓	✓	✓	✓	✓	✓	✓	✓
22	1	P46013	P46013	Proliferation marker protein Ki-67	MKI67	Homo sapiens	358.699	32.402	69	69	✓	✓	✓	✓	✓	✓	✓	✓	✓	✓	✓	✓
23	1	Q9Y490	Q9Y490	Talin-1	TLN1	Homo sapiens	269.773	43.526	76	68	✓	✓	✓	✓	✓	✓	✓	✓	✓	✓	✓	✓
24	1	P12270	P12270	Nucleoprotein TPR	TPR	Homo sapiens	267.298	34.702	67	67	✓	✓	✓	✓	✓	✓	✓	✓	✓	✓	✓	✓
25	1	P58107	P58107	Epiplakin	EPPK1	Homo sapiens	555.667	47.307	67	67	✓	✓	✓	✓	✓	✓	✓	✓	✓	✓	✓	✓
26	1	P42345	P42345	Serine/threonine-protein kinase mTOR	MTOR	Homo sapiens	288.896	37.74	66	66	✓	✓	✓	✓	✓	✓	✓	✓	✓	✓	✓	✓
27	1	A5YKK6	A5YKK6	CCR4-NOT transcription complex subunit 1	CNOT1	Homo sapiens	266.945	37.71	65	65	✓	✓	✓	✓	✓	✓	✓	✓	✓	✓	✓	✓
28	1	Q14315	Q14315	Filamin-C	FLNC	Homo sapiens	291.025	38.532	65	65	✓	✓	✓	✓	✓	✓	✓	✓	✓	✓	✓	✓
29	1	Q96T58	Q96T58	Msx2-interacting protein	SPEN	Homo sapiens	402.254	25.136	65	65	✓	✓	✓	✓	✓	✓	✓	✓	✓	✓	✓	✓
30	1	Q9H583	Q9H583	HEAT repeat-containing protein 1	HEATR1	Homo sapiens	242.375	42.584	64	64	✓	✓	✓	✓	✓	✓	✓	✓	✓	✓	✓	✓
31	1	P35579	P35579	Myosin-9	MYH9	Homo sapiens	226.536	50.663	80	63	✓	✓	✓	✓	✓	✓	✓	✓	✓	✓	✓	✓
32	1	Q14008	Q14008	Cytoskeleton-associated protein 5	CKAP5	Homo sapiens	225.499	39.026	62	62	✓	✓	✓	✓	✓	✓	✓	✓	✓	✓	✓	✓
33	1	Q9NR09	Q9NR09	Baculoviral IAP repeat-containing protein 6	BIRC6	Homo sapiens	530.279	19.23	62	62	✓	✓	✓	✓	✓	✓	✓	✓	✓	✓	✓	✓
34	1	O75691	O75691	Small subunit processome component 20 homolog	UTP20	Homo sapiens	318.389	30.664	61	61	✓	✓	✓	✓	✓	✓	✓	✓	✓	✓	✓	✓
35	1	P27708	P27708	CAD protein	CAD	Homo sapiens	242.985	44.944	62	61	✓	✓	✓	✓	✓	✓	✓	✓	✓	✓	✓	✓
36	1	P35580	P35580	Myosin-10	MYH10	Homo sapiens	229.002	49.393	65	60	✓	✓	✓	✓	✓	✓	✓	✓	✓	✓	✓	✓
37	1	P42704	P42704	Leucine-rich PPR motif-containing protein, mitochondrial	LRPPRC	Homo sapiens	157.907	59.469	60	60	✓	✓	✓	✓	✓	✓	✓	✓	✓	✓	✓	✓
38	1	A6NHR9	A6NHR9	Structural maintenance of chromosomes flexible hinge domain-containing protein 1	SMCHD1	Homo sapiens	226.377	39.601	59	59	✓	✓	✓	✓	✓	✓	✓	✓	✓	✓	✓	✓
39	1	O95071	O95071	E3 ubiquitin-protein ligase UBR5	UBR5	Homo sapiens	309.357	28.117	58	58	✓	✓	✓	✓	✓	✓	✓	✓	✓	✓	✓	✓
40	1	Q14789	Q14789	Golgin subfamily B member 1	GOLGB1	Homo sapiens	376.027	23.658	58	58	✓	✓	✓	✓	✓	✓	✓	✓	✓	✓	✓	✓
41	1	P11277	P11277	Spectrin beta chain, erythrocytic	SPTB	Homo sapiens	246.47	38.231	57	57	✓	✓	✓	✓	✓	✓	✓	✓	✓	✓	✓	✓
42	1	Q13085	Q13085	Acetyl-CoA carboxylase 1	ACACA	Homo sapiens	265.558	41.39	68	57	✓	✓	✓	✓	✓	✓	✓	✓	✓	✓	✓	✓
43	1	O60287	O60287	Nucleolar pre-ribosomal-associated protein 1	URB1	Homo sapiens	254.393	35.183	56	56	✓	✓	✓	✓	✓	✓	✓	✓	✓	✓	✓	✓
44	1	P16157	P16157	Ankyrin-1	ANK1	Homo sapiens	206.27	46.837	58	56	✓	✓	✓	✓	✓	✓	✓	✓	✓	✓	✓	✓
45	1	Q9UPU5	Q9UPU5	Ubiquitin carboxyl-terminal hydrolase 24	USP24	Homo sapiens	294.369	31.26	56	56	✓	✓	✓	✓	✓	✓	✓	✓	✓	✓	✓	✓
46	1	O95714	O95714	E3 ubiquitin-protein ligase HERC2	HERC2	Homo sapiens	527.236	20.356	68	55	✓	✓	✓	✓	✓	✓	✓	✓	✓	✓	✓	✓
47	1	P07814	P07814	Bifunctional glutamate/proline--tRNA ligase	EPRS1	Homo sapiens	170.594	51.72	55	55	✓	✓	✓	✓	✓	✓	✓	✓	✓	✓	✓	✓
48	1	P50851	P50851	Lipopolysaccharide-responsive and beige-like anchor protein	LRBA	Homo sapiens	319.112	28.641	60	55	✓	✓	✓	✓	✓	✓	✓	✓	✓	✓	✓	✓
49	1	Q92621	Q92621	Nuclear pore complex protein Nup205	NUP205	Homo sapiens	227.922	39.513	55	55	✓	✓	✓	✓	✓	✓	✓	✓	✓	✓	✓	✓
50	1	Q00610	Q00610	Clathrin heavy chain 1	CLTC	Homo sapiens	191.617	58.269	68	54	✓	✓	✓	✓	✓	✓	✓	✓	✓	✓	✓	✓
51	1	Q15751	Q15751	Probable E3 ubiquitin-protein ligase HERC1	HERC1	Homo sapiens	532.236	15.964	52	52	✓	✓	✓	✓	✓	✓	✓	✓	✓	✓	✓	✓
52	1	Q5VYK3	Q5VYK3	Proteasome adapter and scaffold protein ECM29	ECPAS	Homo sapiens	204.294	41.192	52	52	✓	✓	✓	✓	✓	✓	✓	✓	✓	✓	✓	✓
53	1	Q8N3C0	Q8N3C0	Activating signal cointegrator 1 complex subunit 3	ASCC3	Homo sapiens	251.464	33.061	52	52	✓	✓	✓	✓	✓	✓	✓	✓	✓	✓	✓	✓
54	1	P46940	P46940	Ras GTPase-activating-like protein IQGAP1	IQGAP1	Homo sapiens	189.254	44.719	53	51	✓	✓	✓	✓	✓	✓	✓	✓	✓	✓	✓	✓
55	1	P55196	P55196	Afadin	AFDN	Homo sapiens	206.808	39.2	51	51	✓	✓	✓	✓	✓	✓	✓	✓	✓	✓	✓	✓
56	1	Q6KC79	Q6KC79	Nipped-B-like protein	NIPBL	Homo sapiens	316.058	24.322	51	51	✓	✓	✓	✓	✓	✓	✓	✓	✓	✓	✓	✓
57	1	Q70CQ2	Q70CQ2	Ubiquitin carboxyl-terminal hydrolase 34	USP34	Homo sapiens	404.238	20.333	51	51	✓	✓	✓	✓	✓	✓	✓	✓	✓	✓	✓	✓
58	1	Q8NG31	Q8NG31	Kinetochore scaffold 1	KNL1	Homo sapiens	265.396	28.864	51	51	✓	✓	✓	✓	✓	✓	✓	✓	✓	✓	✓	✓
59	1	Q5SRE5	Q5SRE5	Nucleoporin NUP188	NUP188	Homo sapiens	196.046	39.337	50	50	✓	✓	✓	✓	✓	✓	✓	✓	✓	✓	✓	✓
60	1	Q5UIP0	Q5UIP0	Telomere-associated protein RIF1	RIF1	Homo sapiens	274.472	29.288	50	50	✓	✓	✓	✓	✓	✓	✓	✓	✓	✓	✓	✓
61	1	Q9NVI1	Q9NVI1	Fanconi anemia group I protein	FANCI	Homo sapiens	149.326	49.699	50	50	✓	✓	✓	✓	✓	✓	✓	✓	✓	✓	✓	✓
62	1	P24928	P24928	DNA-directed RNA polymerase II subunit RPB1	POLR2A	Homo sapiens	217.18	34.772	49	49	✓	✓	✓	✓	✓	✓	✓	✓	✓	✓	✓	✓
63	1	Q14690	Q14690	Protein RRP5 homolog	PDCD11	Homo sapiens	208.704	34.58	48	48	✓	✓	✓	✓	✓	✓	✓	✓	✓	✓	✓	✓
64	1	O14497	O14497	AT-rich interactive domain-containing protein 1A	ARID1A	Homo sapiens	242.048	31.904	48	47	✓	✓	✓	✓	✓	✓	✓	✓	✓	✓	✓	✓
65	1	O95602	O95602	DNA-directed RNA polymerase I subunit RPA1	POLR1A	Homo sapiens	194.815	41.57	47	47	✓	✓	✓	✓	✓	✓	✓	✓	✓	✓	✓	✓
66	1	P11717	P11717	Cation-independent mannose-6-phosphate receptor	IGF2R	Homo sapiens	274.381	26.857	47	47	✓	✓	✓	✓	✓	✓	✓	✓	✓	✓	✓	✓
67	1	Q92614	Q92614	Unconventional myosin-XVIIIa	MYO18A	Homo sapiens	233.116	32.132	47	47	✓	✓	✓	✓	✓	✓	✓	✓	✓	✓	✓	✓
68	1	P35573	P35573	Glycogen debranching enzyme	AGL	Homo sapiens	174.768	42.624	46	46	✓	✓	✓	✓	✓	✓	✓	✓	✓	✓	✓	✓
69	1	Q7KZ85	Q7KZ85	Transcription elongation factor SPT6	SUPT6H	Homo sapiens	199.076	35.921	46	46	✓	✓	✓	✓	✓	✓	✓	✓	✓	✓	✓	✓
70	1	Q8N201	Q8N201	Integrator complex subunit 1	INTS1	Homo sapiens	244.302	31.142	46	46	✓	✓	✓	✓	✓	✓	✓	✓	✓	✓	✓	✓
71	1	Q9BQG0	Q9BQG0	Myb-binding protein 1A	MYBBP1A	Homo sapiens	148.856	50.828	46	46	✓	✓	✓	✓	✓	✓	✓	✓	✓	✓	✓	✓
72	1	Q9H1A4	Q9H1A4	Anaphase-promoting complex subunit 1	ANAPC1	Homo sapiens	216.5	34.414	46	46	✓	✓	✓	✓	✓	✓	✓	✓	✓	✓	✓	✓
73	1	P52948	P52948	Nuclear pore complex protein Nup98-Nup96	NUP98	Homo sapiens	197.583	32.086	45	45	✓	✓	✓	✓	✓	✓	✓	✓	✓	✓	✓	✓
74	1	P53621	P53621	Coatomer subunit alpha	COPA	Homo sapiens	138.349	53.431	45	45	✓	✓	✓	✓	✓	✓	✓	✓	✓	✓	✓	✓
75	1	Q8IWJ2	Q8IWJ2	GRIP and coiled-coil domain-containing protein 2	GCC2	Homo sapiens	195.912	31.413	45	45	✓	✓	✓	✓	✓	✓	✓	✓	✓	✓	✓	✓
76	1	A2RRP1	A2RRP1	NBAS subunit of NRZ tethering complex	NBAS	Homo sapiens	268.575	25.053	44	44	✓	✓	✓	✓	✓	✓	✓	✓	✓	✓	✓	✓
77	1	O60306	O60306	RNA helicase aquarius	AQR	Homo sapiens	171.299	40.269	44	44	✓	✓	✓	✓	✓	✓	✓	✓	✓	✓	✓	✓
78	1	P48634	P48634	Protein PRRC2A	PRRC2A	Homo sapiens	228.866	29.3	45	44	✓	✓	✓	✓	✓	✓	✓	✓	✓	✓	✓	✓
79	1	Q08378	Q08378	Golgin subfamily A member 3	GOLGA3	Homo sapiens	167.355	39.72	44	44	✓	✓	✓	✓	✓	✓	✓	✓	✓	✓	✓	✓
80	1	Q15021	Q15021	Condensin complex subunit 1	NCAPD2	Homo sapiens	157.186	45.967	44	44	✓	✓	✓	✓	✓	✓	✓	✓	✓	✓	✓	✓
81	1	Q9Y520	Q9Y520	Protein PRRC2C	PRRC2C	Homo sapiens	316.918	22.756	44	44	✓	✓	✓	✓	✓	✓	✓	✓	✓	✓	✓	✓
82	1	O75533	O75533	Splicing factor 3B subunit 1	SF3B1	Homo sapiens	145.831	49.387	43	43	✓	✓	✓	✓	✓	✓	✓	✓	✓	✓	✓	✓
83	1	P50748	P50748	Kinetochore-associated protein 1	KNTC1	Homo sapiens	250.751	23.495	43	43	✓	✓	✓	✓	✓	✓	✓	✓	✓	✓	✓	✓
84	1	Q12888	Q12888	TP53-binding protein 1	TP53BP1	Homo sapiens	213.579	31.237	43	43	✓	✓	✓	✓	✓	✓	✓	✓	✓	✓	✓	✓
85	1	Q63HN8	Q63HN8	E3 ubiquitin-protein ligase RNF213	RNF213	Homo sapiens	591.42	10.755	43	43	✓	✓	✓	✓	✓	✓	✓	✓	✓	✓	✓	✓
86	1	Q8IWI9	Q8IWI9	MAX gene-associated protein	MGA	Homo sapiens	336.165	19.347	43	43	✓	✓	✓	✓	✓	✓	✓	✓	✓	✓	✓	✓
87	1	Q8WYP5	Q8WYP5	Protein ELYS	AHCTF1	Homo sapiens	252.503	27.096	43	43	✓	✓	✓	✓	✓	✓	✓	✓	✓	✓	✓	✓
88	1	Q9UQE7	Q9UQE7	Structural maintenance of chromosomes protein 3	SMC3	Homo sapiens	141.543	43.139	43	43	✓	✓	✓	✓	✓	✓	✓	✓	✓	✓	✓	✓
89	1	P18206	P18206	Vinculin	VCL	Homo sapiens	123.801	45.679	42	42	✓	✓	✓	✓	✓	✓	✓	✓	✓	✓	✓	✓
90	1	P41252	P41252	Isoleucine--tRNA ligase, cytoplasmic	IARS1	Homo sapiens	144.498	44.216	42	42	✓	✓	✓	✓	✓	✓	✓	✓	✓	✓	✓	✓
91	1	P49750	P49750	YLP motif-containing protein 1	YLPM1	Homo sapiens	241.651	22.6	42	42	✓	✓	✓	✓	✓	✓	✓	✓	✓	✓	✓	✓
92	1	Q07157	Q07157	Tight junction protein ZO-1	TJP1	Homo sapiens	195.461	34.783	42	42	✓	✓	✓	✓	✓	✓	✓	✓	✓	✓	✓	✓
93	1	Q8TEQ6	Q8TEQ6	Gem-associated protein 5	GEMIN5	Homo sapiens	168.592	38.594	42	42	✓	✓	✓	✓	✓	✓	✓	✓	✓	✓	✓	✓
94	1	Q93009	Q93009	Ubiquitin carboxyl-terminal hydrolase 7	USP7	Homo sapiens	128.303	50.363	42	42	✓	✓	✓	✓	✓	✓	✓	✓	✓	✓	✓	✓
95	1	O14686	O14686	Histone-lysine N-methyltransferase 2D	KMT2D	Homo sapiens	593.401	11.703	43	41	✓	✓	✓	✓	✓	✓	✓	✓	✓	✓	✓	✓
96	1	P26640	P26640	Valine--tRNA ligase	VARS1	Homo sapiens	140.479	45.016	41	41	✓	✓	✓	✓	✓	✓	✓	✓	✓	✓	✓	✓
97	1	P42285	P42285	Exosome RNA helicase MTR4	MTREX	Homo sapiens	117.807	48.848	41	41	✓	✓	✓	✓	✓	✓	✓	✓	✓	✓	✓	✓
98	1	P42356	P42356	Phosphatidylinositol 4-kinase alpha	PI4KA	Homo sapiens	236.834	29.876	50	41	✓	✓	✓	✓	✓	✓	✓	✓	✓	✓	✓	✓
99	1	Q08211	Q08211	ATP-dependent RNA helicase A	DHX9	Homo sapiens	140.961	43.307	41	41	✓	✓	✓	✓	✓	✓	✓	✓	✓	✓	✓	✓
100	1	Q14683	Q14683	Structural maintenance of chromosomes protein 1A	SMC1A	Homo sapiens	143.236	38.362	41	41	✓	✓	✓	✓	✓	✓	✓	✓	✓	✓	✓	✓
101	1	Q14997	Q14997	Proteasome activator complex subunit 4	PSME4	Homo sapiens	211.337	29.137	41	41	✓	✓	✓	✓	✓	✓	✓	✓	✓	✓	✓	✓
102	1	Q15154	Q15154	Pericentriolar material 1 protein	PCM1	Homo sapiens	228.546	29.298	41	41	✓	✓	✓	✓	✓	✓	✓	✓	✓	✓	✓	✓
103	1	Q709C8	Q709C8	Intermembrane lipid transfer protein VPS13C	VPS13C	Homo sapiens	422.398	15.055	41	41	✓	✓	✓	✓	✓	✓	✓	✓	✓	✓	✓	✓
104	1	Q7LBC6	Q7LBC6	Lysine-specific demethylase 3B	KDM3B	Homo sapiens	191.584	37.535	42	41	✓	✓	✓	✓	✓	✓	✓	✓	✓	✓	✓	✓
105	1	Q9NTJ3	Q9NTJ3	Structural maintenance of chromosomes protein 4	SMC4	Homo sapiens	147.183	40.14	41	41	✓	✓	✓	✓	✓	✓	✓	✓	✓	✓	✓	✓
106	1	P29144	P29144	Tripeptidyl-peptidase 2	TPP2	Homo sapiens	138.352	47.238	40	40	✓	✓	✓	✓	✓	✓	✓	✓	✓	✓	✓	✓
107	1	Q07864	Q07864	DNA polymerase epsilon catalytic subunit A	POLE	Homo sapiens	261.523	22.791	40	40	✓	✓	✓	✓	✓	✓	✓	✓	✓	✓	✓	✓
108	1	Q13439	Q13439	Golgin subfamily A member 4	GOLGA4	Homo sapiens	261.144	22.063	40	40	✓	✓	✓	✓	✓	✓	✓	✓	✓	✓	✓	✓
109	1	Q14152	Q14152	Eukaryotic translation initiation factor 3 subunit A	EIF3A	Homo sapiens	166.569	31.766	40	40	✓	✓	✓	✓	✓	✓	✓	✓	✓	✓	✓	✓
110	1	Q14966	Q14966	Zinc finger protein 638	ZNF638	Homo sapiens	220.628	28.413	40	40	✓	✓	✓	✓	✓	✓	✓	✓	✓	✓	✓	✓
111	1	Q69YN4	Q69YN4	Protein virilizer homolog	VIRMA	Homo sapiens	202.027	31.071	40	40	✓	✓	✓	✓	✓	✓	✓	✓	✓	✓	✓	✓
112	1	Q7L2E3	Q7L2E3	ATP-dependent RNA helicase DHX30	DHX30	Homo sapiens	133.939	44.891	40	40	✓	✓	✓	✓	✓	✓	✓	✓	✓	✓	✓	✓
113	1	Q8NF50	Q8NF50	Dedicator of cytokinesis protein 8	DOCK8	Homo sapiens	238.534	24.631	42	40	✓	✓	✓	✓	✓	✓	✓	✓	✓	✓	✓	✓
114	1	Q8NFC6	Q8NFC6	Biorientation of chromosomes in cell division protein 1-like 1	BOD1L1	Homo sapiens	330.471	20.452	41	40	✓	✓	✓	✓	✓	✓	✓	✓	✓	✓	✓	✓
115	1	Q8NI27	Q8NI27	THO complex subunit 2	THOC2	Homo sapiens	182.778	35.028	40	40	✓	✓	✓	✓	✓	✓	✓	✓	✓	✓	✓	✓
116	1	Q92878	Q92878	DNA repair protein RAD50	RAD50	Homo sapiens	153.893	39.634	40	40	✓	✓	✓	✓	✓	✓	✓	✓	✓	✓	✓	✓
117	1	Q9P2J5	Q9P2J5	Leucine--tRNA ligase, cytoplasmic	LARS1	Homo sapiens	134.468	47.704	40	40	✓	✓	✓	✓	✓	✓	✓	✓	✓	✓	✓	✓
118	1	A0AVT1	A0AVT1	Ubiquitin-like modifier-activating enzyme 6	UBA6	Homo sapiens	117.972	51.521	39	39	✓	✓	✓	✓	✓	✓	✓	✓	✓	✓	✓	✓
119	1	O14980	O14980	Exportin-1	XPO1	Homo sapiens	123.387	49.02	39	39	✓	✓	✓	✓	✓	✓	✓	✓	✓	✓	✓	✓
120	1	O60610	O60610	Protein diaphanous homolog 1	DIAPH1	Homo sapiens	141.35	39.623	39	39	✓	✓	✓	✓	✓	✓	✓	✓	✓	✓	✓	✓
121	1	O75122	O75122	CLIP-associating protein 2	CLASP2	Homo sapiens	141.065	44.436	43	39	✓	✓	✓	✓	✓	✓	✓	✓	✓	✓	✓	✓
122	1	P52701	P52701	DNA mismatch repair protein Msh6	MSH6	Homo sapiens	152.789	37.794	39	39	✓	✓	✓	✓	✓	✓	✓	✓	✓	✓	✓	✓
123	1	Q00341	Q00341	Vigilin	HDLBP	Homo sapiens	141.457	42.192	39	39	✓	✓	✓	✓	✓	✓	✓	✓	✓	✓	✓	✓
124	1	Q29RF7	Q29RF7	Sister chromatid cohesion protein PDS5 homolog A	PDS5A	Homo sapiens	150.829	42.932	42	39	✓	✓	✓	✓	✓	✓	✓	✓	✓	✓	✓	✓
125	1	Q6YHU6	Q6YHU6	Thyroid adenoma-associated protein	THADA	Homo sapiens	219.61	28.981	39	39	✓	✓	✓	✓	✓	✓	✓	✓	✓	✓	✓	✓
126	1	Q8WUM0	Q8WUM0	Nuclear pore complex protein Nup133	NUP133	Homo sapiens	128.981	53.547	39	39	✓	✓	✓	✓	✓	✓	✓	✓	✓	✓	✓	✓
127	1	Q96L91	Q96L91	E1A-binding protein p400	EP400	Homo sapiens	343.493	17.316	40	39	✓	✓	✓	✓	✓	✓	✓	✓	✓	✓	✓	✓
128	1	P53618	P53618	Coatomer subunit beta	COPB1	Homo sapiens	107.143	56.663	38	38	✓	✓	✓	✓	✓	✓	✓	✓	✓	✓	✓	✓
129	1	Q15075	Q15075	Early endosome antigen 1	EEA1	Homo sapiens	162.468	34.231	38	38	✓	✓	✓	✓	✓	✓	✓	✓	✓	✓	✓	✓
130	1	Q7KZF4	Q7KZF4	Staphylococcal nuclease domain-containing protein 1	SND1	Homo sapiens	101.999	62.637	38	38	✓	✓	✓	✓	✓	✓	✓	✓	✓	✓	✓	✓
131	1	Q86U86	Q86U86	Protein polybromo-1	PBRM1	Homo sapiens	192.951	30.61	38	38	✓	✓	✓	✓	✓	✓	✓	✓	✓	✓	✓	✓
132	1	Q92900	Q92900	Regulator of nonsense transcripts 1	UPF1	Homo sapiens	124.346	47.564	38	38	✓	✓	✓	✓	✓	✓	✓	✓	✓	✓	✓	✓
133	1	Q9ULH0	Q9ULH0	Kinase D-interacting substrate of 220 kDa	KIDINS220	Homo sapiens	196.545	28.628	38	38	✓	✓	✓	✓	✓	✓	✓	✓	✓	✓	✓	✓
134	1	Q9UQ35	Q9UQ35	Serine/arginine repetitive matrix protein 2	SRRM2	Homo sapiens	299.619	21.257	38	38	✓	✓	✓	✓	✓	✓	✓	✓	✓	✓	✓	✓
135	1	O75694	O75694	Nuclear pore complex protein Nup155	NUP155	Homo sapiens	155.203	42.416	37	37	✓	✓	✓	✓	✓	✓	✓	✓	✓	✓	✓	✓
136	1	O94822	O94822	E3 ubiquitin-protein ligase listerin	LTN1	Homo sapiens	200.553	28.879	37	37	✓	✓	✓	✓	✓	✓	✓	✓	✓	✓	✓	✓
137	1	O95347	O95347	Structural maintenance of chromosomes protein 2	SMC2	Homo sapiens	135.661	41.353	37	37	✓	✓	✓	✓	✓	✓	✓	✓	✓	✓	✓	✓
138	1	P09874	P09874	Poly [ADP-ribose] polymerase 1	PARP1	Homo sapiens	113.086	46.055	37	37	✓	✓	✓	✓	✓	✓	✓	✓	✓	✓	✓	✓
139	1	P22102	P22102	Trifunctional purine biosynthetic protein adenosine-3	GART	Homo sapiens	107.766	55.842	37	37	✓	✓	✓	✓	✓	✓	✓	✓	✓	✓	✓	✓
140	1	P28340	P28340	DNA polymerase delta catalytic subunit	POLD1	Homo sapiens	123.63	45.528	37	37	✓	✓	✓	✓	✓	✓	✓	✓	✓	✓	✓	✓
141	1	P30876	P30876	DNA-directed RNA polymerase II subunit RPB2	POLR2B	Homo sapiens	133.897	41.227	37	37	✓	✓	✓	✓	✓	✓	✓	✓	✓	✓	✓	✓
142	1	P46821	P46821	Microtubule-associated protein 1B	MAP1B	Homo sapiens	270.639	22.65	38	37	✓	✓	✓	✓	✓	✓	✓	✓	✓	✓	✓	✓
143	1	Q04637	Q04637	Eukaryotic translation initiation factor 4 gamma 1	EIF4G1	Homo sapiens	175.493	31.895	40	37	✓	✓	✓	✓	✓	✓	✓	✓	✓	✓	✓	✓
144	1	Q13200	Q13200	26S proteasome non-ATPase regulatory subunit 2	PSMD2	Homo sapiens	100.201	57.269	37	37	✓	✓	✓	✓	✓	✓	✓	✓	✓	✓	✓	✓
145	1	Q14203	Q14203	Dynactin subunit 1	DCTN1	Homo sapiens	141.696	41.393	37	37	✓	✓	✓	✓	✓	✓	✓	✓	✓	✓	✓	✓
146	1	Q15393	Q15393	Splicing factor 3B subunit 3	SF3B3	Homo sapiens	135.578	43.385	37	37	✓	✓	✓	✓	✓	✓	✓	✓	✓	✓	✓	✓
147	1	Q5JSH3	Q5JSH3	WD repeat-containing protein 44	WDR44	Homo sapiens	101.369	54.107	37	37	✓	✓	✓	✓	✓	✓	✓	✓	✓	✓	✓	✓
148	1	Q92797	Q92797	Symplekin	SYMPK	Homo sapiens	141.151	44.584	37	37	✓	✓	✓	✓	✓	✓	✓	✓	✓	✓	✓	✓
149	1	Q9Y4L1	Q9Y4L1	Hypoxia up-regulated protein 1	HYOU1	Homo sapiens	111.34	56.356	37	37	✓	✓	✓	✓	✓	✓	✓	✓	✓	✓	✓	✓
150	1	Q9Y6J0	Q9Y6J0	Calcineurin-binding protein cabin-1	CABIN1	Homo sapiens	246.357	25.36	37	37	✓	✓	✓	✓	✓	✓	✓	✓	✓	✓	✓	✓
151	1	O14802	O14802	DNA-directed RNA polymerase III subunit RPC1	POLR3A	Homo sapiens	155.645	35.54	36	36	✓	✓	✓	✓	✓	✓	✓	✓	✓	✓	✓	✓
152	1	O60271	O60271	C-Jun-amino-terminal kinase-interacting protein 4	SPAG9	Homo sapiens	146.207	39.667	39	36	✓	✓	✓	✓	✓	✓	✓	✓	✓	✓	✓	✓
153	1	O94906	O94906	Pre-mRNA-processing factor 6	PRPF6	Homo sapiens	106.929	47.609	36	36	✓	✓	✓	✓	✓	✓	✓	✓	✓	✓	✓	✓
154	1	P13639	P13639	Elongation factor 2	EEF2	Homo sapiens	95.342	56.527	36	36	✓	✓	✓	✓	✓	✓	✓	✓	✓	✓	✓	✓
155	1	Q13813	Q13813	Spectrin alpha chain, non-erythrocytic 1	SPTAN1	Homo sapiens	284.544	19.498	36	36	✓	✓	✓	✓	✓	✓	✓	✓	✓	✓	✓	✓
156	1	Q14146	Q14146	Unhealthy ribosome biogenesis protein 2 homolog	URB2	Homo sapiens	170.547	32.021	36	36	✓	✓	✓	✓	✓	✓	✓	✓	✓	✓	✓	✓
157	1	Q6P2E9	Q6P2E9	Enhancer of mRNA-decapping protein 4	EDC4	Homo sapiens	151.664	42.398	36	36	✓	✓	✓	✓	✓	✓	✓	✓	✓	✓	✓	✓
158	1	Q6W2J9	Q6W2J9	BCL-6 corepressor	BCOR	Homo sapiens	192.192	32.65	37	36	✓	✓	✓	✓	✓	✓	✓	✓	✓	✓	✓	✓
159	1	Q86VP6	Q86VP6	Cullin-associated NEDD8-dissociated protein 1	CAND1	Homo sapiens	136.377	43.089	37	36	✓	✓	✓	✓	✓	✓	✓	✓	✓	✓	✓	✓
160	1	Q92538	Q92538	Golgi-specific brefeldin A-resistance guanine nucleotide exchange factor 1	GBF1	Homo sapiens	206.45	26.627	36	36	✓	✓	✓	✓	✓	✓	✓	✓	✓	✓	✓	✓
161	1	Q93008	Q93008	Probable ubiquitin carboxyl-terminal hydrolase FAF-X	USP9X	Homo sapiens	290.467	30.697	58	36	✓	✓	✓	✓	✓	✓	✓	✓	✓	✓	✓	✓
162	1	O15027	O15027	Protein transport protein Sec16A	SEC16A	Homo sapiens	251.897	23.844	35	35	✓	✓	✓	✓	✓	✓	✓	✓	✓	✓	✓	✓
163	1	O60318	O60318	Germinal-center associated nuclear protein	MCM3AP	Homo sapiens	218.405	27.424	35	35	✓	✓	✓	✓	✓	✓	✓	✓	✓	✓	✓	✓
164	1	O60841	O60841	Eukaryotic translation initiation factor 5B	EIF5B	Homo sapiens	138.829	37.869	35	35	✓	✓	✓	✓	✓	✓	✓	✓	✓	✓	✓	✓
165	1	P35658	P35658	Nuclear pore complex protein Nup214	NUP214	Homo sapiens	213.623	26.986	35	35	✓	✓	✓	✓	✓	✓	✓	✓	✓	✓	✓	✓
166	1	P49790	P49790	Nuclear pore complex protein Nup153	NUP153	Homo sapiens	153.941	37.627	35	35	✓	✓	✓	✓	✓	✓	✓	✓	✓	✓	✓	✓
167	1	P54132	P54132	RecQ-like DNA helicase BLM	BLM	Homo sapiens	159.004	35.709	35	35	✓	✓	✓	✓	✓	✓	✓	✓	✓	✓	✓	✓
168	1	Q12769	Q12769	Nuclear pore complex protein Nup160	NUP160	Homo sapiens	162.123	36.072	35	35	✓	✓	✓	✓	✓	✓	✓	✓	✓	✓	✓	✓
169	1	Q14191	Q14191	Bifunctional 3'-5' exonuclease/ATP-dependent helicase WRN	WRN	Homo sapiens	162.466	33.24	35	35	✓	✓	✓	✓	✓	✓	✓	✓	✓	✓	✓	✓
170	1	Q14676	Q14676	Mediator of DNA damage checkpoint protein 1	MDC1	Homo sapiens	226.672	24.892	35	35	✓	✓	✓	✓	✓	✓	✓	✓	✓	✓	✓	✓
171	1	Q14839	Q14839	Chromodomain-helicase-DNA-binding protein 4	CHD4	Homo sapiens	218.008	31.642	47	35	✓	✓	✓	✓	✓	✓	✓	✓	✓	✓	✓	✓
172	1	Q15029	Q15029	116 kDa U5 small nuclear ribonucleoprotein component	EFTUD2	Homo sapiens	109.439	54.733	35	35	✓	✓	✓	✓	✓	✓	✓	✓	✓	✓	✓	✓
173	1	Q5JSL3	Q5JSL3	Dedicator of cytokinesis protein 11	DOCK11	Homo sapiens	237.675	22.721	36	35	✓	✓	✓	✓	✓	✓	✓	✓	✓	✓	✓	✓
174	1	Q5VT52	Q5VT52	Regulation of nuclear pre-mRNA domain-containing protein 2	RPRD2	Homo sapiens	156.02	37.303	35	35	✓	✓	✓	✓	✓	✓	✓	✓	✓	✓	✓	✓
175	1	Q7Z460	Q7Z460	CLIP-associating protein 1	CLASP1	Homo sapiens	169.453	34.98	35	35	✓	✓	✓	✓	✓	✓	✓	✓	✓	✓	✓	✓
176	1	Q86UP2	Q86UP2	Kinectin	KTN1	Homo sapiens	156.279	32.646	35	35	✓	✓	✓	✓	✓	✓	✓	✓	✓	✓	✓	✓
177	1	Q92598	Q92598	Heat shock protein 105 kDa	HSPH1	Homo sapiens	96.865	60.373	37	35	✓	✓	✓	✓	✓	✓	✓	✓	✓	✓	✓	✓
178	1	Q9HAV4	Q9HAV4	Exportin-5	XPO5	Homo sapiens	136.313	43.106	35	35	✓	✓	✓	✓	✓	✓	✓	✓	✓	✓	✓	✓
179	1	O14646	O14646	Chromodomain-helicase-DNA-binding protein 1	CHD1	Homo sapiens	196.692	26.374	38	34	✓	✓	✓	✓	✓	✓	✓	✓	✓	✓	✓	✓
180	1	O60313	O60313	Dynamin-like 120 kDa protein, mitochondrial	OPA1	Homo sapiens	111.631	43.854	34	34	✓	✓	✓	✓	✓	✓	✓	✓	✓	✓	✓	✓
181	1	O75376	O75376	Nuclear receptor corepressor 1	NCOR1	Homo sapiens	270.216	18.689	35	34	✓	✓	✓	✓	✓	✓	✓	✓	✓	✓	✓	✓
182	1	P26358	P26358	DNA (cytosine-5)-methyltransferase 1	DNMT1	Homo sapiens	183.167	27.228	34	34	✓	✓	✓	✓	✓	✓	✓	✓	✓	✓	✓	✓
183	1	Q10570	Q10570	Cleavage and polyadenylation specificity factor subunit 1	CPSF1	Homo sapiens	160.886	32.779	34	34	✓	✓	✓	✓	✓	✓	✓	✓	✓	✓	✓	✓
184	1	Q12789	Q12789	General transcription factor 3C polypeptide 1	GTF3C1	Homo sapiens	238.879	21.954	34	34	✓	✓	✓	✓	✓	✓	✓	✓	✓	✓	✓	✓
185	1	Q16531	Q16531	DNA damage-binding protein 1	DDB1	Homo sapiens	126.97	36.404	34	34	✓	✓	✓	✓	✓	✓	✓	✓	✓	✓	✓	✓
186	1	Q5VT25	Q5VT25	Serine/threonine-protein kinase MRCK alpha	CDC42BPA	Homo sapiens	197.312	29.677	36	34	✓	✓	✓	✓	✓	✓	✓	✓	✓	✓	✓	✓
187	1	Q76FK4	Q76FK4	Nucleolar protein 8	NOL8	Homo sapiens	131.619	34.79	34	34	✓	✓	✓	✓	✓	✓	✓	✓	✓	✓	✓	✓
188	1	Q7L014	Q7L014	Probable ATP-dependent RNA helicase DDX46	DDX46	Homo sapiens	117.363	41.028	34	34	✓	✓	✓	✓	✓	✓	✓	✓	✓	✓	✓	✓
189	1	Q8TEX9	Q8TEX9	Importin-4	IPO4	Homo sapiens	118.717	50.324	34	34	✓	✓	✓	✓	✓	✓	✓	✓	✓	✓	✓	✓
190	1	Q93074	Q93074	Mediator of RNA polymerase II transcription subunit 12	MED12	Homo sapiens	243.082	20.808	35	34	✓	✓	✓	✓	✓	✓	✓	✓	✓	✓	✓	✓
191	1	Q9BXW9	Q9BXW9	Fanconi anemia group D2 protein	FANCD2	Homo sapiens	164.13	30.324	34	34	✓	✓	✓	✓	✓	✓	✓	✓	✓	✓	✓	✓
192	1	Q9UGL1	Q9UGL1	Lysine-specific demethylase 5B	KDM5B	Homo sapiens	175.659	30.246	36	34	✓	✓	✓	✓	✓	✓	✓	✓	✓	✓	✓	✓
193	1	Q9Y4E8	Q9Y4E8	Ubiquitin carboxyl-terminal hydrolase 15	USP15	Homo sapiens	112.422	46.993	36	34	✓	✓	✓	✓	✓	✓	✓	✓	✓	✓	✓	✓
194	1	O00410	O00410	Importin-5	IPO5	Homo sapiens	123.633	48.222	34	33	✓	✓	✓	✓	✓	✓	✓	✓	✓	✓	✓	✓
195	1	O95613	O95613	Pericentrin	PCNT	Homo sapiens	378.042	12.77	33	33	✓	✓	✓	✓	✓	✓	✓	✓	✓	✓	✓	✓
196	1	P08575	P08575	Receptor-type tyrosine-protein phosphatase C	PTPRC	Homo sapiens	147.488	31.087	33	33	✓	✓	✓	✓	✓	✓	✓	✓	✓	✓	✓	✓
197	1	P22314	P22314	Ubiquitin-like modifier-activating enzyme 1	UBA1	Homo sapiens	117.849	51.04	33	33	✓	✓	✓	✓	✓	✓	✓	✓	✓	✓	✓	✓
198	1	P49588	P49588	Alanine--tRNA ligase, cytoplasmic	AARS1	Homo sapiens	106.813	53.616	33	33	✓	✓	✓	✓	✓	✓	✓	✓	✓	✓	✓	✓
199	1	P51610	P51610	Host cell factor 1	HCFC1	Homo sapiens	208.734	26.437	33	33	✓	✓	✓	✓	✓	✓	✓	✓	✓	✓	✓	✓
200	1	P52732	P52732	Kinesin-like protein KIF11	KIF11	Homo sapiens	119.16	37.973	33	33	✓	✓	✓	✓	✓	✓	✓	✓	✓	✓	✓	✓
201	1	P53396	P53396	ATP-citrate synthase	ACLY	Homo sapiens	120.838	43.688	33	33	✓	✓	✓	✓	✓	✓	✓	✓	✓	✓	✓	✓
202	1	P55060	P55060	Exportin-2	CSE1L	Homo sapiens	110.419	45.932	33	33	✓	✓	✓	✓	✓	✓	✓	✓	✓	✓	✓	✓
203	1	Q08J23	Q08J23	RNA cytosine C(5)-methyltransferase NSUN2	NSUN2	Homo sapiens	86.473	61.147	33	33	✓	✓	✓	✓	✓	✓	✓	✓	✓	✓	✓	✓
204	1	Q12788	Q12788	Transducin beta-like protein 3	TBL3	Homo sapiens	89.035	61.139	33	33	✓	✓	✓	✓	✓	✓	✓	✓	✓	✓	✓	✓
205	1	Q14160	Q14160	Protein scribble homolog	SCRIB	Homo sapiens	174.916	32.945	35	33	✓	✓	✓	✓	✓	✓	✓	✓	✓	✓	✓	✓
206	1	Q92576	Q92576	PHD finger protein 3	PHF3	Homo sapiens	229.484	23.59	33	33	✓	✓	✓	✓	✓	✓	✓	✓	✓	✓	✓	✓
207	1	Q9C0C2	Q9C0C2	182 kDa tankyrase-1-binding protein	TNKS1BP1	Homo sapiens	181.799	27.704	33	33	✓	✓	✓	✓	✓	✓	✓	✓	✓	✓	✓	✓
208	1	Q9H0A0	Q9H0A0	RNA cytidine acetyltransferase	NAT10	Homo sapiens	115.732	43.707	33	33	✓	✓	✓	✓	✓	✓	✓	✓	✓	✓	✓	✓
209	1	Q9NSE4	Q9NSE4	Isoleucine--tRNA ligase, mitochondrial	IARS2	Homo sapiens	113.793	42.095	33	33	✓	✓	✓	✓	✓	✓	✓	✓	✓	✓	✓	✓
210	1	O43290	O43290	U4/U6.U5 tri-snRNP-associated protein 1	SART1	Homo sapiens	90.255	50.125	32	32	✓	✓	✓	✓	✓	✓	✓	✓	✓	✓	✓	✓
211	1	O43707	O43707	Alpha-actinin-4	ACTN4	Homo sapiens	104.855	67.838	49	32	✓	✓	✓	✓	✓	✓	✓	✓	✓	✓	✓	✓
212	1	O43847	O43847	Nardilysin	NRDC	Homo sapiens	131.705	37.706	32	32	✓	✓	✓	✓	✓	✓	✓	✓	✓	✓	✓	✓
213	1	P18583	P18583	Protein SON	SON	Homo sapiens	263.835	19.126	32	32	✓	✓	✓	✓	✓	✓	✓	✓	✓	✓	✓	✓
214	1	Q13045	Q13045	Protein flightless-1 homolog	FLII	Homo sapiens	144.753	35.382	32	32	✓	✓	✓	✓	✓	✓	✓	✓	✓	✓	✓	✓
215	1	Q6ZNJ1	Q6ZNJ1	Neurobeachin-like protein 2	NBEAL2	Homo sapiens	302.521	17.502	32	32	✓	✓	✓	✓	✓	✓	✓	✓	✓	✓	✓	✓
216	1	Q8N1F7	Q8N1F7	Nuclear pore complex protein Nup93	NUP93	Homo sapiens	93.489	48.474	32	32	✓	✓	✓	✓	✓	✓	✓	✓	✓	✓	✓	✓
217	1	Q8N3D4	Q8N3D4	EH domain-binding protein 1-like protein 1	EHBP1L1	Homo sapiens	161.858	32.108	34	32	✓	✓	✓	✓	✓	✓	✓	✓	✓	✓	✓	✓
218	1	Q96K76	Q96K76	Ubiquitin carboxyl-terminal hydrolase 47	USP47	Homo sapiens	157.314	31.055	32	32	✓	✓	✓	✓	✓	✓	✓	✓	✓	✓	✓	✓
219	1	Q96Q89	Q96Q89	Kinesin-like protein KIF20B	KIF20B	Homo sapiens	210.635	21.538	32	32	✓	✓	✓	✓	✓	✓	✓	✓	✓	✓	✓	✓
220	1	Q9BTC0	Q9BTC0	Death-inducer obliterator 1	DIDO1	Homo sapiens	243.876	20.982	32	32	✓	✓	✓	✓	✓	✓	✓	✓	✓	✓	✓	✓
221	1	Q9BYW2	Q9BYW2	Histone-lysine N-methyltransferase SETD2	SETD2	Homo sapiens	287.602	15.796	32	32	✓	✓	✓	✓	✓	✓	✓	✓	✓	✓	✓	✓
222	1	Q9H3U1	Q9H3U1	Protein unc-45 homolog A	UNC45A	Homo sapiens	103.077	46.61	32	32	✓	✓	✓	✓	✓	✓	✓	✓	✓	✓	✓	✓
223	1	Q9NS87	Q9NS87	Kinesin-like protein KIF15	KIF15	Homo sapiens	160.162	30.403	32	32	✓	✓	✓	✓	✓	✓	✓	✓	✓	✓	✓	✓
224	1	Q9P2I0	Q9P2I0	Cleavage and polyadenylation specificity factor subunit 2	CPSF2	Homo sapiens	88.487	60.997	32	32	✓	✓	✓	✓	✓	✓	✓	✓	✓	✓	✓	✓
225	1	Q9UIA9	Q9UIA9	Exportin-7	XPO7	Homo sapiens	123.908	37.443	32	32	✓	✓	✓	✓	✓	✓	✓	✓	✓	✓	✓	✓
226	1	Q9UIF9	Q9UIF9	Bromodomain adjacent to zinc finger domain protein 2A	BAZ2A	Homo sapiens	211.2	23.465	32	32	✓	✓	✓	✓	✓	✓	✓	✓	✓	✓	✓	✓
227	1	Q9Y5B9	Q9Y5B9	FACT complex subunit SPT16	SUPT16H	Homo sapiens	119.916	38.777	32	32	✓	✓	✓	✓	✓	✓	✓	✓	✓	✓	✓	✓
228	1	O15294	O15294	UDP-N-acetylglucosamine--peptide N-acetylglucosaminyltransferase 110 kDa subunit	OGT	Homo sapiens	116.925	45.22	31	31	✓	✓	✓	✓	✓	✓	✓	✓	✓	✓	✓	✓
229	1	O15381	O15381	Nuclear valosin-containing protein-like	NVL	Homo sapiens	95.053	49.883	31	31	✓	✓	✓	✓	✓	✓	✓	✓	✓	✓	✓	✓
230	1	O60716	O60716	Catenin delta-1	CTNND1	Homo sapiens	108.171	42.252	31	31	✓	✓	✓	✓	✓	✓	✓	✓	✓	✓	✓	✓
231	1	O94832	O94832	Unconventional myosin-Id	MYO1D	Homo sapiens	116.205	42.445	33	31	✓	✓	✓	✓	✓	✓	✓	✓	✓	✓	✓	✓
232	1	O95163	O95163	Elongator complex protein 1	ELP1	Homo sapiens	150.254	32.282	31	31	✓	✓	✓	✓	✓	✓	✓	✓	✓	✓	✓	✓
233	1	P33992	P33992	DNA replication licensing factor MCM5	MCM5	Homo sapiens	82.284	57.357	31	31	✓	✓	✓	✓	✓	✓	✓	✓	✓	✓	✓	✓
234	1	P34932	P34932	Heat shock 70 kDa protein 4	HSPA4	Homo sapiens	94.333	55.952	32	31	✓	✓	✓	✓	✓	✓	✓	✓	✓	✓	✓	✓
235	1	P55072	P55072	Transitional endoplasmic reticulum ATPase	VCP	Homo sapiens	89.322	51.985	31	31	✓	✓	✓	✓	✓	✓	✓	✓	✓	✓	✓	✓
236	1	P57740	P57740	Nuclear pore complex protein Nup107	NUP107	Homo sapiens	106.375	48.541	31	31	✓	✓	✓	✓	✓	✓	✓	✓	✓	✓	✓	✓
237	1	Q14149	Q14149	MORC family CW-type zinc finger protein 3	MORC3	Homo sapiens	107.115	45.048	31	31	✓	✓	✓	✓	✓	✓	✓	✓	✓	✓	✓	✓
238	1	Q14566	Q14566	DNA replication licensing factor MCM6	MCM6	Homo sapiens	92.889	43.727	31	31	✓	✓	✓	✓	✓	✓	✓	✓	✓	✓	✓	✓
239	1	Q15058	Q15058	Kinesin-like protein KIF14	KIF14	Homo sapiens	186.493	22.816	31	31	✓	✓	✓	✓	✓	✓	✓	✓	✓	✓	✓	✓
240	1	Q5VZL5	Q5VZL5	Zinc finger MYM-type protein 4	ZMYM4	Homo sapiens	172.794	29.134	32	31	✓	✓	✓	✓	✓	✓	✓	✓	✓	✓	✓	✓
241	1	Q7Z2W4	Q7Z2W4	Zinc finger CCCH-type antiviral protein 1	ZC3HAV1	Homo sapiens	101.433	47.894	31	31	✓	✓	✓	✓	✓	✓	✓	✓	✓	✓	✓	✓
242	1	Q8NI36	Q8NI36	WD repeat-containing protein 36	WDR36	Homo sapiens	105.324	43.428	31	31	✓	✓	✓	✓	✓	✓	✓	✓	✓	✓	✓	✓
243	1	Q96Q15	Q96Q15	Serine/threonine-protein kinase SMG1	SMG1	Homo sapiens	410.507	13.057	32	31	✓	✓	✓	✓	✓	✓	✓	✓	✓	✓	✓	✓
244	1	Q9H3S7	Q9H3S7	Tyrosine-protein phosphatase non-receptor type 23	PTPN23	Homo sapiens	178.974	26.711	31	31	✓	✓	✓	✓	✓	✓	✓	✓	✓	✓	✓	✓
245	1	Q9NRL2	Q9NRL2	Bromodomain adjacent to zinc finger domain protein 1A	BAZ1A	Homo sapiens	178.703	25.643	31	31	✓	✓	✓	✓	✓	✓	✓	✓	✓	✓	✓	✓
246	1	Q9NYU2	Q9NYU2	UDP-glucose:glycoprotein glucosyltransferase 1	UGGT1	Homo sapiens	177.192	30.289	32	31	✓	✓	✓	✓	✓	✓	✓	✓	✓	✓	✓	✓
247	1	Q9UI26	Q9UI26	Importin-11	IPO11	Homo sapiens	112.535	43.077	31	31	✓	✓	✓	✓	✓	✓	✓	✓	✓	✓	✓	✓
248	1	O00267	O00267	Transcription elongation factor SPT5	SUPT5H	Homo sapiens	121.002	36.431	30	30	✓	✓	✓	✓	✓	✓	✓	✓	✓	✓	✓	✓
249	1	O95155	O95155	Ubiquitin conjugation factor E4 B	UBE4B	Homo sapiens	146.184	30.261	30	30	✓	✓	✓	✓	✓	✓	✓	✓	✓	✓	✓	✓
250	1	P11586	P11586	C-1-tetrahydrofolate synthase, cytoplasmic	MTHFD1	Homo sapiens	101.531	42.246	30	30	✓	✓	✓	✓	✓	✓	✓	✓	✓	✓	✓	✓
251	1	P18858	P18858	DNA ligase 1	LIG1	Homo sapiens	101.739	45.484	30	30	✓	✓	✓	✓	✓	✓	✓	✓	✓	✓	✓	✓
252	1	P27816	P27816	Microtubule-associated protein 4	MAP4	Homo sapiens	121.007	37.934	30	30	✓	✓	✓	✓	✓	✓	✓	✓	✓	✓	✓	✓
253	1	P31939	P31939	Bifunctional purine biosynthesis protein ATIC	ATIC	Homo sapiens	64.616	72.128	30	30	✓	✓	✓	✓	✓	✓	✓	✓	✓	✓	✓	✓
254	1	P47897	P47897	Glutamine--tRNA ligase	QARS1	Homo sapiens	87.799	51.871	30	30	✓	✓	✓	✓	✓	✓	✓	✓	✓	✓	✓	✓
255	1	P49736	P49736	DNA replication licensing factor MCM2	MCM2	Homo sapiens	101.897	43.031	30	30	✓	✓	✓	✓	✓	✓	✓	✓	✓	✓	✓	✓
256	1	P55884	P55884	Eukaryotic translation initiation factor 3 subunit B	EIF3B	Homo sapiens	92.482	48.28	30	30	✓	✓	✓	✓	✓	✓	✓	✓	✓	✓	✓	✓
257	1	P78344	P78344	Eukaryotic translation initiation factor 4 gamma 2	EIF4G2	Homo sapiens	102.363	42.448	30	30	✓	✓	✓	✓	✓	✓	✓	✓	✓	✓	✓	✓
258	1	P78559	P78559	Microtubule-associated protein 1A	MAP1A	Homo sapiens	305.49	16.696	30	30	✓	✓	✓	✓	✓	✓	✓	✓	✓	✓	✓	✓
259	1	Q03701	Q03701	CCAAT/enhancer-binding protein zeta	CEBPZ	Homo sapiens	120.977	35.863	30	30	✓	✓	✓	✓	✓	✓	✓	✓	✓	✓	✓	✓
260	1	Q15042	Q15042	Rab3 GTPase-activating protein catalytic subunit	RAB3GAP1	Homo sapiens	110.526	41.488	30	30	✓	✓	✓	✓	✓	✓	✓	✓	✓	✓	✓	✓
261	1	Q15648	Q15648	Mediator of RNA polymerase II transcription subunit 1	MED1	Homo sapiens	168.48	31.12	30	30	✓	✓	✓	✓	✓	✓	✓	✓	✓	✓	✓	✓
262	1	Q5VUA4	Q5VUA4	Zinc finger protein 318	ZNF318	Homo sapiens	251.117	19.263	30	30	✓	✓	✓	✓	✓	✓	✓	✓	✓	✓	✓	✓
263	1	Q86V48	Q86V48	Leucine zipper protein 1	LUZP1	Homo sapiens	120.276	38.755	30	30	✓	✓	✓	✓	✓	✓	✓	✓	✓	✓	✓	✓
264	1	Q86XP3	Q86XP3	ATP-dependent RNA helicase DDX42	DDX42	Homo sapiens	102.978	46.482	30	30	✓	✓	✓	✓	✓	✓	✓	✓	✓	✓	✓	✓
265	1	Q8IZT6	Q8IZT6	Abnormal spindle-like microcephaly-associated protein	ASPM	Homo sapiens	409.809	11.217	30	30	✓	✓	✓	✓	✓	✓	✓	✓	✓	✓	✓	✓
266	1	Q8N3U4	Q8N3U4	Cohesin subunit SA-2	STAG2	Homo sapiens	141.329	37.449	33	30	✓	✓	✓	✓	✓	✓	✓	✓	✓	✓	✓	✓
267	1	Q92620	Q92620	Pre-mRNA-splicing factor ATP-dependent RNA helicase PRP16	DHX38	Homo sapiens	140.508	32.844	30	30	✓	✓	✓	✓	✓	✓	✓	✓	✓	✓	✓	✓
268	1	Q9H2M9	Q9H2M9	Rab3 GTPase-activating protein non-catalytic subunit	RAB3GAP2	Homo sapiens	155.984	32.161	30	30	✓	✓	✓	✓	✓	✓	✓	✓	✓	✓	✓	✓
269	1	Q9H2P0	Q9H2P0	Activity-dependent neuroprotector homeobox protein	ADNP	Homo sapiens	123.565	35.39	30	30	✓	✓	✓	✓	✓	✓	✓	✓	✓	✓	✓	✓
270	1	Q9H2U1	Q9H2U1	ATP-dependent DNA/RNA helicase DHX36	DHX36	Homo sapiens	114.762	39.98	30	30	✓	✓	✓	✓	✓	✓	✓	✓	✓	✓	✓	✓
271	1	Q9UBF2	Q9UBF2	Coatomer subunit gamma-2	COPG2	Homo sapiens	97.623	55.798	32	30	✓	✓	✓	✓	✓	✓	✓	✓	✓	✓	✓	✓
272	1	Q9UK61	Q9UK61	Protein TASOR	TASOR	Homo sapiens	189.034	24.491	30	30	✓	✓	✓	✓	✓	✓	✓	✓	✓	✓	✓	✓
273	1	Q9UNX4	Q9UNX4	WD repeat-containing protein 3	WDR3	Homo sapiens	106.1	44.433	30	30	✓	✓	✓	✓	✓	✓	✓	✓	✓	✓	✓	✓
274	1	Q9Y613	Q9Y613	FH1/FH2 domain-containing protein 1	FHOD1	Homo sapiens	126.554	35.223	30	30	✓	✓	✓	✓	✓	✓	✓	✓	✓	✓	✓	✓
275	1	O15067	O15067	Phosphoribosylformylglycinamidine synthase	PFAS	Homo sapiens	144.738	34.305	29	29	✓	✓	✓	✓	✓	✓	✓	✓	✓	✓	✓	✓
276	1	O75592	O75592	E3 ubiquitin-protein ligase MYCBP2	MYCBP2	Homo sapiens	513.646	8.551	29	29	✓	✓	✓	✓	✓	✓	✓	✓	✓	✓	✓	✓
277	1	O75717	O75717	WD repeat and HMG-box DNA-binding protein 1	WDHD1	Homo sapiens	125.971	37.112	29	29	✓	✓	✓	✓	✓	✓	✓	✓	✓	✓	✓	✓
278	1	O94874	O94874	E3 UFM1-protein ligase 1	UFL1	Homo sapiens	89.597	46.977	29	29	✓	✓	✓	✓	✓	✓	✓	✓	✓	✓	✓	✓
279	1	O94913	O94913	Pre-mRNA cleavage complex 2 protein Pcf11	PCF11	Homo sapiens	173.054	25.723	29	29	✓	✓	✓	✓	✓	✓	✓	✓	✓	✓	✓	✓
280	1	P11274	P11274	Breakpoint cluster region protein	BCR	Homo sapiens	142.823	34.382	30	29	✓	✓	✓	✓	✓	✓	✓	✓	✓	✓	✓	✓
281	1	P11498	P11498	Pyruvate carboxylase, mitochondrial	PC	Homo sapiens	129.633	35.908	29	29	✓	✓	✓	✓	✓	✓	✓	✓	✓	✓	✓	✓
282	1	P21359	P21359	Neurofibromin	NF1	Homo sapiens	319.377	13.772	29	29	✓	✓	✓	✓	✓	✓	✓	✓	✓	✓	✓	✓
283	1	P33176	P33176	Kinesin-1 heavy chain	KIF5B	Homo sapiens	109.688	50.156	37	29	✓	✓	✓	✓	✓	✓	✓	✓	✓	✓	✓	✓
284	1	P33993	P33993	DNA replication licensing factor MCM7	MCM7	Homo sapiens	81.31	48.818	29	29	✓	✓	✓	✓	✓	✓	✓	✓	✓	✓	✓	✓
285	1	P35606	P35606	Coatomer subunit beta'	COPB2	Homo sapiens	102.488	44.15	29	29	✓	✓	✓	✓	✓	✓	✓	✓	✓	✓	✓	✓
286	1	P50990	P50990	T-complex protein 1 subunit theta	CCT8	Homo sapiens	59.619	67.518	29	29	✓	✓	✓	✓	✓	✓	✓	✓	✓	✓	✓	✓
287	1	P52789	P52789	Hexokinase-2	HK2	Homo sapiens	102.383	47.11	32	29	✓	✓	✓	✓	✓	✓	✓	✓	✓	✓	✓	✓
288	1	Q01780	Q01780	Exosome component 10	EXOSC10	Homo sapiens	100.833	42.712	29	29	✓	✓	✓	✓	✓	✓	✓	✓	✓	✓	✓	✓
289	1	Q14562	Q14562	ATP-dependent RNA helicase DHX8	DHX8	Homo sapiens	139.314	33.443	29	29	✓	✓	✓	✓	✓	✓	✓	✓	✓	✓	✓	✓
290	1	Q14669	Q14669	E3 ubiquitin-protein ligase TRIP12	TRIP12	Homo sapiens	220.438	21.436	29	29	✓	✓	✓	✓	✓	✓	✓	✓	✓	✓	✓	✓
291	1	Q14697	Q14697	Neutral alpha-glucosidase AB	GANAB	Homo sapiens	106.874	40.784	29	29	✓	✓	✓	✓	✓	✓	✓	✓	✓	✓	✓	✓
292	1	Q14C86	Q14C86	GTPase-activating protein and VPS9 domain-containing protein 1	GAPVD1	Homo sapiens	164.979	27.131	29	29	✓	✓	✓	✓	✓	✓	✓	✓	✓	✓	✓	✓
293	1	Q2NKX8	Q2NKX8	DNA excision repair protein ERCC-6-like	ERCC6L	Homo sapiens	141.104	29.68	29	29	✓	✓	✓	✓	✓	✓	✓	✓	✓	✓	✓	✓
294	1	Q5VWN6	Q5VWN6	Protein TASOR 2	TASOR2	Homo sapiens	268.849	16.708	29	29	✓	✓	✓	✓	✓	✓	✓	✓	✓	✓	✓	✓
295	1	Q6PL18	Q6PL18	ATPase family AAA domain-containing protein 2	ATAD2	Homo sapiens	158.559	32.662	31	29	✓	✓	✓	✓	✓	✓	✓	✓	✓	✓	✓	✓
296	1	Q6UB35	Q6UB35	Monofunctional C1-tetrahydrofolate synthase, mitochondrial	MTHFD1L	Homo sapiens	105.788	43.354	29	29	✓	✓	✓	✓	✓	✓	✓	✓	✓	✓	✓	✓
297	1	Q86UV5	Q86UV5	Ubiquitin carboxyl-terminal hydrolase 48	USP48	Homo sapiens	119.033	38.164	29	29	✓	✓	✓	✓	✓	✓	✓	✓	✓	✓	✓	✓
298	1	Q8IXT5	Q8IXT5	RNA-binding protein 12B	RBM12B	Homo sapiens	118.103	36.763	29	29	✓	✓	✓	✓	✓	✓	✓	✓	✓	✓	✓	✓
299	1	Q92888	Q92888	Rho guanine nucleotide exchange factor 1	ARHGEF1	Homo sapiens	102.435	39.364	29	29	✓	✓	✓	✓	✓	✓	✓	✓	✓	✓	✓	✓
300	1	Q96SN8	Q96SN8	CDK5 regulatory subunit-associated protein 2	CDK5RAP2	Homo sapiens	215.042	21.342	29	29	✓	✓	✓	✓	✓	✓	✓	✓	✓	✓	✓	✓
301	1	Q99707	Q99707	Methionine synthase	MTR	Homo sapiens	140.529	36.443	29	29	✓	✓	✓	✓	✓	✓	✓	✓	✓	✓	✓	✓
302	1	Q9BSJ8	Q9BSJ8	Extended synaptotagmin-1	ESYT1	Homo sapiens	122.857	38.225	29	29	✓	✓	✓	✓	✓	✓	✓	✓	✓	✓	✓	✓
303	1	Q9C0C9	Q9C0C9	(E3-independent) E2 ubiquitin-conjugating enzyme	UBE2O	Homo sapiens	141.296	32.817	29	29	✓	✓	✓	✓	✓	✓	✓	✓	✓	✓	✓	✓
304	1	Q9H2G2	Q9H2G2	STE20-like serine/threonine-protein kinase	SLK	Homo sapiens	142.697	31.579	29	29	✓	✓	✓	✓	✓	✓	✓	✓	✓	✓	✓	✓
305	1	Q9Y5L0	Q9Y5L0	Transportin-3	TNPO3	Homo sapiens	104.205	46.804	29	29	✓	✓	✓	✓	✓	✓	✓	✓	✓	✓	✓	✓
306	1	O14578	O14578	Citron Rho-interacting kinase	CIT	Homo sapiens	231.435	18.056	28	28	✓	✓	✓	✓	✓	✓	✓	✓	✓	✓	✓	✓
307	1	O43592	O43592	Exportin-T	XPOT	Homo sapiens	109.967	40.333	28	28	✓	✓	✓	✓	✓	✓	✓	✓	✓	✓	✓	✓
308	1	O60264	O60264	SWI/SNF-related matrix-associated actin-dependent regulator of chromatin subfamily A member 5	SMARCA5	Homo sapiens	121.907	41.92	37	28	✓	✓	✓	✓	✓	✓	✓	✓	✓	✓	✓	✓
309	1	O60341	O60341	Lysine-specific histone demethylase 1A	KDM1A	Homo sapiens	92.903	48.005	28	28	✓	✓	✓	✓	✓	✓	✓	✓	✓	✓	✓	✓
310	1	O60763	O60763	General vesicular transport factor p115	USO1	Homo sapiens	107.895	40.021	28	28	✓	✓	✓	✓	✓	✓	✓	✓	✓	✓	✓	✓
311	1	O75116	O75116	Rho-associated protein kinase 2	ROCK2	Homo sapiens	160.903	28.458	34	28	✓	✓	✓	✓	✓	✓	✓	✓	✓	✓	✓	✓
312	1	O75153	O75153	Clustered mitochondria protein homolog	CLUH	Homo sapiens	146.673	30.71	28	28	✓	✓	✓	✓	✓	✓	✓	✓	✓	✓	✓	✓
313	1	O75534	O75534	Cold shock domain-containing protein E1	CSDE1	Homo sapiens	88.885	48.12	28	28	✓	✓	✓	✓	✓	✓	✓	✓	✓	✓	✓	✓
314	1	P02545	P02545	Prelamin-A/C	LMNA	Homo sapiens	74.141	51.054	28	28	✓	✓	✓	✓	✓	✓	✓	✓	✓	✓	✓	✓
315	1	P20700	P20700	Lamin-B1	LMNB1	Homo sapiens	66.409	52.56	28	28	✓	✓	✓	✓	✓	✓	✓	✓	✓	✓	✓	✓
316	1	P33991	P33991	DNA replication licensing factor MCM4	MCM4	Homo sapiens	96.56	45.539	28	28	✓	✓	✓	✓	✓	✓	✓	✓	✓	✓	✓	✓
317	1	P39880	P39880	Homeobox protein cut-like 1	CUX1	Homo sapiens	164.19	26.113	29	28	✓	✓	✓	✓	✓	✓	✓	✓	✓	✓	✓	✓
318	1	P48681	P48681	Nestin	NES	Homo sapiens	177.44	21.962	28	28	✓	✓	✓	✓	✓	✓	✓	✓	✓	✓	✓	✓
319	1	P49368	P49368	T-complex protein 1 subunit gamma	CCT3	Homo sapiens	60.533	61.835	28	28	✓	✓	✓	✓	✓	✓	✓	✓	✓	✓	✓	✓
320	1	P49589	P49589	Cysteine--tRNA ligase, cytoplasmic	CARS1	Homo sapiens	85.474	47.193	28	28	✓	✓	✓	✓	✓	✓	✓	✓	✓	✓	✓	✓
321	1	P49915	P49915	GMP synthase [glutamine-hydrolyzing]	GMPS	Homo sapiens	76.718	53.391	28	28	✓	✓	✓	✓	✓	✓	✓	✓	✓	✓	✓	✓
322	1	P54136	P54136	Arginine--tRNA ligase, cytoplasmic	RARS1	Homo sapiens	75.378	55.152	28	28	✓	✓	✓	✓	✓	✓	✓	✓	✓	✓	✓	✓
323	1	P54886	P54886	Delta-1-pyrroline-5-carboxylate synthase	ALDH18A1	Homo sapiens	87.304	50.692	28	28	✓	✓	✓	✓	✓	✓	✓	✓	✓	✓	✓	✓
324	1	P78347	P78347	General transcription factor II-I	GTF2I	Homo sapiens	112.418	38.477	30	28	✓	✓	✓	✓	✓	✓	✓	✓	✓	✓	✓	✓
325	1	P98160	P98160	Basement membrane-specific heparan sulfate proteoglycan core protein	HSPG2	Homo sapiens	468.836	9.861	28	28	✓	✓	✓	✓	✓	✓	✓	✓	✓	✓	✓	✓
326	1	Q08379	Q08379	Golgin subfamily A member 2	GOLGA2	Homo sapiens	113.089	40.22	28	28	✓	✓	✓	✓	✓	✓	✓	✓	✓	✓	✓	✓
327	1	Q13617	Q13617	Cullin-2	CUL2	Homo sapiens	86.982	49.53	28	28	✓	✓	✓	✓	✓	✓	✓	✓	✓	✓	✓	✓
328	1	Q5H9R7	Q5H9R7	Serine/threonine-protein phosphatase 6 regulatory subunit 3	PPP6R3	Homo sapiens	97.671	43.643	28	28	✓	✓	✓	✓	✓	✓	✓	✓	✓	✓	✓	✓
329	1	Q7Z478	Q7Z478	ATP-dependent RNA helicase DHX29	DHX29	Homo sapiens	155.239	31.775	29	28	✓	✓	✓	✓	✓	✓	✓	✓	✓	✓	✓	✓
330	1	Q8IWV8	Q8IWV8	E3 ubiquitin-protein ligase UBR2	UBR2	Homo sapiens	200.54	22.279	28	28	✓	✓	✓	✓	✓	✓	✓	✓	✓	✓	✓	✓
331	1	Q8TCS8	Q8TCS8	Polyribonucleotide nucleotidyltransferase 1, mitochondrial	PNPT1	Homo sapiens	85.956	50.702	28	28	✓	✓	✓	✓	✓	✓	✓	✓	✓	✓	✓	✓
332	1	Q8WUM4	Q8WUM4	Programmed cell death 6-interacting protein	PDCD6IP	Homo sapiens	96.023	41.82	28	28	✓	✓	✓	✓	✓	✓	✓	✓	✓	✓	✓	✓
333	1	Q96R06	Q96R06	Sperm-associated antigen 5	SPAG5	Homo sapiens	134.425	35.289	28	28	✓	✓	✓	✓	✓	✓	✓	✓	✓	✓	✓	✓
334	1	Q96ST3	Q96ST3	Paired amphipathic helix protein Sin3a	SIN3A	Homo sapiens	145.177	31.658	30	28	✓	✓	✓	✓	✓	✓	✓	✓	✓	✓	✓	✓
335	1	Q99460	Q99460	26S proteasome non-ATPase regulatory subunit 1	PSMD1	Homo sapiens	105.837	40.818	28	28	✓	✓	✓	✓	✓	✓	✓	✓	✓	✓	✓	✓
336	1	Q9BSJ2	Q9BSJ2	Gamma-tubulin complex component 2	TUBGCP2	Homo sapiens	102.536	42.35	28	28	✓	✓	✓	✓	✓	✓	✓	✓	✓	✓	✓	✓
337	1	Q9BTW9	Q9BTW9	Tubulin-specific chaperone D	TBCD	Homo sapiens	132.601	35.235	28	28	✓	✓	✓	✓	✓	✓	✓	✓	✓	✓	✓	✓
338	1	Q9BXJ9	Q9BXJ9	N-alpha-acetyltransferase 15, NatA auxiliary subunit	NAA15	Homo sapiens	101.275	40.647	32	28	✓	✓	✓	✓	✓	✓	✓	✓	✓	✓	✓	✓
339	1	Q9P265	Q9P265	Disco-interacting protein 2 homolog B	DIP2B	Homo sapiens	171.492	24.81	28	28	✓	✓	✓	✓	✓	✓	✓	✓	✓	✓	✓	✓
340	1	Q9UIG0	Q9UIG0	Tyrosine-protein kinase BAZ1B	BAZ1B	Homo sapiens	170.906	24.477	28	28	✓	✓	✓	✓	✓	✓	✓	✓	✓	✓	✓	✓
341	1	Q9ULK4	Q9ULK4	Mediator of RNA polymerase II transcription subunit 23	MED23	Homo sapiens	156.473	27.778	28	28	✓	✓	✓	✓	✓	✓	✓	✓	✓	✓	✓	✓
342	1	Q9Y6R4	Q9Y6R4	Mitogen-activated protein kinase kinase kinase 4	MAP3K4	Homo sapiens	181.687	21.766	28	28	✓	✓	✓	✓	✓	✓	✓	✓	✓	✓	✓	✓
343	1	O00429	O00429	Dynamin-1-like protein	DNM1L	Homo sapiens	81.877	51.766	27	27	✓	✓	✓	✓	✓	✓	✓	✓	✓	✓	✓	✓
344	1	O75150	O75150	E3 ubiquitin-protein ligase BRE1B	RNF40	Homo sapiens	113.682	38.062	27	27	✓	✓	✓	✓	✓	✓	✓	✓	✓	✓	✓	✓
345	1	O94915	O94915	Protein furry homolog-like	FRYL	Homo sapiens	339.603	11.251	27	27	✓	✓	✓	✓	✓	✓	✓	✓	✓	✓	✓	✓
346	1	O96028	O96028	Histone-lysine N-methyltransferase NSD2	NSD2	Homo sapiens	152.262	27.546	27	27	✓	✓	✓	✓	✓	✓	✓	✓	✓	✓	✓	✓
347	1	P14735	P14735	Insulin-degrading enzyme	IDE	Homo sapiens	117.97	29.441	27	27	✓	✓	✓	✓	✓	✓	✓	✓	✓	✓	✓	✓
348	1	P26639	P26639	Threonine--tRNA ligase 1, cytoplasmic	TARS1	Homo sapiens	83.436	54.772	30	27	✓	✓	✓	✓	✓	✓	✓	✓	✓	✓	✓	✓
349	1	P30622	P30622	CAP-Gly domain-containing linker protein 1	CLIP1	Homo sapiens	162.249	24.826	29	27	✓	✓	✓	✓	✓	✓	✓	✓	✓	✓	✓	✓
350	1	P36776	P36776	Lon protease homolog, mitochondrial	LONP1	Homo sapiens	106.492	33.055	27	27	✓	✓	✓	✓	✓	✓	✓	✓	✓	✓	✓	✓
351	1	P42166	P42166	Lamina-associated polypeptide 2, isoform alpha	TMPO	Homo sapiens	75.492	56.34	27	27	✓	✓	✓	✓	✓	✓	✓	✓	✓	✓	✓	✓
352	1	P42566	P42566	Epidermal growth factor receptor substrate 15	EPS15	Homo sapiens	98.659	43.638	27	27	✓	✓	✓	✓	✓	✓	✓	✓	✓	✓	✓	✓
353	1	P43243	P43243	Matrin-3	MATR3	Homo sapiens	94.624	39.197	27	27	✓	✓	✓	✓	✓	✓	✓	✓	✓	✓	✓	✓
354	1	P55265	P55265	Double-stranded RNA-specific adenosine deaminase	ADAR	Homo sapiens	136.067	31.729	27	27	✓	✓	✓	✓	✓	✓	✓	✓	✓	✓	✓	✓
355	1	P78371	P78371	T-complex protein 1 subunit beta	CCT2	Homo sapiens	57.488	70.093	27	27	✓	✓	✓	✓	✓	✓	✓	✓	✓	✓	✓	✓
356	1	Q12830	Q12830	Nucleosome-remodeling factor subunit BPTF	BPTF	Homo sapiens	338.27	11.293	27	27	✓	✓	✓	✓	✓	✓	✓	✓	✓	✓	✓	✓
357	1	Q13616	Q13616	Cullin-1	CUL1	Homo sapiens	89.679	47.294	27	27	✓	✓	✓	✓	✓	✓	✓	✓	✓	✓	✓	✓
358	1	Q3V6T2	Q3V6T2	Girdin	CCDC88A	Homo sapiens	216.049	17.05	27	27	✓	✓	✓	✓	✓	✓	✓	✓	✓	✓	✓	✓
359	1	Q5VTR2	Q5VTR2	E3 ubiquitin-protein ligase BRE1A	RNF20	Homo sapiens	113.663	36.923	29	27	✓	✓	✓	✓	✓	✓	✓	✓	✓	✓	✓	✓
360	1	Q68E01	Q68E01	Integrator complex subunit 3	INTS3	Homo sapiens	118.072	38.447	27	27	✓	✓	✓	✓	✓	✓	✓	✓	✓	✓	✓	✓
361	1	Q6PJT7	Q6PJT7	Zinc finger CCCH domain-containing protein 14	ZC3H14	Homo sapiens	82.878	47.826	27	27	✓	✓	✓	✓	✓	✓	✓	✓	✓	✓	✓	✓
362	1	Q70J99	Q70J99	Protein unc-13 homolog D	UNC13D	Homo sapiens	123.284	36.606	27	27	✓	✓	✓	✓	✓	✓	✓	✓	✓	✓	✓	✓
363	1	Q7Z3J2	Q7Z3J2	VPS35 endosomal protein-sorting factor-like	VPS35L	Homo sapiens	109.566	35.722	27	27	✓	✓	✓	✓	✓	✓	✓	✓	✓	✓	✓	✓
364	1	Q86UX7	Q86UX7	Fermitin family homolog 3	FERMT3	Homo sapiens	75.953	58.021	28	27	✓	✓	✓	✓	✓	✓	✓	✓	✓	✓	✓	✓
365	1	Q86Y56	Q86Y56	Dynein axonemal assembly factor 5	DNAAF5	Homo sapiens	93.52	47.018	27	27	✓	✓	✓	✓	✓	✓	✓	✓	✓	✓	✓	✓
366	1	Q8IWZ3	Q8IWZ3	Ankyrin repeat and KH domain-containing protein 1	ANKHD1	Homo sapiens	269.462	24.115	41	27	✓	✓	✓	✓	✓	✓	✓	✓	✓	✓	✓	✓
367	1	Q8TEM1	Q8TEM1	Nuclear pore membrane glycoprotein 210	NUP210	Homo sapiens	205.115	20.827	27	27	✓	✓	✓	✓	✓	✓	✓	✓	✓	✓	✓	✓
368	1	Q92766	Q92766	Ras-responsive element-binding protein 1	RREB1	Homo sapiens	181.424	25.785	27	27	✓	✓	✓	✓	✓	✓	✓	✓	✓	✓	✓	✓
369	1	Q92974	Q92974	Rho guanine nucleotide exchange factor 2	ARHGEF2	Homo sapiens	111.544	40.568	27	27	✓	✓	✓	✓	✓	✓	✓	✓	✓	✓	✓	✓
370	1	Q96A65	Q96A65	Exocyst complex component 4	EXOC4	Homo sapiens	110.499	33.984	27	27	✓	✓	✓	✓	✓	✓	✓	✓	✓	✓	✓	✓
371	1	Q96JH7	Q96JH7	Deubiquitinating protein VCPIP1	VCPIP1	Homo sapiens	134.324	29.46	27	27	✓	✓	✓	✓	✓	✓	✓	✓	✓	✓	✓	✓
372	1	Q9H2Y7	Q9H2Y7	Zinc finger protein 106	ZNF106	Homo sapiens	208.886	20.552	27	27	✓	✓	✓	✓	✓	✓	✓	✓	✓	✓	✓	✓
373	1	Q9H6S0	Q9H6S0	3'-5' RNA helicase YTHDC2	YTHDC2	Homo sapiens	160.251	26.154	27	27	✓	✓	✓	✓	✓	✓	✓	✓	✓	✓	✓	✓
374	1	Q9HCE1	Q9HCE1	Helicase MOV-10	MOV10	Homo sapiens	113.672	39.581	27	27	✓	✓	✓	✓	✓	✓	✓	✓	✓	✓	✓	✓
375	1	Q9Y2K7	Q9Y2K7	Lysine-specific demethylase 2A	KDM2A	Homo sapiens	132.795	31.325	28	27	✓	✓	✓	✓	✓	✓	✓	✓	✓	✓	✓	✓
376	1	Q9Y450	Q9Y450	HBS1-like protein	HBS1L	Homo sapiens	75.475	62.427	27	27	✓	✓	✓	✓	✓	✓	✓	✓	✓	✓	✓	✓
377	1	Q9Y678	Q9Y678	Coatomer subunit gamma-1	COPG1	Homo sapiens	97.719	45.538	27	27	✓	✓	✓	✓	✓	✓	✓	✓	✓	✓	✓	✓
378	1	O15164	O15164	Transcription intermediary factor 1-alpha	TRIM24	Homo sapiens	116.831	37.238	28	26	✓	✓	✓	✓	✓	✓	✓	✓	✓	✓	✓	✓
379	1	O43143	O43143	ATP-dependent RNA helicase DHX15	DHX15	Homo sapiens	90.934	46.541	27	26	✓	✓	✓	✓	✓	✓	✓	✓	✓	✓	✓	✓
380	1	O43264	O43264	Centromere/kinetochore protein zw10 homolog	ZW10	Homo sapiens	88.83	51.22	26	26	✓	✓	✓	✓	✓	✓	✓	✓	✓	✓	✓	✓
381	1	O75165	O75165	DnaJ homolog subfamily C member 13	DNAJC13	Homo sapiens	254.422	14.891	26	26	✓	✓	✓	✓	✓	✓	✓	✓	✓	✓	✓	✓
382	1	O95757	O95757	Heat shock 70 kDa protein 4L	HSPA4L	Homo sapiens	94.515	49.94	26	26	✓	✓	✓	✓	✓	✓	✓	✓	✓	✓	✓	✓
383	1	O95782	O95782	AP-2 complex subunit alpha-1	AP2A1	Homo sapiens	107.547	44.524	35	26	✓	✓	✓	✓	✓	✓	✓	✓	✓	✓	✓	✓
384	1	P09884	P09884	DNA polymerase alpha catalytic subunit	POLA1	Homo sapiens	165.915	23.871	26	26	✓	✓	✓	✓	✓	✓	✓	✓	✓	✓	✓	✓
385	1	P17987	P17987	T-complex protein 1 subunit alpha	TCP1	Homo sapiens	60.343	71.223	26	26	✓	✓	✓	✓	✓	✓	✓	✓	✓	✓	✓	✓
386	1	P25205	P25205	DNA replication licensing factor MCM3	MCM3	Homo sapiens	90.981	41.337	26	26	✓	✓	✓	✓	✓	✓	✓	✓	✓	✓	✓	✓
387	1	P38646	P38646	Stress-70 protein, mitochondrial	HSPA9	Homo sapiens	73.682	53.608	26	26	✓	✓	✓	✓	✓	✓	✓	✓	✓	✓	✓	✓
388	1	P45974	P45974	Ubiquitin carboxyl-terminal hydrolase 5	USP5	Homo sapiens	95.788	43.939	27	26	✓	✓	✓	✓	✓	✓	✓	✓	✓	✓	✓	✓
389	1	P49321	P49321	Nuclear autoantigenic sperm protein	NASP	Homo sapiens	85.237	46.32	26	26	✓	✓	✓	✓	✓	✓	✓	✓	✓	✓	✓	✓
390	1	P56192	P56192	Methionine--tRNA ligase, cytoplasmic	MARS1	Homo sapiens	101.116	41.889	26	26	✓	✓	✓	✓	✓	✓	✓	✓	✓	✓	✓	✓
391	1	Q05086	Q05086	Ubiquitin-protein ligase E3A	UBE3A	Homo sapiens	100.691	39.429	26	26	✓	✓	✓	✓	✓	✓	✓	✓	✓	✓	✓	✓
392	1	Q13206	Q13206	Probable ATP-dependent RNA helicase DDX10	DDX10	Homo sapiens	100.89	39.429	26	26	✓	✓	✓	✓	✓	✓	✓	✓	✓	✓	✓	✓
393	1	Q13618	Q13618	Cullin-3	CUL3	Homo sapiens	88.931	41.797	26	26	✓	✓	✓	✓	✓	✓	✓	✓	✓	✓	✓	✓
394	1	Q14807	Q14807	Kinesin-like protein KIF22	KIF22	Homo sapiens	73.262	55.94	26	26	✓	✓	✓	✓	✓	✓	✓	✓	✓	✓	✓	✓
395	1	Q15020	Q15020	Squamous cell carcinoma antigen recognized by T-cells 3	SART3	Homo sapiens	109.935	36.552	26	26	✓	✓	✓	✓	✓	✓	✓	✓	✓	✓	✓	✓
396	1	Q15459	Q15459	Splicing factor 3A subunit 1	SF3A1	Homo sapiens	88.887	46.28	26	26	✓	✓	✓	✓	✓	✓	✓	✓	✓	✓	✓	✓
397	1	Q5JRX3	Q5JRX3	Presequence protease, mitochondrial	PITRM1	Homo sapiens	117.415	34.908	26	26	✓	✓	✓	✓	✓	✓	✓	✓	✓	✓	✓	✓
398	1	Q5JTH9	Q5JTH9	RRP12-like protein	RRP12	Homo sapiens	143.703	29.453	26	26	✓	✓	✓	✓	✓	✓	✓	✓	✓	✓	✓	✓
399	1	Q5SW79	Q5SW79	Centrosomal protein of 170 kDa	CEP170	Homo sapiens	175.295	27.967	31	26	✓	✓	✓	✓	✓	✓	✓	✓	✓	✓	✓	✓
400	1	Q68CP9	Q68CP9	AT-rich interactive domain-containing protein 2	ARID2	Homo sapiens	197.392	19.891	26	26	✓	✓	✓	✓	✓	✓	✓	✓	✓	✓	✓	✓
401	1	Q68CQ4	Q68CQ4	U3 small nucleolar RNA-associated protein 25 homolog	UTP25	Homo sapiens	87.058	46.825	26	26	✓	✓	✓	✓	✓	✓	✓	✓	✓	✓	✓	✓
402	1	Q6PJG6	Q6PJG6	BRCA1-associated ATM activator 1	BRAT1	Homo sapiens	88.121	50.548	26	26	✓	✓	✓	✓	✓	✓	✓	✓	✓	✓	✓	✓
403	1	Q8NB90	Q8NB90	Ribosome biogenesis protein SPATA5	SPATA5	Homo sapiens	97.907	45.353	27	26	✓	✓	✓	✓	✓	✓	✓	✓	✓	✓	✓	✓
404	1	Q92499	Q92499	ATP-dependent RNA helicase DDX1	DDX1	Homo sapiens	82.434	48.919	26	26	✓	✓	✓	✓	✓	✓	✓	✓	✓	✓	✓	✓
405	1	Q92896	Q92896	Golgi apparatus protein 1	GLG1	Homo sapiens	134.556	28.923	26	26	✓	✓	✓	✓	✓	✓	✓	✓	✓	✓	✓	✓
406	1	Q96HW7	Q96HW7	Integrator complex subunit 4	INTS4	Homo sapiens	108.171	39.979	26	26	✓	✓	✓	✓	✓	✓	✓	✓	✓	✓	✓	✓
407	1	Q96QK1	Q96QK1	Vacuolar protein sorting-associated protein 35	VPS35	Homo sapiens	91.707	41.709	26	26	✓	✓	✓	✓	✓	✓	✓	✓	✓	✓	✓	✓
408	1	Q99570	Q99570	Phosphoinositide 3-kinase regulatory subunit 4	PIK3R4	Homo sapiens	153.106	25.92	26	26	✓	✓	✓	✓	✓	✓	✓	✓	✓	✓	✓	✓
409	1	Q9BPX3	Q9BPX3	Condensin complex subunit 3	NCAPG	Homo sapiens	114.337	30.837	26	26	✓	✓	✓	✓	✓	✓	✓	✓	✓	✓	✓	✓
410	1	Q9H9Y6	Q9H9Y6	DNA-directed RNA polymerase I subunit RPA2	POLR1B	Homo sapiens	128.232	33.744	26	26	✓	✓	✓	✓	✓	✓	✓	✓	✓	✓	✓	✓
411	1	Q9NVP1	Q9NVP1	ATP-dependent RNA helicase DDX18	DDX18	Homo sapiens	75.408	56.418	26	26	✓	✓	✓	✓	✓	✓	✓	✓	✓	✓	✓	✓
412	1	Q9NXF1	Q9NXF1	Testis-expressed protein 10	TEX10	Homo sapiens	105.674	40.043	26	26	✓	✓	✓	✓	✓	✓	✓	✓	✓	✓	✓	✓
413	1	Q9P2D3	Q9P2D3	HEAT repeat-containing protein 5B	HEATR5B	Homo sapiens	224.306	18.638	26	26	✓	✓	✓	✓	✓	✓	✓	✓	✓	✓	✓	✓
414	1	Q9UHI6	Q9UHI6	Probable ATP-dependent RNA helicase DDX20	DDX20	Homo sapiens	92.239	43.568	26	26	✓	✓	✓	✓	✓	✓	✓	✓	✓	✓	✓	✓
415	1	Q9UNS1	Q9UNS1	Protein timeless homolog	TIMELESS	Homo sapiens	138.662	28.228	26	26	✓	✓	✓	✓	✓	✓	✓	✓	✓	✓	✓	✓
416	1	Q9Y4B6	Q9Y4B6	DDB1- and CUL4-associated factor 1	DCAF1	Homo sapiens	169.01	23.756	26	26	✓	✓	✓	✓	✓	✓	✓	✓	✓	✓	✓	✓
417	1	O60566	O60566	Mitotic checkpoint serine/threonine-protein kinase BUB1 beta	BUB1B	Homo sapiens	119.547	32.19	25	25	✓	✓	✓	✓	✓	✓	✓	✓	✓	✓	✓	✓
418	1	O94973	O94973	AP-2 complex subunit alpha-2	AP2A2	Homo sapiens	103.961	53.674	25	25	✓	✓	✓	✓	✓	✓	✓	✓	✓	✓	✓	✓
419	1	P07384	P07384	Calpain-1 catalytic subunit	CAPN1	Homo sapiens	81.892	41.737	25	25	✓	✓	✓	✓	✓	✓	✓	✓	✓	✓	✓	✓
420	1	P13010	P13010	X-ray repair cross-complementing protein 5	XRCC5	Homo sapiens	82.705	52.459	25	25	✓	✓	✓	✓	✓	✓	✓	✓	✓	✓	✓	✓
421	1	P13667	P13667	Protein disulfide-isomerase A4	PDIA4	Homo sapiens	72.934	55.039	26	25	✓	✓	✓	✓	✓	✓	✓	✓	✓	✓	✓	✓
422	1	P19174	P19174	1-phosphatidylinositol 4,5-bisphosphate phosphodiesterase gamma-1	PLCG1	Homo sapiens	148.534	27.984	25	25	✓	✓	✓	✓	✓	✓	✓	✓	✓	✓	✓	✓
423	1	P28331	P28331	NADH-ubiquinone oxidoreductase 75 kDa subunit, mitochondrial	NDUFS1	Homo sapiens	79.469	51.307	25	25	✓	✓	✓	✓	✓	✓	✓	✓	✓	✓	✓	✓
424	1	P43246	P43246	DNA mismatch repair protein Msh2	MSH2	Homo sapiens	104.745	36.081	25	25	✓	✓	✓	✓	✓	✓	✓	✓	✓	✓	✓	✓
425	1	P46459	P46459	Vesicle-fusing ATPase	NSF	Homo sapiens	82.597	47.043	25	25	✓	✓	✓	✓	✓	✓	✓	✓	✓	✓	✓	✓
426	1	P48643	P48643	T-complex protein 1 subunit epsilon	CCT5	Homo sapiens	59.672	58.41	25	25	✓	✓	✓	✓	✓	✓	✓	✓	✓	✓	✓	✓
427	1	P49916	P49916	DNA ligase 3	LIG3	Homo sapiens	112.907	30.525	25	25	✓	✓	✓	✓	✓	✓	✓	✓	✓	✓	✓	✓
428	1	P57678	P57678	Gem-associated protein 4	GEMIN4	Homo sapiens	120.037	32.609	25	25	✓	✓	✓	✓	✓	✓	✓	✓	✓	✓	✓	✓
429	1	Q02224	Q02224	Centromere-associated protein E	CENPE	Homo sapiens	316.424	11.625	25	25	✓	✓	✓	✓	✓	✓	✓	✓	✓	✓	✓	✓
430	1	Q02790	Q02790	Peptidyl-prolyl cis-trans isomerase FKBP4	FKBP4	Homo sapiens	51.805	68.845	25	25	✓	✓	✓	✓	✓	✓	✓	✓	✓	✓	✓	✓
431	1	Q13435	Q13435	Splicing factor 3B subunit 2	SF3B2	Homo sapiens	100.23	37.542	25	25	✓	✓	✓	✓	✓	✓	✓	✓	✓	✓	✓	✓
432	1	Q13620	Q13620	Cullin-4B	CUL4B	Homo sapiens	103.981	42.059	32	25	✓	✓	✓	✓	✓	✓	✓	✓	✓	✓	✓	✓
433	1	Q14202	Q14202	Zinc finger MYM-type protein 3	ZMYM3	Homo sapiens	152.381	23.723	25	25	✓	✓	✓	✓	✓	✓	✓	✓	✓	✓	✓	✓
434	1	Q14692	Q14692	Ribosome biogenesis protein BMS1 homolog	BMS1	Homo sapiens	145.811	27.457	25	25	✓	✓	✓	✓	✓	✓	✓	✓	✓	✓	✓	✓
435	1	Q14974	Q14974	Importin subunit beta-1	KPNB1	Homo sapiens	97.172	47.26	25	25	✓	✓	✓	✓	✓	✓	✓	✓	✓	✓	✓	✓
436	1	Q15269	Q15269	Periodic tryptophan protein 2 homolog	PWP2	Homo sapiens	102.452	35.473	25	25	✓	✓	✓	✓	✓	✓	✓	✓	✓	✓	✓	✓
437	1	Q15386	Q15386	Ubiquitin-protein ligase E3C	UBE3C	Homo sapiens	123.924	30.933	25	25	✓	✓	✓	✓	✓	✓	✓	✓	✓	✓	✓	✓
438	1	Q1KMD3	Q1KMD3	Heterogeneous nuclear ribonucleoprotein U-like protein 2	HNRNPUL2	Homo sapiens	85.105	40.428	25	25	✓	✓	✓	✓	✓	✓	✓	✓	✓	✓	✓	✓
439	1	Q5GLZ8	Q5GLZ8	Probable E3 ubiquitin-protein ligase HERC4	HERC4	Homo sapiens	118.563	34.532	25	25	✓	✓	✓	✓	✓	✓	✓	✓	✓	✓	✓	✓
440	1	Q6ZT12	Q6ZT12	E3 ubiquitin-protein ligase UBR3	UBR3	Homo sapiens	212.434	18.22	25	25	✓	✓	✓	✓	✓	✓	✓	✓	✓	✓	✓	✓
441	1	Q7Z3U7	Q7Z3U7	Protein MON2 homolog	MON2	Homo sapiens	190.362	16.948	25	25	✓	✓	✓	✓	✓	✓	✓	✓	✓	✓	✓	✓
442	1	Q8IWA0	Q8IWA0	WD repeat-containing protein 75	WDR75	Homo sapiens	94.5	41.084	25	25	✓	✓	✓	✓	✓	✓	✓	✓	✓	✓	✓	✓
443	1	Q8IWV7	Q8IWV7	E3 ubiquitin-protein ligase UBR1	UBR1	Homo sapiens	200.213	19.268	25	25	✓	✓	✓	✓	✓	✓	✓	✓	✓	✓	✓	✓
444	1	Q8IX01	Q8IX01	SURP and G-patch domain-containing protein 2	SUGP2	Homo sapiens	120.208	30.129	25	25	✓	✓	✓	✓	✓	✓	✓	✓	✓	✓	✓	✓
445	1	Q8IY37	Q8IY37	Probable ATP-dependent RNA helicase DHX37	DHX37	Homo sapiens	129.546	29.127	25	25	✓	✓	✓	✓	✓	✓	✓	✓	✓	✓	✓	✓
446	1	Q8WWM7	Q8WWM7	Ataxin-2-like protein	ATXN2L	Homo sapiens	113.376	28.465	25	25	✓	✓	✓	✓	✓	✓	✓	✓	✓	✓	✓	✓
447	1	Q96GQ7	Q96GQ7	Probable ATP-dependent RNA helicase DDX27	DDX27	Homo sapiens	89.834	40.327	25	25	✓	✓	✓	✓	✓	✓	✓	✓	✓	✓	✓	✓
448	1	Q96KR1	Q96KR1	Zinc finger RNA-binding protein	ZFR	Homo sapiens	117.013	32.123	25	25	✓	✓	✓	✓	✓	✓	✓	✓	✓	✓	✓	✓
449	1	Q96T76	Q96T76	MMS19 nucleotide excision repair protein homolog	MMS19	Homo sapiens	113.292	35.049	25	25	✓	✓	✓	✓	✓	✓	✓	✓	✓	✓	✓	✓
450	1	Q96T88	Q96T88	E3 ubiquitin-protein ligase UHRF1	UHRF1	Homo sapiens	89.815	47.793	26	25	✓	✓	✓	✓	✓	✓	✓	✓	✓	✓	✓	✓
451	1	Q99798	Q99798	Aconitate hydratase, mitochondrial	ACO2	Homo sapiens	85.426	43.974	25	25	✓	✓	✓	✓	✓	✓	✓	✓	✓	✓	✓	✓
452	1	Q9C0E2	Q9C0E2	Exportin-4	XPO4	Homo sapiens	130.139	29.54	25	25	✓	✓	✓	✓	✓	✓	✓	✓	✓	✓	✓	✓
453	1	Q9C0J8	Q9C0J8	pre-mRNA 3' end processing protein WDR33	WDR33	Homo sapiens	145.891	26.871	25	25	✓	✓	✓	✓	✓	✓	✓	✓	✓	✓	✓	✓
454	1	Q9H9A6	Q9H9A6	Leucine-rich repeat-containing protein 40	LRRC40	Homo sapiens	68.25	53.654	25	25	✓	✓	✓	✓	✓	✓	✓	✓	✓	✓	✓	✓
455	1	Q9NR30	Q9NR30	Nucleolar RNA helicase 2	DDX21	Homo sapiens	87.344	42.784	27	25	✓	✓	✓	✓	✓	✓	✓	✓	✓	✓	✓	✓
456	1	Q9NZB2	Q9NZB2	Constitutive coactivator of PPAR-gamma-like protein 1	FAM120A	Homo sapiens	121.888	31.932	27	25	✓	✓	✓	✓	✓	✓	✓	✓	✓	✓	✓	✓
457	1	Q9P275	Q9P275	Ubiquitin carboxyl-terminal hydrolase 36	USP36	Homo sapiens	122.91	32.947	25	25	✓	✓	✓	✓	✓	✓	✓	✓	✓	✓	✓	✓
458	1	Q9P2E9	Q9P2E9	Ribosome-binding protein 1	RRBP1	Homo sapiens	152.457	23.972	26	25	✓	✓	✓	✓	✓	✓	✓	✓	✓	✓	✓	✓
459	1	Q9UBB9	Q9UBB9	Tuftelin-interacting protein 11	TFIP11	Homo sapiens	96.821	40.621	25	25	✓	✓	✓	✓	✓	✓	✓	✓	✓	✓	✓	✓
460	1	Q9UBC2	Q9UBC2	Epidermal growth factor receptor substrate 15-like 1	EPS15L1	Homo sapiens	94.257	38.542	25	25	✓	✓	✓	✓	✓	✓	✓	✓	✓	✓	✓	✓
461	1	Q9UHB9	Q9UHB9	Signal recognition particle subunit SRP68	SRP68	Homo sapiens	70.73	51.196	25	25	✓	✓	✓	✓	✓	✓	✓	✓	✓	✓	✓	✓
462	1	Q9UKV3	Q9UKV3	Apoptotic chromatin condensation inducer in the nucleus	ACIN1	Homo sapiens	151.864	28.784	25	25	✓	✓	✓	✓	✓	✓	✓	✓	✓	✓	✓	✓
463	1	Q9ULU4	Q9ULU4	MYND-type zinc finger-containing chromatin reader ZMYND8	ZMYND8	Homo sapiens	131.696	31.366	25	25	✓	✓	✓	✓	✓	✓	✓	✓	✓	✓	✓	✓
464	1	Q9Y2L1	Q9Y2L1	Exosome complex exonuclease RRP44	DIS3	Homo sapiens	109.004	35.491	25	25	✓	✓	✓	✓	✓	✓	✓	✓	✓	✓	✓	✓
465	1	Q9Y4C1	Q9Y4C1	Lysine-specific demethylase 3A	KDM3A	Homo sapiens	147.343	27.403	25	25	✓	✓	✓	✓	✓	✓	✓	✓	✓	✓	✓	✓
466	1	O00411	O00411	DNA-directed RNA polymerase, mitochondrial	POLRMT	Homo sapiens	138.622	28.13	24	24	✓	✓	✓	✓	✓	✓	✓	✓	✓	✓	✓	✓
467	1	O14981	O14981	TATA-binding protein-associated factor 172	BTAF1	Homo sapiens	206.89	17.956	24	24	✓	✓	✓	✓	✓	✓	✓	✓	✓	✓	✓	✓
468	1	O43156	O43156	TELO2-interacting protein 1 homolog	TTI1	Homo sapiens	122.071	33.517	24	24	✓	✓	✓	✓	✓	✓	✓	✓	✓	✓	✓	✓
469	1	O43252	O43252	Bifunctional 3'-phosphoadenosine 5'-phosphosulfate synthase 1	PAPSS1	Homo sapiens	70.832	58.814	25	24	✓	✓	✓	✓	✓	✓	✓	✓	✓	✓	✓	✓
470	1	O43379	O43379	WD repeat-containing protein 62	WDR62	Homo sapiens	165.954	21.871	24	24	✓	✓	✓	✓	✓	✓	✓	✓	✓	✓	✓	✓
471	1	P02786	P02786	Transferrin receptor protein 1	TFRC	Homo sapiens	84.872	41.053	24	24	✓	✓	✓	✓	✓	✓	✓	✓	✓	✓	✓	✓
472	1	P11413	P11413	Glucose-6-phosphate 1-dehydrogenase	G6PD	Homo sapiens	59.259	61.165	24	24	✓	✓	✓	✓	✓	✓	✓	✓	✓	✓	✓	✓
473	1	P12814	P12814	Alpha-actinin-1	ACTN1	Homo sapiens	103.062	63.229	27	24	✓	✓	✓	✓	✓	✓	✓	✓	✓	✓	✓	✓
474	1	P12956	P12956	X-ray repair cross-complementing protein 6	XRCC6	Homo sapiens	69.844	49.425	24	24	✓	✓	✓	✓	✓	✓	✓	✓	✓	✓	✓	✓
475	1	P13796	P13796	Plastin-2	LCP1	Homo sapiens	70.291	66.986	31	24	✓	✓	✓	✓	✓	✓	✓	✓	✓	✓	✓	✓
476	1	P14625	P14625	Endoplasmin	HSP90B1	Homo sapiens	92.472	45.953	26	24	✓	✓	✓	✓	✓	✓	✓	✓	✓	✓	✓	✓
477	1	P40939	P40939	Trifunctional enzyme subunit alpha, mitochondrial	HADHA	Homo sapiens	82.999	49.41	24	24	✓	✓	✓	✓	✓	✓	✓	✓	✓	✓	✓	✓
478	1	P42224	P42224	Signal transducer and activator of transcription 1-alpha/beta	STAT1	Homo sapiens	87.333	41.467	24	24	✓	✓	✓	✓	✓	✓	✓	✓	✓	✓	✓	✓
479	1	P43304	P43304	Glycerol-3-phosphate dehydrogenase, mitochondrial	GPD2	Homo sapiens	80.852	45.392	24	24	✓	✓	✓	✓	✓	✓	✓	✓	✓	✓	✓	✓
480	1	P46379	P46379	Large proline-rich protein BAG6	BAG6	Homo sapiens	119.41	28.975	24	24	✓	✓	✓	✓	✓	✓	✓	✓	✓	✓	✓	✓
481	1	P51532	P51532	Transcription activator BRG1	SMARCA4	Homo sapiens	184.647	26.412	39	24	✓	✓	✓	✓	✓	✓	✓	✓	✓	✓	✓	✓
482	1	P78316	P78316	Nucleolar protein 14	NOP14	Homo sapiens	97.67	34.422	24	24	✓	✓	✓	✓	✓	✓	✓	✓	✓	✓	✓	✓
483	1	Q09161	Q09161	Nuclear cap-binding protein subunit 1	NCBP1	Homo sapiens	91.842	45.823	24	24	✓	✓	✓	✓	✓	✓	✓	✓	✓	✓	✓	✓
484	1	Q13428	Q13428	Treacle protein	TCOF1	Homo sapiens	152.11	21.169	24	24	✓	✓	✓	✓	✓	✓	✓	✓	✓	✓	✓	✓
485	1	Q14139	Q14139	Ubiquitin conjugation factor E4 A	UBE4A	Homo sapiens	122.563	29.55	24	24	✓	✓	✓	✓	✓	✓	✓	✓	✓	✓	✓	✓
486	1	Q14687	Q14687	Genetic suppressor element 1	GSE1	Homo sapiens	136.166	29.252	24	24	✓	✓	✓	✓	✓	✓	✓	✓	✓	✓	✓	✓
487	1	Q16891	Q16891	MICOS complex subunit MIC60	IMMT	Homo sapiens	83.679	45.515	24	24	✓	✓	✓	✓	✓	✓	✓	✓	✓	✓	✓	✓
488	1	Q5JRA6	Q5JRA6	Transport and Golgi organization protein 1 homolog	MIA3	Homo sapiens	213.707	15.994	24	24	✓	✓	✓	✓	✓	✓	✓	✓	✓	✓	✓	✓
489	1	Q5JTZ9	Q5JTZ9	Alanine--tRNA ligase, mitochondrial	AARS2	Homo sapiens	107.341	37.36	24	24	✓	✓	✓	✓	✓	✓	✓	✓	✓	✓	✓	✓
490	1	Q5QJE6	Q5QJE6	Deoxynucleotidyltransferase terminal-interacting protein 2	DNTTIP2	Homo sapiens	84.469	44.709	24	24	✓	✓	✓	✓	✓	✓	✓	✓	✓	✓	✓	✓
491	1	Q6PD62	Q6PD62	RNA polymerase-associated protein CTR9 homolog	CTR9	Homo sapiens	133.503	30.094	24	24	✓	✓	✓	✓	✓	✓	✓	✓	✓	✓	✓	✓
492	1	Q86YP4	Q86YP4	Transcriptional repressor p66-alpha	GATAD2A	Homo sapiens	68.063	54.028	26	24	✓	✓	✓	✓	✓	✓	✓	✓	✓	✓	✓	✓
493	1	Q8N1G2	Q8N1G2	Cap-specific mRNA (nucleoside-2'-O-)-methyltransferase 1	CMTR1	Homo sapiens	95.321	36.647	24	24	✓	✓	✓	✓	✓	✓	✓	✓	✓	✓	✓	✓
494	1	Q92608	Q92608	Dedicator of cytokinesis protein 2	DOCK2	Homo sapiens	211.95	16.339	24	24	✓	✓	✓	✓	✓	✓	✓	✓	✓	✓	✓	✓
495	1	Q96JG6	Q96JG6	Syndetin	VPS50	Homo sapiens	111.175	34.855	24	24	✓	✓	✓	✓	✓	✓	✓	✓	✓	✓	✓	✓
496	1	Q96T23	Q96T23	Remodeling and spacing factor 1	RSF1	Homo sapiens	163.825	21.096	24	24	✓	✓	✓	✓	✓	✓	✓	✓	✓	✓	✓	✓
497	1	Q9BUQ8	Q9BUQ8	Probable ATP-dependent RNA helicase DDX23	DDX23	Homo sapiens	95.582	40.122	24	24	✓	✓	✓	✓	✓	✓	✓	✓	✓	✓	✓	✓
498	1	Q9H6R4	Q9H6R4	Nucleolar protein 6	NOL6	Homo sapiens	127.594	29.93	24	24	✓	✓	✓	✓	✓	✓	✓	✓	✓	✓	✓	✓
499	1	Q9H9B1	Q9H9B1	Histone-lysine N-methyltransferase EHMT1	EHMT1	Homo sapiens	141.469	32.743	25	24	✓	✓	✓	✓	✓	✓	✓	✓	✓	✓	✓	✓
500	1	Q9HAU0	Q9HAU0	Pleckstrin homology domain-containing family A member 5	PLEKHA5	Homo sapiens	127.465	32.258	24	24	✓	✓	✓	✓	✓	✓	✓	✓	✓	✓	✓	✓
501	1	Q9NQW6	Q9NQW6	Anillin	ANLN	Homo sapiens	124.203	25.356	24	24	✓	✓	✓	✓	✓	✓	✓	✓	✓	✓	✓	✓
502	1	Q9NWH9	Q9NWH9	SAFB-like transcription modulator	SLTM	Homo sapiens	117.151	27.95	24	24	✓	✓	✓	✓	✓	✓	✓	✓	✓	✓	✓	✓
503	1	Q9P2N5	Q9P2N5	RNA-binding protein 27	RBM27	Homo sapiens	118.72	30.472	25	24	✓	✓	✓	✓	✓	✓	✓	✓	✓	✓	✓	✓
504	1	Q9UBD5	Q9UBD5	Origin recognition complex subunit 3	ORC3	Homo sapiens	82.254	43.179	24	24	✓	✓	✓	✓	✓	✓	✓	✓	✓	✓	✓	✓
505	1	Q9UJV9	Q9UJV9	Probable ATP-dependent RNA helicase DDX41	DDX41	Homo sapiens	69.839	51.768	24	24	✓	✓	✓	✓	✓	✓	✓	✓	✓	✓	✓	✓
506	1	Q9UKF6	Q9UKF6	Cleavage and polyadenylation specificity factor subunit 3	CPSF3	Homo sapiens	77.486	42.836	24	24	✓	✓	✓	✓	✓	✓	✓	✓	✓	✓	✓	✓
507	1	Q9UKN8	Q9UKN8	General transcription factor 3C polypeptide 4	GTF3C4	Homo sapiens	91.982	37.713	24	24	✓	✓	✓	✓	✓	✓	✓	✓	✓	✓	✓	✓
508	1	Q9ULI0	Q9ULI0	ATPase family AAA domain-containing protein 2B	ATAD2B	Homo sapiens	164.918	23.32	24	24	✓	✓	✓	✓	✓	✓	✓	✓	✓	✓	✓	✓
509	1	Q9UMN6	Q9UMN6	Histone-lysine N-methyltransferase 2B	KMT2B	Homo sapiens	293.517	14.586	26	24	✓	✓	✓	✓	✓	✓	✓	✓	✓	✓	✓	✓
510	1	Q9UPT8	Q9UPT8	Zinc finger CCCH domain-containing protein 4	ZC3H4	Homo sapiens	140.26	28.396	24	24	✓	✓	✓	✓	✓	✓	✓	✓	✓	✓	✓	✓
511	1	Q9Y6D9	Q9Y6D9	Mitotic spindle assembly checkpoint protein MAD1	MAD1L1	Homo sapiens	83.067	43.733	24	24	✓	✓	✓	✓	✓	✓	✓	✓	✓	✓	✓	✓
512	1	O60231	O60231	Pre-mRNA-splicing factor ATP-dependent RNA helicase DHX16	DHX16	Homo sapiens	119.264	31.7	23	23	✓	✓	✓	✓	✓	✓	✓	✓	✓	✓	✓	✓
513	1	O60244	O60244	Mediator of RNA polymerase II transcription subunit 14	MED14	Homo sapiens	160.608	23.384	23	23	✓	✓	✓	✓	✓	✓	✓	✓	✓	✓	✓	✓
514	1	O95239	O95239	Chromosome-associated kinesin KIF4A	KIF4A	Homo sapiens	139.883	37.338	36	23	✓	✓	✓	✓	✓	✓	✓	✓	✓	✓	✓	✓
515	1	P00519	P00519	Tyrosine-protein kinase ABL1	ABL1	Homo sapiens	122.873	33.451	25	23	✓	✓	✓	✓	✓	✓	✓	✓	✓	✓	✓	✓
516	1	P02751	P02751	Fibronectin	FN1	Homo sapiens	272.323	13.161	23	23	✓	✓	✓	✓	✓	✓	✓	✓	✓	✓	✓	✓
517	1	P08243	P08243	Asparagine synthetase [glutamine-hydrolyzing]	ASNS	Homo sapiens	64.371	53.298	23	23	✓	✓	✓	✓	✓	✓	✓	✓	✓	✓	✓	✓
518	1	P10809	P10809	60 kDa heat shock protein, mitochondrial	HSPD1	Homo sapiens	61.054	60.384	23	23	✓	✓	✓	✓	✓	✓	✓	✓	✓	✓	✓	✓
519	1	P11021	P11021	Endoplasmic reticulum chaperone BiP	HSPA5	Homo sapiens	72.331	52.294	25	23	✓	✓	✓	✓	✓	✓	✓	✓	✓	✓	✓	✓
520	1	P14618	P14618	Pyruvate kinase PKM	PKM	Homo sapiens	57.938	62.147	24	23	✓	✓	✓	✓	✓	✓	✓	✓	✓	✓	✓	✓
521	1	P23921	P23921	Ribonucleoside-diphosphate reductase large subunit	RRM1	Homo sapiens	90.073	43.182	23	23	✓	✓	✓	✓	✓	✓	✓	✓	✓	✓	✓	✓
522	1	P35612	P35612	Beta-adducin	ADD2	Homo sapiens	80.856	44.628	23	23	✓	✓	✓	✓	✓	✓	✓	✓	✓	✓	✓	✓
523	1	P48147	P48147	Prolyl endopeptidase	PREP	Homo sapiens	80.699	44.93	23	23	✓	✓	✓	✓	✓	✓	✓	✓	✓	✓	✓	✓
524	1	P49748	P49748	Very long-chain specific acyl-CoA dehydrogenase, mitochondrial	ACADVL	Homo sapiens	70.392	49.466	23	23	✓	✓	✓	✓	✓	✓	✓	✓	✓	✓	✓	✓
525	1	P51659	P51659	Peroxisomal multifunctional enzyme type 2	HSD17B4	Homo sapiens	79.686	47.418	23	23	✓	✓	✓	✓	✓	✓	✓	✓	✓	✓	✓	✓
526	1	P54198	P54198	Protein HIRA	HIRA	Homo sapiens	111.837	31.957	23	23	✓	✓	✓	✓	✓	✓	✓	✓	✓	✓	✓	✓
527	1	P54577	P54577	Tyrosine--tRNA ligase, cytoplasmic	YARS1	Homo sapiens	59.144	55.682	23	23	✓	✓	✓	✓	✓	✓	✓	✓	✓	✓	✓	✓
528	1	P55786	P55786	Puromycin-sensitive aminopeptidase	NPEPPS	Homo sapiens	103.277	42.873	32	23	✓	✓	✓	✓	✓	✓	✓	✓	✓	✓	✓	✓
529	1	Q03252	Q03252	Lamin-B2	LMNB2	Homo sapiens	69.949	40.645	23	23	✓	✓	✓	✓	✓	✓	✓	✓	✓	✓	✓	✓
530	1	Q06124	Q06124	Tyrosine-protein phosphatase non-receptor type 11	PTPN11	Homo sapiens	68.012	48.229	23	23	✓	✓	✓	✓	✓	✓	✓	✓	✓	✓	✓	✓
531	1	Q06187	Q06187	Tyrosine-protein kinase BTK	BTK	Homo sapiens	76.28	44.461	23	23	✓	✓	✓	✓	✓	✓	✓	✓	✓	✓	✓	✓
532	1	Q13464	Q13464	Rho-associated protein kinase 1	ROCK1	Homo sapiens	158.178	24.668	23	23	✓	✓	✓	✓	✓	✓	✓	✓	✓	✓	✓	✓
533	1	Q13535	Q13535	Serine/threonine-protein kinase ATR	ATR	Homo sapiens	301.371	12.254	23	23	✓	✓	✓	✓	✓	✓	✓	✓	✓	✓	✓	✓
534	1	Q13576	Q13576	Ras GTPase-activating-like protein IQGAP2	IQGAP2	Homo sapiens	180.581	19.81	23	23	✓	✓	✓	✓	✓	✓	✓	✓	✓	✓	✓	✓
535	1	Q13769	Q13769	THO complex subunit 5 homolog	THOC5	Homo sapiens	78.508	48.17	23	23	✓	✓	✓	✓	✓	✓	✓	✓	✓	✓	✓	✓
536	1	Q149N8	Q149N8	E3 ubiquitin-protein ligase SHPRH	SHPRH	Homo sapiens	193.083	19.133	23	23	✓	✓	✓	✓	✓	✓	✓	✓	✓	✓	✓	✓
537	1	Q15643	Q15643	Thyroid receptor-interacting protein 11	TRIP11	Homo sapiens	227.591	14.856	23	23	✓	✓	✓	✓	✓	✓	✓	✓	✓	✓	✓	✓
538	1	Q15652	Q15652	Probable JmjC domain-containing histone demethylation protein 2C	JMJD1C	Homo sapiens	284.529	12.52	23	23	✓	✓	✓	✓	✓	✓	✓	✓	✓	✓	✓	✓
539	1	Q15833	Q15833	Syntaxin-binding protein 2	STXBP2	Homo sapiens	66.453	49.073	23	23	✓	✓	✓	✓	✓	✓	✓	✓	✓	✓	✓	✓
540	1	Q16222	Q16222	UDP-N-acetylhexosamine pyrophosphorylase	UAP1	Homo sapiens	58.769	61.686	24	23	✓	✓	✓	✓	✓	✓	✓	✓	✓	✓	✓	✓
541	1	Q6ZRS2	Q6ZRS2	Helicase SRCAP	SRCAP	Homo sapiens	343.561	8.854	23	23	✓	✓	✓	✓	✓	✓	✓	✓	✓	✓	✓	✓
542	1	Q7L576	Q7L576	Cytoplasmic FMR1-interacting protein 1	CYFIP1	Homo sapiens	145.185	36.393	36	23	✓	✓	✓	✓	✓	✓	✓	✓	✓	✓	✓	✓
543	1	Q7Z6E9	Q7Z6E9	E3 ubiquitin-protein ligase RBBP6	RBBP6	Homo sapiens	201.569	16.797	23	23	✓	✓	✓	✓	✓	✓	✓	✓	✓	✓	✓	✓
544	1	Q86UK7	Q86UK7	E3 ubiquitin-protein ligase ZNF598	ZNF598	Homo sapiens	98.638	29.978	23	23	✓	✓	✓	✓	✓	✓	✓	✓	✓	✓	✓	✓
545	1	Q8IZ69	Q8IZ69	tRNA (uracil-5-)-methyltransferase homolog A	TRMT2A	Homo sapiens	68.727	49.92	23	23	✓	✓	✓	✓	✓	✓	✓	✓	✓	✓	✓	✓
546	1	Q8NE71	Q8NE71	ATP-binding cassette sub-family F member 1	ABCF1	Homo sapiens	95.927	34.32	23	23	✓	✓	✓	✓	✓	✓	✓	✓	✓	✓	✓	✓
547	1	Q8NFD5	Q8NFD5	AT-rich interactive domain-containing protein 1B	ARID1B	Homo sapiens	243.945	13.497	23	23	✓	✓	✓	✓	✓	✓	✓	✓	✓	✓	✓	✓
548	1	Q92547	Q92547	DNA topoisomerase 2-binding protein 1	TOPBP1	Homo sapiens	170.681	22.799	23	23	✓	✓	✓	✓	✓	✓	✓	✓	✓	✓	✓	✓
549	1	Q92922	Q92922	SWI/SNF complex subunit SMARCC1	SMARCC1	Homo sapiens	122.87	37.376	31	23	✓	✓	✓	✓	✓	✓	✓	✓	✓	✓	✓	✓
550	1	Q96EK7	Q96EK7	Constitutive coactivator of peroxisome proliferator-activated receptor gamma	FAM120B	Homo sapiens	103.785	33.846	23	23	✓	✓	✓	✓	✓	✓	✓	✓	✓	✓	✓	✓
551	1	Q96FV9	Q96FV9	THO complex subunit 1	THOC1	Homo sapiens	75.669	41.705	23	23	✓	✓	✓	✓	✓	✓	✓	✓	✓	✓	✓	✓
552	1	Q96RP9	Q96RP9	Elongation factor G, mitochondrial	GFM1	Homo sapiens	83.474	45.939	23	23	✓	✓	✓	✓	✓	✓	✓	✓	✓	✓	✓	✓
553	1	Q96SB8	Q96SB8	Structural maintenance of chromosomes protein 6	SMC6	Homo sapiens	126.328	28.048	23	23	✓	✓	✓	✓	✓	✓	✓	✓	✓	✓	✓	✓
554	1	Q96T37	Q96T37	RNA-binding protein 15	RBM15	Homo sapiens	107.191	34.186	23	23	✓	✓	✓	✓	✓	✓	✓	✓	✓	✓	✓	✓
555	1	Q99459	Q99459	Cell division cycle 5-like protein	CDC5L	Homo sapiens	92.252	40.025	23	23	✓	✓	✓	✓	✓	✓	✓	✓	✓	✓	✓	✓
556	1	Q9BQ52	Q9BQ52	Zinc phosphodiesterase ELAC protein 2	ELAC2	Homo sapiens	92.221	42.857	23	23	✓	✓	✓	✓	✓	✓	✓	✓	✓	✓	✓	✓
557	1	Q9H4L7	Q9H4L7	SWI/SNF-related matrix-associated actin-dependent regulator of chromatin subfamily A containing DEAD/H box 1	SMARCAD1	Homo sapiens	117.403	32.359	23	23	✓	✓	✓	✓	✓	✓	✓	✓	✓	✓	✓	✓
558	1	Q9HC35	Q9HC35	Echinoderm microtubule-associated protein-like 4	EML4	Homo sapiens	108.916	34.047	23	23	✓	✓	✓	✓	✓	✓	✓	✓	✓	✓	✓	✓
559	1	Q9HCS7	Q9HCS7	Pre-mRNA-splicing factor SYF1	XAB2	Homo sapiens	100.011	36.491	23	23	✓	✓	✓	✓	✓	✓	✓	✓	✓	✓	✓	✓
560	1	Q9NSY1	Q9NSY1	BMP-2-inducible protein kinase	BMP2K	Homo sapiens	129.173	33.506	24	23	✓	✓	✓	✓	✓	✓	✓	✓	✓	✓	✓	✓
561	1	Q9NVM9	Q9NVM9	Integrator complex subunit 13	INTS13	Homo sapiens	80.227	40.935	23	23	✓	✓	✓	✓	✓	✓	✓	✓	✓	✓	✓	✓
562	1	Q9NXC5	Q9NXC5	GATOR complex protein MIOS	MIOS	Homo sapiens	98.584	33.714	23	23	✓	✓	✓	✓	✓	✓	✓	✓	✓	✓	✓	✓
563	1	Q9NZ08	Q9NZ08	Endoplasmic reticulum aminopeptidase 1	ERAP1	Homo sapiens	107.238	32.412	23	23	✓	✓	✓	✓	✓	✓	✓	✓	✓	✓	✓	✓
564	1	Q9UGU0	Q9UGU0	Transcription factor 20	TCF20	Homo sapiens	211.775	19.388	23	23	✓	✓	✓	✓	✓	✓	✓	✓	✓	✓	✓	✓
565	1	Q9UL63	Q9UL63	Muskelin	MKLN1	Homo sapiens	84.768	40.136	23	23	✓	✓	✓	✓	✓	✓	✓	✓	✓	✓	✓	✓
566	1	Q9Y230	Q9Y230	RuvB-like 2	RUVBL2	Homo sapiens	51.156	61.123	23	23	✓	✓	✓	✓	✓	✓	✓	✓	✓	✓	✓	✓
567	1	Q9Y263	Q9Y263	Phospholipase A-2-activating protein	PLAA	Homo sapiens	87.158	40.252	23	23	✓	✓	✓	✓	✓	✓	✓	✓	✓	✓	✓	✓
568	1	Q9Y2A7	Q9Y2A7	Nck-associated protein 1	NCKAP1	Homo sapiens	128.79	26.064	23	23	✓	✓	✓	✓	✓	✓	✓	✓	✓	✓	✓	✓
569	1	Q9Y3Z3	Q9Y3Z3	Deoxynucleoside triphosphate triphosphohydrolase SAMHD1	SAMHD1	Homo sapiens	72.203	49.361	23	23	✓	✓	✓	✓	✓	✓	✓	✓	✓	✓	✓	✓
570	1	Q9Y4C8	Q9Y4C8	Probable RNA-binding protein 19	RBM19	Homo sapiens	107.331	33.75	23	23	✓	✓	✓	✓	✓	✓	✓	✓	✓	✓	✓	✓
571	1	Q9Y5Q9	Q9Y5Q9	General transcription factor 3C polypeptide 3	GTF3C3	Homo sapiens	101.273	32.28	23	23	✓	✓	✓	✓	✓	✓	✓	✓	✓	✓	✓	✓
572	1	Q9Y618	Q9Y618	Nuclear receptor corepressor 2	NCOR2	Homo sapiens	273.66	12.848	23	23	✓	✓	✓	✓	✓	✓	✓	✓	✓	✓	✓	✓
573	1	A3KN83	A3KN83	Protein strawberry notch homolog 1	SBNO1	Homo sapiens	154.316	30.51	28	22	✓	✓	✓	✓	✓	✓	✓	✓	✓	✓	✓	✓
574	1	O14841	O14841	5-oxoprolinase	OPLAH	Homo sapiens	137.457	26.708	22	22	✓	✓	✓	✓	✓	✓	✓	✓	✓	✓	✓	✓
575	1	O15020	O15020	Spectrin beta chain, non-erythrocytic 2	SPTBN2	Homo sapiens	271.33	16.234	22	22	✓	✓	✓	✓	✓	✓	✓	✓	✓	✓	✓	✓
576	1	O15042	O15042	U2 snRNP-associated SURP motif-containing protein	U2SURP	Homo sapiens	118.29	28.863	22	22	✓	✓	✓	✓	✓	✓	✓	✓	✓	✓	✓	✓
577	1	O75179	O75179	Ankyrin repeat domain-containing protein 17	ANKRD17	Homo sapiens	274.262	20.784	22	22	✓	✓	✓	✓	✓	✓	✓	✓	✓	✓	✓	✓
578	1	O94979	O94979	Protein transport protein Sec31A	SEC31A	Homo sapiens	133.018	26.148	22	22	✓	✓	✓	✓	✓	✓	✓	✓	✓	✓	✓	✓
579	1	O95140	O95140	Mitofusin-2	MFN2	Homo sapiens	86.403	40.687	22	22	✓	✓	✓	✓	✓	✓	✓	✓	✓	✓	✓	✓
580	1	O95235	O95235	Kinesin-like protein KIF20A	KIF20A	Homo sapiens	100.283	34.157	22	22	✓	✓	✓	✓	✓	✓	✓	✓	✓	✓	✓	✓
581	1	O95373	O95373	Importin-7	IPO7	Homo sapiens	119.517	34.297	23	22	✓	✓	✓	✓	✓	✓	✓	✓	✓	✓	✓	✓
582	1	O95985	O95985	DNA topoisomerase 3-beta-1	TOP3B	Homo sapiens	96.662	36.427	23	22	✓	✓	✓	✓	✓	✓	✓	✓	✓	✓	✓	✓
583	1	P11388	P11388	DNA topoisomerase 2-alpha	TOP2A	Homo sapiens	174.387	23.645	29	22	✓	✓	✓	✓	✓	✓	✓	✓	✓	✓	✓	✓
584	1	P14868	P14868	Aspartate--tRNA ligase, cytoplasmic	DARS1	Homo sapiens	57.136	52.295	22	22	✓	✓	✓	✓	✓	✓	✓	✓	✓	✓	✓	✓
585	1	P19367	P19367	Hexokinase-1	HK1	Homo sapiens	102.489	35.442	23	22	✓	✓	✓	✓	✓	✓	✓	✓	✓	✓	✓	✓
586	1	P28838	P28838	Cytosol aminopeptidase	LAP3	Homo sapiens	56.168	60.886	22	22	✓	✓	✓	✓	✓	✓	✓	✓	✓	✓	✓	✓
587	1	P31040	P31040	Succinate dehydrogenase [ubiquinone] flavoprotein subunit, mitochondrial	SDHA	Homo sapiens	72.69	50.452	22	22	✓	✓	✓	✓	✓	✓	✓	✓	✓	✓	✓	✓
588	1	P40763	P40763	Signal transducer and activator of transcription 3	STAT3	Homo sapiens	88.068	46.364	22	22	✓	✓	✓	✓	✓	✓	✓	✓	✓	✓	✓	✓
589	1	P43490	P43490	Nicotinamide phosphoribosyltransferase	NAMPT	Homo sapiens	55.523	61.507	22	22	✓	✓	✓	✓	✓	✓	✓	✓	✓	✓	✓	✓
590	1	P48449	P48449	Lanosterol synthase	LSS	Homo sapiens	83.308	38.251	22	22	✓	✓	✓	✓	✓	✓	✓	✓	✓	✓	✓	✓
591	1	P51784	P51784	Ubiquitin carboxyl-terminal hydrolase 11	USP11	Homo sapiens	109.817	32.503	23	22	✓	✓	✓	✓	✓	✓	✓	✓	✓	✓	✓	✓
592	1	P52272	P52272	Heterogeneous nuclear ribonucleoprotein M	HNRNPM	Homo sapiens	77.518	40.274	22	22	✓	✓	✓	✓	✓	✓	✓	✓	✓	✓	✓	✓
593	1	P78332	P78332	RNA-binding protein 6	RBM6	Homo sapiens	128.644	24.043	22	22	✓	✓	✓	✓	✓	✓	✓	✓	✓	✓	✓	✓
594	1	Q03188	Q03188	Centromere protein C	CENPC	Homo sapiens	106.835	33.51	22	22	✓	✓	✓	✓	✓	✓	✓	✓	✓	✓	✓	✓
595	1	Q06210	Q06210	Glutamine--fructose-6-phosphate aminotransferase [isomerizing] 1	GFPT1	Homo sapiens	78.806	54.363	26	22	✓	✓	✓	✓	✓	✓	✓	✓	✓	✓	✓	✓
596	1	Q12768	Q12768	WASH complex subunit 5	WASHC5	Homo sapiens	134.289	24.676	22	22	✓	✓	✓	✓	✓	✓	✓	✓	✓	✓	✓	✓
597	1	Q12906	Q12906	Interleukin enhancer-binding factor 3	ILF3	Homo sapiens	95.341	40.38	25	22	✓	✓	✓	✓	✓	✓	✓	✓	✓	✓	✓	✓
598	1	Q12931	Q12931	Heat shock protein 75 kDa, mitochondrial	TRAP1	Homo sapiens	80.111	41.761	22	22	✓	✓	✓	✓	✓	✓	✓	✓	✓	✓	✓	✓
599	1	Q13228	Q13228	Methanethiol oxidase	SELENBP1	Homo sapiens	52.39	61.441	22	22	✓	✓	✓	✓	✓	✓	✓	✓	✓	✓	✓	✓
600	1	Q13451	Q13451	Peptidyl-prolyl cis-trans isomerase FKBP5	FKBP5	Homo sapiens	51.214	57.33	22	22	✓	✓	✓	✓	✓	✓	✓	✓	✓	✓	✓	✓
601	1	Q14258	Q14258	E3 ubiquitin/ISG15 ligase TRIM25	TRIM25	Homo sapiens	70.975	48.254	22	22	✓	✓	✓	✓	✓	✓	✓	✓	✓	✓	✓	✓
602	1	Q14671	Q14671	Pumilio homolog 1	PUM1	Homo sapiens	126.475	30.27	25	22	✓	✓	✓	✓	✓	✓	✓	✓	✓	✓	✓	✓
603	1	Q15276	Q15276	Rab GTPase-binding effector protein 1	RABEP1	Homo sapiens	99.291	34.223	22	22	✓	✓	✓	✓	✓	✓	✓	✓	✓	✓	✓	✓
604	1	Q15398	Q15398	Disks large-associated protein 5	DLGAP5	Homo sapiens	95.117	34.279	22	22	✓	✓	✓	✓	✓	✓	✓	✓	✓	✓	✓	✓
605	1	Q16851	Q16851	UTP--glucose-1-phosphate uridylyltransferase	UGP2	Homo sapiens	56.942	55.315	22	22	✓	✓	✓	✓	✓	✓	✓	✓	✓	✓	✓	✓
606	1	Q6NZY4	Q6NZY4	Zinc finger CCHC domain-containing protein 8	ZCCHC8	Homo sapiens	78.578	48.656	22	22	✓	✓	✓	✓	✓	✓	✓	✓	✓	✓	✓	✓
607	1	Q6P3X3	Q6P3X3	Tetratricopeptide repeat protein 27	TTC27	Homo sapiens	96.632	34.282	22	22	✓	✓	✓	✓	✓	✓	✓	✓	✓	✓	✓	✓
608	1	Q6P4R8	Q6P4R8	Nuclear factor related to kappa-B-binding protein	NFRKB	Homo sapiens	139.004	24.095	22	22	✓	✓	✓	✓	✓	✓	✓	✓	✓	✓	✓	✓
609	1	Q7Z2T5	Q7Z2T5	TRMT1-like protein	TRMT1L	Homo sapiens	81.748	40.109	22	22	✓	✓	✓	✓	✓	✓	✓	✓	✓	✓	✓	✓
610	1	Q86XI2	Q86XI2	Condensin-2 complex subunit G2	NCAPG2	Homo sapiens	130.962	29.659	22	22	✓	✓	✓	✓	✓	✓	✓	✓	✓	✓	✓	✓
611	1	Q8IX12	Q8IX12	Cell division cycle and apoptosis regulator protein 1	CCAR1	Homo sapiens	132.823	29.391	22	22	✓	✓	✓	✓	✓	✓	✓	✓	✓	✓	✓	✓
612	1	Q8IY18	Q8IY18	Structural maintenance of chromosomes protein 5	SMC5	Homo sapiens	128.808	23.887	22	22	✓	✓	✓	✓	✓	✓	✓	✓	✓	✓	✓	✓
613	1	Q8IYB8	Q8IYB8	ATP-dependent RNA helicase SUPV3L1, mitochondrial	SUPV3L1	Homo sapiens	87.992	40.331	22	22	✓	✓	✓	✓	✓	✓	✓	✓	✓	✓	✓	✓
614	1	Q8IZH2	Q8IZH2	5'-3' exoribonuclease 1	XRN1	Homo sapiens	194.109	17.526	22	22	✓	✓	✓	✓	✓	✓	✓	✓	✓	✓	✓	✓
615	1	Q8N163	Q8N163	Cell cycle and apoptosis regulator protein 2	CCAR2	Homo sapiens	102.905	36.295	22	22	✓	✓	✓	✓	✓	✓	✓	✓	✓	✓	✓	✓
616	1	Q8N6R0	Q8N6R0	eEF1A lysine and N-terminal methyltransferase	METTL13	Homo sapiens	78.768	43.205	22	22	✓	✓	✓	✓	✓	✓	✓	✓	✓	✓	✓	✓
617	1	Q8NEB9	Q8NEB9	Phosphatidylinositol 3-kinase catalytic subunit type 3	PIK3C3	Homo sapiens	101.552	31.567	22	22	✓	✓	✓	✓	✓	✓	✓	✓	✓	✓	✓	✓
618	1	Q8TCG1	Q8TCG1	Protein CIP2A	CIP2A	Homo sapiens	102.184	30.939	22	22	✓	✓	✓	✓	✓	✓	✓	✓	✓	✓	✓	✓
619	1	Q92945	Q92945	Far upstream element-binding protein 2	KHSRP	Homo sapiens	73.117	41.491	22	22	✓	✓	✓	✓	✓	✓	✓	✓	✓	✓	✓	✓
620	1	Q92973	Q92973	Transportin-1	TNPO1	Homo sapiens	102.357	37.862	24	22	✓	✓	✓	✓	✓	✓	✓	✓	✓	✓	✓	✓
621	1	Q96JM3	Q96JM3	Chromosome alignment-maintaining phosphoprotein 1	CHAMP1	Homo sapiens	89.102	32.02	22	22	✓	✓	✓	✓	✓	✓	✓	✓	✓	✓	✓	✓
622	1	Q96RL7	Q96RL7	Intermembrane lipid transfer protein VPS13A	VPS13A	Homo sapiens	360.285	9.105	22	22	✓	✓	✓	✓	✓	✓	✓	✓	✓	✓	✓	✓
623	1	Q99575	Q99575	Ribonucleases P/MRP protein subunit POP1	POP1	Homo sapiens	114.711	30.859	22	22	✓	✓	✓	✓	✓	✓	✓	✓	✓	✓	✓	✓
624	1	Q99832	Q99832	T-complex protein 1 subunit eta	CCT7	Homo sapiens	59.365	58.195	22	22	✓	✓	✓	✓	✓	✓	✓	✓	✓	✓	✓	✓
625	1	Q9BQ39	Q9BQ39	ATP-dependent RNA helicase DDX50	DDX50	Homo sapiens	82.563	48.033	22	22	✓	✓	✓	✓	✓	✓	✓	✓	✓	✓	✓	✓
626	1	Q9BWH6	Q9BWH6	RNA polymerase II-associated protein 1	RPAP1	Homo sapiens	152.757	24.695	22	22	✓	✓	✓	✓	✓	✓	✓	✓	✓	✓	✓	✓
627	1	Q9HCG8	Q9HCG8	Pre-mRNA-splicing factor CWC22 homolog	CWC22	Homo sapiens	105.468	30.176	22	22	✓	✓	✓	✓	✓	✓	✓	✓	✓	✓	✓	✓
628	1	Q9UDY2	Q9UDY2	Tight junction protein ZO-2	TJP2	Homo sapiens	133.958	24.874	22	22	✓	✓	✓	✓	✓	✓	✓	✓	✓	✓	✓	✓
629	1	Q9UJX3	Q9UJX3	Anaphase-promoting complex subunit 7	ANAPC7	Homo sapiens	63.133	55.752	22	22	✓	✓	✓	✓	✓	✓	✓	✓	✓	✓	✓	✓
630	1	Q9ULT8	Q9ULT8	E3 ubiquitin-protein ligase HECTD1	HECTD1	Homo sapiens	289.375	11.418	22	22	✓	✓	✓	✓	✓	✓	✓	✓	✓	✓	✓	✓
631	1	Q9UNY4	Q9UNY4	Transcription termination factor 2	TTF2	Homo sapiens	129.59	27.281	22	22	✓	✓	✓	✓	✓	✓	✓	✓	✓	✓	✓	✓
632	1	Q9UQR0	Q9UQR0	Sex comb on midleg-like protein 2	SCML2	Homo sapiens	77.257	46	22	22	✓	✓	✓	✓	✓	✓	✓	✓	✓	✓	✓	✓
633	1	O00116	O00116	Alkyldihydroxyacetonephosphate synthase, peroxisomal	AGPS	Homo sapiens	72.909	46.809	21	21	✓	✓	✓	✓	✓	✓	✓	✓	✓	✓	✓	✓
634	1	O00203	O00203	AP-3 complex subunit beta-1	AP3B1	Homo sapiens	121.321	30.987	25	21	✓	✓	✓	✓	✓	✓	✓	✓	✓	✓	✓	✓
635	1	O14777	O14777	Kinetochore protein NDC80 homolog	NDC80	Homo sapiens	73.916	39.097	21	21	✓	✓	✓	✓	✓	✓	✓	✓	✓	✓	✓	✓
636	1	O14974	O14974	Protein phosphatase 1 regulatory subunit 12A	PPP1R12A	Homo sapiens	115.284	27.087	21	21	✓	✓	✓	✓	✓	✓	✓	✓	✓	✓	✓	✓
637	1	O14976	O14976	Cyclin-G-associated kinase	GAK	Homo sapiens	143.193	21.129	21	21	✓	✓	✓	✓	✓	✓	✓	✓	✓	✓	✓	✓
638	1	O43172	O43172	U4/U6 small nuclear ribonucleoprotein Prp4	PRPF4	Homo sapiens	58.45	55.747	21	21	✓	✓	✓	✓	✓	✓	✓	✓	✓	✓	✓	✓
639	1	O43242	O43242	26S proteasome non-ATPase regulatory subunit 3	PSMD3	Homo sapiens	60.978	47.191	21	21	✓	✓	✓	✓	✓	✓	✓	✓	✓	✓	✓	✓
640	1	O43432	O43432	Eukaryotic translation initiation factor 4 gamma 3	EIF4G3	Homo sapiens	176.656	18.486	21	21	✓	✓	✓	✓	✓	✓	✓	✓	✓	✓	✓	✓
641	1	O43815	O43815	Striatin	STRN	Homo sapiens	86.134	38.462	21	21	✓	✓	✓	✓	✓	✓	✓	✓	✓	✓	✓	✓
642	1	O60293	O60293	Zinc finger C3H1 domain-containing protein	ZFC3H1	Homo sapiens	226.36	12.72	21	21	✓	✓	✓	✓	✓	✓	✓	✓	✓	✓	✓	✓
643	1	O60934	O60934	Nibrin	NBN	Homo sapiens	84.962	38.462	21	21	✓	✓	✓	✓	✓	✓	✓	✓	✓	✓	✓	✓
644	1	O94782	O94782	Ubiquitin carboxyl-terminal hydrolase 1	USP1	Homo sapiens	88.211	32.739	21	21	✓	✓	✓	✓	✓	✓	✓	✓	✓	✓	✓	✓
645	1	O95202	O95202	Mitochondrial proton/calcium exchanger protein	LETM1	Homo sapiens	83.357	43.708	21	21	✓	✓	✓	✓	✓	✓	✓	✓	✓	✓	✓	✓
646	1	P04040	P04040	Catalase	CAT	Homo sapiens	59.757	54.839	21	21	✓	✓	✓	✓	✓	✓	✓	✓	✓	✓	✓	✓
647	1	P06576	P06576	ATP synthase subunit beta, mitochondrial	ATP5F1B	Homo sapiens	56.559	60.113	21	21	✓	✓	✓	✓	✓	✓	✓	✓	✓	✓	✓	✓
648	1	P09960	P09960	Leukotriene A-4 hydrolase	LTA4H	Homo sapiens	69.285	45.827	21	21	✓	✓	✓	✓	✓	✓	✓	✓	✓	✓	✓	✓
649	1	P17480	P17480	Nucleolar transcription factor 1	UBTF	Homo sapiens	89.408	32.33	21	21	✓	✓	✓	✓	✓	✓	✓	✓	✓	✓	✓	✓
650	1	P17980	P17980	26S proteasome regulatory subunit 6A	PSMC3	Homo sapiens	49.204	64.009	21	21	✓	✓	✓	✓	✓	✓	✓	✓	✓	✓	✓	✓
651	1	P19447	P19447	General transcription and DNA repair factor IIH helicase subunit XPB	ERCC3	Homo sapiens	89.279	41.176	21	21	✓	✓	✓	✓	✓	✓	✓	✓	✓	✓	✓	✓
652	1	P26196	P26196	Probable ATP-dependent RNA helicase DDX6	DDX6	Homo sapiens	54.418	65.839	21	21	✓	✓	✓	✓	✓	✓	✓	✓	✓	✓	✓	✓
653	1	P30613	P30613	Pyruvate kinase PKLR	PKLR	Homo sapiens	61.83	55.923	21	21	✓	✓	✓	✓	✓	✓	✓	✓	✓	✓	✓	✓
654	1	P31948	P31948	Stress-induced-phosphoprotein 1	STIP1	Homo sapiens	62.639	41.252	21	21	✓	✓	✓	✓	✓	✓	✓	✓	✓	✓	✓	✓
655	1	P38606	P38606	V-type proton ATPase catalytic subunit A	ATP6V1A	Homo sapiens	68.301	49.271	21	21	✓	✓	✓	✓	✓	✓	✓	✓	✓	✓	✓	✓
656	1	P42695	P42695	Condensin-2 complex subunit D3	NCAPD3	Homo sapiens	168.893	21.295	21	21	✓	✓	✓	✓	✓	✓	✓	✓	✓	✓	✓	✓
657	1	P48444	P48444	Coatomer subunit delta	ARCN1	Homo sapiens	57.212	53.425	21	21	✓	✓	✓	✓	✓	✓	✓	✓	✓	✓	✓	✓
658	1	P50991	P50991	T-complex protein 1 subunit delta	CCT4	Homo sapiens	57.924	57.328	21	21	✓	✓	✓	✓	✓	✓	✓	✓	✓	✓	✓	✓
659	1	P53992	P53992	Protein transport protein Sec24C	SEC24C	Homo sapiens	118.325	29.342	21	21	✓	✓	✓	✓	✓	✓	✓	✓	✓	✓	✓	✓
660	1	Q02218	Q02218	2-oxoglutarate dehydrogenase complex component E1	OGDH	Homo sapiens	115.937	40.469	28	21	✓	✓	✓	✓	✓	✓	✓	✓	✓	✓	✓	✓
661	1	Q02809	Q02809	Procollagen-lysine,2-oxoglutarate 5-dioxygenase 1	PLOD1	Homo sapiens	83.553	40.44	21	21	✓	✓	✓	✓	✓	✓	✓	✓	✓	✓	✓	✓
662	1	Q0VD83	Q0VD83	Apolipoprotein B receptor	APOBR	Homo sapiens	115.634	26.345	21	21	✓	✓	✓	✓	✓	✓	✓	✓	✓	✓	✓	✓
663	1	Q12996	Q12996	Cleavage stimulation factor subunit 3	CSTF3	Homo sapiens	82.923	38.494	21	21	✓	✓	✓	✓	✓	✓	✓	✓	✓	✓	✓	✓
664	1	Q13619	Q13619	Cullin-4A	CUL4A	Homo sapiens	87.68	38.867	21	21	✓	✓	✓	✓	✓	✓	✓	✓	✓	✓	✓	✓
665	1	Q14137	Q14137	Ribosome biogenesis protein BOP1	BOP1	Homo sapiens	83.628	38.74	21	21	✓	✓	✓	✓	✓	✓	✓	✓	✓	✓	✓	✓
666	1	Q14527	Q14527	Helicase-like transcription factor	HLTF	Homo sapiens	113.931	31.219	21	21	✓	✓	✓	✓	✓	✓	✓	✓	✓	✓	✓	✓
667	1	Q14694	Q14694	Ubiquitin carboxyl-terminal hydrolase 10	USP10	Homo sapiens	87.137	40.1	21	21	✓	✓	✓	✓	✓	✓	✓	✓	✓	✓	✓	✓
668	1	Q14CX7	Q14CX7	N-alpha-acetyltransferase 25, NatB auxiliary subunit	NAA25	Homo sapiens	112.293	27.675	21	21	✓	✓	✓	✓	✓	✓	✓	✓	✓	✓	✓	✓
669	1	Q5T1M5	Q5T1M5	FK506-binding protein 15	FKBP15	Homo sapiens	133.63	25.349	21	21	✓	✓	✓	✓	✓	✓	✓	✓	✓	✓	✓	✓
670	1	Q69YH5	Q69YH5	Cell division cycle-associated protein 2	CDCA2	Homo sapiens	112.678	31.476	21	21	✓	✓	✓	✓	✓	✓	✓	✓	✓	✓	✓	✓
671	1	Q6PKG0	Q6PKG0	La-related protein 1	LARP1	Homo sapiens	123.512	32.573	25	21	✓	✓	✓	✓	✓	✓	✓	✓	✓	✓	✓	✓
672	1	Q7Z3K3	Q7Z3K3	Pogo transposable element with ZNF domain	POGZ	Homo sapiens	155.346	20.922	21	21	✓	✓	✓	✓	✓	✓	✓	✓	✓	✓	✓	✓
673	1	Q7Z417	Q7Z417	FMR1-interacting protein NUFIP2	NUFIP2	Homo sapiens	76.122	43.885	21	21	✓	✓	✓	✓	✓	✓	✓	✓	✓	✓	✓	✓
674	1	Q7Z4H7	Q7Z4H7	HAUS augmin-like complex subunit 6	HAUS6	Homo sapiens	108.623	33.089	21	21	✓	✓	✓	✓	✓	✓	✓	✓	✓	✓	✓	✓
675	1	Q7Z4S6	Q7Z4S6	Kinesin-like protein KIF21A	KIF21A	Homo sapiens	187.18	19.235	23	21	✓	✓	✓	✓	✓	✓	✓	✓	✓	✓	✓	✓
676	1	Q86W56	Q86W56	Poly(ADP-ribose) glycohydrolase	PARG	Homo sapiens	111.114	26.844	21	21	✓	✓	✓	✓	✓	✓	✓	✓	✓	✓	✓	✓
677	1	Q8N8A6	Q8N8A6	ATP-dependent RNA helicase DDX51	DDX51	Homo sapiens	72.459	44.595	21	21	✓	✓	✓	✓	✓	✓	✓	✓	✓	✓	✓	✓
678	1	Q8TDD1	Q8TDD1	ATP-dependent RNA helicase DDX54	DDX54	Homo sapiens	98.594	34.393	21	21	✓	✓	✓	✓	✓	✓	✓	✓	✓	✓	✓	✓
679	1	Q8WWQ0	Q8WWQ0	PH-interacting protein	PHIP	Homo sapiens	206.693	18.067	23	21	✓	✓	✓	✓	✓	✓	✓	✓	✓	✓	✓	✓
680	1	Q92610	Q92610	Zinc finger protein 592	ZNF592	Homo sapiens	137.531	26.046	21	21	✓	✓	✓	✓	✓	✓	✓	✓	✓	✓	✓	✓
681	1	Q92990	Q92990	Glomulin	GLMN	Homo sapiens	68.208	51.515	21	21	✓	✓	✓	✓	✓	✓	✓	✓	✓	✓	✓	✓
682	1	Q93034	Q93034	Cullin-5	CUL5	Homo sapiens	90.956	32.564	21	21	✓	✓	✓	✓	✓	✓	✓	✓	✓	✓	✓	✓
683	1	Q96BP3	Q96BP3	Peptidylprolyl isomerase domain and WD repeat-containing protein 1	PPWD1	Homo sapiens	73.573	44.272	21	21	✓	✓	✓	✓	✓	✓	✓	✓	✓	✓	✓	✓
684	1	Q96FS4	Q96FS4	Signal-induced proliferation-associated protein 1	SIPA1	Homo sapiens	112.149	31.574	21	21	✓	✓	✓	✓	✓	✓	✓	✓	✓	✓	✓	✓
685	1	Q96KP4	Q96KP4	Cytosolic non-specific dipeptidase	CNDP2	Homo sapiens	52.877	58.737	21	21	✓	✓	✓	✓	✓	✓	✓	✓	✓	✓	✓	✓
686	1	Q96KQ7	Q96KQ7	Histone-lysine N-methyltransferase EHMT2	EHMT2	Homo sapiens	132.375	25.537	21	21	✓	✓	✓	✓	✓	✓	✓	✓	✓	✓	✓	✓
687	1	Q96PZ0	Q96PZ0	Pseudouridylate synthase 7 homolog	PUS7	Homo sapiens	75.036	41.906	21	21	✓	✓	✓	✓	✓	✓	✓	✓	✓	✓	✓	✓
688	1	Q96RS6	Q96RS6	NudC domain-containing protein 1	NUDCD1	Homo sapiens	66.755	54.545	21	21	✓	✓	✓	✓	✓	✓	✓	✓	✓	✓	✓	✓
689	1	Q99590	Q99590	Protein SCAF11	SCAF11	Homo sapiens	164.654	19.549	21	21	✓	✓	✓	✓	✓	✓	✓	✓	✓	✓	✓	✓
690	1	Q99661	Q99661	Kinesin-like protein KIF2C	KIF2C	Homo sapiens	81.317	43.586	23	21	✓	✓	✓	✓	✓	✓	✓	✓	✓	✓	✓	✓
691	1	Q9BW19	Q9BW19	Kinesin-like protein KIFC1	KIFC1	Homo sapiens	73.746	42.793	21	21	✓	✓	✓	✓	✓	✓	✓	✓	✓	✓	✓	✓
692	1	Q9BW27	Q9BW27	Nuclear pore complex protein Nup85	NUP85	Homo sapiens	75.019	49.085	21	21	✓	✓	✓	✓	✓	✓	✓	✓	✓	✓	✓	✓
693	1	Q9H4A4	Q9H4A4	Aminopeptidase B	RNPEP	Homo sapiens	72.598	44.308	21	21	✓	✓	✓	✓	✓	✓	✓	✓	✓	✓	✓	✓
694	1	Q9NRY4	Q9NRY4	Rho GTPase-activating protein 35	ARHGAP35	Homo sapiens	170.516	20.013	21	21	✓	✓	✓	✓	✓	✓	✓	✓	✓	✓	✓	✓
695	1	Q9NUQ8	Q9NUQ8	ATP-binding cassette sub-family F member 3	ABCF3	Homo sapiens	79.746	43.583	21	21	✓	✓	✓	✓	✓	✓	✓	✓	✓	✓	✓	✓
696	1	Q9NVH2	Q9NVH2	Integrator complex subunit 7	INTS7	Homo sapiens	106.835	32.536	21	21	✓	✓	✓	✓	✓	✓	✓	✓	✓	✓	✓	✓
697	1	Q9NYH9	Q9NYH9	U3 small nucleolar RNA-associated protein 6 homolog	UTP6	Homo sapiens	70.195	42.546	21	21	✓	✓	✓	✓	✓	✓	✓	✓	✓	✓	✓	✓
698	1	Q9UG63	Q9UG63	ATP-binding cassette sub-family F member 2	ABCF2	Homo sapiens	71.292	38.684	21	21	✓	✓	✓	✓	✓	✓	✓	✓	✓	✓	✓	✓
699	1	Q9ULV3	Q9ULV3	Cip1-interacting zinc finger protein	CIZ1	Homo sapiens	100.046	34.967	21	21	✓	✓	✓	✓	✓	✓	✓	✓	✓	✓	✓	✓
700	1	Q9ULW0	Q9ULW0	Targeting protein for Xklp2	TPX2	Homo sapiens	85.655	35.207	21	21	✓	✓	✓	✓	✓	✓	✓	✓	✓	✓	✓	✓
701	1	Q9Y2L5	Q9Y2L5	Trafficking protein particle complex subunit 8	TRAPPC8	Homo sapiens	160.998	18.746	21	21	✓	✓	✓	✓	✓	✓	✓	✓	✓	✓	✓	✓
702	1	Q9Y4W2	Q9Y4W2	Ribosomal biogenesis protein LAS1L	LAS1L	Homo sapiens	83.067	38.692	21	21	✓	✓	✓	✓	✓	✓	✓	✓	✓	✓	✓	✓
703	1	Q9Y5K6	Q9Y5K6	CD2-associated protein	CD2AP	Homo sapiens	71.452	44.444	21	21	✓	✓	✓	✓	✓	✓	✓	✓	✓	✓	✓	✓
704	1	A0MZ66	A0MZ66	Shootin-1	SHTN1	Homo sapiens	71.642	37.084	20	20	✓	✓	✓	✓	✓	✓	✓	✓	✓	✓	✓	✓
705	1	O00231	O00231	26S proteasome non-ATPase regulatory subunit 11	PSMD11	Homo sapiens	47.464	58.057	20	20	✓	✓	✓	✓	✓	✓	✓	✓	✓	✓	✓	✓
706	1	O00232	O00232	26S proteasome non-ATPase regulatory subunit 12	PSMD12	Homo sapiens	52.906	58.114	20	20	✓	✓	✓	✓	✓	✓	✓	✓	✓	✓	✓	✓
707	1	O00567	O00567	Nucleolar protein 56	NOP56	Homo sapiens	66.051	49.158	20	20	✓	✓	✓	✓	✓	✓	✓	✓	✓	✓	✓	✓
708	1	O15047	O15047	Histone-lysine N-methyltransferase SETD1A	SETD1A	Homo sapiens	186.038	17.692	21	20	✓	✓	✓	✓	✓	✓	✓	✓	✓	✓	✓	✓
709	1	O15357	O15357	Phosphatidylinositol 3,4,5-trisphosphate 5-phosphatase 2	INPPL1	Homo sapiens	138.6	22.576	20	20	✓	✓	✓	✓	✓	✓	✓	✓	✓	✓	✓	✓
710	1	O43314	O43314	Inositol hexakisphosphate and diphosphoinositol-pentakisphosphate kinase 2	PPIP5K2	Homo sapiens	140.408	22.848	23	20	✓	✓	✓	✓	✓	✓	✓	✓	✓	✓	✓	✓
711	1	O43491	O43491	Band 4.1-like protein 2	EPB41L2	Homo sapiens	112.588	27.463	21	20	✓	✓	✓	✓	✓	✓	✓	✓	✓	✓	✓	✓
712	1	O43719	O43719	HIV Tat-specific factor 1	HTATSF1	Homo sapiens	85.854	35.497	20	20	✓	✓	✓	✓	✓	✓	✓	✓	✓	✓	✓	✓
713	1	O60488	O60488	Long-chain-fatty-acid--CoA ligase 4	ACSL4	Homo sapiens	79.189	43.038	21	20	✓	✓	✓	✓	✓	✓	✓	✓	✓	✓	✓	✓
714	1	O60502	O60502	Protein O-GlcNAcase	OGA	Homo sapiens	102.919	28.603	20	20	✓	✓	✓	✓	✓	✓	✓	✓	✓	✓	✓	✓
715	1	O60568	O60568	Multifunctional procollagen lysine hydroxylase and glycosyltransferase LH3	PLOD3	Homo sapiens	84.787	37.263	20	20	✓	✓	✓	✓	✓	✓	✓	✓	✓	✓	✓	✓
716	1	O75439	O75439	Mitochondrial-processing peptidase subunit beta	PMPCB	Homo sapiens	54.367	57.669	20	20	✓	✓	✓	✓	✓	✓	✓	✓	✓	✓	✓	✓
717	1	O76031	O76031	ATP-dependent Clp protease ATP-binding subunit clpX-like, mitochondrial	CLPX	Homo sapiens	69.224	39.494	20	20	✓	✓	✓	✓	✓	✓	✓	✓	✓	✓	✓	✓
718	1	O94776	O94776	Metastasis-associated protein MTA2	MTA2	Homo sapiens	75.024	42.814	21	20	✓	✓	✓	✓	✓	✓	✓	✓	✓	✓	✓	✓
719	1	O95487	O95487	Protein transport protein Sec24B	SEC24B	Homo sapiens	137.417	24.29	20	20	✓	✓	✓	✓	✓	✓	✓	✓	✓	✓	✓	✓
720	1	O95793	O95793	Double-stranded RNA-binding protein Staufen homolog 1	STAU1	Homo sapiens	63.183	50.433	20	20	✓	✓	✓	✓	✓	✓	✓	✓	✓	✓	✓	✓
721	1	P05787	P05787	Keratin, type II cytoskeletal 8	KRT8	Homo sapiens	53.706	47.205	23	20	✓	✓	✓	✓	✓	✓	✓	✓	✓	✓	✓	✓
722	1	P07996	P07996	Thrombospondin-1	THBS1	Homo sapiens	129.385	21.538	20	20	✓	✓	✓	✓	✓	✓	✓	✓	✓	✓	✓	✓
723	1	P08670	P08670	Vimentin	VIM	Homo sapiens	53.652	56.223	24	20	✓	✓	✓	✓	✓	✓	✓	✓	✓	✓	✓	✓
724	1	P25705	P25705	ATP synthase subunit alpha, mitochondrial	ATP5F1A	Homo sapiens	59.75	49.548	20	20	✓	✓	✓	✓	✓	✓	✓	✓	✓	✓	✓	✓
725	1	P27694	P27694	Replication protein A 70 kDa DNA-binding subunit	RPA1	Homo sapiens	68.139	42.045	20	20	✓	✓	✓	✓	✓	✓	✓	✓	✓	✓	✓	✓
726	1	P49848	P49848	Transcription initiation factor TFIID subunit 6	TAF6	Homo sapiens	72.671	45.643	20	20	✓	✓	✓	✓	✓	✓	✓	✓	✓	✓	✓	✓
727	1	P50416	P50416	Carnitine O-palmitoyltransferase 1, liver isoform	CPT1A	Homo sapiens	88.367	33.118	21	20	✓	✓	✓	✓	✓	✓	✓	✓	✓	✓	✓	✓
728	1	P50570	P50570	Dynamin-2	DNM2	Homo sapiens	98.067	42.069	27	20	✓	✓	✓	✓	✓	✓	✓	✓	✓	✓	✓	✓
729	1	P51114	P51114	RNA-binding protein FXR1	FXR1	Homo sapiens	69.723	50.403	21	20	✓	✓	✓	✓	✓	✓	✓	✓	✓	✓	✓	✓
730	1	Q01813	Q01813	ATP-dependent 6-phosphofructokinase, platelet type	PFKP	Homo sapiens	85.598	45.791	20	20	✓	✓	✓	✓	✓	✓	✓	✓	✓	✓	✓	✓
731	1	Q13423	Q13423	NAD(P) transhydrogenase, mitochondrial	NNT	Homo sapiens	113.895	26.059	20	20	✓	✓	✓	✓	✓	✓	✓	✓	✓	✓	✓	✓
732	1	Q14145	Q14145	Kelch-like ECH-associated protein 1	KEAP1	Homo sapiens	69.667	43.269	20	20	✓	✓	✓	✓	✓	✓	✓	✓	✓	✓	✓	✓
733	1	Q15008	Q15008	26S proteasome non-ATPase regulatory subunit 6	PSMD6	Homo sapiens	45.533	64.781	20	20	✓	✓	✓	✓	✓	✓	✓	✓	✓	✓	✓	✓
734	1	Q16512	Q16512	Serine/threonine-protein kinase N1	PKN1	Homo sapiens	103.933	28.981	20	20	✓	✓	✓	✓	✓	✓	✓	✓	✓	✓	✓	✓
735	1	Q32MZ4	Q32MZ4	Leucine-rich repeat flightless-interacting protein 1	LRRFIP1	Homo sapiens	89.253	34.901	21	20	✓	✓	✓	✓	✓	✓	✓	✓	✓	✓	✓	✓
736	1	Q53FZ2	Q53FZ2	Acyl-coenzyme A synthetase ACSM3, mitochondrial	ACSM3	Homo sapiens	66.152	39.932	20	20	✓	✓	✓	✓	✓	✓	✓	✓	✓	✓	✓	✓
737	1	Q53GS7	Q53GS7	mRNA export factor GLE1	GLE1	Homo sapiens	79.837	36.819	20	20	✓	✓	✓	✓	✓	✓	✓	✓	✓	✓	✓	✓
738	1	Q6P158	Q6P158	Putative ATP-dependent RNA helicase DHX57	DHX57	Homo sapiens	155.606	19.12	20	20	✓	✓	✓	✓	✓	✓	✓	✓	✓	✓	✓	✓
739	1	Q7L0Y3	Q7L0Y3	tRNA methyltransferase 10 homolog C	TRMT10C	Homo sapiens	47.347	53.102	20	20	✓	✓	✓	✓	✓	✓	✓	✓	✓	✓	✓	✓
740	1	Q7Z3B4	Q7Z3B4	Nucleoporin p54	NUP54	Homo sapiens	55.434	50.493	20	20	✓	✓	✓	✓	✓	✓	✓	✓	✓	✓	✓	✓
741	1	Q7Z5K2	Q7Z5K2	Wings apart-like protein homolog	WAPL	Homo sapiens	132.946	24.79	20	20	✓	✓	✓	✓	✓	✓	✓	✓	✓	✓	✓	✓
742	1	Q8TAF3	Q8TAF3	WD repeat-containing protein 48	WDR48	Homo sapiens	76.211	46.677	20	20	✓	✓	✓	✓	✓	✓	✓	✓	✓	✓	✓	✓
743	1	Q8TAQ2	Q8TAQ2	SWI/SNF complex subunit SMARCC2	SMARCC2	Homo sapiens	132.881	27.265	20	20	✓	✓	✓	✓	✓	✓	✓	✓	✓	✓	✓	✓
744	1	Q8TC07	Q8TC07	TBC1 domain family member 15	TBC1D15	Homo sapiens	79.49	35.601	20	20	✓	✓	✓	✓	✓	✓	✓	✓	✓	✓	✓	✓
745	1	Q8TF05	Q8TF05	Serine/threonine-protein phosphatase 4 regulatory subunit 1	PPP4R1	Homo sapiens	107.007	30.632	20	20	✓	✓	✓	✓	✓	✓	✓	✓	✓	✓	✓	✓
746	1	Q8WX92	Q8WX92	Negative elongation factor B	NELFB	Homo sapiens	65.699	44.655	20	20	✓	✓	✓	✓	✓	✓	✓	✓	✓	✓	✓	✓
747	1	Q92540	Q92540	Nonsense-mediated mRNA decay factor SMG7	SMG7	Homo sapiens	127.282	26.297	20	20	✓	✓	✓	✓	✓	✓	✓	✓	✓	✓	✓	✓
748	1	Q92841	Q92841	Probable ATP-dependent RNA helicase DDX17	DDX17	Homo sapiens	80.276	40.741	26	20	✓	✓	✓	✓	✓	✓	✓	✓	✓	✓	✓	✓
749	1	Q96PK6	Q96PK6	RNA-binding protein 14	RBM14	Homo sapiens	69.491	35.277	20	20	✓	✓	✓	✓	✓	✓	✓	✓	✓	✓	✓	✓
750	1	Q96T51	Q96T51	RUN and FYVE domain-containing protein 1	RUFY1	Homo sapiens	79.819	36.158	20	20	✓	✓	✓	✓	✓	✓	✓	✓	✓	✓	✓	✓
751	1	Q9BRZ2	Q9BRZ2	E3 ubiquitin-protein ligase TRIM56	TRIM56	Homo sapiens	81.487	38.146	20	20	✓	✓	✓	✓	✓	✓	✓	✓	✓	✓	✓	✓
752	1	Q9BSC4	Q9BSC4	Nucleolar protein 10	NOL10	Homo sapiens	80.3	37.209	20	20	✓	✓	✓	✓	✓	✓	✓	✓	✓	✓	✓	✓
753	1	Q9BY44	Q9BY44	Eukaryotic translation initiation factor 2A	EIF2A	Homo sapiens	64.99	47.009	20	20	✓	✓	✓	✓	✓	✓	✓	✓	✓	✓	✓	✓
754	1	Q9BZE4	Q9BZE4	GTP-binding protein 4	GTPBP4	Homo sapiens	73.965	37.855	20	20	✓	✓	✓	✓	✓	✓	✓	✓	✓	✓	✓	✓
755	1	Q9BZH6	Q9BZH6	WD repeat-containing protein 11	WDR11	Homo sapiens	136.687	22.958	20	20	✓	✓	✓	✓	✓	✓	✓	✓	✓	✓	✓	✓
756	1	Q9H078	Q9H078	Caseinolytic peptidase B protein homolog	CLPB	Homo sapiens	78.728	43.423	20	20	✓	✓	✓	✓	✓	✓	✓	✓	✓	✓	✓	✓
757	1	Q9H0D6	Q9H0D6	5'-3' exoribonuclease 2	XRN2	Homo sapiens	108.582	29.053	20	20	✓	✓	✓	✓	✓	✓	✓	✓	✓	✓	✓	✓
758	1	Q9H4L5	Q9H4L5	Oxysterol-binding protein-related protein 3	OSBPL3	Homo sapiens	101.224	31.567	20	20	✓	✓	✓	✓	✓	✓	✓	✓	✓	✓	✓	✓
759	1	Q9H6T3	Q9H6T3	RNA polymerase II-associated protein 3	RPAP3	Homo sapiens	75.72	37.293	20	20	✓	✓	✓	✓	✓	✓	✓	✓	✓	✓	✓	✓
760	1	Q9H8H0	Q9H8H0	Nucleolar protein 11	NOL11	Homo sapiens	81.125	38.665	20	20	✓	✓	✓	✓	✓	✓	✓	✓	✓	✓	✓	✓
761	1	Q9HAU5	Q9HAU5	Regulator of nonsense transcripts 2	UPF2	Homo sapiens	147.81	20.362	20	20	✓	✓	✓	✓	✓	✓	✓	✓	✓	✓	✓	✓
762	1	Q9NR50	Q9NR50	Translation initiation factor eIF-2B subunit gamma	EIF2B3	Homo sapiens	50.241	52.434	20	20	✓	✓	✓	✓	✓	✓	✓	✓	✓	✓	✓	✓
763	1	Q9NRR4	Q9NRR4	Ribonuclease 3	DROSHA	Homo sapiens	159.316	20.087	20	20	✓	✓	✓	✓	✓	✓	✓	✓	✓	✓	✓	✓
764	1	Q9NX02	Q9NX02	NACHT, LRR and PYD domains-containing protein 2	NLRP2	Homo sapiens	120.514	29.379	23	20	✓	✓	✓	✓	✓	✓	✓	✓	✓	✓	✓	✓
765	1	Q9UHD8	Q9UHD8	Septin-9	SEPTIN9	Homo sapiens	65.402	41.809	20	20	✓	✓	✓	✓	✓	✓	✓	✓	✓	✓	✓	✓
766	1	Q9UJX4	Q9UJX4	Anaphase-promoting complex subunit 5	ANAPC5	Homo sapiens	85.079	40.265	20	20	✓	✓	✓	✓	✓	✓	✓	✓	✓	✓	✓	✓
767	1	Q9UJX5	Q9UJX5	Anaphase-promoting complex subunit 4	ANAPC4	Homo sapiens	92.118	35.025	20	20	✓	✓	✓	✓	✓	✓	✓	✓	✓	✓	✓	✓
768	1	Q9UPN9	Q9UPN9	E3 ubiquitin-protein ligase TRIM33	TRIM33	Homo sapiens	122.533	23.514	20	20	✓	✓	✓	✓	✓	✓	✓	✓	✓	✓	✓	✓
769	1	Q9UPT5	Q9UPT5	Exocyst complex component 7	EXOC7	Homo sapiens	83.382	34.694	20	20	✓	✓	✓	✓	✓	✓	✓	✓	✓	✓	✓	✓
770	1	Q9UQB8	Q9UQB8	Brain-specific angiogenesis inhibitor 1-associated protein 2	BAIAP2	Homo sapiens	60.868	45.652	20	20	✓	✓	✓	✓	✓	✓	✓	✓	✓	✓	✓	✓
771	1	Q9Y262	Q9Y262	Eukaryotic translation initiation factor 3 subunit L	EIF3L	Homo sapiens	66.726	43.44	20	20	✓	✓	✓	✓	✓	✓	✓	✓	✓	✓	✓	✓
772	1	Q9Y4C2	Q9Y4C2	TRPM8 channel-associated factor 1	TCAF1	Homo sapiens	102.128	27.579	20	20	✓	✓	✓	✓	✓	✓	✓	✓	✓	✓	✓	✓
773	1	Q9Y4W6	Q9Y4W6	AFG3-like protein 2	AFG3L2	Homo sapiens	88.584	32.873	20	20	✓	✓	✓	✓	✓	✓	✓	✓	✓	✓	✓	✓
774	1	Q9Y5B6	Q9Y5B6	PAX3- and PAX7-binding protein 1	PAXBP1	Homo sapiens	104.806	30.534	20	20	✓	✓	✓	✓	✓	✓	✓	✓	✓	✓	✓	✓
775	1	Q9Y6A5	Q9Y6A5	Transforming acidic coiled-coil-containing protein 3	TACC3	Homo sapiens	90.36	34.487	20	20	✓	✓	✓	✓	✓	✓	✓	✓	✓	✓	✓	✓
776	1	O14617	O14617	AP-3 complex subunit delta-1	AP3D1	Homo sapiens	130.159	22.463	19	19	✓	✓	✓	✓	✓	✓	✓	✓	✓	✓	✓	✓
777	1	O14776	O14776	Transcription elongation regulator 1	TCERG1	Homo sapiens	123.903	20.219	20	19	✓	✓	✓	✓	✓	✓	✓	✓	✓	✓	✓	✓
778	1	O15084	O15084	Serine/threonine-protein phosphatase 6 regulatory ankyrin repeat subunit A	ANKRD28	Homo sapiens	112.967	33.048	21	19	✓	✓	✓	✓	✓	✓	✓	✓	✓	✓	✓	✓
779	1	O15226	O15226	NF-kappa-B-repressing factor	NKRF	Homo sapiens	77.673	34.058	19	19	✓	✓	✓	✓	✓	✓	✓	✓	✓	✓	✓	✓
780	1	O43390	O43390	Heterogeneous nuclear ribonucleoprotein R	HNRNPR	Homo sapiens	70.943	44.392	22	19	✓	✓	✓	✓	✓	✓	✓	✓	✓	✓	✓	✓
781	1	O43395	O43395	U4/U6 small nuclear ribonucleoprotein Prp3	PRPF3	Homo sapiens	77.528	39.531	19	19	✓	✓	✓	✓	✓	✓	✓	✓	✓	✓	✓	✓
782	1	O43683	O43683	Mitotic checkpoint serine/threonine-protein kinase BUB1	BUB1	Homo sapiens	122.377	26.175	19	19	✓	✓	✓	✓	✓	✓	✓	✓	✓	✓	✓	✓
783	1	O60508	O60508	Pre-mRNA-processing factor 17	CDC40	Homo sapiens	65.521	43.523	19	19	✓	✓	✓	✓	✓	✓	✓	✓	✓	✓	✓	✓
784	1	O60885	O60885	Bromodomain-containing protein 4	BRD4	Homo sapiens	152.22	20.925	23	19	✓	✓	✓	✓	✓	✓	✓	✓	✓	✓	✓	✓
785	1	O75083	O75083	WD repeat-containing protein 1	WDR1	Homo sapiens	66.194	57.096	19	19	✓	✓	✓	✓	✓	✓	✓	✓	✓	✓	✓	✓
786	1	O75146	O75146	Huntingtin-interacting protein 1-related protein	HIP1R	Homo sapiens	119.39	25.843	20	19	✓	✓	✓	✓	✓	✓	✓	✓	✓	✓	✓	✓
787	1	O75400	O75400	Pre-mRNA-processing factor 40 homolog A	PRPF40A	Homo sapiens	108.806	22.362	20	19	✓	✓	✓	✓	✓	✓	✓	✓	✓	✓	✓	✓
788	1	O75448	O75448	Mediator of RNA polymerase II transcription subunit 24	MED24	Homo sapiens	110.306	26.289	19	19	✓	✓	✓	✓	✓	✓	✓	✓	✓	✓	✓	✓
789	1	O75955	O75955	Flotillin-1	FLOT1	Homo sapiens	47.356	63.466	19	19	✓	✓	✓	✓	✓	✓	✓	✓	✓	✓	✓	✓
790	1	O76094	O76094	Signal recognition particle subunit SRP72	SRP72	Homo sapiens	74.609	34.873	19	19	✓	✓	✓	✓	✓	✓	✓	✓	✓	✓	✓	✓
791	1	O95453	O95453	Poly(A)-specific ribonuclease PARN	PARN	Homo sapiens	73.451	36.463	19	19	✓	✓	✓	✓	✓	✓	✓	✓	✓	✓	✓	✓
792	1	O95486	O95486	Protein transport protein Sec24A	SEC24A	Homo sapiens	119.75	25.16	19	19	✓	✓	✓	✓	✓	✓	✓	✓	✓	✓	✓	✓
793	1	P04843	P04843	Dolichyl-diphosphooligosaccharide--protein glycosyltransferase subunit 1	RPN1	Homo sapiens	68.57	45.14	19	19	✓	✓	✓	✓	✓	✓	✓	✓	✓	✓	✓	✓
794	1	P12268	P12268	Inosine-5'-monophosphate dehydrogenase 2	IMPDH2	Homo sapiens	55.806	48.054	19	19	✓	✓	✓	✓	✓	✓	✓	✓	✓	✓	✓	✓
795	1	P17812	P17812	CTP synthase 1	CTPS1	Homo sapiens	66.691	42.64	20	19	✓	✓	✓	✓	✓	✓	✓	✓	✓	✓	✓	✓
796	1	P21399	P21399	Cytoplasmic aconitate hydratase	ACO1	Homo sapiens	98.403	28.684	19	19	✓	✓	✓	✓	✓	✓	✓	✓	✓	✓	✓	✓
797	1	P21980	P21980	Protein-glutamine gamma-glutamyltransferase 2	TGM2	Homo sapiens	77.328	40.175	20	19	✓	✓	✓	✓	✓	✓	✓	✓	✓	✓	✓	✓
798	1	P30101	P30101	Protein disulfide-isomerase A3	PDIA3	Homo sapiens	56.783	59.406	19	19	✓	✓	✓	✓	✓	✓	✓	✓	✓	✓	✓	✓
799	1	P33981	P33981	Dual specificity protein kinase TTK	TTK	Homo sapiens	97.073	31.855	19	19	✓	✓	✓	✓	✓	✓	✓	✓	✓	✓	✓	✓
800	1	P41214	P41214	Eukaryotic translation initiation factor 2D	EIF2D	Homo sapiens	64.707	49.486	19	19	✓	✓	✓	✓	✓	✓	✓	✓	✓	✓	✓	✓
801	1	P41250	P41250	Glycine--tRNA ligase	GARS1	Homo sapiens	83.167	37.212	19	19	✓	✓	✓	✓	✓	✓	✓	✓	✓	✓	✓	✓
802	1	P46060	P46060	Ran GTPase-activating protein 1	RANGAP1	Homo sapiens	63.543	41.056	19	19	✓	✓	✓	✓	✓	✓	✓	✓	✓	✓	✓	✓
803	1	P46063	P46063	ATP-dependent DNA helicase Q1	RECQL	Homo sapiens	73.462	46.533	19	19	✓	✓	✓	✓	✓	✓	✓	✓	✓	✓	✓	✓
804	1	P49411	P49411	Elongation factor Tu, mitochondrial	TUFM	Homo sapiens	49.876	54.505	19	19	✓	✓	✓	✓	✓	✓	✓	✓	✓	✓	✓	✓
805	1	P50395	P50395	Rab GDP dissociation inhibitor beta	GDI2	Homo sapiens	50.666	68.315	27	19	✓	✓	✓	✓	✓	✓	✓	✓	✓	✓	✓	✓
806	1	P52306	P52306	Rap1 GTPase-GDP dissociation stimulator 1	RAP1GDS1	Homo sapiens	66.316	45.964	19	19	✓	✓	✓	✓	✓	✓	✓	✓	✓	✓	✓	✓
807	1	P52888	P52888	Thimet oligopeptidase	THOP1	Homo sapiens	78.842	36.139	19	19	✓	✓	✓	✓	✓	✓	✓	✓	✓	✓	✓	✓
808	1	P55199	P55199	RNA polymerase II elongation factor ELL	ELL	Homo sapiens	68.263	43.639	19	19	✓	✓	✓	✓	✓	✓	✓	✓	✓	✓	✓	✓
809	1	P61764	P61764	Syntaxin-binding protein 1	STXBP1	Homo sapiens	67.569	46.128	19	19	✓	✓	✓	✓	✓	✓	✓	✓	✓	✓	✓	✓
810	1	P63010	P63010	AP-2 complex subunit beta	AP2B1	Homo sapiens	104.551	40.555	31	19	✓	✓	✓	✓	✓	✓	✓	✓	✓	✓	✓	✓
811	1	P82094	P82094	TATA element modulatory factor	TMF1	Homo sapiens	122.842	21.226	19	19	✓	✓	✓	✓	✓	✓	✓	✓	✓	✓	✓	✓
812	1	Q01581	Q01581	Hydroxymethylglutaryl-CoA synthase, cytoplasmic	HMGCS1	Homo sapiens	57.291	58.269	20	19	✓	✓	✓	✓	✓	✓	✓	✓	✓	✓	✓	✓
813	1	Q12874	Q12874	Splicing factor 3A subunit 3	SF3A3	Homo sapiens	58.849	49.701	19	19	✓	✓	✓	✓	✓	✓	✓	✓	✓	✓	✓	✓
814	1	Q13263	Q13263	Transcription intermediary factor 1-beta	TRIM28	Homo sapiens	88.553	42.874	19	19	✓	✓	✓	✓	✓	✓	✓	✓	✓	✓	✓	✓
815	1	Q13459	Q13459	Unconventional myosin-IXb	MYO9B	Homo sapiens	243.405	13.259	19	19	✓	✓	✓	✓	✓	✓	✓	✓	✓	✓	✓	✓
816	1	Q15022	Q15022	Polycomb protein SUZ12	SUZ12	Homo sapiens	83.056	44.926	19	19	✓	✓	✓	✓	✓	✓	✓	✓	✓	✓	✓	✓
817	1	Q15031	Q15031	Leucine--tRNA ligase, mitochondrial	LARS2	Homo sapiens	101.976	29.014	19	19	✓	✓	✓	✓	✓	✓	✓	✓	✓	✓	✓	✓
818	1	Q15437	Q15437	Protein transport protein Sec23B	SEC23B	Homo sapiens	86.481	42.634	22	19	✓	✓	✓	✓	✓	✓	✓	✓	✓	✓	✓	✓
819	1	Q15813	Q15813	Tubulin-specific chaperone E	TBCE	Homo sapiens	59.348	52.182	19	19	✓	✓	✓	✓	✓	✓	✓	✓	✓	✓	✓	✓
820	1	Q16822	Q16822	Phosphoenolpyruvate carboxykinase [GTP], mitochondrial	PCK2	Homo sapiens	70.701	40.469	21	19	✓	✓	✓	✓	✓	✓	✓	✓	✓	✓	✓	✓
821	1	Q2NL82	Q2NL82	Pre-rRNA-processing protein TSR1 homolog	TSR1	Homo sapiens	91.811	33.209	19	19	✓	✓	✓	✓	✓	✓	✓	✓	✓	✓	✓	✓
822	1	Q32P44	Q32P44	Echinoderm microtubule-associated protein-like 3	EML3	Homo sapiens	95.2	31.25	19	19	✓	✓	✓	✓	✓	✓	✓	✓	✓	✓	✓	✓
823	1	Q4V328	Q4V328	GRIP1-associated protein 1	GRIPAP1	Homo sapiens	96.006	29.013	19	19	✓	✓	✓	✓	✓	✓	✓	✓	✓	✓	✓	✓
824	1	Q5H9F3	Q5H9F3	BCL-6 corepressor-like protein 1	BCORL1	Homo sapiens	190.565	15.07	19	19	✓	✓	✓	✓	✓	✓	✓	✓	✓	✓	✓	✓
825	1	Q5TAX3	Q5TAX3	Terminal uridylyltransferase 4	TUT4	Homo sapiens	185.171	14.112	19	19	✓	✓	✓	✓	✓	✓	✓	✓	✓	✓	✓	✓
826	1	Q6WCQ1	Q6WCQ1	Myosin phosphatase Rho-interacting protein	MPRIP	Homo sapiens	116.533	24.195	19	19	✓	✓	✓	✓	✓	✓	✓	✓	✓	✓	✓	✓
827	1	Q8IUR7	Q8IUR7	Armadillo repeat-containing protein 8	ARMC8	Homo sapiens	75.511	36.999	19	19	✓	✓	✓	✓	✓	✓	✓	✓	✓	✓	✓	✓
828	1	Q8IWZ8	Q8IWZ8	SURP and G-patch domain-containing protein 1	SUGP1	Homo sapiens	72.472	39.69	19	19	✓	✓	✓	✓	✓	✓	✓	✓	✓	✓	✓	✓
829	1	Q8IZL8	Q8IZL8	Proline-, glutamic acid- and leucine-rich protein 1	PELP1	Homo sapiens	119.704	26.814	19	19	✓	✓	✓	✓	✓	✓	✓	✓	✓	✓	✓	✓
830	1	Q8N122	Q8N122	Regulatory-associated protein of mTOR	RPTOR	Homo sapiens	149.038	20.375	19	19	✓	✓	✓	✓	✓	✓	✓	✓	✓	✓	✓	✓
831	1	Q8TD16	Q8TD16	Protein bicaudal D homolog 2	BICD2	Homo sapiens	93.535	35.922	22	19	✓	✓	✓	✓	✓	✓	✓	✓	✓	✓	✓	✓
832	1	Q8TEU7	Q8TEU7	Rap guanine nucleotide exchange factor 6	RAPGEF6	Homo sapiens	179.426	21.362	22	19	✓	✓	✓	✓	✓	✓	✓	✓	✓	✓	✓	✓
833	1	Q8WVV9	Q8WVV9	Heterogeneous nuclear ribonucleoprotein L-like	HNRNPLL	Homo sapiens	60.083	50.369	19	19	✓	✓	✓	✓	✓	✓	✓	✓	✓	✓	✓	✓
834	1	Q92667	Q92667	A-kinase anchor protein 1, mitochondrial	AKAP1	Homo sapiens	97.342	26.135	19	19	✓	✓	✓	✓	✓	✓	✓	✓	✓	✓	✓	✓
835	1	Q92696	Q92696	Geranylgeranyl transferase type-2 subunit alpha	RABGGTA	Homo sapiens	65.075	45.855	19	19	✓	✓	✓	✓	✓	✓	✓	✓	✓	✓	✓	✓
836	1	Q96QC0	Q96QC0	Serine/threonine-protein phosphatase 1 regulatory subunit 10	PPP1R10	Homo sapiens	99.059	28.83	19	19	✓	✓	✓	✓	✓	✓	✓	✓	✓	✓	✓	✓
837	1	Q96SI9	Q96SI9	Spermatid perinuclear RNA-binding protein	STRBP	Homo sapiens	73.654	38.988	19	19	✓	✓	✓	✓	✓	✓	✓	✓	✓	✓	✓	✓
838	1	Q99543	Q99543	DnaJ homolog subfamily C member 2	DNAJC2	Homo sapiens	71.997	40.419	19	19	✓	✓	✓	✓	✓	✓	✓	✓	✓	✓	✓	✓
839	1	Q99700	Q99700	Ataxin-2	ATXN2	Homo sapiens	140.285	21.097	19	19	✓	✓	✓	✓	✓	✓	✓	✓	✓	✓	✓	✓
840	1	Q9BUJ2	Q9BUJ2	Heterogeneous nuclear ribonucleoprotein U-like protein 1	HNRNPUL1	Homo sapiens	95.742	30.724	19	19	✓	✓	✓	✓	✓	✓	✓	✓	✓	✓	✓	✓
841	1	Q9BVP2	Q9BVP2	Guanine nucleotide-binding protein-like 3	GNL3	Homo sapiens	61.993	45.719	19	19	✓	✓	✓	✓	✓	✓	✓	✓	✓	✓	✓	✓
842	1	Q9BXP5	Q9BXP5	Serrate RNA effector molecule homolog	SRRT	Homo sapiens	100.669	29.909	19	19	✓	✓	✓	✓	✓	✓	✓	✓	✓	✓	✓	✓
843	1	Q9BZJ0	Q9BZJ0	Crooked neck-like protein 1	CRNKL1	Homo sapiens	100.455	24.175	19	19	✓	✓	✓	✓	✓	✓	✓	✓	✓	✓	✓	✓
844	1	Q9GZR7	Q9GZR7	ATP-dependent RNA helicase DDX24	DDX24	Homo sapiens	96.333	27.939	19	19	✓	✓	✓	✓	✓	✓	✓	✓	✓	✓	✓	✓
845	1	Q9H269	Q9H269	Vacuolar protein sorting-associated protein 16 homolog	VPS16	Homo sapiens	94.691	36.591	19	19	✓	✓	✓	✓	✓	✓	✓	✓	✓	✓	✓	✓
846	1	Q9H307	Q9H307	Pinin	PNN	Homo sapiens	81.629	26.499	19	19	✓	✓	✓	✓	✓	✓	✓	✓	✓	✓	✓	✓
847	1	Q9H3H1	Q9H3H1	tRNA dimethylallyltransferase	TRIT1	Homo sapiens	52.724	61.028	19	19	✓	✓	✓	✓	✓	✓	✓	✓	✓	✓	✓	✓
848	1	Q9HAW4	Q9HAW4	Claspin	CLSPN	Homo sapiens	151.096	17.252	19	19	✓	✓	✓	✓	✓	✓	✓	✓	✓	✓	✓	✓
849	1	Q9NQW7	Q9NQW7	Xaa-Pro aminopeptidase 1	XPNPEP1	Homo sapiens	69.92	35.474	19	19	✓	✓	✓	✓	✓	✓	✓	✓	✓	✓	✓	✓
850	1	Q9NQX3	Q9NQX3	Gephyrin	GPHN	Homo sapiens	79.749	37.636	19	19	✓	✓	✓	✓	✓	✓	✓	✓	✓	✓	✓	✓
851	1	Q9NTZ6	Q9NTZ6	RNA-binding protein 12	RBM12	Homo sapiens	97.397	24.893	19	19	✓	✓	✓	✓	✓	✓	✓	✓	✓	✓	✓	✓
852	1	Q9NW08	Q9NW08	DNA-directed RNA polymerase III subunit RPC2	POLR3B	Homo sapiens	127.786	23.566	19	19	✓	✓	✓	✓	✓	✓	✓	✓	✓	✓	✓	✓
853	1	Q9NW13	Q9NW13	RNA-binding protein 28	RBM28	Homo sapiens	85.738	31.489	19	19	✓	✓	✓	✓	✓	✓	✓	✓	✓	✓	✓	✓
854	1	Q9NW82	Q9NW82	WD repeat-containing protein 70	WDR70	Homo sapiens	73.201	34.709	19	19	✓	✓	✓	✓	✓	✓	✓	✓	✓	✓	✓	✓
855	1	Q9NYV4	Q9NYV4	Cyclin-dependent kinase 12	CDK12	Homo sapiens	164.158	20.872	22	19	✓	✓	✓	✓	✓	✓	✓	✓	✓	✓	✓	✓
856	1	Q9NYY8	Q9NYY8	FAST kinase domain-containing protein 2, mitochondrial	FASTKD2	Homo sapiens	81.463	34.085	19	19	✓	✓	✓	✓	✓	✓	✓	✓	✓	✓	✓	✓
857	1	Q9UHB6	Q9UHB6	LIM domain and actin-binding protein 1	LIMA1	Homo sapiens	85.228	34.651	19	19	✓	✓	✓	✓	✓	✓	✓	✓	✓	✓	✓	✓
858	1	Q9UJS0	Q9UJS0	Electrogenic aspartate/glutamate antiporter SLC25A13, mitochondrial	SLC25A13	Homo sapiens	74.175	48.889	22	19	✓	✓	✓	✓	✓	✓	✓	✓	✓	✓	✓	✓
859	1	Q9UJX2	Q9UJX2	Cell division cycle protein 23 homolog	CDC23	Homo sapiens	68.834	40.704	19	19	✓	✓	✓	✓	✓	✓	✓	✓	✓	✓	✓	✓
860	1	Q9UPY3	Q9UPY3	Endoribonuclease Dicer	DICER1	Homo sapiens	218.686	12.383	19	19	✓	✓	✓	✓	✓	✓	✓	✓	✓	✓	✓	✓
861	1	Q9Y265	Q9Y265	RuvB-like 1	RUVBL1	Homo sapiens	50.226	58.114	19	19	✓	✓	✓	✓	✓	✓	✓	✓	✓	✓	✓	✓
862	1	Q9Y2W1	Q9Y2W1	Thyroid hormone receptor-associated protein 3	THRAP3	Homo sapiens	108.667	26.283	20	19	✓	✓	✓	✓	✓	✓	✓	✓	✓	✓	✓	✓
863	1	Q9Y2X3	Q9Y2X3	Nucleolar protein 58	NOP58	Homo sapiens	59.581	49.149	19	19	✓	✓	✓	✓	✓	✓	✓	✓	✓	✓	✓	✓
864	1	Q9Y446	Q9Y446	Plakophilin-3	PKP3	Homo sapiens	87.08	36.512	19	19	✓	✓	✓	✓	✓	✓	✓	✓	✓	✓	✓	✓
865	1	Q9Y4R8	Q9Y4R8	Telomere length regulation protein TEL2 homolog	TELO2	Homo sapiens	91.748	31.9	19	19	✓	✓	✓	✓	✓	✓	✓	✓	✓	✓	✓	✓
866	1	Q9Y6D5	Q9Y6D5	Brefeldin A-inhibited guanine nucleotide-exchange protein 2	ARFGEF2	Homo sapiens	202.043	22.465	19	19	✓	✓	✓	✓	✓	✓	✓	✓	✓	✓	✓	✓
867	1	Q9Y6W3	Q9Y6W3	Calpain-7	CAPN7	Homo sapiens	92.654	30.504	19	19	✓	✓	✓	✓	✓	✓	✓	✓	✓	✓	✓	✓
868	1	O14744	O14744	Protein arginine N-methyltransferase 5	PRMT5	Homo sapiens	72.684	42.229	18	18	✓	✓	✓	✓	✓	✓	✓	✓	✓	✓	✓	✓
869	1	O15371	O15371	Eukaryotic translation initiation factor 3 subunit D	EIF3D	Homo sapiens	63.974	50	18	18	✓	✓	✓	✓	✓	✓	✓	✓	✓	✓	✓	✓
870	1	O60216	O60216	Double-strand-break repair protein rad21 homolog	RAD21	Homo sapiens	71.693	39.937	20	18	✓	✓	✓	✓	✓	✓	✓	✓	✓	✓	✓	✓
871	1	O60506	O60506	Heterogeneous nuclear ribonucleoprotein Q	SYNCRIP	Homo sapiens	69.605	46.709	18	18	✓	✓	✓	✓	✓	✓	✓	✓	✓	✓	✓	✓
872	1	O60701	O60701	UDP-glucose 6-dehydrogenase	UGDH	Homo sapiens	55.026	49.19	18	18	✓	✓	✓	✓	✓	✓	✓	✓	✓	✓	✓	✓
873	1	O60826	O60826	Coiled-coil domain-containing protein 22	CCDC22	Homo sapiens	70.754	38.915	18	18	✓	✓	✓	✓	✓	✓	✓	✓	✓	✓	✓	✓
874	1	O60942	O60942	mRNA-capping enzyme	RNGTT	Homo sapiens	68.557	41.374	18	18	✓	✓	✓	✓	✓	✓	✓	✓	✓	✓	✓	✓
875	1	P05455	P05455	Lupus La protein	SSB	Homo sapiens	46.835	48.284	18	18	✓	✓	✓	✓	✓	✓	✓	✓	✓	✓	✓	✓
876	1	P10155	P10155	RNA-binding protein RO60	RO60	Homo sapiens	60.67	49.628	18	18	✓	✓	✓	✓	✓	✓	✓	✓	✓	✓	✓	✓
877	1	P11171	P11171	Protein 4.1	EPB41	Homo sapiens	97.018	35.532	21	18	✓	✓	✓	✓	✓	✓	✓	✓	✓	✓	✓	✓
878	1	P17858	P17858	ATP-dependent 6-phosphofructokinase, liver type	PFKL	Homo sapiens	85.018	40.641	21	18	✓	✓	✓	✓	✓	✓	✓	✓	✓	✓	✓	✓
879	1	P18074	P18074	General transcription and DNA repair factor IIH helicase subunit XPD	ERCC2	Homo sapiens	86.91	33.421	18	18	✓	✓	✓	✓	✓	✓	✓	✓	✓	✓	✓	✓
880	1	P30414	P30414	NK-tumor recognition protein	NKTR	Homo sapiens	165.678	16.484	18	18	✓	✓	✓	✓	✓	✓	✓	✓	✓	✓	✓	✓
881	1	P30566	P30566	Adenylosuccinate lyase	ADSL	Homo sapiens	54.89	55.992	18	18	✓	✓	✓	✓	✓	✓	✓	✓	✓	✓	✓	✓
882	1	P35237	P35237	Serpin B6	SERPINB6	Homo sapiens	42.623	65.16	18	18	✓	✓	✓	✓	✓	✓	✓	✓	✓	✓	✓	✓
883	1	P35998	P35998	26S proteasome regulatory subunit 7	PSMC2	Homo sapiens	48.634	53.349	18	18	✓	✓	✓	✓	✓	✓	✓	✓	✓	✓	✓	✓
884	1	P36915	P36915	Guanine nucleotide-binding protein-like 1	GNL1	Homo sapiens	68.661	41.021	18	18	✓	✓	✓	✓	✓	✓	✓	✓	✓	✓	✓	✓
885	1	P40692	P40692	DNA mismatch repair protein Mlh1	MLH1	Homo sapiens	84.603	34.392	18	18	✓	✓	✓	✓	✓	✓	✓	✓	✓	✓	✓	✓
886	1	P40818	P40818	Ubiquitin carboxyl-terminal hydrolase 8	USP8	Homo sapiens	127.523	22.898	18	18	✓	✓	✓	✓	✓	✓	✓	✓	✓	✓	✓	✓
887	1	P48200	P48200	Iron-responsive element-binding protein 2	IREB2	Homo sapiens	105.062	29.699	18	18	✓	✓	✓	✓	✓	✓	✓	✓	✓	✓	✓	✓
888	1	P49756	P49756	RNA-binding protein 25	RBM25	Homo sapiens	100.186	24.437	18	18	✓	✓	✓	✓	✓	✓	✓	✓	✓	✓	✓	✓
889	1	P51530	P51530	DNA replication ATP-dependent helicase/nuclease DNA2	DNA2	Homo sapiens	120.417	21.226	18	18	✓	✓	✓	✓	✓	✓	✓	✓	✓	✓	✓	✓
890	1	P60228	P60228	Eukaryotic translation initiation factor 3 subunit E	EIF3E	Homo sapiens	52.223	51.461	18	18	✓	✓	✓	✓	✓	✓	✓	✓	✓	✓	✓	✓
891	1	P61011	P61011	Signal recognition particle subunit SRP54	SRP54	Homo sapiens	55.703	51.587	18	18	✓	✓	✓	✓	✓	✓	✓	✓	✓	✓	✓	✓
892	1	P62191	P62191	26S proteasome regulatory subunit 4	PSMC1	Homo sapiens	49.185	54.091	18	18	✓	✓	✓	✓	✓	✓	✓	✓	✓	✓	✓	✓
893	1	P62495	P62495	Eukaryotic peptide chain release factor subunit 1	ETF1	Homo sapiens	49.03	56.064	18	18	✓	✓	✓	✓	✓	✓	✓	✓	✓	✓	✓	✓
894	1	P83436	P83436	Conserved oligomeric Golgi complex subunit 7	COG7	Homo sapiens	86.345	32.208	18	18	✓	✓	✓	✓	✓	✓	✓	✓	✓	✓	✓	✓
895	1	Q05209	Q05209	Tyrosine-protein phosphatase non-receptor type 12	PTPN12	Homo sapiens	88.109	36.026	18	18	✓	✓	✓	✓	✓	✓	✓	✓	✓	✓	✓	✓
896	1	Q10567	Q10567	AP-1 complex subunit beta-1	AP1B1	Homo sapiens	104.607	39.831	18	18	✓	✓	✓	✓	✓	✓	✓	✓	✓	✓	✓	✓
897	1	Q13356	Q13356	RING-type E3 ubiquitin-protein ligase PPIL2	PPIL2	Homo sapiens	58.826	49.423	18	18	✓	✓	✓	✓	✓	✓	✓	✓	✓	✓	✓	✓
898	1	Q14254	Q14254	Flotillin-2	FLOT2	Homo sapiens	47.064	51.869	18	18	✓	✓	✓	✓	✓	✓	✓	✓	✓	✓	✓	✓
899	1	Q14289	Q14289	Protein-tyrosine kinase 2-beta	PTK2B	Homo sapiens	115.875	23.687	18	18	✓	✓	✓	✓	✓	✓	✓	✓	✓	✓	✓	✓
900	1	Q14684	Q14684	Ribosomal RNA processing protein 1 homolog B	RRP1B	Homo sapiens	84.428	36.412	18	18	✓	✓	✓	✓	✓	✓	✓	✓	✓	✓	✓	✓
901	1	Q15003	Q15003	Condensin complex subunit 2	NCAPH	Homo sapiens	82.566	35.223	18	18	✓	✓	✓	✓	✓	✓	✓	✓	✓	✓	✓	✓
902	1	Q15046	Q15046	Lysine--tRNA ligase	KARS1	Homo sapiens	68.048	38.191	18	18	✓	✓	✓	✓	✓	✓	✓	✓	✓	✓	✓	✓
903	1	Q16401	Q16401	26S proteasome non-ATPase regulatory subunit 5	PSMD5	Homo sapiens	56.195	49.603	18	18	✓	✓	✓	✓	✓	✓	✓	✓	✓	✓	✓	✓
904	1	Q16658	Q16658	Fascin	FSCN1	Homo sapiens	54.531	51.724	18	18	✓	✓	✓	✓	✓	✓	✓	✓	✓	✓	✓	✓
905	1	Q4G0J3	Q4G0J3	La-related protein 7	LARP7	Homo sapiens	66.898	38.832	18	18	✓	✓	✓	✓	✓	✓	✓	✓	✓	✓	✓	✓
906	1	Q5BKZ1	Q5BKZ1	DBIRD complex subunit ZNF326	ZNF326	Homo sapiens	65.653	44.674	18	18	✓	✓	✓	✓	✓	✓	✓	✓	✓	✓	✓	✓
907	1	Q5JSZ5	Q5JSZ5	Protein PRRC2B	PRRC2B	Homo sapiens	242.969	12.472	18	18	✓	✓	✓	✓	✓	✓	✓	✓	✓	✓	✓	✓
908	1	Q5T200	Q5T200	Zinc finger CCCH domain-containing protein 13	ZC3H13	Homo sapiens	196.64	13.489	18	18	✓	✓	✓	✓	✓	✓	✓	✓	✓	✓	✓	✓
909	1	Q5T447	Q5T447	E3 ubiquitin-protein ligase HECTD3	HECTD3	Homo sapiens	97.114	27.526	18	18	✓	✓	✓	✓	✓	✓	✓	✓	✓	✓	✓	✓
910	1	Q5T5X7	Q5T5X7	BEN domain-containing protein 3	BEND3	Homo sapiens	94.477	28.623	18	18	✓	✓	✓	✓	✓	✓	✓	✓	✓	✓	✓	✓
911	1	Q66GS9	Q66GS9	Centrosomal protein of 135 kDa	CEP135	Homo sapiens	133.491	19.211	18	18	✓	✓	✓	✓	✓	✓	✓	✓	✓	✓	✓	✓
912	1	Q6IA86	Q6IA86	Elongator complex protein 2	ELP2	Homo sapiens	92.501	32.324	18	18	✓	✓	✓	✓	✓	✓	✓	✓	✓	✓	✓	✓
913	1	Q6P1J9	Q6P1J9	Parafibromin	CDC73	Homo sapiens	60.577	41.62	18	18	✓	✓	✓	✓	✓	✓	✓	✓	✓	✓	✓	✓
914	1	Q6R327	Q6R327	Rapamycin-insensitive companion of mTOR	RICTOR	Homo sapiens	192.221	15.105	18	18	✓	✓	✓	✓	✓	✓	✓	✓	✓	✓	✓	✓
915	1	Q6WKZ4	Q6WKZ4	Rab11 family-interacting protein 1	RAB11FIP1	Homo sapiens	137.168	22.759	20	18	✓	✓	✓	✓	✓	✓	✓	✓	✓	✓	✓	✓
916	1	Q75QN2	Q75QN2	Integrator complex subunit 8	INTS8	Homo sapiens	113.09	24.925	18	18	✓	✓	✓	✓	✓	✓	✓	✓	✓	✓	✓	✓
917	1	Q7L2J0	Q7L2J0	7SK snRNA methylphosphate capping enzyme	MEPCE	Homo sapiens	74.356	38.752	18	18	✓	✓	✓	✓	✓	✓	✓	✓	✓	✓	✓	✓
918	1	Q86XA9	Q86XA9	HEAT repeat-containing protein 5A	HEATR5A	Homo sapiens	222.006	11.912	18	18	✓	✓	✓	✓	✓	✓	✓	✓	✓	✓	✓	✓
919	1	Q8IY67	Q8IY67	Ribonucleoprotein PTB-binding 1	RAVER1	Homo sapiens	63.879	46.865	18	18	✓	✓	✓	✓	✓	✓	✓	✓	✓	✓	✓	✓
920	1	Q8IZ73	Q8IZ73	Pseudouridylate synthase RPUSD2	RPUSD2	Homo sapiens	61.312	48.073	18	18	✓	✓	✓	✓	✓	✓	✓	✓	✓	✓	✓	✓
921	1	Q8N392	Q8N392	Rho GTPase-activating protein 18	ARHGAP18	Homo sapiens	74.977	34.842	18	18	✓	✓	✓	✓	✓	✓	✓	✓	✓	✓	✓	✓
922	1	Q8N766	Q8N766	ER membrane protein complex subunit 1	EMC1	Homo sapiens	111.761	25.378	18	18	✓	✓	✓	✓	✓	✓	✓	✓	✓	✓	✓	✓
923	1	Q8N7H5	Q8N7H5	RNA polymerase II-associated factor 1 homolog	PAF1	Homo sapiens	59.975	47.081	18	18	✓	✓	✓	✓	✓	✓	✓	✓	✓	✓	✓	✓
924	1	Q8TEP8	Q8TEP8	Centrosomal protein of 192 kDa	CEP192	Homo sapiens	279.115	9.223	18	18	✓	✓	✓	✓	✓	✓	✓	✓	✓	✓	✓	✓
925	1	Q93100	Q93100	Phosphorylase b kinase regulatory subunit beta	PHKB	Homo sapiens	124.885	23.147	18	18	✓	✓	✓	✓	✓	✓	✓	✓	✓	✓	✓	✓
926	1	Q96AE4	Q96AE4	Far upstream element-binding protein 1	FUBP1	Homo sapiens	67.561	40.839	18	18	✓	✓	✓	✓	✓	✓	✓	✓	✓	✓	✓	✓
927	1	Q96EY7	Q96EY7	Pentatricopeptide repeat domain-containing protein 3, mitochondrial	PTCD3	Homo sapiens	78.551	39.623	18	18	✓	✓	✓	✓	✓	✓	✓	✓	✓	✓	✓	✓
928	1	Q96G46	Q96G46	tRNA-dihydrouridine(47) synthase [NAD(P)(+)]-like	DUS3L	Homo sapiens	72.595	42	18	18	✓	✓	✓	✓	✓	✓	✓	✓	✓	✓	✓	✓
929	1	Q96HA7	Q96HA7	Tonsoku-like protein	TONSL	Homo sapiens	150.932	19.231	18	18	✓	✓	✓	✓	✓	✓	✓	✓	✓	✓	✓	✓
930	1	Q96I24	Q96I24	Far upstream element-binding protein 3	FUBP3	Homo sapiens	61.639	45.629	18	18	✓	✓	✓	✓	✓	✓	✓	✓	✓	✓	✓	✓
931	1	Q96P48	Q96P48	Arf-GAP with Rho-GAP domain, ANK repeat and PH domain-containing protein 1	ARAP1	Homo sapiens	162.193	17.241	18	18	✓	✓	✓	✓	✓	✓	✓	✓	✓	✓	✓	✓
932	1	Q96P70	Q96P70	Importin-9	IPO9	Homo sapiens	115.964	21.902	18	18	✓	✓	✓	✓	✓	✓	✓	✓	✓	✓	✓	✓
933	1	Q96QU8	Q96QU8	Exportin-6	XPO6	Homo sapiens	128.886	21.333	18	18	✓	✓	✓	✓	✓	✓	✓	✓	✓	✓	✓	✓
934	1	Q99447	Q99447	Ethanolamine-phosphate cytidylyltransferase	PCYT2	Homo sapiens	43.833	70.18	18	18	✓	✓	✓	✓	✓	✓	✓	✓	✓	✓	✓	✓
935	1	Q9BVJ6	Q9BVJ6	U3 small nucleolar RNA-associated protein 14 homolog A	UTP14A	Homo sapiens	87.978	40.597	25	18	✓	✓	✓	✓	✓	✓	✓	✓	✓	✓	✓	✓
936	1	Q9BVQ7	Q9BVQ7	Ribosome biogenesis protein SPATA5L1	SPATA5L1	Homo sapiens	80.71	35.193	18	18	✓	✓	✓	✓	✓	✓	✓	✓	✓	✓	✓	✓
937	1	Q9BWU0	Q9BWU0	Kanadaptin	SLC4A1AP	Homo sapiens	88.817	30.779	18	18	✓	✓	✓	✓	✓	✓	✓	✓	✓	✓	✓	✓
938	1	Q9BZE9	Q9BZE9	Tether containing UBX domain for GLUT4	ASPSCR1	Homo sapiens	60.182	49.186	18	18	✓	✓	✓	✓	✓	✓	✓	✓	✓	✓	✓	✓
939	1	Q9H9T3	Q9H9T3	Elongator complex protein 3	ELP3	Homo sapiens	62.259	44.424	18	18	✓	✓	✓	✓	✓	✓	✓	✓	✓	✓	✓	✓
940	1	Q9HCC0	Q9HCC0	Methylcrotonoyl-CoA carboxylase beta chain, mitochondrial	MCCC2	Homo sapiens	61.332	45.115	18	18	✓	✓	✓	✓	✓	✓	✓	✓	✓	✓	✓	✓
941	1	Q9NP81	Q9NP81	Serine--tRNA ligase, mitochondrial	SARS2	Homo sapiens	58.284	48.456	18	18	✓	✓	✓	✓	✓	✓	✓	✓	✓	✓	✓	✓
942	1	Q9NSD9	Q9NSD9	Phenylalanine--tRNA ligase beta subunit	FARSB	Homo sapiens	66.117	36.672	18	18	✓	✓	✓	✓	✓	✓	✓	✓	✓	✓	✓	✓
943	1	Q9NTI5	Q9NTI5	Sister chromatid cohesion protein PDS5 homolog B	PDS5B	Homo sapiens	164.67	19.489	18	18	✓	✓	✓	✓	✓	✓	✓	✓	✓	✓	✓	✓
944	1	Q9NTK5	Q9NTK5	Obg-like ATPase 1	OLA1	Homo sapiens	44.741	58.838	18	18	✓	✓	✓	✓	✓	✓	✓	✓	✓	✓	✓	✓
945	1	Q9NXV6	Q9NXV6	CDKN2A-interacting protein	CDKN2AIP	Homo sapiens	61.126	46.207	18	18	✓	✓	✓	✓	✓	✓	✓	✓	✓	✓	✓	✓
946	1	Q9UBB4	Q9UBB4	Ataxin-10	ATXN10	Homo sapiens	53.491	53.895	18	18	✓	✓	✓	✓	✓	✓	✓	✓	✓	✓	✓	✓
947	1	Q9UHD2	Q9UHD2	Serine/threonine-protein kinase TBK1	TBK1	Homo sapiens	83.644	33.882	18	18	✓	✓	✓	✓	✓	✓	✓	✓	✓	✓	✓	✓
948	1	Q9UHP3	Q9UHP3	Ubiquitin carboxyl-terminal hydrolase 25	USP25	Homo sapiens	122.218	21.043	18	18	✓	✓	✓	✓	✓	✓	✓	✓	✓	✓	✓	✓
949	1	Q9UHV7	Q9UHV7	Mediator of RNA polymerase II transcription subunit 13	MED13	Homo sapiens	239.299	11.27	18	18	✓	✓	✓	✓	✓	✓	✓	✓	✓	✓	✓	✓
950	1	Q9UJX6	Q9UJX6	Anaphase-promoting complex subunit 2	ANAPC2	Homo sapiens	93.829	29.805	18	18	✓	✓	✓	✓	✓	✓	✓	✓	✓	✓	✓	✓
951	1	Q9UKV8	Q9UKV8	Protein argonaute-2	AGO2	Homo sapiens	97.209	38.65	25	18	✓	✓	✓	✓	✓	✓	✓	✓	✓	✓	✓	✓
952	1	Q9UPN4	Q9UPN4	Centrosomal protein of 131 kDa	CEP131	Homo sapiens	122.15	21.607	18	18	✓	✓	✓	✓	✓	✓	✓	✓	✓	✓	✓	✓
953	1	Q9Y5T5	Q9Y5T5	Ubiquitin carboxyl-terminal hydrolase 16	USP16	Homo sapiens	93.572	36.695	18	18	✓	✓	✓	✓	✓	✓	✓	✓	✓	✓	✓	✓
954	1	Q9Y6D6	Q9Y6D6	Brefeldin A-inhibited guanine nucleotide-exchange protein 1	ARFGEF1	Homo sapiens	208.77	20.281	28	18	✓	✓	✓	✓	✓	✓	✓	✓	✓	✓	✓	✓
955	1	A0FGR8	A0FGR8	Extended synaptotagmin-2	ESYT2	Homo sapiens	102.358	28.339	17	17	✓	✓	✓	✓	✓	✓	✓	✓	✓	✓	✓	✓
956	1	O00418	O00418	Eukaryotic elongation factor 2 kinase	EEF2K	Homo sapiens	82.145	27.862	17	17	✓	✓	✓	✓	✓	✓	✓	✓	✓	✓	✓	✓
957	1	O00471	O00471	Exocyst complex component 5	EXOC5	Homo sapiens	81.85	32.627	17	17	✓	✓	✓	✓	✓	✓	✓	✓	✓	✓	✓	✓
958	1	O15228	O15228	Dihydroxyacetone phosphate acyltransferase	GNPAT	Homo sapiens	77.19	34.265	17	17	✓	✓	✓	✓	✓	✓	✓	✓	✓	✓	✓	✓
959	1	O15397	O15397	Importin-8	IPO8	Homo sapiens	119.941	23.626	17	17	✓	✓	✓	✓	✓	✓	✓	✓	✓	✓	✓	✓
960	1	O43615	O43615	Mitochondrial import inner membrane translocase subunit TIM44	TIMM44	Homo sapiens	51.356	44.912	17	17	✓	✓	✓	✓	✓	✓	✓	✓	✓	✓	✓	✓
961	1	O43660	O43660	Pleiotropic regulator 1	PLRG1	Homo sapiens	57.195	48.833	17	17	✓	✓	✓	✓	✓	✓	✓	✓	✓	✓	✓	✓
962	1	O60664	O60664	Perilipin-3	PLIN3	Homo sapiens	47.075	61.982	17	17	✓	✓	✓	✓	✓	✓	✓	✓	✓	✓	✓	✓
963	1	O60832	O60832	H/ACA ribonucleoprotein complex subunit DKC1	DKC1	Homo sapiens	57.673	48.444	17	17	✓	✓	✓	✓	✓	✓	✓	✓	✓	✓	✓	✓
964	1	O94762	O94762	ATP-dependent DNA helicase Q5	RECQL5	Homo sapiens	108.861	24.218	17	17	✓	✓	✓	✓	✓	✓	✓	✓	✓	✓	✓	✓
965	1	O94826	O94826	Mitochondrial import receptor subunit TOM70	TOMM70	Homo sapiens	67.454	41.118	17	17	✓	✓	✓	✓	✓	✓	✓	✓	✓	✓	✓	✓
966	1	O94880	O94880	PHD finger protein 14	PHF14	Homo sapiens	106.987	22.468	17	17	✓	✓	✓	✓	✓	✓	✓	✓	✓	✓	✓	✓
967	1	P02768	P02768	Albumin	ALB	Homo sapiens	69.365	29.228	17	17	✓	✓	✓	✓	✓	✓	✓	✓	✓	✓	✓	✓
968	1	P05023	P05023	Sodium/potassium-transporting ATPase subunit alpha-1	ATP1A1	Homo sapiens	112.897	35.679	27	17	✓	✓	✓	✓	✓	✓	✓	✓	✓	✓	✓	✓
969	1	P05556	P05556	Integrin beta-1	ITGB1	Homo sapiens	88.417	28.446	17	17	✓	✓	✓	✓	✓	✓	✓	✓	✓	✓	✓	✓
970	1	P07237	P07237	Protein disulfide-isomerase	P4HB	Homo sapiens	57.118	41.929	17	17	✓	✓	✓	✓	✓	✓	✓	✓	✓	✓	✓	✓
971	1	P08133	P08133	Annexin A6	ANXA6	Homo sapiens	75.875	32.987	17	17	✓	✓	✓	✓	✓	✓	✓	✓	✓	✓	✓	✓
972	1	P08195	P08195	4F2 cell-surface antigen heavy chain	SLC3A2	Homo sapiens	67.995	35.238	17	17	✓	✓	✓	✓	✓	✓	✓	✓	✓	✓	✓	✓
973	1	P10515	P10515	Dihydrolipoyllysine-residue acetyltransferase component of pyruvate dehydrogenase complex, mitochondrial	DLAT	Homo sapiens	68.996	37.713	17	17	✓	✓	✓	✓	✓	✓	✓	✓	✓	✓	✓	✓
974	1	P14923	P14923	Junction plakoglobin	JUP	Homo sapiens	81.745	37.047	19	17	✓	✓	✓	✓	✓	✓	✓	✓	✓	✓	✓	✓
975	1	P17844	P17844	Probable ATP-dependent RNA helicase DDX5	DDX5	Homo sapiens	69.148	52.117	17	17	✓	✓	✓	✓	✓	✓	✓	✓	✓	✓	✓	✓
976	1	P20042	P20042	Eukaryotic translation initiation factor 2 subunit 2	EIF2S2	Homo sapiens	38.389	59.459	17	17	✓	✓	✓	✓	✓	✓	✓	✓	✓	✓	✓	✓
977	1	P20810	P20810	Calpastatin	CAST	Homo sapiens	76.573	35.452	17	17	✓	✓	✓	✓	✓	✓	✓	✓	✓	✓	✓	✓
978	1	P22033	P22033	Methylmalonyl-CoA mutase, mitochondrial	MMUT	Homo sapiens	83.135	36.4	17	17	✓	✓	✓	✓	✓	✓	✓	✓	✓	✓	✓	✓
979	1	P23526	P23526	Adenosylhomocysteinase	AHCY	Homo sapiens	47.715	50	17	17	✓	✓	✓	✓	✓	✓	✓	✓	✓	✓	✓	✓
980	1	P34897	P34897	Serine hydroxymethyltransferase, mitochondrial	SHMT2	Homo sapiens	55.994	51.984	18	17	✓	✓	✓	✓	✓	✓	✓	✓	✓	✓	✓	✓
981	1	P37268	P37268	Squalene synthase	FDFT1	Homo sapiens	48.114	49.4	17	17	✓	✓	✓	✓	✓	✓	✓	✓	✓	✓	✓	✓
982	1	P40222	P40222	Alpha-taxilin	TXLNA	Homo sapiens	61.891	39.377	17	17	✓	✓	✓	✓	✓	✓	✓	✓	✓	✓	✓	✓
983	1	P41229	P41229	Lysine-specific demethylase 5C	KDM5C	Homo sapiens	175.721	25.256	28	17	✓	✓	✓	✓	✓	✓	✓	✓	✓	✓	✓	✓
984	1	P42694	P42694	Probable helicase with zinc finger domain	HELZ	Homo sapiens	218.974	11.895	17	17	✓	✓	✓	✓	✓	✓	✓	✓	✓	✓	✓	✓
985	1	P43034	P43034	Platelet-activating factor acetylhydrolase IB subunit beta	PAFAH1B1	Homo sapiens	46.639	62.195	17	17	✓	✓	✓	✓	✓	✓	✓	✓	✓	✓	✓	✓
986	1	P46087	P46087	Probable 28S rRNA (cytosine(4447)-C(5))-methyltransferase	NOP2	Homo sapiens	89.303	25.862	17	17	✓	✓	✓	✓	✓	✓	✓	✓	✓	✓	✓	✓
987	1	P50579	P50579	Methionine aminopeptidase 2	METAP2	Homo sapiens	52.895	48.326	17	17	✓	✓	✓	✓	✓	✓	✓	✓	✓	✓	✓	✓
988	1	P52209	P52209	6-phosphogluconate dehydrogenase, decarboxylating	PGD	Homo sapiens	53.139	49.068	17	17	✓	✓	✓	✓	✓	✓	✓	✓	✓	✓	✓	✓
989	1	P54578	P54578	Ubiquitin carboxyl-terminal hydrolase 14	USP14	Homo sapiens	56.069	49.798	17	17	✓	✓	✓	✓	✓	✓	✓	✓	✓	✓	✓	✓
990	1	P55809	P55809	Succinyl-CoA:3-ketoacid coenzyme A transferase 1, mitochondrial	OXCT1	Homo sapiens	56.156	55.385	18	17	✓	✓	✓	✓	✓	✓	✓	✓	✓	✓	✓	✓
991	1	P61221	P61221	ATP-binding cassette sub-family E member 1	ABCE1	Homo sapiens	67.315	35.726	17	17	✓	✓	✓	✓	✓	✓	✓	✓	✓	✓	✓	✓
992	1	P62195	P62195	26S proteasome regulatory subunit 8	PSMC5	Homo sapiens	45.624	56.158	17	17	✓	✓	✓	✓	✓	✓	✓	✓	✓	✓	✓	✓
993	1	Q00013	Q00013	55 kDa erythrocyte membrane protein	MPP1	Homo sapiens	52.295	56.867	17	17	✓	✓	✓	✓	✓	✓	✓	✓	✓	✓	✓	✓
994	1	Q01518	Q01518	Adenylyl cyclase-associated protein 1	CAP1	Homo sapiens	51.9	39.368	17	17	✓	✓	✓	✓	✓	✓	✓	✓	✓	✓	✓	✓
995	1	Q01970	Q01970	1-phosphatidylinositol 4,5-bisphosphate phosphodiesterase beta-3	PLCB3	Homo sapiens	138.802	17.342	17	17	✓	✓	✓	✓	✓	✓	✓	✓	✓	✓	✓	✓
996	1	Q02880	Q02880	DNA topoisomerase 2-beta	TOP2B	Homo sapiens	183.272	17.651	17	17	✓	✓	✓	✓	✓	✓	✓	✓	✓	✓	✓	✓
997	1	Q0VDF9	Q0VDF9	Heat shock 70 kDa protein 14	HSPA14	Homo sapiens	54.796	51.081	17	17	✓	✓	✓	✓	✓	✓	✓	✓	✓	✓	✓	✓
998	1	Q13564	Q13564	NEDD8-activating enzyme E1 regulatory subunit	NAE1	Homo sapiens	60.247	48.876	17	17	✓	✓	✓	✓	✓	✓	✓	✓	✓	✓	✓	✓
999	1	Q13823	Q13823	Nucleolar GTP-binding protein 2	GNL2	Homo sapiens	83.657	31.053	17	17	✓	✓	✓	✓	✓	✓	✓	✓	✓	✓	✓	✓
1000	1	Q13895	Q13895	Bystin	BYSL	Homo sapiens	49.601	52.632	17	17	✓	✓	✓	✓	✓	✓	✓	✓	✓	✓	✓	✓
1001	1	Q14126	Q14126	Desmoglein-2	DSG2	Homo sapiens	122.295	21.199	17	17	✓	✓	✓	✓	✓	✓	✓	✓	✓	✓	✓	✓
1002	1	Q14157	Q14157	Ubiquitin-associated protein 2-like	UBAP2L	Homo sapiens	114.536	27.047	17	17	✓	✓	✓	✓	✓	✓	✓	✓	✓	✓	✓	✓
1003	1	Q14166	Q14166	Tubulin--tyrosine ligase-like protein 12	TTLL12	Homo sapiens	74.404	37.267	17	17	✓	✓	✓	✓	✓	✓	✓	✓	✓	✓	✓	✓
1004	1	Q15061	Q15061	WD repeat-containing protein 43	WDR43	Homo sapiens	74.889	39.586	17	17	✓	✓	✓	✓	✓	✓	✓	✓	✓	✓	✓	✓
1005	1	Q15418	Q15418	Ribosomal protein S6 kinase alpha-1	RPS6KA1	Homo sapiens	82.725	41.088	17	17	✓	✓	✓	✓	✓	✓	✓	✓	✓	✓	✓	✓
1006	1	Q15910	Q15910	Histone-lysine N-methyltransferase EZH2	EZH2	Homo sapiens	85.366	37.936	18	17	✓	✓	✓	✓	✓	✓	✓	✓	✓	✓	✓	✓
1007	1	Q2KHR3	Q2KHR3	Glutamine and serine-rich protein 1	QSER1	Homo sapiens	189.974	15.677	17	17	✓	✓	✓	✓	✓	✓	✓	✓	✓	✓	✓	✓
1008	1	Q2M389	Q2M389	WASH complex subunit 4	WASHC4	Homo sapiens	136.404	18.67	17	17	✓	✓	✓	✓	✓	✓	✓	✓	✓	✓	✓	✓
1009	1	Q49A26	Q49A26	Cytokine-like nuclear factor N-PAC	GLYR1	Homo sapiens	60.546	47.559	17	17	✓	✓	✓	✓	✓	✓	✓	✓	✓	✓	✓	✓
1010	1	Q53GS9	Q53GS9	U4/U6.U5 tri-snRNP-associated protein 2	USP39	Homo sapiens	65.379	41.77	17	17	✓	✓	✓	✓	✓	✓	✓	✓	✓	✓	✓	✓
1011	1	Q5T5C0	Q5T5C0	Syntaxin-binding protein 5	STXBP5	Homo sapiens	127.575	22.589	18	17	✓	✓	✓	✓	✓	✓	✓	✓	✓	✓	✓	✓
1012	1	Q5VT06	Q5VT06	Centrosome-associated protein 350	CEP350	Homo sapiens	350.936	7.315	17	17	✓	✓	✓	✓	✓	✓	✓	✓	✓	✓	✓	✓
1013	1	Q6P3W7	Q6P3W7	SCY1-like protein 2	SCYL2	Homo sapiens	103.711	26.157	17	17	✓	✓	✓	✓	✓	✓	✓	✓	✓	✓	✓	✓
1014	1	Q6PI48	Q6PI48	Aspartate--tRNA ligase, mitochondrial	DARS2	Homo sapiens	73.563	41.085	17	17	✓	✓	✓	✓	✓	✓	✓	✓	✓	✓	✓	✓
1015	1	Q6Y7W6	Q6Y7W6	GRB10-interacting GYF protein 2	GIGYF2	Homo sapiens	150.073	18.476	17	17	✓	✓	✓	✓	✓	✓	✓	✓	✓	✓	✓	✓
1016	1	Q7Z2Z2	Q7Z2Z2	Elongation factor-like GTPase 1	EFL1	Homo sapiens	125.43	21.161	17	17	✓	✓	✓	✓	✓	✓	✓	✓	✓	✓	✓	✓
1017	1	Q86U38	Q86U38	Nucleolar protein 9	NOP9	Homo sapiens	69.438	39.465	17	17	✓	✓	✓	✓	✓	✓	✓	✓	✓	✓	✓	✓
1018	1	Q86WJ1	Q86WJ1	Chromodomain-helicase-DNA-binding protein 1-like	CHD1L	Homo sapiens	100.999	25.307	17	17	✓	✓	✓	✓	✓	✓	✓	✓	✓	✓	✓	✓
1019	1	Q8IU81	Q8IU81	Interferon regulatory factor 2-binding protein 1	IRF2BP1	Homo sapiens	61.688	44.521	17	17	✓	✓	✓	✓	✓	✓	✓	✓	✓	✓	✓	✓
1020	1	Q8IWY9	Q8IWY9	Codanin-1	CDAN1	Homo sapiens	134.121	17.767	17	17	✓	✓	✓	✓	✓	✓	✓	✓	✓	✓	✓	✓
1021	1	Q8IX07	Q8IX07	Zinc finger protein ZFPM1	ZFPM1	Homo sapiens	104.888	27.137	17	17	✓	✓	✓	✓	✓	✓	✓	✓	✓	✓	✓	✓
1022	1	Q8N1G0	Q8N1G0	Zinc finger protein 687	ZNF687	Homo sapiens	129.529	20.695	17	17	✓	✓	✓	✓	✓	✓	✓	✓	✓	✓	✓	✓
1023	1	Q8N1G4	Q8N1G4	Leucine-rich repeat-containing protein 47	LRRC47	Homo sapiens	63.473	37.907	17	17	✓	✓	✓	✓	✓	✓	✓	✓	✓	✓	✓	✓
1024	1	Q8ND04	Q8ND04	Nonsense-mediated mRNA decay factor SMG8	SMG8	Homo sapiens	109.684	23.411	17	17	✓	✓	✓	✓	✓	✓	✓	✓	✓	✓	✓	✓
1025	1	Q8TAT6	Q8TAT6	Nuclear protein localization protein 4 homolog	NPLOC4	Homo sapiens	68.121	36.513	17	17	✓	✓	✓	✓	✓	✓	✓	✓	✓	✓	✓	✓
1026	1	Q8WVM8	Q8WVM8	Sec1 family domain-containing protein 1	SCFD1	Homo sapiens	72.381	39.72	17	17	✓	✓	✓	✓	✓	✓	✓	✓	✓	✓	✓	✓
1027	1	Q8WXG6	Q8WXG6	MAP kinase-activating death domain protein	MADD	Homo sapiens	183.305	15.361	17	17	✓	✓	✓	✓	✓	✓	✓	✓	✓	✓	✓	✓
1028	1	Q92609	Q92609	TBC1 domain family member 5	TBC1D5	Homo sapiens	89.004	29.057	17	17	✓	✓	✓	✓	✓	✓	✓	✓	✓	✓	✓	✓
1029	1	Q92625	Q92625	Ankyrin repeat and SAM domain-containing protein 1A	ANKS1A	Homo sapiens	123.11	23.28	17	17	✓	✓	✓	✓	✓	✓	✓	✓	✓	✓	✓	✓
1030	1	Q92917	Q92917	G-patch domain and KOW motifs-containing protein	GPKOW	Homo sapiens	52.231	51.261	17	17	✓	✓	✓	✓	✓	✓	✓	✓	✓	✓	✓	✓
1031	1	Q92925	Q92925	SWI/SNF-related matrix-associated actin-dependent regulator of chromatin subfamily D member 2	SMARCD2	Homo sapiens	58.921	48.023	19	17	✓	✓	✓	✓	✓	✓	✓	✓	✓	✓	✓	✓
1032	1	Q969Z0	Q969Z0	FAST kinase domain-containing protein 4	TBRG4	Homo sapiens	70.738	43.582	17	17	✓	✓	✓	✓	✓	✓	✓	✓	✓	✓	✓	✓
1033	1	Q96DI7	Q96DI7	U5 small nuclear ribonucleoprotein 40 kDa protein	SNRNP40	Homo sapiens	39.31	64.706	17	17	✓	✓	✓	✓	✓	✓	✓	✓	✓	✓	✓	✓
1034	1	Q96G03	Q96G03	Phosphopentomutase	PGM2	Homo sapiens	68.283	34.477	17	17	✓	✓	✓	✓	✓	✓	✓	✓	✓	✓	✓	✓
1035	1	Q96JB5	Q96JB5	CDK5 regulatory subunit-associated protein 3	CDK5RAP3	Homo sapiens	56.919	40.316	17	17	✓	✓	✓	✓	✓	✓	✓	✓	✓	✓	✓	✓
1036	1	Q96RQ3	Q96RQ3	Methylcrotonoyl-CoA carboxylase subunit alpha, mitochondrial	MCCC1	Homo sapiens	80.472	39.586	17	17	✓	✓	✓	✓	✓	✓	✓	✓	✓	✓	✓	✓
1037	1	Q99569	Q99569	Plakophilin-4	PKP4	Homo sapiens	131.868	20.386	18	17	✓	✓	✓	✓	✓	✓	✓	✓	✓	✓	✓	✓
1038	1	Q99873	Q99873	Protein arginine N-methyltransferase 1	PRMT1	Homo sapiens	42.462	63.342	19	17	✓	✓	✓	✓	✓	✓	✓	✓	✓	✓	✓	✓
1039	1	Q9BW92	Q9BW92	Threonine--tRNA ligase, mitochondrial	TARS2	Homo sapiens	81.039	34.68	17	17	✓	✓	✓	✓	✓	✓	✓	✓	✓	✓	✓	✓
1040	1	Q9BYT8	Q9BYT8	Neurolysin, mitochondrial	NLN	Homo sapiens	80.65	31.534	17	17	✓	✓	✓	✓	✓	✓	✓	✓	✓	✓	✓	✓
1041	1	Q9H0E9	Q9H0E9	Bromodomain-containing protein 8	BRD8	Homo sapiens	135.338	18.704	17	17	✓	✓	✓	✓	✓	✓	✓	✓	✓	✓	✓	✓
1042	1	Q9H0S4	Q9H0S4	Probable ATP-dependent RNA helicase DDX47	DDX47	Homo sapiens	50.646	46.154	17	17	✓	✓	✓	✓	✓	✓	✓	✓	✓	✓	✓	✓
1043	1	Q9H270	Q9H270	Vacuolar protein sorting-associated protein 11 homolog	VPS11	Homo sapiens	107.839	27.099	17	17	✓	✓	✓	✓	✓	✓	✓	✓	✓	✓	✓	✓
1044	1	Q9H4A3	Q9H4A3	Serine/threonine-protein kinase WNK1	WNK1	Homo sapiens	250.797	11.419	20	17	✓	✓	✓	✓	✓	✓	✓	✓	✓	✓	✓	✓
1045	1	Q9H501	Q9H501	ESF1 homolog	ESF1	Homo sapiens	98.796	23.737	17	17	✓	✓	✓	✓	✓	✓	✓	✓	✓	✓	✓	✓
1046	1	Q9HCK8	Q9HCK8	Chromodomain-helicase-DNA-binding protein 8	CHD8	Homo sapiens	290.523	12.67	22	17	✓	✓	✓	✓	✓	✓	✓	✓	✓	✓	✓	✓
1047	1	Q9NNW5	Q9NNW5	WD repeat-containing protein 6	WDR6	Homo sapiens	121.724	21.32	17	17	✓	✓	✓	✓	✓	✓	✓	✓	✓	✓	✓	✓
1048	1	Q9NQS7	Q9NQS7	Inner centromere protein	INCENP	Homo sapiens	105.43	26.797	17	17	✓	✓	✓	✓	✓	✓	✓	✓	✓	✓	✓	✓
1049	1	Q9NRG9	Q9NRG9	Aladin	AAAS	Homo sapiens	59.576	44.689	17	17	✓	✓	✓	✓	✓	✓	✓	✓	✓	✓	✓	✓
1050	1	Q9NRY5	Q9NRY5	Protein FAM114A2	FAM114A2	Homo sapiens	55.467	50.891	17	17	✓	✓	✓	✓	✓	✓	✓	✓	✓	✓	✓	✓
1051	1	Q9NV70	Q9NV70	Exocyst complex component 1	EXOC1	Homo sapiens	101.984	30.313	17	17	✓	✓	✓	✓	✓	✓	✓	✓	✓	✓	✓	✓
1052	1	Q9NVR2	Q9NVR2	Integrator complex subunit 10	INTS10	Homo sapiens	82.238	33.38	17	17	✓	✓	✓	✓	✓	✓	✓	✓	✓	✓	✓	✓
1053	1	Q9NY93	Q9NY93	Probable ATP-dependent RNA helicase DDX56	DDX56	Homo sapiens	61.588	44.79	17	17	✓	✓	✓	✓	✓	✓	✓	✓	✓	✓	✓	✓
1054	1	Q9NYL2	Q9NYL2	Mitogen-activated protein kinase kinase kinase 20	MAP3K20	Homo sapiens	91.157	29.875	17	17	✓	✓	✓	✓	✓	✓	✓	✓	✓	✓	✓	✓
1055	1	Q9NZI8	Q9NZI8	Insulin-like growth factor 2 mRNA-binding protein 1	IGF2BP1	Homo sapiens	63.482	39.861	19	17	✓	✓	✓	✓	✓	✓	✓	✓	✓	✓	✓	✓
1056	1	Q9P258	Q9P258	Protein RCC2	RCC2	Homo sapiens	56.085	51.533	17	17	✓	✓	✓	✓	✓	✓	✓	✓	✓	✓	✓	✓
1057	1	Q9UBT2	Q9UBT2	SUMO-activating enzyme subunit 2	UBA2	Homo sapiens	71.226	44.531	17	17	✓	✓	✓	✓	✓	✓	✓	✓	✓	✓	✓	✓
1058	1	Q9UBU9	Q9UBU9	Nuclear RNA export factor 1	NXF1	Homo sapiens	70.183	40.388	17	17	✓	✓	✓	✓	✓	✓	✓	✓	✓	✓	✓	✓
1059	1	Q9UBW7	Q9UBW7	Zinc finger MYM-type protein 2	ZMYM2	Homo sapiens	154.913	15.832	17	17	✓	✓	✓	✓	✓	✓	✓	✓	✓	✓	✓	✓
1060	1	Q9UFC0	Q9UFC0	Leucine-rich repeat and WD repeat-containing protein 1	LRWD1	Homo sapiens	70.861	38.64	17	17	✓	✓	✓	✓	✓	✓	✓	✓	✓	✓	✓	✓
1061	1	Q9UNM6	Q9UNM6	26S proteasome non-ATPase regulatory subunit 13	PSMD13	Homo sapiens	42.944	54.787	17	17	✓	✓	✓	✓	✓	✓	✓	✓	✓	✓	✓	✓
1062	1	Q9UNN5	Q9UNN5	FAS-associated factor 1	FAF1	Homo sapiens	73.957	32.462	17	17	✓	✓	✓	✓	✓	✓	✓	✓	✓	✓	✓	✓
1063	1	Q9UP83	Q9UP83	Conserved oligomeric Golgi complex subunit 5	COG5	Homo sapiens	92.743	28.01	17	17	✓	✓	✓	✓	✓	✓	✓	✓	✓	✓	✓	✓
1064	1	Q9Y295	Q9Y295	Developmentally-regulated GTP-binding protein 1	DRG1	Homo sapiens	40.543	62.125	17	17	✓	✓	✓	✓	✓	✓	✓	✓	✓	✓	✓	✓
1065	1	Q9Y3I0	Q9Y3I0	RNA-splicing ligase RtcB homolog	RTCB	Homo sapiens	55.209	50.099	17	17	✓	✓	✓	✓	✓	✓	✓	✓	✓	✓	✓	✓
1066	1	Q9Y3P9	Q9Y3P9	Rab GTPase-activating protein 1	RABGAP1	Homo sapiens	121.737	19.551	17	17	✓	✓	✓	✓	✓	✓	✓	✓	✓	✓	✓	✓
1067	1	Q9Y5J1	Q9Y5J1	U3 small nucleolar RNA-associated protein 18 homolog	UTP18	Homo sapiens	62.006	44.065	17	17	✓	✓	✓	✓	✓	✓	✓	✓	✓	✓	✓	✓
1068	1	Q9Y606	Q9Y606	Pseudouridylate synthase 1 homolog	PUS1	Homo sapiens	47.471	43.326	17	17	✓	✓	✓	✓	✓	✓	✓	✓	✓	✓	✓	✓
1069	1	Q9Y6Y8	Q9Y6Y8	SEC23-interacting protein	SEC23IP	Homo sapiens	111.077	23.9	17	17	✓	✓	✓	✓	✓	✓	✓	✓	✓	✓	✓	✓
1070	1	O60343	O60343	TBC1 domain family member 4	TBC1D4	Homo sapiens	146.567	17.103	16	16	✓	✓	✓	✓	✓	✓	✓	✓	✓	✓	✓	✓
1071	1	O60518	O60518	Ran-binding protein 6	RANBP6	Homo sapiens	124.714	23.258	16	16	✓	✓	✓	✓	✓	✓	✓	✓	✓	✓	✓	✓
1072	1	O60645	O60645	Exocyst complex component 3	EXOC3	Homo sapiens	85.567	27.248	16	16	✓	✓	✓	✓	✓	✓	✓	✓	✓	✓	✓	✓
1073	1	O60678	O60678	Protein arginine N-methyltransferase 3	PRMT3	Homo sapiens	59.903	40.49	16	16	✓	✓	✓	✓	✓	✓	✓	✓	✓	✓	✓	✓
1074	1	O75330	O75330	Hyaluronan mediated motility receptor	HMMR	Homo sapiens	84.101	26.934	16	16	✓	✓	✓	✓	✓	✓	✓	✓	✓	✓	✓	✓
1075	1	O75410	O75410	Transforming acidic coiled-coil-containing protein 1	TACC1	Homo sapiens	87.795	28.571	17	16	✓	✓	✓	✓	✓	✓	✓	✓	✓	✓	✓	✓
1076	1	O75530	O75530	Polycomb protein EED	EED	Homo sapiens	50.197	43.311	16	16	✓	✓	✓	✓	✓	✓	✓	✓	✓	✓	✓	✓
1077	1	O75746	O75746	Electrogenic aspartate/glutamate antiporter SLC25A12, mitochondrial	SLC25A12	Homo sapiens	74.762	37.168	16	16	✓	✓	✓	✓	✓	✓	✓	✓	✓	✓	✓	✓
1078	1	O75874	O75874	Isocitrate dehydrogenase [NADP] cytoplasmic	IDH1	Homo sapiens	46.659	52.415	16	16	✓	✓	✓	✓	✓	✓	✓	✓	✓	✓	✓	✓
1079	1	O94966	O94966	Ubiquitin carboxyl-terminal hydrolase 19	USP19	Homo sapiens	145.65	20.182	16	16	✓	✓	✓	✓	✓	✓	✓	✓	✓	✓	✓	✓
1080	1	O95352	O95352	Ubiquitin-like modifier-activating enzyme ATG7	ATG7	Homo sapiens	77.96	28.023	16	16	✓	✓	✓	✓	✓	✓	✓	✓	✓	✓	✓	✓
1081	1	P00558	P00558	Phosphoglycerate kinase 1	PGK1	Homo sapiens	44.616	63.07	18	16	✓	✓	✓	✓	✓	✓	✓	✓	✓	✓	✓	✓
1082	1	P04075	P04075	Fructose-bisphosphate aldolase A	ALDOA	Homo sapiens	39.418	73.077	18	16	✓	✓	✓	✓	✓	✓	✓	✓	✓	✓	✓	✓
1083	1	P05166	P05166	Propionyl-CoA carboxylase beta chain, mitochondrial	PCCB	Homo sapiens	58.215	40.816	16	16	✓	✓	✓	✓	✓	✓	✓	✓	✓	✓	✓	✓
1084	1	P06400	P06400	Retinoblastoma-associated protein	RB1	Homo sapiens	106.162	21.983	16	16	✓	✓	✓	✓	✓	✓	✓	✓	✓	✓	✓	✓
1085	1	P06744	P06744	Glucose-6-phosphate isomerase	GPI	Homo sapiens	63.147	46.774	16	16	✓	✓	✓	✓	✓	✓	✓	✓	✓	✓	✓	✓
1086	1	P08240	P08240	Signal recognition particle receptor subunit alpha	SRPRA	Homo sapiens	69.812	34.326	16	16	✓	✓	✓	✓	✓	✓	✓	✓	✓	✓	✓	✓
1087	1	P11532	P11532	Dystrophin	DMD	Homo sapiens	426.757	5.753	16	16	✓	✓	✓	✓	✓	✓	✓	✓	✓	✓	✓	✓
1088	1	P12277	P12277	Creatine kinase B-type	CKB	Homo sapiens	42.646	61.942	16	16	✓	✓	✓	✓	✓	✓	✓	✓	✓	✓	✓	✓
1089	1	P13489	P13489	Ribonuclease inhibitor	RNH1	Homo sapiens	49.976	54.013	16	16	✓	✓	✓	✓	✓	✓	✓	✓	✓	✓	✓	✓
1090	1	P18031	P18031	Tyrosine-protein phosphatase non-receptor type 1	PTPN1	Homo sapiens	49.968	46.667	16	16	✓	✓	✓	✓	✓	✓	✓	✓	✓	✓	✓	✓
1091	1	P22059	P22059	Oxysterol-binding protein 1	OSBP	Homo sapiens	89.422	29.74	18	16	✓	✓	✓	✓	✓	✓	✓	✓	✓	✓	✓	✓
1092	1	P22570	P22570	NADPH:adrenodoxin oxidoreductase, mitochondrial	FDXR	Homo sapiens	53.836	45.825	16	16	✓	✓	✓	✓	✓	✓	✓	✓	✓	✓	✓	✓
1093	1	P22626	P22626	Heterogeneous nuclear ribonucleoproteins A2/B1	HNRNPA2B1	Homo sapiens	37.428	56.941	16	16	✓	✓	✓	✓	✓	✓	✓	✓	✓	✓	✓	✓
1094	1	P23246	P23246	Splicing factor, proline- and glutamine-rich	SFPQ	Homo sapiens	76.151	28.713	16	16	✓	✓	✓	✓	✓	✓	✓	✓	✓	✓	✓	✓
1095	1	P23786	P23786	Carnitine O-palmitoyltransferase 2, mitochondrial	CPT2	Homo sapiens	73.779	34.347	16	16	✓	✓	✓	✓	✓	✓	✓	✓	✓	✓	✓	✓
1096	1	P26038	P26038	Moesin	MSN	Homo sapiens	67.82	40.208	23	16	✓	✓	✓	✓	✓	✓	✓	✓	✓	✓	✓	✓
1097	1	P26641	P26641	Elongation factor 1-gamma	EEF1G	Homo sapiens	50.12	53.547	16	16	✓	✓	✓	✓	✓	✓	✓	✓	✓	✓	✓	✓
1098	1	P29590	P29590	Protein PML	PML	Homo sapiens	97.551	24.603	16	16	✓	✓	✓	✓	✓	✓	✓	✓	✓	✓	✓	✓
1099	1	P30153	P30153	Serine/threonine-protein phosphatase 2A 65 kDa regulatory subunit A alpha isoform	PPP2R1A	Homo sapiens	65.31	54.669	22	16	✓	✓	✓	✓	✓	✓	✓	✓	✓	✓	✓	✓
1100	1	P33121	P33121	Long-chain-fatty-acid--CoA ligase 1	ACSL1	Homo sapiens	77.945	33.524	17	16	✓	✓	✓	✓	✓	✓	✓	✓	✓	✓	✓	✓
1101	1	P35250	P35250	Replication factor C subunit 2	RFC2	Homo sapiens	39.156	62.994	16	16	✓	✓	✓	✓	✓	✓	✓	✓	✓	✓	✓	✓
1102	1	P36551	P36551	Oxygen-dependent coproporphyrinogen-III oxidase, mitochondrial	CPOX	Homo sapiens	50.153	48.238	16	16	✓	✓	✓	✓	✓	✓	✓	✓	✓	✓	✓	✓
1103	1	P42338	P42338	Phosphatidylinositol 4,5-bisphosphate 3-kinase catalytic subunit beta isoform	PIK3CB	Homo sapiens	122.764	21.682	16	16	✓	✓	✓	✓	✓	✓	✓	✓	✓	✓	✓	✓
1104	1	P49591	P49591	Serine--tRNA ligase, cytoplasmic	SARS1	Homo sapiens	58.778	38.911	16	16	✓	✓	✓	✓	✓	✓	✓	✓	✓	✓	✓	✓
1105	1	P49643	P49643	DNA primase large subunit	PRIM2	Homo sapiens	58.807	44.204	16	16	✓	✓	✓	✓	✓	✓	✓	✓	✓	✓	✓	✓
1106	1	P49959	P49959	Double-strand break repair protein MRE11	MRE11	Homo sapiens	80.594	29.096	16	16	✓	✓	✓	✓	✓	✓	✓	✓	✓	✓	✓	✓
1107	1	P50454	P50454	Serpin H1	SERPINH1	Homo sapiens	46.441	46.411	16	16	✓	✓	✓	✓	✓	✓	✓	✓	✓	✓	✓	✓
1108	1	P51003	P51003	Poly(A) polymerase alpha	PAPOLA	Homo sapiens	82.843	42.953	24	16	✓	✓	✓	✓	✓	✓	✓	✓	✓	✓	✓	✓
1109	1	P51812	P51812	Ribosomal protein S6 kinase alpha-3	RPS6KA3	Homo sapiens	83.737	45.405	24	16	✓	✓	✓	✓	✓	✓	✓	✓	✓	✓	✓	✓
1110	1	P52630	P52630	Signal transducer and activator of transcription 2	STAT2	Homo sapiens	97.918	24.089	16	16	✓	✓	✓	✓	✓	✓	✓	✓	✓	✓	✓	✓
1111	1	P61978	P61978	Heterogeneous nuclear ribonucleoprotein K	HNRNPK	Homo sapiens	50.979	42.549	16	16	✓	✓	✓	✓	✓	✓	✓	✓	✓	✓	✓	✓
1112	1	P98171	P98171	Rho GTPase-activating protein 4	ARHGAP4	Homo sapiens	105.025	25.793	16	16	✓	✓	✓	✓	✓	✓	✓	✓	✓	✓	✓	✓
1113	1	Q00839	Q00839	Heterogeneous nuclear ribonucleoprotein U	HNRNPU	Homo sapiens	90.588	29.455	16	16	✓	✓	✓	✓	✓	✓	✓	✓	✓	✓	✓	✓
1114	1	Q01804	Q01804	OTU domain-containing protein 4	OTUD4	Homo sapiens	124.046	22.352	16	16	✓	✓	✓	✓	✓	✓	✓	✓	✓	✓	✓	✓
1115	1	Q02241	Q02241	Kinesin-like protein KIF23	KIF23	Homo sapiens	110.06	26.146	16	16	✓	✓	✓	✓	✓	✓	✓	✓	✓	✓	✓	✓
1116	1	Q07866	Q07866	Kinesin light chain 1	KLC1	Homo sapiens	65.31	49.215	24	16	✓	✓	✓	✓	✓	✓	✓	✓	✓	✓	✓	✓
1117	1	Q08752	Q08752	Peptidyl-prolyl cis-trans isomerase D	PPID	Homo sapiens	40.761	54.865	16	16	✓	✓	✓	✓	✓	✓	✓	✓	✓	✓	✓	✓
1118	1	Q08945	Q08945	FACT complex subunit SSRP1	SSRP1	Homo sapiens	81.075	30.889	16	16	✓	✓	✓	✓	✓	✓	✓	✓	✓	✓	✓	✓
1119	1	Q12872	Q12872	Splicing factor, suppressor of white-apricot homolog	SFSWAP	Homo sapiens	104.822	21.241	16	16	✓	✓	✓	✓	✓	✓	✓	✓	✓	✓	✓	✓
1120	1	Q13111	Q13111	Chromatin assembly factor 1 subunit A	CHAF1A	Homo sapiens	106.911	23.536	16	16	✓	✓	✓	✓	✓	✓	✓	✓	✓	✓	✓	✓
1121	1	Q13136	Q13136	Liprin-alpha-1	PPFIA1	Homo sapiens	135.779	24.709	21	16	✓	✓	✓	✓	✓	✓	✓	✓	✓	✓	✓	✓
1122	1	Q13347	Q13347	Eukaryotic translation initiation factor 3 subunit I	EIF3I	Homo sapiens	36.503	72.308	16	16	✓	✓	✓	✓	✓	✓	✓	✓	✓	✓	✓	✓
1123	1	Q13546	Q13546	Receptor-interacting serine/threonine-protein kinase 1	RIPK1	Homo sapiens	75.933	35.022	16	16	✓	✓	✓	✓	✓	✓	✓	✓	✓	✓	✓	✓
1124	1	Q13596	Q13596	Sorting nexin-1	SNX1	Homo sapiens	59.069	40.805	18	16	✓	✓	✓	✓	✓	✓	✓	✓	✓	✓	✓	✓
1125	1	Q15057	Q15057	Arf-GAP with coiled-coil, ANK repeat and PH domain-containing protein 2	ACAP2	Homo sapiens	88.03	31.105	17	16	✓	✓	✓	✓	✓	✓	✓	✓	✓	✓	✓	✓
1126	1	Q15397	Q15397	Pumilio homolog 3	PUM3	Homo sapiens	73.585	37.809	16	16	✓	✓	✓	✓	✓	✓	✓	✓	✓	✓	✓	✓
1127	1	Q15654	Q15654	Thyroid receptor-interacting protein 6	TRIP6	Homo sapiens	50.286	54.202	16	16	✓	✓	✓	✓	✓	✓	✓	✓	✓	✓	✓	✓
1128	1	Q15750	Q15750	TGF-beta-activated kinase 1 and MAP3K7-binding protein 1	TAB1	Homo sapiens	54.645	49.206	16	16	✓	✓	✓	✓	✓	✓	✓	✓	✓	✓	✓	✓
1129	1	Q16181	Q16181	Septin-7	SEPTIN7	Homo sapiens	50.682	48.513	17	16	✓	✓	✓	✓	✓	✓	✓	✓	✓	✓	✓	✓
1130	1	Q53R41	Q53R41	FAST kinase domain-containing protein 1, mitochondrial	FASTKD1	Homo sapiens	97.412	27.509	16	16	✓	✓	✓	✓	✓	✓	✓	✓	✓	✓	✓	✓
1131	1	Q5JTV8	Q5JTV8	Torsin-1A-interacting protein 1	TOR1AIP1	Homo sapiens	66.246	43.053	17	16	✓	✓	✓	✓	✓	✓	✓	✓	✓	✓	✓	✓
1132	1	Q5T3J3	Q5T3J3	Ligand-dependent nuclear receptor-interacting factor 1	LRIF1	Homo sapiens	84.568	30.819	16	16	✓	✓	✓	✓	✓	✓	✓	✓	✓	✓	✓	✓
1133	1	Q5TA45	Q5TA45	Integrator complex subunit 11	INTS11	Homo sapiens	67.665	36.833	16	16	✓	✓	✓	✓	✓	✓	✓	✓	✓	✓	✓	✓
1134	1	Q5TGY3	Q5TGY3	Transcription factor Gibbin	AHDC1	Homo sapiens	168.352	13.662	16	16	✓	✓	✓	✓	✓	✓	✓	✓	✓	✓	✓	✓
1135	1	Q66K74	Q66K74	Microtubule-associated protein 1S	MAP1S	Homo sapiens	112.213	22.852	16	16	✓	✓	✓	✓	✓	✓	✓	✓	✓	✓	✓	✓
1136	1	Q6PJI9	Q6PJI9	GATOR complex protein WDR59	WDR59	Homo sapiens	109.795	23.819	16	16	✓	✓	✓	✓	✓	✓	✓	✓	✓	✓	✓	✓
1137	1	Q7L2H7	Q7L2H7	Eukaryotic translation initiation factor 3 subunit M	EIF3M	Homo sapiens	42.502	67.112	16	16	✓	✓	✓	✓	✓	✓	✓	✓	✓	✓	✓	✓
1138	1	Q7Z392	Q7Z392	Trafficking protein particle complex subunit 11	TRAPPC11	Homo sapiens	128.883	20.3	16	16	✓	✓	✓	✓	✓	✓	✓	✓	✓	✓	✓	✓
1139	1	Q7Z569	Q7Z569	BRCA1-associated protein	BRAP	Homo sapiens	67.304	34.797	16	16	✓	✓	✓	✓	✓	✓	✓	✓	✓	✓	✓	✓
1140	1	Q86TI2	Q86TI2	Dipeptidyl peptidase 9	DPP9	Homo sapiens	98.264	27.694	16	16	✓	✓	✓	✓	✓	✓	✓	✓	✓	✓	✓	✓
1141	1	Q86W42	Q86W42	THO complex subunit 6 homolog	THOC6	Homo sapiens	37.534	65.982	16	16	✓	✓	✓	✓	✓	✓	✓	✓	✓	✓	✓	✓
1142	1	Q8IX90	Q8IX90	Spindle and kinetochore-associated protein 3	SKA3	Homo sapiens	46.359	51.699	16	16	✓	✓	✓	✓	✓	✓	✓	✓	✓	✓	✓	✓
1143	1	Q8NBS9	Q8NBS9	Thioredoxin domain-containing protein 5	TXNDC5	Homo sapiens	47.628	51.389	16	16	✓	✓	✓	✓	✓	✓	✓	✓	✓	✓	✓	✓
1144	1	Q8NC51	Q8NC51	Plasminogen activator inhibitor 1 RNA-binding protein	SERBP1	Homo sapiens	44.967	43.627	16	16	✓	✓	✓	✓	✓	✓	✓	✓	✓	✓	✓	✓
1145	1	Q8TBA6	Q8TBA6	Golgin subfamily A member 5	GOLGA5	Homo sapiens	83.025	27.633	16	16	✓	✓	✓	✓	✓	✓	✓	✓	✓	✓	✓	✓
1146	1	Q8TD19	Q8TD19	Serine/threonine-protein kinase Nek9	NEK9	Homo sapiens	107.169	22.37	16	16	✓	✓	✓	✓	✓	✓	✓	✓	✓	✓	✓	✓
1147	1	Q8TEK3	Q8TEK3	Histone-lysine N-methyltransferase, H3 lysine-79 specific	DOT1L	Homo sapiens	164.858	15.29	16	16	✓	✓	✓	✓	✓	✓	✓	✓	✓	✓	✓	✓
1148	1	Q8WTT2	Q8WTT2	Nucleolar complex protein 3 homolog	NOC3L	Homo sapiens	92.547	27.625	16	16	✓	✓	✓	✓	✓	✓	✓	✓	✓	✓	✓	✓
1149	1	Q8WU76	Q8WU76	Sec1 family domain-containing protein 2	SCFD2	Homo sapiens	75.127	36.111	16	16	✓	✓	✓	✓	✓	✓	✓	✓	✓	✓	✓	✓
1150	1	Q8WUA2	Q8WUA2	Peptidyl-prolyl cis-trans isomerase-like 4	PPIL4	Homo sapiens	57.225	41.87	16	16	✓	✓	✓	✓	✓	✓	✓	✓	✓	✓	✓	✓
1151	1	Q8WVB6	Q8WVB6	Chromosome transmission fidelity protein 18 homolog	CHTF18	Homo sapiens	107.383	22.872	16	16	✓	✓	✓	✓	✓	✓	✓	✓	✓	✓	✓	✓
1152	1	Q8WWY3	Q8WWY3	U4/U6 small nuclear ribonucleoprotein Prp31	PRPF31	Homo sapiens	55.456	48.898	16	16	✓	✓	✓	✓	✓	✓	✓	✓	✓	✓	✓	✓
1153	1	Q93050	Q93050	V-type proton ATPase 116 kDa subunit a 1	ATP6V0A1	Homo sapiens	96.415	25.926	16	16	✓	✓	✓	✓	✓	✓	✓	✓	✓	✓	✓	✓
1154	1	Q96HC4	Q96HC4	PDZ and LIM domain protein 5	PDLIM5	Homo sapiens	63.946	37.584	16	16	✓	✓	✓	✓	✓	✓	✓	✓	✓	✓	✓	✓
1155	1	Q96S55	Q96S55	ATPase WRNIP1	WRNIP1	Homo sapiens	72.136	31.278	16	16	✓	✓	✓	✓	✓	✓	✓	✓	✓	✓	✓	✓
1156	1	Q96S59	Q96S59	Ran-binding protein 9	RANBP9	Homo sapiens	77.848	38.409	18	16	✓	✓	✓	✓	✓	✓	✓	✓	✓	✓	✓	✓
1157	1	Q99541	Q99541	Perilipin-2	PLIN2	Homo sapiens	48.076	55.835	16	16	✓	✓	✓	✓	✓	✓	✓	✓	✓	✓	✓	✓
1158	1	Q99567	Q99567	Nuclear pore complex protein Nup88	NUP88	Homo sapiens	83.54	28.475	16	16	✓	✓	✓	✓	✓	✓	✓	✓	✓	✓	✓	✓
1159	1	Q9BT78	Q9BT78	COP9 signalosome complex subunit 4	COPS4	Homo sapiens	46.271	55.911	16	16	✓	✓	✓	✓	✓	✓	✓	✓	✓	✓	✓	✓
1160	1	Q9BUI4	Q9BUI4	DNA-directed RNA polymerase III subunit RPC3	POLR3C	Homo sapiens	60.612	41.948	16	16	✓	✓	✓	✓	✓	✓	✓	✓	✓	✓	✓	✓
1161	1	Q9BV73	Q9BV73	Centrosome-associated protein CEP250	CEP250	Homo sapiens	281.141	8.395	16	16	✓	✓	✓	✓	✓	✓	✓	✓	✓	✓	✓	✓
1162	1	Q9BVI4	Q9BVI4	Nucleolar complex protein 4 homolog	NOC4L	Homo sapiens	58.47	42.054	16	16	✓	✓	✓	✓	✓	✓	✓	✓	✓	✓	✓	✓
1163	1	Q9BVS4	Q9BVS4	Serine/threonine-protein kinase RIO2	RIOK2	Homo sapiens	63.285	34.964	16	16	✓	✓	✓	✓	✓	✓	✓	✓	✓	✓	✓	✓
1164	1	Q9BZZ5	Q9BZZ5	Apoptosis inhibitor 5	API5	Homo sapiens	59.005	40.458	16	16	✓	✓	✓	✓	✓	✓	✓	✓	✓	✓	✓	✓
1165	1	Q9H089	Q9H089	Large subunit GTPase 1 homolog	LSG1	Homo sapiens	75.225	31.003	16	16	✓	✓	✓	✓	✓	✓	✓	✓	✓	✓	✓	✓
1166	1	Q9H0H0	Q9H0H0	Integrator complex subunit 2	INTS2	Homo sapiens	134.326	20.017	16	16	✓	✓	✓	✓	✓	✓	✓	✓	✓	✓	✓	✓
1167	1	Q9NPI1	Q9NPI1	Bromodomain-containing protein 7	BRD7	Homo sapiens	74.138	37.942	16	16	✓	✓	✓	✓	✓	✓	✓	✓	✓	✓	✓	✓
1168	1	Q9NPQ8	Q9NPQ8	Synembryn-A	RIC8A	Homo sapiens	59.708	41.055	17	16	✓	✓	✓	✓	✓	✓	✓	✓	✓	✓	✓	✓
1169	1	Q9NRF8	Q9NRF8	CTP synthase 2	CTPS2	Homo sapiens	65.679	39.932	16	16	✓	✓	✓	✓	✓	✓	✓	✓	✓	✓	✓	✓
1170	1	Q9NVC6	Q9NVC6	Mediator of RNA polymerase II transcription subunit 17	MED17	Homo sapiens	72.889	34.409	16	16	✓	✓	✓	✓	✓	✓	✓	✓	✓	✓	✓	✓
1171	1	Q9NVE7	Q9NVE7	4'-phosphopantetheine phosphatase	PANK4	Homo sapiens	85.992	27.814	16	16	✓	✓	✓	✓	✓	✓	✓	✓	✓	✓	✓	✓
1172	1	Q9NVN8	Q9NVN8	Guanine nucleotide-binding protein-like 3-like protein	GNL3L	Homo sapiens	65.574	36.598	16	16	✓	✓	✓	✓	✓	✓	✓	✓	✓	✓	✓	✓
1173	1	Q9NVU0	Q9NVU0	DNA-directed RNA polymerase III subunit RPC5	POLR3E	Homo sapiens	79.9	33.333	16	16	✓	✓	✓	✓	✓	✓	✓	✓	✓	✓	✓	✓
1174	1	Q9NXH9	Q9NXH9	tRNA (guanine(26)-N(2))-dimethyltransferase	TRMT1	Homo sapiens	72.233	32.018	16	16	✓	✓	✓	✓	✓	✓	✓	✓	✓	✓	✓	✓
1175	1	Q9UBL3	Q9UBL3	Set1/Ash2 histone methyltransferase complex subunit ASH2	ASH2L	Homo sapiens	68.723	32.325	16	16	✓	✓	✓	✓	✓	✓	✓	✓	✓	✓	✓	✓
1176	1	Q9UPQ9	Q9UPQ9	Trinucleotide repeat-containing gene 6B protein	TNRC6B	Homo sapiens	194.004	12.493	16	16	✓	✓	✓	✓	✓	✓	✓	✓	✓	✓	✓	✓
1177	1	Q9UPW6	Q9UPW6	DNA-binding protein SATB2	SATB2	Homo sapiens	82.557	38.472	19	16	✓	✓	✓	✓	✓	✓	✓	✓	✓	✓	✓	✓
1178	1	Q9Y223	Q9Y223	Bifunctional UDP-N-acetylglucosamine 2-epimerase/N-acetylmannosamine kinase	GNE	Homo sapiens	79.275	28.947	16	16	✓	✓	✓	✓	✓	✓	✓	✓	✓	✓	✓	✓
1179	1	Q9Y2W2	Q9Y2W2	WW domain-binding protein 11	WBP11	Homo sapiens	69.997	28.549	16	16	✓	✓	✓	✓	✓	✓	✓	✓	✓	✓	✓	✓
1180	1	Q9Y6G9	Q9Y6G9	Cytoplasmic dynein 1 light intermediate chain 1	DYNC1LI1	Homo sapiens	56.579	49.14	18	16	✓	✓	✓	✓	✓	✓	✓	✓	✓	✓	✓	✓
1181	1	Q9Y6M1	Q9Y6M1	Insulin-like growth factor 2 mRNA-binding protein 2	IGF2BP2	Homo sapiens	66.124	33.389	16	16	✓	✓	✓	✓	✓	✓	✓	✓	✓	✓	✓	✓
1182	1	Q9Y6Q9	Q9Y6Q9	Nuclear receptor coactivator 3	NCOA3	Homo sapiens	155.295	16.081	16	16	✓	✓	✓	✓	✓	✓	✓	✓	✓	✓	✓	✓
1183	1	O00255	O00255	Menin	MEN1	Homo sapiens	68.024	41.301	15	15	✓	✓	✓	✓	✓	✓	✓	✓	✓	✓	✓	✓
1184	1	O14787	O14787	Transportin-2	TNPO2	Homo sapiens	101.39	30.323	15	15	✓	✓	✓	✓	✓	✓	✓	✓	✓	✓	✓	✓
1185	1	O15014	O15014	Zinc finger protein 609	ZNF609	Homo sapiens	151.193	14.245	15	15	✓	✓	✓	✓	✓	✓	✓	✓	✓	✓	✓	✓
1186	1	O15439	O15439	ATP-binding cassette sub-family C member 4	ABCC4	Homo sapiens	149.528	15.245	15	15	✓	✓	✓	✓	✓	✓	✓	✓	✓	✓	✓	✓
1187	1	O43175	O43175	D-3-phosphoglycerate dehydrogenase	PHGDH	Homo sapiens	56.652	40.338	15	15	✓	✓	✓	✓	✓	✓	✓	✓	✓	✓	✓	✓
1188	1	O43182	O43182	Rho GTPase-activating protein 6	ARHGAP6	Homo sapiens	105.948	21.355	15	15	✓	✓	✓	✓	✓	✓	✓	✓	✓	✓	✓	✓
1189	1	O43747	O43747	AP-1 complex subunit gamma-1	AP1G1	Homo sapiens	91.353	23.844	15	15	✓	✓	✓	✓	✓	✓	✓	✓	✓	✓	✓	✓
1190	1	O43776	O43776	Asparagine--tRNA ligase, cytoplasmic	NARS1	Homo sapiens	62.943	40.328	15	15	✓	✓	✓	✓	✓	✓	✓	✓	✓	✓	✓	✓
1191	1	O43929	O43929	Origin recognition complex subunit 4	ORC4	Homo sapiens	50.38	46.789	15	15	✓	✓	✓	✓	✓	✓	✓	✓	✓	✓	✓	✓
1192	1	O75147	O75147	Obscurin-like protein 1	OBSL1	Homo sapiens	206.946	11.551	15	15	✓	✓	✓	✓	✓	✓	✓	✓	✓	✓	✓	✓
1193	1	O75152	O75152	Zinc finger CCCH domain-containing protein 11A	ZC3H11A	Homo sapiens	89.131	37.531	22	15	✓	✓	✓	✓	✓	✓	✓	✓	✓	✓	✓	✓
1194	1	O75155	O75155	Cullin-associated NEDD8-dissociated protein 2	CAND2	Homo sapiens	135.259	18.123	15	15	✓	✓	✓	✓	✓	✓	✓	✓	✓	✓	✓	✓
1195	1	O75312	O75312	Zinc finger protein ZPR1	ZPR1	Homo sapiens	50.924	47.277	15	15	✓	✓	✓	✓	✓	✓	✓	✓	✓	✓	✓	✓
1196	1	O75976	O75976	Carboxypeptidase D	CPD	Homo sapiens	152.935	15.435	15	15	✓	✓	✓	✓	✓	✓	✓	✓	✓	✓	✓	✓
1197	1	O94986	O94986	Centrosomal protein of 152 kDa	CEP152	Homo sapiens	195.628	9.825	15	15	✓	✓	✓	✓	✓	✓	✓	✓	✓	✓	✓	✓
1198	1	O95831	O95831	Apoptosis-inducing factor 1, mitochondrial	AIFM1	Homo sapiens	66.9	36.052	15	15	✓	✓	✓	✓	✓	✓	✓	✓	✓	✓	✓	✓
1199	1	O95861	O95861	3'(2'),5'-bisphosphate nucleotidase 1	BPNT1	Homo sapiens	33.392	67.208	15	15	✓	✓	✓	✓	✓	✓	✓	✓	✓	✓	✓	✓
1200	1	P00338	P00338	L-lactate dehydrogenase A chain	LDHA	Homo sapiens	36.688	57.229	16	15	✓	✓	✓	✓	✓	✓	✓	✓	✓	✓	✓	✓
1201	1	P00390	P00390	Glutathione reductase, mitochondrial	GSR	Homo sapiens	56.257	52.49	15	15	✓	✓	✓	✓	✓	✓	✓	✓	✓	✓	✓	✓
1202	1	P00505	P00505	Aspartate aminotransferase, mitochondrial	GOT2	Homo sapiens	47.519	53.256	15	15	✓	✓	✓	✓	✓	✓	✓	✓	✓	✓	✓	✓
1203	1	P05165	P05165	Propionyl-CoA carboxylase alpha chain, mitochondrial	PCCA	Homo sapiens	80.06	27.747	15	15	✓	✓	✓	✓	✓	✓	✓	✓	✓	✓	✓	✓
1204	1	P07602	P07602	Prosaposin	PSAP	Homo sapiens	58.113	39.885	15	15	✓	✓	✓	✓	✓	✓	✓	✓	✓	✓	✓	✓
1205	1	P07900	P07900	Heat shock protein HSP 90-alpha	HSP90AA1	Homo sapiens	84.662	47.814	20	15	✓	✓	✓	✓	✓	✓	✓	✓	✓	✓	✓	✓
1206	1	P07948	P07948	Tyrosine-protein kinase Lyn	LYN	Homo sapiens	58.575	41.211	16	15	✓	✓	✓	✓	✓	✓	✓	✓	✓	✓	✓	✓
1207	1	P09972	P09972	Fructose-bisphosphate aldolase C	ALDOC	Homo sapiens	39.458	55.22	15	15	✓	✓	✓	✓	✓	✓	✓	✓	✓	✓	✓	✓
1208	1	P11142	P11142	Heat shock cognate 71 kDa protein	HSPA8	Homo sapiens	70.899	47.678	20	15	✓	✓	✓	✓	✓	✓	✓	✓	✓	✓	✓	✓
1209	1	P11172	P11172	Uridine 5'-monophosphate synthase	UMPS	Homo sapiens	52.22	43.958	15	15	✓	✓	✓	✓	✓	✓	✓	✓	✓	✓	✓	✓
1210	1	P11387	P11387	DNA topoisomerase 1	TOP1	Homo sapiens	90.726	28.235	18	15	✓	✓	✓	✓	✓	✓	✓	✓	✓	✓	✓	✓
1211	1	P13798	P13798	Acylamino-acid-releasing enzyme	APEH	Homo sapiens	81.229	31.967	15	15	✓	✓	✓	✓	✓	✓	✓	✓	✓	✓	✓	✓
1212	1	P16615	P16615	Sarcoplasmic/endoplasmic reticulum calcium ATPase 2	ATP2A2	Homo sapiens	114.757	30.23	24	15	✓	✓	✓	✓	✓	✓	✓	✓	✓	✓	✓	✓
1213	1	P17174	P17174	Aspartate aminotransferase, cytoplasmic	GOT1	Homo sapiens	46.247	56.174	15	15	✓	✓	✓	✓	✓	✓	✓	✓	✓	✓	✓	✓
1214	1	P17655	P17655	Calpain-2 catalytic subunit	CAPN2	Homo sapiens	79.996	32.857	15	15	✓	✓	✓	✓	✓	✓	✓	✓	✓	✓	✓	✓
1215	1	P19784	P19784	Casein kinase II subunit alpha'	CSNK2A2	Homo sapiens	41.213	55.714	15	15	✓	✓	✓	✓	✓	✓	✓	✓	✓	✓	✓	✓
1216	1	P22234	P22234	Bifunctional phosphoribosylaminoimidazole carboxylase/phosphoribosylaminoimidazole succinocarboxamide synthetase	PAICS	Homo sapiens	47.077	52.235	15	15	✓	✓	✓	✓	✓	✓	✓	✓	✓	✓	✓	✓
1217	1	P22307	P22307	Sterol carrier protein 2	SCP2	Homo sapiens	58.995	38.94	15	15	✓	✓	✓	✓	✓	✓	✓	✓	✓	✓	✓	✓
1218	1	P23368	P23368	NAD-dependent malic enzyme, mitochondrial	ME2	Homo sapiens	65.442	32.877	15	15	✓	✓	✓	✓	✓	✓	✓	✓	✓	✓	✓	✓
1219	1	P23381	P23381	Tryptophan--tRNA ligase, cytoplasmic	WARS1	Homo sapiens	53.168	48.195	15	15	✓	✓	✓	✓	✓	✓	✓	✓	✓	✓	✓	✓
1220	1	P27797	P27797	Calreticulin	CALR	Homo sapiens	48.141	58.753	15	15	✓	✓	✓	✓	✓	✓	✓	✓	✓	✓	✓	✓
1221	1	P27824	P27824	Calnexin	CANX	Homo sapiens	67.57	29.561	15	15	✓	✓	✓	✓	✓	✓	✓	✓	✓	✓	✓	✓
1222	1	P28288	P28288	ATP-binding cassette sub-family D member 3	ABCD3	Homo sapiens	75.478	31.259	15	15	✓	✓	✓	✓	✓	✓	✓	✓	✓	✓	✓	✓
1223	1	P28290	P28290	Protein ITPRID2	ITPRID2	Homo sapiens	138.387	14.615	15	15	✓	✓	✓	✓	✓	✓	✓	✓	✓	✓	✓	✓
1224	1	P29401	P29401	Transketolase	TKT	Homo sapiens	67.878	40.931	15	15	✓	✓	✓	✓	✓	✓	✓	✓	✓	✓	✓	✓
1225	1	P30154	P30154	Serine/threonine-protein phosphatase 2A 65 kDa regulatory subunit A beta isoform	PPP2R1B	Homo sapiens	66.213	50.749	15	15	✓	✓	✓	✓	✓	✓	✓	✓	✓	✓	✓	✓
1226	1	P30260	P30260	Cell division cycle protein 27 homolog	CDC27	Homo sapiens	91.87	26.82	15	15	✓	✓	✓	✓	✓	✓	✓	✓	✓	✓	✓	✓
1227	1	P31350	P31350	Ribonucleoside-diphosphate reductase subunit M2	RRM2	Homo sapiens	44.878	51.157	17	15	✓	✓	✓	✓	✓	✓	✓	✓	✓	✓	✓	✓
1228	1	P31930	P31930	Cytochrome b-c1 complex subunit 1, mitochondrial	UQCRC1	Homo sapiens	52.649	43.333	15	15	✓	✓	✓	✓	✓	✓	✓	✓	✓	✓	✓	✓
1229	1	P34913	P34913	Bifunctional epoxide hydrolase 2	EPHX2	Homo sapiens	62.616	47.387	15	15	✓	✓	✓	✓	✓	✓	✓	✓	✓	✓	✓	✓
1230	1	P40926	P40926	Malate dehydrogenase, mitochondrial	MDH2	Homo sapiens	35.502	57.101	15	15	✓	✓	✓	✓	✓	✓	✓	✓	✓	✓	✓	✓
1231	1	P42898	P42898	Methylenetetrahydrofolate reductase (NADPH)	MTHFR	Homo sapiens	74.597	28.811	15	15	✓	✓	✓	✓	✓	✓	✓	✓	✓	✓	✓	✓
1232	1	P46100	P46100	Transcriptional regulator ATRX	ATRX	Homo sapiens	282.591	7.504	15	15	✓	✓	✓	✓	✓	✓	✓	✓	✓	✓	✓	✓
1233	1	P48735	P48735	Isocitrate dehydrogenase [NADP], mitochondrial	IDH2	Homo sapiens	50.911	41.15	15	15	✓	✓	✓	✓	✓	✓	✓	✓	✓	✓	✓	✓
1234	1	P50542	P50542	Peroxisomal targeting signal 1 receptor	PEX5	Homo sapiens	70.864	35.211	15	15	✓	✓	✓	✓	✓	✓	✓	✓	✓	✓	✓	✓
1235	1	P50995	P50995	Annexin A11	ANXA11	Homo sapiens	54.39	33.069	16	15	✓	✓	✓	✓	✓	✓	✓	✓	✓	✓	✓	✓
1236	1	P51398	P51398	28S ribosomal protein S29, mitochondrial	DAP3	Homo sapiens	45.566	53.518	15	15	✓	✓	✓	✓	✓	✓	✓	✓	✓	✓	✓	✓
1237	1	P52292	P52292	Importin subunit alpha-1	KPNA2	Homo sapiens	57.864	42.344	15	15	✓	✓	✓	✓	✓	✓	✓	✓	✓	✓	✓	✓
1238	1	P53350	P53350	Serine/threonine-protein kinase PLK1	PLK1	Homo sapiens	68.255	35.821	15	15	✓	✓	✓	✓	✓	✓	✓	✓	✓	✓	✓	✓
1239	1	P55010	P55010	Eukaryotic translation initiation factor 5	EIF5	Homo sapiens	49.224	41.299	15	15	✓	✓	✓	✓	✓	✓	✓	✓	✓	✓	✓	✓
1240	1	P55201	P55201	Peregrin	BRPF1	Homo sapiens	137.499	20.346	16	15	✓	✓	✓	✓	✓	✓	✓	✓	✓	✓	✓	✓
1241	1	P57737	P57737	Coronin-7	CORO7	Homo sapiens	100.607	23.784	15	15	✓	✓	✓	✓	✓	✓	✓	✓	✓	✓	✓	✓
1242	1	P98170	P98170	E3 ubiquitin-protein ligase XIAP	XIAP	Homo sapiens	56.685	37.626	15	15	✓	✓	✓	✓	✓	✓	✓	✓	✓	✓	✓	✓
1243	1	Q02818	Q02818	Nucleobindin-1	NUCB1	Homo sapiens	53.879	41.866	15	15	✓	✓	✓	✓	✓	✓	✓	✓	✓	✓	✓	✓
1244	1	Q03154	Q03154	Aminoacylase-1	ACY1	Homo sapiens	45.886	53.186	15	15	✓	✓	✓	✓	✓	✓	✓	✓	✓	✓	✓	✓
1245	1	Q05397	Q05397	Focal adhesion kinase 1	PTK2	Homo sapiens	119.234	19.867	15	15	✓	✓	✓	✓	✓	✓	✓	✓	✓	✓	✓	✓
1246	1	Q08AM6	Q08AM6	Protein VAC14 homolog	VAC14	Homo sapiens	87.975	25.959	15	15	✓	✓	✓	✓	✓	✓	✓	✓	✓	✓	✓	✓
1247	1	Q10471	Q10471	Polypeptide N-acetylgalactosaminyltransferase 2	GALNT2	Homo sapiens	64.732	35.902	16	15	✓	✓	✓	✓	✓	✓	✓	✓	✓	✓	✓	✓
1248	1	Q10713	Q10713	Mitochondrial-processing peptidase subunit alpha	PMPCA	Homo sapiens	58.252	43.429	15	15	✓	✓	✓	✓	✓	✓	✓	✓	✓	✓	✓	✓
1249	1	Q12849	Q12849	G-rich sequence factor 1	GRSF1	Homo sapiens	53.127	42.5	15	15	✓	✓	✓	✓	✓	✓	✓	✓	✓	✓	✓	✓
1250	1	Q13042	Q13042	Cell division cycle protein 16 homolog	CDC16	Homo sapiens	71.658	29.677	15	15	✓	✓	✓	✓	✓	✓	✓	✓	✓	✓	✓	✓
1251	1	Q13112	Q13112	Chromatin assembly factor 1 subunit B	CHAF1B	Homo sapiens	61.494	36.494	15	15	✓	✓	✓	✓	✓	✓	✓	✓	✓	✓	✓	✓
1252	1	Q13283	Q13283	Ras GTPase-activating protein-binding protein 1	G3BP1	Homo sapiens	52.164	51.931	15	15	✓	✓	✓	✓	✓	✓	✓	✓	✓	✓	✓	✓
1253	1	Q13330	Q13330	Metastasis-associated protein MTA1	MTA1	Homo sapiens	80.788	32.587	16	15	✓	✓	✓	✓	✓	✓	✓	✓	✓	✓	✓	✓
1254	1	Q13416	Q13416	Origin recognition complex subunit 2	ORC2	Homo sapiens	65.971	36.049	15	15	✓	✓	✓	✓	✓	✓	✓	✓	✓	✓	✓	✓
1255	1	Q13523	Q13523	Serine/threonine-protein kinase PRP4 homolog	PRPF4B	Homo sapiens	116.989	21.351	15	15	✓	✓	✓	✓	✓	✓	✓	✓	✓	✓	✓	✓
1256	1	Q14677	Q14677	Clathrin interactor 1	CLINT1	Homo sapiens	68.26	29.6	15	15	✓	✓	✓	✓	✓	✓	✓	✓	✓	✓	✓	✓
1257	1	Q15642	Q15642	Cdc42-interacting protein 4	TRIP10	Homo sapiens	68.351	35.607	15	15	✓	✓	✓	✓	✓	✓	✓	✓	✓	✓	✓	✓
1258	1	Q15645	Q15645	Pachytene checkpoint protein 2 homolog	TRIP13	Homo sapiens	48.553	48.611	15	15	✓	✓	✓	✓	✓	✓	✓	✓	✓	✓	✓	✓
1259	1	Q32P28	Q32P28	Prolyl 3-hydroxylase 1	P3H1	Homo sapiens	83.395	27.174	15	15	✓	✓	✓	✓	✓	✓	✓	✓	✓	✓	✓	✓
1260	1	Q3LXA3	Q3LXA3	Triokinase/FMN cyclase	TKFC	Homo sapiens	58.946	48.174	15	15	✓	✓	✓	✓	✓	✓	✓	✓	✓	✓	✓	✓
1261	1	Q4LE39	Q4LE39	AT-rich interactive domain-containing protein 4B	ARID4B	Homo sapiens	147.812	17.835	16	15	✓	✓	✓	✓	✓	✓	✓	✓	✓	✓	✓	✓
1262	1	Q53H12	Q53H12	Acylglycerol kinase, mitochondrial	AGK	Homo sapiens	47.136	47.63	15	15	✓	✓	✓	✓	✓	✓	✓	✓	✓	✓	✓	✓
1263	1	Q5C9Z4	Q5C9Z4	Nucleolar MIF4G domain-containing protein 1	NOM1	Homo sapiens	96.259	19.07	15	15	✓	✓	✓	✓	✓	✓	✓	✓	✓	✓	✓	✓
1264	1	Q5SVZ6	Q5SVZ6	Zinc finger MYM-type protein 1	ZMYM1	Homo sapiens	128.719	16.2	15	15	✓	✓	✓	✓	✓	✓	✓	✓	✓	✓	✓	✓
1265	1	Q5T3I0	Q5T3I0	G patch domain-containing protein 4	GPATCH4	Homo sapiens	50.383	39.462	15	15	✓	✓	✓	✓	✓	✓	✓	✓	✓	✓	✓	✓
1266	1	Q5T5U3	Q5T5U3	Rho GTPase-activating protein 21	ARHGAP21	Homo sapiens	217.468	11.236	16	15	✓	✓	✓	✓	✓	✓	✓	✓	✓	✓	✓	✓
1267	1	Q5VZ89	Q5VZ89	DENN domain-containing protein 4C	DENND4C	Homo sapiens	212.714	11.629	16	15	✓	✓	✓	✓	✓	✓	✓	✓	✓	✓	✓	✓
1268	1	Q6UWE0	Q6UWE0	E3 ubiquitin-protein ligase LRSAM1	LRSAM1	Homo sapiens	83.593	26.418	15	15	✓	✓	✓	✓	✓	✓	✓	✓	✓	✓	✓	✓
1269	1	Q6ZRQ5	Q6ZRQ5	Protein MMS22-like	MMS22L	Homo sapiens	142.324	14.722	15	15	✓	✓	✓	✓	✓	✓	✓	✓	✓	✓	✓	✓
1270	1	Q6ZU65	Q6ZU65	Ubinuclein-2	UBN2	Homo sapiens	146.091	16.11	15	15	✓	✓	✓	✓	✓	✓	✓	✓	✓	✓	✓	✓
1271	1	Q71RC2	Q71RC2	La-related protein 4	LARP4	Homo sapiens	80.597	28.729	15	15	✓	✓	✓	✓	✓	✓	✓	✓	✓	✓	✓	✓
1272	1	Q7L8L6	Q7L8L6	FAST kinase domain-containing protein 5, mitochondrial	FASTKD5	Homo sapiens	86.577	26.44	15	15	✓	✓	✓	✓	✓	✓	✓	✓	✓	✓	✓	✓
1273	1	Q86UE4	Q86UE4	Protein LYRIC	MTDH	Homo sapiens	63.837	29.725	15	15	✓	✓	✓	✓	✓	✓	✓	✓	✓	✓	✓	✓
1274	1	Q86WB0	Q86WB0	Zinc finger C3HC-type protein 1	ZC3HC1	Homo sapiens	55.262	46.414	15	15	✓	✓	✓	✓	✓	✓	✓	✓	✓	✓	✓	✓
1275	1	Q8IWR0	Q8IWR0	Zinc finger CCCH domain-containing protein 7A	ZC3H7A	Homo sapiens	110.54	24.923	16	15	✓	✓	✓	✓	✓	✓	✓	✓	✓	✓	✓	✓
1276	1	Q8IY81	Q8IY81	pre-rRNA 2'-O-ribose RNA methyltransferase FTSJ3	FTSJ3	Homo sapiens	96.557	29.634	15	15	✓	✓	✓	✓	✓	✓	✓	✓	✓	✓	✓	✓
1277	1	Q8IYQ7	Q8IYQ7	Threonine synthase-like 1	THNSL1	Homo sapiens	83.071	27.995	15	15	✓	✓	✓	✓	✓	✓	✓	✓	✓	✓	✓	✓
1278	1	Q8IZ83	Q8IZ83	Aldehyde dehydrogenase family 16 member A1	ALDH16A1	Homo sapiens	85.127	24.813	15	15	✓	✓	✓	✓	✓	✓	✓	✓	✓	✓	✓	✓
1279	1	Q8N3P4	Q8N3P4	Vacuolar protein sorting-associated protein 8 homolog	VPS8	Homo sapiens	161.754	12.325	15	15	✓	✓	✓	✓	✓	✓	✓	✓	✓	✓	✓	✓
1280	1	Q8N3X1	Q8N3X1	Formin-binding protein 4	FNBP4	Homo sapiens	110.267	18.387	15	15	✓	✓	✓	✓	✓	✓	✓	✓	✓	✓	✓	✓
1281	1	Q8N6H7	Q8N6H7	ADP-ribosylation factor GTPase-activating protein 2	ARFGAP2	Homo sapiens	56.72	40.307	16	15	✓	✓	✓	✓	✓	✓	✓	✓	✓	✓	✓	✓
1282	1	Q8NBF2	Q8NBF2	NHL repeat-containing protein 2	NHLRC2	Homo sapiens	79.446	31.68	15	15	✓	✓	✓	✓	✓	✓	✓	✓	✓	✓	✓	✓
1283	1	Q8NBJ5	Q8NBJ5	Procollagen galactosyltransferase 1	COLGALT1	Homo sapiens	71.637	29.582	15	15	✓	✓	✓	✓	✓	✓	✓	✓	✓	✓	✓	✓
1284	1	Q8NCE2	Q8NCE2	Myotubularin-related protein 14	MTMR14	Homo sapiens	72.203	27.846	15	15	✓	✓	✓	✓	✓	✓	✓	✓	✓	✓	✓	✓
1285	1	Q8TED0	Q8TED0	U3 small nucleolar RNA-associated protein 15 homolog	UTP15	Homo sapiens	58.415	40.347	15	15	✓	✓	✓	✓	✓	✓	✓	✓	✓	✓	✓	✓
1286	1	Q8WUX9	Q8WUX9	Charged multivesicular body protein 7	CHMP7	Homo sapiens	50.912	39.294	15	15	✓	✓	✓	✓	✓	✓	✓	✓	✓	✓	✓	✓
1287	1	Q8WXW3	Q8WXW3	Progesterone-induced-blocking factor 1	PIBF1	Homo sapiens	89.804	21.664	15	15	✓	✓	✓	✓	✓	✓	✓	✓	✓	✓	✓	✓
1288	1	Q8WYQ5	Q8WYQ5	Microprocessor complex subunit DGCR8	DGCR8	Homo sapiens	86.044	25.097	15	15	✓	✓	✓	✓	✓	✓	✓	✓	✓	✓	✓	✓
1289	1	Q92615	Q92615	La-related protein 4B	LARP4B	Homo sapiens	80.552	23.577	15	15	✓	✓	✓	✓	✓	✓	✓	✓	✓	✓	✓	✓
1290	1	Q96CW1	Q96CW1	AP-2 complex subunit mu	AP2M1	Homo sapiens	49.657	48.736	15	15	✓	✓	✓	✓	✓	✓	✓	✓	✓	✓	✓	✓
1291	1	Q96EB6	Q96EB6	NAD-dependent protein deacetylase sirtuin-1	SIRT1	Homo sapiens	81.684	33.066	15	15	✓	✓	✓	✓	✓	✓	✓	✓	✓	✓	✓	✓
1292	1	Q96H55	Q96H55	Unconventional myosin-XIX	MYO19	Homo sapiens	109.138	22.784	15	15	✓	✓	✓	✓	✓	✓	✓	✓	✓	✓	✓	✓
1293	1	Q96II8	Q96II8	DISP complex protein LRCH3	LRCH3	Homo sapiens	86.085	34.492	16	15	✓	✓	✓	✓	✓	✓	✓	✓	✓	✓	✓	✓
1294	1	Q96KG9	Q96KG9	N-terminal kinase-like protein	SCYL1	Homo sapiens	89.635	28.713	15	15	✓	✓	✓	✓	✓	✓	✓	✓	✓	✓	✓	✓
1295	1	Q96KP1	Q96KP1	Exocyst complex component 2	EXOC2	Homo sapiens	104.066	21.212	15	15	✓	✓	✓	✓	✓	✓	✓	✓	✓	✓	✓	✓
1296	1	Q96N67	Q96N67	Dedicator of cytokinesis protein 7	DOCK7	Homo sapiens	242.565	10.981	15	15	✓	✓	✓	✓	✓	✓	✓	✓	✓	✓	✓	✓
1297	1	Q96NW4	Q96NW4	Ankyrin repeat domain-containing protein 27	ANKRD27	Homo sapiens	116.988	21.238	15	15	✓	✓	✓	✓	✓	✓	✓	✓	✓	✓	✓	✓
1298	1	Q96PV6	Q96PV6	Leukocyte receptor cluster member 8	LENG8	Homo sapiens	88.157	28	15	15	✓	✓	✓	✓	✓	✓	✓	✓	✓	✓	✓	✓
1299	1	Q96QZ7	Q96QZ7	Membrane-associated guanylate kinase, WW and PDZ domain-containing protein 1	MAGI1	Homo sapiens	164.582	15.359	15	15	✓	✓	✓	✓	✓	✓	✓	✓	✓	✓	✓	✓
1300	1	Q96RS0	Q96RS0	Trimethylguanosine synthase	TGS1	Homo sapiens	96.623	23.798	15	15	✓	✓	✓	✓	✓	✓	✓	✓	✓	✓	✓	✓
1301	1	Q96SB3	Q96SB3	Neurabin-2	PPP1R9B	Homo sapiens	89.336	27.173	16	15	✓	✓	✓	✓	✓	✓	✓	✓	✓	✓	✓	✓
1302	1	Q96TA1	Q96TA1	Protein Niban 2	NIBAN2	Homo sapiens	84.137	29.625	15	15	✓	✓	✓	✓	✓	✓	✓	✓	✓	✓	✓	✓
1303	1	Q99536	Q99536	Synaptic vesicle membrane protein VAT-1 homolog	VAT1	Homo sapiens	41.921	56.743	15	15	✓	✓	✓	✓	✓	✓	✓	✓	✓	✓	✓	✓
1304	1	Q99615	Q99615	DnaJ homolog subfamily C member 7	DNAJC7	Homo sapiens	56.439	37.045	15	15	✓	✓	✓	✓	✓	✓	✓	✓	✓	✓	✓	✓
1305	1	Q99797	Q99797	Mitochondrial intermediate peptidase	MIPEP	Homo sapiens	80.64	31.276	15	15	✓	✓	✓	✓	✓	✓	✓	✓	✓	✓	✓	✓
1306	1	Q9BV44	Q9BV44	tRNA (guanine(6)-N2)-methyltransferase THUMP3	THUMPD3	Homo sapiens	57.003	40.828	15	15	✓	✓	✓	✓	✓	✓	✓	✓	✓	✓	✓	✓
1307	1	Q9C0B1	Q9C0B1	Alpha-ketoglutarate-dependent dioxygenase FTO	FTO	Homo sapiens	58.283	38.218	15	15	✓	✓	✓	✓	✓	✓	✓	✓	✓	✓	✓	✓
1308	1	Q9GZL7	Q9GZL7	Ribosome biogenesis protein WDR12	WDR12	Homo sapiens	47.709	56.974	15	15	✓	✓	✓	✓	✓	✓	✓	✓	✓	✓	✓	✓
1309	1	Q9H0B6	Q9H0B6	Kinesin light chain 2	KLC2	Homo sapiens	68.935	44.212	16	15	✓	✓	✓	✓	✓	✓	✓	✓	✓	✓	✓	✓
1310	1	Q9H0P0	Q9H0P0	Cytosolic 5'-nucleotidase 3A	NT5C3A	Homo sapiens	37.947	55.952	15	15	✓	✓	✓	✓	✓	✓	✓	✓	✓	✓	✓	✓
1311	1	Q9H2K8	Q9H2K8	Serine/threonine-protein kinase TAO3	TAOK3	Homo sapiens	105.405	26.169	18	15	✓	✓	✓	✓	✓	✓	✓	✓	✓	✓	✓	✓
1312	1	Q9H5Z1	Q9H5Z1	Probable ATP-dependent RNA helicase DHX35	DHX35	Homo sapiens	78.91	26.031	15	15	✓	✓	✓	✓	✓	✓	✓	✓	✓	✓	✓	✓
1313	1	Q9H6R0	Q9H6R0	ATP-dependent RNA helicase DHX33	DHX33	Homo sapiens	78.875	26.45	15	15	✓	✓	✓	✓	✓	✓	✓	✓	✓	✓	✓	✓
1314	1	Q9H6Z4	Q9H6Z4	Ran-binding protein 3	RANBP3	Homo sapiens	60.21	34.744	15	15	✓	✓	✓	✓	✓	✓	✓	✓	✓	✓	✓	✓
1315	1	Q9H845	Q9H845	Complex I assembly factor ACAD9, mitochondrial	ACAD9	Homo sapiens	68.761	31.401	15	15	✓	✓	✓	✓	✓	✓	✓	✓	✓	✓	✓	✓
1316	1	Q9H9A5	Q9H9A5	CCR4-NOT transcription complex subunit 10	CNOT10	Homo sapiens	82.309	26.747	15	15	✓	✓	✓	✓	✓	✓	✓	✓	✓	✓	✓	✓
1317	1	Q9H9E3	Q9H9E3	Conserved oligomeric Golgi complex subunit 4	COG4	Homo sapiens	89.083	27.771	15	15	✓	✓	✓	✓	✓	✓	✓	✓	✓	✓	✓	✓
1318	1	Q9H9J4	Q9H9J4	Ubiquitin carboxyl-terminal hydrolase 42	USP42	Homo sapiens	145.395	16.994	15	15	✓	✓	✓	✓	✓	✓	✓	✓	✓	✓	✓	✓
1319	1	Q9NV06	Q9NV06	DDB1- and CUL4-associated factor 13	DCAF13	Homo sapiens	51.403	45.393	15	15	✓	✓	✓	✓	✓	✓	✓	✓	✓	✓	✓	✓
1320	1	Q9NV88	Q9NV88	Integrator complex subunit 9	INTS9	Homo sapiens	73.815	31.611	15	15	✓	✓	✓	✓	✓	✓	✓	✓	✓	✓	✓	✓
1321	1	Q9NVG8	Q9NVG8	TBC1 domain family member 13	TBC1D13	Homo sapiens	46.555	44.75	15	15	✓	✓	✓	✓	✓	✓	✓	✓	✓	✓	✓	✓
1322	1	Q9NVU7	Q9NVU7	Protein SDA1 homolog	SDAD1	Homo sapiens	79.872	25.91	15	15	✓	✓	✓	✓	✓	✓	✓	✓	✓	✓	✓	✓
1323	1	Q9NVX2	Q9NVX2	Notchless protein homolog 1	NLE1	Homo sapiens	53.321	53.402	15	15	✓	✓	✓	✓	✓	✓	✓	✓	✓	✓	✓	✓
1324	1	Q9NWK9	Q9NWK9	Box C/D snoRNA protein 1	ZNHIT6	Homo sapiens	53.919	39.362	15	15	✓	✓	✓	✓	✓	✓	✓	✓	✓	✓	✓	✓
1325	1	Q9NY33	Q9NY33	Dipeptidyl peptidase 3	DPP3	Homo sapiens	82.589	32.022	15	15	✓	✓	✓	✓	✓	✓	✓	✓	✓	✓	✓	✓
1326	1	Q9P0U3	Q9P0U3	Sentrin-specific protease 1	SENP1	Homo sapiens	73.481	30.435	15	15	✓	✓	✓	✓	✓	✓	✓	✓	✓	✓	✓	✓
1327	1	Q9P253	Q9P253	Vacuolar protein sorting-associated protein 18 homolog	VPS18	Homo sapiens	110.186	24.152	15	15	✓	✓	✓	✓	✓	✓	✓	✓	✓	✓	✓	✓
1328	1	Q9P2K8	Q9P2K8	eIF-2-alpha kinase GCN2	EIF2AK4	Homo sapiens	186.912	13.281	15	15	✓	✓	✓	✓	✓	✓	✓	✓	✓	✓	✓	✓
1329	1	Q9P2R3	Q9P2R3	Rabankyrin-5	ANKFY1	Homo sapiens	128.399	21.728	15	15	✓	✓	✓	✓	✓	✓	✓	✓	✓	✓	✓	✓
1330	1	Q9UBB6	Q9UBB6	Neurochondrin	NCDN	Homo sapiens	78.864	29.63	15	15	✓	✓	✓	✓	✓	✓	✓	✓	✓	✓	✓	✓
1331	1	Q9UBP0	Q9UBP0	Spastin	SPAST	Homo sapiens	67.199	33.442	15	15	✓	✓	✓	✓	✓	✓	✓	✓	✓	✓	✓	✓
1332	1	Q9UHX1	Q9UHX1	Poly(U)-binding-splicing factor PUF60	PUF60	Homo sapiens	59.876	42.039	15	15	✓	✓	✓	✓	✓	✓	✓	✓	✓	✓	✓	✓
1333	1	Q9UI10	Q9UI10	Translation initiation factor eIF-2B subunit delta	EIF2B4	Homo sapiens	57.558	41.683	15	15	✓	✓	✓	✓	✓	✓	✓	✓	✓	✓	✓	✓
1334	1	Q9UID3	Q9UID3	Vacuolar protein sorting-associated protein 51 homolog	VPS51	Homo sapiens	86.042	25.959	15	15	✓	✓	✓	✓	✓	✓	✓	✓	✓	✓	✓	✓
1335	1	Q9UKE5	Q9UKE5	TRAF2 and NCK-interacting protein kinase	TNIK	Homo sapiens	154.947	21.985	22	15	✓	✓	✓	✓	✓	✓	✓	✓	✓	✓	✓	✓
1336	1	Q9ULH1	Q9ULH1	Arf-GAP with SH3 domain, ANK repeat and PH domain-containing protein 1	ASAP1	Homo sapiens	125.499	19.398	16	15	✓	✓	✓	✓	✓	✓	✓	✓	✓	✓	✓	✓
1337	1	Q9UM54	Q9UM54	Unconventional myosin-VI	MYO6	Homo sapiens	149.694	16.151	15	15	✓	✓	✓	✓	✓	✓	✓	✓	✓	✓	✓	✓
1338	1	Q9UPN6	Q9UPN6	SR-related and CTD-associated factor 8	SCAF8	Homo sapiens	140.522	16.522	16	15	✓	✓	✓	✓	✓	✓	✓	✓	✓	✓	✓	✓
1339	1	Q9Y2G3	Q9Y2G3	Phospholipid-transporting ATPase IF	ATP11B	Homo sapiens	134.189	18.437	15	15	✓	✓	✓	✓	✓	✓	✓	✓	✓	✓	✓	✓
1340	1	Q9Y3T9	Q9Y3T9	Nucleolar complex protein 2 homolog	NOC2L	Homo sapiens	84.919	19.493	15	15	✓	✓	✓	✓	✓	✓	✓	✓	✓	✓	✓	✓
1341	1	Q9Y485	Q9Y485	DmX-like protein 1	DMXL1	Homo sapiens	337.845	7.334	15	15	✓	✓	✓	✓	✓	✓	✓	✓	✓	✓	✓	✓
1342	1	Q9Y5A7	Q9Y5A7	NEDD8 ultimate buster 1	NUB1	Homo sapiens	70.54	32.683	15	15	✓	✓	✓	✓	✓	✓	✓	✓	✓	✓	✓	✓
1343	1	Q9Y6X9	Q9Y6X9	ATPase MORC2	MORC2	Homo sapiens	117.825	21.802	15	15	✓	✓	✓	✓	✓	✓	✓	✓	✓	✓	✓	✓
1344	1	O00151	O00151	PDZ and LIM domain protein 1	PDLIM1	Homo sapiens	36.07	63.222	14	14	✓	✓	✓	✓	✓	✓	✓	✓	✓	✓	✓	✓
1345	1	O00159	O00159	Unconventional myosin-Ic	MYO1C	Homo sapiens	121.682	18.438	14	14	✓	✓	✓	✓	✓	✓	✓	✓	✓	✓	✓	✓
1346	1	O00170	O00170	AH receptor-interacting protein	AIP	Homo sapiens	37.665	59.394	14	14	✓	✓	✓	✓	✓	✓	✓	✓	✓	✓	✓	✓
1347	1	O00178	O00178	GTP-binding protein 1	GTPBP1	Homo sapiens	72.457	35.575	14	14	✓	✓	✓	✓	✓	✓	✓	✓	✓	✓	✓	✓
1348	1	O00186	O00186	Syntaxin-binding protein 3	STXBP3	Homo sapiens	67.766	26.858	14	14	✓	✓	✓	✓	✓	✓	✓	✓	✓	✓	✓	✓
1349	1	O00443	O00443	Phosphatidylinositol 4-phosphate 3-kinase C2 domain-containing subunit alpha	PIK3C2A	Homo sapiens	190.684	10.854	14	14	✓	✓	✓	✓	✓	✓	✓	✓	✓	✓	✓	✓
1350	1	O00541	O00541	Pescadillo homolog	PES1	Homo sapiens	68.005	27.381	14	14	✓	✓	✓	✓	✓	✓	✓	✓	✓	✓	✓	✓
1351	1	O14545	O14545	TRAF-type zinc finger domain-containing protein 1	TRAFD1	Homo sapiens	64.844	31.615	14	14	✓	✓	✓	✓	✓	✓	✓	✓	✓	✓	✓	✓
1352	1	O14757	O14757	Serine/threonine-protein kinase Chk1	CHEK1	Homo sapiens	54.433	35.924	14	14	✓	✓	✓	✓	✓	✓	✓	✓	✓	✓	✓	✓
1353	1	O14920	O14920	Inhibitor of nuclear factor kappa-B kinase subunit beta	IKBKB	Homo sapiens	86.565	27.91	14	14	✓	✓	✓	✓	✓	✓	✓	✓	✓	✓	✓	✓
1354	1	O15270	O15270	Serine palmitoyltransferase 2	SPTLC2	Homo sapiens	62.926	33.452	14	14	✓	✓	✓	✓	✓	✓	✓	✓	✓	✓	✓	✓
1355	1	O15372	O15372	Eukaryotic translation initiation factor 3 subunit H	EIF3H	Homo sapiens	39.931	53.125	14	14	✓	✓	✓	✓	✓	✓	✓	✓	✓	✓	✓	✓
1356	1	O43149	O43149	Zinc finger ZZ-type and EF-hand domain-containing protein 1	ZZEF1	Homo sapiens	331.083	6.856	14	14	✓	✓	✓	✓	✓	✓	✓	✓	✓	✓	✓	✓
1357	1	O43663	O43663	Protein regulator of cytokinesis 1	PRC1	Homo sapiens	71.608	28.065	14	14	✓	✓	✓	✓	✓	✓	✓	✓	✓	✓	✓	✓
1358	1	O43933	O43933	Peroxisomal ATPase PEX1	PEX1	Homo sapiens	142.87	12.783	14	14	✓	✓	✓	✓	✓	✓	✓	✓	✓	✓	✓	✓
1359	1	O60749	O60749	Sorting nexin-2	SNX2	Homo sapiens	58.471	38.15	14	14	✓	✓	✓	✓	✓	✓	✓	✓	✓	✓	✓	✓
1360	1	O75131	O75131	Copine-3	CPNE3	Homo sapiens	60.129	35.382	15	14	✓	✓	✓	✓	✓	✓	✓	✓	✓	✓	✓	✓
1361	1	O75475	O75475	PC4 and SFRS1-interacting protein	PSIP1	Homo sapiens	60.104	37.736	14	14	✓	✓	✓	✓	✓	✓	✓	✓	✓	✓	✓	✓
1362	1	O94830	O94830	Phospholipase DDHD2	DDHD2	Homo sapiens	81.033	26.723	14	14	✓	✓	✓	✓	✓	✓	✓	✓	✓	✓	✓	✓
1363	1	O94888	O94888	UBX domain-containing protein 7	UBXN7	Homo sapiens	54.863	35.378	14	14	✓	✓	✓	✓	✓	✓	✓	✓	✓	✓	✓	✓
1364	1	O94964	O94964	Protein SOGA1	SOGA1	Homo sapiens	159.761	14.055	15	14	✓	✓	✓	✓	✓	✓	✓	✓	✓	✓	✓	✓
1365	1	O95466	O95466	Formin-like protein 1	FMNL1	Homo sapiens	121.856	17.455	16	14	✓	✓	✓	✓	✓	✓	✓	✓	✓	✓	✓	✓
1366	1	O95785	O95785	Protein Wiz	WIZ	Homo sapiens	178.676	12.901	14	14	✓	✓	✓	✓	✓	✓	✓	✓	✓	✓	✓	✓
1367	1	O95817	O95817	BAG family molecular chaperone regulator 3	BAG3	Homo sapiens	61.595	39.826	14	14	✓	✓	✓	✓	✓	✓	✓	✓	✓	✓	✓	✓
1368	1	O95834	O95834	Echinoderm microtubule-associated protein-like 2	EML2	Homo sapiens	70.68	33.744	15	14	✓	✓	✓	✓	✓	✓	✓	✓	✓	✓	✓	✓
1369	1	P00491	P00491	Purine nucleoside phosphorylase	PNP	Homo sapiens	32.118	67.474	14	14	✓	✓	✓	✓	✓	✓	✓	✓	✓	✓	✓	✓
1370	1	P04083	P04083	Annexin A1	ANXA1	Homo sapiens	38.714	52.312	14	14	✓	✓	✓	✓	✓	✓	✓	✓	✓	✓	✓	✓
1371	1	P05198	P05198	Eukaryotic translation initiation factor 2 subunit 1	EIF2S1	Homo sapiens	36.114	50.159	14	14	✓	✓	✓	✓	✓	✓	✓	✓	✓	✓	✓	✓
1372	1	P08237	P08237	ATP-dependent 6-phosphofructokinase, muscle type	PFKM	Homo sapiens	85.184	27.436	14	14	✓	✓	✓	✓	✓	✓	✓	✓	✓	✓	✓	✓
1373	1	P09622	P09622	Dihydrolipoyl dehydrogenase, mitochondrial	DLD	Homo sapiens	54.177	44.008	14	14	✓	✓	✓	✓	✓	✓	✓	✓	✓	✓	✓	✓
1374	1	P10398	P10398	Serine/threonine-protein kinase A-Raf	ARAF	Homo sapiens	67.586	39.604	17	14	✓	✓	✓	✓	✓	✓	✓	✓	✓	✓	✓	✓
1375	1	P13674	P13674	Prolyl 4-hydroxylase subunit alpha-1	P4HA1	Homo sapiens	61.052	36.33	14	14	✓	✓	✓	✓	✓	✓	✓	✓	✓	✓	✓	✓
1376	1	P13861	P13861	cAMP-dependent protein kinase type II-alpha regulatory subunit	PRKAR2A	Homo sapiens	45.52	52.97	16	14	✓	✓	✓	✓	✓	✓	✓	✓	✓	✓	✓	✓
1377	1	P14373	P14373	Zinc finger protein RFP	TRIM27	Homo sapiens	58.49	35.088	15	14	✓	✓	✓	✓	✓	✓	✓	✓	✓	✓	✓	✓
1378	1	P16333	P16333	Cytoplasmic protein NCK1	NCK1	Homo sapiens	42.865	42.971	14	14	✓	✓	✓	✓	✓	✓	✓	✓	✓	✓	✓	✓
1379	1	P16435	P16435	NADPH--cytochrome P450 reductase	POR	Homo sapiens	76.69	30.724	14	14	✓	✓	✓	✓	✓	✓	✓	✓	✓	✓	✓	✓
1380	1	P19525	P19525	Interferon-induced, double-stranded RNA-activated protein kinase	EIF2AK2	Homo sapiens	62.095	31.942	14	14	✓	✓	✓	✓	✓	✓	✓	✓	✓	✓	✓	✓
1381	1	P19838	P19838	Nuclear factor NF-kappa-B p105 subunit	NFKB1	Homo sapiens	105.359	21.384	14	14	✓	✓	✓	✓	✓	✓	✓	✓	✓	✓	✓	✓
1382	1	P21283	P21283	V-type proton ATPase subunit C 1	ATP6V1C1	Homo sapiens	43.943	41.361	14	14	✓	✓	✓	✓	✓	✓	✓	✓	✓	✓	✓	✓
1383	1	P22695	P22695	Cytochrome b-c1 complex subunit 2, mitochondrial	UQCRC2	Homo sapiens	48.445	47.682	14	14	✓	✓	✓	✓	✓	✓	✓	✓	✓	✓	✓	✓
1384	1	P30041	P30041	Peroxiredoxin-6	PRDX6	Homo sapiens	25.034	73.214	14	14	✓	✓	✓	✓	✓	✓	✓	✓	✓	✓	✓	✓
1385	1	P35221	P35221	Catenin alpha-1	CTNNA1	Homo sapiens	100.073	27.152	19	14	✓	✓	✓	✓	✓	✓	✓	✓	✓	✓	✓	✓
1386	1	P35232	P35232	Prohibitin 1	PHB1	Homo sapiens	29.801	75.368	14	14	✓	✓	✓	✓	✓	✓	✓	✓	✓	✓	✓	✓
1387	1	P35249	P35249	Replication factor C subunit 4	RFC4	Homo sapiens	39.681	51.515	14	14	✓	✓	✓	✓	✓	✓	✓	✓	✓	✓	✓	✓
1388	1	P40227	P40227	T-complex protein 1 subunit zeta	CCT6A	Homo sapiens	58.024	41.996	17	14	✓	✓	✓	✓	✓	✓	✓	✓	✓	✓	✓	✓
1389	1	P40938	P40938	Replication factor C subunit 3	RFC3	Homo sapiens	40.555	55.337	14	14	✓	✓	✓	✓	✓	✓	✓	✓	✓	✓	✓	✓
1390	1	P42575	P42575	Caspase-2	CASP2	Homo sapiens	50.684	44.912	14	14	✓	✓	✓	✓	✓	✓	✓	✓	✓	✓	✓	✓
1391	1	P42680	P42680	Tyrosine-protein kinase Tec	TEC	Homo sapiens	73.581	29.002	14	14	✓	✓	✓	✓	✓	✓	✓	✓	✓	✓	✓	✓
1392	1	P42696	P42696	RNA-binding protein 34	RBM34	Homo sapiens	48.563	40.698	14	14	✓	✓	✓	✓	✓	✓	✓	✓	✓	✓	✓	✓
1393	1	P49005	P49005	DNA polymerase delta subunit 2	POLD2	Homo sapiens	51.288	39.872	14	14	✓	✓	✓	✓	✓	✓	✓	✓	✓	✓	✓	✓
1394	1	P49189	P49189	4-trimethylaminobutyraldehyde dehydrogenase	ALDH9A1	Homo sapiens	53.801	37.854	14	14	✓	✓	✓	✓	✓	✓	✓	✓	✓	✓	✓	✓
1395	1	P49754	P49754	Vacuolar protein sorting-associated protein 41 homolog	VPS41	Homo sapiens	98.567	23.068	14	14	✓	✓	✓	✓	✓	✓	✓	✓	✓	✓	✓	✓
1396	1	P49815	P49815	Tuberin	TSC2	Homo sapiens	200.613	12.286	14	14	✓	✓	✓	✓	✓	✓	✓	✓	✓	✓	✓	✓
1397	1	P49902	P49902	Cytosolic purine 5'-nucleotidase	NT5C2	Homo sapiens	64.972	37.611	14	14	✓	✓	✓	✓	✓	✓	✓	✓	✓	✓	✓	✓
1398	1	P50453	P50453	Serpin B9	SERPINB9	Homo sapiens	42.403	53.989	16	14	✓	✓	✓	✓	✓	✓	✓	✓	✓	✓	✓	✓
1399	1	P54920	P54920	Alpha-soluble NSF attachment protein	NAPA	Homo sapiens	33.233	76.271	16	14	✓	✓	✓	✓	✓	✓	✓	✓	✓	✓	✓	✓
1400	1	P61158	P61158	Actin-related protein 3	ACTR3	Homo sapiens	47.371	52.392	15	14	✓	✓	✓	✓	✓	✓	✓	✓	✓	✓	✓	✓
1401	1	P62333	P62333	26S proteasome regulatory subunit 10B	PSMC6	Homo sapiens	44.172	53.47	14	14	✓	✓	✓	✓	✓	✓	✓	✓	✓	✓	✓	✓
1402	1	P82933	P82933	28S ribosomal protein S9, mitochondrial	MRPS9	Homo sapiens	45.834	42.677	14	14	✓	✓	✓	✓	✓	✓	✓	✓	✓	✓	✓	✓
1403	2	P86790;P86791	P86790	Vacuolar fusion protein CCZ1 homolog B	CCZ1B	Homo sapiens	55.867	36.722	14	14	✓	✓	✓	✓	✓	✓	✓	✓	✓	✓	✓	✓
1404	1	P98175	P98175	RNA-binding protein 10	RBM10	Homo sapiens	103.535	20	15	14	✓	✓	✓	✓	✓	✓	✓	✓	✓	✓	✓	✓
1405	1	Q01433	Q01433	AMP deaminase 2	AMPD2	Homo sapiens	100.69	18.885	14	14	✓	✓	✓	✓	✓	✓	✓	✓	✓	✓	✓	✓
1406	1	Q06323	Q06323	Proteasome activator complex subunit 1	PSME1	Homo sapiens	28.72	57.43	14	14	✓	✓	✓	✓	✓	✓	✓	✓	✓	✓	✓	✓
1407	1	Q08426	Q08426	Peroxisomal bifunctional enzyme	EHHADH	Homo sapiens	79.493	25.588	14	14	✓	✓	✓	✓	✓	✓	✓	✓	✓	✓	✓	✓
1408	1	Q13322	Q13322	Growth factor receptor-bound protein 10	GRB10	Homo sapiens	67.232	31.481	14	14	✓	✓	✓	✓	✓	✓	✓	✓	✓	✓	✓	✓
1409	1	Q14147	Q14147	Probable ATP-dependent RNA helicase DHX34	DHX34	Homo sapiens	128.119	17.06	14	14	✓	✓	✓	✓	✓	✓	✓	✓	✓	✓	✓	✓
1410	1	Q14247	Q14247	Src substrate cortactin	CTTN	Homo sapiens	61.585	31.091	14	14	✓	✓	✓	✓	✓	✓	✓	✓	✓	✓	✓	✓
1411	1	Q14651	Q14651	Plastin-1	PLS1	Homo sapiens	70.254	33.704	15	14	✓	✓	✓	✓	✓	✓	✓	✓	✓	✓	✓	✓
1412	1	Q15181	Q15181	Inorganic pyrophosphatase	PPA1	Homo sapiens	32.661	63.668	14	14	✓	✓	✓	✓	✓	✓	✓	✓	✓	✓	✓	✓
1413	1	Q15435	Q15435	Protein phosphatase 1 regulatory subunit 7	PPP1R7	Homo sapiens	41.564	53.056	14	14	✓	✓	✓	✓	✓	✓	✓	✓	✓	✓	✓	✓
1414	1	Q2TAZ0	Q2TAZ0	Autophagy-related protein 2 homolog A	ATG2A	Homo sapiens	212.862	11.094	14	14	✓	✓	✓	✓	✓	✓	✓	✓	✓	✓	✓	✓
1415	1	Q3YEC7	Q3YEC7	Rab-like protein 6	RABL6	Homo sapiens	79.549	24.554	14	14	✓	✓	✓	✓	✓	✓	✓	✓	✓	✓	✓	✓
1416	1	Q5JVF3	Q5JVF3	PCI domain-containing protein 2	PCID2	Homo sapiens	46.031	45.614	14	14	✓	✓	✓	✓	✓	✓	✓	✓	✓	✓	✓	✓
1417	1	Q5T160	Q5T160	Probable arginine--tRNA ligase, mitochondrial	RARS2	Homo sapiens	65.505	28.547	14	14	✓	✓	✓	✓	✓	✓	✓	✓	✓	✓	✓	✓
1418	1	Q5T6F2	Q5T6F2	Ubiquitin-associated protein 2	UBAP2	Homo sapiens	117.119	21.984	14	14	✓	✓	✓	✓	✓	✓	✓	✓	✓	✓	✓	✓
1419	1	Q5T8P6	Q5T8P6	RNA-binding protein 26	RBM26	Homo sapiens	113.598	18.173	14	14	✓	✓	✓	✓	✓	✓	✓	✓	✓	✓	✓	✓
1420	1	Q5TFE4	Q5TFE4	5'-nucleotidase domain-containing protein 1	NT5DC1	Homo sapiens	51.845	45.714	14	14	✓	✓	✓	✓	✓	✓	✓	✓	✓	✓	✓	✓
1421	1	Q5VWQ0	Q5VWQ0	Lysine-specific demethylase 9	RSBN1	Homo sapiens	90.073	25.187	15	14	✓	✓	✓	✓	✓	✓	✓	✓	✓	✓	✓	✓
1422	1	Q68CZ6	Q68CZ6	HAUS augmin-like complex subunit 3	HAUS3	Homo sapiens	69.651	29.519	14	14	✓	✓	✓	✓	✓	✓	✓	✓	✓	✓	✓	✓
1423	1	Q69YN2	Q69YN2	CWF19-like protein 1	CWF19L1	Homo sapiens	60.62	40.335	14	14	✓	✓	✓	✓	✓	✓	✓	✓	✓	✓	✓	✓
1424	1	Q6FI81	Q6FI81	Anamorsin	CIAPIN1	Homo sapiens	33.581	57.372	14	14	✓	✓	✓	✓	✓	✓	✓	✓	✓	✓	✓	✓
1425	1	Q6PJG2	Q6PJG2	Mitotic deacetylase-associated SANT domain protein	MIDEAS	Homo sapiens	114.991	17.129	14	14	✓	✓	✓	✓	✓	✓	✓	✓	✓	✓	✓	✓
1426	1	Q6UVJ0	Q6UVJ0	Spindle assembly abnormal protein 6 homolog	SASS6	Homo sapiens	74.397	27.702	14	14	✓	✓	✓	✓	✓	✓	✓	✓	✓	✓	✓	✓
1427	1	Q7RTP6	Q7RTP6	[F-actin]-monooxygenase MICAL3	MICAL3	Homo sapiens	224.298	9.291	15	14	✓	✓	✓	✓	✓	✓	✓	✓	✓	✓	✓	✓
1428	1	Q7Z3B3	Q7Z3B3	KAT8 regulatory NSL complex subunit 1	KANSL1	Homo sapiens	121.026	19.367	14	14	✓	✓	✓	✓	✓	✓	✓	✓	✓	✓	✓	✓
1429	1	Q7Z3C6	Q7Z3C6	Autophagy-related protein 9A	ATG9A	Homo sapiens	94.449	24.434	14	14	✓	✓	✓	✓	✓	✓	✓	✓	✓	✓	✓	✓
1430	1	Q7Z3T8	Q7Z3T8	Zinc finger FYVE domain-containing protein 16	ZFYVE16	Homo sapiens	168.905	11.826	14	14	✓	✓	✓	✓	✓	✓	✓	✓	✓	✓	✓	✓
1431	1	Q7Z6M1	Q7Z6M1	Rab9 effector protein with kelch motifs	RABEPK	Homo sapiens	40.566	54.57	14	14	✓	✓	✓	✓	✓	✓	✓	✓	✓	✓	✓	✓
1432	1	Q86UU1	Q86UU1	Pleckstrin homology-like domain family B member 1	PHLDB1	Homo sapiens	151.165	13.58	14	14	✓	✓	✓	✓	✓	✓	✓	✓	✓	✓	✓	✓
1433	1	Q86VN1	Q86VN1	Vacuolar protein-sorting-associated protein 36	VPS36	Homo sapiens	43.816	46.632	14	14	✓	✓	✓	✓	✓	✓	✓	✓	✓	✓	✓	✓
1434	1	Q86YT6	Q86YT6	E3 ubiquitin-protein ligase MIB1	MIB1	Homo sapiens	110.137	20.08	15	14	✓	✓	✓	✓	✓	✓	✓	✓	✓	✓	✓	✓
1435	1	Q8IV38	Q8IV38	Ankyrin repeat and MYND domain-containing protein 2	ANKMY2	Homo sapiens	49.299	43.084	14	14	✓	✓	✓	✓	✓	✓	✓	✓	✓	✓	✓	✓
1436	1	Q8IWA4	Q8IWA4	Mitofusin-1	MFN1	Homo sapiens	84.161	26.181	14	14	✓	✓	✓	✓	✓	✓	✓	✓	✓	✓	✓	✓
1437	1	Q8IWX8	Q8IWX8	Calcium homeostasis endoplasmic reticulum protein	CHERP	Homo sapiens	103.703	19.978	14	14	✓	✓	✓	✓	✓	✓	✓	✓	✓	✓	✓	✓
1438	1	Q8IXH7	Q8IXH7	Negative elongation factor C/D	NELFCD	Homo sapiens	66.248	32.373	14	14	✓	✓	✓	✓	✓	✓	✓	✓	✓	✓	✓	✓
1439	1	Q8IYI6	Q8IYI6	Exocyst complex component 8	EXOC8	Homo sapiens	81.799	30.069	14	14	✓	✓	✓	✓	✓	✓	✓	✓	✓	✓	✓	✓
1440	1	Q8IZ07	Q8IZ07	Ankyrin repeat domain-containing protein 13A	ANKRD13A	Homo sapiens	67.619	36.441	15	14	✓	✓	✓	✓	✓	✓	✓	✓	✓	✓	✓	✓
1441	1	Q8IZ21	Q8IZ21	Phosphatase and actin regulator 4	PHACTR4	Homo sapiens	78.213	31.197	14	14	✓	✓	✓	✓	✓	✓	✓	✓	✓	✓	✓	✓
1442	1	Q8N442	Q8N442	Translation factor GUF1, mitochondrial	GUF1	Homo sapiens	74.328	28.999	14	14	✓	✓	✓	✓	✓	✓	✓	✓	✓	✓	✓	✓
1443	1	Q8NC60	Q8NC60	Nitric oxide-associated protein 1	NOA1	Homo sapiens	78.458	24.928	14	14	✓	✓	✓	✓	✓	✓	✓	✓	✓	✓	✓	✓
1444	1	Q8NCN5	Q8NCN5	Pyruvate dehydrogenase phosphatase regulatory subunit, mitochondrial	PDPR	Homo sapiens	99.364	19.226	14	14	✓	✓	✓	✓	✓	✓	✓	✓	✓	✓	✓	✓
1445	1	Q8NFF5	Q8NFF5	FAD synthase	FLAD1	Homo sapiens	65.266	35.775	14	14	✓	✓	✓	✓	✓	✓	✓	✓	✓	✓	✓	✓
1446	1	Q8TAG9	Q8TAG9	Exocyst complex component 6	EXOC6	Homo sapiens	93.723	21.144	14	14	✓	✓	✓	✓	✓	✓	✓	✓	✓	✓	✓	✓
1447	1	Q8TB72	Q8TB72	Pumilio homolog 2	PUM2	Homo sapiens	114.218	21.388	14	14	✓	✓	✓	✓	✓	✓	✓	✓	✓	✓	✓	✓
1448	1	Q8WZA9	Q8WZA9	Immunity-related GTPase family Q protein	IRGQ	Homo sapiens	62.717	34.029	14	14	✓	✓	✓	✓	✓	✓	✓	✓	✓	✓	✓	✓
1449	1	Q92541	Q92541	RNA polymerase-associated protein RTF1 homolog	RTF1	Homo sapiens	80.315	22.394	14	14	✓	✓	✓	✓	✓	✓	✓	✓	✓	✓	✓	✓
1450	1	Q92785	Q92785	Zinc finger protein ubi-d4	DPF2	Homo sapiens	44.154	55.499	15	14	✓	✓	✓	✓	✓	✓	✓	✓	✓	✓	✓	✓
1451	1	Q96AX1	Q96AX1	Vacuolar protein sorting-associated protein 33A	VPS33A	Homo sapiens	67.613	26.846	14	14	✓	✓	✓	✓	✓	✓	✓	✓	✓	✓	✓	✓
1452	1	Q96CN9	Q96CN9	GRIP and coiled-coil domain-containing protein 1	GCC1	Homo sapiens	87.812	21.419	14	14	✓	✓	✓	✓	✓	✓	✓	✓	✓	✓	✓	✓
1453	1	Q96CW5	Q96CW5	Gamma-tubulin complex component 3	TUBGCP3	Homo sapiens	103.571	21.83	14	14	✓	✓	✓	✓	✓	✓	✓	✓	✓	✓	✓	✓
1454	1	Q96EE3	Q96EE3	Nucleoporin SEH1	SEH1L	Homo sapiens	39.649	60.556	14	14	✓	✓	✓	✓	✓	✓	✓	✓	✓	✓	✓	✓
1455	1	Q96F86	Q96F86	Enhancer of mRNA-decapping protein 3	EDC3	Homo sapiens	56.078	40.157	14	14	✓	✓	✓	✓	✓	✓	✓	✓	✓	✓	✓	✓
1456	1	Q96GM5	Q96GM5	SWI/SNF-related matrix-associated actin-dependent regulator of chromatin subfamily D member 1	SMARCD1	Homo sapiens	58.232	41.942	16	14	✓	✓	✓	✓	✓	✓	✓	✓	✓	✓	✓	✓
1457	1	Q96JC1	Q96JC1	Vam6/Vps39-like protein	VPS39	Homo sapiens	101.812	21.445	14	14	✓	✓	✓	✓	✓	✓	✓	✓	✓	✓	✓	✓
1458	1	Q96RU2	Q96RU2	Ubiquitin carboxyl-terminal hydrolase 28	USP28	Homo sapiens	122.491	17.363	14	14	✓	✓	✓	✓	✓	✓	✓	✓	✓	✓	✓	✓
1459	1	Q96SU4	Q96SU4	Oxysterol-binding protein-related protein 9	OSBPL9	Homo sapiens	83.188	27.853	14	14	✓	✓	✓	✓	✓	✓	✓	✓	✓	✓	✓	✓
1460	1	Q96TA2	Q96TA2	ATP-dependent zinc metalloprotease YME1L1	YME1L1	Homo sapiens	86.456	26.132	14	14	✓	✓	✓	✓	✓	✓	✓	✓	✓	✓	✓	✓
1461	1	Q9BQS8	Q9BQS8	FYVE and coiled-coil domain-containing protein 1	FYCO1	Homo sapiens	166.984	13.261	14	14	✓	✓	✓	✓	✓	✓	✓	✓	✓	✓	✓	✓
1462	1	Q9BRR8	Q9BRR8	G patch domain-containing protein 1	GPATCH1	Homo sapiens	103.345	23.523	14	14	✓	✓	✓	✓	✓	✓	✓	✓	✓	✓	✓	✓
1463	1	Q9BS26	Q9BS26	Endoplasmic reticulum resident protein 44	ERP44	Homo sapiens	46.974	43.596	14	14	✓	✓	✓	✓	✓	✓	✓	✓	✓	✓	✓	✓
1464	1	Q9BTE3	Q9BTE3	Mini-chromosome maintenance complex-binding protein	MCMBP	Homo sapiens	72.984	26.791	14	14	✓	✓	✓	✓	✓	✓	✓	✓	✓	✓	✓	✓
1465	1	Q9BTY7	Q9BTY7	Protein HGH1 homolog	HGH1	Homo sapiens	42.131	53.846	14	14	✓	✓	✓	✓	✓	✓	✓	✓	✓	✓	✓	✓
1466	1	Q9H0K6	Q9H0K6	Pseudouridylate synthase PUS7L	PUS7L	Homo sapiens	80.701	24.964	14	14	✓	✓	✓	✓	✓	✓	✓	✓	✓	✓	✓	✓
1467	1	Q9H2C0	Q9H2C0	Gigaxonin	GAN	Homo sapiens	67.64	30.988	14	14	✓	✓	✓	✓	✓	✓	✓	✓	✓	✓	✓	✓
1468	1	Q9H3P7	Q9H3P7	Golgi resident protein GCP60	ACBD3	Homo sapiens	60.594	37.689	14	14	✓	✓	✓	✓	✓	✓	✓	✓	✓	✓	✓	✓
1469	1	Q9H4E7	Q9H4E7	Differentially expressed in FDCP 6 homolog	DEF6	Homo sapiens	73.911	28.526	15	14	✓	✓	✓	✓	✓	✓	✓	✓	✓	✓	✓	✓
1470	1	Q9H7D7	Q9H7D7	WD repeat-containing protein 26	WDR26	Homo sapiens	72.125	27.231	14	14	✓	✓	✓	✓	✓	✓	✓	✓	✓	✓	✓	✓
1471	1	Q9H871	Q9H871	E3 ubiquitin-protein transferase RMND5A	RMND5A	Homo sapiens	43.992	51.407	14	14	✓	✓	✓	✓	✓	✓	✓	✓	✓	✓	✓	✓
1472	1	Q9H967	Q9H967	WD repeat-containing protein 76	WDR76	Homo sapiens	69.771	28.914	14	14	✓	✓	✓	✓	✓	✓	✓	✓	✓	✓	✓	✓
1473	1	Q9H9P8	Q9H9P8	L-2-hydroxyglutarate dehydrogenase, mitochondrial	L2HGDH	Homo sapiens	50.315	44.924	14	14	✓	✓	✓	✓	✓	✓	✓	✓	✓	✓	✓	✓
1474	1	Q9HD26	Q9HD26	Golgi-associated PDZ and coiled-coil motif-containing protein	GOPC	Homo sapiens	50.519	42.424	14	14	✓	✓	✓	✓	✓	✓	✓	✓	✓	✓	✓	✓
1475	1	Q9NNW7	Q9NNW7	Thioredoxin reductase 2, mitochondrial	TXNRD2	Homo sapiens	56.479	49.809	15	14	✓	✓	✓	✓	✓	✓	✓	✓	✓	✓	✓	✓
1476	1	Q9NRK6	Q9NRK6	ATP-binding cassette sub-family B member 10, mitochondrial	ABCB10	Homo sapiens	79.149	21.274	14	14	✓	✓	✓	✓	✓	✓	✓	✓	✓	✓	✓	✓
1477	1	Q9NRW7	Q9NRW7	Vacuolar protein sorting-associated protein 45	VPS45	Homo sapiens	65.075	25.965	14	14	✓	✓	✓	✓	✓	✓	✓	✓	✓	✓	✓	✓
1478	1	Q9NS91	Q9NS91	E3 ubiquitin-protein ligase RAD18	RAD18	Homo sapiens	56.224	35.556	14	14	✓	✓	✓	✓	✓	✓	✓	✓	✓	✓	✓	✓
1479	1	Q9NSI8	Q9NSI8	SAM domain-containing protein SAMSN-1	SAMSN1	Homo sapiens	41.708	54.692	15	14	✓	✓	✓	✓	✓	✓	✓	✓	✓	✓	✓	✓
1480	1	Q9NSV4	Q9NSV4	Protein diaphanous homolog 3	DIAPH3	Homo sapiens	136.93	15.256	14	14	✓	✓	✓	✓	✓	✓	✓	✓	✓	✓	✓	✓
1481	1	Q9NUL3	Q9NUL3	Double-stranded RNA-binding protein Staufen homolog 2	STAU2	Homo sapiens	62.608	35.263	14	14	✓	✓	✓	✓	✓	✓	✓	✓	✓	✓	✓	✓
1482	1	Q9NUQ3	Q9NUQ3	Gamma-taxilin	TXLNG	Homo sapiens	60.585	35.795	15	14	✓	✓	✓	✓	✓	✓	✓	✓	✓	✓	✓	✓
1483	1	Q9NVH1	Q9NVH1	DnaJ homolog subfamily C member 11	DNAJC11	Homo sapiens	63.276	35.42	14	14	✓	✓	✓	✓	✓	✓	✓	✓	✓	✓	✓	✓
1484	1	Q9NVM4	Q9NVM4	Protein arginine N-methyltransferase 7	PRMT7	Homo sapiens	78.46	34.104	14	14	✓	✓	✓	✓	✓	✓	✓	✓	✓	✓	✓	✓
1485	1	Q9NVV4	Q9NVV4	Poly(A) RNA polymerase, mitochondrial	MTPAP	Homo sapiens	66.172	32.646	14	14	✓	✓	✓	✓	✓	✓	✓	✓	✓	✓	✓	✓
1486	1	Q9NY61	Q9NY61	Protein AATF	AATF	Homo sapiens	63.134	37.143	14	14	✓	✓	✓	✓	✓	✓	✓	✓	✓	✓	✓	✓
1487	1	Q9NYL9	Q9NYL9	Tropomodulin-3	TMOD3	Homo sapiens	39.594	53.125	14	14	✓	✓	✓	✓	✓	✓	✓	✓	✓	✓	✓	✓
1488	1	Q9NZL4	Q9NZL4	Hsp70-binding protein 1	HSPBP1	Homo sapiens	39.302	62.396	14	14	✓	✓	✓	✓	✓	✓	✓	✓	✓	✓	✓	✓
1489	1	Q9NZN5	Q9NZN5	Rho guanine nucleotide exchange factor 12	ARHGEF12	Homo sapiens	173.237	11.593	14	14	✓	✓	✓	✓	✓	✓	✓	✓	✓	✓	✓	✓
1490	1	Q9P0U4	Q9P0U4	CXXC-type zinc finger protein 1	CXXC1	Homo sapiens	75.713	27.744	14	14	✓	✓	✓	✓	✓	✓	✓	✓	✓	✓	✓	✓
1491	1	Q9P2E3	Q9P2E3	NFX1-type zinc finger-containing protein 1	ZNFX1	Homo sapiens	220.231	10.688	14	14	✓	✓	✓	✓	✓	✓	✓	✓	✓	✓	✓	✓
1492	1	Q9UEY8	Q9UEY8	Gamma-adducin	ADD3	Homo sapiens	79.157	27.337	14	14	✓	✓	✓	✓	✓	✓	✓	✓	✓	✓	✓	✓
1493	1	Q9UGJ1	Q9UGJ1	Gamma-tubulin complex component 4	TUBGCP4	Homo sapiens	76.088	33.583	14	14	✓	✓	✓	✓	✓	✓	✓	✓	✓	✓	✓	✓
1494	1	Q9UIQ6	Q9UIQ6	Leucyl-cystinyl aminopeptidase	LNPEP	Homo sapiens	117.35	19.415	14	14	✓	✓	✓	✓	✓	✓	✓	✓	✓	✓	✓	✓
1495	1	Q9UKJ3	Q9UKJ3	G patch domain-containing protein 8	GPATCH8	Homo sapiens	164.199	13.582	15	14	✓	✓	✓	✓	✓	✓	✓	✓	✓	✓	✓	✓
1496	1	Q9UKX7	Q9UKX7	Nuclear pore complex protein Nup50	NUP50	Homo sapiens	50.145	45.94	14	14	✓	✓	✓	✓	✓	✓	✓	✓	✓	✓	✓	✓
1497	1	Q9ULM3	Q9ULM3	YEATS domain-containing protein 2	YEATS2	Homo sapiens	150.784	13.08	14	14	✓	✓	✓	✓	✓	✓	✓	✓	✓	✓	✓	✓
1498	1	Q9UPN7	Q9UPN7	Serine/threonine-protein phosphatase 6 regulatory subunit 1	PPP6R1	Homo sapiens	96.724	26.674	14	14	✓	✓	✓	✓	✓	✓	✓	✓	✓	✓	✓	✓
1499	1	Q9Y2Z0	Q9Y2Z0	Protein SGT1 homolog	SUGT1	Homo sapiens	41.025	52.877	14	14	✓	✓	✓	✓	✓	✓	✓	✓	✓	✓	✓	✓
1500	1	Q9Y5P4	Q9Y5P4	Ceramide transfer protein	CERT1	Homo sapiens	70.835	33.494	14	14	✓	✓	✓	✓	✓	✓	✓	✓	✓	✓	✓	✓
1501	1	Q9Y5Q8	Q9Y5Q8	General transcription factor 3C polypeptide 5	GTF3C5	Homo sapiens	59.572	34.682	14	14	✓	✓	✓	✓	✓	✓	✓	✓	✓	✓	✓	✓
1502	1	Q9Y617	Q9Y617	Phosphoserine aminotransferase	PSAT1	Homo sapiens	40.423	47.297	14	14	✓	✓	✓	✓	✓	✓	✓	✓	✓	✓	✓	✓
1503	1	Q9Y6V7	Q9Y6V7	Probable ATP-dependent RNA helicase DDX49	DDX49	Homo sapiens	54.227	42.236	14	14	✓	✓	✓	✓	✓	✓	✓	✓	✓	✓	✓	✓
1504	1	A3KMH1	A3KMH1	von Willebrand factor A domain-containing protein 8	VWA8	Homo sapiens	214.825	9.974	13	13	✓	✓	✓	✓	✓	✓	✓	✓	✓	✓	✓	✓
1505	1	O00291	O00291	Huntingtin-interacting protein 1	HIP1	Homo sapiens	116.223	16.876	13	13	✓	✓	✓	✓	✓	✓	✓	✓	✓	✓	✓	✓
1506	1	O00425	O00425	Insulin-like growth factor 2 mRNA-binding protein 3	IGF2BP3	Homo sapiens	63.705	35.233	13	13	✓	✓	✓	✓	✓	✓	✓	✓	✓	✓	✓	✓
1507	1	O00566	O00566	U3 small nucleolar ribonucleoprotein protein MPP10	MPHOSPH10	Homo sapiens	78.864	28.341	13	13	✓	✓	✓	✓	✓	✓	✓	✓	✓	✓	✓	✓
1508	1	O14745	O14745	Na(+)/H(+) exchange regulatory cofactor NHE-RF1	NHERF1	Homo sapiens	38.867	51.955	13	13	✓	✓	✓	✓	✓	✓	✓	✓	✓	✓	✓	✓
1509	1	O14964	O14964	Hepatocyte growth factor-regulated tyrosine kinase substrate	HGS	Homo sapiens	86.193	18.919	13	13	✓	✓	✓	✓	✓	✓	✓	✓	✓	✓	✓	✓
1510	1	O43852	O43852	Calumenin	CALU	Homo sapiens	37.104	48.571	13	13	✓	✓	✓	✓	✓	✓	✓	✓	✓	✓	✓	✓
1511	1	O75061	O75061	Putative tyrosine-protein phosphatase auxilin	DNAJC6	Homo sapiens	99.997	18.182	13	13	✓	✓	✓	✓	✓	✓	✓	✓	✓	✓	✓	✓
1512	1	O75127	O75127	Pentatricopeptide repeat-containing protein 1, mitochondrial	PTCD1	Homo sapiens	78.858	23	13	13	✓	✓	✓	✓	✓	✓	✓	✓	✓	✓	✓	✓
1513	1	O75170	O75170	Serine/threonine-protein phosphatase 6 regulatory subunit 2	PPP6R2	Homo sapiens	104.942	19.358	13	13	✓	✓	✓	✓	✓	✓	✓	✓	✓	✓	✓	✓
1514	1	O75306	O75306	NADH dehydrogenase [ubiquinone] iron-sulfur protein 2, mitochondrial	NDUFS2	Homo sapiens	52.545	42.765	13	13	✓	✓	✓	✓	✓	✓	✓	✓	✓	✓	✓	✓
1515	1	O75362	O75362	Zinc finger protein 217	ZNF217	Homo sapiens	115.274	17.939	13	13	✓	✓	✓	✓	✓	✓	✓	✓	✓	✓	✓	✓
1516	1	O75419	O75419	Cell division control protein 45 homolog	CDC45	Homo sapiens	65.572	30.389	13	13	✓	✓	✓	✓	✓	✓	✓	✓	✓	✓	✓	✓
1517	1	O75616	O75616	GTPase Era, mitochondrial	ERAL1	Homo sapiens	48.352	42.563	13	13	✓	✓	✓	✓	✓	✓	✓	✓	✓	✓	✓	✓
1518	1	O75879	O75879	Glutamyl-tRNA(Gln) amidotransferase subunit B, mitochondrial	GATB	Homo sapiens	61.864	38.241	13	13	✓	✓	✓	✓	✓	✓	✓	✓	✓	✓	✓	✓
1519	1	O94829	O94829	Importin-13	IPO13	Homo sapiens	108.198	20.042	13	13	✓	✓	✓	✓	✓	✓	✓	✓	✓	✓	✓	✓
1520	1	O94925	O94925	Glutaminase kidney isoform, mitochondrial	GLS	Homo sapiens	73.46	31.988	13	13	✓	✓	✓	✓	✓	✓	✓	✓	✓	✓	✓	✓
1521	1	O95376	O95376	E3 ubiquitin-protein ligase ARIH2	ARIH2	Homo sapiens	57.819	37.12	13	13	✓	✓	✓	✓	✓	✓	✓	✓	✓	✓	✓	✓
1522	1	O95433	O95433	Activator of 90 kDa heat shock protein ATPase homolog 1	AHSA1	Homo sapiens	38.273	55.03	13	13	✓	✓	✓	✓	✓	✓	✓	✓	✓	✓	✓	✓
1523	1	O95573	O95573	Fatty acid CoA ligase Acsl3	ACSL3	Homo sapiens	80.422	27.778	13	13	✓	✓	✓	✓	✓	✓	✓	✓	✓	✓	✓	✓
1524	1	O95905	O95905	Protein ecdysoneless homolog	ECD	Homo sapiens	72.759	28.261	13	13	✓	✓	✓	✓	✓	✓	✓	✓	✓	✓	✓	✓
1525	1	P05783	P05783	Keratin, type I cytoskeletal 18	KRT18	Homo sapiens	48.056	48.14	14	13	✓	✓	✓	✓	✓	✓	✓	✓	✓	✓	✓	✓
1526	1	P06493	P06493	Cyclin-dependent kinase 1	CDK1	Homo sapiens	34.096	63.636	13	13	✓	✓	✓	✓	✓	✓	✓	✓	✓	✓	✓	✓
1527	1	P06733	P06733	Alpha-enolase	ENO1	Homo sapiens	47.168	59.677	16	13	✓	✓	✓	✓	✓	✓	✓	✓	✓	✓	✓	✓
1528	1	P06865	P06865	Beta-hexosaminidase subunit alpha	HEXA	Homo sapiens	60.701	35.161	13	13	✓	✓	✓	✓	✓	✓	✓	✓	✓	✓	✓	✓
1529	1	P07686	P07686	Beta-hexosaminidase subunit beta	HEXB	Homo sapiens	63.138	32.734	13	13	✓	✓	✓	✓	✓	✓	✓	✓	✓	✓	✓	✓
1530	1	P07954	P07954	Fumarate hydratase, mitochondrial	FH	Homo sapiens	54.636	45.294	13	13	✓	✓	✓	✓	✓	✓	✓	✓	✓	✓	✓	✓
1531	1	P08238	P08238	Heat shock protein HSP 90-beta	HSP90AB1	Homo sapiens	83.267	56.492	35	13	✓	✓	✓	✓	✓	✓	✓	✓	✓	✓	✓	✓
1532	1	P08727	P08727	Keratin, type I cytoskeletal 19	KRT19	Homo sapiens	44.106	57.5	19	13	✓	✓	✓	✓	✓	✓	✓	✓	✓	✓	✓	✓
1533	2	P0DMV8;P0DMV9	P0DMV8	Heat shock 70 kDa protein 1A	HSPA1A	Homo sapiens	70.056	57.566	21	13	✓	✓	✓	✓	✓	✓	✓	✓	✓	✓	✓	✓
1534	1	P11216	P11216	Glycogen phosphorylase, brain form	PYGB	Homo sapiens	96.699	28.114	17	13	✓	✓	✓	✓	✓	✓	✓	✓	✓	✓	✓	✓
1535	1	P14866	P14866	Heterogeneous nuclear ribonucleoprotein L	HNRNPL	Homo sapiens	64.135	34.295	13	13	✓	✓	✓	✓	✓	✓	✓	✓	✓	✓	✓	✓
1536	1	P15311	P15311	Ezrin	EZR	Homo sapiens	69.414	33.959	14	13	✓	✓	✓	✓	✓	✓	✓	✓	✓	✓	✓	✓
1537	1	P16383	P16383	Intron Large complex component GCFC2	GCFC2	Homo sapiens	89.387	22.407	13	13	✓	✓	✓	✓	✓	✓	✓	✓	✓	✓	✓	✓
1538	1	P16930	P16930	Fumarylacetoacetase	FAH	Homo sapiens	46.374	48.21	13	13	✓	✓	✓	✓	✓	✓	✓	✓	✓	✓	✓	✓
1539	1	P20073	P20073	Annexin A7	ANXA7	Homo sapiens	52.739	30.123	13	13	✓	✓	✓	✓	✓	✓	✓	✓	✓	✓	✓	✓
1540	1	P20839	P20839	Inosine-5'-monophosphate dehydrogenase 1	IMPDH1	Homo sapiens	55.406	39.3	13	13	✓	✓	✓	✓	✓	✓	✓	✓	✓	✓	✓	✓
1541	1	P21281	P21281	V-type proton ATPase subunit B, brain isoform	ATP6V1B2	Homo sapiens	56.5	50.294	18	13	✓	✓	✓	✓	✓	✓	✓	✓	✓	✓	✓	✓
1542	1	P30520	P30520	Adenylosuccinate synthetase isozyme 2	ADSS2	Homo sapiens	50.097	44.298	14	13	✓	✓	✓	✓	✓	✓	✓	✓	✓	✓	✓	✓
1543	1	P31689	P31689	DnaJ homolog subfamily A member 1	DNAJA1	Homo sapiens	44.866	48.615	13	13	✓	✓	✓	✓	✓	✓	✓	✓	✓	✓	✓	✓
1544	1	P32019	P32019	Type II inositol 1,4,5-trisphosphate 5-phosphatase	INPP5B	Homo sapiens	112.853	17.019	13	13	✓	✓	✓	✓	✓	✓	✓	✓	✓	✓	✓	✓
1545	1	P34896	P34896	Serine hydroxymethyltransferase, cytosolic	SHMT1	Homo sapiens	53.083	37.681	13	13	✓	✓	✓	✓	✓	✓	✓	✓	✓	✓	✓	✓
1546	1	P34949	P34949	Mannose-6-phosphate isomerase	MPI	Homo sapiens	46.656	48.227	13	13	✓	✓	✓	✓	✓	✓	✓	✓	✓	✓	✓	✓
1547	1	P35520	P35520	Cystathionine beta-synthase	CBS	Homo sapiens	60.588	38.475	13	13	✓	✓	✓	✓	✓	✓	✓	✓	✓	✓	✓	✓
1548	1	P35611	P35611	Alpha-adducin	ADD1	Homo sapiens	80.956	25.102	13	13	✓	✓	✓	✓	✓	✓	✓	✓	✓	✓	✓	✓
1549	1	P38398	P38398	Breast cancer type 1 susceptibility protein	BRCA1	Homo sapiens	207.726	7.998	13	13	✓	✓	✓	✓	✓	✓	✓	✓	✓	✓	✓	✓
1550	1	P40937	P40937	Replication factor C subunit 5	RFC5	Homo sapiens	38.498	55	13	13	✓	✓	✓	✓	✓	✓	✓	✓	✓	✓	✓	✓
1551	1	P41240	P41240	Tyrosine-protein kinase CSK	CSK	Homo sapiens	50.707	39.778	13	13	✓	✓	✓	✓	✓	✓	✓	✓	✓	✓	✓	✓
1552	1	P43686	P43686	26S proteasome regulatory subunit 6B	PSMC4	Homo sapiens	47.367	46.411	13	13	✓	✓	✓	✓	✓	✓	✓	✓	✓	✓	✓	✓
1553	1	P48506	P48506	Glutamate--cysteine ligase catalytic subunit	GCLC	Homo sapiens	72.768	25.589	13	13	✓	✓	✓	✓	✓	✓	✓	✓	✓	✓	✓	✓
1554	1	P49366	P49366	Deoxyhypusine synthase	DHPS	Homo sapiens	40.969	53.117	13	13	✓	✓	✓	✓	✓	✓	✓	✓	✓	✓	✓	✓
1555	1	P49593	P49593	Protein phosphatase 1F	PPM1F	Homo sapiens	49.83	43.172	13	13	✓	✓	✓	✓	✓	✓	✓	✓	✓	✓	✓	✓
1556	1	P49642	P49642	DNA primase small subunit	PRIM1	Homo sapiens	49.902	39.524	13	13	✓	✓	✓	✓	✓	✓	✓	✓	✓	✓	✓	✓
1557	1	P49821	P49821	NADH dehydrogenase [ubiquinone] flavoprotein 1, mitochondrial	NDUFV1	Homo sapiens	50.818	47.629	13	13	✓	✓	✓	✓	✓	✓	✓	✓	✓	✓	✓	✓
1558	1	P50336	P50336	Protoporphyrinogen oxidase	PPOX	Homo sapiens	50.764	38.784	13	13	✓	✓	✓	✓	✓	✓	✓	✓	✓	✓	✓	✓
1559	1	P51116	P51116	RNA-binding protein FXR2	FXR2	Homo sapiens	74.223	31.204	14	13	✓	✓	✓	✓	✓	✓	✓	✓	✓	✓	✓	✓
1560	1	P51149	P51149	Ras-related protein Rab-7a	RAB7A	Homo sapiens	23.488	72.947	13	13	✓	✓	✓	✓	✓	✓	✓	✓	✓	✓	✓	✓
1561	1	P51178	P51178	1-phosphatidylinositol 4,5-bisphosphate phosphodiesterase delta-1	PLCD1	Homo sapiens	85.663	23.28	13	13	✓	✓	✓	✓	✓	✓	✓	✓	✓	✓	✓	✓
1562	1	P53041	P53041	Serine/threonine-protein phosphatase 5	PPP5C	Homo sapiens	56.882	37.876	13	13	✓	✓	✓	✓	✓	✓	✓	✓	✓	✓	✓	✓
1563	1	P54619	P54619	5'-AMP-activated protein kinase subunit gamma-1	PRKAG1	Homo sapiens	37.579	58.61	15	13	✓	✓	✓	✓	✓	✓	✓	✓	✓	✓	✓	✓
1564	1	P61201	P61201	COP9 signalosome complex subunit 2	COPS2	Homo sapiens	51.597	33.409	13	13	✓	✓	✓	✓	✓	✓	✓	✓	✓	✓	✓	✓
1565	1	P63244	P63244	Receptor of activated protein C kinase 1	RACK1	Homo sapiens	35.075	59.306	13	13	✓	✓	✓	✓	✓	✓	✓	✓	✓	✓	✓	✓
1566	1	P78362	P78362	SRSF protein kinase 2	SRPK2	Homo sapiens	77.527	30.378	13	13	✓	✓	✓	✓	✓	✓	✓	✓	✓	✓	✓	✓
1567	1	Q00653	Q00653	Nuclear factor NF-kappa-B p100 subunit	NFKB2	Homo sapiens	96.749	23.333	13	13	✓	✓	✓	✓	✓	✓	✓	✓	✓	✓	✓	✓
1568	1	Q03164	Q03164	Histone-lysine N-methyltransferase 2A	KMT2A	Homo sapiens	431.775	5.442	13	13	✓	✓	✓	✓	✓	✓	✓	✓	✓	✓	✓	✓
1569	1	Q04206	Q04206	Transcription factor p65	RELA	Homo sapiens	60.219	28.131	13	13	✓	✓	✓	✓	✓	✓	✓	✓	✓	✓	✓	✓
1570	1	Q07889	Q07889	Son of sevenless homolog 1	SOS1	Homo sapiens	152.466	13.278	14	13	✓	✓	✓	✓	✓	✓	✓	✓	✓	✓	✓	✓
1571	1	Q12904	Q12904	Aminoacyl tRNA synthase complex-interacting multifunctional protein 1	AIMP1	Homo sapiens	34.354	65.705	13	13	✓	✓	✓	✓	✓	✓	✓	✓	✓	✓	✓	✓
1572	1	Q12905	Q12905	Interleukin enhancer-binding factor 2	ILF2	Homo sapiens	43.064	56.41	13	13	✓	✓	✓	✓	✓	✓	✓	✓	✓	✓	✓	✓
1573	1	Q12959	Q12959	Disks large homolog 1	DLG1	Homo sapiens	100.456	23.009	13	13	✓	✓	✓	✓	✓	✓	✓	✓	✓	✓	✓	✓
1574	1	Q13123	Q13123	Protein Red	IK	Homo sapiens	65.602	30.341	13	13	✓	✓	✓	✓	✓	✓	✓	✓	✓	✓	✓	✓
1575	1	Q13131	Q13131	5'-AMP-activated protein kinase catalytic subunit alpha-1	PRKAA1	Homo sapiens	64.009	38.283	15	13	✓	✓	✓	✓	✓	✓	✓	✓	✓	✓	✓	✓
1576	1	Q13144	Q13144	Translation initiation factor eIF-2B subunit epsilon	EIF2B5	Homo sapiens	80.381	28.71	13	13	✓	✓	✓	✓	✓	✓	✓	✓	✓	✓	✓	✓
1577	1	Q13409	Q13409	Cytoplasmic dynein 1 intermediate chain 2	DYNC1I2	Homo sapiens	71.459	30.878	14	13	✓	✓	✓	✓	✓	✓	✓	✓	✓	✓	✓	✓
1578	1	Q13492	Q13492	Phosphatidylinositol-binding clathrin assembly protein	PICALM	Homo sapiens	70.755	33.589	14	13	✓	✓	✓	✓	✓	✓	✓	✓	✓	✓	✓	✓
1579	1	Q13561	Q13561	Dynactin subunit 2	DCTN2	Homo sapiens	44.23	49.626	13	13	✓	✓	✓	✓	✓	✓	✓	✓	✓	✓	✓	✓
1580	1	Q13867	Q13867	Bleomycin hydrolase	BLMH	Homo sapiens	52.563	42.418	13	13	✓	✓	✓	✓	✓	✓	✓	✓	✓	✓	✓	✓
1581	1	Q14004	Q14004	Cyclin-dependent kinase 13	CDK13	Homo sapiens	164.927	16.865	13	13	✓	✓	✓	✓	✓	✓	✓	✓	✓	✓	✓	✓
1582	1	Q14498	Q14498	RNA-binding protein 39	RBM39	Homo sapiens	59.379	40.943	15	13	✓	✓	✓	✓	✓	✓	✓	✓	✓	✓	✓	✓
1583	1	Q15047	Q15047	Histone-lysine N-methyltransferase SETDB1	SETDB1	Homo sapiens	143.159	14.33	13	13	✓	✓	✓	✓	✓	✓	✓	✓	✓	✓	✓	✓
1584	1	Q15067	Q15067	Peroxisomal acyl-coenzyme A oxidase 1	ACOX1	Homo sapiens	74.425	30.909	13	13	✓	✓	✓	✓	✓	✓	✓	✓	✓	✓	✓	✓
1585	1	Q15084	Q15084	Protein disulfide-isomerase A6	PDIA6	Homo sapiens	48.121	42.5	13	13	✓	✓	✓	✓	✓	✓	✓	✓	✓	✓	✓	✓
1586	1	Q15291	Q15291	Retinoblastoma-binding protein 5	RBBP5	Homo sapiens	59.153	33.086	13	13	✓	✓	✓	✓	✓	✓	✓	✓	✓	✓	✓	✓
1587	1	Q15468	Q15468	SCL-interrupting locus protein	STIL	Homo sapiens	142.957	14.141	13	13	✓	✓	✓	✓	✓	✓	✓	✓	✓	✓	✓	✓
1588	1	Q15723	Q15723	ETS-related transcription factor Elf-2	ELF2	Homo sapiens	63.967	32.715	14	13	✓	✓	✓	✓	✓	✓	✓	✓	✓	✓	✓	✓
1589	1	Q15942	Q15942	Zyxin	ZYX	Homo sapiens	61.277	35.664	13	13	✓	✓	✓	✓	✓	✓	✓	✓	✓	✓	✓	✓
1590	1	Q16204	Q16204	Coiled-coil domain-containing protein 6	CCDC6	Homo sapiens	53.291	33.333	13	13	✓	✓	✓	✓	✓	✓	✓	✓	✓	✓	✓	✓
1591	1	Q16513	Q16513	Serine/threonine-protein kinase N2	PKN2	Homo sapiens	112.034	18.089	13	13	✓	✓	✓	✓	✓	✓	✓	✓	✓	✓	✓	✓
1592	1	Q16643	Q16643	Drebrin	DBN1	Homo sapiens	71.43	30.354	13	13	✓	✓	✓	✓	✓	✓	✓	✓	✓	✓	✓	✓
1593	1	Q16698	Q16698	2,4-dienoyl-CoA reductase [(3E)-enoyl-CoA-producing], mitochondrial	DECR1	Homo sapiens	36.069	44.179	13	13	✓	✓	✓	✓	✓	✓	✓	✓	✓	✓	✓	✓
1594	1	Q16881	Q16881	Thioredoxin reductase 1, cytoplasmic	TXNRD1	Homo sapiens	70.876	34.823	13	13	✓	✓	✓	✓	✓	✓	✓	✓	✓	✓	✓	✓
1595	1	Q2TBE0	Q2TBE0	CWF19-like protein 2	CWF19L2	Homo sapiens	103.789	17.785	13	13	✓	✓	✓	✓	✓	✓	✓	✓	✓	✓	✓	✓
1596	1	Q52LR7	Q52LR7	Enhancer of polycomb homolog 2	EPC2	Homo sapiens	91.094	22.429	14	13	✓	✓	✓	✓	✓	✓	✓	✓	✓	✓	✓	✓
1597	1	Q5MIZ7	Q5MIZ7	Serine/threonine-protein phosphatase 4 regulatory subunit 3B	PPP4R3B	Homo sapiens	97.46	32.273	19	13	✓	✓	✓	✓	✓	✓	✓	✓	✓	✓	✓	✓
1598	1	Q5VV42	Q5VV42	Threonylcarbamoyladenosine tRNA methylthiotransferase	CDKAL1	Homo sapiens	65.115	34.197	13	13	✓	✓	✓	✓	✓	✓	✓	✓	✓	✓	✓	✓
1599	1	Q6IN85	Q6IN85	Serine/threonine-protein phosphatase 4 regulatory subunit 3A	PPP4R3A	Homo sapiens	95.37	27.731	13	13	✓	✓	✓	✓	✓	✓	✓	✓	✓	✓	✓	✓
1600	1	Q6P1X5	Q6P1X5	Transcription initiation factor TFIID subunit 2	TAF2	Homo sapiens	136.974	15.93	13	13	✓	✓	✓	✓	✓	✓	✓	✓	✓	✓	✓	✓
1601	1	Q6PIW4	Q6PIW4	Fidgetin-like protein 1	FIGNL1	Homo sapiens	74.078	29.377	13	13	✓	✓	✓	✓	✓	✓	✓	✓	✓	✓	✓	✓
1602	1	Q6RFH5	Q6RFH5	WD repeat-containing protein 74	WDR74	Homo sapiens	42.441	43.117	13	13	✓	✓	✓	✓	✓	✓	✓	✓	✓	✓	✓	✓
1603	1	Q6ZRV2	Q6ZRV2	Protein FAM83H	FAM83H	Homo sapiens	127.123	17.133	13	13	✓	✓	✓	✓	✓	✓	✓	✓	✓	✓	✓	✓
1604	1	Q7L775	Q7L775	EPM2A-interacting protein 1	EPM2AIP1	Homo sapiens	70.37	31.466	13	13	✓	✓	✓	✓	✓	✓	✓	✓	✓	✓	✓	✓
1605	1	Q7Z401	Q7Z401	C-myc promoter-binding protein	DENND4A	Homo sapiens	209.247	9.554	13	13	✓	✓	✓	✓	✓	✓	✓	✓	✓	✓	✓	✓
1606	1	Q7Z4H8	Q7Z4H8	Protein O-glucosyltransferase 3	POGLUT3	Homo sapiens	58.572	39.645	13	13	✓	✓	✓	✓	✓	✓	✓	✓	✓	✓	✓	✓
1607	1	Q7Z4Q2	Q7Z4Q2	HEAT repeat-containing protein 3	HEATR3	Homo sapiens	74.583	23.529	13	13	✓	✓	✓	✓	✓	✓	✓	✓	✓	✓	✓	✓
1608	1	Q7Z5J4	Q7Z5J4	Retinoic acid-induced protein 1	RAI1	Homo sapiens	203.354	10.493	13	13	✓	✓	✓	✓	✓	✓	✓	✓	✓	✓	✓	✓
1609	1	Q86U44	Q86U44	N6-adenosine-methyltransferase catalytic subunit	METTL3	Homo sapiens	64.475	35.517	13	13	✓	✓	✓	✓	✓	✓	✓	✓	✓	✓	✓	✓
1610	1	Q86VI3	Q86VI3	Ras GTPase-activating-like protein IQGAP3	IQGAP3	Homo sapiens	184.7	11.465	13	13	✓	✓	✓	✓	✓	✓	✓	✓	✓	✓	✓	✓
1611	1	Q86VM9	Q86VM9	Zinc finger CCCH domain-containing protein 18	ZC3H18	Homo sapiens	106.38	16.369	13	13	✓	✓	✓	✓	✓	✓	✓	✓	✓	✓	✓	✓
1612	1	Q86X55	Q86X55	Histone-arginine methyltransferase CARM1	CARM1	Homo sapiens	65.854	29.605	13	13	✓	✓	✓	✓	✓	✓	✓	✓	✓	✓	✓	✓
1613	1	Q8IVI9	Q8IVI9	Nostrin	NOSTRIN	Homo sapiens	57.661	36.166	13	13	✓	✓	✓	✓	✓	✓	✓	✓	✓	✓	✓	✓
1614	1	Q8IY22	Q8IY22	C-Maf-inducing protein	CMIP	Homo sapiens	86.331	23.415	13	13	✓	✓	✓	✓	✓	✓	✓	✓	✓	✓	✓	✓
1615	1	Q8N543	Q8N543	Prolyl 3-hydroxylase OGFOD1	OGFOD1	Homo sapiens	63.246	34.686	13	13	✓	✓	✓	✓	✓	✓	✓	✓	✓	✓	✓	✓
1616	1	Q8N573	Q8N573	Oxidation resistance protein 1	OXR1	Homo sapiens	97.973	20.023	13	13	✓	✓	✓	✓	✓	✓	✓	✓	✓	✓	✓	✓
1617	1	Q8NB78	Q8NB78	Lysine-specific histone demethylase 2	KDM1B	Homo sapiens	92.099	21.168	13	13	✓	✓	✓	✓	✓	✓	✓	✓	✓	✓	✓	✓
1618	1	Q8ND24	Q8ND24	RING finger protein 214	RNF214	Homo sapiens	77.669	24.324	13	13	✓	✓	✓	✓	✓	✓	✓	✓	✓	✓	✓	✓
1619	1	Q8NEM2	Q8NEM2	SHC SH2 domain-binding protein 1	SHCBP1	Homo sapiens	75.691	28.869	13	13	✓	✓	✓	✓	✓	✓	✓	✓	✓	✓	✓	✓
1620	1	Q8NHV4	Q8NHV4	Protein NEDD1	NEDD1	Homo sapiens	71.967	32.424	13	13	✓	✓	✓	✓	✓	✓	✓	✓	✓	✓	✓	✓
1621	1	Q8TBC4	Q8TBC4	NEDD8-activating enzyme E1 catalytic subunit	UBA3	Homo sapiens	51.854	39.309	13	13	✓	✓	✓	✓	✓	✓	✓	✓	✓	✓	✓	✓
1622	1	Q8TDY2	Q8TDY2	RB1-inducible coiled-coil protein 1	RB1CC1	Homo sapiens	183.094	10.351	13	13	✓	✓	✓	✓	✓	✓	✓	✓	✓	✓	✓	✓
1623	1	Q8WUA4	Q8WUA4	General transcription factor 3C polypeptide 2	GTF3C2	Homo sapiens	100.679	21.734	13	13	✓	✓	✓	✓	✓	✓	✓	✓	✓	✓	✓	✓
1624	1	Q8WVX9	Q8WVX9	Fatty acyl-CoA reductase 1	FAR1	Homo sapiens	59.358	32.621	13	13	✓	✓	✓	✓	✓	✓	✓	✓	✓	✓	✓	✓
1625	1	Q8WXF1	Q8WXF1	Paraspeckle component 1	PSPC1	Homo sapiens	58.742	32.887	13	13	✓	✓	✓	✓	✓	✓	✓	✓	✓	✓	✓	✓
1626	1	Q8WXI9	Q8WXI9	Transcriptional repressor p66-beta	GATAD2B	Homo sapiens	65.262	36.931	13	13	✓	✓	✓	✓	✓	✓	✓	✓	✓	✓	✓	✓
1627	1	Q92508	Q92508	Piezo-type mechanosensitive ion channel component 1	PIEZO1	Homo sapiens	286.794	7.299	13	13	✓	✓	✓	✓	✓	✓	✓	✓	✓	✓	✓	✓
1628	1	Q92794	Q92794	Histone acetyltransferase KAT6A	KAT6A	Homo sapiens	225.031	10.03	14	13	✓	✓	✓	✓	✓	✓	✓	✓	✓	✓	✓	✓
1629	1	Q969X6	Q969X6	U3 small nucleolar RNA-associated protein 4 homolog	UTP4	Homo sapiens	76.89	28.863	13	13	✓	✓	✓	✓	✓	✓	✓	✓	✓	✓	✓	✓
1630	1	Q96D46	Q96D46	60S ribosomal export protein NMD3	NMD3	Homo sapiens	57.603	36.779	13	13	✓	✓	✓	✓	✓	✓	✓	✓	✓	✓	✓	✓
1631	1	Q96EV2	Q96EV2	RNA-binding protein 33	RBM33	Homo sapiens	129.989	16.752	13	13	✓	✓	✓	✓	✓	✓	✓	✓	✓	✓	✓	✓
1632	1	Q96GA3	Q96GA3	Protein LTV1 homolog	LTV1	Homo sapiens	54.856	37.263	13	13	✓	✓	✓	✓	✓	✓	✓	✓	✓	✓	✓	✓
1633	1	Q96GM8	Q96GM8	Target of EGR1 protein 1	TOE1	Homo sapiens	56.549	38.039	13	13	✓	✓	✓	✓	✓	✓	✓	✓	✓	✓	✓	✓
1634	1	Q96HE7	Q96HE7	ERO1-like protein alpha	ERO1A	Homo sapiens	54.392	38.248	14	13	✓	✓	✓	✓	✓	✓	✓	✓	✓	✓	✓	✓
1635	1	Q96IV0	Q96IV0	Peptide-N(4)-(N-acetyl-beta-glucosaminyl)asparagine amidase	NGLY1	Homo sapiens	74.39	28.44	13	13	✓	✓	✓	✓	✓	✓	✓	✓	✓	✓	✓	✓
1636	1	Q96J02	Q96J02	E3 ubiquitin-protein ligase Itchy homolog	ITCH	Homo sapiens	102.801	23.367	16	13	✓	✓	✓	✓	✓	✓	✓	✓	✓	✓	✓	✓
1637	1	Q96JB2	Q96JB2	Conserved oligomeric Golgi complex subunit 3	COG3	Homo sapiens	94.098	19.565	13	13	✓	✓	✓	✓	✓	✓	✓	✓	✓	✓	✓	✓
1638	1	Q96JB3	Q96JB3	Hypermethylated in cancer 2 protein	HIC2	Homo sapiens	66.157	31.707	13	13	✓	✓	✓	✓	✓	✓	✓	✓	✓	✓	✓	✓
1639	1	Q96P11	Q96P11	28S rRNA (cytosine-C(5))-methyltransferase	NSUN5	Homo sapiens	46.692	55.944	18	13	✓	✓	✓	✓	✓	✓	✓	✓	✓	✓	✓	✓
1640	1	Q96SB4	Q96SB4	SRSF protein kinase 1	SRPK1	Homo sapiens	74.327	31.298	15	13	✓	✓	✓	✓	✓	✓	✓	✓	✓	✓	✓	✓
1641	1	Q96T60	Q96T60	Bifunctional polynucleotide phosphatase/kinase	PNKP	Homo sapiens	57.074	32.821	13	13	✓	✓	✓	✓	✓	✓	✓	✓	✓	✓	✓	✓
1642	1	Q9BTU6	Q9BTU6	Phosphatidylinositol 4-kinase type 2-alpha	PI4K2A	Homo sapiens	54.021	33.194	13	13	✓	✓	✓	✓	✓	✓	✓	✓	✓	✓	✓	✓
1643	1	Q9BVA0	Q9BVA0	Katanin p80 WD40 repeat-containing subunit B1	KATNB1	Homo sapiens	72.335	27.481	13	13	✓	✓	✓	✓	✓	✓	✓	✓	✓	✓	✓	✓
1644	1	Q9BZQ8	Q9BZQ8	Protein Niban 1	NIBAN1	Homo sapiens	103.136	18.642	13	13	✓	✓	✓	✓	✓	✓	✓	✓	✓	✓	✓	✓
1645	1	Q9C0C7	Q9C0C7	Activating molecule in BECN1-regulated autophagy protein 1	AMBRA1	Homo sapiens	142.507	13.945	13	13	✓	✓	✓	✓	✓	✓	✓	✓	✓	✓	✓	✓
1646	1	Q9GZR2	Q9GZR2	RNA exonuclease 4	REXO4	Homo sapiens	46.671	36.256	13	13	✓	✓	✓	✓	✓	✓	✓	✓	✓	✓	✓	✓
1647	1	Q9H223	Q9H223	EH domain-containing protein 4	EHD4	Homo sapiens	61.177	37.708	15	13	✓	✓	✓	✓	✓	✓	✓	✓	✓	✓	✓	✓
1648	1	Q9H267	Q9H267	Vacuolar protein sorting-associated protein 33B	VPS33B	Homo sapiens	70.588	24.797	13	13	✓	✓	✓	✓	✓	✓	✓	✓	✓	✓	✓	✓
1649	1	Q9H3P2	Q9H3P2	Negative elongation factor A	NELFA	Homo sapiens	57.276	34.659	13	13	✓	✓	✓	✓	✓	✓	✓	✓	✓	✓	✓	✓
1650	1	Q9H900	Q9H900	Protein zwilch homolog	ZWILCH	Homo sapiens	67.214	28.426	13	13	✓	✓	✓	✓	✓	✓	✓	✓	✓	✓	✓	✓
1651	1	Q9NPF4	Q9NPF4	tRNA N6-adenosine threonylcarbamoyltransferase	OSGEP	Homo sapiens	36.426	52.836	13	13	✓	✓	✓	✓	✓	✓	✓	✓	✓	✓	✓	✓
1652	1	Q9NS86	Q9NS86	LanC-like protein 2	LANCL2	Homo sapiens	50.855	44.889	13	13	✓	✓	✓	✓	✓	✓	✓	✓	✓	✓	✓	✓
1653	1	Q9NY27	Q9NY27	Serine/threonine-protein phosphatase 4 regulatory subunit 2	PPP4R2	Homo sapiens	46.899	39.089	13	13	✓	✓	✓	✓	✓	✓	✓	✓	✓	✓	✓	✓
1654	1	Q9NYB0	Q9NYB0	Telomeric repeat-binding factor 2-interacting protein 1	TERF2IP	Homo sapiens	44.257	42.857	13	13	✓	✓	✓	✓	✓	✓	✓	✓	✓	✓	✓	✓
1655	1	Q9NYF8	Q9NYF8	Bcl-2-associated transcription factor 1	BCLAF1	Homo sapiens	106.124	21.196	13	13	✓	✓	✓	✓	✓	✓	✓	✓	✓	✓	✓	✓
1656	1	Q9NZW5	Q9NZW5	Protein PALS2	PALS2	Homo sapiens	61.118	32.407	14	13	✓	✓	✓	✓	✓	✓	✓	✓	✓	✓	✓	✓
1657	1	Q9P270	Q9P270	SLAIN motif-containing protein 2	SLAIN2	Homo sapiens	62.545	30.981	13	13	✓	✓	✓	✓	✓	✓	✓	✓	✓	✓	✓	✓
1658	1	Q9P2R7	Q9P2R7	Succinate--CoA ligase [ADP-forming] subunit beta, mitochondrial	SUCLA2	Homo sapiens	50.316	31.965	13	13	✓	✓	✓	✓	✓	✓	✓	✓	✓	✓	✓	✓
1659	1	Q9UBE0	Q9UBE0	SUMO-activating enzyme subunit 1	SAE1	Homo sapiens	38.449	54.624	13	13	✓	✓	✓	✓	✓	✓	✓	✓	✓	✓	✓	✓
1660	1	Q9UGI8	Q9UGI8	Testin	TES	Homo sapiens	47.998	39.667	13	13	✓	✓	✓	✓	✓	✓	✓	✓	✓	✓	✓	✓
1661	1	Q9UHR4	Q9UHR4	Brain-specific angiogenesis inhibitor 1-associated protein 2-like protein 1	BAIAP2L1	Homo sapiens	56.884	31.703	13	13	✓	✓	✓	✓	✓	✓	✓	✓	✓	✓	✓	✓
1662	1	Q9UI12	Q9UI12	V-type proton ATPase subunit H	ATP6V1H	Homo sapiens	55.885	38.923	13	13	✓	✓	✓	✓	✓	✓	✓	✓	✓	✓	✓	✓
1663	1	Q9UIW2	Q9UIW2	Plexin-A1	PLXNA1	Homo sapiens	211.069	12.078	18	13	✓	✓	✓	✓	✓	✓	✓	✓	✓	✓	✓	✓
1664	1	Q9UJW0	Q9UJW0	Dynactin subunit 4	DCTN4	Homo sapiens	52.337	38.913	13	13	✓	✓	✓	✓	✓	✓	✓	✓	✓	✓	✓	✓
1665	1	Q9UMS4	Q9UMS4	Pre-mRNA-processing factor 19	PRPF19	Homo sapiens	55.18	47.619	13	13	✓	✓	✓	✓	✓	✓	✓	✓	✓	✓	✓	✓
1666	1	Q9UMZ2	Q9UMZ2	Synergin gamma	SYNRG	Homo sapiens	140.657	13.014	13	13	✓	✓	✓	✓	✓	✓	✓	✓	✓	✓	✓	✓
1667	1	Q9UN86	Q9UN86	Ras GTPase-activating protein-binding protein 2	G3BP2	Homo sapiens	54.12	40.456	13	13	✓	✓	✓	✓	✓	✓	✓	✓	✓	✓	✓	✓
1668	1	Q9UNS2	Q9UNS2	COP9 signalosome complex subunit 3	COPS3	Homo sapiens	47.874	52.246	13	13	✓	✓	✓	✓	✓	✓	✓	✓	✓	✓	✓	✓
1669	1	Q9UNZ2	Q9UNZ2	NSFL1 cofactor p47	NSFL1C	Homo sapiens	40.571	46.486	13	13	✓	✓	✓	✓	✓	✓	✓	✓	✓	✓	✓	✓
1670	1	Q9UQ80	Q9UQ80	Proliferation-associated protein 2G4	PA2G4	Homo sapiens	43.785	47.97	13	13	✓	✓	✓	✓	✓	✓	✓	✓	✓	✓	✓	✓
1671	1	Q9Y2I7	Q9Y2I7	1-phosphatidylinositol 3-phosphate 5-kinase	PIKFYVE	Homo sapiens	237.139	7.96	13	13	✓	✓	✓	✓	✓	✓	✓	✓	✓	✓	✓	✓
1672	1	Q9Y2P8	Q9Y2P8	RNA 3'-terminal phosphate cyclase-like protein	RCL1	Homo sapiens	40.842	48.257	13	13	✓	✓	✓	✓	✓	✓	✓	✓	✓	✓	✓	✓
1673	1	Q9Y2Z4	Q9Y2Z4	Tyrosine--tRNA ligase, mitochondrial	YARS2	Homo sapiens	53.197	45.702	13	13	✓	✓	✓	✓	✓	✓	✓	✓	✓	✓	✓	✓
1674	1	Q9Y3F4	Q9Y3F4	Serine-threonine kinase receptor-associated protein	STRAP	Homo sapiens	38.438	46.571	13	13	✓	✓	✓	✓	✓	✓	✓	✓	✓	✓	✓	✓
1675	1	Q9Y5X3	Q9Y5X3	Sorting nexin-5	SNX5	Homo sapiens	46.817	45.545	14	13	✓	✓	✓	✓	✓	✓	✓	✓	✓	✓	✓	✓
1676	1	Q9Y6I4	Q9Y6I4	Ubiquitin carboxyl-terminal hydrolase 3	USP3	Homo sapiens	58.896	32.308	13	13	✓	✓	✓	✓	✓	✓	✓	✓	✓	✓	✓	✓
1677	1	A4D1P6	A4D1P6	WD repeat-containing protein 91	WDR91	Homo sapiens	83.344	23.025	12	12	✓	✓	✓	✓	✓	✓	✓	✓	✓	✓	✓	✓
1678	1	O00154	O00154	Cytosolic acyl coenzyme A thioester hydrolase	ACOT7	Homo sapiens	41.792	46.316	12	12	✓	✓	✓	✓	✓	✓	✓	✓	✓	✓	✓	✓
1679	1	O00268	O00268	Transcription initiation factor TFIID subunit 4	TAF4	Homo sapiens	110.116	14.654	13	12	✓	✓	✓	✓	✓	✓	✓	✓	✓	✓	✓	✓
1680	1	O00299	O00299	Chloride intracellular channel protein 1	CLIC1	Homo sapiens	26.922	65.975	12	12	✓	✓	✓	✓	✓	✓	✓	✓	✓	✓	✓	✓
1681	1	O00442	O00442	RNA 3'-terminal phosphate cyclase	RTCA	Homo sapiens	39.335	48.087	12	12	✓	✓	✓	✓	✓	✓	✓	✓	✓	✓	✓	✓
1682	1	O00459	O00459	Phosphatidylinositol 3-kinase regulatory subunit beta	PIK3R2	Homo sapiens	81.544	22.39	13	12	✓	✓	✓	✓	✓	✓	✓	✓	✓	✓	✓	✓
1683	1	O14965	O14965	Aurora kinase A	AURKA	Homo sapiens	45.825	42.68	12	12	✓	✓	✓	✓	✓	✓	✓	✓	✓	✓	✓	✓
1684	1	O15078	O15078	Centrosomal protein of 290 kDa	CEP290	Homo sapiens	290.391	6.051	12	12	✓	✓	✓	✓	✓	✓	✓	✓	✓	✓	✓	✓
1685	1	O15160	O15160	DNA-directed RNA polymerases I and III subunit RPAC1	POLR1C	Homo sapiens	39.251	47.11	12	12	✓	✓	✓	✓	✓	✓	✓	✓	✓	✓	✓	✓
1686	1	O15213	O15213	WD repeat-containing protein 46	WDR46	Homo sapiens	68.07	25.738	12	12	✓	✓	✓	✓	✓	✓	✓	✓	✓	✓	✓	✓
1687	1	O15355	O15355	Protein phosphatase 1G	PPM1G	Homo sapiens	59.271	30.22	12	12	✓	✓	✓	✓	✓	✓	✓	✓	✓	✓	✓	✓
1688	1	O43318	O43318	Mitogen-activated protein kinase kinase kinase 7	MAP3K7	Homo sapiens	67.196	25.908	12	12	✓	✓	✓	✓	✓	✓	✓	✓	✓	✓	✓	✓
1689	1	O43396	O43396	Thioredoxin-like protein 1	TXNL1	Homo sapiens	32.251	62.284	12	12	✓	✓	✓	✓	✓	✓	✓	✓	✓	✓	✓	✓
1690	1	O43422	O43422	52 kDa repressor of the inhibitor of the protein kinase	THAP12	Homo sapiens	87.707	23.653	12	12	✓	✓	✓	✓	✓	✓	✓	✓	✓	✓	✓	✓
1691	1	O43463	O43463	Histone-lysine N-methyltransferase SUV39H1	SUV39H1	Homo sapiens	47.908	33.738	12	12	✓	✓	✓	✓	✓	✓	✓	✓	✓	✓	✓	✓
1692	1	O43813	O43813	Glutathione S-transferase LANCL1	LANCL1	Homo sapiens	45.284	46.115	12	12	✓	✓	✓	✓	✓	✓	✓	✓	✓	✓	✓	✓
1693	1	O60256	O60256	Phosphoribosyl pyrophosphate synthase-associated protein 2	PRPSAP2	Homo sapiens	40.924	45.528	12	12	✓	✓	✓	✓	✓	✓	✓	✓	✓	✓	✓	✓
1694	1	O60333	O60333	Kinesin-like protein KIF1B	KIF1B	Homo sapiens	204.481	12.941	18	12	✓	✓	✓	✓	✓	✓	✓	✓	✓	✓	✓	✓
1695	1	O60870	O60870	DNA/RNA-binding protein KIN17	KIN	Homo sapiens	45.372	36.387	12	12	✓	✓	✓	✓	✓	✓	✓	✓	✓	✓	✓	✓
1696	1	O75427	O75427	Leucine-rich repeat and calponin homology domain-containing protein 4	LRCH4	Homo sapiens	73.451	29.722	12	12	✓	✓	✓	✓	✓	✓	✓	✓	✓	✓	✓	✓
1697	1	O75436	O75436	Vacuolar protein sorting-associated protein 26A	VPS26A	Homo sapiens	38.169	57.187	13	12	✓	✓	✓	✓	✓	✓	✓	✓	✓	✓	✓	✓
1698	1	O75665	O75665	Centriole and centriolar satellite protein OFD1	OFD1	Homo sapiens	116.671	15.81	12	12	✓	✓	✓	✓	✓	✓	✓	✓	✓	✓	✓	✓
1699	1	O94788	O94788	Retinal dehydrogenase 2	ALDH1A2	Homo sapiens	56.725	42.471	13	12	✓	✓	✓	✓	✓	✓	✓	✓	✓	✓	✓	✓
1700	1	O95251	O95251	Histone acetyltransferase KAT7	KAT7	Homo sapiens	70.643	28.642	13	12	✓	✓	✓	✓	✓	✓	✓	✓	✓	✓	✓	✓
1701	1	O95391	O95391	Pre-mRNA-splicing factor SLU7	SLU7	Homo sapiens	68.388	27.645	12	12	✓	✓	✓	✓	✓	✓	✓	✓	✓	✓	✓	✓
1702	1	O95394	O95394	Phosphoacetylglucosamine mutase	PGM3	Homo sapiens	59.851	33.395	12	12	✓	✓	✓	✓	✓	✓	✓	✓	✓	✓	✓	✓
1703	1	O95630	O95630	STAM-binding protein	STAMBP	Homo sapiens	48.077	37.5	12	12	✓	✓	✓	✓	✓	✓	✓	✓	✓	✓	✓	✓
1704	1	O95835	O95835	Serine/threonine-protein kinase LATS1	LATS1	Homo sapiens	126.87	16.637	14	12	✓	✓	✓	✓	✓	✓	✓	✓	✓	✓	✓	✓
1705	1	O96008	O96008	Mitochondrial import receptor subunit TOM40 homolog	TOMM40	Homo sapiens	37.893	53.74	12	12	✓	✓	✓	✓	✓	✓	✓	✓	✓	✓	✓	✓
1706	1	O96019	O96019	Actin-like protein 6A	ACTL6A	Homo sapiens	47.46	49.417	15	12	✓	✓	✓	✓	✓	✓	✓	✓	✓	✓	✓	✓
1707	1	P04181	P04181	Ornithine aminotransferase, mitochondrial	OAT	Homo sapiens	48.533	41.002	12	12	✓	✓	✓	✓	✓	✓	✓	✓	✓	✓	✓	✓
1708	1	P04406	P04406	Glyceraldehyde-3-phosphate dehydrogenase	GAPDH	Homo sapiens	36.054	54.925	12	12	✓	✓	✓	✓	✓	✓	✓	✓	✓	✓	✓	✓
1709	1	P05091	P05091	Aldehyde dehydrogenase, mitochondrial	ALDH2	Homo sapiens	56.381	30.174	12	12	✓	✓	✓	✓	✓	✓	✓	✓	✓	✓	✓	✓
1710	1	P08758	P08758	Annexin A5	ANXA5	Homo sapiens	35.937	39.688	12	12	✓	✓	✓	✓	✓	✓	✓	✓	✓	✓	✓	✓
1711	1	P09543	P09543	2',3'-cyclic-nucleotide 3'-phosphodiesterase	CNP	Homo sapiens	47.58	36.342	12	12	✓	✓	✓	✓	✓	✓	✓	✓	✓	✓	✓	✓
1712	1	P11310	P11310	Medium-chain specific acyl-CoA dehydrogenase, mitochondrial	ACADM	Homo sapiens	46.589	36.342	12	12	✓	✓	✓	✓	✓	✓	✓	✓	✓	✓	✓	✓
1713	1	P12955	P12955	Xaa-Pro dipeptidase	PEPD	Homo sapiens	54.549	36.917	12	12	✓	✓	✓	✓	✓	✓	✓	✓	✓	✓	✓	✓
1714	1	P13645	P13645	Keratin, type I cytoskeletal 10	KRT10	Homo sapiens	58.827	35.616	15	12	✓	✓	✓	✓	✓	✓	✓	✓	✓	✓	✓	✓
1715	1	P13804	P13804	Electron transfer flavoprotein subunit alpha, mitochondrial	ETFA	Homo sapiens	35.081	51.051	12	12	✓	✓	✓	✓	✓	✓	✓	✓	✓	✓	✓	✓
1716	1	P16278	P16278	Beta-galactosidase	GLB1	Homo sapiens	76.074	26.883	13	12	✓	✓	✓	✓	✓	✓	✓	✓	✓	✓	✓	✓
1717	1	P18754	P18754	Regulator of chromosome condensation	RCC1	Homo sapiens	44.969	47.743	12	12	✓	✓	✓	✓	✓	✓	✓	✓	✓	✓	✓	✓
1718	1	P19623	P19623	Spermidine synthase	SRM	Homo sapiens	33.824	57.616	12	12	✓	✓	✓	✓	✓	✓	✓	✓	✓	✓	✓	✓
1719	1	P21796	P21796	Voltage-dependent anion-selective channel protein 1	VDAC1	Homo sapiens	30.773	62.898	12	12	✓	✓	✓	✓	✓	✓	✓	✓	✓	✓	✓	✓
1720	1	P22681	P22681	E3 ubiquitin-protein ligase CBL	CBL	Homo sapiens	99.634	17.55	12	12	✓	✓	✓	✓	✓	✓	✓	✓	✓	✓	✓	✓
1721	1	P26599	P26599	Polypyrimidine tract-binding protein 1	PTBP1	Homo sapiens	59.632	35.368	13	12	✓	✓	✓	✓	✓	✓	✓	✓	✓	✓	✓	✓
1722	1	P27695	P27695	DNA-(apurinic or apyrimidinic site) endonuclease	APEX1	Homo sapiens	35.555	52.83	12	12	✓	✓	✓	✓	✓	✓	✓	✓	✓	✓	✓	✓
1723	1	P28482	P28482	Mitogen-activated protein kinase 1	MAPK1	Homo sapiens	41.39	61.944	16	12	✓	✓	✓	✓	✓	✓	✓	✓	✓	✓	✓	✓
1724	1	P32929	P32929	Cystathionine gamma-lyase	CTH	Homo sapiens	44.509	50.123	12	12	✓	✓	✓	✓	✓	✓	✓	✓	✓	✓	✓	✓
1725	1	P35241	P35241	Radixin	RDX	Homo sapiens	68.564	38.25	12	12	✓	✓	✓	✓	✓	✓	✓	✓	✓	✓	✓	✓
1726	1	P43121	P43121	Cell surface glycoprotein MUC18	MCAM	Homo sapiens	71.611	21.827	12	12	✓	✓	✓	✓	✓	✓	✓	✓	✓	✓	✓	✓
1727	1	P47736	P47736	Rap1 GTPase-activating protein 1	RAP1GAP	Homo sapiens	73.361	24.585	12	12	✓	✓	✓	✓	✓	✓	✓	✓	✓	✓	✓	✓
1728	1	P49023	P49023	Paxillin	PXN	Homo sapiens	64.507	29.442	12	12	✓	✓	✓	✓	✓	✓	✓	✓	✓	✓	✓	✓
1729	1	P50213	P50213	Isocitrate dehydrogenase [NAD] subunit alpha, mitochondrial	IDH3A	Homo sapiens	39.59	41.803	12	12	✓	✓	✓	✓	✓	✓	✓	✓	✓	✓	✓	✓
1730	1	P51665	P51665	26S proteasome non-ATPase regulatory subunit 7	PSMD7	Homo sapiens	37.025	54.63	12	12	✓	✓	✓	✓	✓	✓	✓	✓	✓	✓	✓	✓
1731	1	P51991	P51991	Heterogeneous nuclear ribonucleoprotein A3	HNRNPA3	Homo sapiens	39.595	41.534	12	12	✓	✓	✓	✓	✓	✓	✓	✓	✓	✓	✓	✓
1732	1	P52756	P52756	RNA-binding protein 5	RBM5	Homo sapiens	92.155	21.227	12	12	✓	✓	✓	✓	✓	✓	✓	✓	✓	✓	✓	✓
1733	1	P53367	P53367	Arfaptin-1	ARFIP1	Homo sapiens	41.735	49.062	12	12	✓	✓	✓	✓	✓	✓	✓	✓	✓	✓	✓	✓
1734	1	P54098	P54098	DNA polymerase subunit gamma-1	POLG	Homo sapiens	139.564	13.317	12	12	✓	✓	✓	✓	✓	✓	✓	✓	✓	✓	✓	✓
1735	1	P54819	P54819	Adenylate kinase 2, mitochondrial	AK2	Homo sapiens	26.478	65.272	12	12	✓	✓	✓	✓	✓	✓	✓	✓	✓	✓	✓	✓
1736	1	P55084	P55084	Trifunctional enzyme subunit beta, mitochondrial	HADHB	Homo sapiens	51.296	30.591	12	12	✓	✓	✓	✓	✓	✓	✓	✓	✓	✓	✓	✓
1737	1	P60174	P60174	Triosephosphate isomerase	TPI1	Homo sapiens	26.669	75.1	12	12	✓	✓	✓	✓	✓	✓	✓	✓	✓	✓	✓	✓
1738	1	P62258	P62258	14-3-3 protein epsilon	YWHAE	Homo sapiens	29.172	64.706	12	12	✓	✓	✓	✓	✓	✓	✓	✓	✓	✓	✓	✓
1739	1	P78346	P78346	Ribonuclease P protein subunit p30	RPP30	Homo sapiens	29.322	70.522	12	12	✓	✓	✓	✓	✓	✓	✓	✓	✓	✓	✓	✓
1740	1	P78406	P78406	mRNA export factor RAE1	RAE1	Homo sapiens	40.967	52.717	12	12	✓	✓	✓	✓	✓	✓	✓	✓	✓	✓	✓	✓
1741	1	P80303	P80303	Nucleobindin-2	NUCB2	Homo sapiens	50.222	33.81	12	12	✓	✓	✓	✓	✓	✓	✓	✓	✓	✓	✓	✓
1742	1	Q00534	Q00534	Cyclin-dependent kinase 6	CDK6	Homo sapiens	36.939	47.853	12	12	✓	✓	✓	✓	✓	✓	✓	✓	✓	✓	✓	✓
1743	1	Q00796	Q00796	Sorbitol dehydrogenase	SORD	Homo sapiens	38.324	54.342	12	12	✓	✓	✓	✓	✓	✓	✓	✓	✓	✓	✓	✓
1744	1	Q02127	Q02127	Dihydroorotate dehydrogenase (quinone), mitochondrial	DHODH	Homo sapiens	42.866	43.291	12	12	✓	✓	✓	✓	✓	✓	✓	✓	✓	✓	✓	✓
1745	1	Q04726	Q04726	Transducin-like enhancer protein 3	TLE3	Homo sapiens	83.417	29.145	16	12	✓	✓	✓	✓	✓	✓	✓	✓	✓	✓	✓	✓
1746	1	Q06203	Q06203	Amidophosphoribosyltransferase	PPAT	Homo sapiens	57.399	29.207	12	12	✓	✓	✓	✓	✓	✓	✓	✓	✓	✓	✓	✓
1747	1	Q08257	Q08257	Quinone oxidoreductase	CRYZ	Homo sapiens	35.205	60.79	12	12	✓	✓	✓	✓	✓	✓	✓	✓	✓	✓	✓	✓
1748	1	Q12824	Q12824	SWI/SNF-related matrix-associated actin-dependent regulator of chromatin subfamily B member 1	SMARCB1	Homo sapiens	44.144	55.844	12	12	✓	✓	✓	✓	✓	✓	✓	✓	✓	✓	✓	✓
1749	1	Q12955	Q12955	Ankyrin-3	ANK3	Homo sapiens	480.418	4.889	12	12	✓	✓	✓	✓	✓	✓	✓	✓	✓	✓	✓	✓
1750	1	Q12986	Q12986	Transcriptional repressor NF-X1	NFX1	Homo sapiens	124.396	15.268	12	12	✓	✓	✓	✓	✓	✓	✓	✓	✓	✓	✓	✓
1751	1	Q13057	Q13057	Bifunctional coenzyme A synthase	COASY	Homo sapiens	62.327	31.738	12	12	✓	✓	✓	✓	✓	✓	✓	✓	✓	✓	✓	✓
1752	1	Q13177	Q13177	Serine/threonine-protein kinase PAK 2	PAK2	Homo sapiens	58.044	49.046	19	12	✓	✓	✓	✓	✓	✓	✓	✓	✓	✓	✓	✓
1753	1	Q13310	Q13310	Polyadenylate-binding protein 4	PABPC4	Homo sapiens	70.782	39.596	13	12	✓	✓	✓	✓	✓	✓	✓	✓	✓	✓	✓	✓
1754	1	Q13573	Q13573	SNW domain-containing protein 1	SNW1	Homo sapiens	61.494	30.224	12	12	✓	✓	✓	✓	✓	✓	✓	✓	✓	✓	✓	✓
1755	1	Q13625	Q13625	Apoptosis-stimulating of p53 protein 2	TP53BP2	Homo sapiens	125.619	18.085	12	12	✓	✓	✓	✓	✓	✓	✓	✓	✓	✓	✓	✓
1756	1	Q13868	Q13868	Exosome complex component RRP4	EXOSC2	Homo sapiens	32.787	69.625	12	12	✓	✓	✓	✓	✓	✓	✓	✓	✓	✓	✓	✓
1757	1	Q14978	Q14978	Nucleolar and coiled-body phosphoprotein 1	NOLC1	Homo sapiens	73.604	20.887	12	12	✓	✓	✓	✓	✓	✓	✓	✓	✓	✓	✓	✓
1758	1	Q15233	Q15233	Non-POU domain-containing octamer-binding protein	NONO	Homo sapiens	54.23	32.272	12	12	✓	✓	✓	✓	✓	✓	✓	✓	✓	✓	✓	✓
1759	1	Q15436	Q15436	Protein transport protein Sec23A	SEC23A	Homo sapiens	86.16	25.098	12	12	✓	✓	✓	✓	✓	✓	✓	✓	✓	✓	✓	✓
1760	1	Q15738	Q15738	Sterol-4-alpha-carboxylate 3-dehydrogenase, decarboxylating	NSDHL	Homo sapiens	41.9	49.33	12	12	✓	✓	✓	✓	✓	✓	✓	✓	✓	✓	✓	✓
1761	1	Q27J81	Q27J81	Inverted formin-2	INF2	Homo sapiens	135.625	13.211	12	12	✓	✓	✓	✓	✓	✓	✓	✓	✓	✓	✓	✓
1762	1	Q2TAY7	Q2TAY7	WD40 repeat-containing protein SMU1	SMU1	Homo sapiens	57.547	34.308	12	12	✓	✓	✓	✓	✓	✓	✓	✓	✓	✓	✓	✓
1763	1	Q32P41	Q32P41	tRNA (guanine(37)-N1)-methyltransferase	TRMT5	Homo sapiens	58.246	26.326	12	12	✓	✓	✓	✓	✓	✓	✓	✓	✓	✓	✓	✓
1764	1	Q3KQU3	Q3KQU3	MAP7 domain-containing protein 1	MAP7D1	Homo sapiens	92.822	19.263	12	12	✓	✓	✓	✓	✓	✓	✓	✓	✓	✓	✓	✓
1765	1	Q4J6C6	Q4J6C6	Prolyl endopeptidase-like	PREPL	Homo sapiens	83.929	26.547	12	12	✓	✓	✓	✓	✓	✓	✓	✓	✓	✓	✓	✓
1766	1	Q5ST30	Q5ST30	Valine--tRNA ligase, mitochondrial	VARS2	Homo sapiens	118.49	15.71	12	12	✓	✓	✓	✓	✓	✓	✓	✓	✓	✓	✓	✓
1767	1	Q5T8D3	Q5T8D3	Acyl-CoA-binding domain-containing protein 5	ACBD5	Homo sapiens	60.094	28.652	12	12	✓	✓	✓	✓	✓	✓	✓	✓	✓	✓	✓	✓
1768	1	Q5VYS8	Q5VYS8	Terminal uridylyltransferase 7	TUT7	Homo sapiens	171.231	10.033	12	12	✓	✓	✓	✓	✓	✓	✓	✓	✓	✓	✓	✓
1769	1	Q6L8Q7	Q6L8Q7	2',5'-phosphodiesterase 12	PDE12	Homo sapiens	67.353	30.542	12	12	✓	✓	✓	✓	✓	✓	✓	✓	✓	✓	✓	✓
1770	1	Q6NUK1	Q6NUK1	Calcium-binding mitochondrial carrier protein SCaMC-1	SLC25A24	Homo sapiens	53.355	29.56	12	12	✓	✓	✓	✓	✓	✓	✓	✓	✓	✓	✓	✓
1771	1	Q6NYC8	Q6NYC8	Phostensin	PPP1R18	Homo sapiens	67.943	26.754	12	12	✓	✓	✓	✓	✓	✓	✓	✓	✓	✓	✓	✓
1772	1	Q6P1N9	Q6P1N9	Deoxyribonuclease TATDN1	TATDN1	Homo sapiens	33.6	48.822	12	12	✓	✓	✓	✓	✓	✓	✓	✓	✓	✓	✓	✓
1773	1	Q6P996	Q6P996	Pyridoxal-dependent decarboxylase domain-containing protein 1	PDXDC1	Homo sapiens	86.707	34.137	17	12	✓	✓	✓	✓	✓	✓	✓	✓	✓	✓	✓	✓
1774	1	Q6P9B9	Q6P9B9	Integrator complex subunit 5	INTS5	Homo sapiens	107.995	15.407	12	12	✓	✓	✓	✓	✓	✓	✓	✓	✓	✓	✓	✓
1775	1	Q6PIY7	Q6PIY7	Poly(A) RNA polymerase GLD2	TENT2	Homo sapiens	56.027	35.95	12	12	✓	✓	✓	✓	✓	✓	✓	✓	✓	✓	✓	✓
1776	1	Q6ZW49	Q6ZW49	PAX-interacting protein 1	PAXIP1	Homo sapiens	121.341	17.399	12	12	✓	✓	✓	✓	✓	✓	✓	✓	✓	✓	✓	✓
1777	1	Q7KZI7	Q7KZI7	Serine/threonine-protein kinase MARK2	MARK2	Homo sapiens	87.911	26.396	15	12	✓	✓	✓	✓	✓	✓	✓	✓	✓	✓	✓	✓
1778	1	Q86SF2	Q86SF2	N-acetylgalactosaminyltransferase 7	GALNT7	Homo sapiens	75.391	25.419	12	12	✓	✓	✓	✓	✓	✓	✓	✓	✓	✓	✓	✓
1779	1	Q86UA1	Q86UA1	Pre-mRNA-processing factor 39	PRPF39	Homo sapiens	78.431	21.973	12	12	✓	✓	✓	✓	✓	✓	✓	✓	✓	✓	✓	✓
1780	1	Q8IV63	Q8IV63	Inactive serine/threonine-protein kinase VRK3	VRK3	Homo sapiens	52.884	33.122	12	12	✓	✓	✓	✓	✓	✓	✓	✓	✓	✓	✓	✓
1781	1	Q8IVD9	Q8IVD9	NudC domain-containing protein 3	NUDCD3	Homo sapiens	40.821	41.274	12	12	✓	✓	✓	✓	✓	✓	✓	✓	✓	✓	✓	✓
1782	1	Q8IXI1	Q8IXI1	Mitochondrial Rho GTPase 2	RHOT2	Homo sapiens	68.12	34.79	13	12	✓	✓	✓	✓	✓	✓	✓	✓	✓	✓	✓	✓
1783	1	Q8IY63	Q8IY63	Angiomotin-like protein 1	AMOTL1	Homo sapiens	106.574	19.142	12	12	✓	✓	✓	✓	✓	✓	✓	✓	✓	✓	✓	✓
1784	1	Q8N108	Q8N108	Mesoderm induction early response protein 1	MIER1	Homo sapiens	57.984	31.25	12	12	✓	✓	✓	✓	✓	✓	✓	✓	✓	✓	✓	✓
1785	1	Q8N1B4	Q8N1B4	Vacuolar protein sorting-associated protein 52 homolog	VPS52	Homo sapiens	82.223	23.375	12	12	✓	✓	✓	✓	✓	✓	✓	✓	✓	✓	✓	✓
1786	1	Q8N806	Q8N806	Putative E3 ubiquitin-protein ligase UBR7	UBR7	Homo sapiens	48	44.235	12	12	✓	✓	✓	✓	✓	✓	✓	✓	✓	✓	✓	✓
1787	1	Q8NBF6	Q8NBF6	Late secretory pathway protein AVL9 homolog	AVL9	Homo sapiens	71.946	25.309	12	12	✓	✓	✓	✓	✓	✓	✓	✓	✓	✓	✓	✓
1788	1	Q8NDI1	Q8NDI1	EH domain-binding protein 1	EHBP1	Homo sapiens	140.019	14.785	12	12	✓	✓	✓	✓	✓	✓	✓	✓	✓	✓	✓	✓
1789	1	Q8NFW8	Q8NFW8	N-acylneuraminate cytidylyltransferase	CMAS	Homo sapiens	48.381	42.396	12	12	✓	✓	✓	✓	✓	✓	✓	✓	✓	✓	✓	✓
1790	1	Q8NHQ9	Q8NHQ9	ATP-dependent RNA helicase DDX55	DDX55	Homo sapiens	68.548	24.833	12	12	✓	✓	✓	✓	✓	✓	✓	✓	✓	✓	✓	✓
1791	1	Q8NI08	Q8NI08	Nuclear receptor coactivator 7	NCOA7	Homo sapiens	106.165	15.817	12	12	✓	✓	✓	✓	✓	✓	✓	✓	✓	✓	✓	✓
1792	1	Q8TBB5	Q8TBB5	Kelch domain-containing protein 4	KLHDC4	Homo sapiens	57.893	31.731	12	12	✓	✓	✓	✓	✓	✓	✓	✓	✓	✓	✓	✓
1793	1	Q8TBN0	Q8TBN0	Guanine nucleotide exchange factor for Rab-3A	RAB3IL1	Homo sapiens	42.638	44.241	12	12	✓	✓	✓	✓	✓	✓	✓	✓	✓	✓	✓	✓
1794	1	Q8TF46	Q8TF46	DIS3-like exonuclease 1	DIS3L	Homo sapiens	120.788	14.326	12	12	✓	✓	✓	✓	✓	✓	✓	✓	✓	✓	✓	✓
1795	1	Q8WYA6	Q8WYA6	Beta-catenin-like protein 1	CTNNBL1	Homo sapiens	65.173	25.4	12	12	✓	✓	✓	✓	✓	✓	✓	✓	✓	✓	✓	✓
1796	1	Q92552	Q92552	28S ribosomal protein S27, mitochondrial	MRPS27	Homo sapiens	47.611	37.923	12	12	✓	✓	✓	✓	✓	✓	✓	✓	✓	✓	✓	✓
1797	1	Q92636	Q92636	Protein FAN	NSMAF	Homo sapiens	104.373	20.174	12	12	✓	✓	✓	✓	✓	✓	✓	✓	✓	✓	✓	✓
1798	1	Q92759	Q92759	General transcription factor IIH subunit 4	GTF2H4	Homo sapiens	52.186	39.827	12	12	✓	✓	✓	✓	✓	✓	✓	✓	✓	✓	✓	✓
1799	1	Q969S9	Q969S9	Ribosome-releasing factor 2, mitochondrial	GFM2	Homo sapiens	86.604	20.539	12	12	✓	✓	✓	✓	✓	✓	✓	✓	✓	✓	✓	✓
1800	1	Q96D71	Q96D71	RalBP1-associated Eps domain-containing protein 1	REPS1	Homo sapiens	86.663	25.251	13	12	✓	✓	✓	✓	✓	✓	✓	✓	✓	✓	✓	✓
1801	1	Q96GD4	Q96GD4	Aurora kinase B	AURKB	Homo sapiens	39.311	43.023	12	12	✓	✓	✓	✓	✓	✓	✓	✓	✓	✓	✓	✓
1802	1	Q96ME1	Q96ME1	F-box/LRR-repeat protein 18	FBXL18	Homo sapiens	78.919	28.134	12	12	✓	✓	✓	✓	✓	✓	✓	✓	✓	✓	✓	✓
1803	1	Q96PU8	Q96PU8	KH domain-containing RNA-binding protein QKI	QKI	Homo sapiens	37.67	52.786	12	12	✓	✓	✓	✓	✓	✓	✓	✓	✓	✓	✓	✓
1804	1	Q96TC7	Q96TC7	Regulator of microtubule dynamics protein 3	RMDN3	Homo sapiens	52.117	34.468	12	12	✓	✓	✓	✓	✓	✓	✓	✓	✓	✓	✓	✓
1805	1	Q99714	Q99714	3-hydroxyacyl-CoA dehydrogenase type-2	HSD17B10	Homo sapiens	26.923	75.479	12	12	✓	✓	✓	✓	✓	✓	✓	✓	✓	✓	✓	✓
1806	1	Q99856	Q99856	AT-rich interactive domain-containing protein 3A	ARID3A	Homo sapiens	62.89	31.703	14	12	✓	✓	✓	✓	✓	✓	✓	✓	✓	✓	✓	✓
1807	1	Q99986	Q99986	Serine/threonine-protein kinase VRK1	VRK1	Homo sapiens	45.479	40.909	12	12	✓	✓	✓	✓	✓	✓	✓	✓	✓	✓	✓	✓
1808	1	Q9BRS2	Q9BRS2	Serine/threonine-protein kinase RIO1	RIOK1	Homo sapiens	65.584	27.641	12	12	✓	✓	✓	✓	✓	✓	✓	✓	✓	✓	✓	✓
1809	1	Q9BTA9	Q9BTA9	WW domain-containing adapter protein with coiled-coil	WAC	Homo sapiens	70.725	30.294	12	12	✓	✓	✓	✓	✓	✓	✓	✓	✓	✓	✓	✓
1810	1	Q9BV38	Q9BV38	WD repeat-containing protein 18	WDR18	Homo sapiens	47.405	37.731	12	12	✓	✓	✓	✓	✓	✓	✓	✓	✓	✓	✓	✓
1811	1	Q9BWS9	Q9BWS9	Chitinase domain-containing protein 1	CHID1	Homo sapiens	44.939	45.802	12	12	✓	✓	✓	✓	✓	✓	✓	✓	✓	✓	✓	✓
1812	1	Q9BXS5	Q9BXS5	AP-1 complex subunit mu-1	AP1M1	Homo sapiens	48.586	44.917	13	12	✓	✓	✓	✓	✓	✓	✓	✓	✓	✓	✓	✓
1813	1	Q9BZF3	Q9BZF3	Oxysterol-binding protein-related protein 6	OSBPL6	Homo sapiens	106.307	16.488	12	12	✓	✓	✓	✓	✓	✓	✓	✓	✓	✓	✓	✓
1814	1	Q9H0C8	Q9H0C8	Integrin-linked kinase-associated serine/threonine phosphatase 2C	ILKAP	Homo sapiens	42.908	39.286	12	12	✓	✓	✓	✓	✓	✓	✓	✓	✓	✓	✓	✓
1815	1	Q9H1B7	Q9H1B7	Probable E3 ubiquitin-protein ligase IRF2BPL	IRF2BPL	Homo sapiens	82.659	22.362	12	12	✓	✓	✓	✓	✓	✓	✓	✓	✓	✓	✓	✓
1816	1	Q9H1H9	Q9H1H9	Kinesin-like protein KIF13A	KIF13A	Homo sapiens	202.313	11.357	15	12	✓	✓	✓	✓	✓	✓	✓	✓	✓	✓	✓	✓
1817	1	Q9H4M9	Q9H4M9	EH domain-containing protein 1	EHD1	Homo sapiens	60.627	53.184	22	12	✓	✓	✓	✓	✓	✓	✓	✓	✓	✓	✓	✓
1818	1	Q9H5Q4	Q9H5Q4	Dimethyladenosine transferase 2, mitochondrial	TFB2M	Homo sapiens	45.349	33.333	12	12	✓	✓	✓	✓	✓	✓	✓	✓	✓	✓	✓	✓
1819	1	Q9H6E5	Q9H6E5	Speckle targeted PIP5K1A-regulated poly(A) polymerase	TUT1	Homo sapiens	93.848	21.167	12	12	✓	✓	✓	✓	✓	✓	✓	✓	✓	✓	✓	✓
1820	1	Q9H6F5	Q9H6F5	Coiled-coil domain-containing protein 86	CCDC86	Homo sapiens	40.235	42.5	12	12	✓	✓	✓	✓	✓	✓	✓	✓	✓	✓	✓	✓
1821	1	Q9H6R7	Q9H6R7	WD repeat and coiled-coil-containing protein	WDCP	Homo sapiens	79.136	23.994	12	12	✓	✓	✓	✓	✓	✓	✓	✓	✓	✓	✓	✓
1822	1	Q9H8H2	Q9H8H2	Probable ATP-dependent RNA helicase DDX31	DDX31	Homo sapiens	94.088	17.626	12	12	✓	✓	✓	✓	✓	✓	✓	✓	✓	✓	✓	✓
1823	1	Q9H8V3	Q9H8V3	Protein ECT2	ECT2	Homo sapiens	103.506	19.803	12	12	✓	✓	✓	✓	✓	✓	✓	✓	✓	✓	✓	✓
1824	1	Q9H8Y5	Q9H8Y5	Ankyrin repeat and zinc finger domain-containing protein 1	ANKZF1	Homo sapiens	80.927	23.003	12	12	✓	✓	✓	✓	✓	✓	✓	✓	✓	✓	✓	✓
1825	1	Q9HB71	Q9HB71	Calcyclin-binding protein	CACYBP	Homo sapiens	26.21	62.719	12	12	✓	✓	✓	✓	✓	✓	✓	✓	✓	✓	✓	✓
1826	1	Q9HCD5	Q9HCD5	Nuclear receptor coactivator 5	NCOA5	Homo sapiens	65.537	24.18	12	12	✓	✓	✓	✓	✓	✓	✓	✓	✓	✓	✓	✓
1827	1	Q9NR12	Q9NR12	PDZ and LIM domain protein 7	PDLIM7	Homo sapiens	49.847	40.263	12	12	✓	✓	✓	✓	✓	✓	✓	✓	✓	✓	✓	✓
1828	1	Q9NUQ6	Q9NUQ6	SPATS2-like protein	SPATS2L	Homo sapiens	61.729	28.853	12	12	✓	✓	✓	✓	✓	✓	✓	✓	✓	✓	✓	✓
1829	1	Q9NX58	Q9NX58	Cell growth-regulating nucleolar protein	LYAR	Homo sapiens	43.635	40.369	12	12	✓	✓	✓	✓	✓	✓	✓	✓	✓	✓	✓	✓
1830	1	Q9NXZ1	Q9NXZ1	Sarcoma antigen 1	SAGE1	Homo sapiens	99.226	21.018	12	12	✓	✓	✓	✓	✓	✓	✓	✓	✓	✓	✓	✓
1831	1	Q9NZN4	Q9NZN4	EH domain-containing protein 2	EHD2	Homo sapiens	61.16	36.648	12	12	✓	✓	✓	✓	✓	✓	✓	✓	✓	✓	✓	✓
1832	1	Q9P0K7	Q9P0K7	Ankycorbin	RAI14	Homo sapiens	110.041	15.714	12	12	✓	✓	✓	✓	✓	✓	✓	✓	✓	✓	✓	✓
1833	1	Q9P1Y6	Q9P1Y6	PHD and RING finger domain-containing protein 1	PHRF1	Homo sapiens	178.671	12.31	12	12	✓	✓	✓	✓	✓	✓	✓	✓	✓	✓	✓	✓
1834	1	Q9UGR2	Q9UGR2	Zinc finger CCCH domain-containing protein 7B	ZC3H7B	Homo sapiens	109.858	16.991	12	12	✓	✓	✓	✓	✓	✓	✓	✓	✓	✓	✓	✓
1835	1	Q9UHD1	Q9UHD1	Cysteine and histidine-rich domain-containing protein 1	CHORDC1	Homo sapiens	37.489	58.133	12	12	✓	✓	✓	✓	✓	✓	✓	✓	✓	✓	✓	✓
1836	1	Q9UJZ1	Q9UJZ1	Stomatin-like protein 2, mitochondrial	STOML2	Homo sapiens	38.533	54.213	12	12	✓	✓	✓	✓	✓	✓	✓	✓	✓	✓	✓	✓
1837	1	Q9UL15	Q9UL15	BAG family molecular chaperone regulator 5	BAG5	Homo sapiens	51.2	40.716	12	12	✓	✓	✓	✓	✓	✓	✓	✓	✓	✓	✓	✓
1838	1	Q9ULA0	Q9ULA0	Aspartyl aminopeptidase	DNPEP	Homo sapiens	53.412	36.495	12	12	✓	✓	✓	✓	✓	✓	✓	✓	✓	✓	✓	✓
1839	1	Q9ULX6	Q9ULX6	A-kinase anchor protein 8-like	AKAP8L	Homo sapiens	71.639	25.542	12	12	✓	✓	✓	✓	✓	✓	✓	✓	✓	✓	✓	✓
1840	1	Q9UQ84	Q9UQ84	Exonuclease 1	EXO1	Homo sapiens	94.106	22.104	12	12	✓	✓	✓	✓	✓	✓	✓	✓	✓	✓	✓	✓
1841	1	Q9Y224	Q9Y224	RNA transcription, translation and transport factor protein	RTRAF	Homo sapiens	28.069	61.475	12	12	✓	✓	✓	✓	✓	✓	✓	✓	✓	✓	✓	✓
1842	1	Q9Y266	Q9Y266	Nuclear migration protein nudC	NUDC	Homo sapiens	38.244	47.13	12	12	✓	✓	✓	✓	✓	✓	✓	✓	✓	✓	✓	✓
1843	1	Q9Y276	Q9Y276	Mitochondrial chaperone BCS1	BCS1L	Homo sapiens	47.537	39.618	12	12	✓	✓	✓	✓	✓	✓	✓	✓	✓	✓	✓	✓
1844	1	Q9Y285	Q9Y285	Phenylalanine--tRNA ligase alpha subunit	FARSA	Homo sapiens	57.561	33.268	12	12	✓	✓	✓	✓	✓	✓	✓	✓	✓	✓	✓	✓
1845	1	Q9Y376	Q9Y376	Calcium-binding protein 39	CAB39	Homo sapiens	39.87	42.522	13	12	✓	✓	✓	✓	✓	✓	✓	✓	✓	✓	✓	✓
1846	1	Q9Y4P3	Q9Y4P3	Transducin beta-like protein 2	TBL2	Homo sapiens	49.8	33.781	12	12	✓	✓	✓	✓	✓	✓	✓	✓	✓	✓	✓	✓
1847	1	Q9Y5B0	Q9Y5B0	RNA polymerase II subunit A C-terminal domain phosphatase	CTDP1	Homo sapiens	104.399	16.233	12	12	✓	✓	✓	✓	✓	✓	✓	✓	✓	✓	✓	✓
1848	1	Q9Y5K5	Q9Y5K5	Ubiquitin carboxyl-terminal hydrolase isozyme L5	UCHL5	Homo sapiens	37.607	49.544	12	12	✓	✓	✓	✓	✓	✓	✓	✓	✓	✓	✓	✓
1849	1	Q9Y5X2	Q9Y5X2	Sorting nexin-8	SNX8	Homo sapiens	52.571	34.409	12	12	✓	✓	✓	✓	✓	✓	✓	✓	✓	✓	✓	✓
1850	1	Q9Y697	Q9Y697	Cysteine desulfurase	NFS1	Homo sapiens	50.197	36.98	12	12	✓	✓	✓	✓	✓	✓	✓	✓	✓	✓	✓	✓
1851	1	A4D1E9	A4D1E9	GTP-binding protein 10	GTPBP10	Homo sapiens	42.934	36.434	11	11	✓	✓	✓	✓	✓	✓	✓	✓	✓	✓	✓	✓
1852	1	O00139	O00139	Kinesin-like protein KIF2A	KIF2A	Homo sapiens	79.955	21.813	12	11	✓	✓	✓	✓	✓	✓	✓	✓	✓	✓	✓	✓
1853	1	O00308	O00308	NEDD4-like E3 ubiquitin-protein ligase WWP2	WWP2	Homo sapiens	98.914	17.701	12	11	✓	✓	✓	✓	✓	✓	✓	✓	✓	✓	✓	✓
1854	1	O00461	O00461	Golgi integral membrane protein 4	GOLIM4	Homo sapiens	81.881	19.971	11	11	✓	✓	✓	✓	✓	✓	✓	✓	✓	✓	✓	✓
1855	1	O00764	O00764	Pyridoxal kinase	PDXK	Homo sapiens	35.102	48.397	11	11	✓	✓	✓	✓	✓	✓	✓	✓	✓	✓	✓	✓
1856	1	O15111	O15111	Inhibitor of nuclear factor kappa-B kinase subunit alpha	CHUK	Homo sapiens	84.641	18.926	11	11	✓	✓	✓	✓	✓	✓	✓	✓	✓	✓	✓	✓
1857	1	O15144	O15144	Actin-related protein 2/3 complex subunit 2	ARPC2	Homo sapiens	34.332	39.333	11	11	✓	✓	✓	✓	✓	✓	✓	✓	✓	✓	✓	✓
1858	1	O15247	O15247	Chloride intracellular channel protein 2	CLIC2	Homo sapiens	28.355	55.466	11	11	✓	✓	✓	✓	✓	✓	✓	✓	✓	✓	✓	✓
1859	1	O15269	O15269	Serine palmitoyltransferase 1	SPTLC1	Homo sapiens	52.742	36.364	11	11	✓	✓	✓	✓	✓	✓	✓	✓	✓	✓	✓	✓
1860	1	O15460	O15460	Prolyl 4-hydroxylase subunit alpha-2	P4HA2	Homo sapiens	60.901	28.785	11	11	✓	✓	✓	✓	✓	✓	✓	✓	✓	✓	✓	✓
1861	1	O43159	O43159	Ribosomal RNA-processing protein 8	RRP8	Homo sapiens	50.715	34.868	11	11	✓	✓	✓	✓	✓	✓	✓	✓	✓	✓	✓	✓
1862	1	O43837	O43837	Isocitrate dehydrogenase [NAD] subunit beta, mitochondrial	IDH3B	Homo sapiens	42.184	40.779	11	11	✓	✓	✓	✓	✓	✓	✓	✓	✓	✓	✓	✓
1863	1	O43913	O43913	Origin recognition complex subunit 5	ORC5	Homo sapiens	50.284	27.816	11	11	✓	✓	✓	✓	✓	✓	✓	✓	✓	✓	✓	✓
1864	1	O60784	O60784	Target of Myb1 membrane trafficking protein	TOM1	Homo sapiens	53.817	29.065	11	11	✓	✓	✓	✓	✓	✓	✓	✓	✓	✓	✓	✓
1865	1	O75081	O75081	Protein CBFA2T3	CBFA2T3	Homo sapiens	71.192	25.727	12	11	✓	✓	✓	✓	✓	✓	✓	✓	✓	✓	✓	✓
1866	1	O75113	O75113	NEDD4-binding protein 1	N4BP1	Homo sapiens	100.38	19.643	11	11	✓	✓	✓	✓	✓	✓	✓	✓	✓	✓	✓	✓
1867	1	O75449	O75449	Katanin p60 ATPase-containing subunit A1	KATNA1	Homo sapiens	55.967	29.328	11	11	✓	✓	✓	✓	✓	✓	✓	✓	✓	✓	✓	✓
1868	1	O75688	O75688	Protein phosphatase 1B	PPM1B	Homo sapiens	52.643	34.864	12	11	✓	✓	✓	✓	✓	✓	✓	✓	✓	✓	✓	✓
1869	1	O75934	O75934	Pre-mRNA-splicing factor SPF27	BCAS2	Homo sapiens	26.133	52.889	11	11	✓	✓	✓	✓	✓	✓	✓	✓	✓	✓	✓	✓
1870	1	O76003	O76003	Glutaredoxin-3	GLRX3	Homo sapiens	37.432	38.806	11	11	✓	✓	✓	✓	✓	✓	✓	✓	✓	✓	✓	✓
1871	1	O94927	O94927	HAUS augmin-like complex subunit 5	HAUS5	Homo sapiens	71.685	22.433	11	11	✓	✓	✓	✓	✓	✓	✓	✓	✓	✓	✓	✓
1872	1	O95232	O95232	Luc7-like protein 3	LUC7L3	Homo sapiens	51.466	33.565	11	11	✓	✓	✓	✓	✓	✓	✓	✓	✓	✓	✓	✓
1873	1	O95671	O95671	Probable bifunctional dTTP/UTP pyrophosphatase/methyltransferase protein	ASMTL	Homo sapiens	68.856	25.926	11	11	✓	✓	✓	✓	✓	✓	✓	✓	✓	✓	✓	✓
1874	1	O95721	O95721	Synaptosomal-associated protein 29	SNAP29	Homo sapiens	28.971	57.752	11	11	✓	✓	✓	✓	✓	✓	✓	✓	✓	✓	✓	✓
1875	1	O95747	O95747	Serine/threonine-protein kinase OSR1	OXSR1	Homo sapiens	58.023	33.776	13	11	✓	✓	✓	✓	✓	✓	✓	✓	✓	✓	✓	✓
1876	1	O95758	O95758	Polypyrimidine tract-binding protein 3	PTBP3	Homo sapiens	59.691	31.522	11	11	✓	✓	✓	✓	✓	✓	✓	✓	✓	✓	✓	✓
1877	1	O95801	O95801	Tetratricopeptide repeat protein 4	TTC4	Homo sapiens	44.681	37.209	11	11	✓	✓	✓	✓	✓	✓	✓	✓	✓	✓	✓	✓
1878	1	P00352	P00352	Aldehyde dehydrogenase 1A1	ALDH1A1	Homo sapiens	54.862	30.14	11	11	✓	✓	✓	✓	✓	✓	✓	✓	✓	✓	✓	✓
1879	1	P00492	P00492	Hypoxanthine-guanine phosphoribosyltransferase	HPRT1	Homo sapiens	24.579	62.385	11	11	✓	✓	✓	✓	✓	✓	✓	✓	✓	✓	✓	✓
1880	1	P04424	P04424	Argininosuccinate lyase	ASL	Homo sapiens	51.66	27.586	11	11	✓	✓	✓	✓	✓	✓	✓	✓	✓	✓	✓	✓
1881	1	P05771	P05771	Protein kinase C beta type	PRKCB	Homo sapiens	76.869	41.878	18	11	✓	✓	✓	✓	✓	✓	✓	✓	✓	✓	✓	✓
1882	1	P05937	P05937	Calbindin	CALB1	Homo sapiens	30.025	59.387	12	11	✓	✓	✓	✓	✓	✓	✓	✓	✓	✓	✓	✓
1883	1	P07195	P07195	L-lactate dehydrogenase B chain	LDHB	Homo sapiens	36.639	54.491	11	11	✓	✓	✓	✓	✓	✓	✓	✓	✓	✓	✓	✓
1884	1	P12429	P12429	Annexin A3	ANXA3	Homo sapiens	36.376	46.749	11	11	✓	✓	✓	✓	✓	✓	✓	✓	✓	✓	✓	✓
1885	1	P13807	P13807	Glycogen [starch] synthase, muscle	GYS1	Homo sapiens	83.788	22.117	12	11	✓	✓	✓	✓	✓	✓	✓	✓	✓	✓	✓	✓
1886	1	P14314	P14314	Glucosidase 2 subunit beta	PRKCSH	Homo sapiens	59.428	30.871	11	11	✓	✓	✓	✓	✓	✓	✓	✓	✓	✓	✓	✓
1887	1	P14550	P14550	Aldo-keto reductase family 1 member A1	AKR1A1	Homo sapiens	36.573	43.385	11	11	✓	✓	✓	✓	✓	✓	✓	✓	✓	✓	✓	✓
1888	1	P15923	P15923	Transcription factor E2-alpha	TCF3	Homo sapiens	67.602	33.486	11	11	✓	✓	✓	✓	✓	✓	✓	✓	✓	✓	✓	✓
1889	1	P16083	P16083	Ribosyldihydronicotinamide dehydrogenase [quinone]	NQO2	Homo sapiens	25.919	65.801	11	11	✓	✓	✓	✓	✓	✓	✓	✓	✓	✓	✓	✓
1890	1	P18124	P18124	60S ribosomal protein L7	RPL7	Homo sapiens	29.225	41.935	11	11	✓	✓	✓	✓	✓	✓	✓	✓	✓	✓	✓	✓
1891	1	P18887	P18887	DNA repair protein XRCC1	XRCC1	Homo sapiens	69.496	21.327	11	11	✓	✓	✓	✓	✓	✓	✓	✓	✓	✓	✓	✓
1892	1	P19338	P19338	Nucleolin	NCL	Homo sapiens	76.615	20.704	11	11	✓	✓	✓	✓	✓	✓	✓	✓	✓	✓	✓	✓
1893	1	P22830	P22830	Ferrochelatase, mitochondrial	FECH	Homo sapiens	47.861	36.643	11	11	✓	✓	✓	✓	✓	✓	✓	✓	✓	✓	✓	✓
1894	1	P23677	P23677	Inositol-trisphosphate 3-kinase A	ITPKA	Homo sapiens	51.008	33.406	12	11	✓	✓	✓	✓	✓	✓	✓	✓	✓	✓	✓	✓
1895	1	P24752	P24752	Acetyl-CoA acetyltransferase, mitochondrial	ACAT1	Homo sapiens	45.197	38.876	11	11	✓	✓	✓	✓	✓	✓	✓	✓	✓	✓	✓	✓
1896	1	P25440	P25440	Bromodomain-containing protein 2	BRD2	Homo sapiens	88.061	20.225	11	11	✓	✓	✓	✓	✓	✓	✓	✓	✓	✓	✓	✓
1897	1	P25685	P25685	DnaJ homolog subfamily B member 1	DNAJB1	Homo sapiens	38.043	34.412	12	11	✓	✓	✓	✓	✓	✓	✓	✓	✓	✓	✓	✓
1898	1	P28074	P28074	Proteasome subunit beta type-5	PSMB5	Homo sapiens	28.48	56.654	11	11	✓	✓	✓	✓	✓	✓	✓	✓	✓	✓	✓	✓
1899	1	P29218	P29218	Inositol monophosphatase 1	IMPA1	Homo sapiens	30.188	48.375	11	11	✓	✓	✓	✓	✓	✓	✓	✓	✓	✓	✓	✓
1900	1	P29372	P29372	DNA-3-methyladenine glycosylase	MPG	Homo sapiens	32.867	51.678	11	11	✓	✓	✓	✓	✓	✓	✓	✓	✓	✓	✓	✓
1901	1	P29692	P29692	Elongation factor 1-delta	EEF1D	Homo sapiens	31.122	59.786	12	11	✓	✓	✓	✓	✓	✓	✓	✓	✓	✓	✓	✓
1902	1	P30038	P30038	Delta-1-pyrroline-5-carboxylate dehydrogenase, mitochondrial	ALDH4A1	Homo sapiens	61.72	33.925	11	11	✓	✓	✓	✓	✓	✓	✓	✓	✓	✓	✓	✓
1903	1	P30740	P30740	Leukocyte elastase inhibitor	SERPINB1	Homo sapiens	42.741	40.633	11	11	✓	✓	✓	✓	✓	✓	✓	✓	✓	✓	✓	✓
1904	1	P30837	P30837	Aldehyde dehydrogenase X, mitochondrial	ALDH1B1	Homo sapiens	57.25	32.108	11	11	✓	✓	✓	✓	✓	✓	✓	✓	✓	✓	✓	✓
1905	1	P31150	P31150	Rab GDP dissociation inhibitor alpha	GDI1	Homo sapiens	50.585	55.034	11	11	✓	✓	✓	✓	✓	✓	✓	✓	✓	✓	✓	✓
1906	1	P31323	P31323	cAMP-dependent protein kinase type II-beta regulatory subunit	PRKAR2B	Homo sapiens	46.304	47.129	11	11	✓	✓	✓	✓	✓	✓	✓	✓	✓	✓	✓	✓
1907	1	P32780	P32780	General transcription factor IIH subunit 1	GTF2H1	Homo sapiens	62.03	28.832	11	11	✓	✓	✓	✓	✓	✓	✓	✓	✓	✓	✓	✓
1908	1	P33527	P33527	Multidrug resistance-associated protein 1	ABCC1	Homo sapiens	171.593	11.365	12	11	✓	✓	✓	✓	✓	✓	✓	✓	✓	✓	✓	✓
1909	1	P36578	P36578	60S ribosomal protein L4	RPL4	Homo sapiens	47.696	32.084	11	11	✓	✓	✓	✓	✓	✓	✓	✓	✓	✓	✓	✓
1910	1	P38432	P38432	Coilin	COIL	Homo sapiens	62.61	30.556	11	11	✓	✓	✓	✓	✓	✓	✓	✓	✓	✓	✓	✓
1911	1	P38919	P38919	Eukaryotic initiation factor 4A-III	EIF4A3	Homo sapiens	46.871	36.496	11	11	✓	✓	✓	✓	✓	✓	✓	✓	✓	✓	✓	✓
1912	1	P39748	P39748	Flap endonuclease 1	FEN1	Homo sapiens	42.592	43.421	11	11	✓	✓	✓	✓	✓	✓	✓	✓	✓	✓	✓	✓
1913	1	P42229	P42229	Signal transducer and activator of transcription 5A	STAT5A	Homo sapiens	90.652	50.126	29	11	✓	✓	✓	✓	✓	✓	✓	✓	✓	✓	✓	✓
1914	1	P42858	P42858	Huntingtin	HTT	Homo sapiens	347.607	5.124	11	11	✓	✓	✓	✓		✓	✓	✓	✓	✓	✓	✓
1915	1	P46109	P46109	Crk-like protein	CRKL	Homo sapiens	33.777	42.904	11	11	✓	✓	✓	✓	✓	✓	✓	✓	✓	✓	✓	✓
1916	1	P46777	P46777	60S ribosomal protein L5	RPL5	Homo sapiens	34.361	38.384	11	11	✓	✓	✓	✓	✓	✓	✓	✓	✓	✓	✓	✓
1917	1	P47756	P47756	F-actin-capping protein subunit beta	CAPZB	Homo sapiens	30.629	53.676	11	11	✓	✓	✓	✓	✓	✓	✓	✓	✓	✓	✓	✓
1918	1	P48553	P48553	Trafficking protein particle complex subunit 10	TRAPPC10	Homo sapiens	142.191	13.9	11	11	✓	✓	✓	✓	✓	✓	✓	✓	✓	✓	✓	✓
1919	1	P49354	P49354	Protein farnesyltransferase/geranylgeranyltransferase type-1 subunit alpha	FNTA	Homo sapiens	44.41	37.203	11	11	✓	✓	✓	✓	✓	✓	✓	✓	✓	✓	✓	✓
1920	1	P49407	P49407	Beta-arrestin-1	ARRB1	Homo sapiens	47.065	36.124	12	11	✓	✓	✓	✓	✓	✓	✓	✓	✓	✓	✓	✓
1921	1	P49757	P49757	Protein numb homolog	NUMB	Homo sapiens	70.804	23.195	11	11	✓	✓	✓	✓	✓	✓	✓	✓	✓	✓	✓	✓
1922	1	P49770	P49770	Translation initiation factor eIF-2B subunit beta	EIF2B2	Homo sapiens	38.988	46.439	11	11	✓	✓	✓	✓	✓	✓	✓	✓	✓	✓	✓	✓
1923	1	P50479	P50479	PDZ and LIM domain protein 4	PDLIM4	Homo sapiens	35.396	51.212	11	11	✓	✓	✓	✓	✓	✓	✓	✓	✓	✓	✓	✓
1924	1	P50552	P50552	Vasodilator-stimulated phosphoprotein	VASP	Homo sapiens	39.83	32.895	11	11	✓	✓	✓	✓	✓	✓	✓	✓	✓	✓	✓	✓
1925	1	P51531	P51531	Probable global transcription activator SNF2L2	SMARCA2	Homo sapiens	181.283	19.245	11	11	✓	✓	✓	✓	✓	✓	✓	✓	✓	✓	✓	✓
1926	1	P51570	P51570	Galactokinase	GALK1	Homo sapiens	42.273	36.224	11	11	✓	✓	✓	✓	✓	✓	✓	✓	✓	✓	✓	✓
1927	1	P51617	P51617	Interleukin-1 receptor-associated kinase 1	IRAK1	Homo sapiens	76.538	22.051	11	11	✓	✓	✓	✓	✓	✓	✓	✓	✓	✓	✓	✓
1928	1	P51946	P51946	Cyclin-H	CCNH	Homo sapiens	37.643	40.867	11	11	✓	✓	✓	✓	✓	✓	✓	✓	✓	✓	✓	✓
1929	1	P52788	P52788	Spermine synthase	SMS	Homo sapiens	41.267	50.273	11	11	✓	✓	✓	✓	✓	✓	✓	✓	✓	✓	✓	✓
1930	1	P53582	P53582	Methionine aminopeptidase 1	METAP1	Homo sapiens	43.216	49.482	11	11	✓	✓	✓	✓	✓	✓	✓	✓	✓	✓	✓	✓
1931	1	P54277	P54277	PMS1 protein homolog 1	PMS1	Homo sapiens	105.832	13.948	11	11	✓	✓	✓	✓	✓	✓	✓	✓	✓	✓	✓	✓
1932	1	P54278	P54278	Mismatch repair endonuclease PMS2	PMS2	Homo sapiens	95.796	18.91	11	11	✓	✓	✓	✓	✓	✓	✓	✓	✓	✓	✓	✓
1933	1	P55263	P55263	Adenosine kinase	ADK	Homo sapiens	40.544	52.762	11	11	✓	✓	✓	✓	✓	✓	✓	✓	✓	✓	✓	✓
1934	1	P56182	P56182	Ribosomal RNA processing protein 1 homolog A	RRP1	Homo sapiens	52.841	35.792	11	11	✓	✓	✓	✓	✓	✓	✓	✓	✓	✓	✓	✓
1935	1	P57772	P57772	Selenocysteine-specific elongation factor	EEFSEC	Homo sapiens	65.306	24.832	11	11	✓	✓	✓	✓	✓	✓	✓	✓	✓	✓	✓	✓
1936	1	P60842	P60842	Eukaryotic initiation factor 4A-I	EIF4A1	Homo sapiens	46.156	52.956	17	11	✓	✓	✓	✓	✓	✓	✓	✓	✓	✓	✓	✓
1937	1	P60900	P60900	Proteasome subunit alpha type-6	PSMA6	Homo sapiens	27.398	49.187	11	11	✓	✓	✓	✓	✓	✓	✓	✓	✓	✓	✓	✓
1938	1	P61289	P61289	Proteasome activator complex subunit 3	PSME3	Homo sapiens	29.504	48.031	11	11	✓	✓	✓	✓	✓	✓	✓	✓	✓	✓	✓	✓
1939	1	P78395	P78395	Melanoma antigen preferentially expressed in tumors	PRAME	Homo sapiens	57.891	31.041	11	11	✓	✓	✓	✓	✓	✓	✓	✓	✓	✓	✓	✓
1940	1	Q00403	Q00403	Transcription initiation factor IIB	GTF2B	Homo sapiens	34.83	47.468	11	11	✓	✓	✓	✓	✓	✓	✓	✓	✓	✓	✓	✓
1941	1	Q03169	Q03169	Tumor necrosis factor alpha-induced protein 2	TNFAIP2	Homo sapiens	72.663	26.911	11	11	✓	✓	✓	✓	✓	✓	✓	✓	✓	✓	✓	✓
1942	1	Q04656	Q04656	Copper-transporting ATPase 1	ATP7A	Homo sapiens	163.376	11.2	12	11	✓	✓	✓	✓	✓	✓	✓	✓	✓	✓	✓	✓
1943	1	Q04759	Q04759	Protein kinase C theta type	PRKCQ	Homo sapiens	81.865	23.088	12	11	✓	✓	✓	✓	✓	✓	✓	✓	✓	✓	✓	✓
1944	1	Q05048	Q05048	Cleavage stimulation factor subunit 1	CSTF1	Homo sapiens	48.357	42.691	11	11	✓	✓	✓	✓	✓	✓	✓	✓	✓	✓	✓	✓
1945	1	Q06546	Q06546	GA-binding protein alpha chain	GABPA	Homo sapiens	51.293	31.498	11	11	✓	✓	✓	✓	✓	✓	✓	✓	✓	✓	✓	✓
1946	1	Q07960	Q07960	Rho GTPase-activating protein 1	ARHGAP1	Homo sapiens	50.435	34.624	11	11	✓	✓	✓	✓	✓	✓	✓	✓	✓	✓	✓	✓
1947	1	Q12907	Q12907	Vesicular integral-membrane protein VIP36	LMAN2	Homo sapiens	40.23	38.202	11	11	✓	✓	✓	✓	✓	✓	✓	✓	✓	✓	✓	✓
1948	1	Q12972	Q12972	Nuclear inhibitor of protein phosphatase 1	PPP1R8	Homo sapiens	38.478	47.009	11	11	✓	✓	✓	✓	✓	✓	✓	✓	✓	✓	✓	✓
1949	1	Q13029	Q13029	PR domain zinc finger protein 2	PRDM2	Homo sapiens	188.919	9.546	11	11	✓	✓	✓	✓	✓	✓	✓	✓	✓	✓	✓	✓
1950	1	Q13033	Q13033	Striatin-3	STRN3	Homo sapiens	87.21	21.33	12	11	✓	✓	✓	✓	✓	✓	✓	✓	✓	✓	✓	✓
1951	1	Q13098	Q13098	COP9 signalosome complex subunit 1	GPS1	Homo sapiens	55.537	28.921	11	11	✓	✓	✓	✓	✓	✓	✓	✓	✓	✓	✓	✓
1952	1	Q13107	Q13107	Ubiquitin carboxyl-terminal hydrolase 4	USP4	Homo sapiens	108.566	17.757	11	11	✓	✓	✓	✓	✓	✓	✓	✓	✓	✓	✓	✓
1953	1	Q13418	Q13418	Integrin-linked protein kinase	ILK	Homo sapiens	51.419	31.195	11	11	✓	✓	✓	✓	✓	✓	✓	✓	✓	✓	✓	✓
1954	1	Q13422	Q13422	DNA-binding protein Ikaros	IKZF1	Homo sapiens	57.531	33.526	12	11	✓	✓	✓	✓	✓	✓	✓	✓	✓	✓	✓	✓
1955	1	Q13496	Q13496	Myotubularin	MTM1	Homo sapiens	69.931	19.569	11	11	✓	✓	✓	✓	✓	✓	✓	✓	✓	✓	✓	✓
1956	1	Q13574	Q13574	Diacylglycerol kinase zeta	DGKZ	Homo sapiens	103.982	22.306	13	11	✓	✓	✓	✓	✓	✓	✓	✓	✓	✓	✓	✓
1957	1	Q13586	Q13586	Stromal interaction molecule 1	STIM1	Homo sapiens	77.423	25.547	11	11	✓	✓	✓	✓	✓	✓	✓	✓	✓	✓	✓	✓
1958	1	Q13610	Q13610	Periodic tryptophan protein 1 homolog	PWP1	Homo sapiens	55.83	37.924	11	11	✓	✓	✓	✓	✓	✓	✓	✓	✓	✓	✓	✓
1959	1	Q13630	Q13630	GDP-L-fucose synthase	GFUS	Homo sapiens	35.893	55.14	11	11	✓	✓	✓	✓	✓	✓	✓	✓	✓	✓	✓	✓
1960	1	Q14151	Q14151	Scaffold attachment factor B2	SAFB2	Homo sapiens	107.473	26.338	11	11	✓	✓	✓	✓	✓	✓	✓	✓	✓	✓	✓	✓
1961	1	Q14207	Q14207	Protein NPAT	NPAT	Homo sapiens	154.291	10.932	11	11	✓	✓	✓	✓	✓	✓	✓	✓	✓	✓	✓	✓
1962	1	Q14331	Q14331	Protein FRG1	FRG1	Homo sapiens	29.172	46.124	11	11	✓	✓	✓	✓	✓	✓	✓	✓	✓	✓	✓	✓
1963	1	Q14554	Q14554	Protein disulfide-isomerase A5	PDIA5	Homo sapiens	59.595	27.168	11	11	✓	✓	✓	✓	✓	✓	✓	✓	✓	✓	✓	✓
1964	1	Q14558	Q14558	Phosphoribosyl pyrophosphate synthase-associated protein 1	PRPSAP1	Homo sapiens	39.394	50	12	11	✓	✓	✓	✓	✓	✓	✓	✓	✓	✓	✓	✓
1965	1	Q15257	Q15257	Serine/threonine-protein phosphatase 2A activator	PTPA	Homo sapiens	40.667	48.883	11	11	✓	✓	✓	✓	✓	✓	✓	✓	✓	✓	✓	✓
1966	1	Q15365	Q15365	Poly(rC)-binding protein 1	PCBP1	Homo sapiens	37.497	65.169	11	11	✓	✓	✓	✓	✓	✓	✓	✓	✓	✓	✓	✓
1967	1	Q15785	Q15785	Mitochondrial import receptor subunit TOM34	TOMM34	Homo sapiens	34.558	49.838	11	11	✓	✓	✓	✓	✓	✓	✓	✓	✓	✓	✓	✓
1968	1	Q16795	Q16795	NADH dehydrogenase [ubiquinone] 1 alpha subcomplex subunit 9, mitochondrial	NDUFA9	Homo sapiens	42.509	39.257	11	11	✓	✓	✓	✓	✓	✓	✓	✓	✓	✓	✓	✓
1969	1	Q16877	Q16877	6-phosphofructo-2-kinase/fructose-2,6-bisphosphatase 4	PFKFB4	Homo sapiens	54.039	44.35	16	11	✓	✓	✓	✓	✓	✓	✓	✓	✓	✓	✓	✓
1970	1	Q2TAL8	Q2TAL8	Transcriptional regulator QRICH1	QRICH1	Homo sapiens	86.436	20.49	11	11	✓	✓	✓	✓	✓	✓	✓	✓	✓	✓	✓	✓
1971	1	Q52LJ0	Q52LJ0	Protein FAM98B	FAM98B	Homo sapiens	45.546	49.192	14	11	✓	✓	✓	✓	✓	✓	✓	✓	✓	✓	✓	✓
1972	1	Q53EL6	Q53EL6	Programmed cell death protein 4	PDCD4	Homo sapiens	51.735	32.623	11	11	✓	✓	✓	✓	✓	✓	✓	✓	✓	✓	✓	✓
1973	1	Q5HYK3	Q5HYK3	2-methoxy-6-polyprenyl-1,4-benzoquinol methylase, mitochondrial	COQ5	Homo sapiens	37.143	45.566	11	11	✓	✓	✓	✓	✓	✓	✓	✓	✓	✓	✓	✓
1974	1	Q5JPH6	Q5JPH6	Probable glutamate--tRNA ligase, mitochondrial	EARS2	Homo sapiens	58.688	27.916	11	11	✓	✓	✓	✓	✓	✓	✓	✓	✓	✓	✓	✓
1975	1	Q5SSJ5	Q5SSJ5	Heterochromatin protein 1-binding protein 3	HP1BP3	Homo sapiens	61.209	22.966	11	11	✓	✓	✓	✓	✓	✓	✓	✓	✓	✓	✓	✓
1976	1	Q5SY16	Q5SY16	Polynucleotide 5'-hydroxyl-kinase NOL9	NOL9	Homo sapiens	79.324	24.929	11	11	✓	✓	✓	✓	✓	✓	✓	✓	✓	✓	✓	✓
1977	1	Q5T0F9	Q5T0F9	Coiled-coil and C2 domain-containing protein 1B	CC2D1B	Homo sapiens	94.224	18.415	11	11	✓	✓	✓	✓	✓	✓	✓	✓	✓	✓	✓	✓
1978	1	Q5THJ4	Q5THJ4	Intermembrane lipid transfer protein VPS13D	VPS13D	Homo sapiens	491.923	3.099	11	11	✓	✓	✓	✓	✓	✓	✓	✓	✓	✓	✓	✓
1979	1	Q5VZE5	Q5VZE5	N-alpha-acetyltransferase 35, NatC auxiliary subunit	NAA35	Homo sapiens	83.64	19.172	11	11	✓	✓	✓	✓	✓	✓	✓	✓	✓	✓	✓	✓
1980	1	Q659A1	Q659A1	Little elongation complex subunit 2	ICE2	Homo sapiens	110.013	14.257	11	11	✓	✓	✓	✓	✓	✓	✓	✓	✓	✓	✓	✓
1981	1	Q66K14	Q66K14	TBC1 domain family member 9B	TBC1D9B	Homo sapiens	140.526	12.96	12	11	✓	✓	✓	✓	✓	✓	✓	✓	✓	✓	✓	✓
1982	1	Q68EM7	Q68EM7	Rho GTPase-activating protein 17	ARHGAP17	Homo sapiens	95.437	18.161	11	11	✓	✓	✓	✓	✓	✓	✓	✓	✓	✓	✓	✓
1983	1	Q6GQQ9	Q6GQQ9	OTU domain-containing protein 7B	OTUD7B	Homo sapiens	92.525	19.098	11	11	✓	✓	✓	✓	✓	✓	✓	✓	✓	✓	✓	✓
1984	1	Q6IBW4	Q6IBW4	Condensin-2 complex subunit H2	NCAPH2	Homo sapiens	68.225	26.942	11	11	✓	✓	✓	✓	✓	✓	✓	✓	✓	✓	✓	✓
1985	1	Q6P1N0	Q6P1N0	Coiled-coil and C2 domain-containing protein 1A	CC2D1A	Homo sapiens	104.061	14.09	11	11	✓	✓	✓	✓	✓	✓	✓	✓	✓	✓	✓	✓
1986	1	Q6P5Z2	Q6P5Z2	Serine/threonine-protein kinase N3	PKN3	Homo sapiens	99.423	19.46	11	11	✓	✓	✓	✓	✓	✓	✓	✓	✓	✓	✓	✓
1987	1	Q6PCB5	Q6PCB5	Lysine-specific demethylase RSBN1L	RSBN1L	Homo sapiens	94.871	19.031	11	11	✓	✓	✓	✓	✓	✓	✓	✓	✓	✓	✓	✓
1988	1	Q6UX04	Q6UX04	Spliceosome-associated protein CWC27 homolog	CWC27	Homo sapiens	53.846	35.805	11	11	✓	✓	✓	✓	✓	✓	✓	✓	✓	✓	✓	✓
1989	1	Q6UXV4	Q6UXV4	MICOS complex subunit MIC27	APOOL	Homo sapiens	29.158	63.806	11	11	✓	✓	✓	✓	✓	✓	✓	✓	✓	✓	✓	✓
1990	1	Q6VN20	Q6VN20	Ran-binding protein 10	RANBP10	Homo sapiens	67.257	29.355	11	11	✓	✓	✓	✓	✓	✓	✓	✓	✓	✓	✓	✓
1991	1	Q6YN16	Q6YN16	Hydroxysteroid dehydrogenase-like protein 2	HSDL2	Homo sapiens	45.398	37.321	11	11	✓	✓	✓	✓	✓	✓	✓	✓	✓	✓	✓	✓
1992	1	Q7L592	Q7L592	Protein arginine methyltransferase NDUFAF7, mitochondrial	NDUFAF7	Homo sapiens	49.238	38.095	11	11	✓	✓	✓	✓	✓	✓	✓	✓	✓	✓	✓	✓
1993	1	Q7Z589	Q7Z589	BRCA2-interacting transcriptional repressor EMSY	EMSY	Homo sapiens	141.469	11.12	11	11	✓	✓	✓	✓	✓	✓	✓	✓	✓	✓	✓	✓
1994	1	Q7Z5L9	Q7Z5L9	Interferon regulatory factor 2-binding protein 2	IRF2BP2	Homo sapiens	61.027	34.583	13	11	✓	✓	✓	✓	✓	✓	✓	✓	✓	✓	✓	✓
1995	1	Q86TP1	Q86TP1	Exopolyphosphatase PRUNE1	PRUNE1	Homo sapiens	50.201	34.658	11	11	✓	✓	✓	✓	✓	✓	✓	✓	✓	✓	✓	✓
1996	1	Q86UY5	Q86UY5	Protein FAM83A	FAM83A	Homo sapiens	47.459	35.945	11	11	✓	✓	✓	✓	✓	✓	✓	✓	✓	✓	✓	✓
1997	1	Q86VS8	Q86VS8	Protein Hook homolog 3	HOOK3	Homo sapiens	83.129	20.056	11	11	✓	✓	✓	✓	✓	✓	✓	✓	✓	✓	✓	✓
1998	1	Q86XK2	Q86XK2	F-box only protein 11	FBXO11	Homo sapiens	103.585	16.613	11	11	✓	✓	✓	✓	✓	✓	✓	✓	✓	✓	✓	✓
1999	1	Q86XL3	Q86XL3	Ankyrin repeat and LEM domain-containing protein 2	ANKLE2	Homo sapiens	104.117	14.925	11	11	✓	✓	✓	✓	✓	✓	✓	✓	✓	✓	✓	✓
[truncated: 4,789 more rows]

## Sheet: S4-2_Fig2E-Precursors
Number	Accession number(グループ化含む)	Unique peptide (Y/N)	Master accession	Master protein name	Master protein symbol	Master gene symbol	Sequence position start	Sequence position stop	Sequence	Modifications (in peptide)	Modification site (in protein)	Modification (in protein)	K562-20ng_Hydrophilic-Vial_0.01%DMNG_1	K562-20ng_Hydrophilic-Vial_0.01%DMNG_2	K562-20ng_Hydrophilic-Vial_0.01%DMNG_3	K562-20ng_Hydrophilic-Vial_2%ACN0.1%TFA_1	K562-20ng_Hydrophilic-Vial_2%ACN0.1%TFA_2	K562-20ng_Hydrophilic-Vial_2%ACN0.1%TFA_3	K562-20ng_Normal-Vial_0.01%DMNG_1	K562-20ng_Normal-Vial_0.01%DMNG_2	K562-20ng_Normal-Vial_0.01%DMNG_3	K562-20ng_Normal-Vial_2%ACN0.1%TFA_1	K562-20ng_Normal-Vial_2%ACN0.1%TFA_2	K562-20ng_Normal-Vial_2%ACN0.1%TFA_3
1	Q6SPF0	Y	Q6SPF0	Sterile alpha motif domain-containing protein 1	SAMD1_HUMAN	SAMD1	151	170	AAAAAATAPPSPGPAQPGPR				✓	✓	✓	✓	✓	✓	✓	✓	✓	✓		✓
2	Q6SPF0	Y	Q6SPF0	Sterile alpha motif domain-containing protein 1	SAMD1_HUMAN	SAMD1	151	170	AAAAAATAPPSPGPAQPGPR								✓	✓
3	Q8WUQ7	Y	Q8WUQ7	Splicing factor Cactin	CATIN_HUMAN	CACTIN	129	143	AAAAALSQQQSLQER				✓	✓	✓	✓	✓	✓	✓	✓	✓	✓	✓	✓
4	Q8WUQ7	Y	Q8WUQ7	Splicing factor Cactin	CATIN_HUMAN	CACTIN	129	143	AAAAALSQQQSLQER				✓			✓		✓	✓		✓	✓	✓
5	Q9P258	Y	Q9P258	Protein RCC2	RCC2_HUMAN	RCC2	6	22	AAAAAWEEPSSGNGTAR				✓	✓	✓	✓	✓	✓	✓	✓	✓	✓	✓	✓
6	Q9P258	Y	Q9P258	Protein RCC2	RCC2_HUMAN	RCC2	6	22	AAAAAWEEPSSGNGTAR				✓	✓	✓	✓	✓	✓	✓		✓	✓	✓	✓
7	P17542	Y	P17542	T-cell acute lymphocytic leukemia protein 1	TAL1_HUMAN	TAL1	44	57	AAAAEPPVIELGAR				✓	✓	✓	✓	✓	✓	✓	✓	✓	✓	✓	✓
8	Q99856	Y	Q99856	AT-rich interactive domain-containing protein 3A	ARI3A_HUMAN	ARID3A	67	95	AAAAGLGHPASPGGSEDGPPGSEEEDAAR				✓	✓	✓	✓		✓	✓	✓	✓
9	Q15596	Y	Q15596	Nuclear receptor coactivator 2	NCOA2_HUMAN	NCOA2	89	99	AAAANIDEVQK					✓		✓				✓
10	Q68DK7	Y	Q68DK7	Male-specific lethal 1 homolog	MSL1_HUMAN	MSL1	10	22	AAAAPAGGNPEQR				✓	✓	✓	✓	✓	✓	✓	✓	✓	✓	✓	✓
11	Q96L91	Y	Q96L91	E1A-binding protein p400	EP400_HUMAN	EP400	1519	1535	AAAAPFQTSQASASAPR				✓	✓	✓	✓	✓	✓	✓	✓		✓	✓
12	P52701	Y	P52701	DNA mismatch repair protein Msh6	MSH6_HUMAN	MSH6	34	62	AAAAPGASPSPGGDAAWSEAGPGPRPLAR				✓	✓	✓		✓	✓	✓	✓	✓
13	P52701	Y	P52701	DNA mismatch repair protein Msh6	MSH6_HUMAN	MSH6	34	62	AAAAPGASPSPGGDAAWSEAGPGPRPLAR					✓						✓
14	P55036	Y	P55036	26S proteasome non-ATPase regulatory subunit 4	PSMD4_HUMAN	PSMD4	238	262	AAAASAAEAGIATTGTEDSDDALLK				✓	✓	✓	✓	✓	✓	✓	✓	✓	✓	✓	✓
15	P55036	Y	P55036	26S proteasome non-ATPase regulatory subunit 4	PSMD4_HUMAN	PSMD4	238	262	AAAASAAEAGIATTGTEDSDDALLK					✓			✓			✓		✓		✓
16	Q8N8D1	Y	Q8N8D1	Programmed cell death protein 7	PDCD7_HUMAN	PDCD7	296	306	AAADGVLSEVR				✓			✓				✓	✓	✓
17	Q6P2E9	Y	Q6P2E9	Enhancer of mRNA-decapping protein 4	EDC4_HUMAN	EDC4	1101	1115	AAADTLQGPMQAAYR				✓	✓	✓	✓	✓	✓	✓	✓	✓	✓	✓	✓
18	Q6P2E9	Y	Q6P2E9	Enhancer of mRNA-decapping protein 4	EDC4_HUMAN	EDC4	1101	1115	AAADTLQGPMQAAYR				✓	✓	✓									✓
19	Q9NQP4	Y	Q9NQP4	Prefoldin subunit 4	PFD4_HUMAN	PFDN4	8	22	AAAEDVNVTFEDQQK				✓	✓	✓	✓	✓	✓	✓	✓	✓	✓	✓	✓
20	Q9NQP4	Y	Q9NQP4	Prefoldin subunit 4	PFD4_HUMAN	PFDN4	8	22	AAAEDVNVTFEDQQK				✓	✓	✓	✓		✓	✓	✓	✓	✓	✓	✓
21	Q9H9Y2	Y	Q9H9Y2	Ribosome production factor 1	RPF1_HUMAN	RPF1	20	44	AAAEELQEAAGAGDGATENGVQPPK				✓		✓	✓	✓	✓	✓	✓	✓	✓
22	Q9H9Y2	Y	Q9H9Y2	Ribosome production factor 1	RPF1_HUMAN	RPF1	20	44	AAAEELQEAAGAGDGATENGVQPPK						✓				✓		✓
23	P30260	Y	P30260	Cell division cycle protein 27 homolog	CDC27_HUMAN	CDC27	457	467	AAAEGLMSLLR				✓	✓	✓	✓	✓	✓	✓	✓	✓	✓	✓	✓
24	O15042	Y	O15042	U2 snRNP-associated SURP motif-containing protein	SR140_HUMAN	U2SURP	112	131	AAAEIYEEFLAAFEGSDGNK				✓	✓	✓	✓	✓	✓	✓	✓	✓	✓	✓	✓
25	O15042	Y	O15042	U2 snRNP-associated SURP motif-containing protein	SR140_HUMAN	U2SURP	112	131	AAAEIYEEFLAAFEGSDGNK						✓					✓	✓
26	Q01780	Y	Q01780	Exosome component 10	EXOSX_HUMAN	EXOSC10	759	768	AAAEQAISVR				✓	✓	✓	✓	✓	✓	✓	✓	✓	✓	✓	✓
27	P02786	Y	P02786	Transferrin receptor protein 1	TFR1_HUMAN	TFRC	589	600	AAAEVAGQFVIK				✓	✓	✓	✓	✓	✓	✓	✓	✓	✓	✓	✓
28	P07954	Y	P07954	Fumarate hydratase, mitochondrial	FUMH_HUMAN	FH	102	115	AAAEVNQDYGLDPK				✓	✓	✓	✓	✓	✓	✓	✓	✓	✓	✓	✓
29	Q9Y490	Y	Q9Y490	Talin-1	TLN1_HUMAN	TLN1	2477	2491	AAAFEEQENETVVVK				✓	✓	✓	✓	✓	✓	✓	✓	✓	✓	✓	✓
30	O94826	Y	O94826	Mitochondrial import receptor subunit TOM70	TOM70_HUMAN	TOMM70	160	168	AAAFEQLQK				✓	✓	✓	✓	✓	✓	✓	✓	✓	✓	✓	✓
31	Q9H9Y2	Y	Q9H9Y2	Ribosome production factor 1	RPF1_HUMAN	RPF1	45	58	AAAFPPGFSISEIK												✓			✓
32	Q8N4T8	Y	Q8N4T8	3-oxoacyl-[acyl-carrier-protein] reductase	CBR4_HUMAN	CBR4	41	59	AAAGDLGGDHLAFSCDVAK	15 Carbamidomethylation	55	55 Carbamidomethylation on C	✓	✓	✓	✓	✓	✓	✓	✓	✓	✓	✓	✓
33	P35221	Y	P35221	Catenin alpha-1	CTNA1_HUMAN	CTNNA1	106	120	AAAGEFADDPCSSVK	11 Carbamidomethylation	116	116 Carbamidomethylation on C	✓	✓	✓	✓	✓	✓	✓	✓	✓	✓	✓	✓
34	P35221	Y	P35221	Catenin alpha-1	CTNA1_HUMAN	CTNNA1	106	120	AAAGEFADDPCSSVK	11 Carbamidomethylation	116	116 Carbamidomethylation on C							✓		✓
35	Q96C19	Y	Q96C19	EF-hand domain-containing protein D2	EFHD2_HUMAN	EFHD2	160	176	AAAGELQEDSGLCVLAR	13 Carbamidomethylation	172	172 Carbamidomethylation on C	✓	✓	✓	✓	✓	✓	✓	✓	✓	✓	✓	✓
36	Q96C19	Y	Q96C19	EF-hand domain-containing protein D2	EFHD2_HUMAN	EFHD2	160	176	AAAGELQEDSGLCVLAR	13 Carbamidomethylation	172	172 Carbamidomethylation on C	✓	✓		✓	✓	✓	✓	✓	✓	✓	✓	✓
37	Q9GZT9	Y	Q9GZT9	Egl nine homolog 1	EGLN1_HUMAN	EGLN1	129	146	AAAGGQGSAVAAEAEPGK				✓	✓	✓	✓	✓	✓	✓	✓	✓	✓		✓
38	Q9GZT9	Y	Q9GZT9	Egl nine homolog 1	EGLN1_HUMAN	EGLN1	129	146	AAAGGQGSAVAAEAEPGK								✓			✓				✓
39	Q9GZT9	Y	Q9GZT9	Egl nine homolog 1	EGLN1_HUMAN	EGLN1	129	152	AAAGGQGSAVAAEAEPGKEEPPAR				✓	✓	✓	✓	✓	✓	✓	✓	✓	✓	✓	✓
40	Q8WVQ1	Y	Q8WVQ1	Soluble calcium-activated nucleotidase 1	CANT1_HUMAN	CANT1	271	294	AAAGIQPPGYLIHESACWSDTLQR	17 Carbamidomethylation	287	287 Carbamidomethylation on C	✓	✓	✓	✓	✓	✓	✓	✓	✓	✓	✓	✓
41	Q8WVQ1	Y	Q8WVQ1	Soluble calcium-activated nucleotidase 1	CANT1_HUMAN	CANT1	271	294	AAAGIQPPGYLIHESACWSDTLQR	17 Carbamidomethylation	287	287 Carbamidomethylation on C	✓			✓	✓	✓					✓
42	Q96T51	Y	Q96T51	RUN and FYVE domain-containing protein 1	RUFY1_HUMAN	RUFY1	87	102	AAAGLGGGDSGDGTAR				✓	✓	✓	✓	✓	✓	✓	✓	✓	✓	✓	✓
43	P17544	Y	P17544	Cyclic AMP-dependent transcription factor ATF-7	ATF7_HUMAN	ATF7	89	105	AAAGPLDMSLPSTPDIK				✓	✓	✓	✓	✓		✓	✓		✓	✓	✓
44	P17544	Y	P17544	Cyclic AMP-dependent transcription factor ATF-7	ATF7_HUMAN	ATF7	89	105	AAAGPLDMSLPSTPDIK								✓
45	O14497	Y	O14497	AT-rich interactive domain-containing protein 1A	ARI1A_HUMAN	ARID1A	52	71	AAAGQESEGPAVGPPQPLGK				✓	✓	✓	✓	✓	✓	✓	✓	✓	✓	✓	✓
46	Q8NFD5	Y	Q8NFD5	AT-rich interactive domain-containing protein 1B	ARI1B_HUMAN	ARID1B	476	487	AAAGSAAGGFQR				✓	✓	✓	✓	✓	✓	✓	✓	✓	✓	✓	✓
47	P58107	Y	P58107	Epiplakin	EPIPL_HUMAN	EPPK1	1323	1333	AAAGYPDPYSR				✓	✓	✓	✓	✓	✓	✓	✓	✓	✓	✓	✓
48	Q9BR61	Y	Q9BR61	Acyl-CoA-binding domain-containing protein 6	ACBD6_HUMAN	ACBD6	49	62	AAAHLQGLIQVASR				✓					✓		✓				✓
49	P0DMV8;P0DMV9	N	P0DMV8;P0DMV9	Heat shock 70 kDa protein 1A	HS71A_HUMAN;HS71B_HUMAN	HSPA1A;HSPA1B	0	21	AAAIGIDLGTTYSCVGVFQHGK	14 Carbamidomethylation	13	13 Carbamidomethylation on C	✓	✓	✓	✓	✓	✓	✓	✓	✓	✓	✓	✓
50	Q96NB2	Y	Q96NB2	Sideroflexin-2	SFXN2_HUMAN	SFXN2	220	232	AAAIGITQVVISR				✓		✓	✓	✓				✓	✓	✓
51	Q14008	Y	Q14008	Cytoskeleton-associated protein 5	CKAP5_HUMAN	CKAP5	959	975	AAALATVNAWAEQTGMK				✓	✓	✓	✓	✓	✓	✓	✓	✓	✓	✓	✓
52	Q14008	Y	Q14008	Cytoskeleton-associated protein 5	CKAP5_HUMAN	CKAP5	959	975	AAALATVNAWAEQTGMK				✓
53	Q7Z392	Y	Q7Z392	Trafficking protein particle complex subunit 11	TPC11_HUMAN	TRAPPC11	158	170	AAALCNACELSGK	5 Carbamidomethylation, 8 Carbamidomethylation	162, 165	162 Carbamidomethylation on C, 165 Carbamidomethylation on C	✓	✓	✓	✓	✓	✓	✓	✓	✓	✓	✓	✓
54	Q8N0Z6	Y	Q8N0Z6	Tetratricopeptide repeat protein 5	TTC5_HUMAN	TTC5	250	261	AAALDPAWPEPR				✓		✓		✓	✓	✓			✓	✓	✓
55	Q9H0G5	Y	Q9H0G5	Nuclear speckle splicing regulatory protein 1	NSRP1_HUMAN	NSRP1	165	176	AAALEACLDVTK	7 Carbamidomethylation	171	171 Carbamidomethylation on C		✓	✓	✓		✓		✓			✓
56	P31948	Y	P31948	Stress-induced-phosphoprotein 1	STIP1_HUMAN	STIP1	79	87	AAALEFLNR				✓	✓	✓	✓	✓	✓	✓	✓	✓	✓	✓	✓
57	O60716	Y	O60716	Catenin delta-1	CTND1_HUMAN	CTNND1	821	833	AAALVLQTIWGYK				✓	✓	✓	✓	✓	✓	✓	✓	✓	✓	✓	✓
58	Q14498	Y	Q14498	RNA-binding protein 39	RBM39_HUMAN	RBM39	235	244	AAAMANNLQK				✓	✓	✓	✓	✓	✓	✓	✓	✓	✓	✓	✓
59	Q15042	Y	Q15042	Rab3 GTPase-activating protein catalytic subunit	RB3GP_HUMAN	RAB3GAP1	904	915	AAAMTPPEEELK				✓	✓	✓	✓	✓	✓	✓	✓	✓	✓	✓	✓
60	Q6UB99	Y	Q6UB99	Ankyrin repeat domain-containing protein 11	ANR11_HUMAN	ANKRD11	2299	2325	AAAPAEGPPGGIQPEAAEPKPTAEAPK											✓
61	P26641	Y	P26641	Elongation factor 1-gamma	EF1G_HUMAN	EEF1G	254	275	AAAPAPEEEMDECEQALAAEPK	13 Carbamidomethylation	266	266 Carbamidomethylation on C	✓	✓	✓	✓	✓	✓	✓	✓	✓	✓	✓	✓
62	P26641	Y	P26641	Elongation factor 1-gamma	EF1G_HUMAN	EEF1G	254	275	AAAPAPEEEMDECEQALAAEPK	13 Carbamidomethylation	266	266 Carbamidomethylation on C	✓	✓	✓	✓	✓	✓	✓	✓	✓	✓	✓	✓
63	P20810	Y	P20810	Calpastatin	ICAL_HUMAN	CAST	397	409	AAAPAPVSEAVCR	12 Carbamidomethylation	408	408 Carbamidomethylation on C	✓	✓	✓	✓	✓	✓	✓	✓	✓	✓	✓	✓
64	Q13608	Y	Q13608	Peroxisomal ATPase PEX6	PEX6_HUMAN	PEX6	794	812	AAAPCIIFFDELDSLAPSR	5 Carbamidomethylation	798	798 Carbamidomethylation on C	✓		✓	✓			✓	✓
65	P31350	Y	P31350	Ribonucleoside-diphosphate reductase subunit M2	RIR2_HUMAN	RRM2	62	74	AAAPGVEDEPLLR				✓	✓	✓	✓	✓	✓	✓	✓	✓	✓	✓	✓
66	P49848	Y	P49848	Transcription initiation factor TFIID subunit 6	TAF6_HUMAN	TAF6	525	537	AAAPPQPSPPPTK				✓	✓	✓	✓	✓	✓	✓	✓	✓	✓	✓	✓
67	Q16643	Y	Q16643	Drebrin	DREB_HUMAN	DBN1	391	412	AAAPQAWAGPMEEPPQAQAPPR				✓	✓	✓	✓	✓	✓	✓	✓	✓	✓	✓	✓
68	Q96L73	Y	Q96L73	Histone-lysine N-methyltransferase, H3 lysine-36 specific	NSD1_HUMAN	NSD1	2519	2531	AAAPSEDPWQAVK							✓	✓	✓	✓
69	P53618	Y	P53618	Coatomer subunit beta	COPB_HUMAN	COPB1	280	291	AAAQCYIDLIIK	5 Carbamidomethylation	284	284 Carbamidomethylation on C	✓	✓	✓	✓	✓	✓	✓	✓	✓	✓	✓	✓
70	Q9NVA2	Y	Q9NVA2	Septin-11	SEP11_HUMAN	SEPTIN11	400	418	AAAQLLQSQAQQSGAQQTK				✓	✓	✓	✓	✓	✓	✓	✓	✓	✓	✓	✓
71	O14981	Y	O14981	TATA-binding protein-associated factor 172	BTAF1_HUMAN	BTAF1	24	34	AAAQQLGEVVK				✓	✓	✓	✓	✓	✓	✓	✓	✓	✓	✓	✓
72	Q99569	Y	Q99569	Plakophilin-4	PKP4_HUMAN	PKP4	983	995	AAAQVLNTLWQYR				✓	✓	✓	✓	✓	✓	✓	✓	✓	✓	✓	✓
73	Q99569	Y	Q99569	Plakophilin-4	PKP4_HUMAN	PKP4	983	995	AAAQVLNTLWQYR				✓		✓	✓	✓		✓	✓	✓	✓
74	O95801	Y	O95801	Tetratricopeptide repeat protein 4	TTC4_HUMAN	TTC4	124	134	AAAQYYLGNFR				✓	✓	✓	✓	✓	✓	✓	✓	✓	✓	✓	✓
75	Q9H2M9	Y	Q9H2M9	Rab3 GTPase-activating protein non-catalytic subunit	RBGPR_HUMAN	RAB3GAP2	238	254	AAASGNENIQPPPLAYK				✓	✓	✓	✓	✓	✓	✓	✓	✓	✓	✓	✓
76	Q9H2M9	Y	Q9H2M9	Rab3 GTPase-activating protein non-catalytic subunit	RBGPR_HUMAN	RAB3GAP2	238	254	AAASGNENIQPPPLAYK									✓					✓
77	Q9UNS1	Y	Q9UNS1	Protein timeless homolog	TIM_HUMAN	TIMELESS	1094	1106	AAASLSQPEEEQK				✓	✓	✓	✓	✓	✓	✓	✓	✓	✓	✓	✓
78	Q96P48	Y	Q96P48	Arf-GAP with Rho-GAP domain, ANK repeat and PH domain-containing protein 1	ARAP1_HUMAN	ARAP1	952	976	AAASMGDTLSEQQLGDSDIPVIVYR				✓	✓					✓	✓	✓
79	Q10570	Y	Q10570	Cleavage and polyadenylation specificity factor subunit 1	CPSF1_HUMAN	CPSF1	365	387	AAASVLTTSMVTMEPGYLFLGSR				✓	✓	✓	✓	✓	✓	✓	✓	✓	✓
80	Q99733	Y	Q99733	Nucleosome assembly protein 1-like 4	NP1L4_HUMAN	NAP1L4	147	157	AAATAEEPDPK				✓	✓	✓	✓	✓	✓	✓	✓	✓	✓	✓	✓
81	Q9NVC6	Y	Q9NVC6	Mediator of RNA polymerase II transcription subunit 17	MED17_HUMAN	MED17	444	454	AAATIDSLASR				✓	✓	✓	✓	✓	✓	✓	✓	✓	✓	✓	✓
82	Q03252	Y	Q03252	Lamin-B2	LMNB2_HUMAN	LMNB2	17	28	AAATMATPLPGR				✓	✓	✓	✓	✓	✓	✓	✓	✓	✓	✓	✓
83	P49006	Y	P49006	MARCKS-related protein	MRP_HUMAN	MARCKSL1	145	157	AAATPESQEPQAK				✓	✓	✓	✓	✓	✓	✓	✓	✓	✓	✓	✓
84	P11274	Y	P11274	Breakpoint cluster region protein	BCR_HUMAN	BCR	529	549	AAATTSQPVLTSQQIETIFFK				✓	✓	✓	✓	✓	✓	✓	✓	✓	✓	✓	✓
85	P11274	Y	P11274	Breakpoint cluster region protein	BCR_HUMAN	BCR	529	549	AAATTSQPVLTSQQIETIFFK				✓						✓
86	Q6UWP2	Y	Q6UWP2	Dehydrogenase/reductase SDR family member 11	DHR11_HUMAN	DHRS11	217	225	AAATYEQMK				✓	✓	✓	✓	✓	✓	✓	✓	✓	✓	✓	✓
87	Q9NXC5	Y	Q9NXC5	GATOR complex protein MIOS	MIO_HUMAN	MIOS	524	535	AAAVALFNLDIR				✓	✓	✓	✓	✓			✓	✓
88	P19404	Y	P19404	NADH dehydrogenase [ubiquinone] flavoprotein 2, mitochondrial	NDUV2_HUMAN	NDUFV2	76	88	AAAVLPVLDLAQR				✓	✓	✓	✓	✓	✓	✓	✓	✓	✓	✓	✓
89	O43837	Y	O43837	Isocitrate dehydrogenase [NAD] subunit beta, mitochondrial	IDH3B_HUMAN	IDH3B	73	96	AAAVPVEFQEHHLSEVQNMASEEK				✓	✓	✓	✓	✓	✓	✓	✓	✓	✓	✓	✓
90	O43837	Y	O43837	Isocitrate dehydrogenase [NAD] subunit beta, mitochondrial	IDH3B_HUMAN	IDH3B	73	96	AAAVPVEFQEHHLSEVQNMASEEK				✓	✓	✓	✓	✓	✓	✓	✓	✓	✓	✓	✓
91	Q8N201	Y	Q8N201	Integrator complex subunit 1	INT1_HUMAN	INTS1	683	695	AAAVQADDVEVLK				✓		✓	✓	✓	✓		✓			✓	✓
92	Q9ULJ7	Y	Q9ULJ7	Ankyrin repeat domain-containing protein 50	ANR50_HUMAN	ANKRD50	650	672	AAAWGGHEDIVLNLLQHGAEVNK				✓
93	Q70CQ2	Y	Q70CQ2	Ubiquitin carboxyl-terminal hydrolase 34	UBP34_HUMAN	USP34	1842	1853	AAAYDLLVEMVK				✓	✓	✓	✓	✓	✓	✓	✓	✓		✓	✓
94	Q96F24	Y	Q96F24	Nuclear receptor-binding factor 2	NRBF2_HUMAN	NRBF2	37	46	AAAYLSEAMK				✓	✓	✓	✓	✓	✓	✓	✓	✓	✓	✓	✓
95	Q9H7E9	Y	Q9H7E9	UPF0488 protein C8orf33	CH033_HUMAN	C8orf33	183	198	AAAYSAQVQPVDGATR				✓	✓	✓	✓	✓	✓	✓	✓	✓	✓	✓	✓
96	Q9H7E9	Y	Q9H7E9	UPF0488 protein C8orf33	CH033_HUMAN	C8orf33	183	198	AAAYSAQVQPVDGATR					✓	✓
97	Q8TDX7	Y	Q8TDX7	Serine/threonine-protein kinase Nek7	NEK7_HUMAN	NEK7	51	63	AACLLDGVPVALK	3 Carbamidomethylation	53	53 Carbamidomethylation on C	✓	✓	✓	✓	✓	✓	✓	✓	✓	✓	✓	✓
98	P13796	Y	P13796	Plastin-2	PLSL_HUMAN	LCP1	40	49	AACLPLPGYR	3 Carbamidomethylation	42	42 Carbamidomethylation on C	✓	✓	✓	✓	✓	✓	✓	✓	✓	✓	✓	✓
99	Q99575	Y	Q99575	Ribonucleases P/MRP protein subunit POP1	POP1_HUMAN	POP1	345	354	AACQCVEPIK	3 Carbamidomethylation, 5 Carbamidomethylation	347, 349	347 Carbamidomethylation on C, 349 Carbamidomethylation on C	✓	✓	✓				✓				✓	✓
100	Q53H12	Y	Q53H12	Acylglycerol kinase, mitochondrial	AGK_HUMAN	AGK	41	61	AACQEAQVFGNQLIPPNAQVK	3 Carbamidomethylation	43	43 Carbamidomethylation on C	✓	✓		✓	✓	✓	✓		✓	✓
101	Q8NCN4	Y	Q8NCN4	E3 ubiquitin-protein ligase RNF169	RN169_HUMAN	RNF169	95	105	AADAAGPGCPR	9 Carbamidomethylation	103	103 Carbamidomethylation on C							✓	✓
102	P06753	Y	P06753	Tropomyosin alpha-3 chain	TPM3_HUMAN	TPM3	79	91	AADAEAEVASLNR				✓	✓	✓		✓		✓	✓	✓	✓	✓
103	Q14980	Y	Q14980	Nuclear mitotic apparatus protein 1	NUMA1_HUMAN	NUMA1	725	734	AADALEEQQR				✓	✓	✓	✓	✓	✓	✓	✓	✓	✓	✓	✓
104	Q7Z6E9	Y	Q7Z6E9	E3 ubiquitin-protein ligase RBBP6	RBBP6_HUMAN	RBBP6	41	54	AADCDLQITNAQTK	4 Carbamidomethylation	44	44 Carbamidomethylation on C	✓	✓	✓	✓	✓	✓	✓	✓	✓	✓	✓	✓
105	Q7Z6E9	Y	Q7Z6E9	E3 ubiquitin-protein ligase RBBP6	RBBP6_HUMAN	RBBP6	41	54	AADCDLQITNAQTK	4 Carbamidomethylation	44	44 Carbamidomethylation on C		✓					✓					✓
106	P43304	Y	P43304	Glycerol-3-phosphate dehydrogenase, mitochondrial	GPDM_HUMAN	GPD2	42	52	AADCISEPVNR	4 Carbamidomethylation	45	45 Carbamidomethylation on C	✓				✓		✓	✓		✓	✓
107	Q13586	Y	Q13586	Stromal interaction molecule 1	STIM1_HUMAN	STIM1	543	558	AADEALNAMTSNGSHR				✓	✓
108	Q13586	Y	Q13586	Stromal interaction molecule 1	STIM1_HUMAN	STIM1	543	558	AADEALNAMTSNGSHR				✓	✓	✓	✓	✓	✓	✓	✓			✓	✓
109	Q9NXH9	Y	Q9NXH9	tRNA (guanine(26)-N(2))-dimethyltransferase	TRM1_HUMAN	TRMT1	571	579	AADEAMEER				✓	✓	✓	✓	✓	✓	✓	✓	✓	✓	✓	✓
110	P55060	Y	P55060	Exportin-2	XPO2_HUMAN	CSE1L	356	372	AADEEAFEDNSEEYIRR													✓
111	P29374	Y	P29374	AT-rich interactive domain-containing protein 4A	ARI4A_HUMAN	ARID4A	3	19	AADEPAYLTVGTDVSAK				✓		✓	✓	✓	✓		✓	✓	✓	✓	✓
112	P29374	Y	P29374	AT-rich interactive domain-containing protein 4A	ARI4A_HUMAN	ARID4A	3	19	AADEPAYLTVGTDVSAK				✓		✓						✓
113	P49916	Y	P49916	DNA ligase 3	DNLI3_HUMAN	LIG3	923	932	AADETLCQTK	7 Carbamidomethylation	929	929 Carbamidomethylation on C	✓	✓	✓	✓	✓	✓	✓	✓	✓	✓	✓	✓
114	Q6P1J9	Y	Q6P1J9	Parafibromin	CDC73_HUMAN	CDC73	127	136	AADEVLAEAK				✓	✓	✓	✓	✓	✓	✓	✓	✓	✓	✓	✓
115	O75061	Y	O75061	Putative tyrosine-protein phosphatase auxilin	AUXI_HUMAN	DNAJC6	779	795	AADFEDLLSGQGFNAHK				✓	✓	✓	✓	✓	✓	✓	✓	✓	✓	✓	✓
116	P51452	Y	P51452	Dual specificity protein phosphatase 3	DUS3_HUMAN	DUSP3	105	116	AADFIDQALAQK				✓	✓	✓	✓	✓	✓	✓	✓	✓	✓	✓	✓
117	Q63HN8	Y	Q63HN8	E3 ubiquitin-protein ligase RNF213	RN213_HUMAN	RNF213	4239	4254	AADFLSEPEGGPEMAK				✓			✓			✓
118	Q63HN8	Y	Q63HN8	E3 ubiquitin-protein ligase RNF213	RN213_HUMAN	RNF213	4239	4254	AADFLSEPEGGPEMAK				✓						✓
119	Q9Y277	Y	Q9Y277	Voltage-dependent anion-selective channel protein 3	VDAC3_HUMAN	VDAC3	175	197	AADFQLHTHVNDGTEFGGSIYQK				✓	✓	✓	✓	✓	✓	✓	✓	✓	✓	✓	✓
120	Q9Y277	Y	Q9Y277	Voltage-dependent anion-selective channel protein 3	VDAC3_HUMAN	VDAC3	175	197	AADFQLHTHVNDGTEFGGSIYQK				✓	✓	✓	✓	✓	✓	✓	✓	✓	✓	✓	✓
121	O95785	Y	O95785	Protein Wiz	WIZ_HUMAN	WIZ	1506	1523	AADGGERPLAASPPGTVK						✓
122	O95785	Y	O95785	Protein Wiz	WIZ_HUMAN	WIZ	1506	1523	AADGGERPLAASPPGTVK				✓	✓	✓	✓	✓	✓	✓	✓	✓	✓	✓	✓
123	P53814	Y	P53814	Smoothelin	SMTN_HUMAN	SMTN	657	668	AADGSAVSTVTK				✓	✓			✓	✓	✓	✓	✓	✓	✓	✓
124	P15923	Y	P15923	Transcription factor E2-alpha	TFE2_HUMAN	TCF3	161	171	AADGSLDTQPK				✓	✓	✓	✓	✓	✓	✓	✓	✓	✓	✓	✓
125	Q13144	Y	Q13144	Translation initiation factor eIF-2B subunit epsilon	EI2BE_HUMAN	EIF2B5	639	665	AADHLEALAAIEDFFLEHEALGISMAK				✓	✓	✓				✓	✓	✓
126	O43395	Y	O43395	U4/U6 small nuclear ribonucleoprotein Prp3	PRPF3_HUMAN	PRPF3	47	61	AADHLKPFLDDSTLR				✓	✓	✓	✓	✓	✓	✓	✓	✓	✓	✓	✓
127	O43395	Y	O43395	U4/U6 small nuclear ribonucleoprotein Prp3	PRPF3_HUMAN	PRPF3	47	61	AADHLKPFLDDSTLR				✓	✓	✓	✓	✓	✓	✓	✓	✓	✓	✓	✓
128	P12259	Y	P12259	Coagulation factor V	FA5_HUMAN	F5	539	555	AADIEQQAVFAVFDENK				✓	✓	✓	✓	✓	✓	✓	✓	✓	✓	✓	✓
129	P98194	Y	P98194	Calcium-transporting ATPase type 2C member 1	AT2C1_HUMAN	ATP2C1	654	670	AADIGVAMGQTGTDVCK	16 Carbamidomethylation	669	669 Carbamidomethylation on C	✓	✓	✓	✓	✓	✓	✓	✓	✓	✓	✓	✓
130	P98194	Y	P98194	Calcium-transporting ATPase type 2C member 1	AT2C1_HUMAN	ATP2C1	654	670	AADIGVAMGQTGTDVCK	16 Carbamidomethylation	669	669 Carbamidomethylation on C					✓
131	Q12888	Y	Q12888	TP53-binding protein 1	TP53B_HUMAN	TP53BP1	1614	1626	AADISLDNLVEGK				✓	✓	✓	✓	✓	✓	✓	✓	✓	✓	✓	✓
132	Q9H0R6	Y	Q9H0R6	Glutamyl-tRNA(Gln) amidotransferase subunit A, mitochondrial	GATA_HUMAN	QRSL1	301	311	AADLFESEGAK				✓	✓	✓	✓	✓	✓	✓	✓	✓	✓	✓	✓
133	P78362	Y	P78362	SRSF protein kinase 2	SRPK2_HUMAN	SRPK2	508	519	AADLLVNPLDPR				✓	✓	✓	✓	✓	✓	✓	✓	✓	✓	✓	✓
134	O95782	Y	O95782	AP-2 complex subunit alpha-1	AP2A1_HUMAN	AP2A1	389	399	AADLLYAMCDR	9 Carbamidomethylation	397	397 Carbamidomethylation on C	✓	✓	✓	✓	✓	✓	✓	✓	✓	✓	✓	✓
135	Q15293	Y	Q15293	Reticulocalbin-1	RCN1_HUMAN	RCN1	177	188	AADLNGDLTATR				✓	✓	✓	✓	✓	✓	✓	✓	✓	✓	✓	✓
136	O15382	Y	O15382	Branched-chain-amino-acid aminotransferase, mitochondrial	BCAT2_HUMAN	BCAT2	34	47	AADLQLEMTQKPHK				✓	✓	✓	✓	✓	✓	✓	✓	✓	✓
137	O15382	Y	O15382	Branched-chain-amino-acid aminotransferase, mitochondrial	BCAT2_HUMAN	BCAT2	34	47	AADLQLEMTQKPHK				✓	✓	✓	✓	✓	✓	✓	✓	✓	✓	✓	✓
138	Q9UIW2	Y	Q9UIW2	Plexin-A1	PLXA1_HUMAN	PLXNA1	1551	1559	AADMDLEWR													✓		✓
139	Q9BZL4	Y	Q9BZL4	Protein phosphatase 1 regulatory subunit 12C	PP12C_HUMAN	PPP1R12C	73	91	AADPGPGAELDPAAPPPAR					✓				✓		✓
140	Q9BZL4	Y	Q9BZL4	Protein phosphatase 1 regulatory subunit 12C	PP12C_HUMAN	PPP1R12C	73	91	AADPGPGAELDPAAPPPAR					✓
141	P67809	Y	P67809	Y-box-binding protein 1	YBOX1_HUMAN	YBX1	305	324	AADPPAENSSAPEAEQGGAE												✓		✓
142	Q6XR72	Y	Q6XR72	Zinc transporter 10	ZNT10_HUMAN	SLC30A10	179	194	AADPTAPGSDSAVTLR				✓	✓	✓	✓	✓	✓	✓	✓	✓	✓	✓	✓
143	Q7Z6I8	Y	Q7Z6I8	UPF0461 protein C5orf24	CE024_HUMAN	C5orf24	28	41	AADQFDIYSSQQSK				✓	✓	✓	✓	✓	✓	✓	✓	✓	✓	✓	✓
144	Q7Z6I8	Y	Q7Z6I8	UPF0461 protein C5orf24	CE024_HUMAN	C5orf24	28	41	AADQFDIYSSQQSK					✓				✓	✓				✓
145	Q92805	Y	Q92805	Golgin subfamily A member 1	GOGA1_HUMAN	GOLGA1	427	438	AADQTTAEQGMR								✓			✓	✓
146	P35251	Y	P35251	Replication factor C subunit 1	RFC1_HUMAN	RFC1	911	926	AADSICDGDLVDSQIR	6 Carbamidomethylation	916	916 Carbamidomethylation on C		✓	✓	✓	✓	✓	✓	✓	✓		✓
147	Q1ED39	Y	Q1ED39	Lysine-rich nucleolar protein 1	KNOP1_HUMAN	KNOP1	408	418	AADSLQQNLQR				✓	✓	✓	✓	✓	✓	✓	✓	✓	✓	✓	✓
148	P12270	Y	P12270	Nucleoprotein TPR	TPR_HUMAN	TPR	2031	2055	AADSQNSGEGNTGAAESSFSQEVSR				✓	✓	✓	✓	✓	✓	✓	✓	✓	✓	✓	✓
149	P12270	Y	P12270	Nucleoprotein TPR	TPR_HUMAN	TPR	2031	2055	AADSQNSGEGNTGAAESSFSQEVSR				✓		✓	✓				✓		✓	✓
150	Q92616	Y	Q92616	eIF-2-alpha kinase activator GCN1	GCN1_HUMAN	GCN1	2	12	AADTQVSETLK				✓	✓	✓	✓	✓	✓	✓	✓	✓	✓	✓	✓
151	Q9Y2T2	Y	Q9Y2T2	AP-3 complex subunit mu-1	AP3M1_HUMAN	AP3M1	39	61	AADVENVPPVISTPHHYLISIYR				✓	✓	✓	✓	✓		✓	✓	✓	✓	✓	✓
152	Q9Y2T2	Y	Q9Y2T2	AP-3 complex subunit mu-1	AP3M1_HUMAN	AP3M1	39	61	AADVENVPPVISTPHHYLISIYR				✓	✓	✓	✓	✓		✓	✓	✓	✓	✓	✓
153	Q9NU22	Y	Q9NU22	Midasin	MDN1_HUMAN	MDN1	5201	5213	AADVEQLKPEEIK							✓	✓
154	O75569	Y	O75569	Interferon-inducible double-stranded RNA-dependent protein kinase activator A	PRKRA_HUMAN	PRKRA	91	100	AAEAAINILK				✓	✓	✓	✓	✓	✓	✓	✓	✓	✓	✓	✓
155	P35240	Y	P35240	Merlin	MERL_HUMAN	NF2	402	411	AAEAEQEMQR				✓	✓	✓	✓	✓	✓	✓	✓	✓	✓	✓	✓
156	Q8IZ83	Y	Q8IZ83	Aldehyde dehydrogenase family 16 member A1	A16A1_HUMAN	ALDH16A1	619	629	AAEAEVELSAR				✓	✓	✓	✓	✓	✓	✓	✓	✓	✓	✓	✓
157	Q14554	Y	Q14554	Protein disulfide-isomerase A5	PDIA5_HUMAN	PDIA5	318	341	AAEALHGEADSSGVLAAVDATVNK				✓	✓	✓	✓	✓	✓		✓	✓	✓	✓	✓
158	Q14554	Y	Q14554	Protein disulfide-isomerase A5	PDIA5_HUMAN	PDIA5	318	341	AAEALHGEADSSGVLAAVDATVNK				✓	✓	✓	✓	✓	✓			✓	✓	✓	✓
159	Q2NKX8	Y	Q2NKX8	DNA excision repair protein ERCC-6-like	ERC6L_HUMAN	ERCC6L	1193	1205	AAEATNDYETLVK				✓	✓	✓	✓	✓	✓	✓	✓	✓	✓	✓	✓
160	Q08211	Y	Q08211	ATP-dependent RNA helicase A	DHX9_HUMAN	DHX9	435	446	AAECNIVVTQPR	4 Carbamidomethylation	438	438 Carbamidomethylation on C	✓	✓	✓	✓	✓	✓	✓	✓	✓	✓	✓	✓
161	P06454	Y	P06454	Prothymosin alpha	PTMA_HUMAN	PTMA	91	103	AAEDDEDDDVDTK				✓	✓	✓	✓	✓	✓	✓	✓	✓	✓	✓	✓
162	P06454	Y	P06454	Prothymosin alpha	PTMA_HUMAN	PTMA	91	104	AAEDDEDDDVDTKK				✓		✓	✓	✓	✓	✓	✓	✓		✓	✓
163	P06454	Y	P06454	Prothymosin alpha	PTMA_HUMAN	PTMA	91	104	AAEDDEDDDVDTKK				✓		✓	✓	✓	✓	✓	✓	✓		✓	✓
164	Q9UQ90	Y	Q9UQ90	Paraplegin	SPG7_HUMAN	SPG7	228	238	AAEDELNIEAK				✓	✓	✓	✓	✓	✓	✓	✓	✓		✓	✓
165	Q9Y2A7	Y	Q9Y2A7	Nck-associated protein 1	NCKP1_HUMAN	NCKAP1	306	315	AAEDLFVNIR				✓	✓	✓	✓	✓	✓	✓	✓	✓	✓	✓	✓
166	Q9NW82	Y	Q9NW82	WD repeat-containing protein 70	WDR70_HUMAN	WDR70	612	626	AAEDSPYWVSPAYSK				✓	✓	✓	✓	✓	✓	✓	✓	✓	✓	✓	✓
167	Q7Z460	Y	Q7Z460	CLIP-associating protein 1	CLAP1_HUMAN	CLASP1	1406	1425	AAEEAASTLASSIHPEQCIK	18 Carbamidomethylation	1423	1423 Carbamidomethylation on C	✓	✓	✓	✓	✓	✓	✓	✓	✓	✓	✓	✓
168	Q7Z460	Y	Q7Z460	CLIP-associating protein 1	CLAP1_HUMAN	CLASP1	1406	1425	AAEEAASTLASSIHPEQCIK	18 Carbamidomethylation	1423	1423 Carbamidomethylation on C	✓			✓	✓	✓				✓	✓	✓
169	Q9H9Z2	Y	Q9H9Z2	Protein lin-28 homolog A	LN28A_HUMAN	LIN28A	16	30	AAEEAPEEAPEDAAR				✓	✓	✓	✓	✓	✓	✓	✓	✓	✓	✓	✓
170	P20962	Y	P20962	Parathymosin	PTMS_HUMAN	PTMS	82	92	AAEEEDEADPK				✓		✓	✓	✓	✓	✓	✓	✓		✓
171	P20962	Y	P20962	Parathymosin	PTMS_HUMAN	PTMS	82	93	AAEEEDEADPKR				✓		✓	✓	✓	✓	✓	✓	✓		✓	✓
172	Q13356	Y	Q13356	RING-type E3 ubiquitin-protein ligase PPIL2	PPIL2_HUMAN	PPIL2	492	507	AAEEEPSTSATVPMSK				✓	✓	✓	✓	✓	✓	✓	✓	✓	✓	✓	✓
173	Q13356	Y	Q13356	RING-type E3 ubiquitin-protein ligase PPIL2	PPIL2_HUMAN	PPIL2	492	507	AAEEEPSTSATVPMSK							✓	✓					✓		✓
174	Q9UKK6	Y	Q9UKK6	NTF2-related export protein 1	NXT1_HUMAN	NXT1	16	30	AAEEFVNVYYTTMDK				✓	✓	✓	✓	✓	✓	✓	✓	✓	✓	✓	✓
175	Q9UKK6	Y	Q9UKK6	NTF2-related export protein 1	NXT1_HUMAN	NXT1	16	30	AAEEFVNVYYTTMDK					✓	✓		✓		✓		✓	✓		✓
176	Q99707	Y	Q99707	Methionine synthase	METH_HUMAN	MTR	128	139	AAEEVTLQTGIK				✓	✓	✓	✓	✓	✓	✓	✓	✓	✓	✓	✓
177	Q9BZL4	Y	Q9BZL4	Protein phosphatase 1 regulatory subunit 12C	PP12C_HUMAN	PPP1R12C	52	68	AAEFLAACAGGDLDEAR	8 Carbamidomethylation	59	59 Carbamidomethylation on C	✓		✓	✓		✓			✓
178	Q9BZL4	Y	Q9BZL4	Protein phosphatase 1 regulatory subunit 12C	PP12C_HUMAN	PPP1R12C	52	68	AAEFLAACAGGDLDEAR	8 Carbamidomethylation	59	59 Carbamidomethylation on C	✓		✓	✓					✓
179	P52739	Y	P52739	Zinc finger protein 131	ZN131_HUMAN	ZNF131	108	119	AAEFLQMLEAIK				✓	✓	✓	✓	✓	✓	✓	✓	✓	✓	✓	✓
180	Q8WUB8	Y	Q8WUB8	PHD finger protein 10	PHF10_HUMAN	PHF10	207	216	AAEFNSNLNR				✓	✓	✓	✓	✓	✓	✓	✓	✓	✓	✓	✓
181	Q9NVR2	Y	Q9NVR2	Integrator complex subunit 10	INT10_HUMAN	INTS10	202	212	AAEFYINYVTR				✓	✓	✓	✓	✓	✓	✓	✓	✓	✓	✓	✓
182	Q9P253	Y	Q9P253	Vacuolar protein sorting-associated protein 18 homolog	VPS18_HUMAN	VPS18	235	259	AAEGAEAQGFSGLFAAYTDHPPPFR				✓		✓	✓	✓	✓	✓	✓		✓
183	O75064	Y	O75064	DENN domain-containing protein 4B	DEN4B_HUMAN	DENND4B	150	171	AAEGAGLHALGITDLCLVLPSK	16 Carbamidomethylation	165	165 Carbamidomethylation on C			✓		✓		✓	✓	✓
184	Q52LJ0	Y	Q52LJ0	Protein FAM98B	FA98B_HUMAN	FAM98B	38	60	AAEGGLSSPEFSELCIWLGSQIK	15 Carbamidomethylation	52	52 Carbamidomethylation on C	✓	✓	✓	✓	✓	✓	✓	✓	✓
185	Q52LJ0	Y	Q52LJ0	Protein FAM98B	FA98B_HUMAN	FAM98B	38	60	AAEGGLSSPEFSELCIWLGSQIK	15 Carbamidomethylation	52	52 Carbamidomethylation on C	✓	✓						✓	✓
186	Q9NW13	Y	Q9NW13	RNA-binding protein 28	RBM28_HUMAN	RBM28	454	465	AAEGVSAADMAK				✓	✓	✓	✓	✓	✓	✓	✓	✓	✓	✓	✓
187	Q96T51	Y	Q96T51	RUN and FYVE domain-containing protein 1	RUFY1_HUMAN	RUFY1	58	71	AAEGWSAPILTLAR				✓	✓	✓	✓	✓	✓	✓	✓	✓	✓	✓	✓
188	P42338	Y	P42338	Phosphatidylinositol 4,5-bisphosphate 3-kinase catalytic subunit beta isoform	PK3CB_HUMAN	PIK3CB	515	529	AAEIASSDSANVSSR				✓	✓	✓	✓	✓	✓	✓	✓	✓	✓	✓	✓
189	Q9HCS7	Y	Q9HCS7	Pre-mRNA-splicing factor SYF1	SYF1_HUMAN	XAB2	639	649	AAEIYGVTHTR				✓	✓	✓	✓	✓	✓	✓	✓	✓	✓	✓	✓
190	Q9UHV9	Y	Q9UHV9	Prefoldin subunit 2	PFD2_HUMAN	PFDN2	44	62	AAELEMELNEHSLVIDTLK				✓	✓	✓	✓	✓	✓	✓	✓	✓	✓	✓	✓
191	Q9UHV9	Y	Q9UHV9	Prefoldin subunit 2	PFD2_HUMAN	PFDN2	44	62	AAELEMELNEHSLVIDTLK									✓				✓		✓
192	O94906	Y	O94906	Pre-mRNA-processing factor 6	PRP6_HUMAN	PRPF6	379	387	AAELETDIR				✓	✓	✓	✓	✓	✓	✓	✓	✓	✓	✓	✓
193	Q86Y79	Y	Q86Y79	Probable peptidyl-tRNA hydrolase	PTH_HUMAN	PTRH1	105	129	AAELFGLTAEEVYLVHDELDKPLGR				✓	✓	✓	✓	✓	✓	✓	✓	✓	✓
194	Q9NR33	Y	Q9NR33	DNA polymerase epsilon subunit 4	DPOE4_HUMAN	POLE4	70	80	AAELFVETIAK				✓	✓	✓	✓	✓	✓	✓	✓	✓	✓	✓	✓
195	P35232	Y	P35232	Prohibitin 1	PHB1_HUMAN	PHB1	220	239	AAELIANSLATAGDGLIELR				✓	✓	✓	✓	✓	✓	✓	✓	✓	✓	✓	✓
196	Q5JVF3	Y	Q5JVF3	PCI domain-containing protein 2	PCID2_HUMAN	PCID2	141	150	AAELLMSCFR	8 Carbamidomethylation	148	148 Carbamidomethylation on C	✓	✓	✓	✓	✓	✓	✓	✓	✓	✓	✓	✓
197	Q9BUK6	Y	Q9BUK6	Protein misato homolog 1	MSTO1_HUMAN	MSTO1	245	256	AAELLQDEYSGR				✓	✓	✓	✓	✓	✓	✓	✓	✓	✓	✓	✓
198	Q86XR8	Y	Q86XR8	Centrosomal protein of 57 kDa	CEP57_HUMAN	CEP57	231	242	AAELQTGLETNR											✓		✓		✓
199	O75717	Y	O75717	WD repeat and HMG-box DNA-binding protein 1	WDHD1_HUMAN	WDHD1	820	839	AAELTATQVEEEEEEEDFRK				✓	✓	✓	✓	✓	✓	✓	✓	✓	✓	✓	✓
200	O75717	Y	O75717	WD repeat and HMG-box DNA-binding protein 1	WDHD1_HUMAN	WDHD1	820	839	AAELTATQVEEEEEEEDFRK				✓	✓	✓	✓			✓	✓		✓	✓	✓
201	Q9Y620	Y	Q9Y620	DNA repair and recombination protein RAD54B	RA54B_HUMAN	RAD54B	516	529	AAELTCLTGLFILR	6 Carbamidomethylation	521	521 Carbamidomethylation on C	✓	✓	✓		✓	✓		✓	✓
202	Q96I15	Y	Q96I15	Selenocysteine lyase	SCLY_HUMAN	SCLY	308	324	AAELVTQNCEAYEAHMR	9 Carbamidomethylation	316	316 Carbamidomethylation on C	✓	✓	✓	✓	✓	✓	✓	✓	✓		✓	✓
203	Q08379	Y	Q08379	Golgin subfamily A member 2	GOGA2_HUMAN	GOLGA2	510	521	AAELWGEQAEAR				✓	✓	✓	✓	✓	✓	✓	✓	✓	✓	✓	✓
204	P78318	Y	P78318	Immunoglobulin-binding protein 1	IGBP1_HUMAN	IGBP1	52	64	AAEMLSQLDLFSR				✓	✓	✓	✓	✓	✓	✓	✓	✓	✓	✓	✓
205	P33176	Y	P33176	Kinesin-1 heavy chain	KINH_HUMAN	KIF5B	551	560	AAEMMASLLK				✓	✓	✓	✓	✓	✓	✓	✓	✓	✓	✓	✓
206	Q9C0C2	Y	Q9C0C2	182 kDa tankyrase-1-binding protein	TB182_HUMAN	TNKS1BP1	944	954	AAEPQEQEFGK				✓	✓	✓	✓	✓	✓	✓	✓	✓	✓	✓	✓
207	Q00610	Y	Q00610	Clathrin heavy chain 1	CLH1_HUMAN	CLTC	1351	1367	AAEQAHLWAELVFLYDK				✓	✓	✓	✓	✓	✓	✓	✓	✓
208	Q00610	Y	Q00610	Clathrin heavy chain 1	CLH1_HUMAN	CLTC	1351	1367	AAEQAHLWAELVFLYDK											✓
209	Q9NS91	Y	Q9NS91	E3 ubiquitin-protein ligase RAD18	RAD18_HUMAN	RAD18	480	489	AAESAEIEPR				✓	✓	✓	✓	✓	✓	✓	✓	✓	✓	✓	✓
210	Q709C8	Y	Q709C8	Intermembrane lipid transfer protein VPS13C	VP13C_HUMAN	VPS13C	3584	3598	AAESTEEVSSLRPPR				✓		✓	✓	✓	✓			✓		✓
211	Q9BY42	Y	Q9BY42	Replication termination factor 2	RTF2_HUMAN	RTF2	204	222	AAESVSKPDVSEEAPGPSK				✓	✓	✓	✓	✓	✓	✓	✓	✓	✓	✓	✓
212	Q5HYK3	Y	Q5HYK3	2-methoxy-6-polyprenyl-1,4-benzoquinol methylase, mitochondrial	COQ5_HUMAN	COQ5	49	64	AAETHFGFETVSEEEK				✓			✓		✓			✓
213	Q5TC82	Y	Q5TC82	Roquin-1	RC3H1_HUMAN	RC3H1	859	878	AAETSDDDLIPFGDRPTVSR				✓	✓	✓	✓	✓	✓	✓	✓	✓	✓	✓	✓
214	P55809	Y	P55809	Succinyl-CoA:3-ketoacid coenzyme A transferase 1, mitochondrial	SCOT1_HUMAN	OXCT1	237	268	AAETTVVEVEEIVDIGAFAPEDIHIPQIYVHR				✓	✓	✓				✓	✓	✓
215	Q9Y5A7	Y	Q9Y5A7	NEDD8 ultimate buster 1	NUB1_HUMAN	NUB1	200	221	AAETVVDPEMTPYLDIANQTGR									✓		✓
216	Q9Y5A7	Y	Q9Y5A7	NEDD8 ultimate buster 1	NUB1_HUMAN	NUB1	200	221	AAETVVDPEMTPYLDIANQTGR									✓
217	Q8N3D4	Y	Q8N3D4	EH domain-binding protein 1-like protein 1	EH1L1_HUMAN	EHBP1L1	1381	1389	AAEVEMQLR						✓	✓		✓			✓
218	Q4KMQ1	Y	Q4KMQ1	Taperin	TPRN_HUMAN	TPRN	120	132	AAEVLVYGAPPGR				✓	✓	✓	✓	✓	✓		✓	✓	✓	✓
219	Q10471	Y	Q10471	Polypeptide N-acetylgalactosaminyltransferase 2	GALT2_HUMAN	GALNT2	384	393	AAEVWMDEYK				✓	✓	✓	✓	✓	✓	✓	✓	✓	✓	✓	✓
220	Q9NVZ3	Y	Q9NVZ3	Adaptin ear-binding coat-associated protein 2	NECP2_HUMAN	NECAP2	32	45	AAEWQLDQPSWSGR				✓	✓	✓	✓	✓	✓	✓	✓	✓	✓	✓	✓
221	Q9NUQ6	Y	Q9NUQ6	SPATS2-like protein	SPS2L_HUMAN	SPATS2L	255	267	AAFAELHNCIIDK	9 Carbamidomethylation	263	263 Carbamidomethylation on C	✓	✓	✓	✓	✓	✓	✓	✓	✓	✓	✓	✓
222	Q9NUQ6	Y	Q9NUQ6	SPATS2-like protein	SPS2L_HUMAN	SPATS2L	255	267	AAFAELHNCIIDK	9 Carbamidomethylation	263	263 Carbamidomethylation on C	✓	✓	✓	✓	✓	✓	✓	✓	✓	✓	✓	✓
223	O60306	Y	O60306	RNA helicase aquarius	AQR_HUMAN	AQR	340	362	AAFAHFPELYDFALSNVAEVDTR				✓	✓	✓	✓	✓	✓	✓	✓	✓
224	O60306	Y	O60306	RNA helicase aquarius	AQR_HUMAN	AQR	340	362	AAFAHFPELYDFALSNVAEVDTR									✓
225	P27708	Y	P27708	CAD protein	PYR1_HUMAN	CAD	556	571	AAFALGGLGSGFASNR				✓	✓	✓	✓	✓	✓	✓	✓	✓	✓	✓	✓
226	Q6ZMQ8	Y	Q6ZMQ8	Serine/threonine-protein kinase LMTK1	LMTK1_HUMAN	AATK	1311	1336	AAFAMALDPAAPAPAAPTPTPAPFSR				✓		✓
227	Q15006	Y	Q15006	ER membrane protein complex subunit 2	EMC2_HUMAN	EMC2	174	199	AAFCLEELMMTNPHNHLYCQQYAEVK	4 Carbamidomethylation, 19 Carbamidomethylation	177, 192	177 Carbamidomethylation on C, 192 Carbamidomethylation on C	✓	✓	✓	✓	✓	✓	✓	✓	✓	✓	✓	✓
228	P62258	Y	P62258	14-3-3 protein epsilon	1433E_HUMAN	YWHAE	197	215	AAFDDAIAELDTLSEESYK										✓
229	Q86VP6	Y	Q86VP6	Cullin-associated NEDD8-dissociated protein 1	CAND1_HUMAN	CAND1	1084	1099	AAFECMYTLLDSCLDR	5 Carbamidomethylation, 13 Carbamidomethylation	1088, 1096	1088 Carbamidomethylation on C, 1096 Carbamidomethylation on C		✓	✓	✓	✓	✓	✓	✓	✓
230	P49257	Y	P49257	Protein ERGIC-53	LMAN1_HUMAN	LMAN1	99	111	AAFENWEVEVTFR				✓	✓	✓	✓	✓	✓	✓	✓	✓
231	P50416	Y	P50416	Carnitine O-palmitoyltransferase 1, liver isoform	CPT1A_HUMAN	CPT1A	414	428	AAFFVTLDETEEGYR				✓	✓	✓	✓	✓	✓	✓	✓	✓	✓	✓	✓
232	P50416	Y	P50416	Carnitine O-palmitoyltransferase 1, liver isoform	CPT1A_HUMAN	CPT1A	414	428	AAFFVTLDETEEGYR									✓	✓	✓
233	O00273	Y	O00273	DNA fragmentation factor subunit alpha	DFFA_HUMAN	DFFA	214	229	AAFGEEVDAVDTGISR				✓	✓	✓	✓	✓	✓	✓	✓	✓	✓	✓	✓
234	O00273	Y	O00273	DNA fragmentation factor subunit alpha	DFFA_HUMAN	DFFA	214	229	AAFGEEVDAVDTGISR				✓	✓	✓	✓	✓	✓	✓	✓	✓	✓	✓	✓
235	Q9UQ35	Y	Q9UQ35	Serine/arginine repetitive matrix protein 2	SRRM2_HUMAN	SRRM2	137	155	AAFGISDSYVDGSSFDPQR				✓	✓	✓			✓	✓	✓	✓	✓	✓	✓
236	Q9UQ35	Y	Q9UQ35	Serine/arginine repetitive matrix protein 2	SRRM2_HUMAN	SRRM2	137	155	AAFGISDSYVDGSSFDPQR				✓						✓					✓
237	P31040	Y	P31040	Succinate dehydrogenase [ubiquinone] flavoprotein subunit, mitochondrial	SDHA_HUMAN	SDHA	76	92	AAFGLSEAGFNTACVTK	14 Carbamidomethylation	89	89 Carbamidomethylation on C	✓	✓	✓	✓	✓	✓	✓	✓	✓	✓	✓	✓
238	P31040	Y	P31040	Succinate dehydrogenase [ubiquinone] flavoprotein subunit, mitochondrial	SDHA_HUMAN	SDHA	76	92	AAFGLSEAGFNTACVTK	14 Carbamidomethylation	89	89 Carbamidomethylation on C	✓			✓				✓				✓
239	Q96T58	Y	Q96T58	Msx2-interacting protein	MINT_HUMAN	SPEN	3597	3606	AAFITYLQAK				✓	✓			✓	✓	✓			✓		✓
240	Q9UID3	Y	Q9UID3	Vacuolar protein sorting-associated protein 51 homolog	VPS51_HUMAN	VPS51	416	426	AAFLGCLTDVR	6 Carbamidomethylation	421	421 Carbamidomethylation on C	✓	✓	✓	✓	✓	✓	✓	✓	✓	✓	✓	✓
241	Q8WUM0	Y	Q8WUM0	Nuclear pore complex protein Nup133	NU133_HUMAN	NUP133	524	531	AAFLQYCR	7 Carbamidomethylation	530	530 Carbamidomethylation on C	✓	✓	✓	✓	✓	✓	✓	✓	✓	✓	✓	✓
242	P05091	Y	P05091	Aldehyde dehydrogenase, mitochondrial	ALDH2_HUMAN	ALDH2	85	94	AAFQLGSPWR				✓	✓	✓	✓	✓	✓	✓	✓	✓	✓	✓	✓
243	Q9UBI1	Y	Q9UBI1	COMM domain-containing protein 3	COMD3_HUMAN	COMMD3	31	52	AAFQSLLDAQADEAVLDHPDLK				✓	✓	✓	✓		✓	✓	✓	✓	✓	✓	✓
244	Q9UBI1	Y	Q9UBI1	COMM domain-containing protein 3	COMD3_HUMAN	COMMD3	31	52	AAFQSLLDAQADEAVLDHPDLK					✓								✓		✓
245	Q96CT7	Y	Q96CT7	Coiled-coil domain-containing protein 124	CC124_HUMAN	CCDC124	171	183	AAFTAFEEAQLPR				✓	✓	✓	✓	✓	✓	✓	✓	✓	✓	✓	✓
246	P02768	Y	P02768	Albumin	ALBU_HUMAN	ALB	187	198	AAFTECCQAADK	6 Carbamidomethylation, 7 Carbamidomethylation	192, 193	192 Carbamidomethylation on C, 193 Carbamidomethylation on C	✓	✓	✓	✓	✓	✓	✓	✓	✓	✓	✓	✓
247	Q9UKD2	Y	Q9UKD2	mRNA turnover protein 4 homolog	MRT4_HUMAN	MRTO4	131	154	AAFTVSLDPGPLEQFPHSMEPQLR				✓	✓	✓	✓	✓	✓	✓	✓	✓	✓	✓	✓
248	P19623	Y	P19623	Spermidine synthase	SPEE_HUMAN	SRM	286	295	AAFVLPEFAR				✓	✓	✓	✓	✓	✓	✓	✓	✓	✓	✓	✓
249	Q92925	Y	Q92925	SWI/SNF-related matrix-associated actin-dependent regulator of chromatin subfamily D member 2	SMRD2_HUMAN	SMARCD2	495	509	AAFYHQPWAQEAVGR				✓	✓	✓	✓	✓	✓	✓	✓	✓	✓	✓	✓
250	Q92925	Y	Q92925	SWI/SNF-related matrix-associated actin-dependent regulator of chromatin subfamily D member 2	SMRD2_HUMAN	SMARCD2	495	509	AAFYHQPWAQEAVGR				✓	✓	✓	✓	✓	✓	✓	✓	✓	✓	✓	✓
251	Q9BZV1	Y	Q9BZV1	UBX domain-containing protein 6	UBXN6_HUMAN	UBXN6	420	439	AAGAEPDSILKPELLSAIEK							✓	✓	✓		✓				✓
252	Q9BZV1	Y	Q9BZV1	UBX domain-containing protein 6	UBXN6_HUMAN	UBXN6	420	439	AAGAEPDSILKPELLSAIEK									✓		✓
253	O14640	Y	O14640	Segment polarity protein dishevelled homolog DVL-1	DVL1_HUMAN	DVL1	594	617	AAGAGGSGSESDHTAPSGVGSSWR				✓		✓		✓		✓		✓	✓	✓
254	Q15554	Y	Q15554	Telomeric repeat-binding factor 2	TERF2_HUMAN	TERF2	2	18	AAGAGTAGPASGPGVVR				✓		✓	✓	✓	✓	✓		✓	✓	✓	✓
255	Q9NSD9	Y	Q9NSD9	Phenylalanine--tRNA ligase beta subunit	SYFB_HUMAN	FARSB	54	64	AAGASDVVLYK				✓	✓	✓	✓	✓	✓	✓	✓	✓	✓	✓	✓
256	P52758	Y	P52758	2-iminobutanoate/2-iminopropanoate deaminase	RIDA_HUMAN	RIDA	68	78	AAGCDFTNVVK	4 Carbamidomethylation	71	71 Carbamidomethylation on C	✓	✓	✓	✓	✓	✓	✓	✓	✓	✓	✓	✓
257	Q86UP2	Y	Q86UP2	Kinectin	KTN1_HUMAN	KTN1	1300	1321	AAGDTTVIENSDVSPETESSEK				✓	✓	✓	✓	✓	✓		✓	✓	✓	✓	✓
258	Q5VTR2	Y	Q5VTR2	E3 ubiquitin-protein ligase BRE1A	BRE1A_HUMAN	RNF20	9	21	AAGEPGTSMPPEK				✓	✓	✓	✓	✓	✓	✓			✓	✓
259	Q9Y5K8	Y	Q9Y5K8	V-type proton ATPase subunit D	VATD_HUMAN	ATP6V1D	225	240	AAGEVLEPANLLAEEK				✓	✓	✓	✓	✓	✓	✓	✓	✓	✓	✓	✓
260	Q9Y5K8	Y	Q9Y5K8	V-type proton ATPase subunit D	VATD_HUMAN	ATP6V1D	225	240	AAGEVLEPANLLAEEK							✓			✓	✓		✓
261	P22102	Y	P22102	Trifunctional purine biosynthetic protein adenosine-3	PUR2_HUMAN	GART	481	499	AAGFKDPLLASGTDGVGTK				✓	✓	✓	✓	✓	✓	✓	✓	✓	✓	✓	✓
262	Q7Z478	Y	Q7Z478	ATP-dependent RNA helicase DHX29	DHX29_HUMAN	DHX29	1187	1203	AAGFSSSTTSTSWEGNR				✓	✓	✓	✓	✓	✓	✓	✓	✓	✓	✓	✓
263	Q4KMP7	Y	Q4KMP7	TBC1 domain family member 10B	TB10B_HUMAN	TBC1D10B	672	684	AAGGAPSPPPPVR				✓	✓	✓	✓	✓	✓	✓	✓	✓	✓	✓
264	P56182	Y	P56182	Ribosomal RNA processing protein 1 homolog A	RRP1_HUMAN	RRP1	43	54	AAGGFTHDELLK				✓	✓	✓	✓	✓	✓	✓	✓	✓	✓	✓	✓
265	Q7Z624	Y	Q7Z624	Calmodulin-lysine N-methyltransferase	CMKMT_HUMAN	CAMKMT	16	28	AAGGSPAVGCTTR	10 Carbamidomethylation	25	25 Carbamidomethylation on C				✓		✓		✓	✓	✓
266	P28838	Y	P28838	Cytosol aminopeptidase	AMPL_HUMAN	LAP3	105	118	AAGIDEQENWHEGK				✓	✓	✓	✓	✓	✓	✓	✓	✓	✓	✓	✓
267	P28838	Y	P28838	Cytosol aminopeptidase	AMPL_HUMAN	LAP3	105	118	AAGIDEQENWHEGK				✓	✓	✓	✓	✓	✓	✓	✓	✓	✓	✓	✓
268	P30566	Y	P30566	Adenylosuccinate lyase	PUR8_HUMAN	ADSL	102	125	AAGIIHLGATSCYVGDNTDLIILR	12 Carbamidomethylation	113	113 Carbamidomethylation on C	✓	✓	✓	✓	✓	✓	✓	✓	✓	✓	✓	✓
269	P30566	Y	P30566	Adenylosuccinate lyase	PUR8_HUMAN	ADSL	102	125	AAGIIHLGATSCYVGDNTDLIILR	12 Carbamidomethylation	113	113 Carbamidomethylation on C	✓	✓	✓		✓
270	P47736	Y	P47736	Rap1 GTPase-activating protein 1	RPGP1_HUMAN	RAP1GAP	473	483	AAGISLIVPGK				✓	✓		✓	✓		✓	✓	✓	✓	✓	✓
271	O75533	Y	O75533	Splicing factor 3B subunit 1	SF3B1_HUMAN	SF3B1	603	625	AAGLATMISTMRPDIDNMDEYVR				✓	✓	✓	✓	✓	✓	✓	✓	✓	✓	✓	✓
272	O95714	Y	O95714	E3 ubiquitin-protein ligase HERC2	HERC2_HUMAN	HERC2	2948	2958	AAGLESAATIR				✓	✓	✓	✓	✓	✓	✓	✓	✓	✓
273	Q9BW92	Y	Q9BW92	Threonine--tRNA ligase, mitochondrial	SYTM_HUMAN	TARS2	638	655	AAGLVSDLDADSGLTLSR				✓	✓	✓	✓	✓	✓	✓	✓	✓	✓	✓	✓
274	Q9BW92	Y	Q9BW92	Threonine--tRNA ligase, mitochondrial	SYTM_HUMAN	TARS2	638	655	AAGLVSDLDADSGLTLSR				✓	✓	✓	✓	✓	✓	✓	✓	✓	✓	✓	✓
275	O00488	Y	O00488	Zinc finger protein 593	ZN593_HUMAN	ZNF593	105	115	AAGMGSYVPPR				✓		✓		✓	✓	✓
276	Q13144	Y	Q13144	Translation initiation factor eIF-2B subunit epsilon	EI2BE_HUMAN	EIF2B5	499	518	AAGMNMEEEEELQQNLWGLK				✓	✓	✓	✓	✓	✓	✓	✓	✓	✓	✓	✓
277	Q13144	Y	Q13144	Translation initiation factor eIF-2B subunit epsilon	EI2BE_HUMAN	EIF2B5	499	518	AAGMNMEEEEELQQNLWGLK									✓
278	Q13459	Y	Q13459	Unconventional myosin-IXb	MYO9B_HUMAN	MYO9B	712	729	AAGMSSPGAQSHPEELPR				✓	✓	✓	✓	✓	✓	✓	✓	✓	✓	✓	✓
279	Q9NPG3	Y	Q9NPG3	Ubinuclein-1	UBN1_HUMAN	UBN1	687	700	AAGNSEFTLPAPSK				✓	✓	✓	✓	✓	✓	✓	✓	✓	✓	✓	✓
280	O95714	Y	O95714	E3 ubiquitin-protein ligase HERC2	HERC2_HUMAN	HERC2	3526	3547	AAGPEPQALDEFTSLLIADDTR				✓	✓				✓	✓		✓		✓
281	O95714	Y	O95714	E3 ubiquitin-protein ligase HERC2	HERC2_HUMAN	HERC2	3526	3547	AAGPEPQALDEFTSLLIADDTR									✓
282	O14497	Y	O14497	AT-rich interactive domain-containing protein 1A	ARI1A_HUMAN	ARID1A	1263	1276	AAGPGLGNVAMGPR				✓	✓	✓	✓	✓	✓	✓	✓	✓	✓	✓	✓
283	Q9BQ69	Y	Q9BQ69	ADP-ribose glycohydrolase MACROD1	MACD1_HUMAN	MACROD1	190	200	AAGPLLTDECR	10 Carbamidomethylation	199	199 Carbamidomethylation on C	✓	✓	✓	✓	✓	✓	✓	✓	✓	✓	✓	✓
284	P27694	Y	P27694	Replication protein A 70 kDa DNA-binding subunit	RFA1_HUMAN	RPA1	168	183	AAGPSLSHTSGGTQSK				✓	✓	✓	✓	✓	✓	✓	✓	✓	✓	✓	✓
285	Q96L91	Y	Q96L91	E1A-binding protein p400	EP400_HUMAN	EP400	2951	2968	AAGQTVVAQPVHMQQLLK				✓	✓	✓	✓	✓	✓	✓	✓	✓	✓	✓	✓
286	Q7L1T6	Y	Q7L1T6	Cytochrome b5 reductase 4	NB5R4_HUMAN	CYB5R4	99	113	AAGSDGTELFDQVHR						✓	✓
287	Q7L1T6	Y	Q7L1T6	Cytochrome b5 reductase 4	NB5R4_HUMAN	CYB5R4	99	113	AAGSDGTELFDQVHR					✓	✓	✓
288	O75369	Y	O75369	Filamin-B	FLNB_HUMAN	FLNB	481	492	AAGSGELGVTMK				✓	✓	✓	✓	✓	✓	✓	✓	✓	✓	✓	✓
289	Q96GM8	Y	Q96GM8	Target of EGR1 protein 1	TOE1_HUMAN	TOE1	260	278	AAGSPHLTLEFCNYPSSMR	12 Carbamidomethylation	271	271 Carbamidomethylation on C	✓	✓	✓	✓	✓	✓	✓	✓	✓	✓	✓	✓
290	Q96GM8	Y	Q96GM8	Target of EGR1 protein 1	TOE1_HUMAN	TOE1	260	278	AAGSPHLTLEFCNYPSSMR	12 Carbamidomethylation	271	271 Carbamidomethylation on C						✓	✓
291	Q9BZE9	Y	Q9BZE9	Tether containing UBX domain for GLUT4	ASPC1_HUMAN	ASPSCR1	497	512	AAGSPSPLPAPDPAPK				✓	✓	✓	✓	✓	✓	✓	✓	✓	✓	✓	✓
292	Q5T653	Y	Q5T653	39S ribosomal protein L2, mitochondrial	RM02_HUMAN	MRPL2	209	218	AAGTCGVLLR	5 Carbamidomethylation	213	213 Carbamidomethylation on C	✓	✓	✓	✓	✓	✓	✓	✓	✓	✓	✓	✓
293	Q8N5M9	Y	Q8N5M9	Protein jagunal homolog 1	JAGN1_HUMAN	JAGN1	9	20	AAGTDGSDFQHR				✓				✓	✓	✓			✓		✓
294	Q9NVU0	Y	Q9NVU0	DNA-directed RNA polymerase III subunit RPC5	RPC5_HUMAN	POLR3E	539	560	AAGTDSFNGHPPQGCASTPVAR	15 Carbamidomethylation	553	553 Carbamidomethylation on C	✓	✓	✓	✓	✓	✓	✓	✓	✓	✓	✓	✓
295	Q9UBN7	Y	Q9UBN7	Histone deacetylase 6	HDAC6_HUMAN	HDAC6	694	709	AAGTGFTVNVAWNGPR				✓	✓			✓
296	Q14974	Y	Q14974	Importin subunit beta-1	IMB1_HUMAN	KPNB1	347	372	AAGVCLMLLATCCEDDIVPHVLPFIK	5 Carbamidomethylation, 12 Carbamidomethylation, 13 Carbamidomethylation	351, 358, 359	351 Carbamidomethylation on C, 358 Carbamidomethylation on C, 359 Carbamidomethylation on C	✓	✓	✓				✓	✓	✓
297	Q96EN8	Y	Q96EN8	Molybdenum cofactor sulfurase	MOCOS_HUMAN	MOCOS	571	593	AAGVLEGALGPHVVTNLYLYPIK				✓	✓	✓	✓	✓	✓	✓	✓	✓	✓		✓
298	Q96EN8	Y	Q96EN8	Molybdenum cofactor sulfurase	MOCOS_HUMAN	MOCOS	571	593	AAGVLEGALGPHVVTNLYLYPIK					✓	✓	✓	✓	✓	✓	✓
299	P05386	Y	P05386	60S acidic ribosomal protein P1	RLA1_HUMAN	RPLP1	34	49	AAGVNVEPFWPGLFAK				✓	✓	✓	✓	✓	✓	✓	✓	✓	✓	✓	✓
300	P05386	Y	P05386	60S acidic ribosomal protein P1	RLA1_HUMAN	RPLP1	34	49	AAGVNVEPFWPGLFAK				✓	✓	✓	✓	✓	✓	✓	✓	✓	✓	✓	✓
301	P98160	Y	P98160	Basement membrane-specific heparan sulfate proteoglycan core protein	PGBM_HUMAN	HSPG2	1979	1990	AAGVPSATITWR							✓	✓				✓
302	Q9Y230	Y	Q9Y230	RuvB-like 2	RUVB2_HUMAN	RUVBL2	55	64	AAGVVLEMIR				✓	✓	✓	✓	✓	✓	✓	✓	✓	✓	✓	✓
303	Q9H0N5	Y	Q9H0N5	Pterin-4-alpha-carbinolamine dehydratase 2	PHS2_HUMAN	PCBD2	49	58	AAGWSELSER				✓	✓	✓	✓	✓	✓	✓	✓	✓	✓	✓	✓
304	P33316	Y	P33316	Deoxyuridine 5'-triphosphate nucleotidohydrolase, mitochondrial	DUT_HUMAN	DUT	133	151	AAGYDLYSAYDYTIPPMEK				✓	✓		✓	✓		✓	✓	✓
305	P33316	Y	P33316	Deoxyuridine 5'-triphosphate nucleotidohydrolase, mitochondrial	DUT_HUMAN	DUT	133	151	AAGYDLYSAYDYTIPPMEK				✓	✓					✓	✓
306	Q9H9Y6	Y	Q9H9Y6	DNA-directed RNA polymerase I subunit RPA2	RPA2_HUMAN	POLR1B	968	978	AAGYNFYGTER				✓	✓	✓	✓	✓	✓	✓	✓	✓	✓	✓	✓
307	Q9H444	Y	Q9H444	Charged multivesicular body protein 4b	CHM4B_HUMAN	CHMP4B	118	127	AAHDNMDIDK				✓	✓	✓	✓	✓	✓	✓	✓	✓	✓	✓	✓
308	O14646	Y	O14646	Chromodomain-helicase-DNA-binding protein 1	CHD1_HUMAN	CHD1	1246	1255	AAHFDIDWGK												✓
309	Q15021	Y	Q15021	Condensin complex subunit 1	CND1_HUMAN	NCAPD2	156	166	AAHGFDWEEER				✓		✓		✓		✓	✓			✓
310	Q8WZA9	Y	Q8WZA9	Immunity-related GTPase family Q protein	IRGQ_HUMAN	IRGQ	596	609	AAHGVLLQALDEMR				✓	✓	✓	✓	✓	✓	✓		✓	✓		✓
311	Q8WZA9	Y	Q8WZA9	Immunity-related GTPase family Q protein	IRGQ_HUMAN	IRGQ	596	609	AAHGVLLQALDEMR				✓	✓	✓	✓	✓	✓	✓	✓	✓	✓	✓	✓
312	Q15833	Y	Q15833	Syntaxin-binding protein 2	STXB2_HUMAN	STXBP2	101	120	AAHIFFTDTCPEPLFSELGR	10 Carbamidomethylation	110	110 Carbamidomethylation on C	✓	✓	✓	✓	✓	✓	✓	✓	✓	✓	✓	✓
313	Q15833	Y	Q15833	Syntaxin-binding protein 2	STXB2_HUMAN	STXBP2	101	120	AAHIFFTDTCPEPLFSELGR	10 Carbamidomethylation	110	110 Carbamidomethylation on C	✓	✓	✓	✓	✓	✓	✓	✓
314	Q9UQ80	Y	Q9UQ80	Proliferation-associated protein 2G4	PA2G4_HUMAN	PA2G4	145	155	AAHLCAEAALR	5 Carbamidomethylation	149	149 Carbamidomethylation on C	✓	✓	✓	✓	✓	✓	✓	✓	✓	✓	✓	✓
315	O95613	Y	O95613	Pericentrin	PCNT_HUMAN	PCNT	1885	1900	AAHSAELEAVLLALAR				✓		✓	✓		✓	✓	✓	✓	✓	✓	✓
316	P78371	Y	P78371	T-complex protein 1 subunit beta	TCPB_HUMAN	CCT2	467	481	AAHSEGNTTAGLDMR				✓	✓	✓	✓	✓	✓	✓	✓	✓	✓	✓	✓
317	P78371	Y	P78371	T-complex protein 1 subunit beta	TCPB_HUMAN	CCT2	467	481	AAHSEGNTTAGLDMR				✓	✓	✓	✓	✓	✓	✓	✓	✓	✓	✓	✓
318	P04049	Y	P04049	RAF proto-oncogene serine/threonine-protein kinase	RAF1_HUMAN	RAF1	628	644	AAHTEDINACTLTTSPR	10 Carbamidomethylation	637	637 Carbamidomethylation on C	✓	✓	✓	✓				✓		✓
319	P61764	Y	P61764	Syntaxin-binding protein 1	STXB1_HUMAN	STXBP1	101	120	AAHVFFTDSCPDALFNELVK	10 Carbamidomethylation	110	110 Carbamidomethylation on C	✓	✓	✓	✓	✓	✓	✓	✓	✓	✓	✓	✓
320	P61764	Y	P61764	Syntaxin-binding protein 1	STXB1_HUMAN	STXBP1	101	120	AAHVFFTDSCPDALFNELVK	10 Carbamidomethylation	110	110 Carbamidomethylation on C	✓	✓	✓	✓	✓	✓	✓		✓			✓
321	P49902	Y	P49902	Cytosolic purine 5'-nucleotidase	5NTC_HUMAN	NT5C2	479	507	AAHVLMPHESTVEHTHVDINEMESPLATR				✓	✓	✓	✓	✓	✓	✓	✓	✓	✓	✓	✓
322	P0CAP2	Y	P0CAP2	DNA-directed RNA polymerase II subunit GRINL1A	GRL1A_HUMAN	POLR2M	60	69	AAIAECEEVR	6 Carbamidomethylation	65	65 Carbamidomethylation on C	✓	✓	✓	✓	✓	✓	✓	✓	✓	✓	✓	✓
323	Q5SRE5	Y	Q5SRE5	Nucleoporin NUP188	NU188_HUMAN	NUP188	983	995	AAIAFLHALWQDR				✓	✓	✓	✓	✓	✓	✓	✓	✓	✓	✓	✓
324	Q5SRE5	Y	Q5SRE5	Nucleoporin NUP188	NU188_HUMAN	NUP188	983	995	AAIAFLHALWQDR				✓	✓	✓	✓	✓	✓	✓	✓	✓	✓	✓	✓
325	Q2TAY7	Y	Q2TAY7	WD40 repeat-containing protein SMU1	SMU1_HUMAN	SMU1	143	160	AAIAQALAGEVSVVPPSR				✓	✓	✓	✓	✓	✓	✓	✓	✓	✓	✓	✓
326	Q2TAY7	Y	Q2TAY7	WD40 repeat-containing protein SMU1	SMU1_HUMAN	SMU1	143	160	AAIAQALAGEVSVVPPSR				✓	✓	✓	✓	✓	✓	✓	✓	✓	✓	✓	✓
327	P35637	Y	P35637	RNA-binding protein FUS	FUS_HUMAN	FUS	349	357	AAIDWFDGK				✓	✓	✓	✓	✓	✓	✓	✓	✓	✓	✓	✓
328	Q8NB49	Y	Q8NB49	Phospholipid-transporting ATPase IG	AT11C_HUMAN	ATP11C	210	223	AAIECEQPQPDLYK	5 Carbamidomethylation	214	214 Carbamidomethylation on C	✓	✓	✓	✓	✓	✓	✓	✓	✓	✓	✓	✓
329	Q96RK4	Y	Q96RK4	Bardet-Biedl syndrome 4 protein	BBS4_HUMAN	BBS4	119	129	AAIEVYNEAAK				✓	✓	✓		✓	✓	✓	✓	✓	✓	✓	✓
330	P11388	Y	P11388	DNA topoisomerase 2-alpha	TOP2A_HUMAN	TOP2A	401	416	AAIGCGIVESILNWVK	5 Carbamidomethylation	405	405 Carbamidomethylation on C	✓	✓	✓	✓	✓	✓	✓	✓	✓
331	P11388	Y	P11388	DNA topoisomerase 2-alpha	TOP2A_HUMAN	TOP2A	401	416	AAIGCGIVESILNWVK	5 Carbamidomethylation	405	405 Carbamidomethylation on C								✓
332	Q9Y2W6	Y	Q9Y2W6	Tudor and KH domain-containing protein	TDRKH_HUMAN	TDRKH	113	134	AAIHQILTENTPVSEQLSVPQR				✓	✓	✓	✓	✓	✓	✓	✓	✓			✓
333	Q9Y2W6	Y	Q9Y2W6	Tudor and KH domain-containing protein	TDRKH_HUMAN	TDRKH	113	134	AAIHQILTENTPVSEQLSVPQR						✓				✓					✓
334	O43432	Y	O43432	Eukaryotic translation initiation factor 4 gamma 3	IF4G3_HUMAN	EIF4G3	1473	1483	AAIIADSSTFR				✓	✓	✓	✓		✓	✓	✓		✓
335	P35232	Y	P35232	Prohibitin 1	PHB1_HUMAN	PHB1	209	219	AAIISAEGDSK				✓	✓	✓	✓	✓	✓	✓	✓	✓	✓	✓	✓
336	Q6YHU6	Y	Q6YHU6	Thyroid adenoma-associated protein	THADA_HUMAN	THADA	1237	1250	AAILGFTSPVWAVR						✓			✓	✓	✓				✓
337	O14744	Y	O14744	Protein arginine N-methyltransferase 5	ANM5_HUMAN	PRMT5	228	240	AAILPTSIFLTNK				✓	✓	✓	✓	✓	✓	✓	✓	✓	✓	✓	✓
338	Q01664	Y	Q01664	Transcription factor AP-4	TFAP4_HUMAN	TFAP4	86	103	AAILQQTAEYIFSLEQEK				✓	✓	✓	✓	✓	✓	✓	✓	✓	✓	✓	✓
339	Q01664	Y	Q01664	Transcription factor AP-4	TFAP4_HUMAN	TFAP4	86	103	AAILQQTAEYIFSLEQEK							✓							✓	✓
340	Q12980	Y	Q12980	GATOR complex protein NPRL3	NPRL3_HUMAN	NPRL3	496	511	AAILSVPAAQNPEDLR				✓	✓	✓	✓	✓	✓	✓	✓	✓	✓	✓	✓
341	Q12980	Y	Q12980	GATOR complex protein NPRL3	NPRL3_HUMAN	NPRL3	496	511	AAILSVPAAQNPEDLR				✓	✓	✓	✓	✓	✓	✓	✓	✓	✓	✓	✓
342	Q92925	Y	Q92925	SWI/SNF-related matrix-associated actin-dependent regulator of chromatin subfamily D member 2	SMRD2_HUMAN	SMARCD2	329	340	AAIMQALWLYIK				✓	✓	✓	✓	✓	✓	✓	✓	✓
343	Q96I25	Y	Q96I25	Splicing factor 45	SPF45_HUMAN	RBM17	207	221	AAIPPPVYEEQDRPR				✓			✓
344	Q96I25	Y	Q96I25	Splicing factor 45	SPF45_HUMAN	RBM17	207	221	AAIPPPVYEEQDRPR				✓	✓	✓	✓	✓	✓	✓	✓	✓	✓	✓	✓
345	O60645	Y	O60645	Exocyst complex component 3	EXOC3_HUMAN	EXOC3	49	59	AAIQSQLDGVR				✓	✓	✓	✓	✓	✓	✓	✓	✓	✓	✓	✓
346	Q3T8J9	Y	Q3T8J9	GON-4-like protein	GON4L_HUMAN	GON4L	310	324	AAISETEDMPMFEPK						✓	✓						✓
347	P19827	Y	P19827	Inter-alpha-trypsin inhibitor heavy chain H1	ITIH1_HUMAN	ITIH1	126	137	AAISGENAGLVR				✓	✓	✓	✓			✓		✓			✓
348	Q7Z3J2	Y	Q7Z3J2	VPS35 endosomal protein-sorting factor-like	VP35L_HUMAN	VPS35L	747	757	AAISLVPEVPK				✓	✓	✓	✓	✓	✓	✓	✓	✓	✓	✓	✓
349	O75175	Y	O75175	CCR4-NOT transcription complex subunit 3	CNOT3_HUMAN	CNOT3	550	568	AAISSGIEDPVPTLHLTER				✓	✓	✓	✓	✓	✓	✓	✓	✓	✓	✓	✓
350	O75175	Y	O75175	CCR4-NOT transcription complex subunit 3	CNOT3_HUMAN	CNOT3	550	568	AAISSGIEDPVPTLHLTER						✓		✓	✓		✓				✓
351	Q8IZT6	Y	Q8IZT6	Abnormal spindle-like microcephaly-associated protein	ASPM_HUMAN	ASPM	2460	2469	AAITIQSSYR				✓	✓				✓		✓	✓			✓
352	O95258	Y	O95258	Brain mitochondrial carrier protein 1	UCP5_HUMAN	SLC25A14	207	222	AAIVVGVELPVYDITK				✓	✓	✓	✓	✓	✓		✓	✓
353	O95258	Y	O95258	Brain mitochondrial carrier protein 1	UCP5_HUMAN	SLC25A14	207	222	AAIVVGVELPVYDITK								✓	✓
354	P50479	Y	P50479	PDZ and LIM domain protein 4	PDLI4_HUMAN	PDLIM4	38	68	AALAALCPGDLIQAINGESTELMTHLEAQNR	7 Carbamidomethylation	44	44 Carbamidomethylation on C	✓	✓					✓		✓
355	A6NKD9	Y	A6NKD9	Coiled-coil domain-containing protein 85C	CC85C_HUMAN	CCDC85C	156	177	AALAATGAASGGGGGGGGAGSR				✓	✓	✓	✓	✓	✓	✓	✓	✓	✓	✓	✓
356	Q96SY0	Y	Q96SY0	Integrator complex subunit 14	INT14_HUMAN	INTS14	443	454	AALAFGFLDLLK				✓	✓	✓	✓	✓	✓	✓	✓	✓	✓	✓	✓
357	Q15149	Y	Q15149	Plectin	PLEC_HUMAN	PLEC	2744	2761	AALAHSEEVTASQVAATK				✓				✓							✓
358	Q15149	Y	Q15149	Plectin	PLEC_HUMAN	PLEC	2744	2761	AALAHSEEVTASQVAATK				✓	✓	✓	✓	✓	✓	✓	✓	✓	✓	✓	✓
359	O00151	Y	O00151	PDZ and LIM domain protein 1	PDLI1_HUMAN	PDLIM1	39	69	AALANLCIGDVITAIDGENTSNMTHLEAQNR	7 Carbamidomethylation	45	45 Carbamidomethylation on C	✓	✓	✓	✓	✓	✓	✓	✓	✓
360	Q9NWZ5	Y	Q9NWZ5	Uridine-cytidine kinase-like 1	UCKL1_HUMAN	UCKL1	309	322	AALASAHQCHPLPR	9 Carbamidomethylation	317	317 Carbamidomethylation on C				✓
361	Q9NWZ5	Y	Q9NWZ5	Uridine-cytidine kinase-like 1	UCKL1_HUMAN	UCKL1	309	322	AALASAHQCHPLPR	9 Carbamidomethylation	317	317 Carbamidomethylation on C	✓		✓	✓			✓				✓
362	P54920	Y	P54920	Alpha-soluble NSF attachment protein	SNAA_HUMAN	NAPA	209	222	AALCHFCIDMLNAK	4 Carbamidomethylation, 7 Carbamidomethylation	212, 215	212 Carbamidomethylation on C, 215 Carbamidomethylation on C						✓					✓	✓
363	P54920	Y	P54920	Alpha-soluble NSF attachment protein	SNAA_HUMAN	NAPA	209	222	AALCHFCIDMLNAK	4 Carbamidomethylation, 7 Carbamidomethylation	212, 215	212 Carbamidomethylation on C, 215 Carbamidomethylation on C	✓	✓	✓	✓	✓	✓	✓	✓	✓	✓	✓	✓
364	Q68EM7	Y	Q68EM7	Rho GTPase-activating protein 17	RHG17_HUMAN	ARHGAP17	301	325	AALDCSTSHLDEFYSDPHAVAGALK	5 Carbamidomethylation	305	305 Carbamidomethylation on C		✓	✓		✓	✓		✓	✓			✓
365	Q68EM7	Y	Q68EM7	Rho GTPase-activating protein 17	RHG17_HUMAN	ARHGAP17	301	325	AALDCSTSHLDEFYSDPHAVAGALK	5 Carbamidomethylation	305	305 Carbamidomethylation on C		✓	✓		✓	✓		✓	✓		✓	✓
366	P09417	Y	P09417	Dihydropteridine reductase	DHPR_HUMAN	QDPR	139	154	AALDGTPGMIGYGMAK				✓	✓	✓	✓	✓	✓	✓	✓	✓	✓	✓	✓
367	P09417	Y	P09417	Dihydropteridine reductase	DHPR_HUMAN	QDPR	139	154	AALDGTPGMIGYGMAK							✓				✓	✓			✓
368	Q8NFW8	Y	Q8NFW8	N-acylneuraminate cytidylyltransferase	NEUA_HUMAN	CMAS	78	102	AALDSGAFQSVWVSTDHDEIENVAK				✓	✓	✓	✓	✓	✓	✓	✓	✓	✓	✓	✓
369	Q9NRD1	Y	Q9NRD1	F-box only protein 6	FBX6_HUMAN	FBXO6	8	31	AALDSINELPENILLELFTHVPAR				✓	✓	✓				✓	✓	✓
370	Q9NRD1	Y	Q9NRD1	F-box only protein 6	FBX6_HUMAN	FBXO6	8	31	AALDSINELPENILLELFTHVPAR										✓
371	Q86UK7	Y	Q86UK7	E3 ubiquitin-protein ligase ZNF598	ZN598_HUMAN	ZNF598	12	24	AALEAAAAAAPER				✓	✓	✓	✓	✓	✓	✓	✓	✓	✓	✓	✓
372	P46019	Y	P46019	Phosphorylase b kinase regulatory subunit alpha, liver isoform	KPB2_HUMAN	PHKA2	207	224	AALEAIDELDLFGAHGGR				✓	✓	✓	✓	✓	✓	✓	✓	✓	✓	✓	✓
373	P46020	Y	P46020	Phosphorylase b kinase regulatory subunit alpha, skeletal muscle isoform	KPB1_HUMAN	PHKA1	207	221	AALEALDELDLFGVK				✓	✓	✓	✓	✓	✓	✓	✓	✓	✓	✓	✓
374	P34897	Y	P34897	Serine hydroxymethyltransferase, mitochondrial	GLYM_HUMAN	SHMT2	83	95	AALEALGSCLNNK	9 Carbamidomethylation	91	91 Carbamidomethylation on C	✓	✓	✓	✓	✓	✓	✓	✓	✓	✓	✓	✓
375	Q12788	Y	Q12788	Transducin beta-like protein 3	TBL3_HUMAN	TBL3	755	766	AALEALLPYTER				✓	✓	✓	✓	✓	✓	✓	✓	✓	✓	✓	✓
376	O95319	Y	O95319	CUGBP Elav-like family member 2	CELF2_HUMAN	CELF2	95	107	AALEAQNALHNIK				✓	✓	✓	✓	✓	✓	✓	✓	✓	✓	✓	✓
377	Q92879	Y	Q92879	CUGBP Elav-like family member 1	CELF1_HUMAN	CELF1	71	83	AALEAQNALHNMK				✓	✓	✓	✓	✓	✓	✓	✓	✓	✓	✓	✓
378	P52815	Y	P52815	39S ribosomal protein L12, mitochondrial	RM12_HUMAN	MRPL12	186	198	AALEAVGGTVVLE				✓	✓	✓	✓	✓	✓	✓	✓	✓	✓	✓	✓
379	P08727	Y	P08727	Keratin, type I cytoskeletal 19	K1C19_HUMAN	KRT19	318	330	AALEDTLAETEAR				✓	✓	✓	✓	✓	✓	✓	✓	✓	✓	✓	✓
380	Q96RT7	Y	Q96RT7	Gamma-tubulin complex component 6	GCP6_HUMAN	TUBGCP6	1012	1024	AALEEGSSQPTER				✓		✓		✓		✓	✓	✓	✓		✓
381	Q15057	Y	Q15057	Arf-GAP with coiled-coil, ANK repeat and PH domain-containing protein 2	ACAP2_HUMAN	ACAP2	19	34	AALEEVEGDVAELELK				✓	✓	✓	✓	✓	✓	✓	✓	✓	✓	✓	✓
382	Q15057	Y	Q15057	Arf-GAP with coiled-coil, ANK repeat and PH domain-containing protein 2	ACAP2_HUMAN	ACAP2	19	34	AALEEVEGDVAELELK				✓	✓	✓	✓	✓	✓	✓	✓	✓	✓	✓	✓
383	Q9H0D6	Y	Q9H0D6	5'-3' exoribonuclease 2	XRN2_HUMAN	XRN2	660	676	AALEEVYPDLTPEETRR				✓	✓	✓	✓	✓	✓	✓	✓	✓	✓	✓	✓
384	Q9NRV9	Y	Q9NRV9	Heme-binding protein 1	HEBP1_HUMAN	HEBP1	153	162	AALEGTATYR				✓	✓			✓	✓		✓		✓		✓
385	Q9BV73	Y	Q9BV73	Centrosome-associated protein CEP250	CP250_HUMAN	CEP250	1456	1466	AALELLSLDLK								✓					✓	✓
386	O75643	Y	O75643	U5 small nuclear ribonucleoprotein 200 kDa helicase	U520_HUMAN	SNRNP200	491	509	AALETDENLLLCAPTGAGK	12 Carbamidomethylation	502	502 Carbamidomethylation on C	✓	✓	✓	✓	✓	✓	✓	✓	✓		✓
387	Q99707	Y	Q99707	Methionine synthase	METH_HUMAN	MTR	204	216	AALFALQNLFEEK				✓	✓	✓	✓	✓	✓	✓	✓	✓	✓	✓	✓
388	Q12872	Y	Q12872	Splicing factor, suppressor of white-apricot homolog	SFSWA_HUMAN	SFSWAP	687	695	AALFLQTLK				✓	✓	✓	✓	✓	✓	✓	✓	✓	✓	✓	✓
389	Q9BZH6	Y	Q9BZH6	WD repeat-containing protein 11	WDR11_HUMAN	WDR11	1153	1162	AALFVEACLK	8 Carbamidomethylation	1160	1160 Carbamidomethylation on C				✓
390	P30613	Y	P30613	Pyruvate kinase PKLR	KPYR_HUMAN	PKLR	299	309	AALGPEGHGIK				✓	✓	✓	✓	✓	✓	✓	✓	✓	✓	✓	✓
391	P11172	Y	P11172	Uridine 5'-monophosphate synthase	UMPS_HUMAN	UMPS	6	22	AALGPLVTGLYDVQAFK				✓	✓	✓	✓	✓	✓	✓	✓	✓	✓	✓	✓
392	P11172	Y	P11172	Uridine 5'-monophosphate synthase	UMPS_HUMAN	UMPS	6	22	AALGPLVTGLYDVQAFK				✓	✓	✓	✓	✓	✓	✓	✓	✓	✓	✓	✓
393	Q9UIF9	Y	Q9UIF9	Bromodomain adjacent to zinc finger domain protein 2A	BAZ2A_HUMAN	BAZ2A	906	921	AALHDPGFPSYCQSLK	12 Carbamidomethylation	917	917 Carbamidomethylation on C	✓	✓	✓		✓	✓	✓	✓	✓		✓
394	Q9UIF9	Y	Q9UIF9	Bromodomain adjacent to zinc finger domain protein 2A	BAZ2A_HUMAN	BAZ2A	906	921	AALHDPGFPSYCQSLK	12 Carbamidomethylation	917	917 Carbamidomethylation on C	✓	✓	✓	✓	✓	✓	✓	✓	✓	✓	✓	✓
395	P41227	Y	P41227	N-alpha-acetyltransferase 10	NAA10_HUMAN	NAA10	117	136	AALHLYSNTLNFQISEVEPK				✓	✓	✓	✓	✓	✓	✓	✓	✓	✓	✓	✓
396	P41227	Y	P41227	N-alpha-acetyltransferase 10	NAA10_HUMAN	NAA10	117	136	AALHLYSNTLNFQISEVEPK											✓
397	Q86V59	Y	Q86V59	Paraneoplastic antigen-like protein 8A	PNM8A_HUMAN	PNMA8A	68	84	AALIEVGEGVNLSTIPR				✓			✓	✓		✓	✓	✓
398	Q86V59	Y	Q86V59	Paraneoplastic antigen-like protein 8A	PNM8A_HUMAN	PNMA8A	68	84	AALIEVGEGVNLSTIPR				✓			✓	✓		✓	✓	✓
399	Q9H0L4	Y	Q9H0L4	Cleavage stimulation factor subunit 2 tau variant	CSTFT_HUMAN	CSTF2T	577	599	AALIMQVLQLTADQIAMLPPEQR						✓				✓
400	Q9H0L4	Y	Q9H0L4	Cleavage stimulation factor subunit 2 tau variant	CSTFT_HUMAN	CSTF2T	577	599	AALIMQVLQLTADQIAMLPPEQR										✓
401	Q9Y5V0	Y	Q9Y5V0	Zinc finger protein 706	ZN706_HUMAN	ZNF706	35	45	AALIYTCTVCR	7 Carbamidomethylation, 10 Carbamidomethylation	41, 44	41 Carbamidomethylation on C, 44 Carbamidomethylation on C	✓	✓	✓	✓	✓	✓	✓	✓	✓	✓	✓	✓
402	Q3KQV9	Y	Q3KQV9	UDP-N-acetylhexosamine pyrophosphorylase-like protein 1	UAP1L_HUMAN	UAP1L1	32	47	AALLAELALLEPEALR				✓	✓	✓	✓	✓	✓	✓	✓	✓	✓	✓	✓
403	Q3KQV9	Y	Q3KQV9	UDP-N-acetylhexosamine pyrophosphorylase-like protein 1	UAP1L_HUMAN	UAP1L1	32	47	AALLAELALLEPEALR				✓	✓	✓	✓			✓	✓	✓	✓
404	Q9C0C9	Y	Q9C0C9	(E3-independent) E2 ubiquitin-conjugating enzyme	UBE2O_HUMAN	UBE2O	1278	1292	AALLEAGMPECTEDK	11 Carbamidomethylation	1288	1288 Carbamidomethylation on C	✓	✓	✓	✓	✓	✓	✓	✓	✓	✓	✓	✓
405	Q96EV2	Y	Q96EV2	RNA-binding protein 33	RBM33_HUMAN	RBM33	254	262	AALLEFEER				✓	✓	✓	✓	✓	✓	✓	✓	✓	✓	✓	✓
406	Q13813	Y	Q13813	Spectrin alpha chain, non-erythrocytic 1	SPTN1_HUMAN	SPTAN1	450	459	AALLELWELR				✓	✓	✓	✓	✓	✓	✓	✓	✓	✓	✓	✓
407	Q92616	Y	Q92616	eIF-2-alpha kinase activator GCN1	GCN1_HUMAN	GCN1	2324	2336	AALLETLSLLLAK				✓	✓	✓	✓	✓	✓	✓	✓	✓	✓	✓	✓
408	Q8TEX9	Y	Q8TEX9	Importin-4	IPO4_HUMAN	IPO4	1042	1053	AALLLLLTFLAK				✓	✓	✓				✓	✓	✓
409	Q9H8H0	Y	Q9H8H0	Nucleolar protein 11	NOL11_HUMAN	NOL11	585	606	AALLNAILHSAYSETFLLPHLK				✓	✓	✓	✓	✓	✓	✓	✓	✓
410	Q9H8H0	Y	Q9H8H0	Nucleolar protein 11	NOL11_HUMAN	NOL11	585	606	AALLNAILHSAYSETFLLPHLK				✓	✓	✓	✓	✓	✓	✓	✓	✓
411	Q9Y613	Y	Q9Y613	FH1/FH2 domain-containing protein 1	FHOD1_HUMAN	FHOD1	718	730	AALLNFDEFAVSK				✓	✓	✓	✓	✓	✓	✓	✓	✓	✓	✓	✓
412	P07814	Y	P07814	Bifunctional glutamate/proline--tRNA ligase	SYEP_HUMAN	EPRS1	217	229	AALLNQHYQVNFK				✓	✓	✓	✓	✓	✓	✓	✓	✓	✓	✓	✓
413	P07814	Y	P07814	Bifunctional glutamate/proline--tRNA ligase	SYEP_HUMAN	EPRS1	217	229	AALLNQHYQVNFK				✓	✓	✓	✓	✓	✓	✓	✓	✓	✓	✓	✓
414	Q14004	Y	Q14004	Cyclin-dependent kinase 13	CDK13_HUMAN	CDK13	1300	1316	AALLQLLAQHQPQDDPK				✓		✓	✓		✓	✓		✓
415	Q8IZ83	Y	Q8IZ83	Aldehyde dehydrogenase family 16 member A1	A16A1_HUMAN	ALDH16A1	589	601	AALLWALAAALER				✓	✓	✓			✓	✓	✓	✓
416	Q14980	Y	Q14980	Nuclear mitotic apparatus protein 1	NUMA1_HUMAN	NUMA1	986	999	AALMESQGQQQEER				✓	✓	✓	✓	✓	✓	✓	✓	✓	✓	✓	✓
417	Q14980	Y	Q14980	Nuclear mitotic apparatus protein 1	NUMA1_HUMAN	NUMA1	986	999	AALMESQGQQQEER												✓		✓
418	Q3ZAQ7	Y	Q3ZAQ7	Vacuolar ATPase assembly integral membrane protein VMA21	VMA21_HUMAN	VMA21	7	18	AALNALQPPEFR				✓	✓	✓	✓	✓	✓	✓	✓	✓	✓	✓	✓
419	Q8WVV9	Y	Q8WVV9	Heterogeneous nuclear ribonucleoprotein L-like	HNRLL_HUMAN	HNRNPLL	223	238	AALNGADIYAGCCTLK	12 Carbamidomethylation, 13 Carbamidomethylation	234, 235	234 Carbamidomethylation on C, 235 Carbamidomethylation on C	✓	✓	✓	✓	✓	✓	✓	✓	✓	✓	✓	✓
420	Q8WVV9	Y	Q8WVV9	Heterogeneous nuclear ribonucleoprotein L-like	HNRLL_HUMAN	HNRNPLL	223	238	AALNGADIYAGCCTLK	12 Carbamidomethylation, 13 Carbamidomethylation	234, 235	234 Carbamidomethylation on C, 235 Carbamidomethylation on C		✓	✓		✓			✓	✓	✓		✓
421	O95602	Y	O95602	DNA-directed RNA polymerase I subunit RPA1	RPA1_HUMAN	POLR1A	829	843	AALNLPEAASYDEVR				✓	✓	✓	✓	✓	✓	✓	✓	✓	✓	✓	✓
422	O95602	Y	O95602	DNA-directed RNA polymerase I subunit RPA1	RPA1_HUMAN	POLR1A	829	843	AALNLPEAASYDEVR						✓
423	Q92621	Y	Q92621	Nuclear pore complex protein Nup205	NU205_HUMAN	NUP205	1683	1710	AALPGILSELDVDVNEGSLMELQGHIGR				✓	✓					✓	✓	✓
424	P78316	Y	P78316	Nucleolar protein 14	NOP14_HUMAN	NOP14	538	550	AALPGLDVLIYLK				✓	✓	✓	✓	✓	✓	✓	✓	✓	✓	✓	✓
425	Q7Z6Z7	Y	Q7Z6Z7	E3 ubiquitin-protein ligase HUWE1	HUWE1_HUMAN	HUWE1	1498	1508	AALPLTTSDTK				✓	✓	✓	✓	✓	✓	✓	✓	✓	✓	✓	✓
426	Q9H3S7	Y	Q9H3S7	Tyrosine-protein phosphatase non-receptor type 23	PTN23_HUMAN	PTPN23	538	550	AALPTPALSPEDK				✓	✓	✓	✓	✓	✓	✓	✓	✓	✓	✓	✓
427	O00459	Y	O00459	Phosphatidylinositol 3-kinase regulatory subunit beta	P85B_HUMAN	PIK3R2	36	49	AALQALGVAEGGER				✓	✓	✓	✓	✓	✓	✓	✓	✓	✓	✓	✓
428	O00139	Y	O00139	Kinesin-like protein KIF2A	KIF2A_HUMAN	KIF2A	686	696	AALQEEEQASK				✓	✓	✓	✓	✓	✓	✓	✓	✓	✓	✓	✓
429	P49327	Y	P49327	Fatty acid synthase	FAS_HUMAN	FASN	1132	1142	AALQEELQLCK	10 Carbamidomethylation	1141	1141 Carbamidomethylation on C	✓	✓	✓	✓	✓	✓	✓	✓	✓	✓	✓	✓
430	P50583	Y	P50583	Bis(5'-nucleosyl)-tetraphosphatase [asymmetrical]	AP4A_HUMAN	NUDT2	133	147	AALQEGHQFLCSIEA	11 Carbamidomethylation	143	143 Carbamidomethylation on C				✓		✓	✓		✓	✓	✓	✓
431	O60287	Y	O60287	Nucleolar pre-ribosomal-associated protein 1	NPA1P_HUMAN	URB1	1737	1751	AALQILKPEEHMYLK				✓	✓	✓	✓	✓	✓	✓	✓	✓	✓	✓	✓
432	O96013	Y	O96013	Serine/threonine-protein kinase PAK 4	PAK4_HUMAN	PAK4	306	318	AALQLVVDPGDPR				✓	✓	✓			✓	✓	✓	✓		✓
433	Q8WZA9	Y	Q8WZA9	Immunity-related GTPase family Q protein	IRGQ_HUMAN	IRGQ	166	176	AALQSQAEALR				✓	✓		✓	✓	✓	✓	✓	✓	✓		✓
434	Q9H2Y7	Y	Q9H2Y7	Zinc finger protein 106	ZN106_HUMAN	ZNF106	1079	1090	AALQTAYVEVQR					✓		✓		✓	✓	✓		✓	✓	✓
435	P62910	Y	P62910	60S ribosomal protein L32	RL32_HUMAN	RPL32	2	11	AALRPLVKPK				✓	✓	✓	✓	✓	✓	✓	✓	✓	✓	✓	✓
436	Q9UNQ2	Y	Q9UNQ2	Probable dimethyladenosine transferase	DIM1_HUMAN	DIMT1	52	73	AALRPTDVVLEVGPGTGNMTVK				✓	✓	✓	✓	✓	✓	✓	✓	✓	✓	✓	✓
437	Q9UNQ2	Y	Q9UNQ2	Probable dimethyladenosine transferase	DIM1_HUMAN	DIMT1	52	73	AALRPTDVVLEVGPGTGNMTVK				✓							✓	✓
438	P78527	Y	P78527	DNA-dependent protein kinase catalytic subunit	PRKDC_HUMAN	PRKDC	311	321	AALSALESFLK				✓	✓	✓	✓	✓	✓	✓	✓	✓	✓	✓	✓
439	O95831	Y	O95831	Apoptosis-inducing factor 1, mitochondrial	AIFM1_HUMAN	AIFM1	113	127	AALSASEGEEVPQDK				✓	✓	✓	✓	✓	✓	✓	✓	✓	✓	✓	✓
440	O95831	Y	O95831	Apoptosis-inducing factor 1, mitochondrial	AIFM1_HUMAN	AIFM1	113	127	AALSASEGEEVPQDK						✓	✓			✓	✓	✓		✓	✓
441	Q04637	Y	Q04637	Eukaryotic translation initiation factor 4 gamma 1	IF4G1_HUMAN	EIF4G1	1235	1244	AALSEEELEK				✓	✓	✓	✓	✓	✓	✓	✓	✓	✓	✓	✓
442	Q04637	Y	Q04637	Eukaryotic translation initiation factor 4 gamma 1	IF4G1_HUMAN	EIF4G1	1235	1245	AALSEEELEKK						✓			✓		✓		✓	✓
443	O43432	Y	O43432	Eukaryotic translation initiation factor 4 gamma 3	IF4G3_HUMAN	EIF4G3	1215	1224	AALSEEELER					✓	✓	✓	✓	✓	✓		✓		✓	✓
444	Q13362	Y	Q13362	Serine/threonine-protein phosphatase 2A 56 kDa regulatory subunit gamma isoform	2A5G_HUMAN	PPP2R5C	71	84	AALSEMVEYITHNR				✓	✓	✓	✓	✓	✓	✓	✓	✓	✓	✓	✓
445	Q9UIA9	Y	Q9UIA9	Exportin-7	XPO7_HUMAN	XPO7	841	854	AALSGSYVNFGVFR				✓	✓	✓	✓	✓	✓	✓	✓	✓	✓	✓	✓
446	O95396	Y	O95396	Adenylyltransferase and sulfurtransferase MOCS3	MOCS3_HUMAN	MOCS3	53	62	AALSRDEILR								✓	✓	✓	✓	✓
447	Q6Y7W6	Y	Q6Y7W6	GRB10-interacting GYF protein 2	GGYF2_HUMAN	GIGYF2	646	667	AALSSQQQQQLALLLQQFQTLK				✓	✓	✓	✓	✓	✓	✓	✓	✓
448	Q9BUE6	Y	Q9BUE6	Iron-sulfur cluster assembly 1 homolog, mitochondrial	ISCA1_HUMAN	ISCA1	23	34	AALTLTPSAVNK				✓	✓	✓		✓	✓	✓	✓	✓	✓	✓	✓
449	P15336	Y	P15336	Cyclic AMP-dependent transcription factor ATF-2	ATF2_HUMAN	ATF2	280	296	AALTQQHPPVTNGDTVK						✓
450	P15336	Y	P15336	Cyclic AMP-dependent transcription factor ATF-2	ATF2_HUMAN	ATF2	280	296	AALTQQHPPVTNGDTVK				✓	✓	✓	✓	✓	✓	✓		✓	✓	✓	✓
451	Q9H6S0	Y	Q9H6S0	3'-5' RNA helicase YTHDC2	YTDC2_HUMAN	YTHDC2	973	988	AALVAGMYPNLVHVDR				✓	✓	✓	✓			✓			✓		✓
452	Q9H6S0	Y	Q9H6S0	3'-5' RNA helicase YTHDC2	YTDC2_HUMAN	YTHDC2	973	988	AALVAGMYPNLVHVDR				✓	✓	✓	✓			✓	✓		✓	✓	✓
453	Q9BUF5	Y	Q9BUF5	Tubulin beta-6 chain	TBB6_HUMAN	TUBB6	63	77	AALVDLEPGTMDSVR				✓	✓	✓	✓	✓	✓	✓	✓	✓	✓	✓	✓
454	Q9BUF5	Y	Q9BUF5	Tubulin beta-6 chain	TBB6_HUMAN	TUBB6	63	77	AALVDLEPGTMDSVR				✓	✓	✓	✓	✓	✓	✓	✓		✓
455	Q96L73	Y	Q96L73	Histone-lysine N-methyltransferase, H3 lysine-36 specific	NSD1_HUMAN	NSD1	2452	2464	AALVMDLIDLTPR													✓	✓	✓
456	Q8TAA9	Y	Q8TAA9	Vang-like protein 1	VANG1_HUMAN	VANGL1	275	285	AALVVLENYYK				✓		✓	✓	✓	✓	✓	✓	✓	✓		✓
457	P54886	Y	P54886	Delta-1-pyrroline-5-carboxylate synthase	P5CS_HUMAN	ALDH18A1	314	334	AALWALQGGTSVVIANGTHPK				✓	✓	✓	✓	✓	✓	✓	✓	✓	✓	✓	✓
458	Q9HAU5	Y	Q9HAU5	Regulator of nonsense transcripts 2	RENT2_HUMAN	UPF2	587	598	AAMDFCMNMNTK	6 Carbamidomethylation	592	592 Carbamidomethylation on C			✓		✓		✓
459	Q16891	Y	Q16891	MICOS complex subunit MIC60	MIC60_HUMAN	IMMT	258	269	AAMDNSEIAGEK				✓	✓	✓	✓	✓	✓	✓	✓	✓	✓	✓	✓
460	Q08211	Y	Q08211	ATP-dependent RNA helicase A	DHX9_HUMAN	DHX9	1105	1116	AAMEALVVEVTK				✓	✓	✓	✓	✓	✓	✓	✓	✓	✓	✓	✓
461	Q9Y490	Y	Q9Y490	Talin-1	TLN1_HUMAN	TLN1	1594	1604	AAMEPIVISAK				✓	✓	✓	✓	✓	✓	✓	✓	✓	✓	✓	✓
462	Q8IZ69	Y	Q8IZ69	tRNA (uracil-5-)-methyltransferase homolog A	TRM2A_HUMAN	TRMT2A	542	552	AAMGNFVDLCR	10 Carbamidomethylation	551	551 Carbamidomethylation on C	✓	✓	✓	✓	✓	✓	✓	✓	✓	✓	✓	✓
463	P63010	Y	P63010	AP-2 complex subunit beta	AP2B1_HUMAN	AP2B1	446	458	AAMIWIVGEYAER				✓	✓	✓	✓	✓	✓	✓	✓	✓	✓	✓	✓
464	P63010	Y	P63010	AP-2 complex subunit beta	AP2B1_HUMAN	AP2B1	446	458	AAMIWIVGEYAER				✓	✓	✓	✓	✓	✓	✓	✓	✓		✓	✓
465	Q9BTW9	Y	Q9BTW9	Tubulin-specific chaperone D	TBCD_HUMAN	TBCD	874	888	AAMTSLMDLTLLLAR				✓	✓	✓	✓	✓	✓	✓	✓	✓
466	Q9BTW9	Y	Q9BTW9	Tubulin-specific chaperone D	TBCD_HUMAN	TBCD	874	888	AAMTSLMDLTLLLAR										✓	✓	✓
467	Q6KC79	Y	Q6KC79	Nipped-B-like protein	NIPBL_HUMAN	NIPBL	342	353	AAMYDIISSPSK				✓	✓	✓	✓	✓	✓	✓	✓	✓	✓	✓	✓
468	Q8NE71	Y	Q8NE71	ATP-binding cassette sub-family F member 1	ABCF1_HUMAN	ABCF1	276	294	AANAAENDFSVSQAEMSSR				✓	✓	✓	✓	✓	✓	✓	✓	✓	✓	✓	✓
469	Q86V48	Y	Q86V48	Leucine zipper protein 1	LUZP1_HUMAN	LUZP1	584	598	AANGLEADNSCPNSK	11 Carbamidomethylation	594	594 Carbamidomethylation on C	✓	✓	✓	✓	✓	✓	✓	✓	✓	✓	✓	✓
470	P25787	Y	P25787	Proteasome subunit alpha type-2	PSA2_HUMAN	PSMA2	40	50	AANGVVLATEK				✓	✓	✓	✓	✓	✓	✓	✓	✓	✓	✓	✓
471	P07947	Y	P07947	Tyrosine-protein kinase Yes	YES_HUMAN	YES1	399	411	AANILVGENLVCK	12 Carbamidomethylation	410	410 Carbamidomethylation on C		✓	✓	✓	✓	✓	✓	✓	✓	✓		✓
472	Q9Y6H3	Y	Q9Y6H3	Mitochondrial inner membrane protease ATP23 homolog	ATP23_HUMAN	ATP23	154	169	AANLSGDCSLVNEIFR	8 Carbamidomethylation	161	161 Carbamidomethylation on C	✓	✓	✓	✓	✓	✓	✓	✓	✓	✓	✓	✓
473	Q9Y6H3	Y	Q9Y6H3	Mitochondrial inner membrane protease ATP23 homolog	ATP23_HUMAN	ATP23	154	169	AANLSGDCSLVNEIFR	8 Carbamidomethylation	161	161 Carbamidomethylation on C		✓	✓				✓			✓	✓	✓
474	P46063	Y	P46063	ATP-dependent DNA helicase Q1	RECQ1_HUMAN	RECQL	627	637	AANMLQQSGSK				✓	✓	✓	✓	✓	✓	✓	✓	✓	✓	✓	✓
475	P08574	Y	P08574	Cytochrome c1, heme protein, mitochondrial	CY1_HUMAN	CYC1	187	202	AANNGALPPDLSYIVR				✓	✓	✓	✓	✓	✓	✓	✓	✓	✓	✓	✓
476	P08574	Y	P08574	Cytochrome c1, heme protein, mitochondrial	CY1_HUMAN	CYC1	187	202	AANNGALPPDLSYIVR										✓
477	Q9BV44	Y	Q9BV44	tRNA (guanine(6)-N2)-methyltransferase THUMP3	THUM3_HUMAN	THUMPD3	359	369	AANNIASLLTK				✓	✓	✓	✓	✓	✓	✓	✓	✓	✓	✓	✓
478	Q15042	Y	Q15042	Rab3 GTPase-activating protein catalytic subunit	RB3GP_HUMAN	RAB3GAP1	688	700	AANPGCSLEDFVR	6 Carbamidomethylation	693	693 Carbamidomethylation on C	✓	✓	✓	✓	✓	✓	✓	✓	✓	✓	✓	✓
479	Q8IY81	Y	Q8IY81	pre-rRNA 2'-O-ribose RNA methyltransferase FTSJ3	SPB1_HUMAN	FTSJ3	260	269	AANPVDFLSK				✓	✓	✓	✓	✓	✓	✓	✓	✓	✓	✓	✓
480	Q5VZL5	Y	Q5VZL5	Zinc finger MYM-type protein 4	ZMYM4_HUMAN	ZMYM4	202	223	AANQVEETLHTHLPQTPETNFR				✓	✓	✓	✓	✓	✓	✓	✓	✓	✓	✓	✓
481	Q5VZL5	Y	Q5VZL5	Zinc finger MYM-type protein 4	ZMYM4_HUMAN	ZMYM4	202	223	AANQVEETLHTHLPQTPETNFR				✓	✓	✓	✓	✓	✓	✓	✓	✓	✓	✓	✓
482	Q9Y4L1	Y	Q9Y4L1	Hypoxia up-regulated protein 1	HYOU1_HUMAN	HYOU1	739	753	AANSLEAFIFETQDK				✓	✓	✓	✓	✓	✓	✓	✓	✓	✓	✓	✓
483	Q9Y4L1	Y	Q9Y4L1	Hypoxia up-regulated protein 1	HYOU1_HUMAN	HYOU1	739	753	AANSLEAFIFETQDK				✓	✓	✓	✓	✓	✓	✓	✓	✓	✓	✓	✓
484	Q9Y6E0	Y	Q9Y6E0	Serine/threonine-protein kinase 24	STK24_HUMAN	STK24	159	171	AANVLLSEHGEVK				✓	✓	✓	✓	✓	✓	✓	✓	✓	✓	✓	✓
485	Q9P289	Y	Q9P289	Serine/threonine-protein kinase 26	STK26_HUMAN	STK26	147	159	AANVLLSEQGDVK				✓	✓	✓	✓	✓	✓	✓	✓	✓	✓	✓	✓
486	P07948	Y	P07948	Tyrosine-protein kinase Lyn	LYN_HUMAN	LYN	370	382	AANVLVSESLMCK	12 Carbamidomethylation	381	381 Carbamidomethylation on C	✓	✓	✓	✓	✓	✓	✓	✓	✓	✓	✓	✓
487	Q8ND04	Y	Q8ND04	Nonsense-mediated mRNA decay factor SMG8	SMG8_HUMAN	SMG8	628	640	AANYDFYQLLEEK				✓	✓	✓	✓	✓	✓	✓	✓	✓	✓	✓	✓
488	Q8ND04	Y	Q8ND04	Nonsense-mediated mRNA decay factor SMG8	SMG8_HUMAN	SMG8	628	640	AANYDFYQLLEEK										✓					✓
489	Q96JN8	Y	Q96JN8	Neuralized-like protein 4	NEUL4_HUMAN	NEURL4	510	520	AAPAAQAEPER				✓		✓	✓	✓	✓	✓	✓	✓	✓	✓	✓
490	Q9UBP6	Y	Q9UBP6	tRNA (guanine-N(7)-)-methyltransferase	TRMB_HUMAN	METTL1	125	138	AAPAGGFQNIACLR	12 Carbamidomethylation	136	136 Carbamidomethylation on C	✓	✓	✓	✓	✓	✓	✓	✓	✓	✓	✓	✓
491	Q9UKV3	Y	Q9UKV3	Apoptotic chromatin condensation inducer in the nucleus	ACINU_HUMAN	ACIN1	1220	1237	AAPCIYWLPLTDSQIVQK	4 Carbamidomethylation	1223	1223 Carbamidomethylation on C	✓	✓	✓	✓	✓	✓	✓	✓	✓	✓	✓	✓
492	Q9UHJ6	Y	Q9UHJ6	Sedoheptulokinase	SHPK_HUMAN	SHPK	24	40	AAPDDPSGFAVLASCAR	15 Carbamidomethylation	38	38 Carbamidomethylation on C	✓			✓	✓	✓	✓	✓		✓	✓	✓
493	Q9UHJ6	Y	Q9UHJ6	Sedoheptulokinase	SHPK_HUMAN	SHPK	24	40	AAPDDPSGFAVLASCAR	15 Carbamidomethylation	38	38 Carbamidomethylation on C	✓			✓			✓	✓		✓	✓
494	Q96GQ7	Y	Q96GQ7	Probable ATP-dependent RNA helicase DDX27	DDX27_HUMAN	DDX27	338	349	AAPDILIATPGR				✓	✓	✓	✓	✓	✓	✓	✓	✓	✓	✓	✓
495	P31146	Y	P31146	Coronin-1A	COR1A_HUMAN	CORO1A	417	432	AAPEASGTPSSDAVSR				✓	✓	✓	✓	✓	✓	✓	✓	✓	✓	✓	✓
496	P31146	Y	P31146	Coronin-1A	COR1A_HUMAN	CORO1A	417	432	AAPEASGTPSSDAVSR				✓						✓		✓			✓
497	Q96JP5	Y	Q96JP5	E3 ubiquitin-protein ligase ZFP91	ZFP91_HUMAN	ZFP91	24	48	AAPEEPQQRPPEAVAAAPAGTTSSR				✓	✓	✓	✓	✓	✓	✓	✓	✓	✓	✓	✓
498	Q92947	Y	Q92947	Glutaryl-CoA dehydrogenase, mitochondrial	GCDH_HUMAN	GCDH	362	371	AAPEMVSLLK				✓	✓	✓	✓	✓	✓	✓	✓	✓	✓	✓	✓
499	Q15181	Y	Q15181	Inorganic pyrophosphatase	IPYR_HUMAN	PPA1	10	18	AAPFSLEYR				✓	✓	✓	✓	✓	✓	✓	✓	✓	✓	✓	✓
500	Q15233	Y	Q15233	Non-POU domain-containing octamer-binding protein	NONO_HUMAN	NONO	457	467	AAPGAEFAPNK				✓	✓	✓	✓	✓	✓	✓	✓	✓	✓	✓	✓
501	P35658	Y	P35658	Nuclear pore complex protein Nup214	NU214_HUMAN	NUP214	511	527	AAPGPGPSTFSFVPPSK				✓	✓	✓	✓	✓	✓	✓	✓	✓	✓	✓	✓
502	P35658	Y	P35658	Nuclear pore complex protein Nup214	NU214_HUMAN	NUP214	511	527	AAPGPGPSTFSFVPPSK				✓	✓	✓	✓	✓	✓	✓	✓	✓	✓	✓	✓
503	P49327	Y	P49327	Fatty acid synthase	FAS_HUMAN	FASN	2276	2294	AAPLDSIHSLAAYYIDCIR	17 Carbamidomethylation	2292	2292 Carbamidomethylation on C	✓	✓	✓	✓	✓	✓	✓	✓	✓	✓	✓	✓
504	P49327	Y	P49327	Fatty acid synthase	FAS_HUMAN	FASN	2276	2294	AAPLDSIHSLAAYYIDCIR	17 Carbamidomethylation	2292	2292 Carbamidomethylation on C	✓	✓	✓	✓		✓	✓	✓
505	Q92610	Y	Q92610	Zinc finger protein 592	ZN592_HUMAN	ZNF592	547	557	AAPLIVEVFNK				✓	✓	✓	✓	✓	✓	✓	✓	✓	✓	✓	✓
506	Q7L2J0	Y	Q7L2J0	7SK snRNA methylphosphate capping enzyme	MEPCE_HUMAN	MEPCE	107	116	AAPPDVGEER				✓	✓	✓	✓	✓	✓	✓	✓	✓	✓	✓	✓
507	Q5RI15	Y	Q5RI15	Cytochrome c oxidase assembly protein COX20, mitochondrial	COX20_HUMAN	COX20	2	13	AAPPEPGEPEER				✓	✓		✓		✓				✓
508	Q5T4S7	Y	Q5T4S7	E3 ubiquitin-protein ligase UBR4	UBR4_HUMAN	UBR4	606	622	AAPPPPPPPPPLESSPR				✓	✓	✓	✓	✓	✓	✓	✓	✓
509	Q5T4S7	Y	Q5T4S7	E3 ubiquitin-protein ligase UBR4	UBR4_HUMAN	UBR4	606	622	AAPPPPPPPPPLESSPR				✓	✓	✓	✓	✓	✓	✓	✓	✓
510	Q9HAF1	Y	Q9HAF1	Chromatin modification-related protein MEAF6	EAF6_HUMAN	MEAF6	7	16	AAPPQIPDTR				✓	✓	✓	✓	✓	✓	✓	✓	✓	✓	✓	✓
511	O75691	Y	O75691	Small subunit processome component 20 homolog	UTP20_HUMAN	UTP20	454	466	AAPPTAGSMAIEK						✓		✓		✓	✓	✓		✓	✓
512	Q9H334	Y	Q9H334	Forkhead box protein P1	FOXP1_HUMAN	FOXP1	378	393	AAPQPLNLVSSVTLSK				✓	✓			✓	✓	✓	✓			✓
513	Q9Y6H1	Y	Q9Y6H1	Coiled-coil-helix-coiled-coil-helix domain-containing protein 2	CHCH2_HUMAN	CHCHD2	24	51	AAPRPAPVAQPPAAAPPSAVGSSAAAPR				✓	✓	✓		✓	✓	✓	✓	✓
514	Q9Y6H1	Y	Q9Y6H1	Coiled-coil-helix-coiled-coil-helix domain-containing protein 2	CHCH2_HUMAN	CHCHD2	24	51	AAPRPAPVAQPPAAAPPSAVGSSAAAPR					✓					✓	✓	✓
515	Q96CF2	Y	Q96CF2	Charged multivesicular body protein 4c	CHM4C_HUMAN	CHMP4C	18	28	AAPSPQEALVR				✓				✓		✓
516	O95817	Y	O95817	BAG family molecular chaperone regulator 3	BAG3_HUMAN	BAG3	396	418	AAPSTAPAEATPPKPGEAEAPPK				✓	✓	✓	✓	✓	✓	✓	✓	✓	✓	✓	✓
517	O95817	Y	O95817	BAG family molecular chaperone regulator 3	BAG3_HUMAN	BAG3	396	418	AAPSTAPAEATPPKPGEAEAPPK					✓
518	Q9BRP8	Y	Q9BRP8	Partner of Y14 and mago	PYM1_HUMAN	PYM1	133	150	AAPTAASDQPDSAATTEK				✓	✓	✓	✓	✓	✓	✓	✓	✓	✓	✓
519	P18583	Y	P18583	Protein SON	SON_HUMAN	SON	2301	2314	AAPVTGGMGAVLMR				✓	✓	✓	✓	✓	✓	✓	✓	✓	✓	✓	✓
520	O75808	Y	O75808	Calpain-15	CAN15_HUMAN	CAPN15	1054	1066	AAQAFLSDWTASK										✓
521	Q9BUL5	Y	Q9BUL5	PHD finger protein 23	PHF23_HUMAN	PHF23	101	113	AAQAGPTQPGPPR				✓	✓	✓	✓	✓	✓	✓	✓	✓	✓	✓	✓
522	P41440	Y	P41440	Reduced folate transporter	S19A1_HUMAN	SLC19A1	480	489	AAQALSVQDK				✓	✓	✓	✓	✓	✓	✓	✓	✓	✓	✓	✓
523	P11274	Y	P11274	Breakpoint cluster region protein	BCR_HUMAN	BCR	80	91	AAQAPDGASEPR				✓	✓	✓	✓	✓	✓	✓	✓	✓	✓	✓	✓
524	P11586	Y	P11586	C-1-tetrahydrofolate synthase, cytoplasmic	C1TC_HUMAN	MTHFD1	805	819	AAQAPSSFQLLYDLK				✓	✓	✓	✓	✓	✓	✓	✓	✓	✓	✓	✓
525	P11586	Y	P11586	C-1-tetrahydrofolate synthase, cytoplasmic	C1TC_HUMAN	MTHFD1	805	819	AAQAPSSFQLLYDLK					✓		✓	✓	✓	✓		✓		✓	✓
526	Q96E22	Y	Q96E22	Dehydrodolichyl diphosphate synthase complex subunit NUS1	NGBR_HUMAN	NUS1	203	214	AAQDFCQLVAQK	6 Carbamidomethylation	208	208 Carbamidomethylation on C		✓	✓	✓								✓
527	P06132	Y	P06132	Uroporphyrinogen decarboxylase	DCUP_HUMAN	UROD	51	60	AAQDFFSTCR	9 Carbamidomethylation	59	59 Carbamidomethylation on C	✓	✓	✓	✓	✓	✓	✓	✓	✓	✓	✓	✓
528	O94906	Y	O94906	Pre-mRNA-processing factor 6	PRP6_HUMAN	PRPF6	693	703	AAQDLCEEALR	6 Carbamidomethylation	698	698 Carbamidomethylation on C	✓	✓	✓	✓	✓	✓	✓	✓	✓	✓	✓	✓
529	P62995	Y	P62995	Transformer-2 protein homolog beta	TRA2B_HUMAN	TRA2B	252	261	AAQDRDQIYR				✓	✓	✓	✓	✓	✓	✓	✓	✓	✓	✓	✓
530	O95872	Y	O95872	G patch domain and ankyrin repeat-containing protein 1	GPAN1_HUMAN	GPANK1	111	121	AAQEGDLPELR					✓			✓		✓		✓	✓	✓
531	P35520	Y	P35520	Cystathionine beta-synthase	CBS_HUMAN	CBS	360	369	AAQELQEGQR				✓	✓	✓	✓	✓	✓	✓	✓	✓	✓	✓	✓
532	Q99543	Y	Q99543	DnaJ homolog subfamily C member 2	DNJC2_HUMAN	DNAJC2	608	618	AAQEQVLNASR				✓	✓	✓	✓	✓	✓	✓	✓	✓	✓	✓	✓
533	Q5T4S7	Y	Q5T4S7	E3 ubiquitin-protein ligase UBR4	UBR4_HUMAN	UBR4	3465	3478	AAQFVDLLGYFSLK				✓	✓	✓	✓	✓	✓	✓	✓	✓	✓	✓	✓
534	Q5T4S7	Y	Q5T4S7	E3 ubiquitin-protein ligase UBR4	UBR4_HUMAN	UBR4	3465	3478	AAQFVDLLGYFSLK				✓	✓		✓	✓	✓	✓	✓	✓
535	O75449	Y	O75449	Katanin p60 ATPase-containing subunit A1	KTNA1_HUMAN	KATNA1	85	106	AAQHDLPASEGEVWSMPVPVER				✓			✓	✓	✓	✓	✓	✓	✓	✓
536	O75449	Y	O75449	Katanin p60 ATPase-containing subunit A1	KTNA1_HUMAN	KATNA1	85	106	AAQHDLPASEGEVWSMPVPVER								✓	✓		✓
537	Q13952	Y	Q13952	Nuclear transcription factor Y subunit gamma	NFYC_HUMAN	NFYC	72	83	AAQIFITELTLR				✓	✓	✓	✓	✓	✓	✓	✓	✓	✓	✓	✓
538	Q15075	Y	Q15075	Early endosome antigen 1	EEA1_HUMAN	EEA1	165	176	AAQLATEIADIK				✓	✓	✓	✓	✓	✓	✓	✓	✓	✓	✓	✓
539	P19367	Y	P19367	Hexokinase-1	HXK1_HUMAN	HK1	830	844	AAQLCGAGMAAVVDK	5 Carbamidomethylation	834	834 Carbamidomethylation on C	✓	✓	✓	✓	✓	✓	✓	✓	✓	✓	✓	✓
540	P52789	Y	P52789	Hexokinase-2	HXK2_HUMAN	HK2	830	844	AAQLCGAGMAAVVDR	5 Carbamidomethylation	834	834 Carbamidomethylation on C	✓	✓	✓	✓	✓	✓	✓	✓	✓	✓	✓	✓
541	Q9NZL4	Y	Q9NZL4	Hsp70-binding protein 1	HPBP1_HUMAN	HSPBP1	165	190	AAQLIGTCSQNVAAIQEQVLGLGALR	8 Carbamidomethylation	172	172 Carbamidomethylation on C	✓	✓	✓	✓	✓	✓	✓	✓	✓	✓	✓	✓
542	Q9NZL4	Y	Q9NZL4	Hsp70-binding protein 1	HPBP1_HUMAN	HSPBP1	165	190	AAQLIGTCSQNVAAIQEQVLGLGALR	8 Carbamidomethylation	172	172 Carbamidomethylation on C	✓			✓	✓		✓		✓			✓
543	Q15788	Y	Q15788	Nuclear receptor coactivator 1	NCOA1_HUMAN	NCOA1	824	835	AAQLPGLCETDR	8 Carbamidomethylation	831	831 Carbamidomethylation on C		✓	✓			✓		✓	✓		✓
544	Q96D71	Y	Q96D71	RalBP1-associated Eps domain-containing protein 1	REPS1_HUMAN	REPS1	41	60	AAQLPNDVVLQIMELCGATR	16 Carbamidomethylation	56	56 Carbamidomethylation on C	✓	✓	✓	✓	✓	✓	✓	✓	✓	✓	✓	✓
545	Q96D71	Y	Q96D71	RalBP1-associated Eps domain-containing protein 1	REPS1_HUMAN	REPS1	41	60	AAQLPNDVVLQIMELCGATR	16 Carbamidomethylation	56	56 Carbamidomethylation on C			✓						✓
546	P07942	Y	P07942	Laminin subunit beta-1	LAMB1_HUMAN	LAMB1	1662	1674	AAQNSGEAEYIEK				✓
547	Q96B54	Y	Q96B54	Zinc finger protein 428	ZN428_HUMAN	ZNF428	85	98	AAQPPAQPCQLCGR	9 Carbamidomethylation, 12 Carbamidomethylation	93, 96	93 Carbamidomethylation on C, 96 Carbamidomethylation on C	✓	✓	✓	✓	✓	✓	✓	✓	✓	✓	✓	✓
548	Q96B54	Y	Q96B54	Zinc finger protein 428	ZN428_HUMAN	ZNF428	85	98	AAQPPAQPCQLCGR	9 Carbamidomethylation, 12 Carbamidomethylation	93, 96	93 Carbamidomethylation on C, 96 Carbamidomethylation on C	✓							✓			✓	✓
549	Q9Y4B4	Y	Q9Y4B4	Helicase ARIP4	ARIP4_HUMAN	RAD54L2	128	136	AAQQEELER													✓		✓
550	P78318	Y	P78318	Immunoglobulin-binding protein 1	IGBP1_HUMAN	IGBP1	296	317	AAQQQEEQEEKEEEDDEQTLHR										✓
551	Q5VIR6	Y	Q5VIR6	Vacuolar protein sorting-associated protein 53 homolog	VPS53_HUMAN	VPS53	206	229	AAQTELGQQILADFEEAFPSQGTK				✓	✓	✓		✓	✓	✓	✓	✓
552	Q5VIR6	Y	Q5VIR6	Vacuolar protein sorting-associated protein 53 homolog	VPS53_HUMAN	VPS53	206	229	AAQTELGQQILADFEEAFPSQGTK				✓	✓	✓
553	O94964	Y	O94964	Protein SOGA1	SOGA1_HUMAN	SOGA1	47	59	AAQTGQVDGELIR						✓
554	O94915	Y	O94915	Protein furry homolog-like	FRYL_HUMAN	FRYL	2896	2913	AAQTTIETAIHSLIETLK				✓	✓	✓	✓	✓	✓	✓	✓	✓	✓		✓
555	Q8IVM0	Y	Q8IVM0	Coiled-coil domain-containing protein 50	CCD50_HUMAN	CCDC50	196	207	AAQVAQDEEIAR				✓	✓	✓	✓	✓	✓	✓	✓	✓	✓	✓	✓
556	Q6NXR4	Y	Q6NXR4	TELO2-interacting protein 2	TTI2_HUMAN	TTI2	113	122	AAQVGLLFLK				✓	✓	✓	✓	✓	✓	✓	✓	✓	✓	✓	✓
557	Q5VT06	Y	Q5VT06	Centrosome-associated protein 350	CE350_HUMAN	CEP350	1405	1421	AAQVHAESLQQVVQSQR				✓	✓	✓	✓				✓	✓	✓		✓
558	Q96I24	Y	Q96I24	Far upstream element-binding protein 3	FUBP3_HUMAN	FUBP3	300	309	AAQVMGPPDR				✓	✓	✓	✓	✓	✓	✓	✓	✓	✓	✓	✓
559	Q9NRR4	Y	Q9NRR4	Ribonuclease 3	RNC_HUMAN	DROSHA	461	470	AARPPWEPPK				✓	✓									✓	✓
560	Q9BTW9	Y	Q9BTW9	Tubulin-specific chaperone D	TBCD_HUMAN	TBCD	509	520	AASAAFQENVGR				✓	✓	✓	✓	✓	✓	✓	✓	✓	✓	✓	✓
561	O00116	Y	O00116	Alkyldihydroxyacetonephosphate synthase, peroxisomal	ADAS_HUMAN	AGPS	63	85	AASAATAAPTATPAAQESGTIPK				✓	✓	✓	✓	✓	✓	✓	✓	✓	✓	✓	✓
562	O75367	Y	O75367	Core histone macro-H2A.1	H2AY_HUMAN	MACROH2A1	168	189	AASADSTTEGTPADGFTVLSTK				✓	✓	✓	✓	✓	✓	✓	✓	✓	✓	✓	✓
563	O75367	Y	O75367	Core histone macro-H2A.1	H2AY_HUMAN	MACROH2A1	168	189	AASADSTTEGTPADGFTVLSTK						✓				✓
564	O00154	Y	O00154	Cytosolic acyl coenzyme A thioester hydrolase	BACH_HUMAN	ACOT7	325	340	AASAFFTYVSLSQEGR				✓	✓	✓	✓	✓	✓	✓	✓	✓	✓	✓	✓
565	O00154	Y	O00154	Cytosolic acyl coenzyme A thioester hydrolase	BACH_HUMAN	ACOT7	325	340	AASAFFTYVSLSQEGR									✓	✓	✓
566	Q96HY6	Y	Q96HY6	DDRGK domain-containing protein 1	DDRGK_HUMAN	DDRGK1	28	46	AASAGQEPLHNEELAGAGR				✓		✓	✓				✓				✓
567	O15020	Y	O15020	Spectrin beta chain, non-erythrocytic 2	SPTN2_HUMAN	SPTBN2	2263	2280	AASAGVPYHGEVPVSLAR				✓	✓								✓
568	P31323	Y	P31323	cAMP-dependent protein kinase type II-beta regulatory subunit	KAP3_HUMAN	PRKAR2B	362	372	AASAHAIGTVK						✓	✓	✓		✓					✓
569	Q9BSJ2	Y	Q9BSJ2	Gamma-tubulin complex component 2	GCP2_HUMAN	TUBGCP2	382	393	AASAPYFEVLEK				✓	✓	✓	✓	✓	✓	✓	✓	✓	✓	✓	✓
570	P13861	Y	P13861	cAMP-dependent protein kinase type II-alpha regulatory subunit	KAP2_HUMAN	PRKAR2A	348	358	AASAYAVGDVK				✓	✓	✓	✓	✓	✓	✓	✓	✓	✓	✓	✓
571	P62258	Y	P62258	14-3-3 protein epsilon	1433E_HUMAN	YWHAE	154	170	AASDIAMTELPPTHPIR				✓	✓	✓	✓	✓	✓	✓	✓	✓	✓	✓	✓
572	Q96JM3	Y	Q96JM3	Chromosome alignment-maintaining phosphoprotein 1	CHAP1_HUMAN	CHAMP1	510	526	AASDIWKPVLSIDTEPR				✓	✓	✓	✓	✓	✓	✓	✓	✓	✓	✓	✓
573	Q2M3G4	Y	Q2M3G4	Protein Shroom1	SHRM1_HUMAN	SHROOM1	733	748	AASDSDPDEQASLLQR				✓	✓	✓	✓	✓			✓	✓		✓	✓
574	Q13422	Y	Q13422	DNA-binding protein Ikaros	IKZF1_HUMAN	IKZF1	440	450	AASENSQDALR				✓		✓	✓	✓	✓	✓	✓			✓	✓
575	P85037	Y	P85037	Forkhead box protein K1	FOXK1_HUMAN	FOXK1	286	301	AASEQQADTSGGDSPK				✓		✓	✓	✓	✓	✓	✓	✓		✓	✓
576	Q7Z3B3	Y	Q7Z3B3	KAT8 regulatory NSL complex subunit 1	KANL1_HUMAN	KANSL1	357	372	AASETTTSEGLSNFLK								✓	✓			✓	✓		✓
577	P09525	Y	P09525	Annexin A4	ANXA4_HUMAN	ANXA4	10	24	AASGFNAMEDAQTLR				✓	✓	✓	✓	✓	✓	✓	✓	✓	✓	✓	✓
578	P09525	Y	P09525	Annexin A4	ANXA4_HUMAN	ANXA4	10	24	AASGFNAMEDAQTLR											✓	✓
579	P23588	Y	P23588	Eukaryotic translation initiation factor 4B	IF4B_HUMAN	EIF4B	357	372	AASIFGGAKPVDTAAR				✓	✓	✓	✓	✓	✓	✓	✓	✓	✓	✓	✓
580	P23588	Y	P23588	Eukaryotic translation initiation factor 4B	IF4B_HUMAN	EIF4B	357	372	AASIFGGAKPVDTAAR				✓	✓	✓	✓	✓	✓	✓	✓	✓	✓	✓	✓
581	Q9Y5B9	Y	Q9Y5B9	FACT complex subunit SPT16	SP16H_HUMAN	SUPT16H	186	196	AASITSEVFNK				✓	✓	✓	✓	✓	✓	✓	✓	✓	✓	✓	✓
582	Q92538	Y	Q92538	Golgi-specific brefeldin A-resistance guanine nucleotide exchange factor 1	GBF1_HUMAN	GBF1	1509	1521	AASIYSSWAEEQR				✓	✓		✓		✓	✓	✓	✓	✓
583	O96007	Y	O96007	Molybdopterin synthase catalytic subunit	MOC2B_HUMAN	MOCS2	145	159	AASLEAVSYAIDTLK				✓	✓	✓	✓	✓	✓	✓	✓	✓	✓	✓	✓
584	O96007	Y	O96007	Molybdopterin synthase catalytic subunit	MOC2B_HUMAN	MOCS2	145	159	AASLEAVSYAIDTLK				✓	✓	✓		✓	✓		✓	✓	✓	✓	✓
585	Q08378	Y	Q08378	Golgin subfamily A member 3	GOGA3_HUMAN	GOLGA3	1211	1220	AASLELSEVK				✓	✓	✓	✓	✓	✓	✓	✓	✓	✓	✓	✓
586	Q96N66	Y	Q96N66	Lysophospholipid acyltransferase 7	MBOA7_HUMAN	MBOAT7	289	300	AASLEYDYETIR				✓	✓	✓	✓	✓	✓	✓	✓	✓	✓	✓	✓
587	O14521	Y	O14521	Succinate dehydrogenase [ubiquinone] cytochrome b small subunit, mitochondrial	DHSD_HUMAN	SDHD	61	70	AASLHWTSER				✓	✓	✓	✓	✓	✓	✓	✓	✓	✓	✓	✓
588	Q04637	Y	Q04637	Eukaryotic translation initiation factor 4 gamma 1	IF4G1_HUMAN	EIF4G1	1372	1385	AASLLLEILGLLCK	13 Carbamidomethylation	1384	1384 Carbamidomethylation on C	✓	✓	✓	✓	✓	✓	✓	✓	✓
589	Q04637	Y	Q04637	Eukaryotic translation initiation factor 4 gamma 1	IF4G1_HUMAN	EIF4G1	1372	1385	AASLLLEILGLLCK	13 Carbamidomethylation	1384	1384 Carbamidomethylation on C	✓	✓	✓	✓	✓	✓	✓	✓	✓
590	A2RRP1	Y	A2RRP1	NBAS subunit of NRZ tethering complex	NBAS_HUMAN	NBAS	1299	1314	AASMHCQELMATGYPK	6 Carbamidomethylation	1304	1304 Carbamidomethylation on C	✓
591	A2RRP1	Y	A2RRP1	NBAS subunit of NRZ tethering complex	NBAS_HUMAN	NBAS	1299	1314	AASMHCQELMATGYPK	6 Carbamidomethylation	1304	1304 Carbamidomethylation on C	✓	✓	✓	✓	✓		✓	✓	✓			✓
592	Q02880	Y	Q02880	DNA topoisomerase 2-beta	TOP2B_HUMAN	TOP2B	422	437	AASNCGIVESILNWVK	5 Carbamidomethylation	426	426 Carbamidomethylation on C		✓		✓	✓	✓	✓	✓	✓
593	Q02880	Y	Q02880	DNA topoisomerase 2-beta	TOP2B_HUMAN	TOP2B	422	437	AASNCGIVESILNWVK	5 Carbamidomethylation	426	426 Carbamidomethylation on C				✓		✓		✓
594	P51948	Y	P51948	CDK-activating kinase assembly factor MAT1	MAT1_HUMAN	MNAT1	277	295	AASPQDLAGGYTSSLACHR	17 Carbamidomethylation	293	293 Carbamidomethylation on C	✓	✓	✓	✓	✓	✓	✓	✓	✓	✓	✓	✓
595	Q96N66	Y	Q96N66	Lysophospholipid acyltransferase 7	MBOA7_HUMAN	MBOAT7	457	468	AASQPTSLAPEK				✓	✓	✓	✓	✓	✓	✓	✓	✓	✓	✓	✓
596	Q92616	Y	Q92616	eIF-2-alpha kinase activator GCN1	GCN1_HUMAN	GCN1	476	498	AASQSTQVPTITEGVAAALLLLK				✓	✓	✓	✓	✓	✓	✓	✓	✓
597	Q5T5U3	Y	Q5T5U3	Rho GTPase-activating protein 21	RHG21_HUMAN	ARHGAP21	417	432	AASQSTTDYNQVVPNR				✓	✓	✓		✓	✓	✓		✓	✓	✓
598	O95819	Y	O95819	Mitogen-activated protein kinase kinase kinase kinase 4	M4K4_HUMAN	MAP4K4	798	813	AASSLNLSNGETESVK						✓	✓	✓	✓	✓	✓		✓	✓	✓
599	O95819	Y	O95819	Mitogen-activated protein kinase kinase kinase kinase 4	M4K4_HUMAN	MAP4K4	798	813	AASSLNLSNGETESVK							✓
600	Q92538	Y	Q92538	Golgi-specific brefeldin A-resistance guanine nucleotide exchange factor 1	GBF1_HUMAN	GBF1	1776	1792	AASSSSPGSPVASSPSR				✓	✓	✓	✓	✓	✓	✓	✓	✓	✓	✓	✓
601	Q92538	Y	Q92538	Golgi-specific brefeldin A-resistance guanine nucleotide exchange factor 1	GBF1_HUMAN	GBF1	1776	1792	AASSSSPGSPVASSPSR				✓		✓					✓	✓		✓	✓
602	Q15032	Y	Q15032	R3H domain-containing protein 1	R3HD1_HUMAN	R3HDM1	971	985	AASTDLGAGETVVGK				✓	✓	✓	✓	✓	✓	✓	✓	✓	✓	✓	✓
603	Q9NRF9	Y	Q9NRF9	DNA polymerase epsilon subunit 3	DPOE3_HUMAN	POLE3	40	58	AASVFVLYATSCANNFAMK	12 Carbamidomethylation	51	51 Carbamidomethylation on C	✓	✓	✓	✓	✓	✓		✓		✓	✓
604	Q99575	Y	Q99575	Ribonucleases P/MRP protein subunit POP1	POP1_HUMAN	POP1	449	465	AASVHTVGEDTEETPHR				✓	✓	✓	✓	✓	✓	✓	✓	✓		✓	✓
605	Q9C073	Y	Q9C073	Protein FAM117A	F117A_HUMAN	FAM117A	65	76	AASVPCSVAPEK	6 Carbamidomethylation	70	70 Carbamidomethylation on C	✓	✓	✓	✓		✓	✓	✓	✓	✓	✓	✓
606	Q9H269	Y	Q9H269	Vacuolar protein sorting-associated protein 16 homolog	VPS16_HUMAN	VPS16	59	82	AASVRPVLDIYSASGMPLASLLWK					✓	✓				✓	✓	✓
607	O60885	Y	O60885	Bromodomain-containing protein 4	BRD4_HUMAN	BRD4	1098	1111	AASVVQPQPLVVVK				✓	✓	✓	✓	✓	✓	✓	✓	✓	✓	✓	✓
608	Q14126	Y	Q14126	Desmoglein-2	DSG2_HUMAN	DSG2	780	793	AASYTEEDENHTAK						✓
609	Q9Y3F4	Y	Q9Y3F4	Serine-threonine kinase receptor-associated protein	STRAP_HUMAN	STRAP	74	84	AATAAADFTAK				✓	✓	✓	✓	✓	✓	✓	✓	✓	✓	✓	✓
610	Q9UJA5	Y	Q9UJA5	tRNA (adenine(58)-N(1))-methyltransferase non-catalytic subunit TRM6	TRM6_HUMAN	TRMT6	239	248	AATACFGFPK	5 Carbamidomethylation	243	243 Carbamidomethylation on C			✓	✓	✓			✓		✓		✓
611	Q8WUK0	Y	Q8WUK0	Phosphatidylglycerophosphatase and protein-tyrosine phosphatase 1	PTPM1_HUMAN	PTPMT1	2	13	AATALLEAGLAR												✓
612	Q9Y490	Y	Q9Y490	Talin-1	TLN1_HUMAN	TLN1	1560	1593	AATAPLLEAVDNLSAFASNPEFSSIPAQISPEGR										✓
613	Q9UPN4	Y	Q9UPN4	Centrosomal protein of 131 kDa	CP131_HUMAN	CEP131	215	228	AATCEGSESSGFGK	4 Carbamidomethylation	218	218 Carbamidomethylation on C	✓	✓	✓	✓	✓	✓	✓	✓	✓	✓	✓	✓
614	Q9H3U1	Y	Q9H3U1	Protein unc-45 homolog A	UN45A_HUMAN	UNC45A	794	806	AATECMCNLAMSK	5 Carbamidomethylation, 7 Carbamidomethylation	798, 800	798 Carbamidomethylation on C, 800 Carbamidomethylation on C	✓	✓	✓	✓	✓	✓	✓	✓	✓	✓	✓	✓
615	P82094	Y	P82094	TATA element modulatory factor	TMF1_HUMAN	TMF1	816	825	AATEELLANK				✓	✓	✓	✓	✓	✓	✓	✓	✓	✓	✓	✓
616	Q6P1J9	Y	Q6P1J9	Parafibromin	CDC73_HUMAN	CDC73	78	87	AATENIPVVR				✓	✓	✓	✓	✓	✓	✓	✓	✓	✓	✓	✓
617	P55263	Y	P55263	Adenosine kinase	ADK_HUMAN	ADK	100	111	AATFFGCIGIDK	7 Carbamidomethylation	106	106 Carbamidomethylation on C	✓	✓	✓	✓	✓	✓	✓	✓	✓	✓	✓	✓
618	P35232	Y	P35232	Prohibitin 1	PHB1_HUMAN	PHB1	158	177	AATFGLILDDVSLTHLTFGK				✓	✓	✓	✓	✓	✓	✓	✓	✓	✓	✓	✓
619	Q9HCC0	Y	Q9HCC0	Methylcrotonoyl-CoA carboxylase beta chain, mitochondrial	MCCB_HUMAN	MCCC2	249	268	AATGEEVSAEDLGGADLHCR	19 Carbamidomethylation	267	267 Carbamidomethylation on C	✓	✓	✓	✓	✓	✓	✓	✓	✓	✓	✓	✓
620	Q53GS7	Y	Q53GS7	mRNA export factor GLE1	GLE1_HUMAN	GLE1	425	440	AATIPVSQISTIAGSK				✓	✓	✓	✓	✓	✓	✓	✓	✓	✓	✓	✓
621	P31323	Y	P31323	cAMP-dependent protein kinase type II-beta regulatory subunit	KAP3_HUMAN	PRKAR2B	233	249	AATITATSPGALWGLDR				✓	✓	✓	✓	✓	✓	✓	✓	✓	✓	✓	✓
622	P31323	Y	P31323	cAMP-dependent protein kinase type II-beta regulatory subunit	KAP3_HUMAN	PRKAR2B	233	249	AATITATSPGALWGLDR				✓	✓		✓	✓	✓	✓		✓			✓
623	P13861	Y	P13861	cAMP-dependent protein kinase type II-alpha regulatory subunit	KAP2_HUMAN	PRKAR2A	218	234	AATIVATSEGSLWGLDR				✓	✓	✓	✓	✓	✓	✓	✓	✓	✓	✓	✓
624	P13861	Y	P13861	cAMP-dependent protein kinase type II-alpha regulatory subunit	KAP2_HUMAN	PRKAR2A	218	234	AATIVATSEGSLWGLDR				✓	✓	✓	✓	✓	✓	✓	✓	✓			✓
625	Q14683	Y	Q14683	Structural maintenance of chromosomes protein 1A	SMC1A_HUMAN	SMC1A	386	395	AATLAQELEK				✓	✓	✓	✓	✓	✓	✓	✓	✓	✓	✓	✓
626	Q8IZT6	Y	Q8IZT6	Abnormal spindle-like microcephaly-associated protein	ASPM_HUMAN	ASPM	2691	2700	AATLIQSFYR						✓	✓	✓	✓				✓		✓
627	Q6PD74	Y	Q6PD74	Alpha- and gamma-adaptin-binding protein p34	AAGAB_HUMAN	AAGAB	276	284	AATLPHEQR				✓	✓	✓	✓	✓	✓	✓	✓	✓	✓	✓	✓
628	P53365	Y	P53365	Arfaptin-2	ARFP2_HUMAN	ARFIP2	9	23	AATMEIPIHGNGEAR				✓	✓	✓	✓	✓	✓	✓	✓	✓	✓	✓	✓
629	Q53H96	Y	Q53H96	Pyrroline-5-carboxylate reductase 3	P5CR3_HUMAN	PYCR3	255	267	AATMSAVEAATCR	12 Carbamidomethylation	266	266 Carbamidomethylation on C	✓	✓	✓	✓	✓	✓	✓	✓	✓	✓	✓	✓
630	Q13895	Y	Q13895	Bystin	BYST_HUMAN	BYSL	111	131	AATMTAAGHHAEVVVDPEDER				✓	✓	✓	✓	✓	✓	✓	✓	✓	✓	✓	✓
631	Q13895	Y	Q13895	Bystin	BYST_HUMAN	BYSL	111	131	AATMTAAGHHAEVVVDPEDER				✓	✓	✓	✓	✓	✓	✓	✓	✓	✓	✓	✓
632	O95900	Y	O95900	Pseudouridylate synthase TRUB2, mitochondrial	TRUB2_HUMAN	TRUB2	285	296	AATPQVAAELEK				✓	✓	✓	✓	✓	✓	✓	✓	✓	✓	✓	✓
633	Q8N9Z2	Y	Q8N9Z2	Coiled-coil domain-containing protein 71L	CC71L_HUMAN	CCDC71L	183	195	AATPTLTTFPTIR				✓	✓	✓	✓	✓	✓	✓	✓	✓	✓	✓	✓
634	Q96GG9	Y	Q96GG9	DCN1-like protein 1	DCNL1_HUMAN	DCUN1D1	111	119	AATQCEFSK	5 Carbamidomethylation	115	115 Carbamidomethylation on C	✓	✓	✓	✓	✓	✓	✓	✓	✓	✓	✓	✓
635	P80303	Y	P80303	Nucleobindin-2	NUCB2_HUMAN	NUCB2	161	171	AATSDLEHYDK				✓	✓	✓	✓	✓	✓	✓	✓	✓	✓	✓	✓
636	Q9NR77	Y	Q9NR77	Peroxisomal membrane protein 2	PXMP2_HUMAN	PXMP2	38	57	AATSGILSALGNFLAQMIEK												✓
637	Q14204	Y	Q14204	Cytoplasmic dynein 1 heavy chain 1	DYHC1_HUMAN	DYNC1H1	3079	3088	AATSPALFNR				✓	✓	✓	✓	✓	✓	✓	✓	✓	✓	✓	✓
638	Q6IE81	Y	Q6IE81	Protein Jade-1	JADE1_HUMAN	JADE1	700	714	AATSPGVGQSAPGTR				✓	✓	✓	✓	✓	✓	✓	✓	✓	✓	✓	✓
639	Q8N128	Y	Q8N128	Protein FAM177A1	F177A_HUMAN	FAM177A1	106	120	AATSTLSVCDFLGEK	9 Carbamidomethylation	114	114 Carbamidomethylation on C	✓	✓	✓	✓	✓	✓	✓	✓	✓	✓	✓	✓
640	Q92766	Y	Q92766	Ras-responsive element-binding protein 1	RREB1_HUMAN	RREB1	1111	1124	AATTATPAATTSPK				✓	✓	✓	✓	✓	✓	✓	✓	✓	✓	✓	✓
641	P35612	Y	P35612	Beta-adducin	ADDB_HUMAN	ADD2	634	652	AATTEPETTQPEGVVVNGR				✓							✓		✓
642	Q49A88	Y	Q49A88	Coiled-coil domain-containing protein 14	CCD14_HUMAN	CCDC14	805	821	AATTQLVSNSGLAVSGK				✓
643	P02649	Y	P02649	Apolipoprotein E	APOE_HUMAN	APOE	210	224	AATVGSLAGQPLQER				✓	✓	✓	✓	✓	✓	✓	✓	✓	✓	✓	✓
644	Q9H583	Y	Q9H583	HEAT repeat-containing protein 1	HEAT1_HUMAN	HEATR1	259	271	AATYMIICQISVK	8 Carbamidomethylation	266	266 Carbamidomethylation on C	✓	✓	✓	✓	✓	✓	✓	✓	✓	✓	✓	✓
645	Q86U90	Y	Q86U90	Threonylcarbamoyl-AMP synthase	YRDC_HUMAN	YRDC	12	28	AAVAASVGLSEGPAGSR				✓	✓	✓		✓	✓	✓	✓	✓		✓	✓
646	P22314	Y	P22314	Ubiquitin-like modifier-activating enzyme 1	UBA1_HUMAN	UBA1	785	802	AAVATFLQSVQVPEFTPK				✓	✓	✓	✓	✓	✓	✓	✓	✓	✓	✓	✓
647	O75152	Y	O75152	Zinc finger CCCH domain-containing protein 11A	ZC11A_HUMAN	ZC3H11A	700	712	AAVAVVPLVSEDK				✓	✓	✓	✓	✓	✓	✓	✓	✓	✓	✓	✓
648	Q96F86	Y	Q96F86	Enhancer of mRNA-decapping protein 3	EDC3_HUMAN	EDC3	427	436	AAVAWANQNR				✓	✓	✓	✓	✓	✓	✓	✓	✓	✓	✓	✓
649	P11766	Y	P11766	Alcohol dehydrogenase class-3	ADHX_HUMAN	ADH5	10	31	AAVAWEAGKPLSIEEIEVAPPK				✓	✓	✓	✓	✓	✓	✓	✓	✓	✓	✓	✓
650	P11766	Y	P11766	Alcohol dehydrogenase class-3	ADHX_HUMAN	ADH5	10	31	AAVAWEAGKPLSIEEIEVAPPK				✓	✓	✓	✓	✓	✓	✓	✓	✓	✓	✓	✓
651	P13804	Y	P13804	Electron transfer flavoprotein subunit alpha, mitochondrial	ETFA_HUMAN	ETFA	250	268	AAVDAGFVPNDMQVGQTGK				✓	✓	✓	✓	✓	✓	✓	✓	✓	✓	✓	✓
652	Q92599	Y	Q92599	Septin-8	SEPT8_HUMAN	SEPTIN8	403	422	AAVEALQSQALHATSQQPLR				✓	✓	✓	✓	✓	✓	✓	✓	✓	✓	✓	✓
653	Q92599	Y	Q92599	Septin-8	SEPT8_HUMAN	SEPTIN8	403	422	AAVEALQSQALHATSQQPLR							✓	✓	✓					✓	✓
654	Q92599	Y	Q92599	Septin-8	SEPT8_HUMAN	SEPTIN8	403	423	AAVEALQSQALHATSQQPLRK				✓	✓	✓	✓	✓	✓	✓	✓	✓	✓	✓	✓
655	Q92599	Y	Q92599	Septin-8	SEPT8_HUMAN	SEPTIN8	403	423	AAVEALQSQALHATSQQPLRK				✓	✓	✓	✓	✓	✓	✓	✓	✓	✓	✓	✓
656	Q8TBN0	Y	Q8TBN0	Guanine nucleotide exchange factor for Rab-3A	R3GEF_HUMAN	RAB3IL1	269	290	AAVEDNTLTIEPVASQTLPTVK				✓	✓	✓	✓	✓	✓	✓	✓	✓	✓	✓	✓
657	Q5VTR2	Y	Q5VTR2	E3 ubiquitin-protein ligase BRE1A	BRE1A_HUMAN	RNF20	23	36	AAVEDSGTTVETIK				✓	✓	✓	✓	✓	✓	✓	✓	✓	✓	✓	✓
658	P10809	Y	P10809	60 kDa heat shock protein, mitochondrial	CH60_HUMAN	HSPD1	430	446	AAVEEGIVLGGGCALLR	13 Carbamidomethylation	442	442 Carbamidomethylation on C	✓	✓	✓	✓	✓	✓	✓	✓	✓	✓	✓	✓
659	P10809	Y	P10809	60 kDa heat shock protein, mitochondrial	CH60_HUMAN	HSPD1	430	446	AAVEEGIVLGGGCALLR	13 Carbamidomethylation	442	442 Carbamidomethylation on C	✓	✓	✓	✓	✓	✓	✓	✓	✓	✓	✓	✓
660	Q15814	Y	Q15814	Tubulin-specific chaperone C	TBCC_HUMAN	TBCC	69	77	AAVEELLER				✓	✓	✓	✓	✓	✓	✓	✓	✓	✓	✓	✓
661	P49321	Y	P49321	Nuclear autoantigenic sperm protein	NASP_HUMAN	NASP	771	788	AAVEGTVEAGATVESTAC	18 Carbamidomethylation	788	788 Carbamidomethylation on C	✓	✓	✓	✓	✓	✓	✓	✓	✓	✓	✓	✓
662	P49321	Y	P49321	Nuclear autoantigenic sperm protein	NASP_HUMAN	NASP	771	788	AAVEGTVEAGATVESTAC	18 Carbamidomethylation	788	788 Carbamidomethylation on C	✓							✓		✓		✓
663	O94906	Y	O94906	Pre-mRNA-processing factor 6	PRP6_HUMAN	PRPF6	409	420	AAVELEEPEDAR				✓	✓	✓	✓	✓	✓	✓	✓	✓	✓	✓	✓
664	Q14974	Y	Q14974	Importin subunit beta-1	IMB1_HUMAN	KPNB1	28	42	AAVENLPTFLVELSR				✓	✓	✓	✓	✓	✓	✓	✓	✓	✓	✓	✓
665	Q14974	Y	Q14974	Importin subunit beta-1	IMB1_HUMAN	KPNB1	28	42	AAVENLPTFLVELSR				✓	✓	✓	✓	✓	✓	✓	✓	✓	✓	✓	✓
666	Q99460	Y	Q99460	26S proteasome non-ATPase regulatory subunit 1	PSMD1_HUMAN	PSMD1	617	628	AAVESLGFILFR				✓	✓	✓	✓	✓	✓	✓	✓	✓	✓	✓	✓
667	Q01844	Y	Q01844	RNA-binding protein EWS	EWS_HUMAN	EWSR1	425	433	AAVEWFDGK				✓	✓	✓	✓	✓	✓	✓	✓	✓	✓	✓	✓
668	P34913	Y	P34913	Bifunctional epoxide hydrolase 2	HYES_HUMAN	EPHX2	5	25	AAVFDLDGVLALPAVFGVLGR				✓	✓	✓				✓	✓	✓
669	P34913	Y	P34913	Bifunctional epoxide hydrolase 2	HYES_HUMAN	EPHX2	5	25	AAVFDLDGVLALPAVFGVLGR						✓				✓
670	Q96F86	Y	Q96F86	Enhancer of mRNA-decapping protein 3	EDC3_HUMAN	EDC3	216	227	AAVFEEIDTYER				✓	✓	✓	✓	✓	✓	✓	✓	✓	✓	✓	✓
671	O95684	Y	O95684	Centrosomal protein 43	CEP43_HUMAN	CEP43	39	50	AAVFLALEEQEK				✓	✓	✓	✓	✓	✓	✓	✓	✓	✓	✓	✓
672	P02549	Y	P02549	Spectrin alpha chain, erythrocytic 1	SPTA1_HUMAN	SPTA1	1783	1793	AAVGQEEIQLR				✓	✓	✓	✓	✓	✓	✓	✓	✓	✓	✓	✓
673	Q29RF7	Y	Q29RF7	Sister chromatid cohesion protein PDS5 homolog A	PDS5A_HUMAN	PDS5A	1299	1315	AAVGQESPGGLEAGNAK				✓	✓	✓	✓	✓	✓	✓	✓	✓	✓	✓	✓
674	Q29RF7	Y	Q29RF7	Sister chromatid cohesion protein PDS5 homolog A	PDS5A_HUMAN	PDS5A	1299	1315	AAVGQESPGGLEAGNAK				✓	✓	✓	✓	✓	✓	✓	✓	✓	✓	✓	✓
675	Q07864	Y	Q07864	DNA polymerase epsilon catalytic subunit A	DPOE1_HUMAN	POLE	376	391	AAVHGLSMQQEIGFQK				✓	✓	✓	✓	✓	✓	✓	✓	✓	✓	✓	✓
676	Q07864	Y	Q07864	DNA polymerase epsilon catalytic subunit A	DPOE1_HUMAN	POLE	376	391	AAVHGLSMQQEIGFQK				✓	✓	✓	✓	✓	✓	✓	✓	✓	✓	✓	✓
677	Q9UHI6	Y	Q9UHI6	Probable ATP-dependent RNA helicase DDX20	DDX20_HUMAN	DDX20	457	473	AAVHTYGIASVPNQPLK				✓	✓		✓		✓	✓	✓	✓	✓
678	Q9UHI6	Y	Q9UHI6	Probable ATP-dependent RNA helicase DDX20	DDX20_HUMAN	DDX20	457	473	AAVHTYGIASVPNQPLK				✓	✓	✓	✓	✓	✓	✓	✓	✓	✓	✓	✓
679	Q8N2Z9	Y	Q8N2Z9	Centromere protein S	CENPS_HUMAN	CENPS	21	38	AAVHYTVGCLCEEVALDK	9 Carbamidomethylation, 11 Carbamidomethylation	29, 31	29 Carbamidomethylation on C, 31 Carbamidomethylation on C	✓	✓	✓	✓	✓	✓	✓	✓	✓	✓		✓
680	P58107	Y	P58107	Epiplakin	EPIPL_HUMAN	EPPK1	670	680	AAVIGPDVFAK				✓	✓	✓	✓	✓	✓	✓	✓	✓	✓	✓	✓
681	O95071	Y	O95071	E3 ubiquitin-protein ligase UBR5	UBR5_HUMAN	UBR5	864	873	AAVIIMAVEK				✓	✓	✓	✓	✓	✓	✓	✓	✓	✓	✓	✓
682	Q8IZT6	Y	Q8IZT6	Abnormal spindle-like microcephaly-associated protein	ASPM_HUMAN	ASPM	1876	1886	AAVISLQSAYR				✓	✓	✓	✓	✓	✓	✓			✓		✓
683	Q9UIF9	Y	Q9UIF9	Bromodomain adjacent to zinc finger domain protein 2A	BAZ2A_HUMAN	BAZ2A	972	994	AAVLAFLVHELNGSTLIINEIDK				✓	✓	✓				✓	✓	✓
684	Q9UIF9	Y	Q9UIF9	Bromodomain adjacent to zinc finger domain protein 2A	BAZ2A_HUMAN	BAZ2A	972	994	AAVLAFLVHELNGSTLIINEIDK											✓
685	Q13206	Y	Q13206	Probable ATP-dependent RNA helicase DDX10	DDX10_HUMAN	DDX10	366	377	AAVLFATDIAAR				✓	✓	✓	✓	✓	✓	✓	✓	✓	✓	✓	✓
686	Q13435	Y	Q13435	Splicing factor 3B subunit 2	SF3B2_HUMAN	SF3B2	184	192	AAVLLEQER				✓	✓	✓	✓	✓	✓	✓	✓	✓	✓	✓	✓
687	P26640	Y	P26640	Valine--tRNA ligase	SYVC_HUMAN	VARS1	92	122	AAVLVQQWVSYADTELIPAACGATLPALGLR	21 Carbamidomethylation	112	112 Carbamidomethylation on C	✓							✓	✓
688	Q9BZE4	Y	Q9BZE4	GTP-binding protein 4	GTPB4_HUMAN	GTPBP4	249	266	AAVLYVMDLSEQCGHGLR	13 Carbamidomethylation	261	261 Carbamidomethylation on C	✓	✓	✓	✓	✓	✓	✓	✓	✓	✓	✓	✓
689	Q9BZE4	Y	Q9BZE4	GTP-binding protein 4	GTPB4_HUMAN	GTPBP4	249	266	AAVLYVMDLSEQCGHGLR	13 Carbamidomethylation	261	261 Carbamidomethylation on C	✓	✓	✓	✓	✓	✓	✓	✓	✓	✓	✓	✓
690	Q96GX9	Y	Q96GX9	Methylthioribulose-1-phosphate dehydratase	MTNB_HUMAN	APIP	120	131	AAVMATLLFPGR				✓	✓	✓	✓	✓	✓	✓	✓	✓	✓	✓	✓
691	Q6P2Q9	Y	Q6P2Q9	Pre-mRNA-processing-splicing factor 8	PRP8_HUMAN	PRPF8	687	702	AAVMHDILDMMPEGIK				✓	✓	✓	✓	✓	✓	✓	✓	✓	✓	✓	✓
692	Q6P2Q9	Y	Q6P2Q9	Pre-mRNA-processing-splicing factor 8	PRP8_HUMAN	PRPF8	687	702	AAVMHDILDMMPEGIK				✓	✓	✓	✓	✓	✓	✓	✓	✓	✓	✓	✓
693	Q6P5Z2	Y	Q6P5Z2	Serine/threonine-protein kinase N3	PKN3_HUMAN	PKN3	259	284	AAVPGYPQPSGTPVKPTALTGTLQVR				✓								✓
694	Q7L8L6	Y	Q7L8L6	FAST kinase domain-containing protein 5, mitochondrial	FAKD5_HUMAN	FASTKD5	661	675	AAVPLGGFLCNVADK	10 Carbamidomethylation	670	670 Carbamidomethylation on C		✓	✓	✓	✓	✓	✓	✓	✓	✓	✓	✓
695	Q7L8L6	Y	Q7L8L6	FAST kinase domain-containing protein 5, mitochondrial	FAKD5_HUMAN	FASTKD5	661	675	AAVPLGGFLCNVADK	10 Carbamidomethylation	670	670 Carbamidomethylation on C		✓			✓	✓	✓		✓	✓		✓
696	P06733	Y	P06733	Alpha-enolase	ENOA_HUMAN	ENO1	33	50	AAVPSGASTGIYEALELR				✓	✓	✓	✓	✓	✓	✓	✓	✓	✓	✓	✓
697	Q71F56	Y	Q71F56	Mediator of RNA polymerase II transcription subunit 13-like	MD13L_HUMAN	MED13L	850	863	AAVPYPPTVADLQR				✓	✓	✓	✓		✓		✓		✓	✓	✓
698	Q9UMY1	Y	Q9UMY1	Nucleolar protein 7	NOL7_HUMAN	NOL7	224	237	AAVQFLNNAWGIQK				✓	✓	✓	✓	✓	✓	✓	✓	✓	✓	✓	✓
699	Q9UMY1	Y	Q9UMY1	Nucleolar protein 7	NOL7_HUMAN	NOL7	224	237	AAVQFLNNAWGIQK				✓	✓	✓	✓	✓	✓	✓	✓	✓	✓	✓	✓
700	P22033	Y	P22033	Methylmalonyl-CoA mutase, mitochondrial	MUTA_HUMAN	MMUT	731	741	AAVQVLDDIEK				✓	✓	✓	✓	✓	✓	✓	✓	✓	✓	✓	✓
701	Q9BQS8	Y	Q9BQS8	FYVE and coiled-coil domain-containing protein 1	FYCO1_HUMAN	FYCO1	265	278	AAVSQQGEQLQTER				✓		✓			✓		✓	✓	✓	✓
702	Q9H9L3	Y	Q9H9L3	Interferon-stimulated 20 kDa exonuclease-like 2	I20L2_HUMAN	ISG20L2	96	107	AAVSWLTPAPSK				✓	✓	✓	✓	✓	✓	✓	✓	✓	✓	✓	✓
703	Q6P6B7	Y	Q6P6B7	Ankyrin repeat domain-containing protein 16	ANR16_HUMAN	ANKRD16	246	256	AAVTGQDEAIR				✓	✓	✓	✓	✓		✓	✓		✓	✓	✓
704	Q15125	Y	Q15125	3-beta-hydroxysteroid-Delta(8),Delta(7)-isomerase	EBP_HUMAN	EBP	53	62	AAVVPLGTWR				✓	✓	✓	✓	✓	✓	✓	✓	✓	✓	✓	✓
705	Q8IZT6	Y	Q8IZT6	Abnormal spindle-like microcephaly-associated protein	ASPM_HUMAN	ASPM	2022	2032	AAVVTLQSAYR				✓	✓	✓	✓	✓	✓	✓	✓	✓	✓	✓	✓
706	P35611	Y	P35611	Alpha-adducin	ADDA_HUMAN	ADD1	7	21	AAVVTSPPPTTAPHK				✓	✓	✓	✓	✓	✓	✓	✓	✓	✓	✓	✓
707	P49916	Y	P49916	DNA ligase 3	DNLI3_HUMAN	LIG3	779	791	AAVWEITGAEFSK				✓	✓	✓	✓	✓	✓	✓	✓	✓	✓	✓	✓
708	O60294	Y	O60294	tRNA wybutosine-synthesizing protein 4	TYW4_HUMAN	LCMT2	108	120	AAVWEVDFPDVAR				✓		✓	✓		✓	✓	✓		✓	✓
709	P46100	Y	P46100	Transcriptional regulator ATRX	ATRX_HUMAN	ATRX	2273	2282	AAWAEYEAEK															✓
710	P11172	Y	P11172	Uridine 5'-monophosphate synthase	UMPS_HUMAN	UMPS	469	477	AAWEAYLSR						✓	✓			✓	✓		✓	✓	✓
711	O94967	Y	O94967	WD repeat-containing protein 47	WDR47_HUMAN	WDR47	278	290	AAYADLLTPLISK								✓		✓			✓	✓	✓
712	P09884	Y	P09884	DNA polymerase alpha catalytic subunit	DPOLA_HUMAN	POLA1	837	848	AAYAGGLVLDPK				✓	✓	✓	✓	✓	✓	✓	✓	✓	✓	✓	✓
713	O75955	Y	O75955	Flotillin-1	FLOT1_HUMAN	FLOT1	221	230	AAYDIEVNTR				✓	✓	✓	✓	✓	✓	✓	✓	✓	✓	✓	✓
714	P02545	Y	P02545	Prelamin-A/C	LMNA_HUMAN	LMNA	79	89	AAYEAELGDAR				✓	✓	✓	✓	✓	✓	✓	✓	✓	✓	✓	✓
715	P05141	Y	P05141	ADP/ATP translocase 2	ADT2_HUMAN	SLC25A5	189	199	AAYFGIYDTAK				✓	✓	✓	✓	✓	✓	✓	✓	✓	✓	✓	✓
716	P12235	Y	P12235	ADP/ATP translocase 1	ADT1_HUMAN	SLC25A4	189	199	AAYFGVYDTAK				✓	✓	✓	✓	✓	✓	✓	✓	✓	✓	✓	✓
717	Q12873	Y	Q12873	Chromodomain-helicase-DNA-binding protein 3	CHD3_HUMAN	CHD3	1813	1832	AAYLNLSQEPAHPAMALHAR				✓
718	Q12873	Y	Q12873	Chromodomain-helicase-DNA-binding protein 3	CHD3_HUMAN	CHD3	1813	1832	AAYLNLSQEPAHPAMALHAR				✓
719	Q14839	Y	Q14839	Chromodomain-helicase-DNA-binding protein 4	CHD4_HUMAN	CHD4	1802	1821	AAYLNMSEDPSHPSMALNTR				✓	✓	✓	✓	✓	✓	✓	✓	✓	✓	✓	✓
720	Q14839	Y	Q14839	Chromodomain-helicase-DNA-binding protein 4	CHD4_HUMAN	CHD4	1802	1821	AAYLNMSEDPSHPSMALNTR				✓					✓
721	P04083	Y	P04083	Annexin A1	ANXA1_HUMAN	ANXA1	82	97	AAYLQETGKPLDETLK				✓	✓	✓	✓	✓	✓	✓	✓	✓	✓	✓	✓
722	P04083	Y	P04083	Annexin A1	ANXA1_HUMAN	ANXA1	82	97	AAYLQETGKPLDETLK				✓	✓	✓	✓	✓	✓	✓	✓	✓	✓	✓	✓
723	P04083	Y	P04083	Annexin A1	ANXA1_HUMAN	ANXA1	82	98	AAYLQETGKPLDETLKK				✓	✓	✓	✓	✓	✓	✓	✓	✓	✓	✓	✓
724	Q8N163	Y	Q8N163	Cell cycle and apoptosis regulator protein 2	CCAR2_HUMAN	CCAR2	98	112	AAYNPGQAVPWNAVK				✓	✓	✓	✓	✓	✓	✓	✓	✓	✓	✓	✓
725	Q8N163	Y	Q8N163	Cell cycle and apoptosis regulator protein 2	CCAR2_HUMAN	CCAR2	98	112	AAYNPGQAVPWNAVK				✓	✓	✓	✓	✓			✓		✓	✓	✓
726	Q9C0B1	Y	Q9C0B1	Alpha-ketoglutarate-dependent dioxygenase FTO	FTO_HUMAN	FTO	197	211	AAYNVTLLNFMDPQK				✓	✓	✓	✓	✓	✓	✓	✓	✓	✓	✓	✓
727	Q9C0B1	Y	Q9C0B1	Alpha-ketoglutarate-dependent dioxygenase FTO	FTO_HUMAN	FTO	197	211	AAYNVTLLNFMDPQK				✓	✓						✓		✓
728	P54136	Y	P54136	Arginine--tRNA ligase, cytoplasmic	SYRC_HUMAN	RARS1	90	109	AAYPDLENPPLLVTPSQQAK				✓	✓	✓	✓	✓	✓	✓	✓	✓	✓	✓	✓
729	P54136	Y	P54136	Arginine--tRNA ligase, cytoplasmic	SYRC_HUMAN	RARS1	90	109	AAYPDLENPPLLVTPSQQAK				✓	✓	✓			✓	✓	✓	✓	✓	✓
730	P52758	Y	P52758	2-iminobutanoate/2-iminopropanoate deaminase	RIDA_HUMAN	RIDA	108	117	AAYQVAALPK				✓	✓	✓	✓	✓	✓	✓	✓	✓	✓	✓	✓
731	O15318	Y	O15318	DNA-directed RNA polymerase III subunit RPC7	RPC7_HUMAN	POLR3G	10	23	AAYTFNIEAVGFSK				✓	✓	✓	✓	✓	✓	✓	✓	✓	✓	✓	✓
732	Q9Y4E8	Y	Q9Y4E8	Ubiquitin carboxyl-terminal hydrolase 15	UBP15_HUMAN	USP15	924	932	AAYVLFYQR				✓	✓	✓	✓	✓	✓	✓	✓	✓	✓	✓	✓
733	Q9Y6Y8	Y	Q9Y6Y8	SEC23-interacting protein	S23IP_HUMAN	SEC23IP	330	341	AAYWEEEPAEVR				✓	✓	✓	✓	✓	✓	✓	✓	✓	✓	✓	✓
734	P11940	Y	P11940	Polyadenylate-binding protein 1	PABP1_HUMAN	PABPC1	420	436	AAYYPPSQIAQLRPSPR				✓	✓	✓	✓	✓	✓	✓	✓	✓	✓	✓	✓
735	P51610	Y	P51610	Host cell factor 1	HCFC1_HUMAN	HCFC1	1138	1148	ACAAGTPAVIR	2 Carbamidomethylation	1139	1139 Carbamidomethylation on C	✓	✓	✓	✓	✓	✓	✓	✓	✓	✓	✓	✓
736	O95155	Y	O95155	Ubiquitin conjugation factor E4 B	UBE4B_HUMAN	UBE4B	828	841	ACADAGLLDESFLR	2 Carbamidomethylation	829	829 Carbamidomethylation on C	✓	✓	✓	✓	✓	✓	✓	✓	✓	✓	✓	✓
737	O95155	Y	O95155	Ubiquitin conjugation factor E4 B	UBE4B_HUMAN	UBE4B	828	841	ACADAGLLDESFLR	2 Carbamidomethylation	829	829 Carbamidomethylation on C			✓	✓						✓	✓	✓
738	P62873	Y	P62873	Guanine nucleotide-binding protein G(I)/G(S)/G(T) subunit beta-1	GBB1_HUMAN	GNB1	24	42	ACADATLSQITNNIDPVGR	2 Carbamidomethylation	25	25 Carbamidomethylation on C	✓	✓	✓	✓	✓	✓	✓	✓	✓			✓
739	P62873	Y	P62873	Guanine nucleotide-binding protein G(I)/G(S)/G(T) subunit beta-1	GBB1_HUMAN	GNB1	24	42	ACADATLSQITNNIDPVGR	2 Carbamidomethylation	25	25 Carbamidomethylation on C	✓	✓		✓	✓	✓	✓	✓	✓			✓
740	Q96QK1	Y	Q96QK1	Vacuolar protein sorting-associated protein 35	VPS35_HUMAN	VPS35	285	296	ACAELHQNVNVK	2 Carbamidomethylation	286	286 Carbamidomethylation on C	✓	✓	✓	✓	✓	✓	✓	✓	✓	✓	✓	✓
741	P31040	Y	P31040	Succinate dehydrogenase [ubiquinone] flavoprotein subunit, mitochondrial	SDHA_HUMAN	SDHA	466	480	ACALSIEESCRPGDK	2 Carbamidomethylation, 10 Carbamidomethylation	467, 475	467 Carbamidomethylation on C, 475 Carbamidomethylation on C		✓	✓	✓	✓	✓		✓	✓	✓	✓	✓
742	O95825	Y	O95825	Quinone oxidoreductase-like protein 1	QORL1_HUMAN	CRYZL1	39	48	ACALSQINTK	2 Carbamidomethylation	40	40 Carbamidomethylation on C	✓	✓	✓	✓	✓	✓	✓	✓	✓	✓	✓	✓
743	P00558	Y	P00558	Phosphoglycerate kinase 1	PGK1_HUMAN	PGK1	107	123	ACANPAAGSVILLENLR	2 Carbamidomethylation	108	108 Carbamidomethylation on C	✓	✓	✓	✓	✓	✓	✓	✓	✓	✓	✓	✓
744	P00558	Y	P00558	Phosphoglycerate kinase 1	PGK1_HUMAN	PGK1	107	123	ACANPAAGSVILLENLR	2 Carbamidomethylation	108	108 Carbamidomethylation on C	✓	✓	✓	✓	✓	✓	✓	✓	✓	✓	✓	✓
745	Q9H6S1	Y	Q9H6S1	5-azacytidine-induced protein 2	AZI2_HUMAN	AZI2	256	268	ACAPVGCSEDLGR	2 Carbamidomethylation, 7 Carbamidomethylation	257, 262	257 Carbamidomethylation on C, 262 Carbamidomethylation on C	✓	✓	✓	✓	✓	✓	✓	✓	✓	✓	✓	✓
746	Q8N653	Y	Q8N653	Leucine-zipper-like transcriptional regulator 1	LZTR1_HUMAN	LZTR1	341	355	ACASEEVPTLTYEER	2 Carbamidomethylation	342	342 Carbamidomethylation on C		✓	✓				✓	✓
747	Q69YH5	Y	Q69YH5	Cell division cycle-associated protein 2	CDCA2_HUMAN	CDCA2	234	249	ACAVETSVDLSEISSK	2 Carbamidomethylation	235	235 Carbamidomethylation on C	✓	✓	✓	✓	✓	✓	✓	✓	✓	✓	✓	✓
748	Q8IZ69	Y	Q8IZ69	tRNA (uracil-5-)-methyltransferase homolog A	TRM2A_HUMAN	TRMT2A	223	240	ACCPLEGVRPSPQQTEYR	2 Carbamidomethylation, 3 Carbamidomethylation	224, 225	224 Carbamidomethylation on C, 225 Carbamidomethylation on C	✓	✓	✓	✓	✓	✓	✓	✓	✓	✓	✓	✓
749	Q8IZ69	Y	Q8IZ69	tRNA (uracil-5-)-methyltransferase homolog A	TRM2A_HUMAN	TRMT2A	223	240	ACCPLEGVRPSPQQTEYR	2 Carbamidomethylation, 3 Carbamidomethylation	224, 225	224 Carbamidomethylation on C, 225 Carbamidomethylation on C		✓					✓		✓	✓		✓
750	Q6Y7W6	Y	Q6Y7W6	GRB10-interacting GYF protein 2	GGYF2_HUMAN	GIGYF2	572	585	ACDESFQPLGDIMK	2 Carbamidomethylation	573	573 Carbamidomethylation on C	✓	✓	✓	✓	✓	✓	✓	✓	✓	✓	✓	✓
751	Q9UJV9	Y	Q9UJV9	Probable ATP-dependent RNA helicase DDX41	DDX41_HUMAN	DDX41	539	549	ACDESVLMDLK	2 Carbamidomethylation	540	540 Carbamidomethylation on C	✓	✓	✓	✓	✓	✓	✓	✓	✓	✓	✓	✓
752	Q9Y5A7	Y	Q9Y5A7	NEDD8 ultimate buster 1	NUB1_HUMAN	NUB1	399	414	ACDGNVDHAATHITNR	2 Carbamidomethylation	400	400 Carbamidomethylation on C	✓	✓	✓	✓	✓	✓	✓	✓	✓	✓
753	O00273	Y	O00273	DNA fragmentation factor subunit alpha	DFFA_HUMAN	DFFA	46	54	ACDILAIDK	2 Carbamidomethylation	47	47 Carbamidomethylation on C	✓	✓	✓	✓	✓	✓	✓	✓	✓	✓	✓	✓
754	Q9BVI4	Y	Q9BVI4	Nucleolar complex protein 4 homolog	NOC4L_HUMAN	NOC4L	297	318	ACDLGGALSLLALNGLFILIHK	2 Carbamidomethylation	298	298 Carbamidomethylation on C	✓	✓	✓				✓	✓	✓
755	Q96BR5	Y	Q96BR5	Cytochrome c oxidase assembly factor 7	COA7_HUMAN	COA7	178	192	ACDLGHIWACANASR	2 Carbamidomethylation, 10 Carbamidomethylation	179, 187	179 Carbamidomethylation on C, 187 Carbamidomethylation on C	✓	✓	✓	✓	✓		✓			✓
756	Q96BR5	Y	Q96BR5	Cytochrome c oxidase assembly factor 7	COA7_HUMAN	COA7	178	192	ACDLGHIWACANASR	2 Carbamidomethylation, 10 Carbamidomethylation	179, 187	179 Carbamidomethylation on C, 187 Carbamidomethylation on C	✓	✓	✓	✓	✓		✓	✓		✓		✓
757	A0FGR8	Y	A0FGR8	Extended synaptotagmin-2	ESYT2_HUMAN	ESYT2	180	194	ACDLPAWVHFPDTER	2 Carbamidomethylation	181	181 Carbamidomethylation on C	✓	✓	✓	✓	✓	✓	✓	✓	✓	✓	✓	✓
758	Q96T76	Y	Q96T76	MMS19 nucleotide excision repair protein homolog	MMS19_HUMAN	MMS19	385	403	ACDSVTSNVLPLLLEQFHK	2 Carbamidomethylation	386	386 Carbamidomethylation on C	✓	✓	✓	✓	✓	✓	✓	✓	✓	✓	✓	✓
759	P22415	Y	P22415	Upstream stimulatory factor 1	USF1_HUMAN	USF1	247	255	ACDYIQELR	2 Carbamidomethylation	248	248 Carbamidomethylation on C	✓	✓	✓	✓	✓	✓	✓	✓	✓	✓	✓	✓
760	Q9H939	Y	Q9H939	Proline-serine-threonine phosphatase-interacting protein 2	PPIP2_HUMAN	PSTPIP2	212	223	ACEAFEAQECER	2 Carbamidomethylation, 10 Carbamidomethylation	213, 221	213 Carbamidomethylation on C, 221 Carbamidomethylation on C	✓	✓	✓	✓	✓	✓	✓	✓	✓	✓	✓	✓
761	Q6IPU0	Y	Q6IPU0	Centromere protein P	CENPP_HUMAN	CENPP	21	32	ACEDPPAPWEEK	2 Carbamidomethylation	22	22 Carbamidomethylation on C	✓	✓	✓	✓	✓	✓	✓	✓	✓	✓		✓
762	Q9Y490	Y	Q9Y490	Talin-1	TLN1_HUMAN	TLN1	235	254	ACEFAGFQCQIQFGPHNEQK	2 Carbamidomethylation, 9 Carbamidomethylation	236, 243	236 Carbamidomethylation on C, 243 Carbamidomethylation on C	✓	✓	✓	✓	✓	✓	✓	✓	✓	✓	✓	✓
763	Q9Y490	Y	Q9Y490	Talin-1	TLN1_HUMAN	TLN1	235	254	ACEFAGFQCQIQFGPHNEQK	2 Carbamidomethylation, 9 Carbamidomethylation	236, 243	236 Carbamidomethylation on C, 243 Carbamidomethylation on C					✓						✓
764	Q9Y2K7	Y	Q9Y2K7	Lysine-specific demethylase 2A	KDM2A_HUMAN	KDM2A	1136	1156	ACEHFISDLSINSLYCLSDEK	2 Carbamidomethylation, 16 Carbamidomethylation	1137, 1151	1137 Carbamidomethylation on C, 1151 Carbamidomethylation on C	✓	✓	✓	✓	✓	✓	✓	✓	✓	✓
765	Q8IWY9	Y	Q8IWY9	Codanin-1	CDAN1_HUMAN	CDAN1	1212	1220	ACELVQPNR	2 Carbamidomethylation	1213	1213 Carbamidomethylation on C	✓	✓	✓	✓	✓	✓	✓	✓	✓	✓	✓	✓
766	Q5R3I4	Y	Q5R3I4	Tetratricopeptide repeat protein 38	TTC38_HUMAN	TTC38	127	146	ACELWEQILQDHPTDMLALK	2 Carbamidomethylation	128	128 Carbamidomethylation on C	✓	✓	✓	✓	✓	✓	✓	✓	✓	✓	✓	✓
767	Q13422	Y	Q13422	DNA-binding protein Ikaros	IKZF1_HUMAN	IKZF1	70	83	ACEMNGEECAEDLR	2 Carbamidomethylation, 9 Carbamidomethylation	71, 78	71 Carbamidomethylation on C, 78 Carbamidomethylation on C	✓	✓	✓	✓	✓	✓	✓	✓	✓	✓	✓	✓
768	Q13422	Y	Q13422	DNA-binding protein Ikaros	IKZF1_HUMAN	IKZF1	70	83	ACEMNGEECAEDLR	2 Carbamidomethylation, 9 Carbamidomethylation	71, 78	71 Carbamidomethylation on C, 78 Carbamidomethylation on C				✓
769	P01024	Y	P01024	Complement C3	CO3_HUMAN	C3	1536	1546	ACEPGVDYVYK	2 Carbamidomethylation	1537	1537 Carbamidomethylation on C	✓	✓	✓	✓	✓	✓	✓	✓	✓	✓	✓	✓
770	Q9Y6D6	Y	Q9Y6D6	Brefeldin A-inhibited guanine nucleotide-exchange protein 1	BIG1_HUMAN	ARFGEF1	36	45	ACEVALEEIK	2 Carbamidomethylation	37	37 Carbamidomethylation on C	✓	✓	✓	✓	✓	✓	✓	✓	✓	✓	✓	✓
771	Q9Y467	Y	Q9Y467	Sal-like protein 2	SALL2_HUMAN	SALL2	912	931	ACEVCGQAFPSQAALEEHQK	2 Carbamidomethylation, 5 Carbamidomethylation	913, 916	913 Carbamidomethylation on C, 916 Carbamidomethylation on C	✓					✓					✓	✓
772	Q9Y3S2	Y	Q9Y3S2	Zinc finger protein 330	ZN330_HUMAN	ZNF330	191	199	ACFCDDHTR	2 Carbamidomethylation, 4 Carbamidomethylation	192, 194	192 Carbamidomethylation on C, 194 Carbamidomethylation on C							✓	✓
773	Q6PD62	Y	Q6PD62	RNA polymerase-associated protein CTR9 homolog	CTR9_HUMAN	CTR9	135	144	ACFCLLEGDK	2 Carbamidomethylation, 4 Carbamidomethylation	136, 138	136 Carbamidomethylation on C, 138 Carbamidomethylation on C	✓	✓	✓	✓	✓	✓	✓	✓	✓	✓	✓	✓
774	Q9NVN8	Y	Q9NVN8	Guanine nucleotide-binding protein-like 3-like protein	GNL3L_HUMAN	GNL3L	229	238	ACFGAENLMR	2 Carbamidomethylation	230	230 Carbamidomethylation on C	✓	✓	✓		✓				✓	✓	✓
775	Q9NRP4	Y	Q9NRP4	Succinate dehydrogenase assembly factor 3, mitochondrial	SDHF3_HUMAN	SDHAF3	79	89	ACFGTFLPEEK	2 Carbamidomethylation	80	80 Carbamidomethylation on C	✓	✓	✓	✓	✓	✓	✓	✓	✓	✓	✓	✓
776	Q14847	Y	Q14847	LIM and SH3 domain protein 1	LASP1_HUMAN	LASP1	28	36	ACFHCETCK	2 Carbamidomethylation, 5 Carbamidomethylation, 8 Carbamidomethylation	29, 32, 35	29 Carbamidomethylation on C, 32 Carbamidomethylation on C, 35 Carbamidomethylation on C	✓		✓	✓	✓	✓	✓	✓	✓		✓
777	P35658	Y	P35658	Nuclear pore complex protein Nup214	NU214_HUMAN	NUP214	727	738	ACFQVGTSEEMK	2 Carbamidomethylation	728	728 Carbamidomethylation on C	✓	✓	✓	✓	✓	✓	✓	✓	✓	✓	✓	✓
778	Q9Y5J1	Y	Q9Y5J1	U3 small nucleolar RNA-associated protein 18 homolog	UTP18_HUMAN	UTP18	301	318	ACFSANGEEVLATSTHSK	2 Carbamidomethylation	302	302 Carbamidomethylation on C	✓	✓	✓	✓	✓	✓	✓	✓	✓	✓	✓	✓
779	Q96I25	Y	Q96I25	Splicing factor 45	SPF45_HUMAN	RBM17	384	391	ACFYNLDK	2 Carbamidomethylation	385	385 Carbamidomethylation on C	✓	✓	✓				✓					✓
780	P62879	Y	P62879	Guanine nucleotide-binding protein G(I)/G(S)/G(T) subunit beta-2	GBB2_HUMAN	GNB2	24	42	ACGDSTLTQITAGLDPVGR	2 Carbamidomethylation	25	25 Carbamidomethylation on C	✓	✓	✓	✓	✓	✓	✓	✓	✓	✓	✓	✓
781	Q96N21	Y	Q96N21	AP-4 complex accessory subunit Tepsin	AP4AT_HUMAN	TEPSIN	272	290	ACGLLNCEAVLQLLTCHLR	2 Carbamidomethylation, 7 Carbamidomethylation, 16 Carbamidomethylation	273, 278, 287	273 Carbamidomethylation on C, 278 Carbamidomethylation on C, 287 Carbamidomethylation on C		✓					✓	✓
782	Q99536	Y	Q99536	Synaptic vesicle membrane protein VAT-1 homolog	VAT1_HUMAN	VAT1	85	96	ACGLNFADLMAR	2 Carbamidomethylation	86	86 Carbamidomethylation on C	✓	✓	✓	✓	✓	✓	✓	✓	✓	✓	✓	✓
783	Q8IW92	Y	Q8IW92	Beta-galactosidase-1-like protein 2	GLBL2_HUMAN	GLB1L2	87	106	ACGLNTLTTYVPWNLHEPER	2 Carbamidomethylation	88	88 Carbamidomethylation on C									✓
784	P22234	Y	P22234	Bifunctional phosphoribosylaminoimidazole carboxylase/phosphoribosylaminoimidazole succinocarboxamide synthetase	PUR6_HUMAN	PAICS	287	298	ACGNFGIPCELR	2 Carbamidomethylation, 9 Carbamidomethylation	288, 295	288 Carbamidomethylation on C, 295 Carbamidomethylation on C	✓	✓	✓	✓	✓	✓	✓	✓	✓	✓	✓	✓
785	O14964	Y	O14964	Hepatocyte growth factor-regulated tyrosine kinase substrate	HGS_HUMAN	HGS	184	192	ACGQIFCGK	2 Carbamidomethylation, 7 Carbamidomethylation	185, 190	185 Carbamidomethylation on C, 190 Carbamidomethylation on C	✓	✓	✓	✓	✓	✓	✓	✓	✓	✓	✓	✓
786	P49407	Y	P49407	Beta-arrestin-1	ARRB1_HUMAN	ARRB1	139	147	ACGVDYEVK	2 Carbamidomethylation	140	140 Carbamidomethylation on C	✓	✓	✓	✓	✓	✓	✓	✓	✓	✓	✓	✓
787	P55769	Y	P55769	NHP2-like protein 1	NH2L1_HUMAN	SNU13	92	107	ACGVSRPVIACSVTIK	2 Carbamidomethylation, 11 Carbamidomethylation	93, 102	93 Carbamidomethylation on C, 102 Carbamidomethylation on C							✓				✓
788	P55769	Y	P55769	NHP2-like protein 1	NH2L1_HUMAN	SNU13	92	107	ACGVSRPVIACSVTIK	2 Carbamidomethylation, 11 Carbamidomethylation	93, 102	93 Carbamidomethylation on C, 102 Carbamidomethylation on C	✓	✓	✓	✓	✓	✓	✓	✓	✓	✓	✓	✓
789	Q6R327	Y	Q6R327	Rapamycin-insensitive companion of mTOR	RICTR_HUMAN	RICTOR	186	205	ACIAIICELALQNPEVVALR	2 Carbamidomethylation, 7 Carbamidomethylation	187, 192	187 Carbamidomethylation on C, 192 Carbamidomethylation on C	✓	✓					✓	✓
790	P29144	Y	P29144	Tripeptidyl-peptidase 2	TPP2_HUMAN	TPP2	208	220	ACIDSNEDGDLSK	2 Carbamidomethylation	209	209 Carbamidomethylation on C	✓	✓	✓	✓	✓	✓	✓	✓	✓	✓	✓	✓
791	A0AVT1	Y	A0AVT1	Ubiquitin-like modifier-activating enzyme 6	UBA6_HUMAN	UBA6	448	457	ACIGDTLCQK	2 Carbamidomethylation, 8 Carbamidomethylation	449, 455	449 Carbamidomethylation on C, 455 Carbamidomethylation on C	✓	✓	✓	✓	✓	✓	✓	✓	✓	✓	✓	✓
792	Q8WVB6	Y	Q8WVB6	Chromosome transmission fidelity protein 18 homolog	CTF18_HUMAN	CHTF18	551	562	ACINTLQFLYSR	2 Carbamidomethylation	552	552 Carbamidomethylation on C				✓			✓
793	Q86TJ2	Y	Q86TJ2	Transcriptional adapter 2-beta	TAD2B_HUMAN	TADA2B	122	131	ACIPDTIPNR	2 Carbamidomethylation	123	123 Carbamidomethylation on C					✓				✓
794	Q96GQ7	Y	Q96GQ7	Probable ATP-dependent RNA helicase DDX27	DDX27_HUMAN	DDX27	247	256	ACIPVGLLGK	2 Carbamidomethylation	248	248 Carbamidomethylation on C	✓	✓	✓	✓	✓	✓	✓	✓	✓	✓	✓	✓
795	Q6DN90	Y	Q6DN90	IQ motif and SEC7 domain-containing protein 1	IQEC1_HUMAN	IQSEC1	905	918	ACLDDSYASGEGLK	2 Carbamidomethylation	906	906 Carbamidomethylation on C	✓	✓	✓	✓	✓	✓	✓	✓	✓	✓	✓	✓
796	P49327	Y	P49327	Fatty acid synthase	FAS_HUMAN	FASN	1226	1239	ACLDTAVENMPSLK	2 Carbamidomethylation	1227	1227 Carbamidomethylation on C	✓	✓	✓	✓	✓	✓	✓	✓	✓	✓	✓	✓
797	P49327	Y	P49327	Fatty acid synthase	FAS_HUMAN	FASN	1226	1239	ACLDTAVENMPSLK	2 Carbamidomethylation	1227	1227 Carbamidomethylation on C	✓	✓	✓	✓		✓	✓	✓	✓	✓	✓	✓
798	P35998	Y	P35998	26S proteasome regulatory subunit 7	PRS7_HUMAN	PSMC2	269	284	ACLIFFDEIDAIGGAR	2 Carbamidomethylation	270	270 Carbamidomethylation on C	✓	✓	✓	✓	✓	✓	✓	✓	✓	✓	✓	✓
799	P35998	Y	P35998	26S proteasome regulatory subunit 7	PRS7_HUMAN	PSMC2	269	284	ACLIFFDEIDAIGGAR	2 Carbamidomethylation	270	270 Carbamidomethylation on C	✓	✓	✓	✓	✓	✓	✓	✓	✓	✓	✓	✓
800	P42345	Y	P42345	Serine/threonine-protein kinase mTOR	MTOR_HUMAN	MTOR	215	223	ACLILTTQR	2 Carbamidomethylation	216	216 Carbamidomethylation on C		✓							✓
801	P12814	Y	P12814	Alpha-actinin-1	ACTN1_HUMAN	ACTN1	773	794	ACLISLGYDIGNDPQGEAEFAR	2 Carbamidomethylation	774	774 Carbamidomethylation on C	✓	✓	✓	✓	✓	✓	✓	✓	✓	✓	✓	✓
802	P12814	Y	P12814	Alpha-actinin-1	ACTN1_HUMAN	ACTN1	773	794	ACLISLGYDIGNDPQGEAEFAR	2 Carbamidomethylation	774	774 Carbamidomethylation on C	✓	✓		✓			✓			✓
803	O43707	Y	O43707	Alpha-actinin-4	ACTN4_HUMAN	ACTN4	792	805	ACLISLGYDVENDR	2 Carbamidomethylation	793	793 Carbamidomethylation on C	✓	✓	✓	✓	✓	✓	✓	✓	✓	✓	✓	✓
804	O43707	Y	O43707	Alpha-actinin-4	ACTN4_HUMAN	ACTN4	792	805	ACLISLGYDVENDR	2 Carbamidomethylation	793	793 Carbamidomethylation on C	✓	✓	✓	✓	✓	✓	✓	✓	✓	✓	✓	✓
805	O43707	Y	O43707	Alpha-actinin-4	ACTN4_HUMAN	ACTN4	792	813	ACLISLGYDVENDRQGEAEFNR	2 Carbamidomethylation	793	793 Carbamidomethylation on C	✓		✓	✓	✓	✓	✓	✓	✓		✓
806	O43707	Y	O43707	Alpha-actinin-4	ACTN4_HUMAN	ACTN4	792	813	ACLISLGYDVENDRQGEAEFNR	2 Carbamidomethylation	793	793 Carbamidomethylation on C	✓		✓	✓		✓			✓
807	P63272	Y	P63272	Transcription elongation factor SPT4	SPT4H_HUMAN	SUPT4H1	15	23	ACLLCSLVK	2 Carbamidomethylation, 5 Carbamidomethylation	16, 19	16 Carbamidomethylation on C, 19 Carbamidomethylation on C	✓	✓	✓	✓	✓	✓	✓	✓	✓	✓	✓	✓
808	Q86Y56	Y	Q86Y56	Dynein axonemal assembly factor 5	DAAF5_HUMAN	DNAAF5	611	622	ACLQPSQDPQMR	2 Carbamidomethylation	612	612 Carbamidomethylation on C	✓	✓	✓	✓	✓	✓	✓	✓	✓	✓	✓	✓
809	Q9BW27	Y	Q9BW27	Nuclear pore complex protein Nup85	NUP85_HUMAN	NUP85	111	124	ACMEEMHQVAIAAK	2 Carbamidomethylation	112	112 Carbamidomethylation on C	✓		✓	✓	✓	✓	✓	✓	✓	✓	✓	✓
810	Q9BW27	Y	Q9BW27	Nuclear pore complex protein Nup85	NUP85_HUMAN	NUP85	111	124	ACMEEMHQVAIAAK	2 Carbamidomethylation	112	112 Carbamidomethylation on C	✓	✓	✓	✓	✓	✓	✓	✓	✓	✓	✓	✓
811	Q9BQ67	Y	Q9BQ67	Glutamate-rich WD repeat-containing protein 1	GRWD1_HUMAN	GRWD1	298	318	ACMLTTATAHDGDVNVISWSR	2 Carbamidomethylation	299	299 Carbamidomethylation on C	✓	✓	✓	✓	✓	✓	✓	✓	✓	✓	✓	✓
812	Q9BQ67	Y	Q9BQ67	Glutamate-rich WD repeat-containing protein 1	GRWD1_HUMAN	GRWD1	298	318	ACMLTTATAHDGDVNVISWSR	2 Carbamidomethylation	299	299 Carbamidomethylation on C	✓	✓			✓					✓	✓
813	Q8IZL8	Y	Q8IZL8	Proline-, glutamic acid- and leucine-rich protein 1	PELP1_HUMAN	PELP1	201	208	ACMTYFPR	2 Carbamidomethylation	202	202 Carbamidomethylation on C			✓	✓	✓	✓				✓	✓	✓
814	Q709C8	Y	Q709C8	Intermembrane lipid transfer protein VPS13C	VP13C_HUMAN	VPS13C	3722	3733	ACNAIEDAQSTR	2 Carbamidomethylation	3723	3723 Carbamidomethylation on C			✓		✓	✓		✓	✓	✓	✓	✓
815	P13929	Y	P13929	Beta-enolase	ENOB_HUMAN	ENO3	336	358	ACNCLLLKVNQIGSVTESIQACK	2 Carbamidomethylation, 4 Carbamidomethylation, 22 Carbamidomethylation	337, 339, 357	337 Carbamidomethylation on C, 339 Carbamidomethylation on C, 357 Carbamidomethylation on C		✓					✓					✓
816	Q7LBC6	Y	Q7LBC6	Lysine-specific demethylase 3B	KDM3B_HUMAN	KDM3B	1356	1364	ACNLTDTQK	2 Carbamidomethylation	1357	1357 Carbamidomethylation on C	✓		✓	✓	✓	✓	✓	✓	✓		✓	✓
817	Q8NHP8	Y	Q8NHP8	Putative phospholipase B-like 2	PLBL2_HUMAN	PLBD2	494	508	ACNPQPNGENAISAR	2 Carbamidomethylation	495	495 Carbamidomethylation on C	✓	✓	✓	✓	✓	✓	✓	✓	✓	✓	✓	✓
818	Q8NHP8	Y	Q8NHP8	Putative phospholipase B-like 2	PLBL2_HUMAN	PLBD2	494	508	ACNPQPNGENAISAR	2 Carbamidomethylation	495	495 Carbamidomethylation on C						✓
819	O95782	Y	O95782	AP-2 complex subunit alpha-1	AP2A1_HUMAN	AP2A1	330	341	ACNQLGQFLQHR	2 Carbamidomethylation	331	331 Carbamidomethylation on C	✓	✓		✓	✓	✓	✓	✓		✓		✓
820	Q15004	Y	Q15004	PCNA-associated factor	PAF15_HUMAN	PCLAF	98	111	ACPLQPDHTNDEKE	2 Carbamidomethylation	99	99 Carbamidomethylation on C	✓	✓	✓	✓	✓	✓	✓	✓	✓	✓	✓	✓
821	Q15004	Y	Q15004	PCNA-associated factor	PAF15_HUMAN	PCLAF	98	111	ACPLQPDHTNDEKE	2 Carbamidomethylation	99	99 Carbamidomethylation on C	✓	✓	✓	✓	✓	✓	✓	✓	✓	✓	✓	✓
822	P11717	Y	P11717	Cation-independent mannose-6-phosphate receptor	MPRI_HUMAN	IGF2R	227	238	ACPPGTAACLVR	2 Carbamidomethylation, 9 Carbamidomethylation	228, 235	228 Carbamidomethylation on C, 235 Carbamidomethylation on C	✓			✓		✓	✓			✓	✓
823	Q14146	Y	Q14146	Unhealthy ribosome biogenesis protein 2 homolog	URB2_HUMAN	URB2	1293	1306	ACPQIVTALTLLNR	2 Carbamidomethylation	1294	1294 Carbamidomethylation on C	✓	✓	✓	✓	✓	✓	✓	✓	✓	✓	✓	✓
824	Q14146	Y	Q14146	Unhealthy ribosome biogenesis protein 2 homolog	URB2_HUMAN	URB2	1293	1306	ACPQIVTALTLLNR	2 Carbamidomethylation	1294	1294 Carbamidomethylation on C	✓	✓	✓	✓	✓	✓	✓	✓	✓	✓	✓	✓
825	P15927	Y	P15927	Replication protein A 32 kDa subunit	RFA2_HUMAN	RPA2	218	231	ACPRPEGLNFQDLK	2 Carbamidomethylation	219	219 Carbamidomethylation on C	✓	✓	✓	✓	✓	✓	✓	✓	✓	✓	✓	✓
826	P15927	Y	P15927	Replication protein A 32 kDa subunit	RFA2_HUMAN	RPA2	218	231	ACPRPEGLNFQDLK	2 Carbamidomethylation	219	219 Carbamidomethylation on C	✓	✓	✓	✓	✓	✓	✓	✓	✓	✓	✓	✓
827	Q8IXH7	Y	Q8IXH7	Negative elongation factor C/D	NELFD_HUMAN	NELFCD	292	302	ACQALGAMLSK	2 Carbamidomethylation	293	293 Carbamidomethylation on C	✓	✓	✓	✓	✓	✓	✓	✓	✓	✓	✓	✓
828	Q9BXI6	Y	Q9BXI6	TBC1 domain family member 10A	TB10A_HUMAN	TBC1D10A	323	333	ACQGQYETIER	2 Carbamidomethylation	324	324 Carbamidomethylation on C		✓						✓	✓
829	O14802	Y	O14802	DNA-directed RNA polymerase III subunit RPC1	RPC1_HUMAN	POLR3A	564	575	ACQIIASILVGK	2 Carbamidomethylation	565	565 Carbamidomethylation on C		✓		✓	✓		✓			✓	✓
830	Q9Y4A5	Y	Q9Y4A5	Transformation/transcription domain-associated protein	TRRAP_HUMAN	TRRAP	1132	1144	ACQLPLFSYIVER	2 Carbamidomethylation	1133	1133 Carbamidomethylation on C		✓	✓	✓	✓	✓			✓	✓	✓	✓
831	P26358	Y	P26358	DNA (cytosine-5)-methyltransferase 1	DNMT1_HUMAN	DNMT1	1338	1348	ACQLSVVVDDK	2 Carbamidomethylation	1339	1339 Carbamidomethylation on C	✓		✓	✓		✓	✓	✓	✓	✓	✓
832	Q6ZRI6	Y	Q6ZRI6	Uncharacterized protein C15orf39	CO039_HUMAN	C15orf39	416	439	ACQPLPASQPCSEPVRPAQEAEEK	2 Carbamidomethylation, 11 Carbamidomethylation	417, 426	417 Carbamidomethylation on C, 426 Carbamidomethylation on C	✓	✓	✓	✓	✓	✓	✓	✓	✓	✓	✓	✓
833	Q6ZRI6	Y	Q6ZRI6	Uncharacterized protein C15orf39	CO039_HUMAN	C15orf39	416	439	ACQPLPASQPCSEPVRPAQEAEEK	2 Carbamidomethylation, 11 Carbamidomethylation	417, 426	417 Carbamidomethylation on C, 426 Carbamidomethylation on C		✓						✓				✓
834	Q8N954	Y	Q8N954	G patch domain-containing protein 11	GPT11_HUMAN	GPATCH11	194	202	ACQQLDVQK	2 Carbamidomethylation	195	195 Carbamidomethylation on C	✓	✓	✓	✓	✓	✓	✓	✓	✓	✓	✓	✓
835	Q8TEX9	Y	Q8TEX9	Importin-4	IPO4_HUMAN	IPO4	731	750	ACQSCPSEPNTAALQAALAR	2 Carbamidomethylation, 5 Carbamidomethylation	732, 735	732 Carbamidomethylation on C, 735 Carbamidomethylation on C	✓				✓			✓	✓		✓
836	P61247	Y	P61247	40S ribosomal protein S3a	RS3A_HUMAN	RPS3A	200	213	ACQSIYPLHDVFVR	2 Carbamidomethylation	201	201 Carbamidomethylation on C	✓	✓	✓	✓	✓	✓	✓	✓	✓	✓	✓	✓
837	P61247	Y	P61247	40S ribosomal protein S3a	RS3A_HUMAN	RPS3A	200	213	ACQSIYPLHDVFVR	2 Carbamidomethylation	201	201 Carbamidomethylation on C	✓	✓	✓	✓	✓	✓	✓	✓	✓	✓	✓	✓
838	Q9Y6D5	Y	Q9Y6D5	Brefeldin A-inhibited guanine nucleotide-exchange protein 2	BIG2_HUMAN	ARFGEF2	35	44	ACQVALDEIK	2 Carbamidomethylation	36	36 Carbamidomethylation on C				✓
839	Q86VI3	Y	Q86VI3	Ras GTPase-activating-like protein IQGAP3	IQGA3_HUMAN	IQGAP3	1253	1262	ACQVPEPEER	2 Carbamidomethylation	1254	1254 Carbamidomethylation on C	✓	✓	✓		✓	✓		✓	✓	✓	✓	✓
840	Q99797	Y	Q99797	Mitochondrial intermediate peptidase	MIPEP_HUMAN	MIPEP	95	117	ACSTPPGPQTVLIFDELSDSLCR	2 Carbamidomethylation, 22 Carbamidomethylation	96, 116	96 Carbamidomethylation on C, 116 Carbamidomethylation on C	✓		✓					✓		✓
841	O60293	Y	O60293	Zinc finger C3H1 domain-containing protein	ZC3H1_HUMAN	ZFC3H1	1586	1597	ACTDESLAVEER	2 Carbamidomethylation	1587	1587 Carbamidomethylation on C	✓	✓	✓	✓	✓	✓	✓	✓	✓	✓	✓	✓
842	Q6KC79	Y	Q6KC79	Nipped-B-like protein	NIPBL_HUMAN	NIPBL	1970	1984	ACTQLVDNLVEHILK	2 Carbamidomethylation	1971	1971 Carbamidomethylation on C			✓
843	Q6KC79	Y	Q6KC79	Nipped-B-like protein	NIPBL_HUMAN	NIPBL	1970	1984	ACTQLVDNLVEHILK	2 Carbamidomethylation	1971	1971 Carbamidomethylation on C	✓	✓	✓	✓	✓	✓	✓	✓	✓	✓	✓	✓
844	A6NHR9	Y	A6NHR9	Structural maintenance of chromosomes flexible hinge domain-containing protein 1	SMHD1_HUMAN	SMCHD1	58	71	ACVCQTLGISPEEK	2 Carbamidomethylation, 4 Carbamidomethylation	59, 61	59 Carbamidomethylation on C, 61 Carbamidomethylation on C	✓	✓	✓	✓	✓	✓	✓	✓	✓	✓	✓	✓
845	A6NHR9	Y	A6NHR9	Structural maintenance of chromosomes flexible hinge domain-containing protein 1	SMHD1_HUMAN	SMCHD1	58	71	ACVCQTLGISPEEK	2 Carbamidomethylation, 4 Carbamidomethylation	59, 61	59 Carbamidomethylation on C, 61 Carbamidomethylation on C	✓	✓		✓		✓	✓	✓	✓		✓
846	Q9NPH2	Y	Q9NPH2	Inositol-3-phosphate synthase 1	INO1_HUMAN	ISYNA1	492	507	ACVGLPPQNHMLLEHK	2 Carbamidomethylation	493	493 Carbamidomethylation on C		✓	✓			✓	✓		✓	✓		✓
847	Q9BW19	Y	Q9BW19	Kinesin-like protein KIFC1	KIFC1_HUMAN	KIFC1	211	219	ACVLELEER	2 Carbamidomethylation	212	212 Carbamidomethylation on C	✓	✓	✓	✓	✓	✓	✓	✓	✓	✓	✓	✓
848	O95544	Y	O95544	NAD kinase	NADK_HUMAN	NADK	78	97	ACVLQNPQTIMHIQDPASQR	2 Carbamidomethylation	79	79 Carbamidomethylation on C	✓	✓	✓	✓	✓	✓	✓	✓			✓
849	Q9Y2K7	Y	Q9Y2K7	Lysine-specific demethylase 2A	KDM2A_HUMAN	KDM2A	576	589	ACVQGECGVCHYCR	2 Carbamidomethylation, 7 Carbamidomethylation, 10 Carbamidomethylation, 13 Carbamidomethylation	577, 582, 585, 588	577 Carbamidomethylation on C, 582 Carbamidomethylation on C, 585 Carbamidomethylation on C, 588 Carbamidomethylation on C										✓
850	Q9Y2K7	Y	Q9Y2K7	Lysine-specific demethylase 2A	KDM2A_HUMAN	KDM2A	576	589	ACVQGECGVCHYCR	2 Carbamidomethylation, 7 Carbamidomethylation, 10 Carbamidomethylation, 13 Carbamidomethylation	577, 582, 585, 588	577 Carbamidomethylation on C, 582 Carbamidomethylation on C, 585 Carbamidomethylation on C, 588 Carbamidomethylation on C	✓	✓	✓	✓	✓	✓	✓	✓	✓	✓	✓	✓
851	Q9BWS9	Y	Q9BWS9	Chitinase domain-containing protein 1	CHID1_HUMAN	CHID1	280	288	ACVQVLDPK	2 Carbamidomethylation	281	281 Carbamidomethylation on C	✓	✓	✓	✓		✓	✓	✓	✓	✓	✓	✓
852	Q7Z6Z7	Y	Q7Z6Z7	E3 ubiquitin-protein ligase HUWE1	HUWE1_HUMAN	HUWE1	1761	1780	ACVSMLGVPVDPDTLHATLR	2 Carbamidomethylation	1762	1762 Carbamidomethylation on C	✓	✓	✓	✓	✓	✓	✓	✓	✓	✓	✓	✓
853	Q7Z6Z7	Y	Q7Z6Z7	E3 ubiquitin-protein ligase HUWE1	HUWE1_HUMAN	HUWE1	1761	1780	ACVSMLGVPVDPDTLHATLR	2 Carbamidomethylation	1762	1762 Carbamidomethylation on C	✓	✓	✓	✓	✓	✓	✓	✓	✓	✓	✓	✓
854	P05023	Y	P05023	Sodium/potassium-transporting ATPase subunit alpha-1	AT1A1_HUMAN	ATP1A1	662	671	ACVVHGSDLK	2 Carbamidomethylation	663	663 Carbamidomethylation on C	✓	✓	✓	✓	✓	✓	✓	✓	✓	✓	✓	✓
855	Q6PIJ6	Y	Q6PIJ6	F-box only protein 38	FBX38_HUMAN	FBXO38	802	812	ACVVNGPDGTR	2 Carbamidomethylation	803	803 Carbamidomethylation on C		✓	✓		✓	✓		✓	✓	✓	✓
856	O95373	Y	O95373	Importin-7	IPO7_HUMAN	IPO7	476	487	ACWVLHYFCEVK	2 Carbamidomethylation, 9 Carbamidomethylation	477, 484	477 Carbamidomethylation on C, 484 Carbamidomethylation on C	✓	✓	✓	✓			✓	✓	✓	✓	✓	✓
857	O95373	Y	O95373	Importin-7	IPO7_HUMAN	IPO7	476	487	ACWVLHYFCEVK	2 Carbamidomethylation, 9 Carbamidomethylation	477, 484	477 Carbamidomethylation on C, 484 Carbamidomethylation on C	✓	✓	✓	✓	✓	✓	✓	✓	✓	✓	✓	✓
858	Q8TEX9	Y	Q8TEX9	Importin-4	IPO4_HUMAN	IPO4	458	472	ACYALENFVENLGPK	2 Carbamidomethylation	459	459 Carbamidomethylation on C	✓	✓	✓	✓	✓	✓	✓	✓	✓	✓	✓	✓
859	Q8TEX9	Y	Q8TEX9	Importin-4	IPO4_HUMAN	IPO4	458	472	ACYALENFVENLGPK	2 Carbamidomethylation	459	459 Carbamidomethylation on C	✓	✓	✓	✓	✓	✓	✓	✓	✓	✓	✓	✓
860	P61163	Y	P61163	Alpha-centractin	ACTZ_HUMAN	ACTR1A	221	230	ACYLSINPQK	2 Carbamidomethylation	222	222 Carbamidomethylation on C	✓	✓	✓	✓	✓	✓	✓	✓	✓	✓	✓	✓
861	P52824	Y	P52824	Diacylglycerol kinase theta	DGKQ_HUMAN	DGKQ	931	942	ADAAPAPESDPR					✓				✓	✓
862	Q9H8Y8	Y	Q9H8Y8	Golgi reassembly-stacking protein 2	GORS2_HUMAN	GORASP2	404	420	ADAASSLTVDVTPPTAK				✓	✓	✓	✓	✓	✓	✓	✓	✓	✓	✓	✓
863	Q9H8Y8	Y	Q9H8Y8	Golgi reassembly-stacking protein 2	GORS2_HUMAN	GORASP2	404	420	ADAASSLTVDVTPPTAK				✓	✓	✓	✓	✓	✓	✓		✓		✓	✓
864	Q9NWZ5	Y	Q9NWZ5	Uridine-cytidine kinase-like 1	UCKL1_HUMAN	UCKL1	8	21	ADADPSPTSPPTAR				✓	✓	✓	✓	✓	✓	✓	✓	✓	✓	✓	✓
865	Q96ES7	Y	Q96ES7	SAGA-associated factor 29	SGF29_HUMAN	SGF29	68	78	ADAEAECNILR	7 Carbamidomethylation	74	74 Carbamidomethylation on C	✓	✓	✓	✓	✓	✓	✓	✓	✓	✓	✓	✓
866	Q8WZA9	Y	Q8WZA9	Immunity-related GTPase family Q protein	IRGQ_HUMAN	IRGQ	610	623	ADAEAVLAPPEPAQ										✓			✓	✓
867	O94905	Y	O94905	Erlin-2	ERLN2_HUMAN	ERLIN2	258	267	ADAECYTAMK	5 Carbamidomethylation	262	262 Carbamidomethylation on C	✓	✓	✓	✓	✓	✓	✓	✓	✓	✓	✓	✓
868	Q96T76	Y	Q96T76	MMS19 nucleotide excision repair protein homolog	MMS19_HUMAN	MMS19	339	357	ADAEDLLDSFLSNILQDCR	18 Carbamidomethylation	356	356 Carbamidomethylation on C	✓	✓	✓				✓	✓	✓
869	Q96T76	Y	Q96T76	MMS19 nucleotide excision repair protein homolog	MMS19_HUMAN	MMS19	339	357	ADAEDLLDSFLSNILQDCR	18 Carbamidomethylation	356	356 Carbamidomethylation on C		✓
870	Q13409	Y	Q13409	Cytoplasmic dynein 1 intermediate chain 2	DC1I2_HUMAN	DYNC1I2	626	635	ADAEEEAATR				✓		✓	✓	✓	✓	✓	✓	✓		✓	✓
871	Q9Y490	Y	Q9Y490	Talin-1	TLN1_HUMAN	TLN1	842	854	ADAEGESDLENSR				✓	✓	✓	✓	✓	✓	✓	✓	✓	✓	✓	✓
872	Q9Y490	Y	Q9Y490	Talin-1	TLN1_HUMAN	TLN1	842	855	ADAEGESDLENSRK				✓	✓	✓	✓	✓	✓	✓	✓	✓	✓	✓	✓
873	Q9Y490	Y	Q9Y490	Talin-1	TLN1_HUMAN	TLN1	842	855	ADAEGESDLENSRK				✓	✓	✓	✓	✓	✓	✓	✓	✓	✓	✓	✓
874	O75477	Y	O75477	Erlin-1	ERLN1_HUMAN	ERLIN1	260	269	ADAEYYAAHK				✓		✓			✓				✓
875	Q13424	Y	Q13424	Alpha-1-syntrophin	SNTA1_HUMAN	SNTA1	93	103	ADAGGLGISIK				✓	✓	✓	✓	✓	✓			✓		✓	✓
876	Q5TA31	Y	Q5TA31	E3 ubiquitin-protein ligase RNF187	RN187_HUMAN	RNF187	99	109	ADAGPLCAACR	7 Carbamidomethylation, 10 Carbamidomethylation	105, 108	105 Carbamidomethylation on C, 108 Carbamidomethylation on C		✓			✓		✓		✓
877	Q7Z2K8	Y	Q7Z2K8	G protein-regulated inducer of neurite outgrowth 1	GRIN1_HUMAN	GPRIN1	559	574	ADAGPSGQGDSVSIGK				✓	✓	✓	✓	✓	✓	✓	✓	✓	✓	✓	✓
878	O60566	Y	O60566	Mitotic checkpoint serine/threonine-protein kinase BUB1 beta	BUB1B_HUMAN	BUB1B	171	182	ADAIFQEGIQQK				✓	✓	✓	✓	✓	✓	✓	✓	✓	✓	✓	✓
879	Q15836	Y	Q15836	Vesicle-associated membrane protein 3	VAMP3_HUMAN	VAMP3	50	66	ADALQAGASQFETSAAK				✓	✓	✓	✓	✓	✓	✓	✓	✓	✓	✓	✓
880	Q15836	Y	Q15836	Vesicle-associated membrane protein 3	VAMP3_HUMAN	VAMP3	50	66	ADALQAGASQFETSAAK				✓	✓	✓	✓	✓	✓	✓	✓	✓	✓	✓	✓
881	Q6NYC1	Y	Q6NYC1	Bifunctional arginine demethylase and lysyl-hydroxylase JMJD6	JMJD6_HUMAN	JMJD6	49	62	ADALQLSVEEFVER				✓	✓	✓	✓	✓	✓	✓	✓	✓	✓	✓	✓
882	Q6NYC1	Y	Q6NYC1	Bifunctional arginine demethylase and lysyl-hydroxylase JMJD6	JMJD6_HUMAN	JMJD6	49	62	ADALQLSVEEFVER				✓	✓	✓	✓	✓	✓	✓	✓	✓		✓	✓
883	O75792	Y	O75792	Ribonuclease H2 subunit A	RNH2A_HUMAN	RNASEH2A	168	183	ADALYPVVSAASICAK	14 Carbamidomethylation	181	181 Carbamidomethylation on C	✓	✓	✓	✓	✓	✓	✓	✓	✓	✓	✓	✓
884	O75792	Y	O75792	Ribonuclease H2 subunit A	RNH2A_HUMAN	RNASEH2A	168	183	ADALYPVVSAASICAK	14 Carbamidomethylation	181	181 Carbamidomethylation on C	✓	✓	✓	✓	✓	✓	✓	✓	✓	✓	✓	✓
885	Q96T58	Y	Q96T58	Msx2-interacting protein	MINT_HUMAN	SPEN	2192	2203	ADAPEGLAPEDR				✓	✓	✓	✓	✓	✓	✓	✓	✓	✓	✓	✓
886	Q9BQ52	Y	Q9BQ52	Zinc phosphodiesterase ELAC protein 2	RNZ2_HUMAN	ELAC2	333	353	ADAPVALVVHMAPASVLVDSR				✓	✓	✓	✓	✓	✓	✓	✓	✓	✓	✓	✓
887	Q9BQ52	Y	Q9BQ52	Zinc phosphodiesterase ELAC protein 2	RNZ2_HUMAN	ELAC2	333	353	ADAPVALVVHMAPASVLVDSR				✓	✓					✓	✓	✓			✓
888	O95433	Y	O95433	Activator of 90 kDa heat shock protein ATPase homolog 1	AHSA1_HUMAN	AHSA1	17	30	ADATNVNNWHWTER				✓	✓	✓	✓	✓	✓	✓	✓	✓	✓	✓	✓
889	O95433	Y	O95433	Activator of 90 kDa heat shock protein ATPase homolog 1	AHSA1_HUMAN	AHSA1	17	30	ADATNVNNWHWTER				✓	✓	✓	✓	✓	✓	✓	✓	✓	✓	✓	✓
890	Q99504	Y	Q99504	Eyes absent homolog 3	EYA3_HUMAN	EYA3	292	304	ADATSSQDSELER				✓	✓	✓	✓	✓	✓	✓	✓	✓	✓	✓	✓
891	P49411	Y	P49411	Elongation factor Tu, mitochondrial	EFTU_HUMAN	TUFM	186	203	ADAVQDSEMVELVELEIR				✓	✓	✓	✓	✓	✓	✓	✓	✓	✓	✓	✓
892	P49411	Y	P49411	Elongation factor Tu, mitochondrial	EFTU_HUMAN	TUFM	186	203	ADAVQDSEMVELVELEIR											✓
893	O43747	Y	O43747	AP-1 complex subunit gamma-1	AP1G1_HUMAN	AP1G1	398	410	ADCASGIFLAAEK	3 Carbamidomethylation	400	400 Carbamidomethylation on C	✓	✓	✓	✓	✓	✓	✓	✓	✓	✓	✓	✓
894	O75843	Y	O75843	AP-1 complex subunit gamma-like 2	AP1G2_HUMAN	AP1G2	399	411	ADCASGILLAAER	3 Carbamidomethylation	401	401 Carbamidomethylation on C					✓
895	P46063	Y	P46063	ATP-dependent DNA helicase Q1	RECQ1_HUMAN	RECQL	412	425	ADCILYYGFGDIFR	3 Carbamidomethylation	414	414 Carbamidomethylation on C	✓	✓	✓	✓	✓	✓	✓	✓	✓	✓	✓	✓
896	P46063	Y	P46063	ATP-dependent DNA helicase Q1	RECQ1_HUMAN	RECQL	412	425	ADCILYYGFGDIFR	3 Carbamidomethylation	414	414 Carbamidomethylation on C	✓	✓	✓	✓		✓	✓	✓	✓	✓	✓	✓
897	Q99719	Y	Q99719	Septin-5	SEPT5_HUMAN	SEPTIN5	191	200	ADCLVPSEIR	3 Carbamidomethylation	193	193 Carbamidomethylation on C	✓	✓	✓	✓	✓	✓	✓	✓	✓	✓	✓	✓
898	Q9H9L3	Y	Q9H9L3	Interferon-stimulated 20 kDa exonuclease-like 2	I20L2_HUMAN	ISG20L2	293	304	ADCPENATMSLK	3 Carbamidomethylation	295	295 Carbamidomethylation on C	✓	✓	✓	✓	✓	✓	✓	✓	✓	✓	✓	✓
899	Q13123	Y	Q13123	Protein Red	RED_HUMAN	IK	261	281	ADCPTMEAQTTLTTNDIVISK	3 Carbamidomethylation	263	263 Carbamidomethylation on C	✓	✓	✓	✓	✓	✓	✓	✓	✓	✓	✓	✓
900	Q5H9F3	Y	Q5H9F3	BCL-6 corepressor-like protein 1	BCORL_HUMAN	BCORL1	137	150	ADCSWTPLNTQMSK	3 Carbamidomethylation	139	139 Carbamidomethylation on C		✓				✓	✓	✓		✓
901	P22307	Y	P22307	Sterol carrier protein 2	SCP2_HUMAN	SCP2	493	511	ADCTITMADSDFLALMTGK	3 Carbamidomethylation	495	495 Carbamidomethylation on C	✓	✓	✓	✓	✓	✓	✓	✓	✓	✓	✓	✓
902	Q7KZF4	Y	Q7KZF4	Staphylococcal nuclease domain-containing protein 1	SND1_HUMAN	SND1	900	910	ADDADEFGYSR				✓	✓	✓	✓	✓	✓	✓	✓	✓	✓	✓	✓
903	P04075	Y	P04075	Fructose-bisphosphate aldolase A	ALDOA_HUMAN	ALDOA	88	99	ADDGRPFPQVIK				✓	✓	✓	✓	✓	✓	✓	✓	✓	✓	✓	✓
904	P39060	Y	P39060	Collagen alpha-1(XVIII) chain	COIA1_HUMAN	COL18A1	1533	1542	ADDILASPPR					✓	✓					✓		✓	✓	✓
905	O43290	Y	O43290	U4/U6.U5 tri-snRNP-associated protein 1	SNUT1_HUMAN	SART1	420	438	ADDLLPLGDQTQDGDFGSR				✓	✓			✓
906	Q13111	Y	Q13111	Chromatin assembly factor 1 subunit A	CAF1A_HUMAN	CHAF1A	50	64	ADDMSDDQGTSVQSK				✓	✓	✓	✓	✓	✓	✓	✓	✓	✓	✓	✓
907	Q13111	Y	Q13111	Chromatin assembly factor 1 subunit A	CAF1A_HUMAN	CHAF1A	50	64	ADDMSDDQGTSVQSK				✓
908	Q12888	Y	Q12888	TP53-binding protein 1	TP53B_HUMAN	TP53BP1	840	858	ADDPLRLDQELQQPQTQEK				✓	✓	✓	✓	✓	✓	✓	✓	✓	✓	✓	✓
909	Q12888	Y	Q12888	TP53-binding protein 1	TP53B_HUMAN	TP53BP1	840	858	ADDPLRLDQELQQPQTQEK				✓	✓	✓	✓	✓	✓	✓	✓	✓	✓	✓	✓
910	P61764	Y	P61764	Syntaxin-binding protein 1	STXB1_HUMAN	STXBP1	214	225	ADDPTMGEGPDK				✓	✓	✓	✓	✓	✓	✓	✓	✓	✓	✓	✓
911	Q8NE71	Y	Q8NE71	ATP-binding cassette sub-family F member 1	ABCF1_HUMAN	ABCF1	246	255	ADDPYAHLSK				✓	✓	✓	✓	✓	✓	✓	✓	✓	✓	✓	✓
912	Q9Y2W2	Y	Q9Y2W2	WW domain-binding protein 11	WBP11_HUMAN	WBP11	546	556	ADDTSAATIEK				✓	✓	✓	✓	✓	✓	✓	✓	✓	✓	✓	✓
913	Q53FZ2	Y	Q53FZ2	Acyl-coenzyme A synthetase ACSM3, mitochondrial	ACSM3_HUMAN	ACSM3	477	487	ADDVILSSGYR				✓	✓	✓	✓	✓	✓	✓	✓	✓	✓	✓	✓
914	Q9P2B2	Y	Q9P2B2	Prostaglandin F2 receptor negative regulator	FPRP_HUMAN	PTGFRN	306	319	ADDVRPEVTWSFSR								✓	✓			✓	✓
915	Q9Y3Z3	Y	Q9Y3Z3	Deoxynucleoside triphosphate triphosphohydrolase SAMHD1	SAMH1_HUMAN	SAMHD1	393	405	ADDYIEITGAGGK				✓	✓	✓	✓	✓	✓	✓	✓	✓	✓	✓	✓
916	P49327	Y	P49327	Fatty acid synthase	FAS_HUMAN	FASN	2194	2206	ADEASELACPTPK	9 Carbamidomethylation	2202	2202 Carbamidomethylation on C	✓	✓	✓	✓	✓	✓	✓	✓	✓	✓	✓	✓
917	P11498	Y	P11498	Pyruvate carboxylase, mitochondrial	PYC_HUMAN	PC	80	88	ADEAYLIGR				✓	✓	✓	✓	✓	✓	✓	✓	✓	✓	✓	✓
918	P48739	Y	P48739	Phosphatidylinositol transfer protein beta isoform	PIPNB_HUMAN	PITPNB	156	167	ADEDPALFQSVK				✓	✓	✓	✓	✓	✓	✓	✓	✓	✓	✓	✓
919	P61970	Y	P61970	Nuclear transport factor 2	NTF2_HUMAN	NUTF2	91	106	ADEDPIMGFHQMFLLK				✓	✓	✓	✓	✓	✓	✓	✓	✓	✓	✓	✓
920	Q9H4E7	Y	Q9H4E7	Differentially expressed in FDCP 6 homolog	DEFI6_HUMAN	DEF6	522	531	ADEDVEAAQR				✓	✓	✓	✓	✓	✓	✓	✓	✓	✓	✓	✓
921	Q96AT1	Y	Q96AT1	Uncharacterized protein KIAA1143	K1143_HUMAN	KIAA1143	84	94	ADEEPTPADGR				✓	✓	✓	✓	✓	✓	✓	✓	✓	✓	✓	✓
922	P13861	Y	P13861	cAMP-dependent protein kinase type II-alpha regulatory subunit	KAP2_HUMAN	PRKAR2A	162	181	ADEHVIDQGDDGDNFYVIER				✓	✓	✓	✓	✓	✓	✓	✓	✓	✓	✓	✓
923	P13861	Y	P13861	cAMP-dependent protein kinase type II-alpha regulatory subunit	KAP2_HUMAN	PRKAR2A	162	181	ADEHVIDQGDDGDNFYVIER										✓
924	P39880	Y	P39880	Homeobox protein cut-like 1	CUX1_HUMAN	CUX1	226	238	ADEIEMIMTDLER				✓	✓	✓	✓	✓	✓	✓	✓	✓	✓	✓	✓
925	P39880	Y	P39880	Homeobox protein cut-like 1	CUX1_HUMAN	CUX1	226	238	ADEIEMIMTDLER										✓
926	Q13362	Y	Q13362	Serine/threonine-protein phosphatase 2A 56 kDa regulatory subunit gamma isoform	2A5G_HUMAN	PPP2R5C	515	524	ADELASQDGR				✓		✓	✓	✓	✓	✓		✓		✓	✓
927	Q149N8	Y	Q149N8	E3 ubiquitin-protein ligase SHPRH	SHPRH_HUMAN	SHPRH	1246	1256	ADELFTEYESK							✓		✓	✓	✓		✓	✓	✓
928	Q9H257	Y	Q9H257	Caspase recruitment domain-containing protein 9	CARD9_HUMAN	CARD9	392	412	ADELQLQVFQCEAQLLAVEGR	11 Carbamidomethylation	402	402 Carbamidomethylation on C			✓
929	Q9H257	Y	Q9H257	Caspase recruitment domain-containing protein 9	CARD9_HUMAN	CARD9	392	412	ADELQLQVFQCEAQLLAVEGR	11 Carbamidomethylation	402	402 Carbamidomethylation on C			✓
930	P50502	Y	P50502	Hsc70-interacting protein	F10A1_HUMAN	ST13	71	85	ADEPSSEESDLEIDK				✓						✓				✓
931	Q92766	Y	Q92766	Ras-responsive element-binding protein 1	RREB1_HUMAN	RREB1	204	215	ADEVFHCPVCFK	7 Carbamidomethylation, 10 Carbamidomethylation	210, 213	210 Carbamidomethylation on C, 213 Carbamidomethylation on C	✓	✓	✓		✓		✓	✓	✓			✓
932	Q92766	Y	Q92766	Ras-responsive element-binding protein 1	RREB1_HUMAN	RREB1	204	215	ADEVFHCPVCFK	7 Carbamidomethylation, 10 Carbamidomethylation	210, 213	210 Carbamidomethylation on C, 213 Carbamidomethylation on C	✓	✓	✓	✓	✓	✓	✓	✓	✓	✓	✓	✓
933	Q5THK1	Y	Q5THK1	Protein PRR14L	PR14L_HUMAN	PRR14L	966	983	ADEVLDCQSNQNRPDECK	7 Carbamidomethylation, 17 Carbamidomethylation	972, 982	972 Carbamidomethylation on C, 982 Carbamidomethylation on C	✓	✓	✓	✓	✓	✓	✓		✓	✓	✓	✓
934	O75643	Y	O75643	U5 small nuclear ribonucleoprotein 200 kDa helicase	U520_HUMAN	SNRNP200	286	294	ADEVLEILK				✓	✓	✓	✓	✓	✓	✓	✓	✓	✓	✓	✓
935	Q8IY37	Y	Q8IY37	Probable ATP-dependent RNA helicase DHX37	DHX37_HUMAN	DHX37	132	142	ADEVVAPGQEK				✓	✓	✓	✓	✓	✓	✓	✓	✓	✓	✓	✓
936	Q86VM9	Y	Q86VM9	Zinc finger CCCH domain-containing protein 18	ZCH18_HUMAN	ZC3H18	512	520	ADEWKDPWR				✓	✓	✓	✓	✓	✓	✓	✓	✓			✓
937	P11498	Y	P11498	Pyruvate carboxylase, mitochondrial	PYC_HUMAN	PC	125	137	ADFAQACQDAGVR	7 Carbamidomethylation	131	131 Carbamidomethylation on C	✓	✓	✓	✓	✓	✓	✓	✓	✓	✓	✓	✓
938	P35579	Y	P35579	Myosin-9	MYH9_HUMAN	MYH9	566	576	ADFCIIHYAGK	4 Carbamidomethylation	569	569 Carbamidomethylation on C	✓	✓	✓	✓	✓	✓	✓	✓	✓	✓	✓	✓
939	P00390	Y	P00390	Glutathione reductase, mitochondrial	GSHR_HUMAN	GSR	502	522	ADFDNTVAIHPTSSEELVTLR				✓	✓	✓	✓	✓	✓	✓	✓	✓	✓	✓	✓
940	P00390	Y	P00390	Glutathione reductase, mitochondrial	GSHR_HUMAN	GSR	502	522	ADFDNTVAIHPTSSEELVTLR					✓
941	O95573	Y	O95573	Fatty acid CoA ligase Acsl3	ACSL3_HUMAN	ACSL3	548	558	ADFFEDENGQR				✓	✓	✓	✓	✓	✓	✓	✓	✓	✓	✓	✓
942	P02730	Y	P02730	Band 3 anion transport protein	B3AT_HUMAN	SLC4A1	234	246	ADFLEQPVLGFVR							✓	✓		✓			✓	✓
943	O95714	Y	O95714	E3 ubiquitin-protein ligase HERC2	HERC2_HUMAN	HERC2	2555	2568	ADFLSNDDYAVYVR				✓	✓	✓	✓	✓	✓	✓	✓	✓	✓	✓	✓
944	O95714	Y	O95714	E3 ubiquitin-protein ligase HERC2	HERC2_HUMAN	HERC2	2555	2568	ADFLSNDDYAVYVR					✓	✓
945	P26640	Y	P26640	Valine--tRNA ligase	SYVC_HUMAN	VARS1	908	923	ADFPAGIPECGTDALR	10 Carbamidomethylation	917	917 Carbamidomethylation on C	✓	✓	✓	✓	✓	✓	✓	✓	✓	✓	✓	✓
946	P26640	Y	P26640	Valine--tRNA ligase	SYVC_HUMAN	VARS1	908	923	ADFPAGIPECGTDALR	10 Carbamidomethylation	917	917 Carbamidomethylation on C	✓	✓	✓	✓	✓	✓	✓	✓	✓	✓	✓	✓
947	Q8TEU8	Y	Q8TEU8	WAP, Kazal, immunoglobulin, Kunitz and NTR domain-containing protein 2	WFKN2_HUMAN	WFIKKN2	298	306	ADFPLSVVR						✓	✓			✓	✓				✓
948	Q14151	Y	Q14151	Scaffold attachment factor B2	SAFB2_HUMAN	SAFB2	756	764	ADFPRPDHR				✓			✓							✓
949	P61803	Y	P61803	Dolichyl-diphosphooligosaccharide--protein glycosyltransferase subunit DAD1	DAD1_HUMAN	DAD1	83	92	ADFQGISPER				✓	✓	✓	✓	✓	✓	✓	✓	✓	✓	✓	✓
950	Q5HYJ3	Y	Q5HYJ3	Protein FAM76B	FA76B_HUMAN	FAM76B	282	292	ADFQYQESNLR				✓	✓	✓	✓	✓	✓	✓	✓	✓	✓	✓	✓
951	Q8TAV0	Y	Q8TAV0	Protein FAM76A	FA76A_HUMAN	FAM76A	251	261	ADFQYQESQMR				✓	✓	✓	✓	✓	✓	✓	✓	✓	✓	✓	✓
952	Q86UY5	Y	Q86UY5	Protein FAM83A	FA83A_HUMAN	FAM83A	27	36	ADFSDNESAR				✓	✓	✓	✓	✓	✓	✓	✓	✓	✓	✓	✓
953	P35237	Y	P35237	Serpin B6	SPB6_HUMAN	SERPINB6	300	314	ADFSGMSQTDLSLSK				✓	✓	✓	✓	✓	✓	✓	✓	✓	✓	✓	✓
954	P35237	Y	P35237	Serpin B6	SPB6_HUMAN	SERPINB6	300	314	ADFSGMSQTDLSLSK				✓							✓
955	Q9H2M9	Y	Q9H2M9	Rab3 GTPase-activating protein non-catalytic subunit	RBGPR_HUMAN	RAB3GAP2	447	460	ADFSPFGNSQGPSR				✓	✓	✓	✓	✓	✓	✓	✓	✓	✓	✓	✓
956	Q9NXC5	Y	Q9NXC5	GATOR complex protein MIOS	MIO_HUMAN	MIOS	138	150	ADFSVLIWDICSK	11 Carbamidomethylation	148	148 Carbamidomethylation on C	✓	✓	✓	✓	✓	✓	✓	✓	✓	✓	✓	✓
957	Q9NXC5	Y	Q9NXC5	GATOR complex protein MIOS	MIO_HUMAN	MIOS	138	150	ADFSVLIWDICSK	11 Carbamidomethylation	148	148 Carbamidomethylation on C	✓	✓	✓	✓		✓	✓	✓	✓
958	Q14318	Y	Q14318	Peptidyl-prolyl cis-trans isomerase FKBP8	FKBP8_HUMAN	FKBP8	235	249	ADFVLAANSYDLAIK				✓	✓	✓	✓	✓	✓	✓	✓	✓	✓	✓	✓
959	Q14318	Y	Q14318	Peptidyl-prolyl cis-trans isomerase FKBP8	FKBP8_HUMAN	FKBP8	235	249	ADFVLAANSYDLAIK				✓		✓	✓	✓	✓			✓	✓	✓
960	O94832	Y	O94832	Unconventional myosin-Id	MYO1D_HUMAN	MYO1D	12	30	ADFVLMDTVSMPEFMANLR				✓	✓	✓				✓	✓	✓
961	Q96F63	Y	Q96F63	Coiled-coil domain-containing protein 97	CCD97_HUMAN	CCDC97	132	141	ADFYCAEVAR	5 Carbamidomethylation	136	136 Carbamidomethylation on C	✓	✓	✓	✓	✓	✓	✓	✓	✓	✓	✓	✓
962	Q07157	Y	Q07157	Tight junction protein ZO-1	ZO1_HUMAN	TJP1	805	819	ADGATSDDLDLHDDR					✓		✓	✓		✓	✓		✓	✓	✓
963	Q96SD1	Y	Q96SD1	Protein artemis	DCR1C_HUMAN	DCLRE1C	482	494	ADGDVPQWEVFFK							✓			✓
964	Q8NDF8	Y	Q8NDF8	Terminal nucleotidyltransferase 4B	PAPD5_HUMAN	TENT4B	96	109	ADGGGVVYSGTPWK				✓	✓	✓	✓	✓	✓	✓	✓	✓	✓	✓	✓
965	P09622	Y	P09622	Dihydrolipoyl dehydrogenase, mitochondrial	DLDH_HUMAN	DLD	167	177	ADGGTQVIDTK				✓	✓	✓	✓	✓	✓	✓	✓	✓	✓	✓	✓
966	Q9NRF8	Y	Q9NRF8	CTP synthase 2	PYRG2_HUMAN	CTPS2	364	376	ADGILVPGGFGIR				✓	✓			✓	✓		✓		✓		✓
967	Q96A35	Y	Q96A35	39S ribosomal protein L24, mitochondrial	RM24_HUMAN	MRPL24	162	175	ADGIVPETWIDGPK				✓	✓	✓	✓	✓	✓	✓	✓	✓	✓	✓	✓
968	P00915	Y	P00915	Carbonic anhydrase 1	CAH1_HUMAN	CA1	139	150	ADGLAVIGVLMK				✓	✓	✓	✓	✓	✓	✓	✓	✓	✓	✓	✓
969	A2VDF0	Y	A2VDF0	Fucose mutarotase	FUCM_HUMAN	FUOM	50	64	ADGLGIPQLLEAVLK				✓	✓	✓	✓	✓	✓	✓	✓	✓
970	Q8N766	Y	Q8N766	ER membrane protein complex subunit 1	EMC1_HUMAN	EMC1	477	486	ADGLLGMFLK				✓	✓	✓	✓	✓	✓	✓	✓	✓	✓	✓	✓
971	P55196	Y	P55196	Afadin	AFAD_HUMAN	AFDN	370	383	ADGSGYGSTLPPEK								✓						✓
972	Q5VZE5	Y	Q5VZE5	N-alpha-acetyltransferase 35, NatC auxiliary subunit	NAA35_HUMAN	NAA35	540	549	ADGSQMAEER				✓	✓	✓	✓	✓	✓	✓	✓	✓		✓	✓
973	Q7Z6Z7	Y	Q7Z6Z7	E3 ubiquitin-protein ligase HUWE1	HUWE1_HUMAN	HUWE1	707	717	ADGTATAPPPR										✓	✓
974	Q8NG31	Y	Q8NG31	Kinetochore scaffold 1	KNL1_HUMAN	KNL1	1856	1867	ADGTSLDFSTYR				✓	✓	✓	✓	✓	✓	✓	✓	✓	✓	✓	✓
975	Q99952	Y	Q99952	Tyrosine-protein phosphatase non-receptor type 18	PTN18_HUMAN	PTPN18	42	58	ADGVCSTVAGSRPENVR	5 Carbamidomethylation	46	46 Carbamidomethylation on C		✓	✓			✓		✓		✓	✓	✓
976	Q13445	Y	Q13445	Transmembrane emp24 domain-containing protein 1	TMED1_HUMAN	TMED1	89	104	ADGVHTVEPTEAGDYK										✓
977	Q13445	Y	Q13445	Transmembrane emp24 domain-containing protein 1	TMED1_HUMAN	TMED1	89	104	ADGVHTVEPTEAGDYK				✓	✓	✓	✓	✓	✓	✓		✓	✓	✓
978	O94888	Y	O94888	UBX domain-containing protein 7	UBXN7_HUMAN	UBXN7	399	412	ADGVVEGIDVNGPK				✓	✓	✓	✓	✓	✓	✓	✓	✓	✓	✓	✓
979	P61247	Y	P61247	40S ribosomal protein S3a	RS3A_HUMAN	RPS3A	253	264	ADGYEPPVQESV				✓	✓	✓	✓	✓	✓	✓	✓	✓	✓	✓	✓
980	Q9NYB0	Y	Q9NYB0	Telomeric repeat-binding factor 2-interacting protein 1	TE2IP_HUMAN	TERF2IP	356	364	ADGYPIWSR				✓	✓	✓	✓	✓	✓	✓	✓	✓	✓	✓	✓
981	Q9H008	Y	Q9H008	Phospholysine phosphohistidine inorganic pyrophosphate phosphatase	LHPP_HUMAN	LHPP	250	270	ADGYVDNLAEAVDLLLQHADK							✓					✓
982	P62333	Y	P62333	26S proteasome regulatory subunit 10B	PRS10_HUMAN	PSMC6	357	369	ADHDFVVQEDFMK				✓	✓	✓	✓	✓	✓	✓	✓	✓	✓	✓	✓
983	P62333	Y	P62333	26S proteasome regulatory subunit 10B	PRS10_HUMAN	PSMC6	357	369	ADHDFVVQEDFMK				✓	✓	✓	✓	✓	✓	✓	✓	✓	✓	✓	✓
984	Q9UHB6	Y	Q9UHB6	LIM domain and actin-binding protein 1	LIMA1_HUMAN	LIMA1	101	117	ADHPPAEVTSHAASGAK						✓	✓			✓	✓	✓	✓	✓	✓
985	P08865	Y	P08865	40S ribosomal protein SA	RSSA_HUMAN	RPSA	129	155	ADHQPLTEASYVNLPTIALCNTDSPLR	20 Carbamidomethylation	148	148 Carbamidomethylation on C	✓	✓	✓	✓	✓	✓	✓	✓	✓	✓	✓	✓
986	Q5VW32	Y	Q5VW32	BRO1 domain-containing protein BROX	BROX_HUMAN	BROX	223	237	ADHTLSSLEPAYSAK				✓	✓	✓	✓	✓	✓	✓	✓	✓	✓	✓	✓
987	Q5VW32	Y	Q5VW32	BRO1 domain-containing protein BROX	BROX_HUMAN	BROX	223	237	ADHTLSSLEPAYSAK				✓	✓	✓	✓	✓	✓	✓	✓	✓	✓	✓	✓
988	O14734	Y	O14734	Acyl-coenzyme A thioesterase 8	ACOT8_HUMAN	ACOT8	267	284	ADHWMLYECESPWAGGSR	9 Carbamidomethylation	275	275 Carbamidomethylation on C	✓	✓	✓		✓	✓	✓	✓	✓		✓
989	O14734	Y	O14734	Acyl-coenzyme A thioesterase 8	ACOT8_HUMAN	ACOT8	267	284	ADHWMLYECESPWAGGSR	9 Carbamidomethylation	275	275 Carbamidomethylation on C	✓				✓		✓		✓		✓
990	Q8WVS4	Y	Q8WVS4	Cytoplasmic dynein 2 intermediate chain 1	DC2I1_HUMAN	DYNC2I1	819	835	ADIAGSISDLGLMPGGR						✓				✓
991	O75369	Y	O75369	Filamin-B	FLNB_HUMAN	FLNB	1125	1135	ADIEMPFDPSK				✓	✓	✓	✓	✓	✓	✓	✓	✓	✓	✓	✓
992	Q13439	Y	Q13439	Golgin subfamily A member 4	GOGA4_HUMAN	GOLGA4	1311	1320	ADIESLVTEK				✓	✓			✓		✓		✓	✓	✓	✓
993	P05198	Y	P05198	Eukaryotic translation initiation factor 2 subunit 1	IF2A_HUMAN	EIF2S1	193	209	ADIEVACYGYEGIDAVK	7 Carbamidomethylation	199	199 Carbamidomethylation on C									✓		✓
994	P30291	Y	P30291	Wee1-like protein kinase	WEE1_HUMAN	WEE1	498	518	ADIFALALTVVCAAGAEPLPR	12 Carbamidomethylation	509	509 Carbamidomethylation on C			✓				✓
995	Q92896	Y	Q92896	Golgi apparatus protein 1	GSLG1_HUMAN	GLG1	1059	1076	ADIFVDPVLHTACALDIK	13 Carbamidomethylation	1071	1071 Carbamidomethylation on C	✓	✓		✓	✓	✓	✓	✓				✓
996	Q2NKX8	Y	Q2NKX8	DNA excision repair protein ERCC-6-like	ERC6L_HUMAN	ERCC6L	875	885	ADIGPNLDQLK					✓		✓	✓		✓
997	P05023	Y	P05023	Sodium/potassium-transporting ATPase subunit alpha-1	AT1A1_HUMAN	ATP1A1	728	743	ADIGVAMGIAGSDVSK				✓	✓	✓	✓	✓	✓	✓	✓	✓	✓	✓	✓
998	Q99707	Y	Q99707	Methionine synthase	METH_HUMAN	MTR	824	845	ADIIGLSGLITPSLDEMIFVAK				✓	✓	✓				✓	✓	✓
999	Q9NSD9	Y	Q9NSD9	Phenylalanine--tRNA ligase beta subunit	SYFB_HUMAN	FARSB	356	383	ADIIHACDIVEDAAIAYGYNNIQMTLPK	7 Carbamidomethylation	362	362 Carbamidomethylation on C							✓	✓	✓
1000	O14744	Y	O14744	Protein arginine N-methyltransferase 5	ANM5_HUMAN	PRMT5	429	458	ADIIVSELLGSFADNELSPECLDGAQHFLK	21 Carbamidomethylation	449	449 Carbamidomethylation on C	✓	✓	✓			✓	✓	✓	✓
1001	Q53H82	Y	Q53H82	Endoribonuclease LACTB2	LACB2_HUMAN	LACTB2	192	209	ADIIYPGHGPVIHNAEAK				✓	✓	✓	✓	✓	✓	✓	✓	✓	✓	✓	✓
1002	P52272	Y	P52272	Heterogeneous nuclear ribonucleoprotein M	HNRPM_HUMAN	HNRNPM	233	242	ADILEDKDGK				✓	✓	✓	✓	✓	✓	✓	✓	✓	✓	✓	✓
1003	Q9Y487	Y	Q9Y487	V-type proton ATPase 116 kDa subunit a 2	VPP2_HUMAN	ATP6V0A2	75	92	ADIPLPEGEASPPAPPLK							✓	✓
1004	Q8WV16	Y	Q8WV16	DDB1- and CUL4-associated factor 4	DCAF4_HUMAN	DCAF4	461	471	ADIPSVAFSSR								✓	✓	✓	✓		✓
1005	Q9NUJ1	Y	Q9NUJ1	Palmitoyl-protein thioesterase ABHD10, mitochondrial	ABHDA_HUMAN	ABHD10	285	300	ADIQLLVYTIDDLIDK				✓	✓	✓				✓	✓	✓
1006	Q9NSY1	Y	Q9NSY1	BMP-2-inducible protein kinase	BMP2K_HUMAN	BMP2K	247	258	ADIWALGCLLYK	8 Carbamidomethylation	254	254 Carbamidomethylation on C	✓	✓	✓	✓	✓	✓	✓	✓	✓	✓	✓	✓
1007	Q9P289	Y	Q9P289	Serine/threonine-protein kinase 26	STK26_HUMAN	STK26	200	214	ADIWSLGITAIELAK							✓	✓	✓	✓			✓	✓	✓
1008	Q9P289	Y	Q9P289	Serine/threonine-protein kinase 26	STK26_HUMAN	STK26	200	214	ADIWSLGITAIELAK							✓		✓	✓			✓		✓
1009	P68036	Y	P68036	Ubiquitin-conjugating enzyme E2 L3	UB2L3_HUMAN	UBE2L3	123	131	ADLAEEYSK				✓	✓	✓	✓	✓	✓	✓	✓	✓	✓	✓	✓
1010	Q8N1G4	Y	Q8N1G4	Leucine-rich repeat-containing protein 47	LRC47_HUMAN	LRRC47	570	583	ADLATAPPHVTVVR				✓	✓	✓	✓	✓	✓	✓	✓	✓	✓	✓	✓
1011	Q9BZE2	Y	Q9BZE2	tRNA pseudouridine(38/39) synthase	PUS3_HUMAN	PUS3	202	215	ADLDIVTMDYAAQK					✓		✓		✓		✓	✓	✓	✓	✓
1012	Q9H4H8	Y	Q9H4H8	Protein FAM83D	FA83D_HUMAN	FAM83D	344	355	ADLDPEMPAEGK				✓	✓	✓	✓	✓	✓	✓	✓	✓	✓	✓	✓
1013	Q9NS87	Y	Q9NS87	Kinesin-like protein KIF15	KIF15_HUMAN	KIF15	1268	1280	ADLEEVQSALYNK				✓	✓	✓	✓	✓	✓	✓	✓	✓	✓	✓	✓
1014	Q14997	Y	Q14997	Proteasome activator complex subunit 4	PSME4_HUMAN	PSME4	136	151	ADLELPWRPLYDMVER				✓	✓	✓	✓	✓	✓	✓	✓	✓	✓	✓	✓
1015	P13645	Y	P13645	Keratin, type I cytoskeletal 10	K1C10_HUMAN	KRT10	267	284	ADLEMQIESLTEELAYLK				✓	✓	✓			✓	✓	✓	✓
1016	P13645	Y	P13645	Keratin, type I cytoskeletal 10	K1C10_HUMAN	KRT10	267	284	ADLEMQIESLTEELAYLK				✓								✓
1017	Q86XI2	Y	Q86XI2	Condensin-2 complex subunit G2	CNDG2_HUMAN	NCAPG2	797	811	ADLESLLQTPGGKPR							✓			✓		✓
1018	Q86XI2	Y	Q86XI2	Condensin-2 complex subunit G2	CNDG2_HUMAN	NCAPG2	797	811	ADLESLLQTPGGKPR				✓	✓	✓	✓	✓	✓	✓	✓	✓	✓	✓	✓
1019	O75691	Y	O75691	Small subunit processome component 20 homolog	UTP20_HUMAN	UTP20	1006	1014	ADLFPILMR				✓	✓	✓	✓	✓	✓	✓	✓	✓	✓	✓	✓
1020	Q99523	Y	Q99523	Sortilin	SORT_HUMAN	SORT1	279	288	ADLGALELWR				✓	✓	✓	✓	✓	✓	✓	✓	✓	✓	✓	✓
1021	O95707	Y	O95707	Ribonuclease P protein subunit p29	RPP29_HUMAN	POP4	133	144	ADLHGAIISVTK				✓		✓	✓	✓		✓	✓			✓	✓
1022	Q14204	Y	Q14204	Cytoplasmic dynein 1 heavy chain 1	DYHC1_HUMAN	DYNC1H1	4616	4629	ADLIFTVDFEIATK				✓							✓
1023	Q14204	Y	Q14204	Cytoplasmic dynein 1 heavy chain 1	DYHC1_HUMAN	DYNC1H1	4616	4629	ADLIFTVDFEIATK											✓
1024	Q9GZT8	Y	Q9GZT8	NIF3-like protein 1	NIF3L_HUMAN	NIF3L1	86	101	ADLILSYHPPIFRPMK				✓	✓	✓	✓	✓		✓	✓	✓		✓	✓
1025	P08238	Y	P08238	Heat shock protein HSP 90-beta	HS90B_HUMAN	HSP90AB1	96	107	ADLINNLGTIAK				✓	✓	✓	✓	✓	✓	✓	✓	✓	✓	✓	✓
1026	Q92888	Y	Q92888	Rho guanine nucleotide exchange factor 1	ARHG1_HUMAN	ARHGEF1	127	136	ADLISEDVQR				✓	✓	✓	✓	✓	✓	✓	✓	✓	✓	✓	✓
1027	Q8N3C0	Y	Q8N3C0	Activating signal cointegrator 1 complex subunit 3	ASCC3_HUMAN	ASCC3	1421	1430	ADLIVTTPEK				✓	✓	✓	✓	✓	✓	✓	✓	✓	✓	✓	✓
1028	Q96N46	Y	Q96N46	Tetratricopeptide repeat protein 14	TTC14_HUMAN	TTC14	72	81	ADLLFALSWK					✓					✓	✓	✓
1029	P08195	Y	P08195	4F2 cell-surface antigen heavy chain	4F2_HUMAN	SLC3A2	593	603	ADLLLSTQPGR				✓	✓	✓	✓	✓	✓	✓	✓	✓	✓	✓	✓
1030	P08195	Y	P08195	4F2 cell-surface antigen heavy chain	4F2_HUMAN	SLC3A2	593	613	ADLLLSTQPGREEGSPLELER				✓	✓	✓	✓	✓	✓	✓	✓	✓	✓	✓	✓
1031	P08195	Y	P08195	4F2 cell-surface antigen heavy chain	4F2_HUMAN	SLC3A2	593	613	ADLLLSTQPGREEGSPLELER				✓	✓	✓	✓			✓		✓
1032	Q9BQG0	Y	Q9BQG0	Myb-binding protein 1A	MBB1A_HUMAN	MYBBP1A	203	224	ADLNIILSSPEQLELFLLAQQK				✓	✓	✓				✓	✓	✓
1033	Q9BQG0	Y	Q9BQG0	Myb-binding protein 1A	MBB1A_HUMAN	MYBBP1A	203	224	ADLNIILSSPEQLELFLLAQQK				✓	✓	✓				✓	✓	✓
1034	Q96C19	Y	Q96C19	EF-hand domain-containing protein D2	EFHD2_HUMAN	EFHD2	63	77	ADLNQGIGEPQSPSR				✓	✓	✓	✓	✓	✓	✓	✓	✓	✓	✓	✓
1035	Q96C19	Y	Q96C19	EF-hand domain-containing protein D2	EFHD2_HUMAN	EFHD2	63	78	ADLNQGIGEPQSPSRR				✓	✓	✓	✓	✓	✓	✓	✓	✓	✓	✓	✓
1036	Q5T6C5	Y	Q5T6C5	Ataxin-7-like protein 2	AT7L2_HUMAN	ATXN7L2	36	51	ADLPAADGAELEESSK				✓		✓	✓			✓			✓	✓
1037	Q5T6C5	Y	Q5T6C5	Ataxin-7-like protein 2	AT7L2_HUMAN	ATXN7L2	36	51	ADLPAADGAELEESSK				✓
1038	P41214	Y	P41214	Eukaryotic translation initiation factor 2D	EIF2D_HUMAN	EIF2D	283	305	ADLPLLTSTFLGSHMFSCCPEGR	18 Carbamidomethylation, 19 Carbamidomethylation	300, 301	300 Carbamidomethylation on C, 301 Carbamidomethylation on C	✓	✓	✓	✓	✓	✓	✓	✓	✓	✓	✓	✓
1039	Q15075	Y	Q15075	Early endosome antigen 1	EEA1_HUMAN	EEA1	663	679	ADLQNHLDTAQNALQDK				✓	✓	✓		✓	✓	✓	✓	✓	✓	✓
1040	P50453	Y	P50453	Serpin B9	SPB9_HUMAN	SERPINB9	298	307	ADLSAMSAER				✓	✓	✓	✓	✓	✓	✓	✓	✓	✓	✓	✓
1041	Q7L273	Y	Q7L273	BTB/POZ domain-containing protein KCTD9	KCTD9_HUMAN	KCTD9	263	279	ADLSGSVLDCANLQGVK	10 Carbamidomethylation	272	272 Carbamidomethylation on C	✓	✓	✓	✓	✓	✓	✓	✓	✓	✓	✓	✓
1042	Q7L273	Y	Q7L273	BTB/POZ domain-containing protein KCTD9	KCTD9_HUMAN	KCTD9	263	279	ADLSGSVLDCANLQGVK	10 Carbamidomethylation	272	272 Carbamidomethylation on C	✓	✓	✓	✓	✓	✓	✓	✓	✓	✓	✓
1043	Q86X10	Y	Q86X10	Ral GTPase-activating protein subunit beta	RLGPB_HUMAN	RALGAPB	1040	1058	ADLSIPDLHEIVTEELEER							✓				✓	✓
1044	Q13045	Y	Q13045	Protein flightless-1 homolog	FLII_HUMAN	FLII	875	884	ADLTALFLPR				✓	✓	✓	✓	✓	✓	✓	✓	✓	✓	✓	✓
1045	P31930	Y	P31930	Cytochrome b-c1 complex subunit 1, mitochondrial	QCR1_HUMAN	UQCRC1	214	225	ADLTEYLSTHYK				✓	✓	✓	✓	✓	✓	✓	✓	✓	✓	✓	✓
1046	Q9NP73	Y	Q9NP73	Putative bifunctional UDP-N-acetylglucosamine transferase and deubiquitinase ALG13	ALG13_HUMAN	ALG13	74	92	ADLVISHAGAGSCLETLEK	13 Carbamidomethylation	86	86 Carbamidomethylation on C	✓	✓	✓	✓	✓	✓	✓	✓	✓	✓	✓	✓
1047	Q14232	Y	Q14232	Translation initiation factor eIF-2B subunit alpha	EI2BA_HUMAN	EIF2B1	190	209	ADLVIVGAEGVVENGGIINK				✓	✓	✓	✓	✓	✓	✓	✓	✓	✓	✓	✓
1048	P02549	Y	P02549	Spectrin alpha chain, erythrocytic 1	SPTA1_HUMAN	SPTA1	1336	1368	ADMEAEAPTFQALEDFSAELIDSGHHASPEIEK				✓	✓	✓	✓	✓	✓	✓	✓	✓
1049	P35580	Y	P35580	Myosin-10	MYH10_HUMAN	MYH10	1511	1520	ADMEDLMSSK				✓	✓	✓	✓	✓	✓	✓	✓	✓	✓	✓	✓
1050	P28838	Y	P28838	Cytosol aminopeptidase	AMPL_HUMAN	LAP3	304	321	ADMGGAATICSAIVSAAK	10 Carbamidomethylation	313	313 Carbamidomethylation on C	✓	✓	✓	✓	✓	✓	✓	✓	✓	✓	✓	✓
1051	P28838	Y	P28838	Cytosol aminopeptidase	AMPL_HUMAN	LAP3	304	321	ADMGGAATICSAIVSAAK	10 Carbamidomethylation	313	313 Carbamidomethylation on C					✓	✓	✓
1052	Q9Y6D9	Y	Q9Y6D9	Mitotic spindle assembly checkpoint protein MAD1	MD1L1_HUMAN	MAD1L1	470	478	ADMLEMELK				✓	✓	✓	✓	✓	✓	✓	✓	✓	✓	✓	✓
1053	Q9NZN4	Y	Q9NZN4	EH domain-containing protein 2	EHD2_HUMAN	EHD2	221	231	ADMVETQQLMR				✓	✓	✓	✓	✓	✓	✓	✓	✓	✓	✓	✓
1054	P40939	Y	P40939	Trifunctional enzyme subunit alpha, mitochondrial	ECHA_HUMAN	HADHA	441	455	ADMVIEAVFEDLSLK				✓	✓	✓	✓	✓	✓	✓	✓	✓	✓	✓	✓
1055	P40939	Y	P40939	Trifunctional enzyme subunit alpha, mitochondrial	ECHA_HUMAN	HADHA	441	455	ADMVIEAVFEDLSLK				✓	✓	✓	✓	✓	✓	✓	✓	✓	✓	✓	✓
1056	Q9H0C5	Y	Q9H0C5	BTB/POZ domain-containing protein 1	BTBD1_HUMAN	BTBD1	177	188	ADNAFMLLTQAR				✓	✓					✓		✓	✓		✓
1057	P29144	Y	P29144	Tripeptidyl-peptidase 2	TPP2_HUMAN	TPP2	489	506	ADNIEVFAQGHGIIQVDK				✓	✓	✓	✓	✓	✓	✓	✓	✓	✓	✓	✓
1058	Q9NUL3	Y	Q9NUL3	Double-stranded RNA-binding protein Staufen homolog 2	STAU2_HUMAN	STAU2	549	564	ADNNQAPPGSIAQDCK	15 Carbamidomethylation	563	563 Carbamidomethylation on C	✓		✓								✓	✓
1059	Q5VWN6	Y	Q5VWN6	Protein TASOR 2	TASO2_HUMAN	TASOR2	378	389	ADNSSDSPTTLK				✓	✓	✓	✓	✓	✓	✓	✓	✓	✓	✓	✓
1060	Q8WU10	Y	Q8WU10	Pyridine nucleotide-disulfide oxidoreductase domain-containing protein 1	PYRD1_HUMAN	PYROXD1	228	246	ADNVGSALGPDWHEGLNLK				✓	✓	✓	✓		✓	✓	✓				✓
1061	O94788	Y	O94788	Retinal dehydrogenase 2	AL1A2_HUMAN	ALDH1A2	14	36	ADPAALMASLHLLPSPTPNLEIK				✓	✓	✓	✓	✓	✓	✓	✓	✓	✓	✓	✓
1062	O94788	Y	O94788	Retinal dehydrogenase 2	AL1A2_HUMAN	ALDH1A2	14	36	ADPAALMASLHLLPSPTPNLEIK					✓	✓			✓		✓			✓
1063	Q92667	Y	Q92667	A-kinase anchor protein 1, mitochondrial	AKAP1_HUMAN	AKAP1	50	66	ADPAIKEPLPVEDVCPK	15 Carbamidomethylation	64	64 Carbamidomethylation on C	✓	✓	✓	✓	✓	✓	✓	✓	✓	✓	✓	✓
1064	Q9HCK8	Y	Q9HCK8	Chromodomain-helicase-DNA-binding protein 8	CHD8_HUMAN	CHD8	1650	1659	ADPALCFLEK	6 Carbamidomethylation	1655	1655 Carbamidomethylation on C		✓		✓	✓			✓	✓	✓	✓
1065	Q9P2D1	Y	Q9P2D1	Chromodomain-helicase-DNA-binding protein 7	CHD7_HUMAN	CHD7	1811	1820	ADPALCFLER	6 Carbamidomethylation	1816	1816 Carbamidomethylation on C						✓		✓		✓	✓
1066	Q9BW85	Y	Q9BW85	Splicing factor YJU2	YJU2_HUMAN	YJU2	271	292	ADPDCSNGQPQAAPTPGAPQNR	5 Carbamidomethylation	275	275 Carbamidomethylation on C	✓	✓	✓	✓	✓	✓	✓	✓	✓	✓	✓	✓
1067	Q9NX24	Y	Q9NX24	H/ACA ribonucleoprotein complex subunit 2	NHP2_HUMAN	NHP2	6	22	ADPDGPEAQAEACSGER	13 Carbamidomethylation	18	18 Carbamidomethylation on C	✓	✓	✓	✓	✓	✓	✓	✓	✓	✓	✓	✓
1068	Q9NX24	Y	Q9NX24	H/ACA ribonucleoprotein complex subunit 2	NHP2_HUMAN	NHP2	6	22	ADPDGPEAQAEACSGER	13 Carbamidomethylation	18	18 Carbamidomethylation on C	✓	✓	✓			✓	✓	✓	✓		✓
1069	Q9NR33	Y	Q9NR33	DNA polymerase epsilon subunit 4	DPOE4_HUMAN	POLE4	52	69	ADPDVTLAGQEAIFILAR				✓	✓	✓	✓	✓	✓	✓	✓	✓
1070	Q9UBT2	Y	Q9UBT2	SUMO-activating enzyme subunit 2	SAE2_HUMAN	UBA2	211	225	ADPEAAWEPTEAEAR				✓	✓	✓	✓	✓	✓	✓	✓	✓	✓	✓	✓
1071	Q9UBT2	Y	Q9UBT2	SUMO-activating enzyme subunit 2	SAE2_HUMAN	UBA2	211	225	ADPEAAWEPTEAEAR					✓	✓		✓	✓	✓	✓	✓	✓	✓	✓
1072	P51530	Y	P51530	DNA replication ATP-dependent helicase/nuclease DNA2	DNA2_HUMAN	DNA2	326	337	ADPEAGLLLYLK				✓		✓					✓		✓	✓
1073	Q9NVM9	Y	Q9NVM9	Integrator complex subunit 13	INT13_HUMAN	INTS13	115	135	ADPECCSILHGLVAAVETLCK	5 Carbamidomethylation, 6 Carbamidomethylation, 20 Carbamidomethylation	119, 120, 134	119 Carbamidomethylation on C, 120 Carbamidomethylation on C, 134 Carbamidomethylation on C	✓	✓	✓	✓	✓	✓	✓	✓	✓	✓	✓	✓
1074	Q9NVM9	Y	Q9NVM9	Integrator complex subunit 13	INT13_HUMAN	INTS13	115	135	ADPECCSILHGLVAAVETLCK	5 Carbamidomethylation, 6 Carbamidomethylation, 20 Carbamidomethylation	119, 120, 134	119 Carbamidomethylation on C, 120 Carbamidomethylation on C, 134 Carbamidomethylation on C		✓		✓				✓
1075	Q9Y6E0	Y	Q9Y6E0	Serine/threonine-protein kinase 24	STK24_HUMAN	STK24	30	38	ADPEELFTK				✓	✓	✓	✓	✓	✓	✓	✓	✓	✓	✓	✓
1076	Q99733	Y	Q99733	Nucleosome assembly protein 1-like 4	NP1L4_HUMAN	NAP1L4	234	255	ADPFSFEGPEIVDCDGCTIDWK	14 Carbamidomethylation, 17 Carbamidomethylation	247, 250	247 Carbamidomethylation on C, 250 Carbamidomethylation on C	✓	✓	✓	✓	✓	✓	✓	✓	✓	✓	✓	✓
1077	Q99733	Y	Q99733	Nucleosome assembly protein 1-like 4	NP1L4_HUMAN	NAP1L4	234	255	ADPFSFEGPEIVDCDGCTIDWK	14 Carbamidomethylation, 17 Carbamidomethylation	247, 250	247 Carbamidomethylation on C, 250 Carbamidomethylation on C	✓			✓	✓	✓		✓
1078	Q07864	Y	Q07864	DNA polymerase epsilon catalytic subunit A	DPOE1_HUMAN	POLE	11	33	ADPGADGEASRDDGATSSVSALK					✓			✓	✓	✓			✓		✓
1079	Q07864	Y	Q07864	DNA polymerase epsilon catalytic subunit A	DPOE1_HUMAN	POLE	11	33	ADPGADGEASRDDGATSSVSALK					✓			✓	✓	✓					✓
1080	Q8WVB6	Y	Q8WVB6	Chromosome transmission fidelity protein 18 homolog	CTF18_HUMAN	CHTF18	533	544	ADPGVLAALCEK	10 Carbamidomethylation	542	542 Carbamidomethylation on C	✓	✓		✓	✓	✓	✓	✓	✓	✓		✓
1081	Q9H2V7	Y	Q9H2V7	Protein spinster homolog 1	SPNS1_HUMAN	SPNS1	354	378	ADPLVCATGLLGSAPFLFLSLACAR	6 Carbamidomethylation, 23 Carbamidomethylation	359, 376	359 Carbamidomethylation on C, 376 Carbamidomethylation on C	✓	✓	✓				✓	✓	✓
1082	Q8WVB6	Y	Q8WVB6	Chromosome transmission fidelity protein 18 homolog	CTF18_HUMAN	CHTF18	194	211	ADPMAPGVQGSLLHVPWR				✓	✓	✓	✓	✓	✓	✓	✓	✓	✓	✓	✓
1083	P54920	Y	P54920	Alpha-soluble NSF attachment protein	SNAA_HUMAN	NAPA	95	106	ADPQEAINCLMR	9 Carbamidomethylation	103	103 Carbamidomethylation on C	✓	✓	✓	✓	✓	✓	✓	✓	✓	✓	✓	✓
1084	Q15418	Y	Q15418	Ribosomal protein S6 kinase alpha-1	KS6A1_HUMAN	RPS6KA1	57	66	ADPSHFELLK				✓	✓	✓		✓		✓	✓		✓	✓	✓
1085	Q6Y7W6	Y	Q6Y7W6	GRB10-interacting GYF protein 2	GGYF2_HUMAN	GIGYF2	1272	1287	ADPSLLGFSVNASSER				✓	✓	✓	✓	✓	✓	✓	✓	✓	✓	✓	✓
1086	Q6Y7W6	Y	Q6Y7W6	GRB10-interacting GYF protein 2	GGYF2_HUMAN	GIGYF2	1272	1287	ADPSLLGFSVNASSER					✓
1087	Q9UNF0	Y	Q9UNF0	Protein kinase C and casein kinase substrate in neurons protein 2	PACN2_HUMAN	PACSIN2	178	188	ADPSLNPEQLK				✓	✓	✓	✓	✓	✓	✓	✓	✓	✓	✓	✓
1088	P51812	Y	P51812	Ribosomal protein S6 kinase alpha-3	KS6A3_HUMAN	RPS6KA3	63	72	ADPSQFELLK				✓	✓	✓	✓	✓	✓	✓	✓	✓	✓	✓	✓
1089	Q16254	Y	Q16254	Transcription factor E2F4	E2F4_HUMAN	E2F4	340	350	ADPTGVLELPK				✓	✓	✓	✓	✓	✓	✓		✓	✓	✓	✓
1090	Q15014	Y	Q15014	Mortality factor 4-like protein 2	MO4L2_HUMAN	MORF4L2	105	116	ADPTVESEEAFK				✓	✓	✓	✓	✓	✓	✓	✓	✓	✓	✓	✓
1091	P31146	Y	P31146	Coronin-1A	COR1A_HUMAN	CORO1A	21	29	ADQCYEDVR	4 Carbamidomethylation	24	24 Carbamidomethylation on C	✓	✓	✓	✓	✓	✓	✓	✓	✓	✓	✓	✓
1092	Q9HAV0	Y	Q9HAV0	Guanine nucleotide-binding protein subunit beta-4	GBB4_HUMAN	GNB4	257	280	ADQELLLYSHDNIICGITSVAFSK	15 Carbamidomethylation	271	271 Carbamidomethylation on C	✓	✓	✓	✓	✓		✓	✓	✓
1093	P52434	Y	P52434	DNA-directed RNA polymerases I, II, and III subunit RPABC3	RPAB3_HUMAN	POLR2H	85	95	ADQFEYVMYGK				✓	✓	✓	✓	✓	✓	✓	✓	✓	✓	✓	✓
1094	Q9HC35	Y	Q9HC35	Echinoderm microtubule-associated protein-like 4	EMAL4_HUMAN	EML4	563	572	ADQFLVGTSR				✓	✓	✓	✓	✓	✓	✓	✓	✓	✓	✓	✓
1095	Q9H4M9	Y	Q9H4M9	EH domain-containing protein 1	EHD1_HUMAN	EHD1	221	231	ADQIETQQLMR				✓	✓	✓	✓	✓	✓	✓	✓	✓	✓	✓	✓
1096	Q8NI27	Y	Q8NI27	THO complex subunit 2	THOC2_HUMAN	THOC2	1085	1094	ADQLDYENFR				✓	✓	✓	✓	✓	✓	✓	✓	✓	✓	✓	✓
1097	P0DP23;P0DP24;P0DP25	N	P0DP23;P0DP24;P0DP25	Calmodulin-1	CALM1_HUMAN;CALM2_HUMAN;CALM3_HUMAN	CALM1;CALM2;CALM3	0	12	ADQLTEEQIAEFK									✓
1098	Q6KC79	Y	Q6KC79	Nipped-B-like protein	NIPBL_HUMAN	NIPBL	2338	2347	ADQQLVEIDK				✓	✓	✓	✓	✓	✓	✓	✓	✓	✓	✓	✓
1099	Q00534	Y	Q00534	Cyclin-dependent kinase 6	CDK6_HUMAN	CDK6	9	26	ADQQYECVAEIGEGAYGK	7 Carbamidomethylation	15	15 Carbamidomethylation on C				✓
1100	Q9HBM6	Y	Q9HBM6	Transcription initiation factor TFIID subunit 9B	TAF9B_HUMAN	TAF9B	79	89	ADQSFTSPPPR				✓	✓	✓	✓	✓	✓	✓	✓	✓	✓	✓	✓
1101	Q9H223	Y	Q9H223	EH domain-containing protein 4	EHD4_HUMAN	EHD4	224	234	ADQVDTQQLMR				✓	✓	✓	✓	✓	✓	✓	✓	✓	✓	✓	✓
1102	P62263	Y	P62263	40S ribosomal protein S14	RS14_HUMAN	RPS14	64	84	ADRDESSPYAAMLAAQDVAQR				✓	✓	✓	✓	✓	✓	✓	✓	✓	✓	✓	✓
1103	P62263	Y	P62263	40S ribosomal protein S14	RS14_HUMAN	RPS14	64	84	ADRDESSPYAAMLAAQDVAQR					✓		✓		✓		✓				✓
1104	P02787	Y	P02787	Serotransferrin	TRFE_HUMAN	TF	237	251	ADRDQYELLCLDNTR	10 Carbamidomethylation	246	246 Carbamidomethylation on C			✓	✓	✓	✓		✓	✓	✓	✓	✓
1105	Q96T58	Y	Q96T58	Msx2-interacting protein	MINT_HUMAN	SPEN	2904	2930	ADRPSLEKPEPIHLSVSTPVTQGGTVK				✓	✓	✓	✓	✓	✓	✓	✓	✓	✓	✓
1106	Q9UKS6	Y	Q9UKS6	Protein kinase C and casein kinase substrate in neurons protein 3	PACN3_HUMAN	PACSIN3	176	186	ADSAVSQEQLR				✓	✓	✓	✓	✓	✓	✓	✓	✓	✓	✓	✓
1107	Q2M3G4	Y	Q2M3G4	Protein Shroom1	SHRM1_HUMAN	SHROOM1	29	46	ADSAYSSFSAASGGPEPR				✓	✓	✓	✓	✓	✓	✓	✓	✓	✓	✓	✓
1108	Q2M3G4	Y	Q2M3G4	Protein Shroom1	SHRM1_HUMAN	SHROOM1	29	46	ADSAYSSFSAASGGPEPR							✓			✓					✓
1109	Q5T1V6	Y	Q5T1V6	Probable ATP-dependent RNA helicase DDX59	DDX59_HUMAN	DDX59	154	169	ADSEPESPLNASYVYK				✓		✓	✓	✓	✓		✓		✓	✓	✓
1110	Q9NXE4	Y	Q9NXE4	Sphingomyelin phosphodiesterase 4	NSMA3_HUMAN	SMPD4	57	73	ADSINKPFAQQCQDLVK	12 Carbamidomethylation	68	68 Carbamidomethylation on C						✓				✓
1111	Q8N1G2	Y	Q8N1G2	Cap-specific mRNA (nucleoside-2'-O-)-methyltransferase 1	CMTR1_HUMAN	CMTR1	73	83	ADSLVEGTSSR				✓	✓	✓	✓	✓	✓	✓	✓	✓	✓	✓	✓
1112	Q9H4E7	Y	Q9H4E7	Differentially expressed in FDCP 6 homolog	DEFI6_HUMAN	DEF6	105	120	ADSNGNSMLSNQDAFR				✓	✓	✓	✓			✓	✓	✓
[truncated: 83,365 more rows]

## Sheet: S4-3_Fig2F-Proteins
Number	# of Grouped proteins	Accession number	Master accession number	Master protein name	Master Gene Symbol	Species	MW(kDa)	Coverage (%)	Peptides	Unique peptides	K562-20ng_Hydrophilic-Vial_0.01%DMNG_1	K562-20ng_Hydrophilic-Vial_0.01%DMNG_2	K562-20ng_Hydrophilic-Vial_0.01%DMNG_3	K562-20ng_Hydrophilic-Vial_2%ACN0.1%TFA_1	K562-20ng_Hydrophilic-Vial_2%ACN0.1%TFA_2	K562-20ng_Hydrophilic-Vial_2%ACN0.1%TFA_3	K562-20ng_Normal-Vial_0.01%DMNG_1	K562-20ng_Normal-Vial_0.01%DMNG_2	K562-20ng_Normal-Vial_0.01%DMNG_3	K562-20ng_Normal-Vial_2%ACN0.1%TFA_1	K562-20ng_Normal-Vial_2%ACN0.1%TFA_2	K562-20ng_Normal-Vial_2%ACN0.1%TFA_3
[truncated: 6,785 more rows]

[truncated: 1 more sheets: S4-4_Fig2F-Precursors]
