# Supplementary material for: Universal Pretreatment Development for Low-input Proteomics Using Lauryl Maltose Neopentyl Glycol
Source: Mol Cell Proteomics. 2024 Mar 4;23(4):100745. doi: 10.1016/j.mcpro.2024.100745 (PMC10999711; doi:10.1016/j.mcpro.2024.100745)
Supplement: Supplemental Table S5 [file mmc8.xlsx]

## Sheet: Legend
Supplemental Table S5: Lists of proteins and precursors identified and quantified for digestion and dissolving dried peptides.
	S5-1_Fig3A-Proteins: List of proteins identified in the expriments with or without the addition of LMNG for digestion with the SP3 method and dissolving dried peptides.
			Proteins were identified by DIA-NN, and proteins were ticked and displayed in each condition.
	S5-2_Fig3A-Precursors: List of precursors identified in the expriments of with or without the addition of LMNG for digestion with the SP3 method and dissolving dried peptides.
			Precursors were identified by DIA-NN, and precursors were ticked and displayed in each condition.
	S5-3_Fig3B-Proteins: List of proteins identified and quantified in the expriments with or without the addition of LMNG for digestion with the SP3 method and dissolving dried peptides.
			Precursors were quantified using DIA-NN with MBRs and proteins were quantified by summing the unique peptide intensities. Missing values were replaced by zero.
	S5-4_Fig3B-Precursors: List of precurosors identified and quantified using DIA-NN with MBRs in the expriments with and without the addition of LMNG for digestion with the SP3 method and dissolving dried peptides.
			Missing values were replaced by zero.
	S5-5_Fig3CDE-Proteins: List of proteins identified and quantified in the expriments of with and without the addition of 0.02% LMNG as the digestion solvent during the coIP using anti-RELA antibody and control antibody.
			Precursors were quantified using DIA-NN with MBRs, and proteins were quantified by summing the unique peptide intensities. Missing values were replaced by zero.
	S5-6_Fig3CDE-Precursors: List of precursors identified and quantified using DIA-NN with MBRs in expriments with or without the addition of 0.02% LMNG as the digestion solvent during the coIP using anti-RELA antibody and control antibody.
			Missing values were replaced by zero.

## Sheet: S5-1_Fig3A-Proteins
Number	# of Grouped proteins	Accession number	Master accession number	Master protein name	Master Gene Symbol	Species	MW(kDa)	Coverage (%)	Peptides	Unique peptides	HEK100-50ngeq_0.02%LMNG-0.01%DMNG_1	HEK100-50ngeq_0.02%LMNG-0.01%DMNG_2	HEK100-50ngeq_0.02%LMNG-0.01%DMNG_3	HEK100-50ngeq_0.02%LMNG-0.01%DMNG_4	HEK100-50ngeq_0.02%LMNG-2%ACN0.1%TFA_1	HEK100-50ngeq_0.02%LMNG-2%ACN0.1%TFA_2	HEK100-50ngeq_0.02%LMNG-2%ACN0.1%TFA_3	HEK100-50ngeq_0.02%LMNG-2%ACN0.1%TFA_4	HEK100-50ngeq_wo-LMNG-0.01%DMNG_1	HEK100-50ngeq_wo-LMNG-0.01%DMNG_2	HEK100-50ngeq_wo-LMNG-0.01%DMNG_3	HEK100-50ngeq_wo-LMNG-0.01%DMNG_4	HEK100-50ngeq_wo-LMNG-2%ACN0.1%TFA_1	HEK100-50ngeq_wo-LMNG-2%ACN0.1%TFA_2	HEK100-50ngeq_wo-LMNG-2%ACN0.1%TFA_3	HEK100-50ngeq_wo-LMNG-2%ACN0.1%TFA_4
1	1	Q14204	Q14204	Cytoplasmic dynein 1 heavy chain 1	DYNC1H1	Homo sapiens	532.418	42.553	153	153	✓	✓	✓	✓	✓	✓	✓	✓	✓	✓	✓	✓	✓	✓	✓	✓
2	1	P78527	P78527	DNA-dependent protein kinase catalytic subunit	PRKDC	Homo sapiens	469.099	40.407	148	148	✓	✓	✓	✓	✓	✓	✓	✓	✓	✓	✓	✓	✓	✓	✓	✓
3	1	P49327	P49327	Fatty acid synthase	FASN	Homo sapiens	273.431	49.024	89	89	✓	✓	✓	✓	✓	✓	✓	✓	✓	✓	✓	✓	✓	✓	✓	✓
4	1	Q92616	Q92616	eIF-2-alpha kinase activator GCN1	GCN1	Homo sapiens	292.713	41.707	86	86	✓	✓	✓	✓	✓	✓	✓	✓	✓	✓	✓	✓	✓	✓	✓	✓
5	1	Q13813	Q13813	Spectrin alpha chain, non-erythrocytic 1	SPTAN1	Homo sapiens	284.544	38.43	85	85	✓	✓	✓	✓	✓	✓	✓	✓	✓	✓	✓	✓	✓	✓	✓	✓
6	1	P15924	P15924	Desmoplakin	DSP	Homo sapiens	331.78	29.467	79	79	✓	✓	✓	✓	✓	✓	✓	✓	✓	✓	✓	✓	✓	✓	✓	✓
7	1	P21333	P21333	Filamin-A	FLNA	Homo sapiens	280.742	41.859	83	75	✓	✓	✓	✓	✓	✓	✓	✓	✓	✓	✓	✓	✓	✓	✓	✓
8	1	Q7Z6Z7	Q7Z6Z7	E3 ubiquitin-protein ligase HUWE1	HUWE1	Homo sapiens	481.899	22.657	70	70	✓	✓	✓	✓	✓	✓	✓	✓	✓	✓	✓	✓	✓	✓	✓	✓
9	1	O75369	O75369	Filamin-B	FLNB	Homo sapiens	278.167	38.586	72	69	✓	✓	✓	✓	✓	✓	✓	✓	✓	✓	✓	✓		✓	✓	✓
10	1	O75643	O75643	U5 small nuclear ribonucleoprotein 200 kDa helicase	SNRNP200	Homo sapiens	244.511	43.212	69	69	✓	✓	✓	✓	✓	✓	✓	✓	✓	✓	✓	✓	✓	✓	✓	✓
11	1	P46013	P46013	Proliferation marker protein Ki-67	MKI67	Homo sapiens	358.699	28.102	66	66	✓	✓	✓	✓	✓	✓	✓	✓	✓	✓	✓	✓	✓	✓	✓	✓
12	1	P35579	P35579	Myosin-9	MYH9	Homo sapiens	226.536	47.653	81	64	✓	✓	✓	✓	✓	✓	✓	✓	✓	✓	✓	✓	✓	✓	✓	✓
13	1	Q15149	Q15149	Plectin	PLEC	Homo sapiens	531.798	18.232	66	62	✓	✓	✓	✓	✓	✓	✓	✓	✓	✓		✓			✓	✓
14	1	P09874	P09874	Poly [ADP-ribose] polymerase 1	PARP1	Homo sapiens	113.086	63.905	61	61	✓	✓	✓	✓	✓	✓	✓	✓	✓	✓	✓	✓	✓	✓	✓	✓
15	1	Q01082	Q01082	Spectrin beta chain, non-erythrocytic 1	SPTBN1	Homo sapiens	274.614	35.618	67	60	✓	✓	✓	✓	✓	✓	✓	✓	✓	✓	✓	✓	✓	✓	✓	✓
16	1	Q14980	Q14980	Nuclear mitotic apparatus protein 1	NUMA1	Homo sapiens	238.263	33.333	59	59	✓	✓	✓	✓	✓	✓	✓	✓	✓	✓	✓	✓		✓	✓	✓
17	1	Q9Y490	Q9Y490	Talin-1	TLN1	Homo sapiens	269.773	35.655	67	59	✓	✓	✓	✓	✓	✓	✓	✓	✓	✓	✓	✓	✓	✓	✓	✓
18	1	P42704	P42704	Leucine-rich PPR motif-containing protein, mitochondrial	LRPPRC	Homo sapiens	157.907	46.915	57	57	✓	✓	✓	✓	✓	✓	✓	✓	✓	✓	✓	✓	✓	✓	✓	✓
19	1	P07814	P07814	Bifunctional glutamate/proline--tRNA ligase	EPRS1	Homo sapiens	170.594	50.86	54	54	✓	✓	✓	✓	✓	✓	✓	✓	✓	✓	✓	✓	✓	✓	✓	✓
20	1	Q14008	Q14008	Cytoskeleton-associated protein 5	CKAP5	Homo sapiens	225.499	32.431	54	54	✓	✓	✓	✓	✓	✓	✓	✓	✓	✓	✓	✓	✓	✓	✓	✓
21	1	P35580	P35580	Myosin-10	MYH10	Homo sapiens	229.002	41.599	59	53	✓	✓	✓	✓	✓	✓	✓	✓	✓	✓	✓	✓	✓	✓	✓	✓
22	1	Q08211	Q08211	ATP-dependent RNA helicase A	DHX9	Homo sapiens	140.961	47.008	53	53	✓	✓	✓	✓	✓	✓	✓	✓	✓	✓	✓	✓	✓	✓	✓	✓
23	1	P13639	P13639	Elongation factor 2	EEF2	Homo sapiens	95.342	65.618	53	52	✓	✓	✓	✓	✓	✓	✓	✓	✓	✓	✓	✓	✓	✓	✓	✓
24	1	Q00610	Q00610	Clathrin heavy chain 1	CLTC	Homo sapiens	191.617	52.657	69	52	✓	✓	✓	✓	✓	✓	✓	✓	✓	✓	✓	✓	✓	✓	✓	✓
25	1	Q6P2Q9	Q6P2Q9	Pre-mRNA-processing-splicing factor 8	PRPF8	Homo sapiens	273.605	26.467	52	52	✓	✓	✓	✓	✓	✓	✓	✓	✓	✓	✓	✓	✓	✓	✓	✓
26	1	P27708	P27708	CAD protein	CAD	Homo sapiens	242.985	31.146	52	51	✓	✓	✓	✓	✓	✓	✓	✓	✓	✓	✓	✓		✓	✓	✓
27	1	Q9NTJ3	Q9NTJ3	Structural maintenance of chromosomes protein 4	SMC4	Homo sapiens	147.183	42.236	51	51	✓	✓	✓	✓	✓	✓	✓	✓	✓	✓	✓	✓	✓	✓	✓	✓
28	1	Q5T4S7	Q5T4S7	E3 ubiquitin-protein ligase UBR4	UBR4	Homo sapiens	573.853	12.387	48	48	✓	✓	✓	✓	✓	✓	✓	✓	✓	✓	✓	✓			✓	✓
29	1	P12270	P12270	Nucleoprotein TPR	TPR	Homo sapiens	267.298	22.514	47	47	✓	✓	✓	✓	✓	✓	✓	✓	✓	✓	✓	✓		✓	✓	✓
30	1	Q9NU22	Q9NU22	Midasin	MDN1	Homo sapiens	632.83	11.097	47	47	✓	✓	✓	✓	✓	✓	✓	✓	✓	✓		✓		✓	✓	✓
31	1	Q9P2J5	Q9P2J5	Leucine--tRNA ligase, cytoplasmic	LARS1	Homo sapiens	134.468	44.473	47	47	✓	✓	✓	✓	✓	✓	✓	✓	✓	✓	✓	✓	✓	✓	✓	✓
32	1	Q7KZF4	Q7KZF4	Staphylococcal nuclease domain-containing protein 1	SND1	Homo sapiens	101.999	62.198	46	46	✓	✓	✓	✓	✓	✓	✓	✓	✓	✓	✓	✓	✓	✓	✓	✓
33	1	Q9BQG0	Q9BQG0	Myb-binding protein 1A	MYBBP1A	Homo sapiens	148.856	44.277	46	46	✓	✓	✓	✓	✓	✓	✓	✓	✓	✓	✓	✓		✓	✓	✓
34	1	P04264	P04264	Keratin, type II cytoskeletal 1	KRT1	Homo sapiens	66.038	70.807	50	45	✓	✓	✓	✓	✓	✓	✓	✓	✓	✓	✓	✓	✓	✓	✓	✓
35	1	P11388	P11388	DNA topoisomerase 2-alpha	TOP2A	Homo sapiens	174.387	36.381	51	44	✓	✓	✓	✓	✓	✓	✓	✓	✓	✓	✓	✓	✓	✓	✓	✓
36	1	Q9UQE7	Q9UQE7	Structural maintenance of chromosomes protein 3	SMC3	Homo sapiens	141.543	35.99	44	44	✓	✓	✓	✓	✓	✓	✓	✓	✓	✓	✓	✓	✓	✓	✓	✓
37	1	O95347	O95347	Structural maintenance of chromosomes protein 2	SMC2	Homo sapiens	135.661	40.518	43	43	✓	✓	✓	✓	✓	✓	✓	✓	✓	✓	✓	✓		✓	✓	✓
38	1	Q9Y5B9	Q9Y5B9	FACT complex subunit SPT16	SUPT16H	Homo sapiens	119.916	42.884	43	43	✓	✓	✓	✓	✓	✓	✓	✓	✓	✓	✓	✓	✓	✓	✓	✓
39	1	P34932	P34932	Heat shock 70 kDa protein 4	HSPA4	Homo sapiens	94.333	57.024	44	42	✓	✓	✓	✓	✓	✓	✓	✓	✓	✓	✓	✓	✓	✓	✓	✓
40	1	P49792	P49792	E3 SUMO-protein ligase RanBP2	RANBP2	Homo sapiens	358.206	30.552	71	42	✓	✓	✓	✓	✓	✓	✓	✓	✓	✓	✓	✓	✓	✓	✓	✓
41	1	O75533	O75533	Splicing factor 3B subunit 1	SF3B1	Homo sapiens	145.831	42.561	41	41	✓	✓	✓	✓	✓	✓	✓	✓	✓	✓	✓	✓	✓	✓	✓	✓
42	1	P35908	P35908	Keratin, type II cytoskeletal 2 epidermal	KRT2	Homo sapiens	65.433	79.969	52	41	✓	✓	✓	✓	✓	✓	✓	✓	✓	✓	✓	✓	✓	✓	✓	✓
43	1	P46940	P46940	Ras GTPase-activating-like protein IQGAP1	IQGAP1	Homo sapiens	189.254	32.227	43	41	✓	✓	✓	✓	✓	✓	✓	✓	✓	✓	✓	✓	✓	✓	✓	✓
44	1	P22102	P22102	Trifunctional purine biosynthetic protein adenosine-3	GART	Homo sapiens	107.766	48.317	40	40	✓	✓	✓	✓	✓	✓	✓	✓	✓	✓	✓	✓	✓	✓	✓	✓
45	1	P27816	P27816	Microtubule-associated protein 4	MAP4	Homo sapiens	121.007	42.101	40	40	✓	✓	✓	✓	✓	✓	✓	✓	✓	✓	✓	✓	✓	✓	✓	✓
46	1	Q9H583	Q9H583	HEAT repeat-containing protein 1	HEATR1	Homo sapiens	242.375	25.979	40	40	✓	✓	✓	✓	✓	✓	✓	✓	✓	✓		✓			✓	✓
47	1	P11586	P11586	C-1-tetrahydrofolate synthase, cytoplasmic	MTHFD1	Homo sapiens	101.531	50.802	39	39	✓	✓	✓	✓	✓	✓	✓	✓	✓	✓	✓	✓	✓	✓	✓	✓
48	1	P12956	P12956	X-ray repair cross-complementing protein 6	XRCC6	Homo sapiens	69.844	60.591	39	39	✓	✓	✓	✓	✓	✓	✓	✓	✓	✓	✓	✓	✓	✓	✓	✓
49	1	P41252	P41252	Isoleucine--tRNA ligase, cytoplasmic	IARS1	Homo sapiens	144.498	36.846	39	39	✓	✓	✓	✓	✓	✓	✓	✓	✓	✓	✓	✓	✓	✓	✓	✓
50	1	P53621	P53621	Coatomer subunit alpha	COPA	Homo sapiens	138.349	37.01	39	39	✓	✓	✓	✓	✓	✓	✓	✓	✓	✓	✓	✓	✓	✓	✓	✓
51	1	Q5VYK3	Q5VYK3	Proteasome adapter and scaffold protein ECM29	ECPAS	Homo sapiens	204.294	30.298	39	39	✓	✓	✓	✓	✓	✓	✓	✓	✓	✓		✓	✓	✓	✓	✓
52	1	P22314	P22314	Ubiquitin-like modifier-activating enzyme 1	UBA1	Homo sapiens	117.849	52.836	38	38	✓	✓	✓	✓	✓	✓	✓	✓	✓	✓	✓	✓	✓	✓	✓	✓
53	1	Q14683	Q14683	Structural maintenance of chromosomes protein 1A	SMC1A	Homo sapiens	143.236	28.954	38	38	✓	✓	✓	✓	✓	✓	✓	✓	✓	✓	✓	✓	✓	✓	✓	✓
54	1	Q16531	Q16531	DNA damage-binding protein 1	DDB1	Homo sapiens	126.97	38.86	38	38	✓	✓	✓	✓	✓	✓	✓	✓	✓	✓	✓	✓		✓	✓	✓
55	1	Q5UIP0	Q5UIP0	Telomere-associated protein RIF1	RIF1	Homo sapiens	274.472	17.759	37	37	✓	✓	✓	✓	✓	✓	✓	✓	✓	✓	✓	✓		✓	✓	✓
56	1	P13010	P13010	X-ray repair cross-complementing protein 5	XRCC5	Homo sapiens	82.705	61.885	36	36	✓	✓	✓	✓	✓	✓	✓	✓	✓	✓	✓	✓	✓	✓	✓	✓
57	1	P38646	P38646	Stress-70 protein, mitochondrial	HSPA9	Homo sapiens	73.682	56.112	36	36	✓	✓	✓	✓	✓	✓	✓	✓	✓	✓	✓	✓	✓	✓	✓	✓
58	1	Q14152	Q14152	Eukaryotic translation initiation factor 3 subunit A	EIF3A	Homo sapiens	166.569	28.437	36	36	✓	✓	✓	✓	✓	✓	✓	✓	✓	✓	✓	✓	✓	✓	✓	✓
59	1	Q7L2E3	Q7L2E3	ATP-dependent RNA helicase DHX30	DHX30	Homo sapiens	133.939	37.353	36	36	✓	✓	✓	✓	✓	✓	✓	✓	✓	✓	✓	✓	✓	✓	✓	✓
60	1	A5YKK6	A5YKK6	CCR4-NOT transcription complex subunit 1	CNOT1	Homo sapiens	266.945	18.476	35	35	✓	✓	✓	✓	✓	✓	✓	✓	✓			✓			✓	✓
61	1	O00410	O00410	Importin-5	IPO5	Homo sapiens	123.633	41.75	36	35	✓	✓	✓	✓	✓	✓	✓	✓	✓	✓	✓	✓		✓	✓	✓
62	1	P02545	P02545	Prelamin-A/C	LMNA	Homo sapiens	74.141	53.464	35	35	✓	✓	✓	✓	✓	✓	✓	✓	✓	✓	✓	✓	✓	✓	✓	✓
63	1	P14618	P14618	Pyruvate kinase PKM	PKM	Homo sapiens	57.938	70.998	36	35	✓	✓	✓	✓	✓	✓	✓	✓	✓	✓	✓	✓	✓	✓	✓	✓
64	1	P18206	P18206	Vinculin	VCL	Homo sapiens	123.801	34.921	35	35	✓	✓	✓	✓	✓	✓	✓	✓	✓	✓	✓	✓	✓	✓	✓	✓
65	1	P53396	P53396	ATP-citrate synthase	ACLY	Homo sapiens	120.838	41.326	35	35	✓	✓	✓	✓	✓	✓	✓	✓	✓	✓	✓	✓	✓	✓	✓	✓
66	1	P55072	P55072	Transitional endoplasmic reticulum ATPase	VCP	Homo sapiens	89.322	45.782	35	35	✓	✓	✓	✓	✓	✓	✓	✓	✓	✓	✓	✓	✓	✓	✓	✓
67	1	Q86UP2	Q86UP2	Kinectin	KTN1	Homo sapiens	156.279	29.256	35	35	✓	✓	✓	✓	✓	✓	✓	✓	✓	✓	✓	✓	✓	✓	✓	✓
68	1	P08670	P08670	Vimentin	VIM	Homo sapiens	53.652	70.815	42	34	✓	✓	✓	✓	✓	✓	✓	✓	✓	✓	✓	✓	✓	✓	✓	✓
69	1	P10809	P10809	60 kDa heat shock protein, mitochondrial	HSPD1	Homo sapiens	61.054	65.969	34	34	✓	✓	✓	✓	✓	✓	✓	✓	✓	✓	✓	✓	✓	✓	✓	✓
70	1	P35527	P35527	Keratin, type I cytoskeletal 9	KRT9	Homo sapiens	62.066	70.465	34	34	✓	✓	✓	✓	✓	✓	✓	✓	✓	✓	✓	✓	✓	✓	✓	✓
71	1	P46821	P46821	Microtubule-associated protein 1B	MAP1B	Homo sapiens	270.639	17.666	35	34	✓	✓	✓	✓	✓	✓	✓	✓	✓	✓	✓	✓	✓	✓	✓	✓
72	1	Q04637	Q04637	Eukaryotic translation initiation factor 4 gamma 1	EIF4G1	Homo sapiens	175.493	27.767	36	34	✓	✓	✓	✓	✓	✓	✓	✓	✓	✓	✓	✓	✓	✓	✓	✓
73	1	Q13200	Q13200	26S proteasome non-ATPase regulatory subunit 2	PSMD2	Homo sapiens	100.201	46.696	34	34	✓	✓	✓	✓	✓	✓	✓	✓	✓	✓	✓	✓	✓	✓	✓	✓
74	1	Q14566	Q14566	DNA replication licensing factor MCM6	MCM6	Homo sapiens	92.889	41.535	34	34	✓	✓	✓	✓	✓	✓	✓	✓	✓	✓	✓	✓	✓	✓	✓	✓
75	1	Q14690	Q14690	Protein RRP5 homolog	PDCD11	Homo sapiens	208.704	22.982	34	34	✓	✓	✓	✓	✓	✓	✓	✓	✓	✓	✓	✓		✓	✓	✓
76	1	Q8TEM1	Q8TEM1	Nuclear pore membrane glycoprotein 210	NUP210	Homo sapiens	205.115	26.02	34	34	✓	✓	✓	✓	✓	✓	✓	✓	✓	✓		✓		✓	✓	✓
77	1	P50990	P50990	T-complex protein 1 subunit theta	CCT8	Homo sapiens	59.619	67.883	33	33	✓	✓	✓	✓	✓	✓	✓	✓	✓	✓	✓	✓	✓	✓	✓	✓
78	1	Q02880	Q02880	DNA topoisomerase 2-beta	TOP2B	Homo sapiens	183.272	27.245	33	33	✓	✓	✓	✓	✓	✓	✓	✓	✓	✓	✓	✓	✓	✓	✓	✓
79	1	Q15029	Q15029	116 kDa U5 small nuclear ribonucleoprotein component	EFTUD2	Homo sapiens	109.439	44.342	33	33	✓	✓	✓	✓	✓	✓	✓	✓	✓	✓	✓	✓		✓	✓	✓
80	1	Q9NR30	Q9NR30	Nucleolar RNA helicase 2	DDX21	Homo sapiens	87.344	46.488	35	33	✓	✓	✓	✓	✓	✓	✓	✓	✓	✓	✓	✓	✓	✓	✓	✓
81	1	A0AVT1	A0AVT1	Ubiquitin-like modifier-activating enzyme 6	UBA6	Homo sapiens	117.972	36.407	32	32	✓	✓	✓	✓	✓	✓	✓	✓	✓	✓		✓		✓	✓	✓
82	1	P13667	P13667	Protein disulfide-isomerase A4	PDIA4	Homo sapiens	72.934	51.938	32	32	✓	✓	✓	✓	✓	✓	✓	✓	✓	✓	✓	✓	✓	✓	✓	✓
83	1	P20700	P20700	Lamin-B1	LMNB1	Homo sapiens	66.409	56.314	36	32	✓	✓	✓	✓	✓	✓	✓	✓	✓	✓	✓	✓	✓	✓	✓	✓
84	1	P54577	P54577	Tyrosine--tRNA ligase, cytoplasmic	YARS1	Homo sapiens	59.144	59.28	32	32	✓	✓	✓	✓	✓	✓	✓	✓	✓	✓	✓	✓	✓	✓	✓	✓
85	1	P55060	P55060	Exportin-2	CSE1L	Homo sapiens	110.419	46.138	32	32	✓	✓	✓	✓	✓	✓	✓	✓	✓	✓	✓	✓		✓	✓	✓
86	1	P78371	P78371	T-complex protein 1 subunit beta	CCT2	Homo sapiens	57.488	66.542	32	32	✓	✓	✓	✓	✓	✓	✓	✓	✓	✓	✓	✓	✓	✓	✓	✓
87	1	Q00839	Q00839	Heterogeneous nuclear ribonucleoprotein U	HNRNPU	Homo sapiens	90.588	44	32	32	✓	✓	✓	✓	✓	✓	✓	✓	✓	✓	✓	✓	✓	✓	✓	✓
88	1	Q9NSE4	Q9NSE4	Isoleucine--tRNA ligase, mitochondrial	IARS2	Homo sapiens	113.793	34.783	32	32	✓	✓	✓	✓	✓	✓	✓	✓	✓	✓	✓	✓	✓	✓	✓	✓
89	1	Q9NVI1	Q9NVI1	Fanconi anemia group I protein	FANCI	Homo sapiens	149.326	31.175	32	32	✓	✓	✓	✓	✓	✓	✓	✓	✓	✓	✓	✓	✓	✓	✓	✓
90	1	O43491	O43491	Band 4.1-like protein 2	EPB41L2	Homo sapiens	112.588	34.229	32	31	✓	✓	✓	✓	✓	✓	✓	✓	✓	✓	✓	✓		✓	✓	✓
91	1	P17987	P17987	T-complex protein 1 subunit alpha	TCP1	Homo sapiens	60.343	76.439	31	31	✓	✓	✓	✓	✓	✓	✓	✓	✓	✓	✓	✓	✓	✓	✓	✓
92	1	P31939	P31939	Bifunctional purine biosynthesis protein ATIC	ATIC	Homo sapiens	64.616	63.514	31	31	✓	✓	✓	✓	✓	✓	✓	✓	✓	✓	✓	✓	✓	✓	✓	✓
93	1	P43243	P43243	Matrin-3	MATR3	Homo sapiens	94.624	38.961	31	31	✓	✓	✓	✓	✓	✓	✓	✓	✓	✓	✓	✓	✓	✓	✓	✓
94	1	P52732	P52732	Kinesin-like protein KIF11	KIF11	Homo sapiens	119.16	31.629	31	31	✓	✓	✓	✓	✓	✓	✓	✓	✓	✓		✓			✓	✓
95	1	Q15393	Q15393	Splicing factor 3B subunit 3	SF3B3	Homo sapiens	135.578	35.333	31	31	✓	✓	✓	✓	✓	✓	✓	✓	✓	✓	✓	✓		✓	✓	✓
96	1	Q99832	Q99832	T-complex protein 1 subunit eta	CCT7	Homo sapiens	59.365	60.589	31	31	✓	✓	✓	✓	✓	✓	✓	✓	✓	✓	✓	✓	✓	✓	✓	✓
97	1	O14980	O14980	Exportin-1	XPO1	Homo sapiens	123.387	32.96	30	30	✓	✓	✓	✓	✓	✓	✓	✓	✓			✓		✓	✓	✓
98	1	P13645	P13645	Keratin, type I cytoskeletal 10	KRT10	Homo sapiens	58.827	62.671	37	30	✓	✓	✓	✓	✓	✓	✓	✓	✓	✓	✓	✓	✓	✓	✓	✓
99	1	P47897	P47897	Glutamine--tRNA ligase	QARS1	Homo sapiens	87.799	47.097	30	30	✓	✓	✓	✓	✓	✓	✓	✓	✓	✓	✓	✓		✓	✓	✓
100	1	P52272	P52272	Heterogeneous nuclear ribonucleoprotein M	HNRNPM	Homo sapiens	77.518	45.616	30	30	✓	✓	✓	✓	✓	✓	✓	✓	✓	✓	✓	✓	✓	✓	✓	✓
101	1	Q00341	Q00341	Vigilin	HDLBP	Homo sapiens	141.457	28.312	30	30	✓	✓	✓	✓	✓	✓	✓	✓	✓	✓	✓	✓		✓	✓	✓
102	1	Q02952	Q02952	A-kinase anchor protein 12	AKAP12	Homo sapiens	191.487	22.896	30	30	✓	✓	✓	✓	✓	✓	✓	✓	✓	✓	✓	✓	✓	✓	✓	✓
103	1	O60271	O60271	C-Jun-amino-terminal kinase-interacting protein 4	SPAG9	Homo sapiens	146.207	26.798	31	29	✓	✓	✓	✓	✓	✓	✓	✓	✓	✓	✓	✓	✓	✓	✓	✓
104	1	O60841	O60841	Eukaryotic translation initiation factor 5B	EIF5B	Homo sapiens	138.829	29.098	29	29	✓	✓	✓	✓	✓	✓	✓	✓	✓	✓	✓	✓	✓	✓	✓	✓
105	1	P11021	P11021	Endoplasmic reticulum chaperone BiP	HSPA5	Homo sapiens	72.331	50.153	29	29	✓	✓	✓	✓	✓	✓	✓	✓	✓	✓	✓	✓	✓	✓	✓	✓
106	1	P25705	P25705	ATP synthase subunit alpha, mitochondrial	ATP5F1A	Homo sapiens	59.75	57.324	29	29	✓	✓	✓	✓	✓	✓	✓	✓	✓	✓	✓	✓	✓	✓	✓	✓
107	1	P26640	P26640	Valine--tRNA ligase	VARS1	Homo sapiens	140.479	28.956	29	29	✓	✓	✓	✓	✓	✓	✓	✓	✓	✓	✓	✓		✓	✓	✓
108	1	P33991	P33991	DNA replication licensing factor MCM4	MCM4	Homo sapiens	96.56	41.02	29	29	✓	✓	✓	✓	✓	✓	✓	✓	✓	✓	✓	✓	✓	✓	✓	✓
109	1	P42285	P42285	Exosome RNA helicase MTR4	MTREX	Homo sapiens	117.807	33.013	29	29	✓	✓	✓	✓	✓	✓	✓	✓	✓	✓		✓			✓	✓
110	1	P49588	P49588	Alanine--tRNA ligase, cytoplasmic	AARS1	Homo sapiens	106.813	42.872	29	29	✓	✓	✓	✓	✓	✓	✓	✓	✓	✓	✓	✓	✓	✓	✓	✓
111	1	P50851	P50851	Lipopolysaccharide-responsive and beige-like anchor protein	LRBA	Homo sapiens	319.112	15.054	32	29	✓	✓	✓	✓	✓	✓	✓	✓	✓	✓		✓			✓	✓
112	1	P51610	P51610	Host cell factor 1	HCFC1	Homo sapiens	208.734	20.491	29	29	✓	✓	✓	✓	✓	✓	✓	✓	✓	✓	✓	✓		✓	✓	✓
113	1	P54136	P54136	Arginine--tRNA ligase, cytoplasmic	RARS1	Homo sapiens	75.378	47.121	29	29	✓	✓	✓	✓	✓	✓	✓	✓	✓	✓	✓	✓		✓	✓	✓
114	1	P55265	P55265	Double-stranded RNA-specific adenosine deaminase	ADAR	Homo sapiens	136.067	26.101	29	29	✓	✓	✓	✓	✓	✓	✓	✓	✓	✓	✓	✓	✓	✓	✓	✓
115	1	P56192	P56192	Methionine--tRNA ligase, cytoplasmic	MARS1	Homo sapiens	101.116	41.444	29	29	✓	✓	✓	✓	✓	✓	✓	✓	✓	✓	✓	✓		✓	✓	✓
116	1	Q14203	Q14203	Dynactin subunit 1	DCTN1	Homo sapiens	141.696	29.734	29	29	✓	✓	✓	✓	✓	✓	✓	✓	✓	✓	✓	✓			✓	✓
117	1	Q16891	Q16891	MICOS complex subunit MIC60	IMMT	Homo sapiens	83.679	45.778	29	29	✓	✓	✓	✓	✓	✓	✓	✓	✓	✓	✓	✓	✓	✓	✓	✓
118	1	Q29RF7	Q29RF7	Sister chromatid cohesion protein PDS5 homolog A	PDS5A	Homo sapiens	150.829	28.123	30	29	✓	✓	✓	✓	✓	✓	✓	✓	✓	✓	✓	✓		✓	✓	✓
119	1	Q86VP6	Q86VP6	Cullin-associated NEDD8-dissociated protein 1	CAND1	Homo sapiens	136.377	35.528	32	29	✓	✓	✓	✓	✓	✓	✓	✓	✓	✓	✓	✓	✓	✓	✓	✓
120	1	Q8N1F7	Q8N1F7	Nuclear pore complex protein Nup93	NUP93	Homo sapiens	93.489	43.346	29	29	✓	✓	✓	✓	✓	✓	✓	✓	✓	✓	✓	✓		✓	✓	✓
121	1	Q8NI36	Q8NI36	WD repeat-containing protein 36	WDR36	Homo sapiens	105.324	36.488	29	29	✓	✓	✓	✓	✓	✓	✓	✓	✓	✓	✓	✓		✓	✓	✓
122	1	Q8TEQ6	Q8TEQ6	Gem-associated protein 5	GEMIN5	Homo sapiens	168.592	24.403	29	29	✓	✓	✓	✓	✓	✓	✓	✓	✓	✓		✓				✓
123	1	Q9Y520	Q9Y520	Protein PRRC2C	PRRC2C	Homo sapiens	316.918	11.015	29	29	✓	✓	✓	✓	✓	✓	✓	✓	✓	✓	✓	✓	✓	✓	✓	✓
124	1	O43707	O43707	Alpha-actinin-4	ACTN4	Homo sapiens	104.855	62.02	49	28	✓	✓	✓	✓	✓	✓	✓	✓	✓	✓		✓		✓	✓	✓
125	1	P08133	P08133	Annexin A6	ANXA6	Homo sapiens	75.875	42.348	28	28	✓	✓	✓	✓	✓	✓	✓	✓	✓	✓		✓		✓	✓	✓
126	1	P11717	P11717	Cation-independent mannose-6-phosphate receptor	IGF2R	Homo sapiens	274.381	13.087	28	28	✓	✓	✓	✓	✓	✓	✓	✓	✓	✓		✓			✓	✓
127	1	P30101	P30101	Protein disulfide-isomerase A3	PDIA3	Homo sapiens	56.783	62.376	28	28	✓	✓	✓	✓	✓	✓	✓	✓	✓	✓	✓	✓	✓	✓	✓	✓
128	1	P31948	P31948	Stress-induced-phosphoprotein 1	STIP1	Homo sapiens	62.639	48.619	28	28	✓	✓	✓	✓	✓	✓	✓	✓	✓	✓	✓	✓	✓	✓	✓	✓
129	1	P49736	P49736	DNA replication licensing factor MCM2	MCM2	Homo sapiens	101.897	36.726	28	28	✓	✓	✓	✓	✓	✓	✓	✓	✓	✓	✓	✓	✓	✓	✓	✓
130	1	P49790	P49790	Nuclear pore complex protein Nup153	NUP153	Homo sapiens	153.941	22.78	28	28	✓	✓	✓	✓	✓	✓	✓	✓	✓	✓	✓	✓	✓	✓	✓	✓
131	1	P53618	P53618	Coatomer subunit beta	COPB1	Homo sapiens	107.143	41.448	28	28	✓	✓	✓	✓	✓	✓	✓	✓	✓	✓	✓	✓			✓	✓
132	1	P54886	P54886	Delta-1-pyrroline-5-carboxylate synthase	ALDH18A1	Homo sapiens	87.304	48.302	28	28	✓	✓	✓	✓	✓	✓	✓	✓	✓	✓	✓	✓	✓	✓	✓	✓
133	1	Q03252	Q03252	Lamin-B2	LMNB2	Homo sapiens	69.949	47.581	28	28	✓	✓	✓	✓	✓	✓	✓	✓	✓	✓	✓	✓	✓	✓	✓	✓
134	1	Q14697	Q14697	Neutral alpha-glucosidase AB	GANAB	Homo sapiens	106.874	36.017	28	28	✓	✓	✓	✓	✓	✓	✓	✓	✓	✓	✓	✓	✓	✓	✓	✓
135	1	Q8WUM4	Q8WUM4	Programmed cell death 6-interacting protein	PDCD6IP	Homo sapiens	96.023	42.627	28	28	✓	✓	✓	✓	✓	✓	✓	✓	✓	✓	✓	✓	✓	✓	✓	✓
136	1	Q92598	Q92598	Heat shock protein 105 kDa	HSPH1	Homo sapiens	96.865	42.89	29	28	✓	✓	✓	✓	✓	✓	✓	✓	✓	✓	✓	✓	✓	✓	✓	✓
137	1	Q92878	Q92878	DNA repair protein RAD50	RAD50	Homo sapiens	153.893	25.686	28	28	✓	✓	✓	✓	✓	✓	✓	✓	✓	✓	✓	✓			✓	✓
138	1	Q92900	Q92900	Regulator of nonsense transcripts 1	UPF1	Homo sapiens	124.346	29.584	28	28	✓	✓	✓	✓	✓	✓	✓	✓	✓	✓	✓	✓		✓	✓	✓
139	1	Q9H0A0	Q9H0A0	RNA cytidine acetyltransferase	NAT10	Homo sapiens	115.732	34.829	28	28	✓	✓	✓	✓	✓	✓	✓	✓	✓	✓	✓	✓		✓	✓	✓
140	1	Q9NYU2	Q9NYU2	UDP-glucose:glycoprotein glucosyltransferase 1	UGGT1	Homo sapiens	177.192	26.431	30	28	✓	✓	✓	✓	✓	✓	✓	✓	✓	✓		✓			✓	✓
141	1	Q9Y230	Q9Y230	RuvB-like 2	RUVBL2	Homo sapiens	51.156	63.283	28	28	✓	✓	✓	✓	✓	✓	✓	✓	✓	✓	✓	✓	✓	✓	✓	✓
142	1	Q9Y2L1	Q9Y2L1	Exosome complex exonuclease RRP44	DIS3	Homo sapiens	109.004	35.282	28	28	✓	✓	✓	✓	✓	✓	✓	✓	✓	✓	✓	✓		✓	✓	✓
143	1	Q9Y4L1	Q9Y4L1	Hypoxia up-regulated protein 1	HYOU1	Homo sapiens	111.34	37.437	28	28	✓	✓	✓	✓	✓	✓	✓	✓	✓	✓	✓	✓		✓	✓	✓
144	1	P06737	P06737	Glycogen phosphorylase, liver form	PYGL	Homo sapiens	97.151	39.906	33	27	✓	✓	✓	✓	✓	✓	✓	✓	✓	✓	✓	✓		✓	✓	✓
145	1	P22626	P22626	Heterogeneous nuclear ribonucleoproteins A2/B1	HNRNPA2B1	Homo sapiens	37.428	77.337	27	27	✓	✓	✓	✓	✓	✓	✓	✓	✓	✓	✓	✓	✓	✓	✓	✓
146	1	P35573	P35573	Glycogen debranching enzyme	AGL	Homo sapiens	174.768	23.042	27	27	✓	✓	✓	✓	✓	✓	✓	✓	✓	✓		✓				✓
147	1	P35606	P35606	Coatomer subunit beta'	COPB2	Homo sapiens	102.488	39.073	27	27	✓	✓	✓	✓	✓	✓	✓	✓	✓	✓	✓	✓	✓	✓	✓	✓
148	1	P51659	P51659	Peroxisomal multifunctional enzyme type 2	HSD17B4	Homo sapiens	79.686	45.109	27	27	✓	✓	✓	✓	✓	✓	✓	✓	✓	✓	✓	✓	✓	✓	✓	✓
149	1	P55196	P55196	Afadin	AFDN	Homo sapiens	206.808	19.298	27	27	✓	✓	✓	✓	✓	✓	✓	✓	✓	✓	✓	✓	✓	✓	✓	✓
150	1	P78347	P78347	General transcription factor II-I	GTF2I	Homo sapiens	112.418	32.665	29	27	✓	✓	✓	✓	✓	✓	✓	✓	✓	✓	✓	✓	✓	✓	✓	✓
151	1	Q13085	Q13085	Acetyl-CoA carboxylase 1	ACACA	Homo sapiens	265.558	19.693	33	27	✓	✓	✓	✓	✓	✓	✓	✓		✓		✓		✓	✓	✓
152	1	Q13428	Q13428	Treacle protein	TCOF1	Homo sapiens	152.11	24.395	27	27	✓	✓	✓	✓	✓	✓	✓	✓	✓	✓	✓	✓	✓	✓	✓	✓
153	1	Q13620	Q13620	Cullin-4B	CUL4B	Homo sapiens	103.981	44.688	33	27	✓	✓	✓	✓	✓	✓	✓	✓	✓	✓	✓	✓	✓	✓	✓	✓
154	1	Q14315	Q14315	Filamin-C	FLNC	Homo sapiens	291.025	16.954	27	27	✓	✓	✓	✓	✓	✓	✓	✓	✓	✓		✓		✓	✓	✓
155	1	Q92499	Q92499	ATP-dependent RNA helicase DDX1	DDX1	Homo sapiens	82.434	45.811	27	27	✓	✓	✓	✓	✓	✓	✓	✓	✓	✓	✓	✓		✓	✓	✓
156	1	Q92945	Q92945	Far upstream element-binding protein 2	KHSRP	Homo sapiens	73.117	49.367	29	27	✓	✓	✓	✓	✓	✓	✓	✓	✓	✓	✓	✓	✓	✓	✓	✓
157	1	P04843	P04843	Dolichyl-diphosphooligosaccharide--protein glycosyltransferase subunit 1	RPN1	Homo sapiens	68.57	51.895	26	26	✓	✓	✓	✓	✓	✓	✓	✓	✓	✓	✓	✓	✓	✓	✓	✓
158	1	P11142	P11142	Heat shock cognate 71 kDa protein	HSPA8	Homo sapiens	70.899	60.372	38	26	✓	✓	✓	✓	✓	✓	✓	✓	✓	✓	✓	✓	✓	✓	✓	✓
159	1	P13797	P13797	Plastin-3	PLS3	Homo sapiens	70.813	62.063	35	26	✓	✓	✓	✓	✓	✓	✓	✓	✓	✓	✓	✓	✓	✓	✓	✓
160	1	P23246	P23246	Splicing factor, proline- and glutamine-rich	SFPQ	Homo sapiens	76.151	40.594	26	26	✓	✓	✓	✓	✓	✓	✓	✓	✓	✓	✓	✓	✓	✓	✓	✓
161	1	P26358	P26358	DNA (cytosine-5)-methyltransferase 1	DNMT1	Homo sapiens	183.167	17.017	26	26	✓	✓	✓	✓	✓	✓	✓	✓	✓	✓	✓	✓		✓	✓	✓
162	1	P26639	P26639	Threonine--tRNA ligase 1, cytoplasmic	TARS1	Homo sapiens	83.436	39.972	29	26	✓	✓	✓	✓	✓	✓	✓	✓	✓	✓	✓	✓	✓	✓	✓	✓
163	1	P33992	P33992	DNA replication licensing factor MCM5	MCM5	Homo sapiens	82.284	45.64	26	26	✓	✓	✓	✓	✓	✓	✓	✓	✓	✓	✓	✓	✓	✓	✓	✓
164	1	P33993	P33993	DNA replication licensing factor MCM7	MCM7	Homo sapiens	81.31	43.394	26	26	✓	✓	✓	✓	✓	✓	✓	✓	✓	✓	✓	✓		✓	✓	✓
165	1	P36776	P36776	Lon protease homolog, mitochondrial	LONP1	Homo sapiens	106.492	34.202	26	26	✓	✓	✓	✓	✓	✓	✓	✓	✓	✓	✓	✓		✓	✓	✓
166	1	P40939	P40939	Trifunctional enzyme subunit alpha, mitochondrial	HADHA	Homo sapiens	82.999	46.92	26	26	✓	✓	✓	✓	✓	✓	✓	✓	✓	✓	✓	✓	✓	✓	✓	✓
167	1	P48634	P48634	Protein PRRC2A	PRRC2A	Homo sapiens	228.866	17.942	26	26	✓	✓	✓	✓	✓	✓	✓	✓	✓	✓	✓	✓			✓	✓
168	1	P49915	P49915	GMP synthase [glutamine-hydrolyzing]	GMPS	Homo sapiens	76.718	46.465	26	26	✓	✓	✓	✓	✓	✓	✓	✓	✓	✓	✓	✓	✓	✓	✓	✓
169	1	P52701	P52701	DNA mismatch repair protein Msh6	MSH6	Homo sapiens	152.789	23.676	26	26	✓	✓	✓	✓	✓	✓	✓	✓	✓	✓	✓	✓	✓	✓	✓	✓
170	1	Q02790	Q02790	Peptidyl-prolyl cis-trans isomerase FKBP4	FKBP4	Homo sapiens	51.805	64.488	26	26	✓	✓	✓	✓	✓	✓	✓	✓	✓	✓	✓	✓	✓	✓	✓	✓
171	1	Q14974	Q14974	Importin subunit beta-1	KPNB1	Homo sapiens	97.172	40.525	26	26	✓	✓	✓	✓	✓	✓	✓	✓	✓	✓	✓	✓	✓	✓	✓	✓
172	1	Q92621	Q92621	Nuclear pore complex protein Nup205	NUP205	Homo sapiens	227.922	15.507	26	26	✓	✓	✓	✓	✓	✓	✓	✓	✓	✓	✓	✓		✓	✓	✓
173	1	Q9UIA9	Q9UIA9	Exportin-7	XPO7	Homo sapiens	123.908	28.243	26	26	✓	✓	✓	✓	✓	✓	✓	✓	✓	✓		✓		✓	✓	✓
174	1	O15067	O15067	Phosphoribosylformylglycinamidine synthase	PFAS	Homo sapiens	144.738	26.756	25	25	✓	✓	✓	✓	✓	✓	✓	✓	✓	✓	✓	✓		✓	✓	✓
175	1	O15226	O15226	NF-kappa-B-repressing factor	NKRF	Homo sapiens	77.673	34.928	25	25	✓	✓	✓	✓	✓	✓	✓	✓	✓	✓	✓	✓	✓	✓	✓	✓
176	1	O43242	O43242	26S proteasome non-ATPase regulatory subunit 3	PSMD3	Homo sapiens	60.978	51.124	25	25	✓	✓	✓	✓	✓	✓	✓	✓	✓	✓	✓	✓		✓	✓	✓
177	1	O43592	O43592	Exportin-T	XPOT	Homo sapiens	109.967	34.511	25	25	✓	✓	✓	✓	✓	✓	✓	✓	✓	✓		✓			✓	✓
178	1	O76094	O76094	Signal recognition particle subunit SRP72	SRP72	Homo sapiens	74.609	41.282	25	25	✓	✓	✓	✓	✓	✓	✓	✓	✓	✓	✓	✓	✓	✓	✓	✓
179	1	O95757	O95757	Heat shock 70 kDa protein 4L	HSPA4L	Homo sapiens	94.515	41.955	25	25	✓	✓	✓	✓	✓	✓	✓	✓	✓	✓	✓	✓	✓	✓	✓	✓
180	1	P06576	P06576	ATP synthase subunit beta, mitochondrial	ATP5F1B	Homo sapiens	56.559	65.406	25	25	✓	✓	✓	✓	✓	✓	✓	✓	✓	✓	✓	✓	✓	✓	✓	✓
181	1	P25205	P25205	DNA replication licensing factor MCM3	MCM3	Homo sapiens	90.981	36.757	25	25	✓	✓	✓	✓	✓	✓	✓	✓	✓	✓	✓	✓	✓	✓	✓	✓
182	1	P49321	P49321	Nuclear autoantigenic sperm protein	NASP	Homo sapiens	85.237	37.944	25	25	✓	✓	✓	✓	✓	✓	✓	✓	✓	✓	✓	✓	✓	✓	✓	✓
183	1	P49368	P49368	T-complex protein 1 subunit gamma	CCT3	Homo sapiens	60.533	52.11	25	25	✓	✓	✓	✓	✓	✓	✓	✓	✓	✓	✓	✓	✓	✓	✓	✓
184	1	P50991	P50991	T-complex protein 1 subunit delta	CCT4	Homo sapiens	57.924	60.297	25	25	✓	✓	✓	✓	✓	✓	✓	✓	✓	✓	✓	✓	✓	✓	✓	✓
185	1	P52948	P52948	Nuclear pore complex protein Nup98-Nup96	NUP98	Homo sapiens	197.583	16.511	25	25	✓	✓	✓	✓	✓	✓	✓	✓	✓			✓			✓	✓
186	1	Q12931	Q12931	Heat shock protein 75 kDa, mitochondrial	TRAP1	Homo sapiens	80.111	40.909	25	25	✓	✓	✓	✓	✓	✓	✓	✓	✓	✓	✓	✓	✓	✓	✓	✓
187	1	Q6UB35	Q6UB35	Monofunctional C1-tetrahydrofolate synthase, mitochondrial	MTHFD1L	Homo sapiens	105.788	34.56	25	25	✓	✓	✓	✓	✓	✓	✓	✓	✓	✓	✓	✓	✓	✓	✓	✓
188	1	Q7Z478	Q7Z478	ATP-dependent RNA helicase DHX29	DHX29	Homo sapiens	155.239	28.707	26	25	✓	✓	✓	✓	✓	✓	✓	✓	✓	✓		✓	✓	✓	✓	✓
189	1	Q8TCS8	Q8TCS8	Polyribonucleotide nucleotidyltransferase 1, mitochondrial	PNPT1	Homo sapiens	85.956	37.165	25	25	✓	✓	✓	✓	✓	✓	✓	✓	✓	✓	✓	✓		✓	✓	✓
190	1	Q92841	Q92841	Probable ATP-dependent RNA helicase DDX17	DDX17	Homo sapiens	80.276	47.599	34	25	✓	✓	✓	✓	✓	✓	✓	✓	✓	✓	✓	✓	✓	✓	✓	✓
191	1	Q99460	Q99460	26S proteasome non-ATPase regulatory subunit 1	PSMD1	Homo sapiens	105.837	38.825	25	25	✓	✓	✓	✓	✓	✓	✓	✓	✓	✓	✓	✓	✓	✓	✓	✓
192	1	Q9UM54	Q9UM54	Unconventional myosin-VI	MYO6	Homo sapiens	149.694	22.566	25	25	✓	✓	✓	✓	✓	✓	✓	✓	✓	✓		✓			✓	✓
193	1	Q9UPU5	Q9UPU5	Ubiquitin carboxyl-terminal hydrolase 24	USP24	Homo sapiens	294.369	12.29	25	25	✓	✓	✓	✓	✓	✓	✓	✓	✓			✓			✓	✓
194	1	A6NHR9	A6NHR9	Structural maintenance of chromosomes flexible hinge domain-containing protein 1	SMCHD1	Homo sapiens	226.377	15.511	24	24	✓	✓	✓	✓	✓	✓	✓	✓	✓	✓		✓			✓	✓
195	1	O60610	O60610	Protein diaphanous homolog 1	DIAPH1	Homo sapiens	141.35	24.843	24	24	✓	✓	✓	✓	✓	✓	✓	✓	✓	✓	✓	✓		✓	✓	✓
196	1	O60716	O60716	Catenin delta-1	CTNND1	Homo sapiens	108.171	32.231	24	24	✓	✓	✓	✓	✓	✓	✓	✓	✓	✓	✓	✓		✓	✓	✓
197	1	O94906	O94906	Pre-mRNA-processing factor 6	PRPF6	Homo sapiens	106.929	29.862	24	24	✓	✓	✓	✓	✓	✓	✓	✓	✓	✓	✓	✓		✓	✓	✓
198	1	O95202	O95202	Mitochondrial proton/calcium exchanger protein	LETM1	Homo sapiens	83.357	42.49	24	24	✓	✓	✓	✓	✓	✓	✓	✓	✓	✓	✓	✓	✓	✓	✓	✓
199	1	O95831	O95831	Apoptosis-inducing factor 1, mitochondrial	AIFM1	Homo sapiens	66.9	52.202	24	24	✓	✓	✓	✓	✓	✓	✓	✓	✓	✓	✓	✓	✓	✓	✓	✓
200	1	P00338	P00338	L-lactate dehydrogenase A chain	LDHA	Homo sapiens	36.688	76.506	25	24	✓	✓	✓	✓	✓	✓	✓	✓	✓	✓	✓	✓	✓	✓	✓	✓
201	1	P04075	P04075	Fructose-bisphosphate aldolase A	ALDOA	Homo sapiens	39.418	72.802	26	24	✓	✓	✓	✓	✓	✓	✓	✓	✓	✓	✓	✓	✓	✓	✓	✓
202	1	P05455	P05455	Lupus La protein	SSB	Homo sapiens	46.835	52.941	24	24	✓	✓	✓	✓	✓	✓	✓	✓	✓	✓	✓	✓	✓	✓	✓	✓
203	1	P07900	P07900	Heat shock protein HSP 90-alpha	HSP90AA1	Homo sapiens	84.662	57.104	43	24	✓	✓	✓	✓	✓	✓	✓	✓	✓	✓	✓	✓	✓	✓	✓	✓
204	1	P12268	P12268	Inosine-5'-monophosphate dehydrogenase 2	IMPDH2	Homo sapiens	55.806	51.167	25	24	✓	✓	✓	✓	✓	✓	✓	✓	✓	✓	✓	✓	✓	✓	✓	✓
205	1	P14625	P14625	Endoplasmin	HSP90B1	Homo sapiens	92.472	39.228	31	24	✓	✓	✓	✓	✓	✓	✓	✓	✓	✓	✓	✓	✓	✓	✓	✓
206	1	P26196	P26196	Probable ATP-dependent RNA helicase DDX6	DDX6	Homo sapiens	54.418	67.288	24	24	✓	✓	✓	✓	✓	✓	✓	✓	✓	✓		✓		✓	✓	✓
207	1	P43246	P43246	DNA mismatch repair protein Msh2	MSH2	Homo sapiens	104.745	32.441	24	24	✓	✓	✓	✓	✓	✓	✓	✓	✓	✓	✓	✓		✓	✓	✓
208	1	P46459	P46459	Vesicle-fusing ATPase	NSF	Homo sapiens	82.597	34.543	24	24	✓	✓	✓	✓	✓	✓	✓	✓	✓	✓	✓	✓		✓	✓	✓
209	1	P49411	P49411	Elongation factor Tu, mitochondrial	TUFM	Homo sapiens	49.876	65.934	24	24	✓	✓	✓	✓	✓	✓	✓	✓	✓	✓	✓	✓	✓	✓	✓	✓
210	1	P49454	P49454	Centromere protein F	CENPF	Homo sapiens	357.532	9.602	24	24	✓	✓	✓	✓	✓	✓	✓	✓	✓			✓			✓	✓
211	1	P51991	P51991	Heterogeneous nuclear ribonucleoprotein A3	HNRNPA3	Homo sapiens	39.595	64.021	24	24	✓	✓	✓	✓	✓	✓	✓	✓	✓	✓	✓	✓	✓	✓	✓	✓
212	1	Q12906	Q12906	Interleukin enhancer-binding factor 3	ILF3	Homo sapiens	95.341	33.333	27	24	✓	✓	✓	✓	✓	✓	✓	✓	✓	✓	✓	✓	✓	✓	✓	✓
213	1	Q14676	Q14676	Mediator of DNA damage checkpoint protein 1	MDC1	Homo sapiens	226.672	16.754	24	24	✓	✓	✓	✓	✓	✓	✓	✓	✓	✓	✓	✓		✓	✓	✓
214	1	Q86YZ3	Q86YZ3	Hornerin	HRNR	Homo sapiens	282.391	20.877	24	24	✓	✓	✓	✓	✓	✓	✓	✓	✓	✓	✓	✓	✓	✓	✓	✓
215	1	Q9BXW9	Q9BXW9	Fanconi anemia group D2 protein	FANCD2	Homo sapiens	164.13	20.4	24	24	✓	✓	✓	✓	✓	✓	✓	✓	✓	✓		✓		✓	✓	✓
216	1	Q9UPN3	Q9UPN3	Microtubule-actin cross-linking factor 1, isoforms 1/2/3/4/5	MACF1	Homo sapiens	838.323	4.169	25	24	✓	✓	✓	✓	✓	✓	✓	✓	✓	✓		✓		✓	✓	✓
217	1	O00231	O00231	26S proteasome non-ATPase regulatory subunit 11	PSMD11	Homo sapiens	47.464	62.559	23	23	✓	✓	✓	✓	✓	✓	✓	✓	✓	✓	✓	✓			✓	✓
218	1	O75694	O75694	Nuclear pore complex protein Nup155	NUP155	Homo sapiens	155.203	25.234	23	23	✓	✓	✓	✓	✓	✓	✓	✓				✓
219	1	P06744	P06744	Glucose-6-phosphate isomerase	GPI	Homo sapiens	63.147	62.724	23	23	✓	✓	✓	✓	✓	✓	✓	✓	✓	✓	✓	✓	✓	✓	✓	✓
220	1	P22234	P22234	Bifunctional phosphoribosylaminoimidazole carboxylase/phosphoribosylaminoimidazole succinocarboxamide synthetase	PAICS	Homo sapiens	47.077	56.235	23	23	✓	✓	✓	✓	✓	✓	✓	✓	✓	✓	✓	✓	✓	✓	✓	✓
221	1	P27694	P27694	Replication protein A 70 kDa DNA-binding subunit	RPA1	Homo sapiens	68.139	41.721	23	23	✓	✓	✓	✓	✓	✓	✓	✓	✓	✓	✓	✓	✓	✓	✓	✓
222	1	P28340	P28340	DNA polymerase delta catalytic subunit	POLD1	Homo sapiens	123.63	26.197	23	23	✓	✓	✓	✓	✓	✓	✓	✓	✓	✓	✓	✓		✓	✓	✓
223	1	P29401	P29401	Transketolase	TKT	Homo sapiens	67.878	47.03	23	23	✓	✓	✓	✓	✓	✓	✓	✓	✓	✓	✓	✓	✓	✓	✓	✓
224	1	P34897	P34897	Serine hydroxymethyltransferase, mitochondrial	SHMT2	Homo sapiens	55.994	50.794	24	23	✓	✓	✓	✓	✓	✓	✓	✓	✓	✓	✓	✓	✓	✓	✓	✓
225	1	P36871	P36871	Phosphoglucomutase-1	PGM1	Homo sapiens	61.45	54.626	23	23	✓	✓	✓	✓	✓	✓	✓	✓	✓	✓	✓	✓	✓	✓	✓	✓
226	1	P48643	P48643	T-complex protein 1 subunit epsilon	CCT5	Homo sapiens	59.672	44.547	23	23	✓	✓	✓	✓	✓	✓	✓	✓	✓	✓	✓	✓	✓	✓	✓	✓
227	1	P50748	P50748	Kinetochore-associated protein 1	KNTC1	Homo sapiens	250.751	12.132	23	23	✓	✓	✓	✓	✓	✓	✓	✓	✓	✓		✓			✓
228	1	P61978	P61978	Heterogeneous nuclear ribonucleoprotein K	HNRNPK	Homo sapiens	50.979	48.596	23	23	✓	✓	✓	✓	✓	✓	✓	✓	✓	✓	✓	✓	✓	✓	✓	✓
229	1	P78344	P78344	Eukaryotic translation initiation factor 4 gamma 2	EIF4G2	Homo sapiens	102.363	32.856	23	23	✓	✓	✓	✓	✓	✓	✓	✓	✓	✓	✓	✓	✓	✓	✓	✓
230	1	Q08J23	Q08J23	RNA cytosine C(5)-methyltransferase NSUN2	NSUN2	Homo sapiens	86.473	36.506	23	23	✓	✓	✓	✓	✓	✓	✓	✓	✓	✓	✓	✓	✓	✓	✓	✓
231	1	Q12788	Q12788	Transducin beta-like protein 3	TBL3	Homo sapiens	89.035	41.832	23	23	✓	✓	✓	✓	✓	✓	✓	✓	✓	✓		✓			✓	✓
232	1	Q13616	Q13616	Cullin-1	CUL1	Homo sapiens	89.679	32.216	23	23	✓	✓	✓	✓	✓	✓	✓	✓	✓	✓	✓	✓		✓	✓	✓
233	1	Q15021	Q15021	Condensin complex subunit 1	NCAPD2	Homo sapiens	157.186	23.911	23	23	✓	✓	✓	✓	✓	✓	✓	✓	✓	✓		✓		✓	✓	✓
234	1	Q15459	Q15459	Splicing factor 3A subunit 1	SF3A1	Homo sapiens	88.887	38.209	23	23	✓	✓	✓	✓	✓	✓	✓	✓	✓	✓	✓	✓	✓	✓	✓	✓
235	1	Q4VCS5	Q4VCS5	Angiomotin	AMOT	Homo sapiens	118.085	31.642	25	23	✓	✓	✓	✓	✓	✓	✓	✓	✓	✓	✓	✓		✓	✓	✓
236	1	Q5JRX3	Q5JRX3	Presequence protease, mitochondrial	PITRM1	Homo sapiens	117.415	32.015	23	23	✓	✓	✓	✓	✓	✓	✓	✓	✓	✓	✓	✓		✓	✓	✓
237	1	Q5SW79	Q5SW79	Centrosomal protein of 170 kDa	CEP170	Homo sapiens	175.295	22.348	27	23	✓	✓	✓	✓	✓	✓	✓	✓	✓	✓		✓	✓	✓	✓	✓
238	1	Q6PGP7	Q6PGP7	SKI3 subunit of superkiller complex protein	SKIC3	Homo sapiens	175.491	18.67	23	23	✓	✓	✓	✓	✓	✓	✓	✓	✓	✓	✓	✓			✓	✓
239	1	Q8N766	Q8N766	ER membrane protein complex subunit 1	EMC1	Homo sapiens	111.761	34.743	23	23	✓	✓	✓	✓	✓	✓	✓	✓	✓	✓		✓			✓
240	1	Q8WWM7	Q8WWM7	Ataxin-2-like protein	ATXN2L	Homo sapiens	113.376	24.93	23	23	✓	✓	✓	✓	✓	✓	✓	✓	✓	✓	✓	✓	✓	✓	✓	✓
241	1	Q93009	Q93009	Ubiquitin carboxyl-terminal hydrolase 7	USP7	Homo sapiens	128.303	27.405	23	23	✓	✓	✓	✓	✓	✓	✓	✓	✓	✓		✓		✓	✓	✓
242	1	Q96PK6	Q96PK6	RNA-binding protein 14	RBM14	Homo sapiens	69.491	34.23	23	23	✓	✓	✓	✓	✓	✓	✓	✓	✓	✓	✓	✓	✓	✓	✓	✓
243	1	Q9HAV4	Q9HAV4	Exportin-5	XPO5	Homo sapiens	136.313	25.415	23	23	✓	✓	✓	✓	✓	✓	✓	✓	✓			✓			✓	✓
244	1	Q9Y450	Q9Y450	HBS1-like protein	HBS1L	Homo sapiens	75.475	46.345	23	23	✓	✓	✓	✓	✓	✓	✓	✓	✓	✓	✓	✓		✓	✓	✓
245	2	B5ME19;Q99613	B5ME19	Eukaryotic translation initiation factor 3 subunit C-like protein	EIF3CL	Homo sapiens	105.475	28.556	22	22	✓	✓	✓	✓	✓	✓	✓	✓	✓	✓	✓	✓	✓	✓	✓	✓
246	1	O00267	O00267	Transcription elongation factor SPT5	SUPT5H	Homo sapiens	121.002	26.955	22	22	✓	✓	✓	✓	✓	✓	✓	✓	✓	✓	✓	✓		✓	✓	✓
247	1	O14802	O14802	DNA-directed RNA polymerase III subunit RPC1	POLR3A	Homo sapiens	155.645	21.799	22	22	✓	✓	✓	✓	✓	✓	✓	✓	✓			✓			✓	✓
248	1	O43175	O43175	D-3-phosphoglycerate dehydrogenase	PHGDH	Homo sapiens	56.652	51.22	22	22	✓	✓	✓	✓	✓	✓	✓	✓	✓	✓	✓	✓	✓	✓	✓	✓
249	1	O60343	O60343	TBC1 domain family member 4	TBC1D4	Homo sapiens	146.567	19.646	22	22	✓	✓	✓	✓	✓	✓	✓	✓	✓	✓		✓			✓
250	1	P00558	P00558	Phosphoglycerate kinase 1	PGK1	Homo sapiens	44.616	73.861	25	22	✓	✓	✓	✓	✓	✓	✓	✓	✓	✓	✓	✓	✓	✓	✓	✓
251	1	P04844	P04844	Dolichyl-diphosphooligosaccharide--protein glycosyltransferase subunit 2	RPN2	Homo sapiens	69.284	47.068	22	22	✓	✓	✓	✓	✓	✓	✓	✓	✓	✓				✓	✓	✓
252	1	P09960	P09960	Leukotriene A-4 hydrolase	LTA4H	Homo sapiens	69.285	46.318	22	22	✓	✓	✓	✓	✓	✓	✓	✓	✓	✓	✓	✓		✓	✓	✓
253	1	P17844	P17844	Probable ATP-dependent RNA helicase DDX5	DDX5	Homo sapiens	69.148	53.42	22	22	✓	✓	✓	✓	✓	✓	✓	✓	✓	✓	✓	✓	✓	✓	✓	✓
254	1	P17858	P17858	ATP-dependent 6-phosphofructokinase, liver type	PFKL	Homo sapiens	85.018	43.333	25	22	✓	✓	✓	✓	✓	✓	✓	✓	✓	✓	✓	✓			✓	✓
255	1	P29144	P29144	Tripeptidyl-peptidase 2	TPP2	Homo sapiens	138.352	22.418	22	22	✓	✓	✓	✓	✓	✓	✓	✓	✓	✓		✓			✓	✓
256	1	P42166	P42166	Lamina-associated polypeptide 2, isoform alpha	TMPO	Homo sapiens	75.492	36.311	22	22	✓	✓	✓	✓	✓	✓	✓	✓	✓	✓	✓	✓	✓	✓	✓	✓
257	1	P42345	P42345	Serine/threonine-protein kinase mTOR	MTOR	Homo sapiens	288.896	12.319	22	22	✓	✓	✓	✓	✓	✓	✓	✓	✓	✓		✓				✓
258	1	P48444	P48444	Coatomer subunit delta	ARCN1	Homo sapiens	57.212	51.076	22	22	✓	✓	✓	✓	✓	✓	✓	✓	✓	✓	✓	✓		✓	✓	✓
259	1	P55884	P55884	Eukaryotic translation initiation factor 3 subunit B	EIF3B	Homo sapiens	92.482	35.504	22	22	✓	✓	✓	✓	✓	✓	✓	✓	✓	✓	✓	✓	✓	✓	✓	✓
260	1	Q12769	Q12769	Nuclear pore complex protein Nup160	NUP160	Homo sapiens	162.123	20.195	22	22	✓	✓	✓	✓	✓	✓	✓	✓				✓			✓	✓
261	1	Q14789	Q14789	Golgin subfamily B member 1	GOLGB1	Homo sapiens	376.027	7.824	22	22	✓	✓	✓	✓	✓	✓	✓	✓				✓
262	1	Q14839	Q14839	Chromodomain-helicase-DNA-binding protein 4	CHD4	Homo sapiens	218.008	19.665	31	22	✓	✓	✓	✓	✓	✓	✓	✓	✓	✓	✓	✓		✓	✓	✓
263	1	Q5JSH3	Q5JSH3	WD repeat-containing protein 44	WDR44	Homo sapiens	101.369	29.792	22	22	✓	✓	✓	✓	✓	✓	✓	✓	✓	✓	✓	✓	✓	✓	✓	✓
264	1	Q8N3C0	Q8N3C0	Activating signal cointegrator 1 complex subunit 3	ASCC3	Homo sapiens	251.464	13.034	22	22	✓	✓	✓	✓	✓	✓	✓	✓	✓			✓			✓	✓
265	1	Q8NI27	Q8NI27	THO complex subunit 2	THOC2	Homo sapiens	182.778	18.079	22	22	✓	✓	✓	✓	✓	✓	✓	✓	✓	✓	✓	✓	✓	✓	✓	✓
266	1	Q8TEX9	Q8TEX9	Importin-4	IPO4	Homo sapiens	118.717	28.677	22	22	✓	✓	✓	✓	✓	✓	✓	✓	✓	✓		✓		✓	✓	✓
267	1	Q99798	Q99798	Aconitate hydratase, mitochondrial	ACO2	Homo sapiens	85.426	37.308	22	22	✓	✓	✓	✓	✓	✓	✓	✓	✓	✓	✓	✓	✓	✓	✓	✓
268	1	Q9H3U1	Q9H3U1	Protein unc-45 homolog A	UNC45A	Homo sapiens	103.077	30.403	22	22	✓	✓	✓	✓	✓	✓	✓	✓	✓	✓		✓			✓	✓
269	1	Q9H9A6	Q9H9A6	Leucine-rich repeat-containing protein 40	LRRC40	Homo sapiens	68.25	42.691	22	22	✓	✓	✓	✓	✓	✓	✓	✓	✓	✓	✓	✓		✓	✓	✓
270	1	Q9HC35	Q9HC35	Echinoderm microtubule-associated protein-like 4	EML4	Homo sapiens	108.916	30.479	22	22	✓	✓	✓	✓	✓	✓	✓	✓	✓	✓	✓	✓	✓	✓	✓	✓
271	1	Q9P258	Q9P258	Protein RCC2	RCC2	Homo sapiens	56.085	53.065	22	22	✓	✓	✓	✓	✓	✓	✓	✓	✓	✓	✓	✓	✓	✓	✓	✓
272	1	Q9P2E9	Q9P2E9	Ribosome-binding protein 1	RRBP1	Homo sapiens	152.457	18.156	23	22	✓	✓	✓	✓	✓	✓	✓	✓	✓	✓	✓	✓	✓	✓	✓	✓
273	1	Q9UHB9	Q9UHB9	Signal recognition particle subunit SRP68	SRP68	Homo sapiens	70.73	44.657	22	22	✓	✓	✓	✓	✓	✓	✓	✓	✓	✓	✓	✓	✓	✓	✓	✓
274	1	Q9UQ35	Q9UQ35	Serine/arginine repetitive matrix protein 2	SRRM2	Homo sapiens	299.619	11.374	22	22	✓	✓	✓	✓	✓	✓	✓	✓	✓	✓	✓	✓	✓	✓	✓	✓
275	1	O00232	O00232	26S proteasome non-ATPase regulatory subunit 12	PSMD12	Homo sapiens	52.906	52.193	21	21	✓	✓	✓	✓	✓	✓	✓	✓	✓	✓		✓	✓	✓	✓	✓
276	1	O00429	O00429	Dynamin-1-like protein	DNM1L	Homo sapiens	81.877	38.587	21	21	✓	✓	✓	✓	✓	✓	✓	✓	✓	✓		✓			✓	✓
277	1	O75717	O75717	WD repeat and HMG-box DNA-binding protein 1	WDHD1	Homo sapiens	125.971	22.409	21	21	✓	✓	✓	✓	✓	✓	✓	✓	✓	✓	✓	✓	✓	✓	✓	✓
278	1	P04406	P04406	Glyceraldehyde-3-phosphate dehydrogenase	GAPDH	Homo sapiens	36.054	71.642	21	21	✓	✓	✓	✓	✓	✓	✓	✓	✓	✓	✓	✓	✓	✓	✓	✓
279	1	P06733	P06733	Alpha-enolase	ENO1	Homo sapiens	47.168	67.742	24	21	✓	✓	✓	✓	✓	✓	✓	✓	✓	✓	✓	✓	✓	✓	✓	✓
280	1	P11413	P11413	Glucose-6-phosphate 1-dehydrogenase	G6PD	Homo sapiens	59.259	49.32	21	21	✓	✓	✓	✓	✓	✓	✓	✓	✓	✓	✓	✓	✓	✓	✓	✓
281	1	P19338	P19338	Nucleolin	NCL	Homo sapiens	76.615	32.254	21	21	✓	✓	✓	✓	✓	✓	✓	✓	✓	✓	✓	✓	✓	✓	✓	✓
282	1	P28838	P28838	Cytosol aminopeptidase	LAP3	Homo sapiens	56.168	54.913	21	21	✓	✓	✓	✓	✓	✓	✓	✓	✓	✓	✓	✓		✓	✓	✓
283	1	P35658	P35658	Nuclear pore complex protein Nup214	NUP214	Homo sapiens	213.623	15.024	21	21	✓	✓	✓	✓	✓	✓	✓	✓	✓	✓	✓	✓	✓	✓	✓	✓
284	1	P43304	P43304	Glycerol-3-phosphate dehydrogenase, mitochondrial	GPD2	Homo sapiens	80.852	41.128	21	21	✓	✓	✓	✓	✓	✓	✓	✓	✓	✓		✓			✓
285	1	P46060	P46060	Ran GTPase-activating protein 1	RANGAP1	Homo sapiens	63.543	41.738	21	21	✓	✓	✓	✓	✓	✓	✓	✓	✓	✓	✓	✓	✓	✓	✓	✓
286	1	P49589	P49589	Cysteine--tRNA ligase, cytoplasmic	CARS1	Homo sapiens	85.474	33.289	21	21	✓	✓	✓	✓	✓	✓	✓	✓	✓	✓	✓	✓		✓	✓	✓
287	1	Q06124	Q06124	Tyrosine-protein phosphatase non-receptor type 11	PTPN11	Homo sapiens	68.012	38.786	21	21	✓	✓	✓	✓	✓	✓	✓	✓	✓	✓	✓	✓		✓	✓	✓
288	1	Q13618	Q13618	Cullin-3	CUL3	Homo sapiens	88.931	31.38	21	21	✓	✓	✓	✓	✓	✓	✓	✓	✓	✓	✓	✓	✓	✓	✓	✓
289	1	Q15008	Q15008	26S proteasome non-ATPase regulatory subunit 6	PSMD6	Homo sapiens	45.533	61.954	21	21	✓	✓	✓	✓	✓	✓	✓	✓	✓	✓	✓	✓		✓	✓	✓
290	1	Q1KMD3	Q1KMD3	Heterogeneous nuclear ribonucleoprotein U-like protein 2	HNRNPUL2	Homo sapiens	85.105	29.05	21	21	✓	✓	✓	✓	✓	✓	✓	✓	✓	✓	✓	✓	✓	✓	✓	✓
291	1	Q6P1J9	Q6P1J9	Parafibromin	CDC73	Homo sapiens	60.577	47.269	21	21	✓	✓	✓	✓	✓	✓	✓	✓	✓	✓		✓		✓	✓	✓
292	1	Q6P2E9	Q6P2E9	Enhancer of mRNA-decapping protein 4	EDC4	Homo sapiens	151.664	23.483	21	21	✓	✓	✓	✓	✓	✓	✓	✓	✓	✓	✓	✓		✓	✓	✓
293	1	Q7KZ85	Q7KZ85	Transcription elongation factor SPT6	SUPT6H	Homo sapiens	199.076	14.137	21	21	✓	✓	✓	✓	✓	✓	✓	✓	✓			✓
294	1	Q7Z2W4	Q7Z2W4	Zinc finger CCCH-type antiviral protein 1	ZC3HAV1	Homo sapiens	101.433	29.047	21	21	✓	✓	✓	✓	✓	✓	✓	✓	✓	✓	✓	✓	✓	✓	✓	✓
295	1	Q86XP3	Q86XP3	ATP-dependent RNA helicase DDX42	DDX42	Homo sapiens	102.978	27.825	21	21	✓	✓	✓	✓	✓	✓	✓	✓	✓	✓	✓	✓	✓	✓	✓	✓
296	1	Q8NC51	Q8NC51	Plasminogen activator inhibitor 1 RNA-binding protein	SERBP1	Homo sapiens	44.967	48.775	21	21	✓	✓	✓	✓	✓	✓	✓	✓	✓	✓	✓	✓	✓	✓	✓	✓
297	1	Q8NE71	Q8NE71	ATP-binding cassette sub-family F member 1	ABCF1	Homo sapiens	95.927	27.929	21	21	✓	✓	✓	✓	✓	✓	✓	✓	✓	✓	✓	✓	✓	✓	✓	✓
298	1	Q93008	Q93008	Probable ubiquitin carboxyl-terminal hydrolase FAF-X	USP9X	Homo sapiens	290.467	19.616	41	21	✓	✓	✓	✓	✓	✓	✓	✓	✓	✓		✓		✓	✓	✓
299	1	Q9H4A4	Q9H4A4	Aminopeptidase B	RNPEP	Homo sapiens	72.598	43.692	21	21	✓	✓	✓	✓	✓	✓	✓	✓	✓	✓	✓	✓		✓	✓	✓
300	1	Q9NR09	Q9NR09	Baculoviral IAP repeat-containing protein 6	BIRC6	Homo sapiens	530.279	5.744	21	21	✓	✓	✓	✓	✓	✓	✓	✓	✓	✓		✓			✓	✓
301	1	Q9UHI6	Q9UHI6	Probable ATP-dependent RNA helicase DDX20	DDX20	Homo sapiens	92.239	32.403	21	21	✓	✓	✓	✓	✓	✓	✓	✓	✓	✓	✓	✓		✓	✓	✓
302	1	Q9Y2A7	Q9Y2A7	Nck-associated protein 1	NCKAP1	Homo sapiens	128.79	25.443	22	21	✓	✓	✓	✓	✓	✓	✓	✓	✓	✓	✓	✓		✓	✓	✓
303	1	Q9Y3I0	Q9Y3I0	RNA-splicing ligase RtcB homolog	RTCB	Homo sapiens	55.209	54.653	21	21	✓	✓	✓	✓	✓	✓	✓	✓	✓	✓	✓	✓		✓	✓	✓
304	1	O00567	O00567	Nucleolar protein 56	NOP56	Homo sapiens	66.051	37.879	20	20	✓	✓	✓	✓	✓	✓	✓	✓	✓	✓	✓	✓			✓	✓
305	1	O43143	O43143	ATP-dependent RNA helicase DHX15	DHX15	Homo sapiens	90.934	33.962	21	20	✓	✓	✓	✓	✓	✓	✓	✓	✓	✓		✓			✓	✓
306	1	O43795	O43795	Unconventional myosin-Ib	MYO1B	Homo sapiens	131.986	28.081	23	20	✓	✓	✓	✓	✓	✓	✓	✓	✓	✓	✓	✓			✓	✓
307	1	O75083	O75083	WD repeat-containing protein 1	WDR1	Homo sapiens	66.194	45.545	20	20	✓	✓	✓	✓	✓	✓	✓	✓	✓	✓	✓	✓		✓	✓	✓
308	1	O94979	O94979	Protein transport protein Sec31A	SEC31A	Homo sapiens	133.018	19.18	20	20	✓	✓	✓	✓	✓	✓	✓	✓	✓	✓	✓	✓		✓	✓	✓
309	1	P02786	P02786	Transferrin receptor protein 1	TFRC	Homo sapiens	84.872	34.342	20	20	✓	✓	✓	✓	✓	✓	✓	✓	✓	✓	✓	✓		✓	✓	✓
310	1	P07195	P07195	L-lactate dehydrogenase B chain	LDHB	Homo sapiens	36.639	74.251	23	20	✓	✓	✓	✓	✓	✓	✓	✓	✓	✓	✓	✓	✓	✓	✓	✓
311	2	P0DMV8;P0DMV9	P0DMV8	Heat shock 70 kDa protein 1A	HSPA1A	Homo sapiens	70.056	63.027	32	20	✓	✓	✓	✓	✓	✓	✓	✓	✓	✓	✓	✓	✓	✓	✓	✓
312	1	P13796	P13796	Plastin-2	LCP1	Homo sapiens	70.291	56.938	21	20	✓	✓	✓	✓	✓	✓	✓	✓	✓			✓		✓	✓	✓
313	1	P14868	P14868	Aspartate--tRNA ligase, cytoplasmic	DARS1	Homo sapiens	57.136	44.511	20	20	✓	✓	✓	✓	✓	✓	✓	✓	✓	✓	✓	✓		✓	✓	✓
314	1	P23526	P23526	Adenosylhomocysteinase	AHCY	Homo sapiens	47.715	51.852	20	20	✓	✓	✓	✓	✓	✓	✓	✓	✓	✓	✓	✓	✓	✓	✓	✓
315	1	P24928	P24928	DNA-directed RNA polymerase II subunit RPB1	POLR2A	Homo sapiens	217.18	13.452	20	20	✓	✓	✓	✓	✓	✓	✓	✓	✓	✓	✓	✓	✓	✓	✓	✓
316	1	P28331	P28331	NADH-ubiquinone oxidoreductase 75 kDa subunit, mitochondrial	NDUFS1	Homo sapiens	79.469	37.964	20	20	✓	✓	✓	✓	✓	✓	✓	✓	✓	✓	✓	✓	✓	✓	✓	✓
317	1	P41250	P41250	Glycine--tRNA ligase	GARS1	Homo sapiens	83.167	35.995	20	20	✓	✓	✓	✓	✓	✓	✓	✓	✓	✓	✓	✓	✓	✓	✓	✓
318	1	P46087	P46087	Probable 28S rRNA (cytosine(4447)-C(5))-methyltransferase	NOP2	Homo sapiens	89.303	27.956	20	20	✓	✓	✓	✓	✓	✓	✓	✓	✓	✓	✓	✓	✓	✓	✓	✓
319	1	P49419	P49419	Alpha-aminoadipic semialdehyde dehydrogenase	ALDH7A1	Homo sapiens	58.487	39.518	20	20	✓	✓	✓	✓	✓	✓	✓	✓	✓	✓	✓	✓	✓	✓	✓	✓
320	1	P49591	P49591	Serine--tRNA ligase, cytoplasmic	SARS1	Homo sapiens	58.778	45.72	20	20	✓	✓	✓	✓	✓	✓	✓	✓	✓	✓		✓			✓	✓
321	1	P49750	P49750	YLP motif-containing protein 1	YLPM1	Homo sapiens	241.651	12.349	20	20	✓	✓	✓	✓	✓	✓	✓	✓	✓	✓	✓	✓	✓	✓	✓	✓
322	1	P55786	P55786	Puromycin-sensitive aminopeptidase	NPEPPS	Homo sapiens	103.277	38.085	30	20	✓	✓	✓	✓	✓	✓	✓	✓	✓	✓		✓		✓	✓	✓
323	1	P61247	P61247	40S ribosomal protein S3a	RPS3A	Homo sapiens	29.947	68.182	20	20	✓	✓	✓	✓	✓	✓	✓	✓	✓	✓	✓	✓	✓	✓	✓	✓
324	1	Q01518	Q01518	Adenylyl cyclase-associated protein 1	CAP1	Homo sapiens	51.9	50.105	20	20	✓	✓	✓	✓	✓	✓	✓	✓	✓	✓	✓	✓	✓	✓	✓	✓
325	1	Q07065	Q07065	Cytoskeleton-associated protein 4	CKAP4	Homo sapiens	66.021	43.023	20	20	✓	✓	✓	✓	✓	✓	✓	✓	✓	✓	✓	✓		✓	✓	✓
326	1	Q07157	Q07157	Tight junction protein ZO-1	TJP1	Homo sapiens	195.461	14.13	20	20	✓	✓	✓	✓	✓	✓	✓	✓	✓	✓		✓			✓	✓
327	1	Q08945	Q08945	FACT complex subunit SSRP1	SSRP1	Homo sapiens	81.075	34.274	20	20	✓	✓	✓	✓	✓	✓	✓	✓	✓	✓	✓	✓	✓	✓	✓	✓
328	1	Q13435	Q13435	Splicing factor 3B subunit 2	SF3B2	Homo sapiens	100.23	27.374	20	20	✓	✓	✓	✓	✓	✓	✓	✓	✓	✓		✓	✓	✓	✓	✓
329	1	Q14C86	Q14C86	GTPase-activating protein and VPS9 domain-containing protein 1	GAPVD1	Homo sapiens	164.979	16.035	20	20	✓	✓	✓	✓	✓	✓	✓	✓	✓			✓			✓	✓
330	1	Q15031	Q15031	Leucine--tRNA ligase, mitochondrial	LARS2	Homo sapiens	101.976	25.803	20	20	✓	✓	✓	✓	✓	✓	✓	✓	✓	✓	✓	✓		✓	✓	✓
331	1	Q15075	Q15075	Early endosome antigen 1	EEA1	Homo sapiens	162.468	16.442	20	20	✓	✓	✓	✓	✓	✓	✓	✓	✓			✓			✓	✓
332	1	Q6PKG0	Q6PKG0	La-related protein 1	LARP1	Homo sapiens	123.512	22.445	24	20	✓	✓	✓	✓	✓	✓	✓	✓	✓	✓	✓	✓	✓	✓	✓	✓
333	1	Q7L014	Q7L014	Probable ATP-dependent RNA helicase DDX46	DDX46	Homo sapiens	117.363	22.987	20	20	✓	✓	✓	✓	✓	✓	✓	✓	✓	✓	✓	✓	✓	✓	✓	✓
334	1	Q96N67	Q96N67	Dedicator of cytokinesis protein 7	DOCK7	Homo sapiens	242.565	11.916	20	20	✓	✓	✓	✓	✓	✓	✓	✓	✓			✓			✓	✓
335	1	Q96QK1	Q96QK1	Vacuolar protein sorting-associated protein 35	VPS35	Homo sapiens	91.707	29.146	20	20	✓	✓	✓	✓	✓	✓	✓	✓	✓	✓	✓	✓		✓	✓	✓
336	1	Q96T37	Q96T37	RNA-binding protein 15	RBM15	Homo sapiens	107.191	26.203	20	20	✓	✓	✓	✓	✓	✓	✓	✓	✓	✓	✓	✓	✓	✓	✓	✓
337	1	Q9C0C9	Q9C0C9	(E3-independent) E2 ubiquitin-conjugating enzyme	UBE2O	Homo sapiens	141.296	19.35	20	20	✓	✓	✓	✓	✓	✓	✓	✓	✓	✓		✓		✓	✓	✓
338	1	Q9H2U1	Q9H2U1	ATP-dependent DNA/RNA helicase DHX36	DHX36	Homo sapiens	114.762	24.405	20	20	✓	✓	✓	✓	✓	✓	✓	✓	✓	✓	✓	✓	✓	✓	✓	✓
339	1	Q9H9Y6	Q9H9Y6	DNA-directed RNA polymerase I subunit RPA2	POLR1B	Homo sapiens	128.232	23.965	20	20	✓	✓	✓	✓	✓	✓	✓	✓	✓	✓		✓		✓	✓	✓
340	1	Q9HCE1	Q9HCE1	Helicase MOV-10	MOV10	Homo sapiens	113.672	26.72	20	20	✓	✓	✓	✓	✓	✓	✓	✓	✓	✓	✓	✓		✓	✓	✓
341	1	Q9ULT8	Q9ULT8	E3 ubiquitin-protein ligase HECTD1	HECTD1	Homo sapiens	289.375	9.617	20	20	✓	✓	✓	✓	✓	✓	✓	✓	✓	✓		✓			✓
342	1	O15027	O15027	Protein transport protein Sec16A	SEC16A	Homo sapiens	251.897	10.989	19	19	✓	✓	✓	✓	✓	✓	✓	✓	✓	✓	✓	✓		✓	✓	✓
343	1	O75534	O75534	Cold shock domain-containing protein E1	CSDE1	Homo sapiens	88.885	29.825	19	19	✓	✓	✓	✓	✓	✓	✓	✓	✓	✓	✓	✓		✓	✓	✓
344	1	O75592	O75592	E3 ubiquitin-protein ligase MYCBP2	MYCBP2	Homo sapiens	513.646	5.301	19	19	✓	✓	✓	✓	✓	✓	✓	✓	✓	✓	✓	✓			✓	✓
345	1	O75691	O75691	Small subunit processome component 20 homolog	UTP20	Homo sapiens	318.389	9.551	19	19	✓	✓	✓	✓	✓	✓	✓	✓	✓			✓			✓	✓
346	1	O94832	O94832	Unconventional myosin-Id	MYO1D	Homo sapiens	116.205	26.342	20	19	✓	✓	✓	✓	✓	✓	✓	✓	✓			✓			✓	✓
347	1	O94874	O94874	E3 UFM1-protein ligase 1	UFL1	Homo sapiens	89.597	31.612	19	19	✓	✓	✓	✓	✓	✓	✓	✓	✓	✓		✓	✓	✓	✓	✓
348	1	P04040	P04040	Catalase	CAT	Homo sapiens	59.757	37.381	19	19	✓	✓	✓	✓	✓	✓	✓	✓	✓	✓	✓	✓		✓	✓	✓
349	1	P08243	P08243	Asparagine synthetase [glutamine-hydrolyzing]	ASNS	Homo sapiens	64.371	47.415	19	19	✓	✓	✓	✓	✓	✓	✓	✓	✓	✓	✓	✓		✓	✓	✓
350	1	P08779	P08779	Keratin, type I cytoskeletal 16	KRT16	Homo sapiens	51.266	68.922	20	19	✓	✓	✓	✓	✓	✓	✓	✓	✓	✓	✓	✓	✓	✓	✓	✓
351	1	P11387	P11387	DNA topoisomerase 1	TOP1	Homo sapiens	90.726	30.196	21	19	✓	✓	✓	✓	✓	✓	✓	✓	✓	✓	✓	✓	✓	✓	✓	✓
352	1	P13647	P13647	Keratin, type II cytoskeletal 5	KRT5	Homo sapiens	62.378	48.983	26	19	✓	✓	✓	✓	✓	✓	✓	✓	✓	✓	✓	✓	✓	✓	✓	✓
353	1	P14923	P14923	Junction plakoglobin	JUP	Homo sapiens	81.745	38.121	21	19	✓	✓	✓	✓	✓	✓	✓	✓	✓	✓	✓	✓		✓	✓	✓
354	1	P38606	P38606	V-type proton ATPase catalytic subunit A	ATP6V1A	Homo sapiens	68.301	38.574	19	19	✓	✓	✓	✓	✓	✓	✓	✓	✓	✓		✓			✓	✓
355	1	P40227	P40227	T-complex protein 1 subunit zeta	CCT6A	Homo sapiens	58.024	54.049	23	19	✓	✓	✓	✓	✓	✓	✓	✓	✓	✓	✓	✓	✓	✓	✓	✓
356	1	P42858	P42858	Huntingtin	HTT	Homo sapiens	347.607	8.816	19	19	✓	✓	✓	✓	✓	✓	✓	✓	✓			✓
357	1	P43490	P43490	Nicotinamide phosphoribosyltransferase	NAMPT	Homo sapiens	55.523	50.305	19	19	✓	✓	✓	✓	✓	✓	✓	✓	✓	✓	✓	✓	✓	✓	✓	✓
358	1	P46939	P46939	Utrophin	UTRN	Homo sapiens	394.474	6.467	19	19	✓	✓	✓	✓	✓	✓	✓	✓	✓			✓			✓
359	1	P61221	P61221	ATP-binding cassette sub-family E member 1	ABCE1	Homo sapiens	67.315	38.898	19	19	✓	✓	✓	✓	✓	✓	✓	✓	✓	✓	✓	✓		✓	✓	✓
360	1	Q10570	Q10570	Cleavage and polyadenylation specificity factor subunit 1	CPSF1	Homo sapiens	160.886	18.85	19	19	✓	✓	✓	✓	✓	✓	✓	✓	✓	✓	✓	✓		✓	✓	✓
361	1	Q14160	Q14160	Protein scribble homolog	SCRIB	Homo sapiens	174.916	18.528	21	19	✓	✓	✓	✓	✓	✓	✓	✓	✓	✓		✓		✓
362	1	Q15233	Q15233	Non-POU domain-containing octamer-binding protein	NONO	Homo sapiens	54.23	42.887	19	19	✓	✓	✓	✓	✓	✓	✓	✓	✓	✓	✓	✓	✓	✓	✓	✓
363	1	Q5VT52	Q5VT52	Regulation of nuclear pre-mRNA domain-containing protein 2	RPRD2	Homo sapiens	156.02	19.849	19	19	✓	✓	✓	✓	✓	✓	✓	✓	✓	✓	✓	✓		✓	✓	✓
364	1	Q63HN8	Q63HN8	E3 ubiquitin-protein ligase RNF213	RNF213	Homo sapiens	591.42	4.667	19	19	✓	✓	✓	✓	✓	✓	✓	✓				✓			✓
365	1	Q8NCM8	Q8NCM8	Cytoplasmic dynein 2 heavy chain 1	DYNC2H1	Homo sapiens	492.631	5.967	19	19	✓	✓	✓	✓	✓	✓	✓	✓	✓			✓			✓
366	1	Q96KR1	Q96KR1	Zinc finger RNA-binding protein	ZFR	Homo sapiens	117.013	22.346	19	19	✓	✓	✓	✓	✓	✓	✓	✓	✓	✓	✓	✓	✓	✓	✓	✓
367	1	Q96RP9	Q96RP9	Elongation factor G, mitochondrial	GFM1	Homo sapiens	83.474	31.691	19	19	✓	✓	✓	✓	✓	✓	✓	✓	✓	✓		✓			✓	✓
368	1	Q9BSJ8	Q9BSJ8	Extended synaptotagmin-1	ESYT1	Homo sapiens	122.857	25.543	19	19	✓	✓	✓	✓	✓	✓	✓	✓	✓	✓	✓	✓			✓	✓
369	1	Q9H0D6	Q9H0D6	5'-3' exoribonuclease 2	XRN2	Homo sapiens	108.582	27.263	19	19	✓	✓	✓	✓	✓	✓	✓	✓	✓	✓	✓	✓	✓	✓	✓	✓
370	1	Q9H2P0	Q9H2P0	Activity-dependent neuroprotector homeobox protein	ADNP	Homo sapiens	123.565	20.962	19	19	✓	✓	✓	✓	✓	✓	✓	✓	✓	✓	✓	✓	✓	✓	✓	✓
371	1	Q9HCC0	Q9HCC0	Methylcrotonoyl-CoA carboxylase beta chain, mitochondrial	MCCC2	Homo sapiens	61.332	40.32	19	19	✓	✓	✓	✓	✓	✓	✓	✓	✓	✓	✓	✓			✓	✓
372	1	Q9UQ80	Q9UQ80	Proliferation-associated protein 2G4	PA2G4	Homo sapiens	43.785	58.629	19	19	✓	✓	✓	✓	✓	✓	✓	✓	✓	✓	✓	✓	✓	✓	✓	✓
373	1	Q9Y262	Q9Y262	Eukaryotic translation initiation factor 3 subunit L	EIF3L	Homo sapiens	66.726	38.475	19	19	✓	✓	✓	✓	✓	✓	✓	✓	✓	✓	✓	✓	✓	✓	✓	✓
374	1	Q9Y617	Q9Y617	Phosphoserine aminotransferase	PSAT1	Homo sapiens	40.423	56.216	19	19	✓	✓	✓	✓	✓	✓	✓	✓	✓	✓	✓	✓	✓	✓	✓	✓
375	1	O15381	O15381	Nuclear valosin-containing protein-like	NVL	Homo sapiens	95.053	25.117	18	18	✓	✓	✓	✓	✓	✓	✓	✓	✓	✓		✓		✓	✓	✓
376	1	O43390	O43390	Heterogeneous nuclear ribonucleoprotein R	HNRNPR	Homo sapiens	70.943	40.442	23	18	✓	✓	✓	✓	✓	✓	✓	✓	✓	✓	✓	✓		✓	✓	✓
377	1	O60763	O60763	General vesicular transport factor p115	USO1	Homo sapiens	107.895	22.453	18	18	✓	✓	✓	✓	✓	✓	✓	✓	✓	✓	✓	✓	✓	✓	✓	✓
378	1	O75122	O75122	CLIP-associating protein 2	CLASP2	Homo sapiens	141.065	22.102	20	18	✓	✓	✓	✓	✓	✓	✓	✓	✓	✓	✓	✓	✓	✓	✓	✓
379	1	O95602	O95602	DNA-directed RNA polymerase I subunit RPA1	POLR1A	Homo sapiens	194.815	14.186	18	18	✓	✓	✓	✓	✓	✓	✓	✓	✓	✓	✓	✓		✓	✓	✓
380	1	O95793	O95793	Double-stranded RNA-binding protein Staufen homolog 1	STAU1	Homo sapiens	63.183	34.315	18	18	✓	✓	✓	✓	✓	✓	✓	✓	✓	✓	✓	✓				✓
381	1	P00491	P00491	Purine nucleoside phosphorylase	PNP	Homo sapiens	32.118	69.896	18	18	✓	✓	✓	✓	✓	✓	✓	✓	✓	✓	✓	✓		✓	✓	✓
382	1	P00505	P00505	Aspartate aminotransferase, mitochondrial	GOT2	Homo sapiens	47.519	44.651	18	18	✓	✓	✓	✓	✓	✓	✓	✓	✓	✓	✓	✓	✓	✓	✓	✓
383	1	P05556	P05556	Integrin beta-1	ITGB1	Homo sapiens	88.417	27.193	18	18	✓	✓	✓	✓	✓	✓	✓	✓	✓	✓	✓	✓	✓	✓	✓	✓
384	1	P07237	P07237	Protein disulfide-isomerase	P4HB	Homo sapiens	57.118	43.307	18	18	✓	✓	✓	✓	✓	✓	✓	✓	✓	✓	✓	✓	✓	✓	✓	✓
385	1	P08195	P08195	4F2 cell-surface antigen heavy chain	SLC3A2	Homo sapiens	67.995	33.016	18	18	✓	✓	✓	✓	✓	✓	✓	✓	✓	✓	✓	✓	✓	✓	✓	✓
386	1	P12277	P12277	Creatine kinase B-type	CKB	Homo sapiens	42.646	66.929	18	18	✓	✓	✓	✓	✓	✓	✓	✓	✓	✓	✓	✓	✓	✓	✓	✓
387	1	P14866	P14866	Heterogeneous nuclear ribonucleoprotein L	HNRNPL	Homo sapiens	64.135	44.652	18	18	✓	✓	✓	✓	✓	✓	✓	✓	✓	✓	✓	✓	✓	✓	✓	✓
388	1	P23921	P23921	Ribonucleoside-diphosphate reductase large subunit	RRM1	Homo sapiens	90.073	28.535	18	18	✓	✓	✓	✓	✓	✓	✓	✓	✓	✓	✓	✓	✓	✓	✓	✓
389	1	P26038	P26038	Moesin	MSN	Homo sapiens	67.82	44.541	25	18	✓	✓	✓	✓	✓	✓	✓	✓	✓	✓	✓	✓		✓	✓	✓
390	1	P30876	P30876	DNA-directed RNA polymerase II subunit RPB2	POLR2B	Homo sapiens	133.897	18.825	18	18	✓	✓	✓	✓	✓	✓	✓	✓	✓	✓	✓	✓	✓	✓	✓	✓
391	1	P40926	P40926	Malate dehydrogenase, mitochondrial	MDH2	Homo sapiens	35.502	59.172	18	18	✓	✓	✓	✓	✓	✓	✓	✓	✓	✓	✓	✓	✓	✓	✓	✓
392	1	P46063	P46063	ATP-dependent DNA helicase Q1	RECQL	Homo sapiens	73.462	36.672	18	18	✓	✓	✓	✓	✓	✓	✓	✓	✓	✓	✓	✓	✓	✓	✓	✓
393	1	P46379	P46379	Large proline-rich protein BAG6	BAG6	Homo sapiens	119.41	20.141	18	18	✓	✓	✓	✓	✓	✓	✓	✓	✓	✓		✓		✓	✓	✓
394	1	P60174	P60174	Triosephosphate isomerase	TPI1	Homo sapiens	26.669	88.353	18	18	✓	✓	✓	✓	✓	✓	✓	✓	✓	✓	✓	✓	✓	✓	✓	✓
395	1	P60228	P60228	Eukaryotic translation initiation factor 3 subunit E	EIF3E	Homo sapiens	52.223	51.91	18	18	✓	✓	✓	✓	✓	✓	✓	✓	✓	✓	✓	✓			✓	✓
396	1	Q01780	Q01780	Exosome component 10	EXOSC10	Homo sapiens	100.833	25.085	18	18	✓	✓	✓	✓	✓	✓	✓	✓	✓	✓	✓	✓		✓	✓	✓
397	1	Q13045	Q13045	Protein flightless-1 homolog	FLII	Homo sapiens	144.753	18.991	18	18	✓	✓	✓	✓	✓	✓	✓	✓	✓	✓		✓			✓	✓
398	1	Q13263	Q13263	Transcription intermediary factor 1-beta	TRIM28	Homo sapiens	88.553	25.509	18	18	✓	✓	✓	✓	✓	✓	✓	✓	✓	✓	✓	✓	✓	✓	✓	✓
399	1	Q13423	Q13423	NAD(P) transhydrogenase, mitochondrial	NNT	Homo sapiens	113.895	24.309	18	18	✓	✓	✓	✓	✓	✓	✓	✓	✓	✓	✓	✓			✓	✓
400	1	Q14103	Q14103	Heterogeneous nuclear ribonucleoprotein D0	HNRNPD	Homo sapiens	38.435	50.141	19	18	✓	✓	✓	✓	✓	✓	✓	✓	✓	✓	✓	✓	✓	✓	✓	✓
401	1	Q14157	Q14157	Ubiquitin-associated protein 2-like	UBAP2L	Homo sapiens	114.536	27.139	18	18	✓	✓	✓	✓	✓	✓	✓	✓	✓	✓	✓	✓		✓	✓	✓
402	1	Q14247	Q14247	Src substrate cortactin	CTTN	Homo sapiens	61.585	32.182	18	18	✓	✓	✓	✓	✓	✓	✓	✓	✓	✓	✓	✓	✓	✓	✓	✓
403	1	Q14978	Q14978	Nucleolar and coiled-body phosphoprotein 1	NOLC1	Homo sapiens	73.604	26.466	18	18	✓	✓	✓	✓	✓	✓	✓	✓	✓	✓	✓	✓	✓	✓	✓	✓
404	1	Q15645	Q15645	Pachytene checkpoint protein 2 homolog	TRIP13	Homo sapiens	48.553	53.935	18	18	✓	✓	✓	✓	✓	✓	✓	✓	✓	✓		✓				✓
405	1	Q5SRE5	Q5SRE5	Nucleoporin NUP188	NUP188	Homo sapiens	196.046	14.237	18	18	✓	✓	✓	✓	✓	✓	✓	✓	✓			✓				✓
406	1	Q8NBF2	Q8NBF2	NHL repeat-containing protein 2	NHLRC2	Homo sapiens	79.446	32.094	18	18	✓	✓	✓	✓	✓	✓	✓	✓	✓	✓	✓	✓			✓	✓
407	1	Q8WUM0	Q8WUM0	Nuclear pore complex protein Nup133	NUP133	Homo sapiens	128.981	19.291	18	18	✓	✓	✓	✓	✓	✓	✓	✓	✓			✓
408	1	Q9BPX3	Q9BPX3	Condensin complex subunit 3	NCAPG	Homo sapiens	114.337	21.182	18	18	✓	✓	✓	✓	✓	✓	✓	✓	✓	✓	✓	✓		✓	✓	✓
409	1	Q9BUJ2	Q9BUJ2	Heterogeneous nuclear ribonucleoprotein U-like protein 1	HNRNPUL1	Homo sapiens	95.742	28.505	18	18	✓	✓	✓	✓	✓	✓	✓	✓	✓	✓	✓	✓		✓	✓	✓
410	1	Q9BXJ9	Q9BXJ9	N-alpha-acetyltransferase 15, NatA auxiliary subunit	NAA15	Homo sapiens	101.275	26.559	23	18	✓	✓	✓	✓	✓	✓	✓	✓	✓	✓	✓	✓		✓	✓	✓
411	1	Q9BY44	Q9BY44	Eukaryotic translation initiation factor 2A	EIF2A	Homo sapiens	64.99	47.521	18	18	✓	✓	✓	✓	✓	✓	✓	✓	✓	✓	✓	✓			✓	✓
412	1	Q9H2G2	Q9H2G2	STE20-like serine/threonine-protein kinase	SLK	Homo sapiens	142.697	18.462	19	18	✓	✓	✓	✓	✓	✓	✓	✓	✓	✓	✓	✓	✓	✓	✓	✓
413	1	Q9H6S0	Q9H6S0	3'-5' RNA helicase YTHDC2	YTHDC2	Homo sapiens	160.251	17.902	18	18	✓	✓	✓	✓	✓	✓	✓	✓	✓	✓		✓			✓	✓
414	1	Q9NW13	Q9NW13	RNA-binding protein 28	RBM28	Homo sapiens	85.738	28.327	18	18	✓	✓	✓	✓	✓	✓	✓	✓	✓	✓	✓	✓	✓	✓	✓	✓
415	1	Q9NZB2	Q9NZB2	Constitutive coactivator of PPAR-gamma-like protein 1	FAM120A	Homo sapiens	121.888	24.329	19	18	✓	✓	✓	✓	✓	✓	✓	✓	✓	✓	✓	✓	✓	✓	✓	✓
416	1	Q9NZI8	Q9NZI8	Insulin-like growth factor 2 mRNA-binding protein 1	IGF2BP1	Homo sapiens	63.482	40.381	22	18	✓	✓	✓	✓	✓	✓	✓	✓	✓	✓	✓	✓	✓	✓	✓	✓
417	1	Q9UHB6	Q9UHB6	LIM domain and actin-binding protein 1	LIMA1	Homo sapiens	85.228	29.908	18	18	✓	✓	✓	✓	✓	✓	✓	✓	✓	✓	✓	✓	✓	✓	✓	✓
418	1	Q9UIG0	Q9UIG0	Tyrosine-protein kinase BAZ1B	BAZ1B	Homo sapiens	170.906	14.565	18	18	✓	✓	✓	✓	✓	✓	✓	✓	✓	✓	✓	✓	✓	✓	✓	✓
419	1	Q9UJS0	Q9UJS0	Electrogenic aspartate/glutamate antiporter SLC25A13, mitochondrial	SLC25A13	Homo sapiens	74.175	48.148	22	18	✓	✓	✓	✓	✓	✓	✓	✓	✓	✓	✓	✓			✓	✓
420	1	Q9Y265	Q9Y265	RuvB-like 1	RUVBL1	Homo sapiens	50.226	48.246	18	18	✓	✓	✓	✓	✓	✓	✓	✓	✓	✓	✓	✓	✓	✓	✓	✓
421	1	O00116	O00116	Alkyldihydroxyacetonephosphate synthase, peroxisomal	AGPS	Homo sapiens	72.909	31.763	17	17	✓	✓	✓	✓	✓	✓	✓	✓	✓	✓	✓	✓		✓	✓	✓
422	1	O15371	O15371	Eukaryotic translation initiation factor 3 subunit D	EIF3D	Homo sapiens	63.974	34.307	17	17	✓	✓	✓	✓	✓	✓	✓	✓	✓	✓	✓	✓	✓	✓	✓	✓
423	1	O15372	O15372	Eukaryotic translation initiation factor 3 subunit H	EIF3H	Homo sapiens	39.931	55.682	17	17	✓	✓	✓	✓	✓	✓	✓	✓	✓	✓	✓	✓	✓	✓	✓	✓
424	1	O43395	O43395	U4/U6 small nuclear ribonucleoprotein Prp3	PRPF3	Homo sapiens	77.528	31.918	17	17	✓	✓	✓	✓	✓	✓	✓	✓	✓	✓	✓	✓	✓	✓	✓	✓
425	1	O60264	O60264	SWI/SNF-related matrix-associated actin-dependent regulator of chromatin subfamily A member 5	SMARCA5	Homo sapiens	121.907	28.232	27	17	✓	✓	✓	✓	✓	✓	✓	✓	✓	✓	✓	✓		✓	✓	✓
426	1	O94973	O94973	AP-2 complex subunit alpha-2	AP2A2	Homo sapiens	103.961	34.398	17	17	✓	✓	✓	✓	✓	✓	✓	✓	✓			✓			✓	✓
427	1	O95573	O95573	Fatty acid CoA ligase Acsl3	ACSL3	Homo sapiens	80.422	31.111	18	17	✓	✓	✓	✓	✓	✓	✓	✓	✓	✓	✓	✓		✓	✓	✓
428	1	P05023	P05023	Sodium/potassium-transporting ATPase subunit alpha-1	ATP1A1	Homo sapiens	112.897	31.183	27	17	✓	✓	✓	✓	✓	✓	✓	✓	✓	✓	✓	✓	✓	✓	✓	✓
429	1	P10515	P10515	Dihydrolipoyllysine-residue acetyltransferase component of pyruvate dehydrogenase complex, mitochondrial	DLAT	Homo sapiens	68.996	41.113	17	17	✓	✓	✓	✓	✓	✓	✓	✓	✓	✓	✓	✓
430	1	P11498	P11498	Pyruvate carboxylase, mitochondrial	PC	Homo sapiens	129.633	20.119	17	17	✓	✓	✓	✓	✓	✓	✓	✓	✓		✓	✓		✓	✓	✓
431	1	P15311	P15311	Ezrin	EZR	Homo sapiens	69.414	41.98	18	17	✓	✓	✓	✓	✓	✓	✓	✓	✓	✓	✓	✓		✓	✓	✓
432	1	P17480	P17480	Nucleolar transcription factor 1	UBTF	Homo sapiens	89.408	23.298	17	17	✓	✓	✓	✓	✓	✓	✓	✓	✓	✓	✓	✓			✓	✓
433	1	P17812	P17812	CTP synthase 1	CTPS1	Homo sapiens	66.691	36.041	19	17	✓	✓	✓	✓	✓	✓	✓	✓	✓	✓	✓	✓	✓	✓	✓	✓
434	1	P19367	P19367	Hexokinase-1	HK1	Homo sapiens	102.489	28.68	21	17	✓	✓	✓	✓	✓	✓	✓	✓	✓	✓	✓	✓		✓	✓	✓
435	1	P22695	P22695	Cytochrome b-c1 complex subunit 2, mitochondrial	UQCRC2	Homo sapiens	48.445	47.241	17	17	✓	✓	✓	✓	✓	✓	✓	✓	✓	✓	✓	✓	✓	✓	✓	✓
436	1	P23396	P23396	40S ribosomal protein S3	RPS3	Homo sapiens	26.684	65.844	17	17	✓	✓	✓	✓	✓	✓	✓	✓	✓	✓	✓	✓	✓	✓	✓	✓
437	1	P28288	P28288	ATP-binding cassette sub-family D member 3	ABCD3	Homo sapiens	75.478	33.839	17	17	✓	✓	✓	✓	✓	✓	✓	✓	✓	✓		✓			✓	✓
438	1	P33176	P33176	Kinesin-1 heavy chain	KIF5B	Homo sapiens	109.688	27.207	23	17	✓	✓	✓	✓	✓	✓	✓	✓	✓	✓	✓	✓	✓	✓	✓	✓
439	1	P35998	P35998	26S proteasome regulatory subunit 7	PSMC2	Homo sapiens	48.634	43.649	17	17	✓	✓	✓	✓	✓	✓	✓	✓	✓	✓	✓	✓	✓	✓	✓	✓
440	1	P43034	P43034	Platelet-activating factor acetylhydrolase IB subunit beta	PAFAH1B1	Homo sapiens	46.639	55.366	17	17	✓	✓	✓	✓	✓	✓	✓	✓	✓	✓	✓	✓	✓	✓	✓	✓
441	1	P46777	P46777	60S ribosomal protein L5	RPL5	Homo sapiens	34.361	50.505	17	17	✓	✓	✓	✓	✓	✓	✓	✓	✓	✓	✓	✓	✓	✓	✓	✓
442	1	P49916	P49916	DNA ligase 3	LIG3	Homo sapiens	112.907	20.218	17	17	✓	✓	✓	✓	✓	✓	✓	✓	✓	✓		✓	✓	✓	✓	✓
443	1	P50395	P50395	Rab GDP dissociation inhibitor beta	GDI2	Homo sapiens	50.666	69.438	26	17	✓	✓	✓	✓	✓	✓	✓	✓	✓	✓	✓	✓	✓	✓	✓	✓
444	1	P54819	P54819	Adenylate kinase 2, mitochondrial	AK2	Homo sapiens	26.478	71.13	17	17	✓	✓	✓	✓	✓	✓	✓	✓	✓	✓	✓	✓	✓	✓	✓	✓
445	1	P62495	P62495	Eukaryotic peptide chain release factor subunit 1	ETF1	Homo sapiens	49.03	48.741	17	17	✓	✓	✓	✓	✓	✓	✓	✓	✓	✓		✓	✓	✓	✓	✓
446	1	P63244	P63244	Receptor of activated protein C kinase 1	RACK1	Homo sapiens	35.075	76.341	17	17	✓	✓	✓	✓	✓	✓	✓	✓	✓	✓	✓	✓	✓	✓	✓	✓
447	1	Q02413	Q02413	Desmoglein-1	DSG1	Homo sapiens	113.749	23.642	17	17	✓	✓	✓	✓	✓	✓	✓	✓	✓	✓	✓	✓	✓	✓	✓	✓
448	1	Q13242	Q13242	Serine/arginine-rich splicing factor 9	SRSF9	Homo sapiens	25.544	52.941	17	17	✓	✓	✓	✓	✓	✓	✓	✓	✓	✓	✓	✓	✓	✓	✓	✓
449	1	Q13617	Q13617	Cullin-2	CUL2	Homo sapiens	86.982	26.98	17	17	✓	✓	✓	✓	✓	✓	✓	✓	✓	✓	✓	✓		✓	✓	✓
450	1	Q15813	Q15813	Tubulin-specific chaperone E	TBCE	Homo sapiens	59.348	40.038	17	17	✓	✓	✓	✓	✓	✓	✓	✓	✓	✓		✓			✓	✓
451	1	Q16181	Q16181	Septin-7	SEPTIN7	Homo sapiens	50.682	45.309	18	17	✓	✓	✓	✓	✓	✓	✓	✓	✓	✓	✓	✓	✓	✓	✓	✓
452	1	Q32MZ4	Q32MZ4	Leucine-rich repeat flightless-interacting protein 1	LRRFIP1	Homo sapiens	89.253	25.124	18	17	✓	✓	✓	✓	✓	✓	✓	✓	✓	✓	✓	✓	✓	✓	✓	✓
453	1	Q5JRA6	Q5JRA6	Transport and Golgi organization protein 1 homolog	MIA3	Homo sapiens	213.707	10.593	17	17	✓	✓	✓	✓	✓	✓	✓	✓	✓	✓	✓	✓		✓	✓	✓
454	1	Q5T8P6	Q5T8P6	RNA-binding protein 26	RBM26	Homo sapiens	113.598	19.662	18	17	✓	✓	✓	✓	✓	✓	✓	✓	✓	✓	✓	✓		✓	✓	✓
455	1	Q6PI48	Q6PI48	Aspartate--tRNA ligase, mitochondrial	DARS2	Homo sapiens	73.563	33.953	17	17	✓	✓	✓	✓	✓	✓	✓	✓	✓	✓	✓	✓		✓	✓	✓
456	1	Q6PJT7	Q6PJT7	Zinc finger CCCH domain-containing protein 14	ZC3H14	Homo sapiens	82.878	28.533	17	17	✓	✓	✓	✓	✓	✓	✓	✓	✓	✓	✓	✓	✓	✓	✓	✓
457	1	Q8IZH2	Q8IZH2	5'-3' exoribonuclease 1	XRN1	Homo sapiens	194.109	11.254	17	17	✓	✓	✓	✓	✓	✓	✓	✓		✓		✓			✓	✓
458	1	Q8TCG1	Q8TCG1	Protein CIP2A	CIP2A	Homo sapiens	102.184	19.89	17	17	✓	✓	✓	✓	✓	✓	✓	✓	✓			✓
459	1	Q92973	Q92973	Transportin-1	TNPO1	Homo sapiens	102.357	27.951	19	17	✓	✓	✓	✓	✓	✓	✓	✓	✓	✓	✓	✓	✓	✓	✓	✓
460	1	Q96AE4	Q96AE4	Far upstream element-binding protein 1	FUBP1	Homo sapiens	67.561	38.975	17	17	✓	✓	✓	✓	✓	✓	✓	✓	✓	✓	✓	✓	✓	✓	✓	✓
461	1	Q9H8H0	Q9H8H0	Nucleolar protein 11	NOL11	Homo sapiens	81.125	31.015	17	17	✓	✓	✓	✓	✓	✓	✓	✓	✓	✓		✓		✓	✓	✓
462	1	Q9NQW6	Q9NQW6	Anillin	ANLN	Homo sapiens	124.203	18.861	17	17	✓	✓	✓	✓	✓	✓	✓	✓	✓	✓	✓	✓	✓	✓	✓	✓
463	1	Q9UI26	Q9UI26	Importin-11	IPO11	Homo sapiens	112.535	23.795	17	17	✓	✓	✓	✓	✓	✓	✓	✓	✓	✓		✓			✓	✓
464	1	Q9Y2X3	Q9Y2X3	Nucleolar protein 58	NOP58	Homo sapiens	59.581	38.563	17	17	✓	✓	✓	✓	✓	✓	✓	✓	✓	✓	✓	✓		✓	✓	✓
465	1	Q9Y4W6	Q9Y4W6	AFG3-like protein 2	AFG3L2	Homo sapiens	88.584	24.216	17	17	✓	✓	✓	✓	✓	✓	✓	✓	✓	✓	✓	✓	✓	✓	✓	✓
466	1	O14578	O14578	Citron Rho-interacting kinase	CIT	Homo sapiens	231.435	10.557	16	16	✓	✓	✓	✓	✓	✓	✓	✓				✓
467	1	O14617	O14617	AP-3 complex subunit delta-1	AP3D1	Homo sapiens	130.159	19.601	16	16	✓	✓	✓	✓	✓	✓	✓	✓	✓	✓		✓		✓	✓	✓
468	1	O14654	O14654	Insulin receptor substrate 4	IRS4	Homo sapiens	133.77	15.115	16	16	✓	✓	✓	✓	✓	✓	✓	✓	✓	✓		✓	✓	✓	✓	✓
469	1	O60341	O60341	Lysine-specific histone demethylase 1A	KDM1A	Homo sapiens	92.903	25	16	16	✓	✓	✓	✓	✓	✓	✓	✓	✓	✓	✓	✓			✓	✓
470	1	O60568	O60568	Multifunctional procollagen lysine hydroxylase and glycosyltransferase LH3	PLOD3	Homo sapiens	84.787	27.778	16	16	✓	✓	✓	✓	✓	✓	✓	✓				✓
471	1	O75153	O75153	Clustered mitochondria protein homolog	CLUH	Homo sapiens	146.673	15.814	16	16	✓	✓	✓	✓	✓	✓	✓	✓	✓	✓		✓			✓	✓
472	1	O75874	O75874	Isocitrate dehydrogenase [NADP] cytoplasmic	IDH1	Homo sapiens	46.659	47.343	16	16	✓	✓	✓	✓	✓	✓	✓	✓	✓	✓	✓	✓	✓	✓	✓	✓
473	1	O95163	O95163	Elongator complex protein 1	ELP1	Homo sapiens	150.254	14.565	16	16	✓	✓	✓	✓	✓	✓	✓	✓	✓	✓		✓			✓	✓
474	1	O95373	O95373	Importin-7	IPO7	Homo sapiens	119.517	18.497	17	16	✓	✓	✓	✓	✓	✓	✓	✓	✓	✓	✓	✓	✓	✓	✓	✓
475	1	O95433	O95433	Activator of 90 kDa heat shock protein ATPase homolog 1	AHSA1	Homo sapiens	38.273	57.396	16	16	✓	✓	✓	✓	✓	✓	✓	✓	✓	✓	✓	✓		✓	✓	✓
476	1	P02768	P02768	Albumin	ALB	Homo sapiens	69.365	28.079	16	16	✓	✓	✓	✓	✓	✓	✓	✓	✓	✓	✓	✓	✓	✓	✓	✓
477	1	P07099	P07099	Epoxide hydrolase 1	EPHX1	Homo sapiens	52.949	51.429	16	16	✓	✓	✓	✓	✓	✓	✓	✓	✓	✓		✓			✓	✓
478	1	P09622	P09622	Dihydrolipoyl dehydrogenase, mitochondrial	DLD	Homo sapiens	54.177	42.829	16	16	✓	✓	✓	✓	✓	✓	✓	✓	✓	✓	✓	✓	✓	✓	✓	✓
479	1	P10155	P10155	RNA-binding protein RO60	RO60	Homo sapiens	60.67	35.13	16	16	✓	✓	✓	✓	✓	✓	✓	✓	✓	✓		✓			✓	✓
480	1	P12814	P12814	Alpha-actinin-1	ACTN1	Homo sapiens	103.062	50.112	17	16	✓	✓	✓	✓	✓	✓	✓	✓	✓	✓		✓		✓	✓	✓
481	1	P17174	P17174	Aspartate aminotransferase, cytoplasmic	GOT1	Homo sapiens	46.247	56.901	16	16	✓	✓	✓	✓	✓	✓	✓	✓	✓	✓	✓	✓		✓	✓	✓
482	1	P17980	P17980	26S proteasome regulatory subunit 6A	PSMC3	Homo sapiens	49.204	41.002	16	16	✓	✓	✓	✓	✓	✓	✓	✓	✓	✓		✓		✓	✓	✓
483	1	P19174	P19174	1-phosphatidylinositol 4,5-bisphosphate phosphodiesterase gamma-1	PLCG1	Homo sapiens	148.534	16.589	16	16	✓	✓	✓	✓	✓	✓	✓	✓	✓	✓		✓		✓	✓	✓
484	1	P23381	P23381	Tryptophan--tRNA ligase, cytoplasmic	WARS1	Homo sapiens	53.168	46.709	16	16	✓	✓	✓	✓	✓	✓	✓	✓	✓			✓		✓	✓	✓
485	1	P26641	P26641	Elongation factor 1-gamma	EEF1G	Homo sapiens	50.12	44.165	16	16	✓	✓	✓	✓	✓	✓	✓	✓	✓	✓	✓	✓	✓	✓	✓	✓
486	1	P30041	P30041	Peroxiredoxin-6	PRDX6	Homo sapiens	25.034	70.089	16	16	✓	✓	✓	✓	✓	✓	✓	✓	✓	✓	✓	✓		✓	✓	✓
487	1	P30153	P30153	Serine/threonine-protein phosphatase 2A 65 kDa regulatory subunit A alpha isoform	PPP2R1A	Homo sapiens	65.31	53.311	23	16	✓	✓	✓	✓	✓	✓	✓	✓	✓	✓	✓	✓	✓	✓	✓	✓
488	1	P35611	P35611	Alpha-adducin	ADD1	Homo sapiens	80.956	22.931	16	16	✓	✓	✓	✓	✓	✓	✓	✓	✓	✓	✓	✓	✓	✓	✓	✓
489	1	P38919	P38919	Eukaryotic initiation factor 4A-III	EIF4A3	Homo sapiens	46.871	47.445	16	16	✓	✓	✓	✓	✓	✓	✓	✓	✓	✓	✓	✓		✓	✓	✓
490	1	P42356	P42356	Phosphatidylinositol 4-kinase alpha	PI4KA	Homo sapiens	236.834	11.751	18	16	✓	✓	✓	✓	✓	✓	✓	✓	✓	✓		✓			✓	✓
491	1	P45974	P45974	Ubiquitin carboxyl-terminal hydrolase 5	USP5	Homo sapiens	95.788	23.427	17	16	✓	✓	✓	✓	✓	✓	✓	✓	✓	✓		✓		✓	✓	✓
492	1	P60842	P60842	Eukaryotic initiation factor 4A-I	EIF4A1	Homo sapiens	46.156	65.764	26	16	✓	✓	✓	✓	✓	✓	✓	✓	✓	✓	✓	✓	✓	✓	✓	✓
493	1	P62258	P62258	14-3-3 protein epsilon	YWHAE	Homo sapiens	29.172	65.098	17	16	✓	✓	✓	✓	✓	✓	✓	✓	✓	✓	✓	✓	✓	✓	✓	✓
494	1	Q09161	Q09161	Nuclear cap-binding protein subunit 1	NCBP1	Homo sapiens	91.842	29.114	16	16	✓	✓	✓	✓	✓	✓	✓	✓				✓			✓
495	1	Q12905	Q12905	Interleukin enhancer-binding factor 2	ILF2	Homo sapiens	43.064	58.974	16	16	✓	✓	✓	✓	✓	✓	✓	✓	✓	✓	✓	✓		✓	✓	✓
496	1	Q12996	Q12996	Cleavage stimulation factor subunit 3	CSTF3	Homo sapiens	82.923	32.218	16	16	✓	✓	✓	✓	✓	✓	✓	✓	✓	✓	✓	✓	✓	✓	✓	✓
497	1	Q14669	Q14669	E3 ubiquitin-protein ligase TRIP12	TRIP12	Homo sapiens	220.438	11.345	16	16	✓	✓	✓	✓	✓	✓	✓	✓	✓	✓	✓	✓		✓	✓	✓
498	1	Q15020	Q15020	Squamous cell carcinoma antigen recognized by T-cells 3	SART3	Homo sapiens	109.935	21.807	16	16	✓	✓	✓	✓	✓	✓	✓	✓	✓	✓	✓	✓		✓	✓	✓
499	1	Q15477	Q15477	SKI2 subunit of superkiller complex protein	SKIC2	Homo sapiens	137.757	17.175	16	16	✓	✓	✓	✓	✓	✓	✓	✓	✓			✓
500	1	Q16658	Q16658	Fascin	FSCN1	Homo sapiens	54.531	44.219	16	16	✓	✓	✓	✓	✓	✓	✓	✓	✓	✓	✓	✓	✓	✓	✓	✓
501	1	Q2NKX8	Q2NKX8	DNA excision repair protein ERCC-6-like	ERCC6L	Homo sapiens	141.104	16.48	16	16	✓	✓	✓	✓	✓	✓	✓	✓	✓	✓		✓			✓	✓
502	1	Q53H12	Q53H12	Acylglycerol kinase, mitochondrial	AGK	Homo sapiens	47.136	45.261	16	16	✓	✓	✓	✓	✓	✓	✓	✓	✓	✓	✓	✓		✓	✓	✓
503	1	Q66K14	Q66K14	TBC1 domain family member 9B	TBC1D9B	Homo sapiens	140.526	14.72	17	16	✓	✓	✓	✓	✓	✓	✓	✓	✓			✓			✓
504	1	Q86UE4	Q86UE4	Protein LYRIC	MTDH	Homo sapiens	63.837	29.553	16	16	✓	✓	✓	✓	✓	✓	✓	✓	✓	✓	✓	✓	✓	✓	✓	✓
505	1	Q86WJ1	Q86WJ1	Chromodomain-helicase-DNA-binding protein 1-like	CHD1L	Homo sapiens	100.999	22.742	16	16	✓	✓	✓	✓	✓	✓	✓	✓	✓	✓		✓		✓		✓
506	1	Q92667	Q92667	A-kinase anchor protein 1, mitochondrial	AKAP1	Homo sapiens	97.342	22.37	16	16	✓	✓	✓	✓	✓	✓	✓	✓	✓	✓	✓	✓		✓	✓	✓
507	1	Q96A65	Q96A65	Exocyst complex component 4	EXOC4	Homo sapiens	110.499	21.971	16	16	✓	✓	✓	✓	✓	✓	✓	✓				✓
508	1	Q99873	Q99873	Protein arginine N-methyltransferase 1	PRMT1	Homo sapiens	42.462	54.717	17	16	✓	✓	✓	✓	✓	✓	✓	✓	✓	✓	✓	✓		✓	✓	✓
509	1	Q9BT78	Q9BT78	COP9 signalosome complex subunit 4	COPS4	Homo sapiens	46.271	56.404	16	16	✓	✓	✓	✓	✓	✓	✓	✓	✓	✓		✓			✓	✓
510	1	Q9BXP5	Q9BXP5	Serrate RNA effector molecule homolog	SRRT	Homo sapiens	100.669	20.89	16	16	✓	✓	✓	✓	✓	✓	✓	✓	✓	✓	✓	✓	✓	✓	✓	✓
511	1	Q9H2M9	Q9H2M9	Rab3 GTPase-activating protein non-catalytic subunit	RAB3GAP2	Homo sapiens	155.984	15.506	16	16	✓	✓	✓	✓	✓	✓	✓	✓	✓	✓	✓	✓			✓	✓
512	1	Q9NQX3	Q9NQX3	Gephyrin	GPHN	Homo sapiens	79.749	30.163	16	16	✓	✓	✓	✓	✓	✓	✓	✓	✓	✓		✓		✓	✓	✓
513	1	Q9NTJ5	Q9NTJ5	Phosphatidylinositol-3-phosphatase SAC1	SACM1L	Homo sapiens	66.968	37.819	16	16	✓	✓	✓	✓	✓	✓	✓	✓	✓	✓		✓		✓	✓	✓
514	1	Q9NTK5	Q9NTK5	Obg-like ATPase 1	OLA1	Homo sapiens	44.741	52.778	16	16	✓	✓	✓	✓	✓	✓	✓	✓	✓	✓	✓	✓	✓	✓	✓	✓
515	1	Q9NVP1	Q9NVP1	ATP-dependent RNA helicase DDX18	DDX18	Homo sapiens	75.408	32.239	16	16	✓	✓	✓	✓	✓	✓	✓	✓	✓	✓		✓	✓	✓	✓	✓
516	1	Q9UBT2	Q9UBT2	SUMO-activating enzyme subunit 2	UBA2	Homo sapiens	71.226	32.031	16	16	✓	✓	✓	✓	✓	✓	✓	✓	✓	✓	✓	✓	✓	✓	✓	✓
517	1	Q9UHD8	Q9UHD8	Septin-9	SEPTIN9	Homo sapiens	65.402	30.375	16	16	✓	✓	✓	✓	✓	✓	✓	✓	✓	✓	✓	✓	✓	✓	✓	✓
518	1	Q9UKV3	Q9UKV3	Apoptotic chromatin condensation inducer in the nucleus	ACIN1	Homo sapiens	151.864	14.392	16	16	✓	✓	✓	✓	✓	✓	✓	✓	✓	✓		✓	✓	✓	✓	✓
519	1	Q9ULV4	Q9ULV4	Coronin-1C	CORO1C	Homo sapiens	53.248	37.764	17	16	✓	✓	✓	✓	✓	✓	✓	✓	✓	✓	✓	✓	✓	✓	✓	✓
520	1	Q9Y263	Q9Y263	Phospholipase A-2-activating protein	PLAA	Homo sapiens	87.158	28.931	16	16	✓	✓	✓	✓	✓	✓	✓	✓	✓	✓	✓	✓		✓	✓	✓
521	1	Q9Y2W1	Q9Y2W1	Thyroid hormone receptor-associated protein 3	THRAP3	Homo sapiens	108.667	20.838	16	16	✓	✓	✓	✓	✓	✓	✓	✓	✓	✓	✓	✓	✓	✓	✓	✓
522	1	Q9Y2Z0	Q9Y2Z0	Protein SGT1 homolog	SUGT1	Homo sapiens	41.025	59.178	16	16	✓	✓	✓	✓	✓	✓	✓	✓	✓	✓	✓	✓		✓	✓	✓
523	1	Q9Y3T9	Q9Y3T9	Nucleolar complex protein 2 homolog	NOC2L	Homo sapiens	84.919	25.234	16	16	✓	✓	✓	✓	✓	✓	✓	✓	✓	✓		✓	✓	✓	✓	✓
524	1	Q9Y4A5	Q9Y4A5	Transformation/transcription domain-associated protein	TRRAP	Homo sapiens	437.61	5.623	16	16	✓	✓	✓	✓	✓	✓	✓	✓				✓
525	1	Q9Y678	Q9Y678	Coatomer subunit gamma-1	COPG1	Homo sapiens	97.719	25.744	18	16	✓	✓	✓	✓	✓	✓	✓	✓	✓			✓			✓	✓
526	1	O00159	O00159	Unconventional myosin-Ic	MYO1C	Homo sapiens	121.682	20.602	15	15	✓	✓	✓	✓	✓	✓	✓	✓	✓		✓	✓			✓	✓
527	1	O15042	O15042	U2 snRNP-associated SURP motif-containing protein	U2SURP	Homo sapiens	118.29	19.048	15	15	✓	✓	✓	✓	✓	✓	✓	✓	✓	✓	✓	✓		✓	✓	✓
528	1	O43252	O43252	Bifunctional 3'-phosphoadenosine 5'-phosphosulfate synthase 1	PAPSS1	Homo sapiens	70.832	35.096	16	15	✓	✓	✓	✓	✓	✓	✓	✓	✓	✓	✓	✓		✓	✓	✓
529	1	O43615	O43615	Mitochondrial import inner membrane translocase subunit TIM44	TIMM44	Homo sapiens	51.356	37.168	15	15	✓	✓	✓	✓	✓	✓	✓	✓	✓	✓	✓	✓	✓	✓	✓	✓
530	1	O43719	O43719	HIV Tat-specific factor 1	HTATSF1	Homo sapiens	85.854	19.603	15	15	✓	✓	✓	✓	✓	✓	✓	✓	✓	✓		✓		✓	✓	✓
531	1	O60231	O60231	Pre-mRNA-splicing factor ATP-dependent RNA helicase DHX16	DHX16	Homo sapiens	119.264	20.749	15	15	✓	✓	✓	✓	✓	✓	✓	✓	✓	✓		✓			✓	✓
532	1	O60306	O60306	RNA helicase aquarius	AQR	Homo sapiens	171.299	12.997	15	15	✓	✓	✓	✓	✓	✓	✓	✓	✓	✓		✓			✓	✓
533	1	O60506	O60506	Heterogeneous nuclear ribonucleoprotein Q	SYNCRIP	Homo sapiens	69.605	36.116	15	15	✓	✓	✓	✓	✓	✓	✓	✓	✓	✓		✓		✓	✓	✓
534	1	O60749	O60749	Sorting nexin-2	SNX2	Homo sapiens	58.471	36.609	17	15	✓	✓	✓	✓	✓	✓	✓	✓	✓	✓	✓	✓		✓	✓	✓
535	1	O60832	O60832	H/ACA ribonucleoprotein complex subunit DKC1	DKC1	Homo sapiens	57.673	37.549	15	15	✓	✓	✓	✓	✓	✓	✓	✓	✓	✓	✓	✓	✓	✓	✓	✓
536	1	O95782	O95782	AP-2 complex subunit alpha-1	AP2A1	Homo sapiens	107.547	25.384	20	15	✓	✓	✓	✓	✓	✓	✓	✓	✓	✓		✓			✓	✓
537	1	P06493	P06493	Cyclin-dependent kinase 1	CDK1	Homo sapiens	34.096	63.3	15	15	✓	✓	✓	✓	✓	✓	✓	✓	✓	✓		✓		✓	✓	✓
538	1	P07384	P07384	Calpain-1 catalytic subunit	CAPN1	Homo sapiens	81.892	23.389	15	15	✓	✓	✓	✓	✓	✓	✓	✓		✓		✓			✓	✓
539	1	P18124	P18124	60S ribosomal protein L7	RPL7	Homo sapiens	29.225	51.21	15	15	✓	✓	✓	✓	✓	✓	✓	✓	✓	✓	✓	✓	✓	✓	✓	✓
540	1	P21399	P21399	Cytoplasmic aconitate hydratase	ACO1	Homo sapiens	98.403	24.072	15	15	✓	✓	✓	✓	✓	✓	✓	✓	✓	✓		✓			✓	✓
541	1	P21796	P21796	Voltage-dependent anion-selective channel protein 1	VDAC1	Homo sapiens	30.773	56.89	15	15	✓	✓	✓	✓	✓	✓	✓	✓	✓	✓	✓	✓		✓	✓	✓
542	1	P24752	P24752	Acetyl-CoA acetyltransferase, mitochondrial	ACAT1	Homo sapiens	45.197	42.623	15	15	✓	✓	✓	✓	✓	✓	✓	✓	✓	✓	✓	✓		✓	✓	✓
543	1	P27695	P27695	DNA-(apurinic or apyrimidinic site) endonuclease	APEX1	Homo sapiens	35.555	72.956	15	15	✓	✓	✓	✓	✓	✓	✓	✓	✓	✓	✓	✓	✓	✓	✓	✓
544	1	P27824	P27824	Calnexin	CANX	Homo sapiens	67.57	26.689	15	15	✓	✓	✓	✓	✓	✓	✓	✓	✓	✓		✓	✓	✓	✓	✓
545	1	P29692	P29692	Elongation factor 1-delta	EEF1D	Homo sapiens	31.122	56.228	16	15	✓	✓	✓	✓	✓	✓	✓	✓	✓	✓	✓	✓	✓	✓	✓	✓
546	1	P30566	P30566	Adenylosuccinate lyase	ADSL	Homo sapiens	54.89	47.934	15	15	✓	✓	✓	✓	✓	✓	✓	✓	✓	✓	✓	✓		✓	✓	✓
547	1	P35221	P35221	Catenin alpha-1	CTNNA1	Homo sapiens	100.073	25.166	18	15	✓	✓	✓	✓	✓	✓	✓	✓	✓	✓		✓	✓	✓	✓	✓
548	1	P35222	P35222	Catenin beta-1	CTNNB1	Homo sapiens	85.496	33.931	15	15	✓	✓	✓	✓	✓	✓	✓	✓	✓	✓		✓		✓	✓	✓
549	1	P46977	P46977	Dolichyl-diphosphooligosaccharide--protein glycosyltransferase subunit STT3A	STT3A	Homo sapiens	80.53	25.39	15	15	✓	✓	✓	✓	✓	✓	✓	✓	✓	✓	✓	✓	✓	✓	✓	✓
550	1	P48147	P48147	Prolyl endopeptidase	PREP	Homo sapiens	80.699	26.62	15	15	✓	✓	✓	✓	✓	✓	✓	✓	✓	✓		✓		✓
551	1	P49959	P49959	Double-strand break repair protein MRE11	MRE11	Homo sapiens	80.594	24.153	15	15	✓	✓	✓	✓	✓	✓	✓	✓	✓	✓		✓	✓	✓	✓	✓
552	1	P55010	P55010	Eukaryotic translation initiation factor 5	EIF5	Homo sapiens	49.224	40.371	15	15	✓	✓	✓	✓	✓	✓	✓	✓	✓	✓	✓	✓	✓	✓	✓	✓
553	1	P55809	P55809	Succinyl-CoA:3-ketoacid coenzyme A transferase 1, mitochondrial	OXCT1	Homo sapiens	56.156	45.769	16	15	✓	✓	✓	✓	✓	✓	✓	✓	✓	✓	✓	✓		✓	✓	✓
554	1	P62191	P62191	26S proteasome regulatory subunit 4	PSMC1	Homo sapiens	49.185	41.591	15	15	✓	✓	✓	✓	✓	✓	✓	✓	✓	✓	✓	✓		✓	✓	✓
555	1	Q00325	Q00325	Phosphate carrier protein, mitochondrial	SLC25A3	Homo sapiens	40.095	44.751	15	15	✓	✓	✓	✓	✓	✓	✓	✓	✓	✓	✓	✓	✓	✓	✓	✓
556	1	Q02878	Q02878	60S ribosomal protein L6	RPL6	Homo sapiens	32.728	42.708	15	15	✓	✓	✓	✓	✓	✓	✓	✓	✓	✓	✓	✓	✓	✓	✓	✓
557	1	Q05682	Q05682	Caldesmon	CALD1	Homo sapiens	93.231	20.681	15	15	✓	✓	✓	✓	✓	✓	✓	✓	✓	✓	✓	✓	✓	✓	✓	✓
558	1	Q08378	Q08378	Golgin subfamily A member 3	GOLGA3	Homo sapiens	167.355	12.684	15	15	✓	✓	✓	✓	✓	✓	✓	✓	✓	✓		✓			✓	✓
559	1	Q14166	Q14166	Tubulin--tyrosine ligase-like protein 12	TTLL12	Homo sapiens	74.404	31.366	15	15	✓	✓	✓	✓	✓	✓	✓	✓	✓	✓	✓	✓		✓	✓	✓
560	1	Q14254	Q14254	Flotillin-2	FLOT2	Homo sapiens	47.064	41.822	15	15	✓	✓	✓	✓	✓	✓	✓	✓	✓	✓	✓	✓			✓	✓
561	1	Q14258	Q14258	E3 ubiquitin/ISG15 ligase TRIM25	TRIM25	Homo sapiens	70.975	29.206	15	15	✓	✓	✓	✓	✓	✓	✓	✓	✓	✓		✓			✓	✓
562	1	Q14694	Q14694	Ubiquitin carboxyl-terminal hydrolase 10	USP10	Homo sapiens	87.137	26.692	15	15	✓	✓	✓	✓	✓	✓	✓	✓	✓	✓		✓	✓	✓	✓	✓
563	1	Q14966	Q14966	Zinc finger protein 638	ZNF638	Homo sapiens	220.628	8.948	15	15	✓	✓	✓	✓	✓	✓	✓	✓	✓	✓	✓	✓		✓	✓	✓
564	1	Q15436	Q15436	Protein transport protein Sec23A	SEC23A	Homo sapiens	86.16	34.641	18	15	✓	✓	✓	✓	✓	✓	✓	✓	✓	✓		✓			✓	✓
565	1	Q16222	Q16222	UDP-N-acetylhexosamine pyrophosphorylase	UAP1	Homo sapiens	58.769	44.444	16	15	✓	✓	✓	✓	✓	✓	✓	✓	✓	✓		✓			✓	✓
566	1	Q3SY69	Q3SY69	Mitochondrial 10-formyltetrahydrofolate dehydrogenase	ALDH1L2	Homo sapiens	101.747	25.027	16	15	✓	✓	✓	✓	✓	✓	✓	✓	✓	✓		✓		✓	✓	✓
567	1	Q5D862	Q5D862	Filaggrin-2	FLG2	Homo sapiens	248.077	10.581	15	15	✓	✓	✓	✓	✓	✓	✓	✓	✓	✓	✓	✓	✓	✓	✓	✓
568	1	Q6NSI4	Q6NSI4	RPA-related protein RADX	RADX	Homo sapiens	97.555	20.117	15	15	✓	✓	✓	✓	✓	✓	✓	✓	✓	✓	✓	✓		✓	✓	✓
569	1	Q709C8	Q709C8	Intermembrane lipid transfer protein VPS13C	VPS13C	Homo sapiens	422.398	5.702	15	15	✓	✓	✓	✓	✓	✓	✓	✓				✓
570	1	Q7Z2T5	Q7Z2T5	TRMT1-like protein	TRMT1L	Homo sapiens	81.748	28.377	15	15	✓	✓	✓	✓	✓	✓	✓	✓	✓	✓	✓	✓		✓	✓	✓
571	1	Q7Z794	Q7Z794	Keratin, type II cytoskeletal 1b	KRT77	Homo sapiens	61.902	32.18	15	15	✓	✓	✓	✓	✓	✓	✓	✓		✓
572	1	Q8IWA0	Q8IWA0	WD repeat-containing protein 75	WDR75	Homo sapiens	94.5	24.699	15	15	✓	✓	✓	✓	✓	✓	✓	✓	✓	✓		✓		✓	✓	✓
573	1	Q8N1N4	Q8N1N4	Keratin, type II cytoskeletal 78	KRT78	Homo sapiens	56.868	35.577	17	15	✓	✓	✓	✓	✓	✓	✓	✓	✓	✓		✓	✓	✓	✓	✓
574	1	Q8N8S7	Q8N8S7	Protein enabled homolog	ENAH	Homo sapiens	66.51	25.381	15	15	✓	✓	✓	✓	✓	✓	✓	✓	✓	✓	✓	✓		✓	✓	✓
575	1	Q8NBS9	Q8NBS9	Thioredoxin domain-containing protein 5	TXNDC5	Homo sapiens	47.628	42.361	15	15	✓	✓	✓	✓	✓	✓	✓	✓	✓	✓	✓	✓	✓	✓	✓	✓
576	1	Q8WYP5	Q8WYP5	Protein ELYS	AHCTF1	Homo sapiens	252.503	8.032	15	15	✓	✓	✓	✓	✓	✓	✓	✓	✓	✓	✓	✓		✓	✓	✓
577	1	Q92797	Q92797	Symplekin	SYMPK	Homo sapiens	141.151	16.876	15	15	✓	✓	✓	✓	✓	✓	✓	✓	✓	✓	✓	✓		✓	✓	✓
578	1	Q92922	Q92922	SWI/SNF complex subunit SMARCC1	SMARCC1	Homo sapiens	122.87	21.629	21	15	✓	✓	✓	✓	✓	✓	✓	✓	✓	✓		✓	✓	✓	✓	✓
579	1	Q93034	Q93034	Cullin-5	CUL5	Homo sapiens	90.956	21.667	15	15	✓	✓	✓	✓	✓	✓	✓	✓	✓	✓		✓			✓	✓
580	1	Q96AY3	Q96AY3	Peptidyl-prolyl cis-trans isomerase FKBP10	FKBP10	Homo sapiens	64.245	32.131	15	15	✓	✓	✓	✓	✓	✓	✓	✓	✓	✓	✓	✓		✓	✓	✓
581	1	Q96G03	Q96G03	Phosphopentomutase	PGM2	Homo sapiens	68.283	28.595	15	15	✓	✓	✓	✓	✓	✓	✓	✓		✓		✓
582	1	Q96I24	Q96I24	Far upstream element-binding protein 3	FUBP3	Homo sapiens	61.639	34.441	15	15	✓	✓	✓	✓	✓	✓	✓	✓	✓	✓	✓	✓		✓	✓	✓
583	1	Q96JM3	Q96JM3	Chromosome alignment-maintaining phosphoprotein 1	CHAMP1	Homo sapiens	89.102	19.212	15	15	✓	✓	✓	✓	✓	✓	✓	✓	✓	✓	✓	✓	✓		✓	✓
584	1	Q96P70	Q96P70	Importin-9	IPO9	Homo sapiens	115.964	22.767	15	15	✓	✓	✓	✓	✓	✓	✓	✓				✓
585	1	Q99615	Q99615	DnaJ homolog subfamily C member 7	DNAJC7	Homo sapiens	56.439	31.579	15	15	✓	✓	✓	✓	✓	✓	✓	✓	✓	✓	✓	✓	✓	✓	✓	✓
586	1	Q99623	Q99623	Prohibitin-2	PHB2	Homo sapiens	33.294	66.221	15	15	✓	✓	✓	✓	✓	✓	✓	✓	✓	✓	✓	✓	✓	✓	✓	✓
587	1	Q9C0C2	Q9C0C2	182 kDa tankyrase-1-binding protein	TNKS1BP1	Homo sapiens	181.799	10.873	15	15	✓	✓	✓	✓	✓	✓	✓	✓	✓	✓	✓	✓		✓	✓	✓
588	1	Q9GZZ1	Q9GZZ1	N-alpha-acetyltransferase 50	NAA50	Homo sapiens	19.399	75.74	15	15	✓	✓	✓	✓	✓	✓	✓	✓	✓	✓		✓		✓	✓	✓
589	1	Q9H078	Q9H078	Caseinolytic peptidase B protein homolog	CLPB	Homo sapiens	78.728	30.693	15	15	✓	✓	✓	✓	✓	✓	✓	✓	✓	✓		✓		✓	✓	✓
590	1	Q9H1A4	Q9H1A4	Anaphase-promoting complex subunit 1	ANAPC1	Homo sapiens	216.5	10.185	15	15	✓	✓	✓	✓	✓	✓	✓	✓				✓
591	1	Q9H3S7	Q9H3S7	Tyrosine-protein phosphatase non-receptor type 23	PTPN23	Homo sapiens	178.974	12.408	15	15	✓	✓	✓	✓	✓	✓	✓	✓	✓	✓		✓			✓	✓
592	1	Q9H845	Q9H845	Complex I assembly factor ACAD9, mitochondrial	ACAD9	Homo sapiens	68.761	33.011	15	15	✓	✓	✓	✓	✓	✓	✓	✓	✓	✓		✓		✓	✓	✓
593	1	Q9NQW7	Q9NQW7	Xaa-Pro aminopeptidase 1	XPNPEP1	Homo sapiens	69.92	28.571	15	15	✓	✓	✓	✓	✓	✓	✓	✓	✓	✓	✓	✓		✓	✓	✓
594	1	Q9NSD9	Q9NSD9	Phenylalanine--tRNA ligase beta subunit	FARSB	Homo sapiens	66.117	28.862	15	15	✓	✓	✓	✓	✓	✓	✓	✓	✓	✓	✓	✓	✓	✓	✓	✓
595	1	Q9NTZ6	Q9NTZ6	RNA-binding protein 12	RBM12	Homo sapiens	97.397	20.279	15	15	✓	✓	✓	✓	✓	✓	✓	✓	✓	✓	✓	✓	✓	✓	✓	✓
596	1	Q9UBF2	Q9UBF2	Coatomer subunit gamma-2	COPG2	Homo sapiens	97.623	28.014	15	15	✓	✓	✓	✓	✓	✓	✓	✓	✓			✓			✓	✓
597	1	Q9UHD1	Q9UHD1	Cysteine and histidine-rich domain-containing protein 1	CHORDC1	Homo sapiens	37.489	54.217	15	15	✓	✓	✓	✓	✓	✓	✓	✓	✓	✓	✓	✓	✓	✓	✓	✓
598	1	Q9UKN8	Q9UKN8	General transcription factor 3C polypeptide 4	GTF3C4	Homo sapiens	91.982	22.749	15	15	✓	✓	✓	✓	✓	✓	✓	✓	✓	✓		✓			✓
599	1	Q9ULW0	Q9ULW0	Targeting protein for Xklp2	TPX2	Homo sapiens	85.655	24.364	15	15	✓	✓	✓	✓	✓	✓	✓	✓	✓	✓	✓	✓		✓	✓	✓
600	1	Q9UMS4	Q9UMS4	Pre-mRNA-processing factor 19	PRPF19	Homo sapiens	55.18	45.833	15	15	✓	✓	✓	✓	✓	✓	✓	✓	✓	✓	✓	✓		✓	✓	✓
601	1	Q9UNX4	Q9UNX4	WD repeat-containing protein 3	WDR3	Homo sapiens	106.1	19.194	15	15	✓	✓	✓	✓	✓	✓	✓	✓	✓	✓		✓		✓	✓	✓
602	1	Q9UPN9	Q9UPN9	E3 ubiquitin-protein ligase TRIM33	TRIM33	Homo sapiens	122.533	14.907	15	15	✓	✓	✓	✓	✓	✓	✓	✓	✓	✓		✓			✓	✓
603	1	Q9Y295	Q9Y295	Developmentally-regulated GTP-binding protein 1	DRG1	Homo sapiens	40.543	51.499	15	15	✓	✓	✓	✓	✓	✓	✓	✓	✓	✓	✓	✓		✓	✓	✓
604	1	Q9Y3F4	Q9Y3F4	Serine-threonine kinase receptor-associated protein	STRAP	Homo sapiens	38.438	52.571	15	15	✓	✓	✓	✓	✓	✓	✓	✓	✓	✓	✓	✓	✓	✓	✓	✓
605	1	Q9Y4P3	Q9Y4P3	Transducin beta-like protein 2	TBL2	Homo sapiens	49.8	40.94	15	15	✓	✓	✓	✓	✓	✓	✓	✓	✓	✓		✓			✓	✓
606	1	Q9Y606	Q9Y606	Pseudouridylate synthase 1 homolog	PUS1	Homo sapiens	47.471	35.597	15	15	✓	✓	✓	✓	✓	✓	✓	✓	✓	✓	✓	✓	✓	✓	✓	✓
607	1	O00425	O00425	Insulin-like growth factor 2 mRNA-binding protein 3	IGF2BP3	Homo sapiens	63.705	33.333	14	14	✓	✓	✓	✓	✓	✓	✓	✓	✓	✓	✓	✓	✓	✓	✓	✓
608	1	O14744	O14744	Protein arginine N-methyltransferase 5	PRMT5	Homo sapiens	72.684	27.943	14	14	✓	✓	✓	✓	✓	✓	✓	✓	✓	✓	✓	✓		✓	✓	✓
609	1	O14776	O14776	Transcription elongation regulator 1	TCERG1	Homo sapiens	123.903	11.566	15	14	✓	✓	✓	✓	✓	✓	✓	✓	✓	✓		✓		✓	✓	✓
610	1	O43172	O43172	U4/U6 small nuclear ribonucleoprotein Prp4	PRPF4	Homo sapiens	58.45	29.693	14	14	✓	✓	✓	✓	✓	✓	✓	✓	✓	✓		✓			✓	✓
611	1	O60313	O60313	Dynamin-like 120 kDa protein, mitochondrial	OPA1	Homo sapiens	111.631	19.062	14	14	✓	✓	✓	✓	✓	✓	✓	✓	✓	✓	✓	✓	✓	✓	✓	✓
612	1	O60488	O60488	Long-chain-fatty-acid--CoA ligase 4	ACSL4	Homo sapiens	79.189	26.442	14	14	✓	✓	✓	✓	✓	✓	✓	✓	✓	✓		✓			✓	✓
613	1	O75131	O75131	Copine-3	CPNE3	Homo sapiens	60.129	33.892	15	14	✓	✓	✓	✓	✓	✓	✓	✓	✓	✓	✓	✓	✓	✓	✓	✓
614	1	O75165	O75165	DnaJ homolog subfamily C member 13	DNAJC13	Homo sapiens	254.422	8.159	14	14	✓	✓	✓	✓	✓	✓	✓	✓				✓
615	1	O75439	O75439	Mitochondrial-processing peptidase subunit beta	PMPCB	Homo sapiens	54.367	36.196	14	14	✓	✓	✓	✓	✓	✓	✓	✓	✓	✓	✓	✓		✓	✓	✓
616	1	O75955	O75955	Flotillin-1	FLOT1	Homo sapiens	47.356	40.281	14	14	✓	✓	✓	✓	✓	✓	✓	✓	✓			✓			✓	✓
617	1	O76021	O76021	Ribosomal L1 domain-containing protein 1	RSL1D1	Homo sapiens	54.974	34.694	14	14	✓	✓	✓	✓	✓	✓	✓	✓	✓	✓	✓	✓	✓	✓	✓	✓
618	1	O94776	O94776	Metastasis-associated protein MTA2	MTA2	Homo sapiens	75.024	24.102	15	14	✓	✓	✓	✓	✓	✓	✓	✓	✓	✓	✓	✓		✓	✓	✓
619	1	O94925	O94925	Glutaminase kidney isoform, mitochondrial	GLS	Homo sapiens	73.46	32.436	14	14	✓	✓	✓	✓	✓	✓	✓	✓	✓	✓	✓	✓			✓	✓
620	1	P08238	P08238	Heat shock protein HSP 90-beta	HSP90AB1	Homo sapiens	83.267	57.597	24	14	✓	✓	✓	✓	✓	✓	✓	✓	✓	✓	✓	✓	✓	✓	✓	✓
621	1	P09884	P09884	DNA polymerase alpha catalytic subunit	POLA1	Homo sapiens	165.915	11.56	14	14	✓	✓	✓	✓	✓	✓	✓	✓	✓	✓	✓	✓		✓	✓	✓
622	1	P11172	P11172	Uridine 5'-monophosphate synthase	UMPS	Homo sapiens	52.22	33.542	14	14	✓	✓	✓	✓	✓	✓	✓	✓	✓			✓
623	1	P11310	P11310	Medium-chain specific acyl-CoA dehydrogenase, mitochondrial	ACADM	Homo sapiens	46.589	40.143	14	14	✓	✓	✓	✓	✓	✓	✓	✓	✓	✓	✓	✓		✓	✓	✓
624	1	P13489	P13489	Ribonuclease inhibitor	RNH1	Homo sapiens	49.976	44.469	14	14	✓	✓	✓	✓	✓	✓	✓	✓	✓	✓		✓			✓	✓
625	1	P13861	P13861	cAMP-dependent protein kinase type II-alpha regulatory subunit	PRKAR2A	Homo sapiens	45.52	44.059	16	14	✓	✓	✓	✓	✓	✓	✓	✓	✓	✓	✓	✓	✓	✓	✓	✓
626	1	P14735	P14735	Insulin-degrading enzyme	IDE	Homo sapiens	117.97	15.407	14	14	✓	✓	✓	✓	✓	✓	✓	✓	✓	✓		✓			✓	✓
627	1	P15121	P15121	Aldo-keto reductase family 1 member B1	AKR1B1	Homo sapiens	35.852	65.506	14	14	✓	✓	✓	✓	✓	✓	✓	✓	✓	✓	✓	✓	✓	✓	✓	✓
628	1	P16435	P16435	NADPH--cytochrome P450 reductase	POR	Homo sapiens	76.69	27.622	14	14	✓	✓	✓	✓	✓	✓	✓	✓	✓	✓	✓	✓		✓	✓	✓
629	1	P16615	P16615	Sarcoplasmic/endoplasmic reticulum calcium ATPase 2	ATP2A2	Homo sapiens	114.757	28.119	25	14	✓	✓	✓	✓	✓	✓	✓	✓	✓	✓	✓	✓		✓	✓	✓
630	1	P31040	P31040	Succinate dehydrogenase [ubiquinone] flavoprotein subunit, mitochondrial	SDHA	Homo sapiens	72.69	27.259	14	14	✓	✓	✓	✓	✓	✓	✓	✓	✓	✓	✓	✓	✓	✓	✓	✓
631	1	P31689	P31689	DnaJ homolog subfamily A member 1	DNAJA1	Homo sapiens	44.866	47.355	14	14	✓	✓	✓	✓	✓	✓	✓	✓	✓	✓	✓	✓		✓	✓	✓
632	1	P35232	P35232	Prohibitin 1	PHB1	Homo sapiens	29.801	68.75	14	14	✓	✓	✓	✓	✓	✓	✓	✓	✓	✓	✓	✓	✓	✓	✓	✓
633	1	P36578	P36578	60S ribosomal protein L4	RPL4	Homo sapiens	47.696	31.616	14	14	✓	✓	✓	✓	✓	✓	✓	✓	✓	✓	✓	✓	✓	✓	✓	✓
634	1	P37802	P37802	Transgelin-2	TAGLN2	Homo sapiens	22.391	79.397	15	14	✓	✓	✓	✓	✓	✓	✓	✓	✓	✓	✓	✓	✓	✓	✓	✓
635	1	P40222	P40222	Alpha-taxilin	TXLNA	Homo sapiens	61.891	28.022	14	14	✓	✓	✓	✓	✓	✓	✓	✓	✓	✓		✓			✓	✓
636	1	P40925	P40925	Malate dehydrogenase, cytoplasmic	MDH1	Homo sapiens	36.427	49.102	14	14	✓	✓	✓	✓	✓	✓	✓	✓	✓	✓	✓	✓	✓	✓	✓	✓
637	1	P41240	P41240	Tyrosine-protein kinase CSK	CSK	Homo sapiens	50.707	39.556	14	14	✓	✓	✓	✓	✓	✓	✓	✓	✓	✓	✓	✓		✓	✓	✓
638	1	P48449	P48449	Lanosterol synthase	LSS	Homo sapiens	83.308	22.404	14	14	✓	✓	✓	✓	✓	✓	✓	✓	✓	✓		✓			✓	✓
639	1	P48735	P48735	Isocitrate dehydrogenase [NADP], mitochondrial	IDH2	Homo sapiens	50.911	33.186	14	14	✓	✓	✓	✓	✓	✓	✓	✓	✓	✓		✓		✓	✓	✓
640	1	P50454	P50454	Serpin H1	SERPINH1	Homo sapiens	46.441	52.153	14	14	✓	✓	✓	✓	✓	✓	✓	✓	✓	✓	✓	✓		✓	✓	✓
641	1	P50570	P50570	Dynamin-2	DNM2	Homo sapiens	98.067	25.632	20	14	✓	✓	✓	✓	✓	✓	✓	✓	✓			✓			✓	✓
642	1	P51149	P51149	Ras-related protein Rab-7a	RAB7A	Homo sapiens	23.488	71.498	14	14	✓	✓	✓	✓	✓	✓	✓	✓	✓	✓	✓	✓		✓	✓	✓
643	1	P52888	P52888	Thimet oligopeptidase	THOP1	Homo sapiens	78.842	23.077	14	14	✓	✓	✓	✓	✓	✓	✓	✓	✓	✓	✓	✓	✓	✓	✓	✓
644	1	P53007	P53007	Tricarboxylate transport protein, mitochondrial	SLC25A1	Homo sapiens	34.012	52.412	14	14	✓	✓	✓	✓	✓	✓	✓	✓	✓	✓	✓	✓		✓	✓	✓
645	1	P62906	P62906	60S ribosomal protein L10a	RPL10A	Homo sapiens	24.829	64.977	14	14	✓	✓	✓	✓	✓	✓	✓	✓	✓	✓	✓	✓	✓	✓	✓	✓
646	1	Q02218	Q02218	2-oxoglutarate dehydrogenase complex component E1	OGDH	Homo sapiens	115.937	26.1	20	14	✓	✓	✓	✓	✓	✓	✓	✓	✓	✓	✓	✓			✓	✓
647	1	Q02978	Q02978	Mitochondrial 2-oxoglutarate/malate carrier protein	SLC25A11	Homo sapiens	34.058	55.096	14	14	✓	✓	✓	✓	✓	✓	✓	✓	✓	✓	✓	✓		✓	✓	✓
648	1	Q04917	Q04917	14-3-3 protein eta	YWHAH	Homo sapiens	28.216	58.943	14	14	✓	✓	✓	✓	✓	✓	✓	✓	✓	✓	✓	✓	✓	✓	✓	✓
649	1	Q06210	Q06210	Glutamine--fructose-6-phosphate aminotransferase [isomerizing] 1	GFPT1	Homo sapiens	78.806	33.619	16	14	✓	✓	✓	✓	✓	✓	✓	✓	✓			✓			✓	✓
650	1	Q07864	Q07864	DNA polymerase epsilon catalytic subunit A	POLE	Homo sapiens	261.523	7.393	14	14	✓	✓	✓	✓	✓	✓	✓	✓	✓	✓		✓		✓	✓	✓
651	1	Q10471	Q10471	Polypeptide N-acetylgalactosaminyltransferase 2	GALNT2	Homo sapiens	64.732	30.998	15	14	✓	✓	✓	✓	✓	✓	✓	✓	✓	✓	✓	✓	✓	✓	✓	✓
652	1	Q10567	Q10567	AP-1 complex subunit beta-1	AP1B1	Homo sapiens	104.607	30.875	26	14	✓	✓	✓	✓	✓	✓	✓	✓	✓	✓		✓		✓	✓	✓
653	1	Q10713	Q10713	Mitochondrial-processing peptidase subunit alpha	PMPCA	Homo sapiens	58.252	36.952	14	14	✓	✓	✓	✓	✓	✓	✓	✓	✓	✓	✓	✓		✓	✓	✓
654	1	Q13283	Q13283	Ras GTPase-activating protein-binding protein 1	G3BP1	Homo sapiens	52.164	45.494	15	14	✓	✓	✓	✓	✓	✓	✓	✓	✓	✓	✓	✓	✓	✓	✓	✓
655	1	Q13464	Q13464	Rho-associated protein kinase 1	ROCK1	Homo sapiens	158.178	14.032	17	14	✓	✓	✓	✓	✓	✓	✓	✓	✓	✓		✓			✓	✓
656	1	Q13576	Q13576	Ras GTPase-activating-like protein IQGAP2	IQGAP2	Homo sapiens	180.581	10.857	14	14	✓	✓	✓	✓	✓	✓	✓	✓	✓	✓		✓			✓	✓
657	1	Q13724	Q13724	Mannosyl-oligosaccharide glucosidase	MOGS	Homo sapiens	91.917	26.045	14	14	✓	✓	✓	✓	✓	✓	✓	✓	✓	✓		✓			✓	✓
658	1	Q13867	Q13867	Bleomycin hydrolase	BLMH	Homo sapiens	52.563	43.077	14	14	✓	✓	✓	✓	✓	✓	✓	✓	✓	✓	✓	✓
659	1	Q14126	Q14126	Desmoglein-2	DSG2	Homo sapiens	122.295	14.58	14	14	✓	✓	✓	✓	✓	✓	✓	✓	✓	✓	✓	✓	✓	✓	✓	✓
660	1	Q14684	Q14684	Ribosomal RNA processing protein 1 homolog B	RRP1B	Homo sapiens	84.428	23.351	14	14	✓	✓	✓	✓	✓	✓	✓	✓	✓	✓	✓	✓	✓	✓	✓	✓
661	1	Q15061	Q15061	WD repeat-containing protein 43	WDR43	Homo sapiens	74.889	27.179	14	14	✓	✓	✓	✓	✓	✓	✓	✓	✓	✓	✓	✓	✓	✓	✓	✓
662	1	Q15084	Q15084	Protein disulfide-isomerase A6	PDIA6	Homo sapiens	48.121	42.955	14	14	✓	✓	✓	✓	✓	✓	✓	✓	✓	✓	✓	✓		✓	✓	✓
663	1	Q15738	Q15738	Sterol-4-alpha-carboxylate 3-dehydrogenase, decarboxylating	NSDHL	Homo sapiens	41.9	58.713	14	14	✓	✓	✓	✓	✓	✓	✓	✓	✓	✓	✓	✓		✓	✓	✓
664	1	Q16851	Q16851	UTP--glucose-1-phosphate uridylyltransferase	UGP2	Homo sapiens	56.942	35.827	14	14	✓	✓	✓	✓	✓	✓	✓	✓	✓	✓		✓		✓	✓	✓
665	1	Q2NL82	Q2NL82	Pre-rRNA-processing protein TSR1 homolog	TSR1	Homo sapiens	91.811	20.398	14	14	✓	✓	✓	✓	✓	✓	✓	✓	✓			✓			✓
666	1	Q5BKZ1	Q5BKZ1	DBIRD complex subunit ZNF326	ZNF326	Homo sapiens	65.653	30.069	14	14	✓	✓	✓	✓	✓	✓	✓	✓	✓	✓	✓	✓	✓	✓	✓	✓
667	1	Q5QJE6	Q5QJE6	Deoxynucleotidyltransferase terminal-interacting protein 2	DNTTIP2	Homo sapiens	84.469	25.661	14	14	✓	✓	✓	✓	✓	✓	✓	✓	✓	✓	✓	✓	✓	✓	✓	✓
668	1	Q6P158	Q6P158	Putative ATP-dependent RNA helicase DHX57	DHX57	Homo sapiens	155.606	14.935	14	14	✓	✓	✓	✓	✓	✓	✓	✓	✓	✓		✓		✓	✓	✓
669	1	Q7L0Y3	Q7L0Y3	tRNA methyltransferase 10 homolog C	TRMT10C	Homo sapiens	47.347	45.161	14	14	✓	✓	✓	✓	✓	✓	✓	✓	✓	✓	✓	✓		✓	✓	✓
670	1	Q7L576	Q7L576	Cytoplasmic FMR1-interacting protein 1	CYFIP1	Homo sapiens	145.185	22.745	24	14	✓	✓	✓	✓	✓	✓	✓	✓	✓	✓		✓		✓	✓	✓
671	1	Q7Z3U7	Q7Z3U7	Protein MON2 homolog	MON2	Homo sapiens	190.362	9.552	14	14	✓	✓	✓	✓	✓	✓	✓	✓				✓
672	1	Q7Z460	Q7Z460	CLIP-associating protein 1	CLASP1	Homo sapiens	169.453	13.199	14	14	✓	✓	✓	✓	✓	✓	✓	✓	✓	✓		✓	✓		✓	✓
673	1	Q86U86	Q86U86	Protein polybromo-1	PBRM1	Homo sapiens	192.951	10.539	14	14	✓	✓	✓	✓	✓	✓	✓	✓		✓		✓				✓
674	1	Q86X55	Q86X55	Histone-arginine methyltransferase CARM1	CARM1	Homo sapiens	65.854	30.263	14	14	✓	✓	✓	✓	✓	✓	✓	✓	✓			✓				✓
675	1	Q86Y56	Q86Y56	Dynein axonemal assembly factor 5	DNAAF5	Homo sapiens	93.52	21.404	14	14	✓	✓	✓	✓	✓	✓	✓	✓				✓				✓
676	1	Q8IZL8	Q8IZL8	Proline-, glutamic acid- and leucine-rich protein 1	PELP1	Homo sapiens	119.704	16.549	14	14	✓	✓	✓	✓	✓	✓	✓	✓	✓	✓	✓	✓			✓	✓
677	1	Q8N1G2	Q8N1G2	Cap-specific mRNA (nucleoside-2'-O-)-methyltransferase 1	CMTR1	Homo sapiens	95.321	20.958	14	14	✓	✓	✓	✓	✓	✓	✓	✓	✓	✓		✓	✓	✓	✓	✓
678	1	Q8N1G4	Q8N1G4	Leucine-rich repeat-containing protein 47	LRRC47	Homo sapiens	63.473	30.189	14	14	✓	✓	✓	✓	✓	✓	✓	✓	✓	✓	✓	✓		✓	✓	✓
679	1	Q96F86	Q96F86	Enhancer of mRNA-decapping protein 3	EDC3	Homo sapiens	56.078	40.354	14	14	✓	✓	✓	✓	✓	✓	✓	✓	✓	✓	✓	✓	✓	✓	✓	✓
680	1	Q96KP4	Q96KP4	Cytosolic non-specific dipeptidase	CNDP2	Homo sapiens	52.877	40.421	14	14	✓	✓	✓	✓	✓	✓	✓	✓	✓	✓	✓	✓		✓	✓	✓
681	1	Q96T76	Q96T76	MMS19 nucleotide excision repair protein homolog	MMS19	Homo sapiens	113.292	19.417	14	14	✓	✓	✓	✓	✓	✓	✓	✓	✓	✓	✓	✓				✓
682	1	Q99536	Q99536	Synaptic vesicle membrane protein VAT-1 homolog	VAT1	Homo sapiens	41.921	57.506	14	14	✓	✓	✓	✓	✓	✓	✓	✓	✓	✓	✓	✓	✓	✓	✓	✓
683	1	Q99714	Q99714	3-hydroxyacyl-CoA dehydrogenase type-2	HSD17B10	Homo sapiens	26.923	86.59	14	14	✓	✓	✓	✓	✓	✓	✓	✓	✓	✓	✓	✓			✓	✓
684	1	Q9BTW9	Q9BTW9	Tubulin-specific chaperone D	TBCD	Homo sapiens	132.601	16.275	14	14	✓	✓	✓	✓	✓	✓	✓	✓	✓	✓		✓		✓	✓	✓
685	1	Q9BV44	Q9BV44	tRNA (guanine(6)-N2)-methyltransferase THUMP3	THUMPD3	Homo sapiens	57.003	36.884	14	14	✓	✓	✓	✓	✓	✓	✓	✓	✓	✓	✓	✓		✓	✓
686	1	Q9BZZ5	Q9BZZ5	Apoptosis inhibitor 5	API5	Homo sapiens	59.005	32.061	14	14	✓	✓	✓	✓	✓	✓	✓	✓	✓	✓	✓	✓		✓	✓	✓
687	1	Q9H2U2	Q9H2U2	Inorganic pyrophosphatase 2, mitochondrial	PPA2	Homo sapiens	37.92	47.904	14	14	✓	✓	✓	✓	✓	✓	✓	✓	✓	✓	✓	✓		✓	✓	✓
688	1	Q9HB71	Q9HB71	Calcyclin-binding protein	CACYBP	Homo sapiens	26.21	58.333	14	14	✓	✓	✓	✓	✓	✓	✓	✓	✓	✓	✓	✓	✓	✓	✓	✓
689	1	Q9NSB2	Q9NSB2	Keratin, type II cuticular Hb4	KRT84	Homo sapiens	64.843	34.167	14	14						✓										✓
690	1	Q9UGP8	Q9UGP8	Translocation protein SEC63 homolog	SEC63	Homo sapiens	87.998	23.421	14	14	✓	✓	✓	✓	✓	✓	✓	✓	✓	✓		✓			✓	✓
691	1	Q9UJX3	Q9UJX3	Anaphase-promoting complex subunit 7	ANAPC7	Homo sapiens	63.133	33.274	14	14	✓	✓	✓	✓	✓	✓	✓	✓				✓
692	1	Q9UK61	Q9UK61	Protein TASOR	TASOR	Homo sapiens	189.034	9.94	14	14	✓	✓	✓	✓	✓	✓	✓	✓	✓			✓			✓	✓
693	1	Q9UKX7	Q9UKX7	Nuclear pore complex protein Nup50	NUP50	Homo sapiens	50.145	40.598	14	14	✓	✓	✓	✓	✓	✓	✓	✓	✓	✓	✓	✓	✓	✓	✓	✓
694	1	Q9UNY4	Q9UNY4	Transcription termination factor 2	TTF2	Homo sapiens	129.59	16.867	14	14	✓	✓	✓	✓	✓	✓	✓	✓	✓	✓	✓	✓	✓	✓	✓	✓
695	1	Q9Y266	Q9Y266	Nuclear migration protein nudC	NUDC	Homo sapiens	38.244	45.619	14	14	✓	✓	✓	✓	✓	✓	✓	✓	✓	✓	✓	✓	✓	✓	✓	✓
696	1	Q9Y3Z3	Q9Y3Z3	Deoxynucleoside triphosphate triphosphohydrolase SAMHD1	SAMHD1	Homo sapiens	72.203	25.08	14	14	✓	✓	✓	✓	✓	✓	✓	✓	✓	✓		✓		✓	✓	✓
697	1	O00203	O00203	AP-3 complex subunit beta-1	AP3B1	Homo sapiens	121.321	18.373	17	13	✓	✓	✓	✓	✓	✓	✓	✓	✓	✓		✓			✓	✓
698	1	O15144	O15144	Actin-related protein 2/3 complex subunit 2	ARPC2	Homo sapiens	34.332	48	13	13	✓	✓	✓	✓	✓	✓	✓	✓	✓			✓			✓
699	1	O43847	O43847	Nardilysin	NRDC	Homo sapiens	131.705	13.988	13	13	✓	✓	✓	✓	✓	✓	✓	✓	✓			✓
700	1	O60524	O60524	Ribosome quality control complex subunit NEMF	NEMF	Homo sapiens	122.955	12.082	13	13	✓	✓	✓	✓	✓	✓	✓	✓	✓	✓	✓	✓		✓	✓	✓
701	1	O76031	O76031	ATP-dependent Clp protease ATP-binding subunit clpX-like, mitochondrial	CLPX	Homo sapiens	69.224	25.592	13	13	✓	✓	✓	✓	✓	✓	✓	✓	✓	✓	✓	✓		✓	✓	✓
702	1	O94826	O94826	Mitochondrial import receptor subunit TOM70	TOMM70	Homo sapiens	67.454	30.263	13	13	✓	✓	✓	✓	✓	✓	✓	✓	✓	✓	✓	✓	✓	✓	✓	✓
703	1	O95071	O95071	E3 ubiquitin-protein ligase UBR5	UBR5	Homo sapiens	309.357	5.824	13	13	✓	✓	✓	✓	✓	✓	✓	✓	✓			✓			✓
704	1	O95352	O95352	Ubiquitin-like modifier-activating enzyme ATG7	ATG7	Homo sapiens	77.96	21.053	13	13	✓	✓	✓	✓	✓	✓	✓	✓	✓	✓	✓	✓		✓	✓	✓
705	1	O95747	O95747	Serine/threonine-protein kinase OSR1	OXSR1	Homo sapiens	58.023	29.032	14	13	✓	✓	✓	✓	✓	✓	✓	✓	✓	✓	✓	✓	✓	✓	✓	✓
706	1	O95861	O95861	3'(2'),5'-bisphosphate nucleotidase 1	BPNT1	Homo sapiens	33.392	55.519	13	13	✓	✓	✓	✓	✓	✓	✓	✓	✓	✓	✓	✓	✓	✓	✓	✓
707	1	P00390	P00390	Glutathione reductase, mitochondrial	GSR	Homo sapiens	56.257	37.356	13	13	✓	✓	✓	✓	✓	✓	✓	✓	✓	✓	✓	✓		✓	✓	✓
708	1	P05091	P05091	Aldehyde dehydrogenase, mitochondrial	ALDH2	Homo sapiens	56.381	30.368	13	13	✓	✓	✓	✓	✓	✓	✓	✓	✓	✓	✓	✓		✓	✓	✓
709	1	P08758	P08758	Annexin A5	ANXA5	Homo sapiens	35.937	42.812	13	13	✓	✓	✓	✓	✓	✓	✓	✓	✓	✓	✓	✓		✓	✓	✓
710	1	P13804	P13804	Electron transfer flavoprotein subunit alpha, mitochondrial	ETFA	Homo sapiens	35.081	53.153	13	13	✓	✓	✓	✓	✓	✓	✓	✓	✓	✓	✓	✓		✓	✓	✓
711	1	P15880	P15880	40S ribosomal protein S2	RPS2	Homo sapiens	31.324	47.782	13	13	✓	✓	✓	✓	✓	✓	✓	✓	✓	✓	✓	✓	✓	✓	✓	✓
712	1	P20585	P20585	DNA mismatch repair protein Msh3	MSH3	Homo sapiens	127.415	17.854	13	13	✓	✓	✓	✓	✓	✓	✓	✓	✓	✓		✓			✓	✓
713	1	P23786	P23786	Carnitine O-palmitoyltransferase 2, mitochondrial	CPT2	Homo sapiens	73.779	25.076	13	13	✓	✓	✓	✓	✓	✓	✓	✓	✓	✓		✓		✓	✓	✓
714	1	P24539	P24539	ATP synthase F(0) complex subunit B1, mitochondrial	ATP5PB	Homo sapiens	28.907	55.469	13	13	✓	✓	✓	✓	✓	✓	✓	✓	✓	✓	✓	✓			✓	✓
715	1	P29966	P29966	Myristoylated alanine-rich C-kinase substrate	MARCKS	Homo sapiens	31.554	43.072	13	13	✓	✓	✓	✓	✓	✓	✓	✓	✓	✓	✓	✓	✓	✓	✓	✓
716	1	P30260	P30260	Cell division cycle protein 27 homolog	CDC27	Homo sapiens	91.87	22.209	13	13	✓	✓	✓	✓	✓	✓	✓	✓	✓	✓	✓	✓		✓	✓	✓
717	1	P30520	P30520	Adenylosuccinate synthetase isozyme 2	ADSS2	Homo sapiens	50.097	37.939	14	13	✓	✓	✓	✓	✓	✓	✓	✓	✓	✓	✓	✓			✓	✓
718	1	P30622	P30622	CAP-Gly domain-containing linker protein 1	CLIP1	Homo sapiens	162.249	10.709	13	13	✓	✓	✓	✓	✓	✓	✓	✓	✓	✓	✓	✓		✓	✓	✓
719	1	P31150	P31150	Rab GDP dissociation inhibitor alpha	GDI1	Homo sapiens	50.585	57.942	13	13	✓	✓	✓	✓	✓	✓	✓	✓	✓	✓	✓	✓			✓	✓
720	1	P31153	P31153	S-adenosylmethionine synthase isoform type-2	MAT2A	Homo sapiens	43.663	45.823	15	13	✓	✓	✓	✓	✓	✓	✓	✓	✓	✓	✓	✓	✓	✓	✓	✓
721	1	P31930	P31930	Cytochrome b-c1 complex subunit 1, mitochondrial	UQCRC1	Homo sapiens	52.649	36.667	13	13	✓	✓	✓	✓	✓	✓	✓	✓	✓	✓	✓	✓	✓	✓	✓	✓
722	1	P35249	P35249	Replication factor C subunit 4	RFC4	Homo sapiens	39.681	39.118	13	13	✓	✓	✓	✓	✓	✓	✓	✓	✓	✓	✓	✓		✓	✓	✓
723	1	P40937	P40937	Replication factor C subunit 5	RFC5	Homo sapiens	38.498	56.765	13	13	✓	✓	✓	✓	✓	✓	✓	✓	✓			✓
724	1	P43686	P43686	26S proteasome regulatory subunit 6B	PSMC4	Homo sapiens	47.367	38.517	13	13	✓	✓	✓	✓	✓	✓	✓	✓	✓	✓	✓	✓		✓	✓	✓
725	1	P48047	P48047	ATP synthase subunit O, mitochondrial	ATP5PO	Homo sapiens	23.276	56.808	13	13	✓	✓	✓	✓	✓	✓	✓	✓	✓	✓	✓	✓		✓	✓	✓
726	1	P49189	P49189	4-trimethylaminobutyraldehyde dehydrogenase	ALDH9A1	Homo sapiens	53.801	29.352	13	13	✓	✓	✓	✓	✓	✓	✓	✓	✓	✓	✓	✓		✓	✓	✓
727	1	P51532	P51532	Transcription activator BRG1	SMARCA4	Homo sapiens	184.647	17.972	25	13	✓	✓	✓	✓	✓	✓	✓	✓	✓	✓	✓	✓		✓	✓	✓
728	1	P52209	P52209	6-phosphogluconate dehydrogenase, decarboxylating	PGD	Homo sapiens	53.139	30.642	13	13	✓	✓	✓	✓	✓	✓	✓	✓	✓	✓	✓	✓		✓	✓	✓
729	1	P53992	P53992	Protein transport protein Sec24C	SEC24C	Homo sapiens	118.325	17.733	14	13	✓	✓	✓	✓	✓	✓	✓	✓	✓	✓		✓			✓	✓
730	1	P61201	P61201	COP9 signalosome complex subunit 2	COPS2	Homo sapiens	51.597	35.214	13	13	✓	✓	✓	✓	✓	✓	✓	✓	✓	✓		✓		✓	✓	✓
731	1	P62195	P62195	26S proteasome regulatory subunit 8	PSMC5	Homo sapiens	45.624	44.089	14	13	✓	✓	✓	✓	✓	✓	✓	✓	✓	✓		✓			✓	✓
732	1	P62424	P62424	60S ribosomal protein L7a	RPL7A	Homo sapiens	29.994	47.368	13	13	✓	✓	✓	✓	✓	✓	✓	✓	✓	✓	✓	✓	✓	✓	✓	✓
733	1	P62826	P62826	GTP-binding nuclear protein Ran	RAN	Homo sapiens	24.421	54.167	13	13	✓	✓	✓	✓	✓	✓	✓	✓	✓	✓	✓	✓	✓	✓	✓	✓
734	1	P62937	P62937	Peptidyl-prolyl cis-trans isomerase A	PPIA	Homo sapiens	18.013	76.364	15	13	✓	✓	✓	✓	✓	✓	✓	✓	✓	✓	✓	✓	✓	✓	✓	✓
735	1	Q01813	Q01813	ATP-dependent 6-phosphofructokinase, platelet type	PFKP	Homo sapiens	85.598	22.194	13	13	✓	✓	✓	✓	✓	✓	✓	✓	✓	✓	✓	✓		✓	✓	✓
736	1	Q06830	Q06830	Peroxiredoxin-1	PRDX1	Homo sapiens	22.111	64.824	15	13	✓	✓	✓	✓	✓	✓	✓	✓	✓	✓	✓	✓	✓	✓	✓	✓
737	1	Q07955	Q07955	Serine/arginine-rich splicing factor 1	SRSF1	Homo sapiens	27.743	44.758	13	13	✓	✓	✓	✓	✓	✓	✓	✓	✓	✓	✓	✓	✓	✓	✓	✓
738	1	Q12874	Q12874	Splicing factor 3A subunit 3	SF3A3	Homo sapiens	58.849	36.128	13	13	✓	✓	✓	✓	✓	✓	✓	✓	✓	✓		✓			✓	✓
739	1	Q12888	Q12888	TP53-binding protein 1	TP53BP1	Homo sapiens	213.579	8.925	13	13	✓	✓	✓	✓	✓	✓	✓	✓	✓	✓		✓		✓	✓	✓
740	1	Q13409	Q13409	Cytoplasmic dynein 1 intermediate chain 2	DYNC1I2	Homo sapiens	71.459	33.386	14	13	✓	✓	✓	✓	✓	✓	✓	✓	✓	✓	✓	✓		✓	✓	✓
741	1	Q14344	Q14344	Guanine nucleotide-binding protein subunit alpha-13	GNA13	Homo sapiens	44.05	45.889	14	13	✓	✓	✓	✓	✓	✓	✓	✓				✓
742	1	Q16513	Q16513	Serine/threonine-protein kinase N2	PKN2	Homo sapiens	112.034	14.939	13	13	✓	✓	✓	✓	✓	✓	✓	✓	✓	✓	✓	✓
743	1	Q6L8Q7	Q6L8Q7	2',5'-phosphodiesterase 12	PDE12	Homo sapiens	67.353	29.392	13	13	✓	✓	✓	✓	✓	✓	✓	✓	✓	✓		✓		✓	✓	✓
744	1	Q6NUK1	Q6NUK1	Calcium-binding mitochondrial carrier protein SCaMC-1	SLC25A24	Homo sapiens	53.355	29.35	13	13	✓	✓	✓	✓	✓	✓	✓	✓	✓	✓	✓	✓		✓	✓	✓
745	1	Q6NVY1	Q6NVY1	3-hydroxyisobutyryl-CoA hydrolase, mitochondrial	HIBCH	Homo sapiens	43.484	40.155	13	13	✓	✓	✓	✓	✓	✓	✓	✓	✓	✓		✓			✓	✓
746	1	Q86UK7	Q86UK7	E3 ubiquitin-protein ligase ZNF598	ZNF598	Homo sapiens	98.638	16.261	13	13	✓	✓	✓	✓	✓	✓	✓	✓	✓	✓	✓	✓			✓	✓
747	1	Q86YP4	Q86YP4	Transcriptional repressor p66-alpha	GATAD2A	Homo sapiens	68.063	30.49	14	13	✓	✓	✓	✓	✓	✓	✓	✓	✓	✓	✓	✓	✓	✓	✓	✓
748	1	Q8IX12	Q8IX12	Cell division cycle and apoptosis regulator protein 1	CCAR1	Homo sapiens	132.823	16.435	13	13	✓	✓	✓	✓	✓	✓	✓	✓	✓	✓		✓			✓	✓
749	1	Q8N163	Q8N163	Cell cycle and apoptosis regulator protein 2	CCAR2	Homo sapiens	102.905	19.393	13	13	✓	✓	✓	✓	✓	✓	✓	✓	✓	✓		✓		✓		✓
750	1	Q8WVM8	Q8WVM8	Sec1 family domain-containing protein 1	SCFD1	Homo sapiens	72.381	26.791	13	13	✓	✓	✓	✓	✓	✓	✓	✓	✓			✓			✓	✓
751	1	Q96C36	Q96C36	Pyrroline-5-carboxylate reductase 2	PYCR2	Homo sapiens	33.637	55	14	13	✓	✓	✓	✓	✓	✓	✓	✓	✓	✓	✓	✓		✓	✓	✓
752	1	Q96DI7	Q96DI7	U5 small nuclear ribonucleoprotein 40 kDa protein	SNRNP40	Homo sapiens	39.31	49.58	13	13	✓	✓	✓	✓	✓	✓	✓	✓	✓	✓		✓		✓	✓	✓
753	1	Q96EY7	Q96EY7	Pentatricopeptide repeat domain-containing protein 3, mitochondrial	PTCD3	Homo sapiens	78.551	26.705	13	13	✓	✓	✓	✓	✓	✓	✓	✓	✓	✓		✓	✓	✓		✓
754	1	Q96HE7	Q96HE7	ERO1-like protein alpha	ERO1A	Homo sapiens	54.392	42.521	15	13	✓	✓	✓	✓	✓	✓	✓	✓		✓		✓				✓
755	1	Q96QC0	Q96QC0	Serine/threonine-protein phosphatase 1 regulatory subunit 10	PPP1R10	Homo sapiens	99.059	18.723	13	13	✓	✓	✓	✓	✓	✓	✓	✓	✓	✓	✓	✓	✓	✓	✓	✓
756	1	Q96S55	Q96S55	ATPase WRNIP1	WRNIP1	Homo sapiens	72.136	22.556	13	13	✓	✓	✓	✓	✓	✓	✓	✓	✓	✓	✓	✓	✓	✓	✓	✓
757	1	Q99729	Q99729	Heterogeneous nuclear ribonucleoprotein A/B	HNRNPAB	Homo sapiens	36.224	28.313	13	13	✓	✓	✓	✓	✓	✓	✓	✓	✓	✓	✓	✓	✓	✓	✓	✓
758	1	Q9BSJ2	Q9BSJ2	Gamma-tubulin complex component 2	TUBGCP2	Homo sapiens	102.536	17.849	13	13	✓	✓	✓	✓	✓	✓	✓	✓				✓
759	1	Q9BTC0	Q9BTC0	Death-inducer obliterator 1	DIDO1	Homo sapiens	243.876	7.634	13	13	✓	✓	✓	✓	✓	✓	✓	✓	✓	✓	✓	✓	✓	✓	✓	✓
760	1	Q9BVP2	Q9BVP2	Guanine nucleotide-binding protein-like 3	GNL3	Homo sapiens	61.993	31.512	13	13	✓	✓	✓	✓	✓	✓	✓	✓	✓	✓	✓	✓	✓	✓	✓	✓
761	1	Q9BW19	Q9BW19	Kinesin-like protein KIFC1	KIFC1	Homo sapiens	73.746	27.637	13	13	✓	✓	✓	✓	✓	✓	✓	✓	✓	✓	✓	✓			✓	✓
762	1	Q9BW92	Q9BW92	Threonine--tRNA ligase, mitochondrial	TARS2	Homo sapiens	81.039	27.577	13	13	✓	✓	✓	✓	✓	✓	✓	✓	✓	✓	✓	✓	✓	✓	✓	✓
763	1	Q9GZL7	Q9GZL7	Ribosome biogenesis protein WDR12	WDR12	Homo sapiens	47.709	40.426	13	13	✓	✓	✓	✓	✓	✓	✓	✓	✓	✓	✓	✓	✓	✓	✓	✓
764	1	Q9H5H4	Q9H5H4	Zinc finger protein 768	ZNF768	Homo sapiens	60.227	23.519	13	13	✓	✓	✓	✓	✓	✓	✓	✓	✓	✓	✓	✓	✓	✓	✓	✓
765	1	Q9H9B4	Q9H9B4	Sideroflexin-1	SFXN1	Homo sapiens	35.62	59.317	14	13	✓	✓	✓	✓	✓	✓	✓	✓	✓	✓	✓	✓	✓	✓	✓	✓
766	1	Q9HCD5	Q9HCD5	Nuclear receptor coactivator 5	NCOA5	Homo sapiens	65.537	24.525	13	13	✓	✓	✓	✓	✓	✓	✓	✓	✓	✓	✓	✓	✓	✓	✓	✓
767	1	Q9NTI5	Q9NTI5	Sister chromatid cohesion protein PDS5 homolog B	PDS5B	Homo sapiens	164.67	14.513	13	13	✓	✓	✓	✓	✓	✓	✓	✓	✓	✓	✓	✓		✓
768	1	Q9NYF8	Q9NYF8	Bcl-2-associated transcription factor 1	BCLAF1	Homo sapiens	106.124	15.435	13	13	✓	✓	✓	✓	✓	✓	✓	✓	✓	✓	✓	✓	✓	✓	✓	✓
769	1	Q9P2I0	Q9P2I0	Cleavage and polyadenylation specificity factor subunit 2	CPSF2	Homo sapiens	88.487	21.739	13	13	✓	✓	✓	✓	✓	✓	✓	✓				✓
770	1	Q9UBB6	Q9UBB6	Neurochondrin	NCDN	Homo sapiens	78.864	27.298	13	13	✓	✓	✓	✓	✓	✓	✓	✓							✓
771	1	Q9UBQ7	Q9UBQ7	Glyoxylate reductase/hydroxypyruvate reductase	GRHPR	Homo sapiens	35.668	46.037	13	13	✓	✓	✓	✓	✓	✓	✓	✓	✓	✓		✓
772	1	Q9UG63	Q9UG63	ATP-binding cassette sub-family F member 2	ABCF2	Homo sapiens	71.292	22.311	13	13	✓	✓	✓	✓	✓	✓	✓	✓	✓	✓	✓	✓			✓	✓
773	1	Q9UJV9	Q9UJV9	Probable ATP-dependent RNA helicase DDX41	DDX41	Homo sapiens	69.839	22.186	13	13	✓	✓	✓	✓	✓	✓	✓	✓	✓	✓		✓		✓	✓	✓
774	1	Q9UJZ1	Q9UJZ1	Stomatin-like protein 2, mitochondrial	STOML2	Homo sapiens	38.533	46.067	13	13	✓	✓	✓	✓	✓	✓	✓	✓	✓	✓	✓	✓		✓	✓	✓
775	1	Q9UN86	Q9UN86	Ras GTPase-activating protein-binding protein 2	G3BP2	Homo sapiens	54.12	38.589	13	13	✓	✓	✓	✓	✓	✓	✓	✓	✓	✓		✓		✓	✓	✓
776	1	Q9UNE7	Q9UNE7	E3 ubiquitin-protein ligase CHIP	STUB1	Homo sapiens	34.854	46.205	13	13	✓	✓	✓	✓	✓	✓	✓	✓	✓	✓	✓	✓		✓	✓	✓
777	1	Q9UNS2	Q9UNS2	COP9 signalosome complex subunit 3	COPS3	Homo sapiens	47.874	53.901	13	13	✓	✓	✓	✓	✓	✓	✓	✓	✓	✓		✓			✓	✓
778	1	Q9UPT5	Q9UPT5	Exocyst complex component 7	EXOC7	Homo sapiens	83.382	24.354	13	13	✓	✓	✓	✓	✓	✓	✓	✓	✓	✓		✓			✓	✓
779	1	Q9Y2J2	Q9Y2J2	Band 4.1-like protein 3	EPB41L3	Homo sapiens	120.678	16.927	15	13	✓	✓	✓	✓	✓	✓	✓	✓	✓	✓	✓	✓		✓	✓	✓
780	1	Q9Y4W2	Q9Y4W2	Ribosomal biogenesis protein LAS1L	LAS1L	Homo sapiens	83.067	25.204	13	13	✓	✓	✓	✓	✓	✓	✓	✓				✓
781	1	A0FGR8	A0FGR8	Extended synaptotagmin-2	ESYT2	Homo sapiens	102.358	17.264	12	12	✓	✓	✓	✓	✓	✓	✓	✓	✓	✓		✓			✓	✓
782	1	O00186	O00186	Syntaxin-binding protein 3	STXBP3	Homo sapiens	67.766	23.649	12	12	✓	✓	✓	✓	✓	✓	✓	✓	✓	✓	✓	✓			✓	✓
783	1	O00273	O00273	DNA fragmentation factor subunit alpha	DFFA	Homo sapiens	36.521	41.088	12	12	✓	✓	✓	✓	✓	✓	✓	✓	✓	✓	✓	✓	✓	✓	✓	✓
784	1	O00411	O00411	DNA-directed RNA polymerase, mitochondrial	POLRMT	Homo sapiens	138.622	13.74	12	12	✓	✓	✓	✓	✓	✓	✓	✓	✓	✓		✓				✓
785	1	O15397	O15397	Importin-8	IPO8	Homo sapiens	119.941	17.068	12	12	✓	✓	✓	✓	✓	✓	✓	✓	✓			✓
786	1	O43290	O43290	U4/U6.U5 tri-snRNP-associated protein 1	SART1	Homo sapiens	90.255	16.25	12	12	✓	✓	✓	✓	✓	✓	✓	✓	✓	✓	✓	✓		✓	✓	✓
787	1	O43776	O43776	Asparagine--tRNA ligase, cytoplasmic	NARS1	Homo sapiens	62.943	27.92	12	12	✓	✓	✓	✓	✓	✓	✓	✓	✓	✓		✓
788	1	O43852	O43852	Calumenin	CALU	Homo sapiens	37.104	33.333	12	12	✓	✓	✓	✓	✓	✓	✓	✓	✓	✓	✓	✓	✓	✓	✓	✓
789	1	O60502	O60502	Protein O-GlcNAcase	OGA	Homo sapiens	102.919	17.467	12	12	✓	✓	✓	✓	✓	✓	✓	✓	✓	✓		✓		✓	✓	✓
790	1	O75150	O75150	E3 ubiquitin-protein ligase BRE1B	RNF40	Homo sapiens	113.682	17.483	14	12	✓	✓	✓	✓	✓	✓	✓	✓	✓	✓	✓	✓			✓	✓
791	1	O75436	O75436	Vacuolar protein sorting-associated protein 26A	VPS26A	Homo sapiens	38.169	49.235	12	12	✓	✓	✓	✓	✓	✓	✓	✓	✓	✓		✓			✓	✓
792	1	O75475	O75475	PC4 and SFRS1-interacting protein	PSIP1	Homo sapiens	60.104	26.415	12	12	✓	✓	✓	✓	✓	✓	✓	✓	✓	✓	✓	✓		✓	✓	✓
793	1	O75663	O75663	TIP41-like protein	TIPRL	Homo sapiens	31.444	54.044	12	12	✓	✓	✓	✓	✓	✓	✓	✓				✓		✓	✓	✓
794	1	O75746	O75746	Electrogenic aspartate/glutamate antiporter SLC25A12, mitochondrial	SLC25A12	Homo sapiens	74.762	31.711	12	12	✓	✓	✓	✓	✓	✓	✓	✓				✓			✓	✓
795	1	P00492	P00492	Hypoxanthine-guanine phosphoribosyltransferase	HPRT1	Homo sapiens	24.579	62.385	12	12	✓	✓	✓	✓	✓	✓	✓	✓	✓	✓	✓	✓	✓	✓	✓	✓
796	1	P04181	P04181	Ornithine aminotransferase, mitochondrial	OAT	Homo sapiens	48.533	36.219	12	12	✓	✓	✓	✓	✓	✓	✓	✓	✓	✓	✓	✓			✓
797	1	P07197	P07197	Neurofilament medium polypeptide	NEFM	Homo sapiens	102.474	21.507	14	12	✓	✓	✓	✓	✓	✓	✓	✓	✓	✓		✓	✓	✓	✓	✓
798	1	P07686	P07686	Beta-hexosaminidase subunit beta	HEXB	Homo sapiens	63.138	25.54	12	12	✓	✓	✓	✓	✓	✓	✓	✓	✓	✓	✓	✓		✓	✓	✓
799	1	P07737	P07737	Profilin-1	PFN1	Homo sapiens	15.054	71.429	12	12	✓	✓	✓	✓	✓	✓	✓	✓	✓	✓	✓	✓	✓	✓	✓	✓
800	1	P08237	P08237	ATP-dependent 6-phosphofructokinase, muscle type	PFKM	Homo sapiens	85.184	25.128	12	12	✓	✓	✓	✓	✓	✓	✓	✓	✓			✓			✓	✓
801	1	P08621	P08621	U1 small nuclear ribonucleoprotein 70 kDa	SNRNP70	Homo sapiens	51.555	28.604	12	12	✓	✓	✓	✓	✓	✓	✓	✓	✓	✓	✓	✓	✓	✓	✓	✓
802	1	P11177	P11177	Pyruvate dehydrogenase E1 component subunit beta, mitochondrial	PDHB	Homo sapiens	39.232	54.596	12	12	✓	✓	✓	✓	✓	✓	✓	✓	✓	✓	✓	✓		✓	✓	✓
803	1	P12081	P12081	Histidine--tRNA ligase, cytoplasmic	HARS1	Homo sapiens	57.411	37.328	17	12	✓	✓	✓	✓	✓	✓	✓	✓	✓	✓		✓			✓	✓
804	1	P14314	P14314	Glucosidase 2 subunit beta	PRKCSH	Homo sapiens	59.428	21.591	12	12	✓	✓	✓	✓	✓	✓	✓	✓	✓	✓	✓	✓	✓	✓	✓	✓
805	1	P16278	P16278	Beta-galactosidase	GLB1	Homo sapiens	76.074	27.179	13	12	✓	✓	✓	✓	✓	✓	✓	✓				✓
806	1	P18621	P18621	60S ribosomal protein L17	RPL17	Homo sapiens	21.397	59.783	12	12	✓	✓	✓	✓	✓	✓	✓	✓	✓	✓	✓	✓	✓	✓	✓	✓
807	1	P18754	P18754	Regulator of chromosome condensation	RCC1	Homo sapiens	44.969	40.855	12	12	✓	✓	✓	✓	✓	✓	✓	✓	✓	✓	✓	✓		✓	✓	✓
808	1	P19525	P19525	Interferon-induced, double-stranded RNA-activated protein kinase	EIF2AK2	Homo sapiens	62.095	22.686	12	12	✓	✓	✓	✓	✓	✓	✓	✓	✓	✓		✓	✓	✓	✓	✓
809	1	P20618	P20618	Proteasome subunit beta type-1	PSMB1	Homo sapiens	26.49	55.602	12	12	✓	✓	✓	✓	✓	✓	✓	✓	✓	✓	✓	✓			✓	✓
810	1	P21281	P21281	V-type proton ATPase subunit B, brain isoform	ATP6V1B2	Homo sapiens	56.5	49.902	18	12	✓	✓	✓	✓	✓	✓	✓	✓	✓	✓	✓	✓		✓	✓	✓
811	1	P21359	P21359	Neurofibromin	NF1	Homo sapiens	319.377	5.072	12	12	✓	✓	✓	✓	✓	✓	✓	✓	✓			✓			✓	✓
812	1	P22059	P22059	Oxysterol-binding protein 1	OSBP	Homo sapiens	89.422	19.579	13	12	✓	✓	✓	✓	✓	✓	✓	✓	✓	✓	✓	✓	✓	✓	✓	✓
813	1	P22087	P22087	rRNA 2'-O-methyltransferase fibrillarin	FBL	Homo sapiens	33.783	43.925	13	12	✓	✓	✓	✓	✓	✓	✓	✓	✓	✓	✓	✓		✓	✓	✓
814	1	P23284	P23284	Peptidyl-prolyl cis-trans isomerase B	PPIB	Homo sapiens	23.741	59.259	12	12	✓	✓	✓	✓	✓	✓	✓	✓	✓	✓	✓	✓		✓	✓	✓
815	1	P23368	P23368	NAD-dependent malic enzyme, mitochondrial	ME2	Homo sapiens	65.442	27.226	12	12	✓	✓	✓	✓	✓	✓	✓	✓	✓	✓	✓	✓		✓	✓	✓
816	1	P23588	P23588	Eukaryotic translation initiation factor 4B	EIF4B	Homo sapiens	69.151	22.259	12	12	✓	✓	✓	✓	✓	✓	✓	✓	✓	✓	✓	✓	✓	✓	✓	✓
817	1	P24941	P24941	Cyclin-dependent kinase 2	CDK2	Homo sapiens	33.929	52.349	14	12	✓	✓	✓	✓	✓	✓	✓	✓				✓			✓	✓
818	1	P27797	P27797	Calreticulin	CALR	Homo sapiens	48.141	30.935	12	12	✓	✓	✓	✓	✓	✓	✓	✓	✓	✓	✓	✓	✓	✓	✓	✓
819	1	P28370	P28370	Probable global transcription activator SNF2L1	SMARCA1	Homo sapiens	122.605	21.727	12	12	✓	✓	✓	✓	✓	✓	✓	✓	✓	✓		✓		✓	✓	✓
820	1	P30837	P30837	Aldehyde dehydrogenase X, mitochondrial	ALDH1B1	Homo sapiens	57.25	31.335	12	12	✓	✓	✓	✓	✓	✓	✓	✓	✓	✓	✓	✓	✓	✓	✓	✓
821	1	P32969	P32969	60S ribosomal protein L9	RPL9P9	Homo sapiens	21.863	58.854	12	12	✓	✓	✓	✓	✓	✓	✓	✓	✓	✓	✓	✓	✓	✓	✓	✓
822	1	P34949	P34949	Mannose-6-phosphate isomerase	MPI	Homo sapiens	46.656	49.409	12	12	✓	✓	✓	✓	✓	✓	✓	✓	✓	✓		✓		✓	✓	✓
823	1	P35237	P35237	Serpin B6	SERPINB6	Homo sapiens	42.623	42.287	12	12	✓	✓	✓	✓	✓	✓	✓	✓	✓	✓		✓			✓
824	1	P35241	P35241	Radixin	RDX	Homo sapiens	68.564	35.849	12	12	✓	✓	✓	✓	✓	✓	✓	✓	✓	✓		✓		✓	✓	✓
825	1	P35270	P35270	Sepiapterin reductase	SPR	Homo sapiens	28.047	56.322	12	12	✓	✓	✓	✓	✓	✓	✓	✓				✓			✓	✓
826	1	P36551	P36551	Oxygen-dependent coproporphyrinogen-III oxidase, mitochondrial	CPOX	Homo sapiens	50.153	35.683	12	12	✓	✓	✓	✓	✓	✓	✓	✓	✓	✓	✓	✓			✓	✓
827	1	P40938	P40938	Replication factor C subunit 3	RFC3	Homo sapiens	40.555	42.135	12	12	✓	✓	✓	✓	✓	✓	✓	✓	✓	✓	✓	✓		✓	✓	✓
828	1	P47756	P47756	F-actin-capping protein subunit beta	CAPZB	Homo sapiens	30.629	48.897	12	12	✓	✓	✓	✓	✓	✓	✓	✓	✓	✓		✓		✓	✓	✓
829	1	P49748	P49748	Very long-chain specific acyl-CoA dehydrogenase, mitochondrial	ACADVL	Homo sapiens	70.392	24.427	12	12	✓	✓	✓	✓	✓	✓	✓	✓	✓			✓			✓	✓
830	1	P51398	P51398	28S ribosomal protein S29, mitochondrial	DAP3	Homo sapiens	45.566	37.437	12	12	✓	✓	✓	✓	✓	✓	✓	✓	✓	✓		✓			✓	✓
831	1	P51572	P51572	B-cell receptor-associated protein 31	BCAP31	Homo sapiens	27.99	41.87	12	12	✓	✓	✓	✓	✓	✓	✓	✓	✓	✓	✓	✓	✓	✓	✓	✓
832	1	P51812	P51812	Ribosomal protein S6 kinase alpha-3	RPS6KA3	Homo sapiens	83.737	29.054	16	12	✓	✓	✓	✓	✓	✓	✓	✓	✓	✓		✓			✓	✓
833	1	P53041	P53041	Serine/threonine-protein phosphatase 5	PPP5C	Homo sapiens	56.882	27.455	12	12	✓	✓	✓	✓	✓	✓	✓	✓	✓	✓		✓		✓	✓	✓
834	1	P54578	P54578	Ubiquitin carboxyl-terminal hydrolase 14	USP14	Homo sapiens	56.069	28.34	12	12	✓	✓	✓	✓	✓	✓	✓	✓	✓	✓		✓		✓	✓	✓
835	1	P54619	P54619	5'-AMP-activated protein kinase subunit gamma-1	PRKAG1	Homo sapiens	37.579	55.287	14	12	✓	✓	✓	✓	✓	✓	✓	✓	✓	✓		✓		✓	✓	✓
836	1	P57678	P57678	Gem-associated protein 4	GEMIN4	Homo sapiens	120.037	15.69	12	12	✓	✓	✓	✓	✓	✓	✓	✓				✓
837	1	P57740	P57740	Nuclear pore complex protein Nup107	NUP107	Homo sapiens	106.375	15.135	12	12	✓	✓	✓	✓	✓	✓	✓	✓	✓	✓	✓	✓			✓	✓
838	1	P62081	P62081	40S ribosomal protein S7	RPS7	Homo sapiens	22.126	60.309	12	12	✓	✓	✓	✓	✓	✓	✓	✓	✓	✓	✓	✓	✓	✓	✓	✓
839	1	P62280	P62280	40S ribosomal protein S11	RPS11	Homo sapiens	18.429	64.557	12	12	✓	✓	✓	✓	✓	✓	✓	✓	✓	✓	✓	✓	✓	✓	✓	✓
840	1	P62333	P62333	26S proteasome regulatory subunit 10B	PSMC6	Homo sapiens	44.172	37.532	12	12	✓	✓	✓	✓	✓	✓	✓	✓	✓	✓	✓	✓		✓	✓	✓
841	1	P62805	P62805	Histone H4	H4C16	Homo sapiens	11.365	70.874	12	12	✓	✓	✓	✓	✓	✓	✓	✓	✓	✓	✓	✓	✓	✓	✓	✓
842	1	P63010	P63010	AP-2 complex subunit beta	AP2B1	Homo sapiens	104.551	29.776	12	12	✓	✓	✓	✓	✓	✓	✓	✓	✓	✓	✓	✓	✓	✓	✓	✓
843	1	P63104	P63104	14-3-3 protein zeta/delta	YWHAZ	Homo sapiens	27.745	72.245	16	12	✓	✓	✓	✓	✓	✓	✓	✓	✓	✓	✓	✓	✓	✓	✓	✓
844	1	P98175	P98175	RNA-binding protein 10	RBM10	Homo sapiens	103.535	16.667	13	12	✓	✓	✓	✓	✓	✓	✓	✓	✓	✓	✓	✓	✓	✓	✓	✓
845	1	Q02543	Q02543	60S ribosomal protein L18a	RPL18A	Homo sapiens	20.76	56.818	12	12	✓	✓	✓	✓	✓	✓	✓	✓	✓	✓	✓	✓	✓	✓	✓	✓
846	1	Q08257	Q08257	Quinone oxidoreductase	CRYZ	Homo sapiens	35.205	61.094	12	12	✓	✓	✓	✓	✓	✓	✓	✓	✓	✓	✓	✓		✓	✓	✓
847	1	Q08554	Q08554	Desmocollin-1	DSC1	Homo sapiens	99.986	16.331	12	12	✓	✓	✓	✓	✓	✓	✓	✓		✓	✓	✓		✓	✓
848	1	Q13098	Q13098	COP9 signalosome complex subunit 1	GPS1	Homo sapiens	55.537	27.699	12	12	✓	✓	✓	✓	✓	✓	✓	✓	✓	✓	✓	✓		✓	✓	✓
849	1	Q13310	Q13310	Polyadenylate-binding protein 4	PABPC4	Homo sapiens	70.782	36.18	13	12	✓	✓	✓	✓	✓	✓	✓	✓	✓	✓	✓	✓	✓	✓	✓	✓
850	1	Q13330	Q13330	Metastasis-associated protein MTA1	MTA1	Homo sapiens	80.788	27.133	14	12	✓	✓	✓	✓	✓	✓	✓	✓	✓	✓	✓	✓		✓	✓	✓
851	1	Q13451	Q13451	Peptidyl-prolyl cis-trans isomerase FKBP5	FKBP5	Homo sapiens	51.214	31.291	12	12	✓	✓	✓	✓	✓	✓	✓	✓	✓	✓	✓	✓	✓	✓	✓	✓
852	1	Q13561	Q13561	Dynactin subunit 2	DCTN2	Homo sapiens	44.23	38.903	12	12	✓	✓	✓	✓	✓	✓	✓	✓	✓	✓		✓			✓	✓
853	1	Q13642	Q13642	Four and a half LIM domains protein 1	FHL1	Homo sapiens	36.262	32.817	12	12	✓	✓	✓	✓	✓	✓	✓	✓	✓	✓	✓	✓	✓	✓	✓	✓
854	1	Q14146	Q14146	Unhealthy ribosome biogenesis protein 2 homolog	URB2	Homo sapiens	170.547	11.483	12	12	✓	✓	✓	✓	✓	✓	✓	✓				✓
855	1	Q14677	Q14677	Clathrin interactor 1	CLINT1	Homo sapiens	68.26	22.56	12	12	✓	✓	✓	✓	✓	✓	✓	✓	✓	✓	✓	✓	✓	✓	✓	✓
856	1	Q14CX7	Q14CX7	N-alpha-acetyltransferase 25, NatB auxiliary subunit	NAA25	Homo sapiens	112.293	15.329	12	12	✓	✓	✓	✓	✓	✓	✓	✓	✓	✓		✓				✓
857	1	Q15003	Q15003	Condensin complex subunit 2	NCAPH	Homo sapiens	82.566	21.457	12	12	✓	✓	✓	✓	✓	✓	✓	✓	✓	✓	✓	✓	✓	✓	✓	✓
858	1	Q15019	Q15019	Septin-2	SEPTIN2	Homo sapiens	41.488	45.983	12	12	✓	✓	✓	✓	✓	✓	✓	✓	✓	✓	✓	✓		✓	✓	✓
859	1	Q15046	Q15046	Lysine--tRNA ligase	KARS1	Homo sapiens	68.048	20.771	12	12	✓	✓	✓	✓	✓	✓	✓	✓	✓	✓		✓			✓	✓
860	1	Q15637	Q15637	Splicing factor 1	SF1	Homo sapiens	68.332	23.005	12	12	✓	✓	✓	✓	✓	✓	✓	✓	✓	✓	✓	✓	✓	✓	✓	✓
861	1	Q15785	Q15785	Mitochondrial import receptor subunit TOM34	TOMM34	Homo sapiens	34.558	44.984	12	12	✓	✓	✓	✓	✓	✓	✓	✓	✓	✓	✓	✓			✓	✓
862	1	Q15833	Q15833	Syntaxin-binding protein 2	STXBP2	Homo sapiens	66.453	24.115	12	12	✓	✓	✓	✓	✓	✓	✓	✓		✓		✓			✓	✓
863	1	Q16822	Q16822	Phosphoenolpyruvate carboxykinase [GTP], mitochondrial	PCK2	Homo sapiens	70.701	27.187	14	12	✓	✓	✓	✓	✓	✓	✓	✓	✓	✓		✓			✓	✓
864	1	Q53GQ0	Q53GQ0	Very-long-chain 3-oxoacyl-CoA reductase	HSD17B12	Homo sapiens	34.325	41.987	12	12	✓	✓	✓	✓	✓	✓	✓	✓	✓	✓	✓	✓		✓	✓	✓
865	1	Q53GS9	Q53GS9	U4/U6.U5 tri-snRNP-associated protein 2	USP39	Homo sapiens	65.379	25.841	12	12	✓	✓	✓	✓	✓	✓	✓	✓	✓	✓		✓			✓
866	1	Q5JTV8	Q5JTV8	Torsin-1A-interacting protein 1	TOR1AIP1	Homo sapiens	66.246	30.017	13	12	✓	✓	✓	✓	✓	✓	✓	✓	✓	✓	✓	✓	✓	✓	✓	✓
867	1	Q5JTZ9	Q5JTZ9	Alanine--tRNA ligase, mitochondrial	AARS2	Homo sapiens	107.341	17.259	12	12	✓	✓	✓	✓	✓	✓	✓	✓	✓	✓	✓	✓		✓	✓	✓
868	1	Q68CQ4	Q68CQ4	U3 small nucleolar RNA-associated protein 25 homolog	UTP25	Homo sapiens	87.058	18.651	12	12	✓	✓	✓	✓	✓	✓	✓	✓	✓	✓	✓	✓	✓	✓	✓	✓
869	1	Q6KC79	Q6KC79	Nipped-B-like protein	NIPBL	Homo sapiens	316.058	5.421	12	12	✓	✓	✓	✓	✓	✓	✓	✓		✓		✓		✓	✓	✓
870	1	Q7LBC6	Q7LBC6	Lysine-specific demethylase 3B	KDM3B	Homo sapiens	191.584	11.357	13	12	✓	✓	✓	✓	✓	✓	✓	✓	✓	✓		✓	✓	✓	✓	✓
871	1	Q7Z2K6	Q7Z2K6	Endoplasmic reticulum metallopeptidase 1	ERMP1	Homo sapiens	100.233	18.142	12	12	✓	✓	✓	✓	✓	✓	✓	✓	✓	✓		✓			✓	✓
872	1	Q7Z417	Q7Z417	FMR1-interacting protein NUFIP2	NUFIP2	Homo sapiens	76.122	23.741	12	12	✓	✓	✓	✓	✓	✓	✓	✓	✓	✓	✓	✓	✓	✓	✓	✓
873	1	Q86UV5	Q86UV5	Ubiquitin carboxyl-terminal hydrolase 48	USP48	Homo sapiens	119.033	12.077	12	12	✓	✓	✓	✓	✓	✓	✓	✓	✓	✓		✓			✓	✓
874	1	Q86W42	Q86W42	THO complex subunit 6 homolog	THOC6	Homo sapiens	37.534	44.575	12	12	✓	✓	✓	✓	✓	✓	✓	✓	✓			✓			✓	✓
875	1	Q8IWX8	Q8IWX8	Calcium homeostasis endoplasmic reticulum protein	CHERP	Homo sapiens	103.703	16.812	12	12	✓	✓	✓	✓	✓	✓	✓	✓	✓	✓		✓		✓	✓	✓
876	1	Q8IX01	Q8IX01	SURP and G-patch domain-containing protein 2	SUGP2	Homo sapiens	120.208	12.939	12	12	✓	✓	✓	✓	✓	✓	✓	✓	✓	✓		✓			✓	✓
877	1	Q8IXT5	Q8IXT5	RNA-binding protein 12B	RBM12B	Homo sapiens	118.103	13.686	12	12	✓	✓	✓	✓	✓	✓	✓	✓	✓	✓		✓		✓	✓	✓
878	1	Q8IYB8	Q8IYB8	ATP-dependent RNA helicase SUPV3L1, mitochondrial	SUPV3L1	Homo sapiens	87.992	19.466	12	12	✓	✓	✓	✓	✓	✓	✓	✓	✓	✓		✓			✓	✓
879	1	Q8WXH0	Q8WXH0	Nesprin-2	SYNE2	Homo sapiens	796.458	1.932	12	12	✓	✓	✓	✓	✓	✓	✓	✓
880	1	Q92538	Q92538	Golgi-specific brefeldin A-resistance guanine nucleotide exchange factor 1	GBF1	Homo sapiens	206.45	8.338	12	12	✓	✓	✓	✓	✓	✓	✓	✓		✓		✓			✓	✓
881	1	Q92804	Q92804	TATA-binding protein-associated factor 2N	TAF15	Homo sapiens	61.83	32.601	12	12	✓	✓	✓	✓	✓	✓	✓	✓	✓	✓	✓	✓	✓	✓	✓	✓
882	1	Q92990	Q92990	Glomulin	GLMN	Homo sapiens	68.208	28.956	12	12	✓	✓	✓	✓	✓	✓	✓	✓	✓	✓		✓		✓	✓	✓
883	1	Q96AC1	Q96AC1	Fermitin family homolog 2	FERMT2	Homo sapiens	77.86	24.118	13	12	✓	✓	✓	✓	✓	✓	✓	✓	✓	✓		✓		✓	✓	✓
884	1	Q96CN7	Q96CN7	Isochorismatase domain-containing protein 1	ISOC1	Homo sapiens	32.237	57.718	12	12	✓	✓	✓	✓	✓	✓	✓	✓	✓	✓	✓	✓		✓	✓	✓
885	1	Q96CX2	Q96CX2	BTB/POZ domain-containing protein KCTD12	KCTD12	Homo sapiens	35.702	39.385	12	12	✓	✓	✓	✓	✓	✓	✓	✓	✓	✓	✓	✓	✓	✓	✓	✓
886	1	Q96PZ0	Q96PZ0	Pseudouridylate synthase 7 homolog	PUS7	Homo sapiens	75.036	22.693	12	12	✓	✓	✓	✓	✓	✓	✓	✓	✓	✓	✓	✓		✓	✓	✓
887	1	Q96ST3	Q96ST3	Paired amphipathic helix protein Sin3a	SIN3A	Homo sapiens	145.177	10.683	12	12	✓	✓	✓	✓	✓	✓	✓	✓	✓	✓	✓	✓		✓	✓	✓
888	1	Q96T51	Q96T51	RUN and FYVE domain-containing protein 1	RUFY1	Homo sapiens	79.819	20.904	12	12	✓	✓	✓	✓	✓	✓	✓	✓	✓	✓		✓			✓	✓
889	1	Q99459	Q99459	Cell division cycle 5-like protein	CDC5L	Homo sapiens	92.252	24.19	12	12	✓	✓	✓	✓	✓	✓	✓	✓	✓	✓		✓		✓	✓	✓
890	1	Q99986	Q99986	Serine/threonine-protein kinase VRK1	VRK1	Homo sapiens	45.479	37.374	12	12	✓	✓	✓	✓	✓	✓	✓	✓	✓	✓		✓
891	1	Q9BPU6	Q9BPU6	Dihydropyrimidinase-related protein 5	DPYSL5	Homo sapiens	61.422	27.66	12	12	✓	✓	✓	✓	✓	✓	✓	✓	✓	✓	✓	✓			✓	✓
892	1	Q9BQ52	Q9BQ52	Zinc phosphodiesterase ELAC protein 2	ELAC2	Homo sapiens	92.221	21.671	12	12	✓	✓	✓	✓	✓	✓	✓	✓	✓	✓		✓				✓
893	1	Q9BZH6	Q9BZH6	WD repeat-containing protein 11	WDR11	Homo sapiens	136.687	14.216	12	12	✓	✓	✓	✓	✓	✓	✓	✓				✓			✓	✓
894	1	Q9H3P7	Q9H3P7	Golgi resident protein GCP60	ACBD3	Homo sapiens	60.594	32.197	12	12	✓	✓	✓	✓	✓	✓	✓	✓	✓	✓	✓	✓	✓	✓	✓	✓
895	1	Q9H6R4	Q9H6R4	Nucleolar protein 6	NOL6	Homo sapiens	127.594	15.358	12	12	✓	✓	✓	✓	✓	✓	✓	✓	✓	✓		✓			✓	✓
896	1	Q9NR50	Q9NR50	Translation initiation factor eIF-2B subunit gamma	EIF2B3	Homo sapiens	50.241	31.416	12	12	✓	✓	✓	✓	✓	✓	✓	✓	✓			✓				✓
897	1	Q9NRW7	Q9NRW7	Vacuolar protein sorting-associated protein 45	VPS45	Homo sapiens	65.075	27.719	12	12	✓	✓	✓	✓	✓	✓	✓	✓	✓	✓		✓			✓	✓
898	1	Q9NRY5	Q9NRY5	Protein FAM114A2	FAM114A2	Homo sapiens	55.467	34.455	12	12	✓	✓	✓	✓	✓	✓	✓	✓	✓	✓		✓		✓	✓	✓
899	1	Q9NSV4	Q9NSV4	Protein diaphanous homolog 3	DIAPH3	Homo sapiens	136.93	13.328	12	12	✓	✓	✓	✓	✓	✓	✓	✓				✓
900	1	Q9NUQ8	Q9NUQ8	ATP-binding cassette sub-family F member 3	ABCF3	Homo sapiens	79.746	22.285	12	12	✓	✓	✓	✓	✓	✓	✓	✓	✓	✓		✓			✓
901	1	Q9P2B2	Q9P2B2	Prostaglandin F2 receptor negative regulator	PTGFRN	Homo sapiens	98.558	16.496	12	12	✓	✓	✓	✓	✓	✓	✓	✓	✓	✓		✓		✓	✓	✓
902	1	Q9P2R3	Q9P2R3	Rabankyrin-5	ANKFY1	Homo sapiens	128.399	18.221	12	12	✓	✓	✓	✓	✓	✓	✓	✓				✓
903	1	Q9UBB4	Q9UBB4	Ataxin-10	ATXN10	Homo sapiens	53.491	36.632	12	12	✓	✓	✓	✓	✓	✓	✓	✓	✓			✓	✓			✓
904	1	Q9UBB9	Q9UBB9	Tuftelin-interacting protein 11	TFIP11	Homo sapiens	96.821	20.669	12	12	✓	✓	✓	✓	✓	✓	✓	✓	✓	✓	✓	✓			✓	✓
905	1	Q9UBU9	Q9UBU9	Nuclear RNA export factor 1	NXF1	Homo sapiens	70.183	24.879	12	12	✓	✓	✓	✓	✓	✓	✓	✓	✓	✓		✓			✓	✓
906	1	Q9UGI8	Q9UGI8	Testin	TES	Homo sapiens	47.998	34.442	12	12	✓	✓	✓	✓	✓	✓	✓	✓	✓	✓		✓		✓	✓	✓
907	1	Q9UHG3	Q9UHG3	Prenylcysteine oxidase 1	PCYOX1	Homo sapiens	56.64	30.693	12	12	✓	✓	✓	✓	✓	✓	✓	✓	✓	✓	✓	✓			✓	✓
908	1	Q9UHX1	Q9UHX1	Poly(U)-binding-splicing factor PUF60	PUF60	Homo sapiens	59.876	29.159	12	12	✓	✓	✓	✓	✓	✓	✓	✓	✓	✓	✓	✓		✓	✓	✓
909	1	Q9UKF6	Q9UKF6	Cleavage and polyadenylation specificity factor subunit 3	CPSF3	Homo sapiens	77.486	19.737	12	12	✓	✓	✓	✓	✓	✓	✓	✓	✓			✓				✓
910	1	Q9UNM6	Q9UNM6	26S proteasome non-ATPase regulatory subunit 13	PSMD13	Homo sapiens	42.944	39.628	12	12	✓	✓	✓	✓	✓	✓	✓	✓	✓	✓	✓	✓		✓	✓	✓
911	1	Q9Y224	Q9Y224	RNA transcription, translation and transport factor protein	RTRAF	Homo sapiens	28.069	56.148	12	12	✓	✓	✓	✓	✓	✓	✓	✓	✓			✓			✓
912	1	Q9Y5M8	Q9Y5M8	Signal recognition particle receptor subunit beta	SRPRB	Homo sapiens	29.702	52.03	12	12	✓	✓	✓	✓	✓	✓	✓	✓	✓	✓	✓	✓		✓	✓	✓
913	1	Q9Y6G9	Q9Y6G9	Cytoplasmic dynein 1 light intermediate chain 1	DYNC1LI1	Homo sapiens	56.579	35.946	14	12	✓	✓	✓	✓	✓	✓	✓	✓	✓	✓		✓			✓	✓
914	1	Q9Y6M1	Q9Y6M1	Insulin-like growth factor 2 mRNA-binding protein 2	IGF2BP2	Homo sapiens	66.124	28.881	12	12	✓	✓	✓	✓	✓	✓	✓	✓	✓	✓	✓	✓		✓	✓	✓
915	1	O00139	O00139	Kinesin-like protein KIF2A	KIF2A	Homo sapiens	79.955	19.83	13	11	✓	✓	✓	✓	✓	✓	✓	✓	✓	✓		✓		✓	✓	✓
916	1	O00151	O00151	PDZ and LIM domain protein 1	PDLIM1	Homo sapiens	36.07	42.553	11	11	✓	✓	✓	✓	✓	✓	✓	✓	✓	✓	✓	✓			✓	✓
917	1	O00170	O00170	AH receptor-interacting protein	AIP	Homo sapiens	37.665	42.727	11	11	✓	✓	✓	✓	✓	✓	✓	✓		✓		✓
918	1	O00469	O00469	Procollagen-lysine,2-oxoglutarate 5-dioxygenase 2	PLOD2	Homo sapiens	84.686	18.725	11	11	✓	✓	✓	✓	✓	✓	✓	✓	✓			✓
919	1	O00571	O00571	ATP-dependent RNA helicase DDX3X	DDX3X	Homo sapiens	73.246	46.375	28	11	✓	✓	✓	✓	✓	✓	✓	✓	✓	✓	✓	✓	✓	✓	✓	✓
920	1	O00764	O00764	Pyridoxal kinase	PDXK	Homo sapiens	35.102	44.872	11	11	✓	✓	✓	✓	✓	✓	✓	✓	✓			✓			✓	✓
921	1	O15164	O15164	Transcription intermediary factor 1-alpha	TRIM24	Homo sapiens	116.831	12.19	11	11	✓	✓	✓	✓	✓	✓	✓	✓	✓	✓		✓		✓	✓	✓
922	1	O15355	O15355	Protein phosphatase 1G	PPM1G	Homo sapiens	59.271	23.626	11	11	✓	✓	✓	✓	✓	✓	✓	✓	✓	✓	✓	✓	✓	✓	✓	✓
923	1	O43913	O43913	Origin recognition complex subunit 5	ORC5	Homo sapiens	50.284	31.264	11	11	✓	✓	✓	✓	✓	✓	✓	✓	✓	✓		✓			✓	✓
924	1	O60547	O60547	GDP-mannose 4,6 dehydratase	GMDS	Homo sapiens	41.95	37.634	11	11	✓	✓	✓	✓	✓	✓	✓	✓	✓	✓		✓			✓	✓
925	1	O60664	O60664	Perilipin-3	PLIN3	Homo sapiens	47.075	41.244	11	11	✓	✓	✓	✓	✓	✓	✓	✓	✓	✓		✓		✓	✓	✓
926	1	O60934	O60934	Nibrin	NBN	Homo sapiens	84.962	19.894	11	11	✓	✓	✓	✓	✓	✓	✓	✓	✓	✓		✓		✓	✓	✓
927	1	O75347	O75347	Tubulin-specific chaperone A	TBCA	Homo sapiens	12.855	58.333	11	11	✓	✓	✓	✓	✓	✓	✓	✓	✓	✓	✓	✓		✓	✓	✓
928	1	O75367	O75367	Core histone macro-H2A.1	MACROH2A1	Homo sapiens	39.18	48.238	12	11	✓	✓	✓	✓	✓	✓	✓	✓	✓	✓	✓	✓		✓	✓	✓
929	1	O75390	O75390	Citrate synthase, mitochondrial	CS	Homo sapiens	51.714	28.97	11	11	✓	✓	✓	✓	✓	✓	✓	✓	✓	✓	✓	✓		✓	✓	✓
930	1	O75489	O75489	NADH dehydrogenase [ubiquinone] iron-sulfur protein 3, mitochondrial	NDUFS3	Homo sapiens	30.239	47.727	11	11	✓	✓	✓	✓	✓	✓	✓	✓	✓	✓	✓	✓	✓	✓	✓	✓
931	1	O75844	O75844	CAAX prenyl protease 1 homolog	ZMPSTE24	Homo sapiens	54.814	28	11	11	✓	✓	✓	✓	✓	✓	✓	✓	✓		✓	✓			✓	✓
932	1	O95299	O95299	NADH dehydrogenase [ubiquinone] 1 alpha subcomplex subunit 10, mitochondrial	NDUFA10	Homo sapiens	40.751	33.521	11	11	✓	✓	✓	✓	✓	✓	✓	✓	✓	✓		✓		✓	✓	✓
933	1	O95487	O95487	Protein transport protein Sec24B	SEC24B	Homo sapiens	137.417	11.199	11	11	✓	✓	✓	✓	✓	✓	✓	✓				✓
934	1	P04083	P04083	Annexin A1	ANXA1	Homo sapiens	38.714	41.908	11	11	✓	✓	✓	✓	✓	✓	✓	✓	✓	✓		✓
935	1	P05141	P05141	ADP/ATP translocase 2	SLC25A5	Homo sapiens	32.855	66.779	19	11	✓	✓	✓	✓	✓	✓	✓	✓	✓	✓	✓	✓	✓	✓	✓	✓
936	1	P07741	P07741	Adenine phosphoribosyltransferase	APRT	Homo sapiens	19.606	75	11	11	✓	✓	✓	✓	✓	✓	✓	✓	✓		✓	✓		✓	✓	✓
937	1	P08559	P08559	Pyruvate dehydrogenase E1 component subunit alpha, somatic form, mitochondrial	PDHA1	Homo sapiens	43.295	41.282	14	11	✓	✓	✓	✓	✓	✓	✓	✓	✓	✓	✓	✓
938	1	P09543	P09543	2',3'-cyclic-nucleotide 3'-phosphodiesterase	CNP	Homo sapiens	47.58	30.641	11	11	✓	✓	✓	✓	✓	✓	✓	✓	✓	✓	✓	✓		✓	✓	✓
939	1	P0CG12	P0CG12	Decreased expression in renal and prostate cancer protein	DERPC	Homo sapiens	51.392	28.435	11	11	✓	✓	✓	✓	✓	✓	✓	✓	✓	✓	✓	✓		✓	✓	✓
940	1	P11216	P11216	Glycogen phosphorylase, brain form	PYGB	Homo sapiens	96.699	24.199	13	11	✓	✓	✓	✓	✓	✓	✓	✓				✓
941	1	P12532	P12532	Creatine kinase U-type, mitochondrial	CKMT1B	Homo sapiens	47.036	39.089	15	11	✓	✓	✓	✓	✓	✓	✓	✓	✓	✓	✓	✓		✓	✓	✓
942	1	P13798	P13798	Acylamino-acid-releasing enzyme	APEH	Homo sapiens	81.229	21.038	11	11	✓	✓	✓	✓	✓	✓	✓	✓	✓	✓	✓	✓			✓	✓
943	1	P18583	P18583	Protein SON	SON	Homo sapiens	263.835	5.936	11	11	✓	✓	✓	✓	✓	✓	✓	✓	✓	✓	✓	✓		✓	✓	✓
944	1	P18887	P18887	DNA repair protein XRCC1	XRCC1	Homo sapiens	69.496	23.381	11	11	✓	✓	✓	✓	✓	✓	✓	✓	✓	✓	✓	✓	✓	✓	✓	✓
945	1	P20839	P20839	Inosine-5'-monophosphate dehydrogenase 1	IMPDH1	Homo sapiens	55.406	32.879	11	11	✓	✓	✓	✓	✓	✓	✓	✓	✓	✓	✓	✓		✓	✓	✓
946	1	P22735	P22735	Protein-glutamine gamma-glutamyltransferase K	TGM1	Homo sapiens	89.786	18.605	11	11	✓	✓	✓	✓	✓	✓	✓	✓				✓				✓
947	1	P26599	P26599	Polypyrimidine tract-binding protein 1	PTBP1	Homo sapiens	59.632	31.777	12	11	✓	✓	✓	✓	✓	✓	✓	✓	✓	✓	✓	✓	✓	✓	✓	✓
948	1	P27348	P27348	14-3-3 protein theta	YWHAQ	Homo sapiens	27.761	50.204	11	11	✓	✓	✓	✓	✓	✓	✓	✓	✓	✓	✓	✓	✓	✓	✓	✓
949	1	P28074	P28074	Proteasome subunit beta type-5	PSMB5	Homo sapiens	28.48	46.388	11	11	✓	✓	✓	✓	✓	✓	✓	✓	✓	✓	✓	✓	✓	✓	✓	✓
950	1	P30419	P30419	Glycylpeptide N-tetradecanoyltransferase 1	NMT1	Homo sapiens	56.806	29.435	13	11	✓	✓	✓	✓	✓	✓	✓	✓	✓	✓	✓	✓	✓	✓	✓	✓
951	1	P31942	P31942	Heterogeneous nuclear ribonucleoprotein H3	HNRNPH3	Homo sapiens	36.924	51.734	11	11	✓	✓	✓	✓	✓	✓	✓	✓	✓	✓	✓	✓	✓	✓	✓	✓
952	1	P35659	P35659	Protein DEK	DEK	Homo sapiens	42.675	30.4	11	11	✓	✓	✓	✓	✓	✓	✓	✓	✓	✓	✓	✓		✓	✓	✓
953	1	P37837	P37837	Transaldolase	TALDO1	Homo sapiens	37.54	30.267	11	11	✓	✓	✓	✓	✓	✓	✓	✓	✓	✓	✓	✓	✓	✓	✓	✓
954	1	P42126	P42126	Enoyl-CoA delta isomerase 1, mitochondrial	ECI1	Homo sapiens	32.814	45.364	11	11	✓	✓	✓	✓	✓	✓	✓	✓	✓			✓		✓	✓	✓
955	1	P42695	P42695	Condensin-2 complex subunit D3	NCAPD3	Homo sapiens	168.893	10.347	11	11	✓	✓	✓	✓	✓	✓	✓	✓	✓	✓	✓	✓		✓	✓	✓
956	1	P48739	P48739	Phosphatidylinositol transfer protein beta isoform	PITPNB	Homo sapiens	31.542	48.708	12	11	✓	✓	✓	✓	✓	✓	✓	✓	✓	✓	✓	✓		✓	✓	✓
957	1	P49721	P49721	Proteasome subunit beta type-2	PSMB2	Homo sapiens	22.835	53.234	11	11	✓	✓	✓	✓	✓	✓	✓	✓	✓		✓	✓			✓	✓
958	1	P49756	P49756	RNA-binding protein 25	RBM25	Homo sapiens	100.186	12.1	11	11	✓	✓	✓	✓	✓	✓	✓	✓	✓	✓	✓	✓	✓	✓	✓	✓
959	1	P50213	P50213	Isocitrate dehydrogenase [NAD] subunit alpha, mitochondrial	IDH3A	Homo sapiens	39.59	39.344	11	11	✓	✓	✓	✓	✓	✓	✓	✓	✓	✓	✓	✓		✓	✓	✓
960	1	P51665	P51665	26S proteasome non-ATPase regulatory subunit 7	PSMD7	Homo sapiens	37.025	41.358	11	11	✓	✓	✓	✓	✓	✓	✓	✓	✓	✓		✓		✓	✓	✓
961	1	P53004	P53004	Biliverdin reductase A	BLVRA	Homo sapiens	33.428	41.216	11	11	✓	✓	✓	✓	✓	✓	✓	✓	✓	✓	✓	✓		✓	✓	✓
962	1	P54920	P54920	Alpha-soluble NSF attachment protein	NAPA	Homo sapiens	33.233	57.288	14	11	✓	✓	✓	✓	✓	✓	✓	✓	✓	✓	✓	✓			✓	✓
963	1	P55011	P55011	Solute carrier family 12 member 2	SLC12A2	Homo sapiens	131.448	12.459	12	11	✓	✓	✓	✓	✓	✓	✓	✓	✓	✓		✓			✓	✓
964	1	P55084	P55084	Trifunctional enzyme subunit beta, mitochondrial	HADHB	Homo sapiens	51.296	34.81	11	11	✓	✓	✓	✓	✓	✓	✓	✓	✓	✓		✓		✓	✓	✓
965	1	P55263	P55263	Adenosine kinase	ADK	Homo sapiens	40.544	39.779	11	11	✓	✓	✓	✓	✓	✓	✓	✓	✓			✓
966	1	P60900	P60900	Proteasome subunit alpha type-6	PSMA6	Homo sapiens	27.398	48.78	11	11	✓	✓	✓	✓	✓	✓	✓	✓	✓	✓	✓	✓	✓	✓	✓	✓
967	1	P60981	P60981	Destrin	DSTN	Homo sapiens	18.506	75.758	11	11	✓	✓	✓	✓	✓	✓	✓	✓	✓	✓	✓	✓		✓	✓	✓
968	1	P61106	P61106	Ras-related protein Rab-14	RAB14	Homo sapiens	23.898	73.953	12	11	✓	✓	✓	✓	✓	✓	✓	✓	✓	✓	✓	✓		✓	✓	✓
969	1	P61160	P61160	Actin-related protein 2	ACTR2	Homo sapiens	44.762	41.117	11	11	✓	✓	✓	✓	✓	✓	✓	✓	✓	✓	✓	✓		✓	✓	✓
970	1	P61764	P61764	Syntaxin-binding protein 1	STXBP1	Homo sapiens	67.569	23.232	11	11	✓	✓	✓	✓	✓	✓	✓	✓	✓	✓	✓	✓		✓	✓	✓
971	1	Q00688	Q00688	Peptidyl-prolyl cis-trans isomerase FKBP3	FKBP3	Homo sapiens	25.175	50.446	11	11	✓	✓	✓	✓	✓	✓	✓	✓	✓	✓	✓	✓	✓	✓	✓	✓
972	1	Q01968	Q01968	Inositol polyphosphate 5-phosphatase OCRL	OCRL	Homo sapiens	104.204	14.317	11	11	✓	✓	✓	✓	✓	✓	✓	✓	✓	✓	✓	✓		✓	✓	✓
973	1	Q06203	Q06203	Amidophosphoribosyltransferase	PPAT	Homo sapiens	57.399	23.404	11	11	✓	✓	✓	✓	✓	✓	✓	✓	✓	✓	✓	✓		✓	✓	✓
974	1	Q07866	Q07866	Kinesin light chain 1	KLC1	Homo sapiens	65.31	34.031	11	11	✓	✓	✓	✓	✓	✓	✓	✓	✓	✓	✓	✓		✓	✓	✓
975	1	Q0VDF9	Q0VDF9	Heat shock 70 kDa protein 14	HSPA14	Homo sapiens	54.796	22.79	11	11	✓	✓	✓	✓	✓	✓	✓	✓	✓	✓		✓		✓	✓	✓
976	1	Q12765	Q12765	Secernin-1	SCRN1	Homo sapiens	46.383	34.541	11	11	✓	✓	✓	✓	✓	✓	✓	✓	✓	✓	✓	✓		✓	✓	✓
977	1	Q12904	Q12904	Aminoacyl tRNA synthase complex-interacting multifunctional protein 1	AIMP1	Homo sapiens	34.354	45.513	11	11	✓	✓	✓	✓	✓	✓	✓	✓	✓	✓	✓	✓		✓	✓	✓
978	1	Q12955	Q12955	Ankyrin-3	ANK3	Homo sapiens	480.418	4.181	13	11	✓	✓	✓	✓	✓	✓	✓	✓				✓			✓	✓
979	1	Q13148	Q13148	TAR DNA-binding protein 43	TARDBP	Homo sapiens	44.74	33.092	11	11	✓	✓	✓	✓	✓	✓	✓	✓	✓	✓	✓	✓	✓	✓	✓	✓
980	1	Q13151	Q13151	Heterogeneous nuclear ribonucleoprotein A0	HNRNPA0	Homo sapiens	30.841	49.836	11	11	✓	✓	✓	✓	✓	✓	✓	✓	✓	✓	✓	✓	✓	✓	✓	✓
981	1	Q13308	Q13308	Inactive tyrosine-protein kinase 7	PTK7	Homo sapiens	118.391	13.178	11	11	✓	✓	✓	✓	✓	✓	✓	✓	✓	✓		✓		✓	✓	✓
982	1	Q13347	Q13347	Eukaryotic translation initiation factor 3 subunit I	EIF3I	Homo sapiens	36.503	45.538	11	11	✓	✓	✓	✓	✓	✓	✓	✓	✓	✓	✓	✓		✓	✓	✓
983	1	Q13573	Q13573	SNW domain-containing protein 1	SNW1	Homo sapiens	61.494	19.59	11	11	✓	✓	✓	✓	✓	✓	✓	✓	✓	✓	✓	✓	✓	✓	✓	✓
984	1	Q13596	Q13596	Sorting nexin-1	SNX1	Homo sapiens	59.069	28.544	11	11	✓	✓	✓	✓	✓	✓	✓	✓		✓		✓			✓	✓
985	1	Q14558	Q14558	Phosphoribosyl pyrophosphate synthase-associated protein 1	PRPSAP1	Homo sapiens	39.394	40.73	11	11	✓	✓	✓	✓	✓	✓	✓	✓	✓			✓			✓	✓
986	1	Q14997	Q14997	Proteasome activator complex subunit 4	PSME4	Homo sapiens	211.337	7.976	11	11	✓	✓	✓	✓	✓	✓	✓	✓				✓				✓
987	1	Q15022	Q15022	Polycomb protein SUZ12	SUZ12	Homo sapiens	83.056	22.327	11	11	✓	✓	✓	✓	✓	✓	✓	✓	✓	✓	✓	✓		✓	✓	✓
988	1	Q15269	Q15269	Periodic tryptophan protein 2 homolog	PWP2	Homo sapiens	102.452	16.104	11	11	✓	✓	✓	✓	✓	✓	✓	✓	✓			✓			✓	✓
989	1	Q15386	Q15386	Ubiquitin-protein ligase E3C	UBE3C	Homo sapiens	123.924	11.819	11	11	✓	✓	✓	✓	✓	✓	✓	✓	✓	✓		✓		✓	✓	✓
990	1	Q15654	Q15654	Thyroid receptor-interacting protein 6	TRIP6	Homo sapiens	50.286	31.723	11	11	✓	✓	✓	✓	✓	✓	✓	✓	✓	✓	✓	✓			✓	✓
991	1	Q16352	Q16352	Alpha-internexin	INA	Homo sapiens	55.392	36.874	11	11	✓	✓	✓	✓	✓	✓	✓	✓	✓	✓	✓	✓			✓	✓
992	1	Q16543	Q16543	Hsp90 co-chaperone Cdc37	CDC37	Homo sapiens	44.467	31.746	11	11	✓	✓	✓	✓	✓	✓	✓	✓	✓	✓	✓	✓	✓	✓	✓	✓
993	1	Q2TAY7	Q2TAY7	WD40 repeat-containing protein SMU1	SMU1	Homo sapiens	57.547	28.265	11	11	✓	✓	✓	✓	✓	✓	✓	✓	✓	✓		✓	✓	✓	✓	✓
994	1	Q6FI81	Q6FI81	Anamorsin	CIAPIN1	Homo sapiens	33.581	48.077	11	11	✓	✓	✓	✓	✓	✓	✓	✓	✓	✓	✓	✓		✓	✓	✓
995	1	Q7L2H7	Q7L2H7	Eukaryotic translation initiation factor 3 subunit M	EIF3M	Homo sapiens	42.502	38.503	11	11	✓	✓	✓	✓	✓	✓	✓	✓
996	1	Q7Z2Z2	Q7Z2Z2	Elongation factor-like GTPase 1	EFL1	Homo sapiens	125.43	10.982	11	11	✓	✓	✓	✓	✓	✓	✓	✓		✓		✓				✓
997	1	Q7Z3K3	Q7Z3K3	Pogo transposable element with ZNF domain	POGZ	Homo sapiens	155.346	9.078	11	11	✓	✓	✓	✓	✓	✓	✓	✓	✓	✓	✓	✓		✓	✓	✓
998	1	Q7Z5L9	Q7Z5L9	Interferon regulatory factor 2-binding protein 2	IRF2BP2	Homo sapiens	61.027	32.879	12	11	✓	✓	✓	✓	✓	✓	✓	✓	✓	✓	✓	✓		✓	✓
999	1	Q8IUF8	Q8IUF8	Ribosomal oxygenase 2	RIOX2	Homo sapiens	52.802	27.097	11	11	✓	✓	✓	✓	✓	✓	✓	✓	✓	✓		✓		✓	✓	✓
1000	1	Q8IWS0	Q8IWS0	PHD finger protein 6	PHF6	Homo sapiens	41.29	28.767	11	11	✓	✓	✓	✓	✓	✓	✓	✓	✓	✓	✓	✓		✓
1001	1	Q8IXB1	Q8IXB1	DnaJ homolog subfamily C member 10	DNAJC10	Homo sapiens	91.078	15.763	11	11	✓	✓	✓	✓	✓	✓	✓	✓	✓	✓	✓	✓		✓	✓	✓
1002	1	Q8IY67	Q8IY67	Ribonucleoprotein PTB-binding 1	RAVER1	Homo sapiens	63.879	29.538	11	11	✓	✓	✓	✓	✓	✓	✓	✓	✓	✓	✓	✓	✓	✓	✓	✓
1003	1	Q8N3U4	Q8N3U4	Cohesin subunit SA-2	STAG2	Homo sapiens	141.329	13.972	14	11	✓	✓	✓	✓	✓	✓	✓	✓				✓
1004	1	Q8NBJ5	Q8NBJ5	Procollagen galactosyltransferase 1	COLGALT1	Homo sapiens	71.637	22.83	11	11	✓	✓	✓	✓	✓	✓	✓	✓	✓	✓	✓	✓	✓	✓	✓	✓
1005	1	Q8NFC6	Q8NFC6	Biorientation of chromosomes in cell division protein 1-like 1	BOD1L1	Homo sapiens	330.471	4.949	11	11	✓	✓	✓	✓	✓	✓	✓	✓	✓	✓		✓		✓	✓	✓
1006	1	Q8TAF3	Q8TAF3	WD repeat-containing protein 48	WDR48	Homo sapiens	76.211	20.679	11	11	✓	✓	✓	✓	✓	✓	✓	✓	✓	✓	✓	✓		✓	✓	✓
1007	1	Q8TC07	Q8TC07	TBC1 domain family member 15	TBC1D15	Homo sapiens	79.49	17.8	11	11	✓	✓	✓	✓	✓	✓	✓	✓		✓		✓		✓	✓	✓
1008	1	Q8TC12	Q8TC12	Retinol dehydrogenase 11	RDH11	Homo sapiens	35.386	37.107	11	11	✓	✓	✓	✓	✓	✓	✓	✓	✓	✓		✓		✓	✓	✓
1009	1	Q8TD19	Q8TD19	Serine/threonine-protein kinase Nek9	NEK9	Homo sapiens	107.169	16.854	11	11	✓	✓	✓	✓	✓	✓	✓	✓	✓	✓	✓	✓	✓	✓	✓	✓
1010	1	Q8WWK9	Q8WWK9	Cytoskeleton-associated protein 2	CKAP2	Homo sapiens	76.989	19.619	11	11	✓	✓	✓	✓	✓	✓	✓	✓	✓	✓	✓	✓	✓	✓	✓	✓
1011	1	Q8WXF1	Q8WXF1	Paraspeckle component 1	PSPC1	Homo sapiens	58.742	25.43	11	11	✓	✓	✓	✓	✓	✓	✓	✓	✓	✓		✓		✓	✓	✓
1012	1	Q92620	Q92620	Pre-mRNA-splicing factor ATP-dependent RNA helicase PRP16	DHX38	Homo sapiens	140.508	10.839	11	11	✓	✓	✓	✓	✓	✓	✓	✓				✓
1013	1	Q92820	Q92820	Gamma-glutamyl hydrolase	GGH	Homo sapiens	35.965	30.818	11	11	✓	✓	✓	✓	✓	✓	✓	✓	✓	✓		✓		✓	✓	✓
1014	1	Q969V3	Q969V3	BOS complex subunit NCLN	NCLN	Homo sapiens	62.974	27.353	11	11	✓	✓	✓	✓	✓	✓	✓	✓	✓	✓		✓			✓	✓
1015	1	Q96FW1	Q96FW1	Ubiquitin thioesterase OTUB1	OTUB1	Homo sapiens	31.285	47.232	11	11	✓	✓	✓	✓	✓	✓	✓	✓		✓		✓
1016	1	Q96GQ7	Q96GQ7	Probable ATP-dependent RNA helicase DDX27	DDX27	Homo sapiens	89.834	16.206	11	11	✓	✓	✓	✓	✓	✓	✓	✓	✓	✓		✓			✓	✓
1017	1	Q96HC4	Q96HC4	PDZ and LIM domain protein 5	PDLIM5	Homo sapiens	63.946	27.349	11	11	✓	✓	✓	✓	✓	✓	✓	✓	✓	✓	✓	✓			✓	✓
1018	1	Q96I99	Q96I99	Succinate--CoA ligase [GDP-forming] subunit beta, mitochondrial	SUCLG2	Homo sapiens	46.51	31.019	11	11	✓	✓	✓	✓	✓	✓	✓	✓	✓	✓		✓		✓	✓	✓
1019	1	Q96K76	Q96K76	Ubiquitin carboxyl-terminal hydrolase 47	USP47	Homo sapiens	157.314	9.891	11	11	✓	✓	✓	✓	✓	✓	✓	✓								✓
1020	1	Q96L92	Q96L92	Sorting nexin-27	SNX27	Homo sapiens	61.264	26.987	11	11	✓	✓	✓	✓	✓	✓	✓	✓	✓	✓		✓			✓	✓
1021	1	Q96T58	Q96T58	Msx2-interacting protein	SPEN	Homo sapiens	402.254	3.439	11	11	✓	✓	✓	✓	✓	✓	✓	✓	✓	✓		✓	✓	✓	✓	✓
1022	1	Q96T60	Q96T60	Bifunctional polynucleotide phosphatase/kinase	PNKP	Homo sapiens	57.074	26.104	11	11	✓	✓	✓	✓	✓	✓	✓	✓	✓	✓		✓			✓	✓
1023	1	Q99543	Q99543	DnaJ homolog subfamily C member 2	DNAJC2	Homo sapiens	71.997	20.612	11	11	✓	✓	✓	✓	✓	✓	✓	✓	✓	✓	✓	✓	✓	✓	✓	✓
1024	1	Q99570	Q99570	Phosphoinositide 3-kinase regulatory subunit 4	PIK3R4	Homo sapiens	153.106	10.825	11	11	✓	✓	✓	✓	✓	✓	✓	✓	✓	✓		✓			✓	✓
1025	1	Q99575	Q99575	Ribonucleases P/MRP protein subunit POP1	POP1	Homo sapiens	114.711	14.355	11	11	✓	✓	✓	✓	✓	✓	✓	✓	✓	✓	✓	✓		✓	✓	✓
1026	1	Q99661	Q99661	Kinesin-like protein KIF2C	KIF2C	Homo sapiens	81.317	21.379	12	11	✓	✓	✓	✓	✓	✓	✓	✓	✓	✓	✓	✓	✓	✓	✓	✓
1027	1	Q9BSD7	Q9BSD7	Cancer-related nucleoside-triphosphatase	NTPCR	Homo sapiens	20.712	68.947	11	11	✓	✓	✓	✓	✓	✓	✓	✓	✓	✓	✓	✓			✓	✓
1028	1	Q9BTV4	Q9BTV4	Transmembrane protein 43	TMEM43	Homo sapiens	44.876	31.75	11	11	✓	✓	✓	✓	✓	✓	✓	✓	✓	✓		✓		✓	✓	✓
1029	1	Q9BV20	Q9BV20	Methylthioribose-1-phosphate isomerase	MRI1	Homo sapiens	39.147	45.257	11	11	✓	✓	✓	✓	✓	✓	✓	✓	✓	✓	✓	✓		✓	✓	✓
1030	1	Q9BV38	Q9BV38	WD repeat-containing protein 18	WDR18	Homo sapiens	47.405	38.889	11	11	✓	✓	✓	✓	✓	✓	✓	✓	✓	✓	✓	✓	✓	✓	✓	✓
1031	1	Q9BYT8	Q9BYT8	Neurolysin, mitochondrial	NLN	Homo sapiens	80.65	21.307	11	11	✓	✓	✓	✓	✓	✓	✓	✓				✓
1032	1	Q9H0B6	Q9H0B6	Kinesin light chain 2	KLC2	Homo sapiens	68.935	34.084	20	11	✓	✓	✓	✓	✓	✓	✓	✓	✓	✓	✓	✓	✓	✓	✓	✓
1033	1	Q9H4A3	Q9H4A3	Serine/threonine-protein kinase WNK1	WNK1	Homo sapiens	250.797	5.835	13	11	✓	✓	✓	✓	✓	✓	✓	✓	✓	✓	✓	✓	✓	✓	✓	✓
1034	1	Q9H773	Q9H773	dCTP pyrophosphatase 1	DCTPP1	Homo sapiens	18.682	54.118	11	11	✓	✓	✓	✓	✓	✓	✓	✓	✓	✓	✓	✓		✓	✓	✓
1035	1	Q9H857	Q9H857	5'-nucleotidase domain-containing protein 2	NT5DC2	Homo sapiens	60.718	25.577	11	11	✓	✓	✓	✓	✓	✓	✓	✓				✓			✓	✓
1036	1	Q9HCS7	Q9HCS7	Pre-mRNA-splicing factor SYF1	XAB2	Homo sapiens	100.011	15.088	11	11	✓	✓	✓	✓	✓	✓	✓	✓				✓				✓
1037	1	Q9NP81	Q9NP81	Serine--tRNA ligase, mitochondrial	SARS2	Homo sapiens	58.284	28.185	11	11	✓	✓	✓	✓	✓	✓	✓	✓	✓	✓	✓	✓			✓	✓
1038	1	Q9NPI6	Q9NPI6	mRNA-decapping enzyme 1A	DCP1A	Homo sapiens	63.277	27.32	11	11	✓	✓	✓	✓	✓	✓	✓	✓	✓	✓		✓			✓	✓
1039	1	Q9NUQ3	Q9NUQ3	Gamma-taxilin	TXLNG	Homo sapiens	60.585	26.894	11	11	✓	✓	✓	✓	✓	✓	✓	✓	✓	✓	✓	✓			✓	✓
1040	1	Q9NVE7	Q9NVE7	4'-phosphopantetheine phosphatase	PANK4	Homo sapiens	85.992	18.37	11	11	✓	✓	✓	✓	✓	✓	✓	✓	✓			✓			✓	✓
1041	1	Q9NVU0	Q9NVU0	DNA-directed RNA polymerase III subunit RPC5	POLR3E	Homo sapiens	79.9	20.621	11	11	✓	✓	✓	✓	✓	✓	✓	✓	✓			✓			✓	✓
1042	1	Q9NXV6	Q9NXV6	CDKN2A-interacting protein	CDKN2AIP	Homo sapiens	61.126	22.414	11	11	✓	✓	✓	✓	✓	✓	✓	✓	✓	✓	✓	✓		✓	✓	✓
1043	1	Q9NZT2	Q9NZT2	Opioid growth factor receptor	OGFR	Homo sapiens	73.326	21.27	11	11	✓	✓	✓	✓	✓	✓	✓	✓	✓	✓		✓		✓	✓	✓
1044	1	Q9NZW5	Q9NZW5	Protein PALS2	PALS2	Homo sapiens	61.118	25.926	12	11	✓	✓	✓	✓	✓	✓	✓	✓	✓			✓			✓
1045	1	Q9P2R7	Q9P2R7	Succinate--CoA ligase [ADP-forming] subunit beta, mitochondrial	SUCLA2	Homo sapiens	50.316	26.782	11	11	✓	✓	✓	✓	✓	✓	✓	✓	✓	✓		✓		✓	✓	✓
1046	1	Q9UBE0	Q9UBE0	SUMO-activating enzyme subunit 1	SAE1	Homo sapiens	38.449	30.347	11	11	✓	✓	✓	✓	✓	✓	✓	✓	✓	✓	✓	✓	✓	✓	✓	✓
1047	1	Q9UDR5	Q9UDR5	Alpha-aminoadipic semialdehyde synthase, mitochondrial	AASS	Homo sapiens	102.131	17.171	11	11	✓	✓	✓	✓	✓	✓	✓	✓	✓	✓	✓	✓			✓
1048	1	Q9UJA5	Q9UJA5	tRNA (adenine(58)-N(1))-methyltransferase non-catalytic subunit TRM6	TRMT6	Homo sapiens	55.799	24.748	11	11	✓	✓	✓	✓	✓	✓	✓	✓	✓	✓	✓	✓		✓	✓	✓
1049	1	Q9UJU6	Q9UJU6	Drebrin-like protein	DBNL	Homo sapiens	48.207	29.767	11	11	✓	✓	✓	✓	✓	✓	✓	✓	✓	✓		✓		✓	✓	✓
1050	1	Q9UJX4	Q9UJX4	Anaphase-promoting complex subunit 5	ANAPC5	Homo sapiens	85.079	22.517	11	11	✓	✓	✓	✓	✓	✓	✓	✓	✓			✓				✓
1051	1	Q9ULK4	Q9ULK4	Mediator of RNA polymerase II transcription subunit 23	MED23	Homo sapiens	156.473	10.307	11	11	✓	✓	✓	✓	✓	✓	✓	✓				✓
1052	1	Q9UNN5	Q9UNN5	FAS-associated factor 1	FAF1	Homo sapiens	73.957	19.385	11	11	✓	✓	✓	✓	✓	✓	✓	✓	✓	✓	✓	✓	✓	✓	✓	✓
1053	1	Q9UNZ2	Q9UNZ2	NSFL1 cofactor p47	NSFL1C	Homo sapiens	40.571	38.378	11	11	✓	✓	✓	✓	✓	✓	✓	✓	✓	✓	✓	✓	✓	✓	✓	✓
1054	1	Q9UPT8	Q9UPT8	Zinc finger CCCH domain-containing protein 4	ZC3H4	Homo sapiens	140.26	13.2	11	11	✓	✓	✓	✓	✓	✓	✓	✓	✓	✓	✓	✓	✓	✓	✓	✓
1055	1	Q9Y276	Q9Y276	Mitochondrial chaperone BCS1	BCS1L	Homo sapiens	47.537	35.322	11	11	✓	✓	✓	✓	✓	✓	✓	✓	✓			✓
1056	1	Q9Y2L5	Q9Y2L5	Trafficking protein particle complex subunit 8	TRAPPC8	Homo sapiens	160.998	10.035	11	11	✓	✓	✓	✓		✓	✓	✓								✓
1057	1	Q9Y4E8	Q9Y4E8	Ubiquitin carboxyl-terminal hydrolase 15	USP15	Homo sapiens	112.422	15.8	13	11	✓	✓	✓	✓	✓	✓	✓	✓	✓			✓			✓
1058	1	Q9Y5Q9	Q9Y5Q9	General transcription factor 3C polypeptide 3	GTF3C3	Homo sapiens	101.273	14.786	11	11	✓	✓	✓	✓	✓	✓	✓	✓
1059	1	O00303	O00303	Eukaryotic translation initiation factor 3 subunit F	EIF3F	Homo sapiens	37.562	42.857	10	10	✓	✓	✓	✓	✓	✓	✓	✓	✓			✓			✓	✓
1060	1	O00754	O00754	Lysosomal alpha-mannosidase	MAN2B1	Homo sapiens	113.743	14.54	10	10	✓	✓	✓	✓	✓	✓	✓	✓
1061	1	O14974	O14974	Protein phosphatase 1 regulatory subunit 12A	PPP1R12A	Homo sapiens	115.284	12.427	10	10	✓	✓	✓	✓	✓	✓	✓	✓	✓	✓	✓	✓		✓	✓	✓
1062	1	O15294	O15294	UDP-N-acetylglucosamine--peptide N-acetylglucosaminyltransferase 110 kDa subunit	OGT	Homo sapiens	116.925	14.149	10	10	✓	✓	✓	✓	✓	✓	✓	✓				✓			✓
1063	1	O43684	O43684	Mitotic checkpoint protein BUB3	BUB3	Homo sapiens	37.154	38.11	10	10	✓	✓	✓	✓	✓	✓	✓	✓	✓	✓	✓	✓		✓	✓	✓
1064	1	O43747	O43747	AP-1 complex subunit gamma-1	AP1G1	Homo sapiens	91.353	16.788	10	10	✓	✓	✓	✓	✓	✓	✓	✓	✓	✓		✓			✓	✓
1065	1	O43765	O43765	Small glutamine-rich tetratricopeptide repeat-containing protein alpha	SGTA	Homo sapiens	34.063	35.463	10	10	✓	✓	✓	✓	✓	✓	✓	✓	✓	✓	✓	✓		✓	✓	✓
1066	1	O43929	O43929	Origin recognition complex subunit 4	ORC4	Homo sapiens	50.38	33.257	10	10	✓	✓	✓	✓	✓	✓	✓	✓				✓
1067	1	O60256	O60256	Phosphoribosyl pyrophosphate synthase-associated protein 2	PRPSAP2	Homo sapiens	40.924	34.688	11	10	✓	✓	✓	✓	✓	✓	✓	✓	✓	✓	✓	✓		✓	✓	✓
1068	1	O60678	O60678	Protein arginine N-methyltransferase 3	PRMT3	Homo sapiens	59.903	22.222	10	10	✓	✓	✓	✓	✓	✓	✓	✓	✓	✓	✓	✓		✓	✓	✓
1069	1	O60701	O60701	UDP-glucose 6-dehydrogenase	UGDH	Homo sapiens	55.026	24.696	10	10	✓	✓	✓	✓	✓	✓	✓	✓	✓	✓		✓			✓	✓
1070	1	O75152	O75152	Zinc finger CCCH domain-containing protein 11A	ZC3H11A	Homo sapiens	89.131	21.358	16	10	✓	✓	✓	✓	✓	✓	✓	✓	✓	✓	✓	✓		✓	✓	✓
1071	1	O75179	O75179	Ankyrin repeat domain-containing protein 17	ANKRD17	Homo sapiens	274.262	8.644	19	10	✓	✓	✓	✓	✓	✓	✓	✓	✓	✓	✓	✓		✓	✓	✓
1072	1	O75400	O75400	Pre-mRNA-processing factor 40 homolog A	PRPF40A	Homo sapiens	108.806	12.539	10	10	✓	✓	✓	✓	✓	✓	✓	✓	✓	✓		✓		✓	✓	✓
1073	1	O75976	O75976	Carboxypeptidase D	CPD	Homo sapiens	152.935	7.899	10	10	✓	✓	✓	✓	✓	✓	✓	✓	✓			✓
1074	1	O95453	O95453	Poly(A)-specific ribonuclease PARN	PARN	Homo sapiens	73.451	20.188	10	10	✓	✓	✓	✓	✓	✓	✓	✓	✓	✓		✓		✓	✓	✓
1075	1	O95721	O95721	Synaptosomal-associated protein 29	SNAP29	Homo sapiens	28.971	39.535	10	10	✓	✓	✓	✓	✓	✓	✓	✓	✓	✓	✓	✓		✓	✓	✓
1076	1	O95801	O95801	Tetratricopeptide repeat protein 4	TTC4	Homo sapiens	44.681	23.514	10	10	✓	✓	✓	✓	✓	✓	✓	✓	✓	✓	✓	✓		✓	✓	✓
1077	1	O96008	O96008	Mitochondrial import receptor subunit TOM40 homolog	TOMM40	Homo sapiens	37.893	36.565	10	10	✓	✓	✓	✓	✓	✓	✓	✓	✓	✓	✓	✓	✓	✓	✓	✓
1078	1	P00918	P00918	Carbonic anhydrase 2	CA2	Homo sapiens	29.243	47.692	10	10	✓	✓	✓	✓	✓	✓	✓	✓	✓	✓	✓	✓		✓	✓	✓
1079	1	P02533	P02533	Keratin, type I cytoskeletal 14	KRT14	Homo sapiens	51.559	62.5	29	10	✓	✓	✓	✓	✓	✓	✓	✓	✓	✓	✓	✓	✓	✓	✓	✓
1080	1	P04183	P04183	Thymidine kinase, cytosolic	TK1	Homo sapiens	25.468	52.991	10	10	✓	✓	✓	✓	✓	✓	✓	✓	✓	✓	✓	✓			✓	✓
1081	1	P04637	P04637	Cellular tumor antigen p53	TP53	Homo sapiens	43.653	32.061	10	10	✓	✓	✓	✓	✓	✓	✓	✓	✓	✓	✓	✓	✓	✓	✓	✓
1082	1	P05198	P05198	Eukaryotic translation initiation factor 2 subunit 1	EIF2S1	Homo sapiens	36.114	32.063	10	10	✓	✓	✓	✓	✓	✓	✓	✓	✓	✓		✓		✓	✓	✓
1083	1	P06400	P06400	Retinoblastoma-associated protein	RB1	Homo sapiens	106.162	12.931	10	10	✓	✓	✓	✓	✓	✓	✓	✓		✓		✓			✓
1084	1	P06865	P06865	Beta-hexosaminidase subunit alpha	HEXA	Homo sapiens	60.701	22.495	10	10	✓	✓	✓	✓	✓	✓	✓	✓				✓
1085	1	P08397	P08397	Porphobilinogen deaminase	HMBS	Homo sapiens	39.329	36.011	10	10	✓	✓	✓	✓	✓	✓	✓	✓	✓			✓				✓
1086	1	P09211	P09211	Glutathione S-transferase P	GSTP1	Homo sapiens	23.355	50	10	10	✓	✓	✓	✓	✓	✓	✓	✓	✓	✓	✓	✓	✓	✓	✓	✓
1087	1	P10768	P10768	S-formylglutathione hydrolase	ESD	Homo sapiens	31.463	60.284	10	10	✓	✓	✓	✓	✓	✓	✓	✓	✓	✓	✓	✓	✓	✓	✓	✓
1088	1	P16152	P16152	Carbonyl reductase [NADPH] 1	CBR1	Homo sapiens	30.375	53.791	12	10	✓	✓	✓	✓	✓	✓	✓	✓	✓	✓	✓	✓	✓	✓	✓	✓
1089	1	P17655	P17655	Calpain-2 catalytic subunit	CAPN2	Homo sapiens	79.996	20.571	10	10	✓	✓	✓	✓	✓	✓	✓	✓		✓		✓
1090	1	P20020	P20020	Plasma membrane calcium-transporting ATPase 1	ATP2B1	Homo sapiens	134.687	17.541	10	10	✓	✓	✓	✓	✓	✓	✓	✓	✓	✓		✓
1091	1	P20042	P20042	Eukaryotic translation initiation factor 2 subunit 2	EIF2S2	Homo sapiens	38.389	32.733	10	10	✓	✓	✓	✓	✓	✓	✓	✓	✓	✓	✓	✓	✓	✓	✓	✓
1092	1	P22307	P22307	Sterol carrier protein 2	SCP2	Homo sapiens	58.995	22.486	10	10	✓	✓	✓	✓	✓	✓	✓	✓	✓	✓		✓			✓	✓
1093	1	P23378	P23378	Glycine dehydrogenase (decarboxylating), mitochondrial	GLDC	Homo sapiens	112.729	14.608	10	10	✓	✓	✓	✓	✓	✓	✓	✓	✓	✓	✓	✓		✓	✓	✓
1094	1	P23528	P23528	Cofilin-1	CFL1	Homo sapiens	18.501	74.699	16	10	✓	✓	✓	✓	✓	✓	✓	✓	✓	✓	✓	✓	✓	✓	✓	✓
1095	1	P25789	P25789	Proteasome subunit alpha type-4	PSMA4	Homo sapiens	29.483	59.77	10	10	✓	✓	✓	✓	✓	✓	✓	✓	✓	✓	✓	✓	✓	✓	✓	✓
1096	1	P26373	P26373	60S ribosomal protein L13	RPL13	Homo sapiens	24.263	36.493	10	10	✓	✓	✓	✓	✓	✓	✓	✓	✓	✓	✓	✓	✓	✓	✓	✓
1097	1	P29218	P29218	Inositol monophosphatase 1	IMPA1	Homo sapiens	30.188	45.487	10	10	✓	✓	✓	✓	✓	✓	✓	✓	✓	✓	✓	✓		✓	✓	✓
1098	1	P30040	P30040	Endoplasmic reticulum resident protein 29	ERP29	Homo sapiens	28.992	40.613	10	10	✓	✓	✓	✓	✓	✓	✓	✓	✓	✓	✓	✓		✓	✓	✓
1099	1	P30084	P30084	Enoyl-CoA hydratase, mitochondrial	ECHS1	Homo sapiens	31.385	45.172	10	10	✓	✓	✓	✓	✓	✓	✓	✓	✓	✓	✓	✓			✓	✓
1100	1	P30740	P30740	Leukocyte elastase inhibitor	SERPINB1	Homo sapiens	42.741	36.939	11	10	✓	✓	✓	✓	✓	✓	✓	✓	✓	✓		✓			✓	✓
1101	1	P33527	P33527	Multidrug resistance-associated protein 1	ABCC1	Homo sapiens	171.593	8.556	10	10	✓	✓	✓	✓	✓	✓	✓	✓	✓			✓			✓	✓
1102	1	P35250	P35250	Replication factor C subunit 2	RFC2	Homo sapiens	39.156	36.158	10	10	✓	✓	✓	✓	✓	✓	✓	✓	✓	✓		✓			✓	✓
1103	1	P35637	P35637	RNA-binding protein FUS	FUS	Homo sapiens	53.425	26.236	12	10	✓	✓	✓	✓	✓	✓	✓	✓	✓	✓	✓	✓	✓	✓	✓	✓
1104	1	P38117	P38117	Electron transfer flavoprotein subunit beta	ETFB	Homo sapiens	27.842	40.392	10	10	✓	✓	✓	✓	✓	✓	✓	✓	✓	✓	✓	✓		✓	✓	✓
1105	1	P39019	P39019	40S ribosomal protein S19	RPS19	Homo sapiens	16.062	65.517	10	10	✓	✓	✓	✓	✓	✓	✓	✓	✓	✓	✓	✓	✓	✓	✓	✓
1106	1	P39656	P39656	Dolichyl-diphosphooligosaccharide--protein glycosyltransferase 48 kDa subunit	DDOST	Homo sapiens	50.801	32.895	10	10	✓	✓	✓	✓	✓	✓	✓	✓	✓	✓	✓	✓		✓	✓	✓
1107	1	P42224	P42224	Signal transducer and activator of transcription 1-alpha/beta	STAT1	Homo sapiens	87.333	15.333	10	10	✓	✓	✓	✓	✓	✓	✓	✓	✓	✓	✓	✓			✓	✓
1108	1	P42696	P42696	RNA-binding protein 34	RBM34	Homo sapiens	48.563	24.651	10	10	✓	✓	✓	✓	✓	✓	✓	✓	✓	✓	✓	✓			✓	✓
1109	1	P43897	P43897	Elongation factor Ts, mitochondrial	TSFM	Homo sapiens	35.393	35.077	10	10	✓	✓	✓	✓	✓	✓	✓	✓	✓	✓	✓	✓	✓	✓	✓	✓
1110	1	P45880	P45880	Voltage-dependent anion-selective channel protein 2	VDAC2	Homo sapiens	31.568	47.959	10	10	✓	✓	✓	✓	✓	✓	✓	✓	✓	✓	✓	✓	✓	✓	✓	✓
1111	1	P49005	P49005	DNA polymerase delta subunit 2	POLD2	Homo sapiens	51.288	24.733	10	10	✓	✓	✓	✓	✓	✓	✓	✓	✓	✓		✓			✓	✓
1112	1	P49643	P49643	DNA primase large subunit	PRIM2	Homo sapiens	58.807	25.344	10	10	✓	✓	✓	✓	✓	✓	✓	✓	✓	✓		✓				✓
1113	1	P50402	P50402	Emerin	EMD	Homo sapiens	28.994	29.528	10	10	✓	✓	✓	✓	✓	✓	✓	✓	✓	✓	✓	✓	✓	✓	✓	✓
1114	1	P52292	P52292	Importin subunit alpha-1	KPNA2	Homo sapiens	57.864	33.081	10	10	✓	✓	✓	✓	✓	✓	✓	✓	✓	✓		✓			✓	✓
1115	1	P54132	P54132	RecQ-like DNA helicase BLM	BLM	Homo sapiens	159.004	8.963	10	10	✓	✓	✓	✓	✓	✓	✓	✓	✓	✓	✓	✓		✓	✓	✓
1116	1	P61011	P61011	Signal recognition particle subunit SRP54	SRP54	Homo sapiens	55.703	26.389	10	10	✓	✓	✓	✓	✓	✓	✓	✓	✓	✓	✓	✓	✓	✓	✓	✓
1117	1	P61289	P61289	Proteasome activator complex subunit 3	PSME3	Homo sapiens	29.504	42.52	10	10	✓	✓	✓	✓	✓	✓	✓	✓	✓	✓		✓
1118	1	P61981	P61981	14-3-3 protein gamma	YWHAG	Homo sapiens	28.302	64.372	12	10	✓	✓	✓	✓	✓	✓	✓	✓	✓	✓	✓	✓	✓	✓	✓	✓
1119	1	P62241	P62241	40S ribosomal protein S8	RPS8	Homo sapiens	24.208	51.442	10	10	✓	✓	✓	✓	✓	✓	✓	✓	✓	✓	✓	✓		✓	✓	✓
1120	1	P62633	P62633	CCHC-type zinc finger nucleic acid binding protein	CNBP	Homo sapiens	19.463	57.062	10	10	✓	✓	✓	✓	✓	✓	✓	✓	✓	✓	✓	✓	✓	✓	✓	✓
1121	1	P62829	P62829	60S ribosomal protein L23	RPL23	Homo sapiens	14.865	65	10	10	✓	✓	✓	✓	✓	✓	✓	✓	✓	✓	✓	✓				✓
1122	2	P68104;Q5VTE0	P68104	Elongation factor 1-alpha 1	EEF1A1	Homo sapiens	50.139	51.948	10	10	✓	✓	✓	✓	✓	✓	✓	✓	✓	✓	✓	✓	✓	✓	✓	✓
1123	1	P78346	P78346	Ribonuclease P protein subunit p30	RPP30	Homo sapiens	29.322	47.015	10	10	✓	✓	✓	✓	✓	✓	✓	✓	✓			✓				✓
1124	1	P78386	P78386	Keratin, type II cuticular Hb5	KRT85	Homo sapiens	55.802	47.337	12	10			✓	✓		✓
1125	1	P78406	P78406	mRNA export factor RAE1	RAE1	Homo sapiens	40.967	38.859	10	10	✓	✓	✓	✓	✓	✓	✓	✓	✓	✓	✓	✓		✓	✓	✓
1126	1	P82650	P82650	28S ribosomal protein S22, mitochondrial	MRPS22	Homo sapiens	41.282	37.222	10	10	✓	✓	✓	✓	✓	✓	✓	✓				✓
1127	1	Q00059	Q00059	Transcription factor A, mitochondrial	TFAM	Homo sapiens	29.097	34.146	10	10	✓	✓	✓	✓	✓	✓	✓	✓	✓	✓	✓	✓		✓	✓	✓
1128	1	Q00796	Q00796	Sorbitol dehydrogenase	SORD	Homo sapiens	38.324	38.095	10	10	✓	✓	✓	✓	✓	✓	✓	✓				✓			✓	✓
1129	1	Q01581	Q01581	Hydroxymethylglutaryl-CoA synthase, cytoplasmic	HMGCS1	Homo sapiens	57.291	28.846	11	10	✓	✓	✓	✓	✓	✓	✓	✓	✓	✓		✓		✓	✓	✓
1130	1	Q02809	Q02809	Procollagen-lysine,2-oxoglutarate 5-dioxygenase 1	PLOD1	Homo sapiens	83.553	17.607	10	10	✓	✓	✓	✓	✓	✓	✓	✓				✓			✓	✓
1131	1	Q05086	Q05086	Ubiquitin-protein ligase E3A	UBE3A	Homo sapiens	100.691	15.2	10	10	✓	✓	✓	✓	✓	✓	✓	✓	✓			✓		✓	✓	✓
1132	1	Q08188	Q08188	Protein-glutamine gamma-glutamyltransferase E	TGM3	Homo sapiens	76.631	16.595	10	10	✓	✓	✓	✓	✓	✓	✓	✓	✓	✓	✓	✓	✓	✓	✓
1133	1	Q08AM6	Q08AM6	Protein VAC14 homolog	VAC14	Homo sapiens	87.975	18.159	10	10	✓	✓	✓	✓	✓	✓	✓	✓				✓
1134	1	Q12768	Q12768	WASH complex subunit 5	WASHC5	Homo sapiens	134.289	11.13	10	10	✓	✓	✓	✓	✓	✓	✓	✓				✓
1135	1	Q12972	Q12972	Nuclear inhibitor of protein phosphatase 1	PPP1R8	Homo sapiens	38.478	31.339	10	10	✓	✓	✓	✓	✓	✓	✓	✓	✓	✓		✓		✓	✓	✓
1136	1	Q13057	Q13057	Bifunctional coenzyme A synthase	COASY	Homo sapiens	62.327	25.355	10	10	✓	✓	✓	✓	✓	✓	✓	✓	✓			✓			✓	✓
1137	1	Q13162	Q13162	Peroxiredoxin-4	PRDX4	Homo sapiens	30.538	53.875	10	10	✓	✓	✓	✓	✓	✓	✓	✓	✓	✓	✓	✓	✓	✓	✓	✓
1138	1	Q13177	Q13177	Serine/threonine-protein kinase PAK 2	PAK2	Homo sapiens	58.044	31.107	13	10	✓	✓	✓	✓	✓	✓	✓	✓	✓	✓	✓	✓		✓	✓	✓
1139	1	Q13439	Q13439	Golgin subfamily A member 4	GOLGA4	Homo sapiens	261.144	5.291	10	10	✓	✓	✓	✓	✓	✓	✓	✓	✓			✓				✓
1140	1	Q13769	Q13769	THO complex subunit 5 homolog	THOC5	Homo sapiens	78.508	24.744	10	10	✓	✓	✓	✓	✓	✓	✓	✓	✓	✓		✓
1141	1	Q13895	Q13895	Bystin	BYSL	Homo sapiens	49.601	26.545	10	10	✓	✓	✓	✓	✓	✓	✓	✓	✓	✓	✓	✓			✓	✓
1142	1	Q14137	Q14137	Ribosome biogenesis protein BOP1	BOP1	Homo sapiens	83.628	18.633	10	10	✓	✓	✓	✓	✓	✓	✓	✓	✓	✓		✓	✓	✓	✓	✓
1143	1	Q14202	Q14202	Zinc finger MYM-type protein 3	ZMYM3	Homo sapiens	152.381	11.022	11	10	✓	✓	✓	✓	✓	✓	✓	✓	✓	✓		✓			✓	✓
1144	1	Q14498	Q14498	RNA-binding protein 39	RBM39	Homo sapiens	59.379	27.925	11	10	✓	✓	✓	✓	✓	✓	✓	✓	✓	✓	✓	✓	✓	✓	✓	✓
1145	1	Q14527	Q14527	Helicase-like transcription factor	HLTF	Homo sapiens	113.931	15.461	10	10	✓	✓	✓	✓	✓	✓	✓	✓	✓			✓				✓
1146	1	Q14651	Q14651	Plastin-1	PLS1	Homo sapiens	70.254	26.868	10	10	✓	✓	✓	✓	✓	✓	✓	✓							✓
1147	1	Q14807	Q14807	Kinesin-like protein KIF22	KIF22	Homo sapiens	73.262	21.955	10	10	✓	✓	✓	✓	✓	✓	✓	✓	✓	✓		✓
1148	1	Q15007	Q15007	Pre-mRNA-splicing regulator WTAP	WTAP	Homo sapiens	44.243	32.576	10	10	✓	✓	✓	✓	✓	✓	✓	✓	✓	✓	✓	✓	✓	✓	✓	✓
1149	1	Q15181	Q15181	Inorganic pyrophosphatase	PPA1	Homo sapiens	32.661	52.941	10	10	✓	✓	✓	✓	✓	✓	✓	✓	✓	✓	✓	✓		✓	✓	✓
1150	1	Q15276	Q15276	Rab GTPase-binding effector protein 1	RABEP1	Homo sapiens	99.291	14.385	10	10	✓	✓	✓	✓	✓	✓	✓	✓				✓				✓
1151	1	Q15365	Q15365	Poly(rC)-binding protein 1	PCBP1	Homo sapiens	37.497	54.494	10	10	✓	✓	✓	✓	✓	✓	✓	✓	✓	✓	✓	✓	✓	✓	✓	✓
1152	1	Q15417	Q15417	Calponin-3	CNN3	Homo sapiens	36.414	39.514	11	10	✓	✓	✓	✓	✓	✓	✓	✓	✓	✓	✓	✓	✓	✓	✓	✓
1153	1	Q15435	Q15435	Protein phosphatase 1 regulatory subunit 7	PPP1R7	Homo sapiens	41.564	35.833	10	10	✓	✓	✓	✓	✓	✓	✓	✓	✓			✓
1154	1	Q15717	Q15717	ELAV-like protein 1	ELAVL1	Homo sapiens	36.091	42.638	11	10	✓	✓	✓	✓	✓	✓	✓	✓	✓	✓	✓	✓	✓	✓	✓	✓
1155	1	Q15942	Q15942	Zyxin	ZYX	Homo sapiens	61.277	25.699	10	10	✓	✓	✓	✓	✓	✓	✓	✓	✓	✓	✓	✓	✓	✓	✓	✓
1156	1	Q16527	Q16527	Cysteine and glycine-rich protein 2	CSRP2	Homo sapiens	20.952	55.959	10	10	✓	✓	✓	✓	✓	✓	✓	✓	✓	✓	✓	✓	✓	✓	✓	✓
1157	1	Q16630	Q16630	Cleavage and polyadenylation specificity factor subunit 6	CPSF6	Homo sapiens	59.211	22.686	10	10	✓	✓	✓	✓	✓	✓	✓	✓	✓	✓	✓	✓	✓	✓	✓	✓
1158	1	Q16795	Q16795	NADH dehydrogenase [ubiquinone] 1 alpha subcomplex subunit 9, mitochondrial	NDUFA9	Homo sapiens	42.509	32.891	10	10	✓	✓	✓	✓	✓	✓	✓	✓	✓			✓
1159	1	Q16881	Q16881	Thioredoxin reductase 1, cytoplasmic	TXNRD1	Homo sapiens	70.876	21.88	11	10	✓	✓	✓	✓	✓	✓	✓	✓	✓	✓	✓	✓		✓	✓	✓
1160	1	Q32P28	Q32P28	Prolyl 3-hydroxylase 1	P3H1	Homo sapiens	83.395	14.946	10	10	✓	✓	✓	✓	✓	✓	✓	✓	✓	✓		✓		✓	✓	✓
1161	1	Q3LXA3	Q3LXA3	Triokinase/FMN cyclase	TKFC	Homo sapiens	58.946	29.739	10	10	✓	✓	✓	✓	✓	✓	✓	✓				✓
1162	1	Q5JTH9	Q5JTH9	RRP12-like protein	RRP12	Homo sapiens	143.703	11.18	10	10	✓	✓	✓	✓	✓	✓	✓	✓				✓			✓	✓
1163	1	Q5TFE4	Q5TFE4	5'-nucleotidase domain-containing protein 1	NT5DC1	Homo sapiens	51.845	30.549	10	10	✓	✓	✓	✓	✓	✓	✓	✓				✓
1164	1	Q66K74	Q66K74	Microtubule-associated protein 1S	MAP1S	Homo sapiens	112.213	13.503	10	10	✓	✓	✓	✓	✓	✓	✓	✓	✓			✓
1165	1	Q69YN2	Q69YN2	CWF19-like protein 1	CWF19L1	Homo sapiens	60.62	26.952	10	10	✓	✓	✓	✓	✓	✓	✓	✓	✓	✓	✓	✓			✓	✓
1166	1	Q6IBS0	Q6IBS0	Twinfilin-2	TWF2	Homo sapiens	39.548	41.547	11	10	✓	✓	✓	✓	✓	✓	✓	✓				✓			✓	✓
1167	1	Q6KB66	Q6KB66	Keratin, type II cytoskeletal 80	KRT80	Homo sapiens	50.526	25.885	10	10	✓	✓	✓	✓	✓	✓	✓	✓		✓	✓	✓	✓	✓	✓	✓
1168	1	Q6P1M0	Q6P1M0	Long-chain fatty acid transport protein 4	SLC27A4	Homo sapiens	72.067	21.151	11	10	✓	✓	✓	✓	✓	✓	✓	✓	✓			✓
1169	1	Q6SZW1	Q6SZW1	NAD(+) hydrolase SARM1	SARM1	Homo sapiens	79.387	17.127	10	10	✓	✓	✓	✓	✓	✓	✓	✓								✓
1170	1	Q6Y7W6	Q6Y7W6	GRB10-interacting GYF protein 2	GIGYF2	Homo sapiens	150.073	10.624	10	10	✓	✓	✓	✓	✓	✓	✓	✓	✓	✓	✓	✓		✓	✓	✓
1171	1	Q6ZRS2	Q6ZRS2	Helicase SRCAP	SRCAP	Homo sapiens	343.561	3.529	10	10	✓	✓	✓	✓	✓	✓	✓	✓				✓	✓		✓	✓
1172	1	Q7KZI7	Q7KZI7	Serine/threonine-protein kinase MARK2	MARK2	Homo sapiens	87.911	20.685	12	10	✓	✓	✓	✓	✓	✓	✓	✓	✓	✓	✓	✓		✓	✓	✓
1173	1	Q7L1Q6	Q7L1Q6	eIF5-mimic protein 2	BZW1	Homo sapiens	48.044	27.685	10	10	✓	✓	✓	✓	✓	✓	✓	✓	✓	✓		✓	✓	✓	✓	✓
1174	1	Q7Z4H8	Q7Z4H8	Protein O-glucosyltransferase 3	POGLUT3	Homo sapiens	58.572	26.233	10	10	✓	✓	✓	✓	✓	✓	✓	✓				✓
1175	1	Q7Z5K2	Q7Z5K2	Wings apart-like protein homolog	WAPL	Homo sapiens	132.946	10.672	10	10	✓	✓	✓	✓	✓	✓	✓	✓	✓			✓		✓	✓	✓
1176	1	Q86VN1	Q86VN1	Vacuolar protein-sorting-associated protein 36	VPS36	Homo sapiens	43.816	33.679	10	10	✓	✓	✓	✓	✓	✓	✓	✓				✓				✓
1177	1	Q86XL3	Q86XL3	Ankyrin repeat and LEM domain-containing protein 2	ANKLE2	Homo sapiens	104.117	14.179	10	10	✓	✓	✓	✓	✓	✓	✓	✓	✓	✓		✓		✓	✓	✓
1178	1	Q8IY37	Q8IY37	Probable ATP-dependent RNA helicase DHX37	DHX37	Homo sapiens	129.546	9.767	10	10	✓	✓	✓	✓	✓	✓	✓	✓		✓		✓	✓	✓	✓	✓
1179	1	Q8NFF5	Q8NFF5	FAD synthase	FLAD1	Homo sapiens	65.266	26.065	10	10	✓	✓	✓	✓	✓	✓	✓	✓
1180	1	Q8TBC4	Q8TBC4	NEDD8-activating enzyme E1 catalytic subunit	UBA3	Homo sapiens	51.854	34.125	10	10	✓	✓	✓	✓	✓	✓	✓	✓	✓	✓	✓	✓		✓	✓	✓
1181	1	Q8TED0	Q8TED0	U3 small nucleolar RNA-associated protein 15 homolog	UTP15	Homo sapiens	58.415	20.656	10	10	✓	✓	✓	✓	✓	✓	✓	✓	✓	✓		✓		✓	✓	✓
1182	1	Q8WW12	Q8WW12	PEST proteolytic signal-containing nuclear protein	PCNP	Homo sapiens	18.926	50.562	10	10	✓	✓	✓	✓	✓	✓	✓	✓	✓	✓	✓	✓	✓	✓	✓	✓
1183	1	Q8WX93	Q8WX93	Palladin	PALLD	Homo sapiens	150.567	8.966	11	10	✓	✓	✓	✓	✓	✓	✓	✓	✓	✓	✓	✓	✓	✓	✓	✓
1184	1	Q92896	Q92896	Golgi apparatus protein 1	GLG1	Homo sapiens	134.556	9.839	10	10	✓	✓	✓	✓	✓	✓	✓	✓	✓	✓		✓			✓	✓
1185	1	Q92905	Q92905	COP9 signalosome complex subunit 5	COPS5	Homo sapiens	37.579	36.228	10	10	✓	✓	✓	✓	✓	✓	✓	✓	✓	✓	✓	✓		✓	✓	✓
1186	1	Q969X6	Q969X6	U3 small nucleolar RNA-associated protein 4 homolog	UTP4	Homo sapiens	76.89	24.344	10	10	✓	✓	✓	✓	✓	✓	✓	✓	✓	✓		✓			✓	✓
1187	1	Q96A33	Q96A33	PAT complex subunit CCDC47	CCDC47	Homo sapiens	55.874	24.224	10	10	✓	✓	✓	✓	✓	✓	✓	✓	✓	✓	✓	✓		✓	✓	✓
1188	1	Q96AG4	Q96AG4	Leucine-rich repeat-containing protein 59	LRRC59	Homo sapiens	34.931	31.596	10	10	✓	✓	✓	✓	✓	✓	✓	✓	✓	✓	✓	✓	✓	✓	✓	✓
1189	1	Q96BP3	Q96BP3	Peptidylprolyl isomerase domain and WD repeat-containing protein 1	PPWD1	Homo sapiens	73.573	20.588	10	10	✓	✓	✓	✓	✓	✓	✓	✓	✓	✓		✓			✓	✓
1190	1	Q96CS3	Q96CS3	FAS-associated factor 2	FAF2	Homo sapiens	52.624	31.011	10	10	✓	✓	✓	✓	✓	✓	✓	✓	✓	✓		✓
1191	1	Q96CW1	Q96CW1	AP-2 complex subunit mu	AP2M1	Homo sapiens	49.657	34.253	10	10	✓	✓	✓	✓	✓	✓	✓	✓	✓	✓	✓	✓	✓	✓	✓	✓
1192	1	Q96FV9	Q96FV9	THO complex subunit 1	THOC1	Homo sapiens	75.669	14.46	10	10	✓	✓	✓	✓	✓	✓	✓	✓		✓		✓
1193	1	Q96HS1	Q96HS1	Serine/threonine-protein phosphatase PGAM5, mitochondrial	PGAM5	Homo sapiens	32.002	42.907	10	10	✓	✓	✓	✓	✓	✓	✓	✓	✓	✓	✓	✓		✓	✓	✓
1194	1	Q96PU8	Q96PU8	KH domain-containing RNA-binding protein QKI	QKI	Homo sapiens	37.67	40.176	10	10	✓	✓	✓	✓	✓	✓	✓	✓	✓	✓	✓	✓	✓	✓	✓	✓
1195	1	Q99426	Q99426	Tubulin-folding cofactor B	TBCB	Homo sapiens	27.325	33.607	10	10	✓	✓	✓	✓	✓	✓	✓	✓	✓	✓	✓	✓		✓	✓	✓
1196	1	Q99497	Q99497	Parkinson disease protein 7	PARK7	Homo sapiens	19.892	73.545	10	10	✓	✓	✓	✓	✓	✓	✓	✓	✓	✓	✓	✓			✓	✓
1197	1	Q9BRX2	Q9BRX2	Protein pelota homolog	PELO	Homo sapiens	43.358	28.831	10	10	✓	✓	✓	✓	✓	✓	✓	✓	✓	✓	✓	✓	✓	✓	✓	✓
1198	1	Q9BTE3	Q9BTE3	Mini-chromosome maintenance complex-binding protein	MCMBP	Homo sapiens	72.984	19.315	10	10	✓	✓	✓	✓	✓	✓	✓	✓	✓	✓		✓	✓	✓	✓	✓
1199	1	Q9BW27	Q9BW27	Nuclear pore complex protein Nup85	NUP85	Homo sapiens	75.019	18.14	10	10	✓	✓	✓	✓	✓	✓	✓	✓	✓	✓		✓			✓	✓
1200	1	Q9BWD1	Q9BWD1	Acetyl-CoA acetyltransferase, cytosolic	ACAT2	Homo sapiens	41.351	38.287	10	10	✓	✓	✓	✓	✓	✓	✓	✓	✓	✓	✓	✓		✓	✓	✓
1201	1	Q9BXW7	Q9BXW7	Haloacid dehalogenase-like hydrolase domain-containing 5	HDHD5	Homo sapiens	46.323	35.697	10	10	✓	✓	✓	✓	✓	✓	✓	✓	✓			✓			✓	✓
1202	1	Q9BZI7	Q9BZI7	Regulator of nonsense transcripts 3B	UPF3B	Homo sapiens	57.76	25.052	10	10	✓	✓	✓	✓	✓	✓	✓	✓	✓	✓		✓	✓		✓	✓
1203	1	Q9GZR7	Q9GZR7	ATP-dependent RNA helicase DDX24	DDX24	Homo sapiens	96.333	16.414	10	10	✓	✓	✓	✓	✓	✓	✓	✓	✓	✓		✓		✓	✓	✓
1204	1	Q9H223	Q9H223	EH domain-containing protein 4	EHD4	Homo sapiens	61.177	27.542	10	10	✓	✓	✓	✓	✓	✓	✓	✓	✓			✓			✓	✓
1205	1	Q9H501	Q9H501	ESF1 homolog	ESF1	Homo sapiens	98.796	9.401	10	10	✓	✓	✓	✓	✓	✓	✓	✓	✓	✓	✓	✓		✓	✓	✓
1206	1	Q9H6T3	Q9H6T3	RNA polymerase II-associated protein 3	RPAP3	Homo sapiens	75.72	17.293	10	10	✓	✓	✓	✓	✓	✓	✓	✓	✓	✓		✓			✓	✓
1207	1	Q9H6Z4	Q9H6Z4	Ran-binding protein 3	RANBP3	Homo sapiens	60.21	23.633	10	10	✓	✓	✓	✓	✓	✓	✓	✓	✓	✓	✓	✓	✓	✓	✓	✓
1208	1	Q9H7B2	Q9H7B2	Ribosome production factor 2 homolog	RPF2	Homo sapiens	35.585	38.235	10	10	✓	✓	✓	✓	✓	✓	✓	✓	✓	✓	✓	✓		✓	✓	✓
1209	1	Q9HC38	Q9HC38	Glyoxalase domain-containing protein 4	GLOD4	Homo sapiens	34.794	41.534	10	10	✓	✓	✓	✓	✓	✓	✓	✓	✓	✓	✓	✓		✓	✓	✓
1210	1	Q9HD20	Q9HD20	Endoplasmic reticulum transmembrane helix translocase	ATP13A1	Homo sapiens	132.957	9.884	10	10	✓	✓	✓	✓	✓	✓	✓	✓	✓			✓			✓	✓
1211	1	Q9HDC9	Q9HDC9	Adipocyte plasma membrane-associated protein	APMAP	Homo sapiens	46.48	25	10	10	✓	✓	✓	✓	✓	✓	✓	✓	✓	✓		✓		✓	✓	✓
1212	1	Q9NRL2	Q9NRL2	Bromodomain adjacent to zinc finger domain protein 1A	BAZ1A	Homo sapiens	178.703	10.09	10	10	✓	✓	✓	✓	✓	✓	✓	✓	✓	✓		✓	✓	✓	✓	✓
1213	1	Q9NUJ1	Q9NUJ1	Palmitoyl-protein thioesterase ABHD10, mitochondrial	ABHD10	Homo sapiens	33.932	39.869	10	10	✓	✓	✓	✓	✓	✓	✓	✓	✓	✓		✓			✓	✓
1214	1	Q9NVA2	Q9NVA2	Septin-11	SEPTIN11	Homo sapiens	49.399	34.266	13	10	✓	✓	✓	✓	✓	✓	✓	✓	✓	✓	✓	✓		✓	✓	✓
1215	1	Q9NVH2	Q9NVH2	Integrator complex subunit 7	INTS7	Homo sapiens	106.835	13.202	10	10	✓	✓	✓	✓	✓	✓	✓	✓				✓
1216	1	Q9NW08	Q9NW08	DNA-directed RNA polymerase III subunit RPC2	POLR3B	Homo sapiens	127.786	10.944	10	10	✓	✓	✓	✓	✓	✓	✓	✓	✓	✓		✓			✓	✓
1217	1	Q9NX63	Q9NX63	MICOS complex subunit MIC19	CHCHD3	Homo sapiens	26.152	43.172	10	10	✓	✓	✓	✓	✓	✓	✓	✓	✓	✓	✓	✓		✓	✓	✓
1218	1	Q9NXE4	Q9NXE4	Sphingomyelin phosphodiesterase 4	SMPD4	Homo sapiens	97.809	16.397	10	10	✓	✓	✓	✓	✓	✓	✓	✓				✓
1219	1	Q9NXF1	Q9NXF1	Testis-expressed protein 10	TEX10	Homo sapiens	105.674	13.563	10	10	✓	✓	✓	✓	✓	✓	✓	✓	✓	✓		✓		✓	✓	✓
1220	1	Q9P015	Q9P015	39S ribosomal protein L15, mitochondrial	MRPL15	Homo sapiens	33.417	40.203	10	10	✓	✓	✓	✓	✓	✓	✓	✓	✓	✓		✓
1221	1	Q9UBX3	Q9UBX3	Mitochondrial dicarboxylate carrier	SLC25A10	Homo sapiens	31.281	53.31	10	10	✓	✓	✓	✓	✓	✓	✓	✓	✓	✓	✓	✓			✓	✓
1222	1	Q9UID3	Q9UID3	Vacuolar protein sorting-associated protein 51 homolog	VPS51	Homo sapiens	86.042	16.624	10	10	✓	✓	✓	✓	✓	✓	✓	✓				✓				✓
1223	1	Q9UJ70	Q9UJ70	N-acetyl-D-glucosamine kinase	NAGK	Homo sapiens	37.374	41.86	10	10	✓	✓	✓	✓	✓	✓	✓	✓				✓
1224	1	Q9UJX2	Q9UJX2	Cell division cycle protein 23 homolog	CDC23	Homo sapiens	68.834	19.43	10	10	✓	✓	✓	✓	✓	✓	✓	✓	✓	✓		✓			✓	✓
1225	1	Q9UKG1	Q9UKG1	DCC-interacting protein 13-alpha	APPL1	Homo sapiens	79.664	19.887	10	10	✓	✓	✓	✓	✓	✓	✓	✓	✓			✓	✓	✓	✓	✓
1226	1	Q9UKK9	Q9UKK9	ADP-sugar pyrophosphatase	NUDT5	Homo sapiens	24.329	47.489	10	10	✓	✓	✓	✓	✓	✓	✓	✓	✓	✓	✓	✓		✓	✓	✓
1227	1	Q9UNF1	Q9UNF1	Melanoma-associated antigen D2	MAGED2	Homo sapiens	64.954	22.772	10	10	✓	✓	✓	✓	✓	✓	✓	✓	✓	✓	✓	✓			✓	✓
1228	1	Q9UPY3	Q9UPY3	Endoribonuclease Dicer	DICER1	Homo sapiens	218.686	6.66	10	10	✓	✓	✓	✓	✓	✓	✓	✓		✓		✓			✓
1229	1	Q9Y277	Q9Y277	Voltage-dependent anion-selective channel protein 3	VDAC3	Homo sapiens	30.66	47.703	10	10	✓	✓	✓	✓	✓	✓	✓	✓	✓	✓	✓	✓		✓	✓	✓
1230	1	Q9Y2Z4	Q9Y2Z4	Tyrosine--tRNA ligase, mitochondrial	YARS2	Homo sapiens	53.197	36.268	10	10	✓	✓	✓	✓	✓	✓	✓	✓	✓			✓			✓	✓
1231	1	Q9Y383	Q9Y383	Putative RNA-binding protein Luc7-like 2	LUC7L2	Homo sapiens	46.515	29.847	12	10	✓	✓	✓	✓	✓	✓	✓	✓	✓	✓	✓	✓		✓	✓	✓
1232	1	Q9Y4B6	Q9Y4B6	DDB1- and CUL4-associated factor 1	DCAF1	Homo sapiens	169.01	8.029	10	10	✓	✓	✓	✓	✓	✓	✓	✓		✓		✓
1233	1	Q9Y570	Q9Y570	Protein phosphatase methylesterase 1	PPME1	Homo sapiens	42.316	36.788	10	10	✓	✓	✓	✓	✓	✓	✓	✓	✓	✓		✓			✓	✓
1234	1	Q9Y5J1	Q9Y5J1	U3 small nucleolar RNA-associated protein 18 homolog	UTP18	Homo sapiens	62.006	24.281	10	10	✓	✓	✓	✓	✓	✓	✓	✓	✓	✓	✓	✓		✓	✓	✓
1235	1	Q9Y5L0	Q9Y5L0	Transportin-3	TNPO3	Homo sapiens	104.205	15.276	10	10	✓	✓	✓	✓	✓	✓	✓	✓	✓
1236	1	Q9Y5X3	Q9Y5X3	Sorting nexin-5	SNX5	Homo sapiens	46.817	29.703	11	10	✓	✓	✓	✓	✓	✓	✓	✓	✓	✓		✓			✓	✓
1237	1	Q9Y6A5	Q9Y6A5	Transforming acidic coiled-coil-containing protein 3	TACC3	Homo sapiens	90.36	20.286	10	10	✓	✓	✓	✓	✓	✓	✓	✓	✓	✓		✓		✓	✓	✓
1238	1	Q9Y6C9	Q9Y6C9	Mitochondrial carrier homolog 2	MTCH2	Homo sapiens	33.331	37.294	10	10	✓	✓	✓	✓	✓	✓	✓	✓	✓	✓		✓		✓	✓	✓
1239	1	Q9Y6E2	Q9Y6E2	eIF5-mimic protein 1	BZW2	Homo sapiens	48.163	26.014	10	10	✓	✓	✓	✓	✓	✓	✓	✓	✓	✓		✓		✓	✓	✓
1240	1	Q9Y6Y8	Q9Y6Y8	SEC23-interacting protein	SEC23IP	Homo sapiens	111.077	12.7	10	10	✓	✓	✓	✓	✓	✓	✓	✓	✓	✓		✓		✓	✓	✓
1241	1	A3KMH1	A3KMH1	von Willebrand factor A domain-containing protein 8	VWA8	Homo sapiens	214.825	6.299	9	9	✓	✓	✓	✓	✓	✓	✓	✓
1242	1	O00178	O00178	GTP-binding protein 1	GTPBP1	Homo sapiens	72.457	21.973	9	9	✓	✓	✓	✓	✓	✓	✓	✓	✓	✓		✓			✓	✓
1243	1	O00299	O00299	Chloride intracellular channel protein 1	CLIC1	Homo sapiens	26.922	40.249	9	9	✓	✓	✓	✓	✓	✓	✓	✓	✓	✓	✓	✓	✓	✓	✓	✓
1244	1	O00442	O00442	RNA 3'-terminal phosphate cyclase	RTCA	Homo sapiens	39.335	32.24	9	9	✓	✓	✓	✓	✓	✓	✓	✓	✓	✓		✓
1245	1	O14772	O14772	Fucose-1-phosphate guanylyltransferase	FPGT	Homo sapiens	68.01	19.934	9	9	✓	✓	✓	✓	✓	✓	✓	✓	✓			✓				✓
1246	1	O14979	O14979	Heterogeneous nuclear ribonucleoprotein D-like	HNRNPDL	Homo sapiens	46.439	24.048	9	9	✓	✓	✓	✓	✓	✓	✓	✓	✓	✓	✓	✓	✓	✓	✓	✓
1247	1	O14981	O14981	TATA-binding protein-associated factor 172	BTAF1	Homo sapiens	206.89	6.706	9	9	✓	✓	✓	✓	✓	✓	✓	✓	✓	✓		✓
1248	1	O15347	O15347	High mobility group protein B3	HMGB3	Homo sapiens	22.979	44	9	9	✓	✓	✓	✓	✓	✓	✓	✓	✓	✓	✓	✓	✓	✓	✓	✓
1249	1	O43237	O43237	Cytoplasmic dynein 1 light intermediate chain 2	DYNC1LI2	Homo sapiens	54.101	24.593	9	9	✓	✓	✓	✓	✓	✓	✓	✓	✓	✓	✓	✓	✓	✓	✓	✓
1250	1	O43837	O43837	Isocitrate dehydrogenase [NAD] subunit beta, mitochondrial	IDH3B	Homo sapiens	42.184	24.935	9	9	✓	✓	✓	✓	✓	✓	✓	✓	✓	✓		✓			✓	✓
1251	1	O60287	O60287	Nucleolar pre-ribosomal-associated protein 1	URB1	Homo sapiens	254.393	6.473	9	9	✓	✓	✓	✓	✓	✓	✓	✓		✓		✓			✓	✓
1252	1	O60762	O60762	Dolichol-phosphate mannosyltransferase subunit 1	DPM1	Homo sapiens	29.633	50.385	9	9	✓	✓	✓	✓	✓	✓	✓	✓	✓	✓		✓
1253	1	O75027	O75027	Iron-sulfur clusters transporter ABCB7, mitochondrial	ABCB7	Homo sapiens	82.644	15.559	9	9	✓	✓	✓	✓	✓	✓	✓	✓	✓	✓		✓			✓	✓
1254	1	O75116	O75116	Rho-associated protein kinase 2	ROCK2	Homo sapiens	160.903	10.375	9	9	✓	✓	✓	✓	✓	✓	✓	✓	✓	✓	✓	✓		✓	✓	✓
1255	1	O75312	O75312	Zinc finger protein ZPR1	ZPR1	Homo sapiens	50.924	23.312	9	9	✓	✓	✓	✓	✓	✓	✓	✓	✓	✓	✓	✓		✓	✓	✓
1256	1	O75821	O75821	Eukaryotic translation initiation factor 3 subunit G	EIF3G	Homo sapiens	35.61	39.375	9	9	✓	✓	✓	✓	✓	✓	✓	✓	✓	✓	✓	✓	✓	✓	✓	✓
1257	1	O75947	O75947	ATP synthase subunit d, mitochondrial	ATP5PD	Homo sapiens	18.492	63.975	9	9	✓	✓	✓	✓	✓	✓	✓	✓	✓	✓	✓	✓		✓	✓	✓
1258	1	O76003	O76003	Glutaredoxin-3	GLRX3	Homo sapiens	37.432	33.433	9	9	✓	✓	✓	✓	✓	✓	✓	✓	✓	✓	✓	✓			✓	✓
1259	1	O94905	O94905	Erlin-2	ERLIN2	Homo sapiens	37.841	47.493	11	9	✓	✓	✓	✓	✓	✓	✓	✓	✓	✓	✓	✓		✓	✓	✓
1260	1	O95232	O95232	Luc7-like protein 3	LUC7L3	Homo sapiens	51.466	24.306	9	9	✓	✓	✓	✓	✓	✓	✓	✓	✓	✓		✓		✓	✓	✓
1261	1	O95671	O95671	Probable bifunctional dTTP/UTP pyrophosphatase/methyltransferase protein	ASMTL	Homo sapiens	68.856	20.612	9	9	✓	✓	✓	✓	✓	✓	✓	✓				✓			✓
1262	1	O95714	O95714	E3 ubiquitin-protein ligase HERC2	HERC2	Homo sapiens	527.236	2.731	10	9	✓	✓	✓	✓	✓	✓	✓	✓			✓	✓			✓	✓
1263	1	P05787	P05787	Keratin, type II cytoskeletal 8	KRT8	Homo sapiens	53.706	34.369	11	9	✓	✓	✓	✓	✓	✓	✓	✓	✓	✓	✓	✓		✓	✓	✓
1264	1	P06280	P06280	Alpha-galactosidase A	GLA	Homo sapiens	48.769	20.979	9	9	✓	✓	✓	✓	✓	✓	✓	✓	✓	✓		✓		✓	✓	✓
1265	1	P06748	P06748	Nucleophosmin	NPM1	Homo sapiens	32.576	34.694	9	9	✓	✓	✓	✓	✓	✓	✓	✓	✓	✓	✓	✓	✓	✓	✓	✓
1266	1	P07339	P07339	Cathepsin D	CTSD	Homo sapiens	44.551	26.456	9	9	✓	✓	✓	✓	✓	✓	✓	✓	✓	✓	✓	✓		✓	✓	✓
1267	1	P07954	P07954	Fumarate hydratase, mitochondrial	FH	Homo sapiens	54.636	30.98	9	9	✓	✓	✓	✓	✓	✓	✓	✓	✓	✓		✓
1268	1	P08240	P08240	Signal recognition particle receptor subunit alpha	SRPRA	Homo sapiens	69.812	19.436	9	9	✓	✓	✓	✓	✓	✓	✓	✓	✓	✓	✓	✓
1269	1	P08708	P08708	40S ribosomal protein S17	RPS17	Homo sapiens	15.55	46.667	9	9	✓	✓	✓	✓	✓	✓	✓	✓	✓	✓	✓	✓		✓	✓	✓
1270	1	P09525	P09525	Annexin A4	ANXA4	Homo sapiens	35.883	40.439	9	9	✓	✓	✓	✓	✓	✓	✓	✓	✓	✓		✓			✓	✓
1271	1	P09661	P09661	U2 small nuclear ribonucleoprotein A'	SNRPA1	Homo sapiens	28.415	32.941	9	9	✓	✓	✓	✓	✓	✓	✓	✓	✓	✓	✓	✓	✓	✓	✓	✓
1272	1	P09972	P09972	Fructose-bisphosphate aldolase C	ALDOC	Homo sapiens	39.458	35.989	9	9	✓	✓	✓	✓	✓	✓	✓	✓	✓			✓			✓
1273	1	P11171	P11171	Protein 4.1	EPB41	Homo sapiens	97.018	15.972	9	9	✓	✓	✓	✓	✓	✓	✓	✓	✓	✓	✓	✓		✓	✓	✓
1274	1	P13807	P13807	Glycogen [starch] synthase, muscle	GYS1	Homo sapiens	83.788	15.197	10	9	✓	✓	✓	✓	✓	✓	✓	✓	✓	✓		✓
1275	1	P13984	P13984	General transcription factor IIF subunit 2	GTF2F2	Homo sapiens	28.382	55.823	9	9	✓	✓	✓	✓	✓	✓	✓	✓	✓	✓	✓	✓			✓	✓
1276	1	P16333	P16333	Cytoplasmic protein NCK1	NCK1	Homo sapiens	42.865	22.016	9	9	✓	✓	✓	✓	✓	✓	✓	✓	✓	✓		✓			✓
1277	1	P16930	P16930	Fumarylacetoacetase	FAH	Homo sapiens	46.374	32.22	9	9	✓	✓	✓	✓	✓	✓	✓	✓	✓			✓			✓	✓
1278	1	P17028	P17028	Zinc finger protein 24	ZNF24	Homo sapiens	42.154	28.533	9	9	✓	✓	✓	✓	✓	✓	✓	✓	✓	✓	✓	✓	✓	✓	✓	✓
1279	1	P18031	P18031	Tyrosine-protein phosphatase non-receptor type 1	PTPN1	Homo sapiens	49.968	25.747	9	9	✓	✓	✓	✓	✓	✓	✓	✓	✓	✓		✓			✓	✓
1280	1	P19623	P19623	Spermidine synthase	SRM	Homo sapiens	33.824	38.079	9	9	✓	✓	✓	✓	✓	✓	✓	✓	✓	✓	✓	✓	✓	✓	✓	✓
1281	1	P19784	P19784	Casein kinase II subunit alpha'	CSNK2A2	Homo sapiens	41.213	31.143	9	9	✓	✓	✓	✓	✓	✓	✓	✓	✓	✓	✓	✓			✓	✓
1282	1	P20073	P20073	Annexin A7	ANXA7	Homo sapiens	52.739	22.746	9	9	✓	✓	✓	✓	✓	✓	✓	✓	✓	✓		✓			✓	✓
1283	1	P21266	P21266	Glutathione S-transferase Mu 3	GSTM3	Homo sapiens	26.559	48.444	10	9	✓	✓	✓	✓	✓	✓	✓	✓	✓			✓				✓
1284	1	P21283	P21283	V-type proton ATPase subunit C 1	ATP6V1C1	Homo sapiens	43.943	31.937	9	9	✓	✓	✓	✓	✓	✓	✓	✓				✓
1285	1	P21912	P21912	Succinate dehydrogenase [ubiquinone] iron-sulfur subunit, mitochondrial	SDHB	Homo sapiens	31.629	30.357	9	9	✓	✓	✓	✓	✓	✓	✓	✓	✓	✓	✓	✓			✓	✓
1286	1	P22033	P22033	Methylmalonyl-CoA mutase, mitochondrial	MMUT	Homo sapiens	83.135	15.2	9	9	✓	✓	✓	✓	✓	✓	✓	✓				✓
1287	1	P22413	P22413	Ectonucleotide pyrophosphatase/phosphodiesterase family member 1	ENPP1	Homo sapiens	104.924	12.324	9	9	✓	✓	✓	✓	✓	✓	✓	✓		✓		✓
1288	1	P23919	P23919	Thymidylate kinase	DTYMK	Homo sapiens	23.82	52.83	9	9	✓	✓	✓	✓	✓	✓	✓	✓	✓			✓		✓	✓	✓
1289	1	P25325	P25325	3-mercaptopyruvate sulfurtransferase	MPST	Homo sapiens	33.181	41.414	9	9	✓	✓	✓	✓	✓	✓	✓	✓	✓	✓	✓	✓		✓	✓	✓
1290	1	P25398	P25398	40S ribosomal protein S12	RPS12	Homo sapiens	14.513	57.576	9	9	✓	✓	✓	✓	✓	✓	✓	✓	✓	✓	✓	✓	✓	✓	✓	✓
1291	1	P25440	P25440	Bromodomain-containing protein 2	BRD2	Homo sapiens	88.061	17.353	10	9	✓	✓	✓	✓	✓	✓	✓	✓	✓	✓		✓			✓	✓
1292	1	P25685	P25685	DnaJ homolog subfamily B member 1	DNAJB1	Homo sapiens	38.043	25.882	10	9	✓	✓	✓	✓	✓	✓	✓	✓	✓			✓		✓	✓	✓
1293	1	P25786	P25786	Proteasome subunit alpha type-1	PSMA1	Homo sapiens	29.556	40.684	9	9	✓	✓	✓	✓	✓	✓	✓	✓	✓	✓	✓	✓	✓	✓	✓	✓
1294	1	P26368	P26368	Splicing factor U2AF 65 kDa subunit	U2AF2	Homo sapiens	53.501	30.105	9	9	✓	✓	✓	✓	✓	✓	✓	✓	✓	✓		✓	✓	✓	✓	✓
1295	1	P28066	P28066	Proteasome subunit alpha type-5	PSMA5	Homo sapiens	26.412	52.697	9	9	✓	✓	✓	✓	✓	✓	✓	✓	✓	✓	✓	✓	✓	✓	✓	✓
1296	1	P30044	P30044	Peroxiredoxin-5, mitochondrial	PRDX5	Homo sapiens	22.085	45.327	9	9	✓	✓	✓	✓	✓	✓	✓	✓	✓	✓	✓	✓	✓	✓	✓	✓
1297	1	P30048	P30048	Thioredoxin-dependent peroxide reductase, mitochondrial	PRDX3	Homo sapiens	27.693	55.859	9	9	✓	✓	✓	✓	✓	✓	✓	✓	✓	✓	✓	✓	✓	✓	✓	✓
1298	1	P30085	P30085	UMP-CMP kinase	CMPK1	Homo sapiens	22.222	51.531	9	9	✓	✓	✓	✓	✓	✓	✓	✓	✓			✓			✓	✓
1299	1	P31350	P31350	Ribonucleoside-diphosphate reductase subunit M2	RRM2	Homo sapiens	44.878	29.563	10	9	✓	✓	✓	✓	✓	✓	✓	✓	✓	✓		✓			✓	✓
1300	1	P31944	P31944	Caspase-14	CASP14	Homo sapiens	27.681	31.818	9	9	✓	✓	✓	✓	✓	✓	✓	✓	✓	✓	✓	✓	✓	✓	✓	✓
1301	1	P32119	P32119	Peroxiredoxin-2	PRDX2	Homo sapiens	21.89	51.01	9	9	✓	✓	✓	✓	✓	✓	✓	✓	✓	✓	✓	✓	✓	✓	✓	✓
1302	1	P32322	P32322	Pyrroline-5-carboxylate reductase 1, mitochondrial	PYCR1	Homo sapiens	33.36	40.439	9	9	✓	✓	✓	✓	✓	✓	✓	✓	✓	✓	✓	✓		✓	✓	✓
1303	1	P35520	P35520	Cystathionine beta-synthase	CBS	Homo sapiens	60.588	22.323	9	9	✓	✓	✓	✓	✓	✓	✓	✓	✓	✓	✓	✓		✓	✓	✓
1304	1	P36542	P36542	ATP synthase subunit gamma, mitochondrial	ATP5F1C	Homo sapiens	32.995	37.584	9	9	✓	✓	✓	✓	✓	✓	✓	✓	✓	✓	✓	✓		✓	✓	✓
1305	1	P36957	P36957	Dihydrolipoyllysine-residue succinyltransferase component of 2-oxoglutarate dehydrogenase complex, mitochondrial	DLST	Homo sapiens	48.758	24.283	9	9	✓	✓	✓	✓	✓	✓	✓	✓	✓	✓	✓	✓	✓	✓	✓	✓
1306	1	P38432	P38432	Coilin	COIL	Homo sapiens	62.61	18.403	9	9	✓	✓	✓	✓	✓	✓	✓	✓	✓	✓	✓	✓	✓	✓	✓	✓
1307	1	P39023	P39023	60S ribosomal protein L3	RPL3	Homo sapiens	46.112	28.04	10	9	✓	✓	✓	✓	✓	✓	✓	✓	✓	✓	✓	✓		✓	✓	✓
1308	1	P39748	P39748	Flap endonuclease 1	FEN1	Homo sapiens	42.592	36.316	9	9	✓	✓	✓	✓	✓	✓	✓	✓	✓	✓		✓	✓	✓	✓	✓
1309	1	P45954	P45954	Short/branched chain specific acyl-CoA dehydrogenase, mitochondrial	ACADSB	Homo sapiens	47.486	28.241	9	9	✓	✓	✓	✓	✓	✓	✓	✓	✓	✓	✓	✓		✓	✓	✓
1310	1	P46109	P46109	Crk-like protein	CRKL	Homo sapiens	33.777	37.294	9	9	✓	✓	✓	✓	✓	✓	✓	✓	✓	✓		✓				✓
1311	1	P46776	P46776	60S ribosomal protein L27a	RPL27A	Homo sapiens	16.561	49.324	9	9	✓	✓	✓	✓	✓	✓	✓	✓	✓	✓	✓	✓	✓	✓	✓	✓
1312	1	P46781	P46781	40S ribosomal protein S9	RPS9	Homo sapiens	22.592	41.753	9	9	✓	✓	✓	✓	✓	✓	✓	✓	✓	✓	✓	✓		✓	✓	✓
1313	1	P46782	P46782	40S ribosomal protein S5	RPS5	Homo sapiens	22.878	56.373	9	9	✓	✓	✓	✓	✓	✓	✓	✓	✓	✓	✓	✓		✓	✓	✓
1314	1	P48637	P48637	Glutathione synthetase	GSS	Homo sapiens	52.387	28.27	9	9	✓	✓	✓	✓	✓	✓	✓	✓				✓
1315	1	P49720	P49720	Proteasome subunit beta type-3	PSMB3	Homo sapiens	22.948	50.244	9	9	✓	✓	✓	✓	✓	✓	✓	✓				✓			✓
1316	1	P49840	P49840	Glycogen synthase kinase-3 alpha	GSK3A	Homo sapiens	50.98	31.884	11	9	✓	✓	✓	✓	✓	✓	✓	✓	✓	✓	✓	✓			✓	✓
1317	1	P50995	P50995	Annexin A11	ANXA11	Homo sapiens	54.39	22.178	10	9	✓	✓	✓	✓	✓	✓	✓	✓	✓	✓	✓	✓			✓	✓
1318	1	P51858	P51858	Hepatoma-derived growth factor	HDGF	Homo sapiens	26.789	33.333	9	9	✓	✓	✓	✓	✓	✓	✓	✓	✓	✓		✓		✓	✓	✓
1319	1	P53597	P53597	Succinate--CoA ligase [ADP/GDP-forming] subunit alpha, mitochondrial	SUCLG1	Homo sapiens	36.249	36.705	9	9	✓	✓	✓	✓	✓	✓	✓	✓	✓	✓	✓	✓	✓	✓	✓	✓
1320	1	P53985	P53985	Monocarboxylate transporter 1	SLC16A1	Homo sapiens	53.943	21.2	9	9	✓	✓	✓	✓	✓	✓	✓	✓	✓	✓	✓	✓			✓	✓
1321	1	P54727	P54727	UV excision repair protein RAD23 homolog B	RAD23B	Homo sapiens	43.172	29.584	9	9	✓	✓	✓	✓	✓	✓	✓	✓	✓	✓	✓	✓			✓	✓
1322	1	P55145	P55145	Mesencephalic astrocyte-derived neurotrophic factor	MANF	Homo sapiens	20.699	46.154	9	9	✓	✓	✓	✓	✓	✓	✓	✓	✓	✓	✓	✓		✓	✓	✓
1323	2	P60709;P63261	P60709	Actin, cytoplasmic 1	ACTB	Homo sapiens	41.734	82.933	22	9	✓	✓	✓	✓	✓	✓	✓	✓	✓	✓	✓	✓	✓	✓	✓	✓
1324	1	P61086	P61086	Ubiquitin-conjugating enzyme E2 K	UBE2K	Homo sapiens	22.407	56	9	9	✓	✓	✓	✓	✓	✓	✓	✓		✓	✓	✓				✓
1325	1	P61313	P61313	60S ribosomal protein L15	RPL15	Homo sapiens	24.145	37.255	9	9	✓	✓	✓	✓	✓	✓	✓	✓	✓	✓	✓	✓	✓	✓	✓	✓
1326	1	P61421	P61421	V-type proton ATPase subunit d 1	ATP6V0D1	Homo sapiens	40.329	28.775	9	9	✓	✓	✓	✓	✓	✓	✓	✓				✓				✓
1327	1	P61604	P61604	10 kDa heat shock protein, mitochondrial	HSPE1	Homo sapiens	10.931	84.314	9	9	✓	✓	✓	✓	✓	✓	✓	✓	✓	✓	✓	✓	✓	✓	✓	✓
1328	1	P61962	P61962	DDB1- and CUL4-associated factor 7	DCAF7	Homo sapiens	38.925	36.842	9	9	✓	✓	✓	✓	✓	✓	✓	✓
1329	1	P62249	P62249	40S ribosomal protein S16	RPS16	Homo sapiens	16.444	51.37	9	9	✓	✓	✓	✓	✓	✓	✓	✓	✓	✓	✓	✓	✓	✓	✓	✓
1330	1	P62316	P62316	Small nuclear ribonucleoprotein Sm D2	SNRPD2	Homo sapiens	13.525	71.186	9	9	✓	✓	✓	✓	✓	✓	✓	✓	✓	✓	✓	✓	✓	✓	✓	✓
1331	1	P62701	P62701	40S ribosomal protein S4, X isoform	RPS4X	Homo sapiens	29.596	66.16	18	9	✓	✓	✓	✓	✓	✓	✓	✓	✓	✓	✓	✓	✓	✓	✓	✓
1332	1	P62888	P62888	60S ribosomal protein L30	RPL30	Homo sapiens	12.784	78.261	9	9	✓	✓	✓	✓	✓	✓	✓	✓	✓	✓	✓	✓	✓	✓	✓	✓
1333	1	P62917	P62917	60S ribosomal protein L8	RPL8	Homo sapiens	28.026	39.689	9	9	✓	✓	✓	✓	✓	✓	✓	✓	✓	✓	✓	✓	✓	✓	✓	✓
1334	1	P63208	P63208	S-phase kinase-associated protein 1	SKP1	Homo sapiens	18.657	41.718	9	9	✓	✓	✓	✓	✓	✓	✓	✓	✓	✓	✓	✓		✓	✓	✓
1335	1	P78417	P78417	Glutathione S-transferase omega-1	GSTO1	Homo sapiens	27.565	43.154	9	9	✓	✓	✓	✓	✓	✓	✓	✓	✓	✓	✓	✓		✓	✓	✓
1336	1	Q01433	Q01433	AMP deaminase 2	AMPD2	Homo sapiens	100.69	11.718	9	9	✓	✓	✓	✓	✓	✓	✓	✓	✓	✓	✓	✓	✓	✓	✓	✓
1337	1	Q02818	Q02818	Nucleobindin-1	NUCB1	Homo sapiens	53.879	21.475	9	9	✓	✓	✓	✓	✓	✓	✓	✓	✓	✓		✓		✓	✓	✓
1338	1	Q03701	Q03701	CCAAT/enhancer-binding protein zeta	CEBPZ	Homo sapiens	120.977	11.575	9	9	✓	✓	✓	✓	✓	✓	✓	✓	✓			✓			✓	✓
1339	1	Q04446	Q04446	1,4-alpha-glucan-branching enzyme	GBE1	Homo sapiens	80.474	16.239	9	9	✓	✓	✓	✓	✓	✓	✓	✓	✓	✓		✓		✓	✓	✓
1340	1	Q04695	Q04695	Keratin, type I cytoskeletal 17	KRT17	Homo sapiens	48.106	50	10	9	✓	✓	✓	✓	✓	✓	✓	✓				✓
1341	1	Q07020	Q07020	60S ribosomal protein L18	RPL18	Homo sapiens	21.636	42.553	9	9	✓	✓	✓	✓	✓	✓	✓	✓	✓	✓	✓	✓	✓	✓	✓	✓
1342	1	Q07666	Q07666	KH domain-containing, RNA-binding, signal transduction-associated protein 1	KHDRBS1	Homo sapiens	48.225	24.379	11	9	✓	✓	✓	✓	✓	✓	✓	✓	✓	✓	✓	✓	✓	✓	✓	✓
1343	1	Q08752	Q08752	Peptidyl-prolyl cis-trans isomerase D	PPID	Homo sapiens	40.761	29.189	9	9	✓	✓	✓	✓	✓	✓	✓	✓	✓	✓	✓	✓	✓	✓	✓	✓
1344	1	Q12756	Q12756	Kinesin-like protein KIF1A	KIF1A	Homo sapiens	191.065	8.935	13	9	✓	✓	✓	✓	✓	✓	✓	✓				✓
1345	1	Q12830	Q12830	Nucleosome-remodeling factor subunit BPTF	BPTF	Homo sapiens	338.27	3.48	9	9	✓	✓	✓	✓	✓	✓	✓	✓	✓	✓		✓		✓	✓	✓
1346	1	Q12923	Q12923	Tyrosine-protein phosphatase non-receptor type 13	PTPN13	Homo sapiens	276.909	4.467	9	9	✓	✓	✓	✓	✓	✓	✓	✓	✓	✓		✓			✓	✓
1347	1	Q13011	Q13011	Delta(3,5)-Delta(2,4)-dienoyl-CoA isomerase, mitochondrial	ECH1	Homo sapiens	35.816	41.159	9	9	✓	✓	✓	✓	✓	✓	✓	✓	✓	✓	✓	✓		✓	✓	✓
1348	1	Q13112	Q13112	Chromatin assembly factor 1 subunit B	CHAF1B	Homo sapiens	61.494	18.605	9	9	✓	✓	✓	✓	✓	✓	✓	✓	✓	✓	✓	✓	✓	✓	✓	✓
1349	1	Q13126	Q13126	S-methyl-5'-thioadenosine phosphorylase	MTAP	Homo sapiens	31.235	42.756	9	9	✓	✓	✓	✓	✓	✓	✓	✓		✓		✓			✓	✓
1350	1	Q13492	Q13492	Phosphatidylinositol-binding clathrin assembly protein	PICALM	Homo sapiens	70.755	20.245	10	9	✓	✓	✓	✓	✓	✓	✓	✓	✓	✓		✓			✓	✓
1351	1	Q13564	Q13564	NEDD8-activating enzyme E1 regulatory subunit	NAE1	Homo sapiens	60.247	21.536	9	9	✓	✓	✓	✓	✓	✓	✓	✓	✓	✓	✓	✓	✓	✓	✓	✓
1352	1	Q13838	Q13838	Spliceosome RNA helicase DDX39B	DDX39B	Homo sapiens	48.993	45.327	18	9	✓	✓	✓	✓	✓	✓	✓	✓	✓	✓	✓	✓		✓	✓	✓
1353	1	Q14108	Q14108	Lysosome membrane protein 2	SCARB2	Homo sapiens	54.294	24.477	9	9	✓	✓	✓	✓	✓	✓	✓	✓		✓	✓	✓		✓	✓	✓
1354	1	Q14232	Q14232	Translation initiation factor eIF-2B subunit alpha	EIF2B1	Homo sapiens	33.713	43.607	9	9	✓	✓	✓	✓	✓	✓	✓	✓	✓	✓	✓	✓		✓	✓	✓
1355	1	Q14444	Q14444	Caprin-1	CAPRIN1	Homo sapiens	78.364	14.669	9	9	✓	✓	✓	✓	✓	✓	✓	✓	✓	✓	✓	✓		✓	✓	✓
1356	1	Q14554	Q14554	Protein disulfide-isomerase A5	PDIA5	Homo sapiens	59.595	17.534	9	9	✓	✓	✓	✓	✓	✓	✓	✓	✓	✓	✓	✓		✓	✓	✓
1357	1	Q15185	Q15185	Prostaglandin E synthase 3	PTGES3	Homo sapiens	18.696	51.25	9	9	✓	✓	✓	✓	✓	✓	✓	✓	✓	✓	✓	✓	✓	✓	✓	✓
1358	1	Q15334	Q15334	Lethal(2) giant larvae protein homolog 1	LLGL1	Homo sapiens	115.419	10.526	9	9	✓	✓	✓	✓	✓	✓	✓	✓		✓		✓			✓	✓
1359	1	Q15366	Q15366	Poly(rC)-binding protein 2	PCBP2	Homo sapiens	38.579	53.425	12	9	✓	✓	✓	✓	✓	✓	✓	✓	✓	✓	✓	✓	✓	✓	✓	✓
1360	1	Q15428	Q15428	Splicing factor 3A subunit 2	SF3A2	Homo sapiens	49.255	21.336	9	9	✓	✓	✓	✓	✓	✓	✓	✓	✓	✓	✓	✓	✓	✓	✓	✓
1361	1	Q15750	Q15750	TGF-beta-activated kinase 1 and MAP3K7-binding protein 1	TAB1	Homo sapiens	54.645	25	9	9	✓	✓	✓	✓	✓	✓	✓	✓				✓				✓
1362	1	Q2TAL8	Q2TAL8	Transcriptional regulator QRICH1	QRICH1	Homo sapiens	86.436	15.979	9	9	✓	✓	✓	✓	✓	✓	✓	✓	✓	✓		✓			✓	✓
1363	1	Q3KQU3	Q3KQU3	MAP7 domain-containing protein 1	MAP7D1	Homo sapiens	92.822	13.436	9	9	✓	✓	✓	✓	✓	✓	✓	✓	✓			✓			✓	✓
1364	1	Q52LJ0	Q52LJ0	Protein FAM98B	FAM98B	Homo sapiens	45.546	26.79	10	9	✓	✓	✓	✓	✓	✓	✓	✓	✓			✓				✓
1365	1	Q53H82	Q53H82	Endoribonuclease LACTB2	LACTB2	Homo sapiens	32.804	36.806	9	9	✓	✓	✓	✓	✓	✓	✓	✓	✓	✓	✓	✓			✓	✓
1366	1	Q5H9R7	Q5H9R7	Serine/threonine-protein phosphatase 6 regulatory subunit 3	PPP6R3	Homo sapiens	97.671	13.86	9	9	✓	✓	✓	✓	✓	✓	✓	✓	✓	✓	✓	✓	✓	✓	✓	✓
1367	1	Q5JPH6	Q5JPH6	Probable glutamate--tRNA ligase, mitochondrial	EARS2	Homo sapiens	58.688	21.606	9	9	✓	✓	✓	✓	✓	✓	✓	✓	✓			✓			✓	✓
1368	1	Q5JSZ5	Q5JSZ5	Protein PRRC2B	PRRC2B	Homo sapiens	242.969	6.55	9	9	✓	✓	✓	✓	✓	✓	✓	✓	✓	✓	✓	✓		✓	✓	✓
1369	1	Q5T749	Q5T749	Keratinocyte proline-rich protein	KPRP	Homo sapiens	64.137	18.653	9	9	✓	✓	✓	✓	✓	✓	✓	✓	✓			✓			✓	✓
1370	1	Q5VW36	Q5VW36	Focadhesin	FOCAD	Homo sapiens	200.06	7.718	9	9	✓	✓	✓	✓	✓	✓	✓	✓	✓			✓
1371	2	Q641Q2;Q9Y4E1	Q641Q2	WASH complex subunit 2A	WASHC2A	Homo sapiens	147.186	9.993	9	9	✓	✓	✓	✓	✓	✓	✓	✓	✓	✓		✓	✓	✓	✓	✓
1372	1	Q68CP9	Q68CP9	AT-rich interactive domain-containing protein 2	ARID2	Homo sapiens	197.392	6.431	9	9	✓	✓	✓	✓	✓	✓	✓	✓		✓	✓	✓		✓	✓	✓
1373	1	Q6NUQ4	Q6NUQ4	Transmembrane protein 214	TMEM214	Homo sapiens	77.151	18.578	9	9	✓	✓	✓	✓	✓	✓	✓	✓	✓	✓		✓			✓	✓
1374	1	Q6NZY4	Q6NZY4	Zinc finger CCHC domain-containing protein 8	ZCCHC8	Homo sapiens	78.578	19.095	9	9	✓	✓	✓	✓	✓	✓	✓	✓	✓	✓		✓	✓		✓	✓
1375	1	Q6P3W7	Q6P3W7	SCY1-like protein 2	SCYL2	Homo sapiens	103.711	13.455	9	9	✓	✓	✓	✓	✓	✓	✓	✓	✓	✓		✓		✓	✓	✓
1376	1	Q6YN16	Q6YN16	Hydroxysteroid dehydrogenase-like protein 2	HSDL2	Homo sapiens	45.398	33.014	9	9	✓	✓	✓	✓	✓	✓	✓	✓	✓			✓
1377	1	Q709F0	Q709F0	Acyl-CoA dehydrogenase family member 11	ACAD11	Homo sapiens	87.264	13.205	9	9	✓	✓	✓	✓	✓	✓	✓	✓	✓	✓		✓		✓	✓	✓
1378	1	Q7L8L6	Q7L8L6	FAST kinase domain-containing protein 5, mitochondrial	FASTKD5	Homo sapiens	86.577	16.361	9	9	✓	✓	✓	✓	✓	✓	✓	✓	✓	✓		✓		✓	✓	✓
1379	1	Q7Z3J2	Q7Z3J2	VPS35 endosomal protein-sorting factor-like	VPS35L	Homo sapiens	109.566	11.526	9	9	✓	✓	✓	✓	✓	✓	✓	✓				✓
1380	1	Q7Z406	Q7Z406	Myosin-14	MYH14	Homo sapiens	227.875	10.526	9	9	✓	✓	✓	✓	✓	✓	✓	✓	✓			✓			✓	✓
1381	1	Q7Z4H7	Q7Z4H7	HAUS augmin-like complex subunit 6	HAUS6	Homo sapiens	108.623	11.937	9	9	✓	✓	✓	✓	✓	✓	✓	✓	✓			✓		✓	✓	✓
1382	1	Q7Z4Q2	Q7Z4Q2	HEAT repeat-containing protein 3	HEATR3	Homo sapiens	74.583	13.676	9	9	✓	✓	✓	✓	✓	✓	✓	✓		✓		✓				✓
1383	1	Q7Z4W1	Q7Z4W1	L-xylulose reductase	DCXR	Homo sapiens	25.911	47.541	9	9	✓	✓	✓	✓	✓	✓	✓	✓	✓			✓			✓	✓
1384	1	Q86VM9	Q86VM9	Zinc finger CCCH domain-containing protein 18	ZC3H18	Homo sapiens	106.38	13.641	9	9	✓	✓	✓	✓	✓	✓	✓	✓	✓	✓	✓	✓	✓	✓
1385	1	Q8IWJ2	Q8IWJ2	GRIP and coiled-coil domain-containing protein 2	GCC2	Homo sapiens	195.912	6.829	10	9	✓	✓	✓	✓	✓	✓	✓	✓	✓	✓		✓			✓	✓
1386	1	Q8N201	Q8N201	Integrator complex subunit 1	INTS1	Homo sapiens	244.302	5.845	9	9	✓	✓	✓	✓	✓	✓	✓	✓				✓
1387	1	Q8N684	Q8N684	Cleavage and polyadenylation specificity factor subunit 7	CPSF7	Homo sapiens	52.049	28.025	9	9	✓	✓	✓	✓	✓	✓	✓	✓	✓	✓	✓	✓	✓	✓	✓	✓
1388	1	Q8N7H5	Q8N7H5	RNA polymerase II-associated factor 1 homolog	PAF1	Homo sapiens	59.975	21.657	9	9	✓	✓	✓	✓	✓	✓	✓	✓	✓			✓			✓	✓
1389	1	Q8NFQ8	Q8NFQ8	Torsin-1A-interacting protein 2	TOR1AIP2	Homo sapiens	51.264	30	9	9	✓	✓	✓	✓	✓	✓	✓	✓	✓	✓	✓	✓		✓	✓	✓
1390	1	Q8TAT6	Q8TAT6	Nuclear protein localization protein 4 homolog	NPLOC4	Homo sapiens	68.121	16.283	9	9	✓	✓	✓	✓	✓	✓	✓	✓	✓	✓		✓		✓		✓
1391	1	Q8WXI9	Q8WXI9	Transcriptional repressor p66-beta	GATAD2B	Homo sapiens	65.262	23.272	9	9	✓	✓	✓	✓	✓	✓	✓	✓	✓	✓	✓	✓		✓	✓	✓
1392	1	Q92597	Q92597	Protein NDRG1	NDRG1	Homo sapiens	42.836	32.741	9	9	✓	✓	✓	✓	✓	✓	✓	✓	✓	✓	✓	✓		✓	✓	✓
1393	1	Q92615	Q92615	La-related protein 4B	LARP4B	Homo sapiens	80.552	14.905	9	9	✓	✓	✓	✓	✓	✓	✓	✓	✓	✓		✓		✓	✓	✓
1394	1	Q92696	Q92696	Geranylgeranyl transferase type-2 subunit alpha	RABGGTA	Homo sapiens	65.075	21.869	9	9	✓	✓	✓	✓	✓	✓	✓	✓
1395	1	Q92747	Q92747	Actin-related protein 2/3 complex subunit 1A	ARPC1A	Homo sapiens	41.57	33.784	10	9	✓	✓	✓	✓	✓	✓	✓	✓				✓
1396	1	Q92974	Q92974	Rho guanine nucleotide exchange factor 2	ARHGEF2	Homo sapiens	111.544	12.069	9	9	✓	✓	✓	✓	✓	✓	✓	✓	✓	✓	✓	✓			✓	✓
1397	1	Q96EE3	Q96EE3	Nucleoporin SEH1	SEH1L	Homo sapiens	39.649	38.333	9	9	✓	✓	✓	✓	✓	✓	✓	✓	✓	✓		✓			✓	✓
1398	1	Q96F07	Q96F07	Cytoplasmic FMR1-interacting protein 2	CYFIP2	Homo sapiens	148.402	19.405	9	9	✓	✓	✓	✓	✓	✓	✓	✓	✓			✓			✓	✓
1399	1	Q96GM8	Q96GM8	Target of EGR1 protein 1	TOE1	Homo sapiens	56.549	23.725	9	9	✓	✓	✓	✓	✓	✓	✓	✓	✓	✓		✓
1400	1	Q96P63	Q96P63	Serpin B12	SERPINB12	Homo sapiens	46.276	28.642	9	9	✓	✓	✓	✓	✓	✓	✓	✓	✓	✓		✓	✓	✓	✓	✓
1401	1	Q96RS6	Q96RS6	NudC domain-containing protein 1	NUDCD1	Homo sapiens	66.755	24.014	9	9	✓	✓	✓	✓	✓	✓	✓	✓
1402	1	Q96TA1	Q96TA1	Protein Niban 2	NIBAN2	Homo sapiens	84.137	14.209	9	9	✓	✓	✓	✓	✓	✓	✓	✓				✓
1403	1	Q99700	Q99700	Ataxin-2	ATXN2	Homo sapiens	140.285	10.358	9	9	✓	✓	✓	✓	✓	✓	✓	✓	✓	✓		✓	✓	✓	✓	✓
1404	1	Q99805	Q99805	Transmembrane 9 superfamily member 2	TM9SF2	Homo sapiens	75.775	18.854	9	9	✓	✓	✓	✓	✓	✓	✓	✓	✓	✓	✓	✓				✓
1405	1	Q99829	Q99829	Copine-1	CPNE1	Homo sapiens	59.059	19.926	9	9	✓	✓	✓	✓	✓	✓	✓	✓	✓	✓		✓		✓	✓	✓
1406	1	Q99959	Q99959	Plakophilin-2	PKP2	Homo sapiens	97.419	13.848	9	9	✓	✓	✓	✓	✓	✓	✓	✓	✓	✓		✓			✓	✓
1407	1	Q9BQP7	Q9BQP7	Mitochondrial genome maintenance exonuclease 1	MGME1	Homo sapiens	39.419	31.977	9	9	✓	✓	✓	✓	✓	✓	✓	✓	✓	✓	✓	✓		✓	✓	✓
1408	1	Q9BRP8	Q9BRP8	Partner of Y14 and mago	PYM1	Homo sapiens	22.653	44.118	9	9	✓	✓	✓	✓	✓	✓	✓	✓	✓	✓	✓	✓		✓	✓	✓
1409	1	Q9BS26	Q9BS26	Endoplasmic reticulum resident protein 44	ERP44	Homo sapiens	46.974	31.034	9	9	✓	✓	✓	✓	✓	✓	✓	✓				✓
1410	1	Q9BTX1	Q9BTX1	Nucleoporin NDC1	NDC1	Homo sapiens	76.304	17.211	9	9	✓	✓	✓	✓	✓	✓	✓	✓	✓	✓	✓	✓		✓	✓	✓
1411	1	Q9BVI4	Q9BVI4	Nucleolar complex protein 4 homolog	NOC4L	Homo sapiens	58.47	27.907	9	9	✓	✓	✓	✓		✓	✓	✓				✓
1412	1	Q9BXS5	Q9BXS5	AP-1 complex subunit mu-1	AP1M1	Homo sapiens	48.586	33.57	11	9	✓	✓	✓	✓	✓	✓	✓	✓	✓	✓	✓	✓	✓	✓	✓	✓
1413	1	Q9BY77	Q9BY77	Polymerase delta-interacting protein 3	POLDIP3	Homo sapiens	46.091	25.653	9	9	✓	✓	✓	✓	✓	✓	✓	✓	✓	✓	✓	✓		✓	✓	✓
1414	1	Q9BYG3	Q9BYG3	MKI67 FHA domain-interacting nucleolar phosphoprotein	NIFK	Homo sapiens	34.223	27.645	9	9	✓	✓	✓	✓	✓	✓	✓	✓	✓	✓		✓		✓	✓	✓
1415	1	Q9BZE4	Q9BZE4	GTP-binding protein 4	GTPBP4	Homo sapiens	73.965	14.826	9	9	✓	✓	✓	✓	✓	✓	✓	✓	✓	✓	✓	✓			✓	✓
1416	1	Q9BZJ0	Q9BZJ0	Crooked neck-like protein 1	CRNKL1	Homo sapiens	100.455	13.325	9	9	✓	✓	✓	✓	✓	✓	✓	✓				✓			✓
1417	1	Q9C0J8	Q9C0J8	pre-mRNA 3' end processing protein WDR33	WDR33	Homo sapiens	145.891	7.784	9	9	✓	✓	✓	✓	✓	✓	✓	✓	✓	✓	✓	✓		✓	✓	✓
1418	1	Q9H0C8	Q9H0C8	Integrin-linked kinase-associated serine/threonine phosphatase 2C	ILKAP	Homo sapiens	42.908	27.041	9	9	✓	✓	✓	✓	✓	✓	✓	✓	✓	✓		✓		✓	✓	✓
1419	1	Q9H0S4	Q9H0S4	Probable ATP-dependent RNA helicase DDX47	DDX47	Homo sapiens	50.646	25.055	9	9	✓	✓	✓	✓	✓	✓	✓	✓	✓	✓	✓	✓
1420	1	Q9H307	Q9H307	Pinin	PNN	Homo sapiens	81.629	12.273	9	9	✓	✓	✓	✓	✓	✓	✓	✓	✓	✓	✓	✓	✓	✓	✓	✓
1421	1	Q9H3G5	Q9H3G5	Probable serine carboxypeptidase CPVL	CPVL	Homo sapiens	54.163	28.782	9	9	✓	✓	✓	✓	✓	✓	✓	✓	✓	✓		✓			✓	✓
1422	1	Q9H3N1	Q9H3N1	Thioredoxin-related transmembrane protein 1	TMX1	Homo sapiens	31.789	27.5	9	9	✓	✓	✓	✓	✓	✓	✓	✓	✓	✓	✓	✓	✓	✓	✓	✓
1423	1	Q9HAV7	Q9HAV7	GrpE protein homolog 1, mitochondrial	GRPEL1	Homo sapiens	24.281	47.465	9	9	✓	✓	✓	✓	✓	✓	✓	✓	✓	✓		✓	✓	✓	✓	✓
1424	1	Q9NPF4	Q9NPF4	tRNA N6-adenosine threonylcarbamoyltransferase	OSGEP	Homo sapiens	36.426	35.821	9	9	✓	✓	✓	✓	✓	✓	✓	✓	✓	✓	✓	✓		✓	✓	✓
1425	1	Q9NQR4	Q9NQR4	Omega-amidase NIT2	NIT2	Homo sapiens	30.609	40.942	9	9	✓	✓	✓	✓	✓	✓	✓	✓	✓	✓	✓	✓			✓	✓
1426	1	Q9NR45	Q9NR45	Sialic acid synthase	NANS	Homo sapiens	40.31	31.476	9	9	✓	✓	✓	✓	✓	✓	✓	✓	✓	✓		✓			✓
1427	1	Q9NR46	Q9NR46	Endophilin-B2	SH3GLB2	Homo sapiens	43.977	29.114	9	9	✓	✓	✓	✓	✓	✓	✓	✓	✓	✓	✓	✓				✓
1428	1	Q9NRF8	Q9NRF8	CTP synthase 2	CTPS2	Homo sapiens	65.679	22.014	9	9	✓	✓	✓	✓	✓	✓	✓	✓	✓			✓				✓
1429	1	Q9NWH9	Q9NWH9	SAFB-like transcription modulator	SLTM	Homo sapiens	117.151	9.768	9	9	✓	✓	✓	✓	✓	✓	✓	✓	✓	✓	✓	✓			✓	✓
1430	1	Q9NXH9	Q9NXH9	tRNA (guanine(26)-N(2))-dimethyltransferase	TRMT1	Homo sapiens	72.233	15.175	9	9	✓	✓	✓	✓	✓	✓	✓	✓	✓	✓	✓	✓		✓	✓	✓
1431	1	Q9NY33	Q9NY33	Dipeptidyl peptidase 3	DPP3	Homo sapiens	82.589	18.453	9	9	✓	✓	✓	✓	✓	✓	✓	✓				✓			✓
1432	1	Q9NY93	Q9NY93	Probable ATP-dependent RNA helicase DDX56	DDX56	Homo sapiens	61.588	21.389	9	9	✓	✓	✓	✓	✓	✓	✓	✓	✓	✓		✓			✓	✓
1433	1	Q9NYH9	Q9NYH9	U3 small nucleolar RNA-associated protein 6 homolog	UTP6	Homo sapiens	70.195	18.928	9	9	✓	✓	✓	✓	✓	✓	✓	✓	✓	✓		✓			✓	✓
1434	1	Q9P016	Q9P016	Thymocyte nuclear protein 1	THYN1	Homo sapiens	25.698	35.556	9	9	✓	✓	✓	✓	✓	✓	✓	✓	✓	✓	✓	✓		✓	✓	✓
1435	1	Q9UBD5	Q9UBD5	Origin recognition complex subunit 3	ORC3	Homo sapiens	82.254	15.893	9	9	✓	✓	✓	✓	✓	✓	✓	✓	✓	✓	✓	✓			✓	✓
1436	1	Q9UI12	Q9UI12	V-type proton ATPase subunit H	ATP6V1H	Homo sapiens	55.885	23.602	9	9	✓	✓	✓	✓	✓	✓	✓	✓	✓			✓			✓	✓
1437	1	Q9UL46	Q9UL46	Proteasome activator complex subunit 2	PSME2	Homo sapiens	27.399	44.77	9	9	✓	✓	✓	✓	✓	✓	✓	✓	✓	✓		✓		✓	✓	✓
1438	1	Q9UNF0	Q9UNF0	Protein kinase C and casein kinase substrate in neurons protein 2	PACSIN2	Homo sapiens	55.736	20.37	9	9	✓	✓	✓	✓	✓	✓	✓	✓	✓	✓	✓	✓	✓	✓	✓	✓
1439	1	Q9UPW5	Q9UPW5	Cytosolic carboxypeptidase 1	AGTPBP1	Homo sapiens	138.45	8.564	9	9	✓	✓	✓	✓	✓	✓	✓	✓	✓			✓			✓	✓
1440	1	Q9Y2Q3	Q9Y2Q3	Glutathione S-transferase kappa 1	GSTK1	Homo sapiens	25.495	57.08	9	9	✓	✓	✓	✓	✓	✓	✓	✓	✓			✓			✓	✓
1441	1	Q9Y2R9	Q9Y2R9	28S ribosomal protein S7, mitochondrial	MRPS7	Homo sapiens	28.134	40.083	9	9	✓	✓	✓	✓	✓	✓	✓	✓	✓	✓		✓			✓	✓
1442	1	Q9Y2W2	Q9Y2W2	WW domain-binding protein 11	WBP11	Homo sapiens	69.997	13.105	9	9	✓	✓	✓	✓	✓	✓	✓	✓	✓	✓	✓	✓	✓	✓	✓	✓
1443	1	Q9Y3P9	Q9Y3P9	Rab GTPase-activating protein 1	RABGAP1	Homo sapiens	121.737	9.448	9	9	✓	✓	✓	✓	✓	✓	✓	✓				✓			✓	✓
1444	1	Q9Y512	Q9Y512	Sorting and assembly machinery component 50 homolog	SAMM50	Homo sapiens	51.978	24.52	9	9	✓	✓	✓	✓	✓	✓	✓	✓	✓	✓		✓		✓	✓
1445	1	Q9Y5K5	Q9Y5K5	Ubiquitin carboxyl-terminal hydrolase isozyme L5	UCHL5	Homo sapiens	37.607	29.787	9	9	✓	✓	✓	✓	✓	✓	✓	✓				✓
1446	1	Q9Y5K6	Q9Y5K6	CD2-associated protein	CD2AP	Homo sapiens	71.452	17.684	9	9	✓	✓	✓	✓	✓	✓	✓	✓	✓	✓	✓	✓		✓	✓	✓
1447	2	A0A0B4J2D5;P0DPI2	A0A0B4J2D5	Putative glutamine amidotransferase-like class 1 domain-containing protein 3B, mitochondrial	GATD3B	Homo sapiens	28.141	48.134	8	8	✓	✓	✓	✓	✓	✓	✓	✓	✓	✓	✓	✓		✓	✓	✓
1448	1	A1L0T0	A1L0T0	2-hydroxyacyl-CoA lyase 2	ILVBL	Homo sapiens	67.868	22.152	8	8	✓	✓	✓	✓	✓	✓	✓	✓				✓
1449	1	A4D1E9	A4D1E9	GTP-binding protein 10	GTPBP10	Homo sapiens	42.934	26.098	8	8	✓	✓	✓	✓	✓	✓	✓	✓	✓	✓		✓
1450	1	O00154	O00154	Cytosolic acyl coenzyme A thioester hydrolase	ACOT7	Homo sapiens	41.792	32.895	8	8	✓	✓	✓	✓	✓	✓	✓	✓	✓	✓		✓				✓
1451	1	O00330	O00330	Pyruvate dehydrogenase protein X component, mitochondrial	PDHX	Homo sapiens	54.124	18.962	8	8	✓	✓	✓	✓	✓	✓	✓	✓	✓		✓	✓			✓	✓
1452	1	O00422	O00422	Histone deacetylase complex subunit SAP18	SAP18	Homo sapiens	17.557	52.941	8	8	✓	✓	✓	✓	✓	✓	✓	✓	✓	✓		✓		✓	✓	✓
1453	1	O00471	O00471	Exocyst complex component 5	EXOC5	Homo sapiens	81.85	16.667	8	8	✓	✓	✓	✓	✓	✓	✓	✓	✓			✓			✓	✓
1454	1	O00541	O00541	Pescadillo homolog	PES1	Homo sapiens	68.005	13.435	8	8	✓	✓	✓	✓	✓	✓	✓	✓	✓	✓	✓	✓	✓	✓	✓	✓
1455	1	O14727	O14727	Apoptotic protease-activating factor 1	APAF1	Homo sapiens	141.843	8.013	8	8	✓	✓	✓	✓	✓	✓	✓	✓
1456	1	O14964	O14964	Hepatocyte growth factor-regulated tyrosine kinase substrate	HGS	Homo sapiens	86.193	10.553	8	8	✓	✓	✓	✓	✓	✓	✓	✓	✓	✓	✓	✓		✓	✓	✓
1457	1	O15020	O15020	Spectrin beta chain, non-erythrocytic 2	SPTBN2	Homo sapiens	271.33	7.824	8	8	✓	✓	✓	✓	✓	✓	✓	✓	✓			✓				✓
1458	1	O15228	O15228	Dihydroxyacetone phosphate acyltransferase	GNPAT	Homo sapiens	77.19	17.206	8	8	✓	✓	✓	✓		✓	✓	✓				✓
1459	1	O15269	O15269	Serine palmitoyltransferase 1	SPTLC1	Homo sapiens	52.742	26.216	8	8	✓	✓	✓	✓	✓	✓	✓	✓	✓	✓	✓	✓			✓	✓
1460	1	O43156	O43156	TELO2-interacting protein 1 homolog	TTI1	Homo sapiens	122.071	9.826	8	8	✓	✓	✓	✓		✓	✓	✓
1461	1	O43264	O43264	Centromere/kinetochore protein zw10 homolog	ZW10	Homo sapiens	88.83	13.094	8	8	✓	✓	✓	✓	✓	✓	✓	✓				✓
1462	1	O43396	O43396	Thioredoxin-like protein 1	TXNL1	Homo sapiens	32.251	33.564	8	8	✓	✓	✓	✓	✓	✓	✓	✓	✓	✓		✓		✓	✓	✓
1463	1	O43399	O43399	Tumor protein D54	TPD52L2	Homo sapiens	22.237	42.718	8	8	✓	✓	✓	✓	✓	✓	✓	✓	✓	✓	✓	✓		✓	✓	✓
1464	1	O43660	O43660	Pleiotropic regulator 1	PLRG1	Homo sapiens	57.195	20.817	8	8	✓	✓	✓	✓	✓	✓	✓	✓	✓	✓	✓	✓			✓
1465	1	O43809	O43809	Cleavage and polyadenylation specificity factor subunit 5	NUDT21	Homo sapiens	26.228	43.612	8	8	✓	✓	✓	✓	✓	✓	✓	✓	✓	✓	✓	✓		✓	✓	✓
1466	1	O43818	O43818	U3 small nucleolar RNA-interacting protein 2	RRP9	Homo sapiens	51.841	22.737	8	8	✓	✓	✓	✓	✓	✓	✓	✓	✓	✓	✓	✓	✓	✓	✓	✓
1467	1	O60826	O60826	Coiled-coil domain-containing protein 22	CCDC22	Homo sapiens	70.754	15.63	8	8	✓	✓	✓	✓	✓	✓	✓	✓
1468	1	O60884	O60884	DnaJ homolog subfamily A member 2	DNAJA2	Homo sapiens	45.748	23.058	8	8	✓	✓	✓	✓	✓	✓	✓	✓	✓	✓	✓	✓	✓	✓	✓	✓
1469	1	O75155	O75155	Cullin-associated NEDD8-dissociated protein 2	CAND2	Homo sapiens	135.259	11.165	8	8	✓	✓	✓	✓	✓	✓	✓	✓
1470	1	O75306	O75306	NADH dehydrogenase [ubiquinone] iron-sulfur protein 2, mitochondrial	NDUFS2	Homo sapiens	52.545	22.246	8	8	✓	✓	✓	✓	✓	✓	✓	✓				✓
1471	1	O75529	O75529	TAF5-like RNA polymerase II p300/CBP-associated factor-associated factor 65 kDa subunit 5L	TAF5L	Homo sapiens	66.155	17.657	8	8	✓	✓	✓	✓	✓	✓	✓	✓				✓
1472	1	O75530	O75530	Polycomb protein EED	EED	Homo sapiens	50.197	18.594	8	8	✓	✓	✓	✓	✓	✓	✓	✓	✓	✓		✓			✓	✓
1473	1	O75616	O75616	GTPase Era, mitochondrial	ERAL1	Homo sapiens	48.352	23.57	8	8	✓	✓	✓	✓	✓	✓	✓	✓	✓			✓			✓	✓
1474	1	O75718	O75718	Cartilage-associated protein	CRTAP	Homo sapiens	46.562	27.93	9	8	✓	✓	✓	✓	✓	✓	✓	✓				✓
1475	1	O75937	O75937	DnaJ homolog subfamily C member 8	DNAJC8	Homo sapiens	29.839	34.387	8	8	✓	✓	✓	✓	✓	✓	✓	✓	✓	✓		✓			✓	✓
1476	1	O94822	O94822	E3 ubiquitin-protein ligase listerin	LTN1	Homo sapiens	200.553	5.946	8	8	✓	✓	✓	✓		✓	✓	✓
1477	1	O94966	O94966	Ubiquitin carboxyl-terminal hydrolase 19	USP19	Homo sapiens	145.65	5.994	8	8	✓	✓	✓	✓	✓	✓	✓	✓	✓			✓			✓
1478	1	O95239	O95239	Chromosome-associated kinesin KIF4A	KIF4A	Homo sapiens	139.883	13.636	14	8	✓	✓	✓	✓	✓	✓	✓	✓	✓	✓		✓			✓	✓
1479	1	O95376	O95376	E3 ubiquitin-protein ligase ARIH2	ARIH2	Homo sapiens	57.819	18.053	8	8	✓	✓	✓	✓	✓	✓	✓	✓	✓	✓		✓		✓	✓	✓
1480	1	O95486	O95486	Protein transport protein Sec24A	SEC24A	Homo sapiens	119.75	11.345	8	8	✓	✓	✓	✓	✓	✓	✓	✓				✓
1481	1	O95816	O95816	BAG family molecular chaperone regulator 2	BAG2	Homo sapiens	23.771	37.441	8	8	✓	✓	✓	✓	✓	✓	✓	✓	✓	✓	✓	✓		✓	✓	✓
1482	1	O96000	O96000	NADH dehydrogenase [ubiquinone] 1 beta subcomplex subunit 10	NDUFB10	Homo sapiens	20.775	44.767	8	8	✓	✓	✓	✓	✓	✓	✓	✓	✓	✓	✓	✓			✓	✓
1483	1	O96019	O96019	Actin-like protein 6A	ACTL6A	Homo sapiens	47.46	34.732	10	8	✓	✓	✓	✓	✓	✓	✓	✓	✓	✓		✓		✓	✓	✓
1484	1	P00441	P00441	Superoxide dismutase [Cu-Zn]	SOD1	Homo sapiens	15.935	72.078	8	8	✓	✓	✓	✓	✓	✓	✓	✓	✓	✓	✓	✓		✓	✓	✓
1485	1	P04062	P04062	Lysosomal acid glucosylceramidase	GBA1	Homo sapiens	59.718	26.679	8	8	✓	✓	✓	✓	✓	✓	✓	✓				✓
1486	1	P07602	P07602	Prosaposin	PSAP	Homo sapiens	58.113	18.13	8	8	✓	✓	✓	✓	✓	✓	✓	✓		✓		✓		✓	✓
1487	1	P07948	P07948	Tyrosine-protein kinase Lyn	LYN	Homo sapiens	58.575	25.391	9	8	✓	✓	✓	✓	✓	✓	✓	✓				✓
1488	1	P11802	P11802	Cyclin-dependent kinase 4	CDK4	Homo sapiens	33.731	40.264	8	8	✓	✓	✓	✓	✓	✓	✓	✓				✓				✓
1489	1	P12694	P12694	2-oxoisovalerate dehydrogenase subunit alpha, mitochondrial	BCKDHA	Homo sapiens	50.472	26.292	8	8	✓	✓	✓	✓	✓	✓	✓	✓				✓
1490	1	P12955	P12955	Xaa-Pro dipeptidase	PEPD	Homo sapiens	54.549	28.6	8	8	✓	✓	✓	✓	✓	✓	✓	✓	✓	✓		✓		✓	✓	✓
1491	1	P13674	P13674	Prolyl 4-hydroxylase subunit alpha-1	P4HA1	Homo sapiens	61.052	16.479	8	8	✓	✓	✓	✓	✓	✓	✓	✓	✓			✓			✓	✓
1492	1	P14324	P14324	Farnesyl pyrophosphate synthase	FDPS	Homo sapiens	48.275	21.48	8	8	✓	✓	✓	✓	✓	✓	✓	✓	✓	✓	✓	✓	✓	✓	✓	✓
1493	1	P15374	P15374	Ubiquitin carboxyl-terminal hydrolase isozyme L3	UCHL3	Homo sapiens	26.18	47.826	8	8	✓	✓	✓	✓	✓	✓	✓	✓	✓	✓	✓	✓			✓	✓
1494	1	P15586	P15586	N-acetylglucosamine-6-sulfatase	GNS	Homo sapiens	62.083	17.21	8	8	✓	✓	✓	✓	✓	✓	✓	✓	✓	✓	✓	✓		✓	✓	✓
1495	1	P16383	P16383	Intron Large complex component GCFC2	GCFC2	Homo sapiens	89.387	13.06	8	8	✓	✓	✓	✓	✓	✓	✓	✓
1496	1	P19838	P19838	Nuclear factor NF-kappa-B p105 subunit	NFKB1	Homo sapiens	105.359	11.26	8	8	✓	✓	✓	✓	✓	✓	✓	✓	✓	✓		✓			✓	✓
1497	1	P20810	P20810	Calpastatin	CAST	Homo sapiens	76.573	14.689	8	8	✓	✓	✓	✓	✓	✓	✓	✓	✓	✓	✓	✓	✓	✓	✓	✓
1498	1	P21964	P21964	Catechol O-methyltransferase	COMT	Homo sapiens	30.037	30.258	8	8	✓	✓	✓	✓	✓	✓	✓	✓				✓
1499	1	P22061	P22061	Protein-L-isoaspartate(D-aspartate) O-methyltransferase	PCMT1	Homo sapiens	24.635	48.018	8	8	✓	✓	✓	✓	✓	✓	✓	✓	✓	✓	✓	✓		✓	✓	✓
1500	1	P23193	P23193	Transcription elongation factor A protein 1	TCEA1	Homo sapiens	33.97	33.887	10	8	✓	✓	✓	✓	✓	✓	✓	✓	✓	✓	✓	✓		✓	✓	✓
1501	1	P23634	P23634	Plasma membrane calcium-transporting ATPase 4	ATP2B4	Homo sapiens	137.923	15.955	15	8	✓	✓	✓	✓	✓	✓	✓	✓	✓	✓		✓			✓
1502	1	P25787	P25787	Proteasome subunit alpha type-2	PSMA2	Homo sapiens	25.897	43.59	8	8	✓	✓	✓	✓	✓	✓	✓	✓	✓	✓	✓	✓	✓	✓	✓	✓
1503	1	P26583	P26583	High mobility group protein B2	HMGB2	Homo sapiens	24.032	44.019	8	8	✓	✓	✓	✓	✓	✓	✓	✓	✓	✓	✓	✓	✓	✓	✓	✓
1504	1	P30519	P30519	Heme oxygenase 2	HMOX2	Homo sapiens	36.034	37.342	8	8	✓	✓	✓	✓	✓	✓	✓	✓	✓	✓		✓			✓	✓
1505	1	P31937	P31937	3-hydroxyisobutyrate dehydrogenase, mitochondrial	HIBADH	Homo sapiens	35.328	33.333	8	8	✓	✓	✓	✓	✓	✓	✓	✓	✓	✓		✓			✓	✓
1506	1	P31943	P31943	Heterogeneous nuclear ribonucleoprotein H	HNRNPH1	Homo sapiens	49.228	44.321	12	8	✓	✓	✓	✓	✓	✓	✓	✓	✓	✓	✓	✓
1507	1	P33981	P33981	Dual specificity protein kinase TTK	TTK	Homo sapiens	97.073	14.119	8	8	✓	✓	✓	✓	✓	✓	✓	✓	✓			✓			✓
1508	1	P36915	P36915	Guanine nucleotide-binding protein-like 1	GNL1	Homo sapiens	68.661	15.98	8	8	✓	✓	✓	✓	✓	✓	✓	✓	✓	✓		✓		✓	✓	✓
1509	1	P37108	P37108	Signal recognition particle 14 kDa protein	SRP14	Homo sapiens	14.572	47.059	8	8	✓	✓	✓	✓	✓	✓	✓	✓	✓	✓	✓	✓		✓	✓	✓
1510	1	P40763	P40763	Signal transducer and activator of transcription 3	STAT3	Homo sapiens	88.068	17.532	8	8	✓	✓	✓	✓	✓	✓	✓	✓	✓	✓		✓		✓	✓	✓
1511	1	P41214	P41214	Eukaryotic translation initiation factor 2D	EIF2D	Homo sapiens	64.707	17.979	8	8	✓	✓	✓	✓	✓	✓	✓	✓	✓	✓	✓	✓		✓	✓	✓
1512	1	P49354	P49354	Protein farnesyltransferase/geranylgeranyltransferase type-1 subunit alpha	FNTA	Homo sapiens	44.41	26.913	8	8	✓	✓	✓	✓	✓	✓	✓	✓	✓	✓		✓			✓	✓
1513	1	P49366	P49366	Deoxyhypusine synthase	DHPS	Homo sapiens	40.969	30.081	8	8	✓	✓	✓	✓		✓	✓	✓
1514	1	P49642	P49642	DNA primase small subunit	PRIM1	Homo sapiens	49.902	23.095	8	8	✓	✓	✓	✓	✓	✓	✓	✓	✓	✓		✓
1515	1	P49821	P49821	NADH dehydrogenase [ubiquinone] flavoprotein 1, mitochondrial	NDUFV1	Homo sapiens	50.818	23.707	8	8	✓	✓	✓	✓	✓	✓	✓	✓	✓	✓		✓			✓	✓
1516	1	P49902	P49902	Cytosolic purine 5'-nucleotidase	NT5C2	Homo sapiens	64.972	21.747	8	8	✓	✓	✓	✓	✓	✓	✓	✓				✓
1517	1	P50416	P50416	Carnitine O-palmitoyltransferase 1, liver isoform	CPT1A	Homo sapiens	88.367	12.807	8	8	✓	✓	✓	✓	✓	✓	✓	✓	✓	✓		✓			✓
1518	1	P51003	P51003	Poly(A) polymerase alpha	PAPOLA	Homo sapiens	82.843	22.416	14	8	✓	✓	✓	✓	✓	✓	✓	✓				✓			✓
1519	1	P51570	P51570	Galactokinase	GALK1	Homo sapiens	42.273	30.357	8	8	✓	✓	✓	✓	✓	✓	✓	✓	✓	✓		✓			✓
1520	1	P51608	P51608	Methyl-CpG-binding protein 2	MECP2	Homo sapiens	52.441	18.519	8	8	✓	✓	✓	✓	✓	✓	✓	✓	✓	✓	✓	✓	✓	✓	✓	✓
1521	1	P51617	P51617	Interleukin-1 receptor-associated kinase 1	IRAK1	Homo sapiens	76.538	14.888	8	8	✓	✓	✓	✓	✓	✓	✓	✓	✓	✓		✓			✓	✓
1522	1	P52306	P52306	Rap1 GTPase-GDP dissociation stimulator 1	RAP1GDS1	Homo sapiens	66.316	20.099	8	8	✓	✓	✓	✓	✓	✓	✓	✓	✓			✓			✓	✓
1523	1	P52597	P52597	Heterogeneous nuclear ribonucleoprotein F	HNRNPF	Homo sapiens	45.673	36.867	8	8	✓	✓	✓	✓	✓	✓	✓	✓	✓	✓	✓	✓		✓	✓	✓
1524	1	P52907	P52907	F-actin-capping protein subunit alpha-1	CAPZA1	Homo sapiens	32.924	50.35	10	8	✓	✓	✓	✓	✓	✓	✓	✓	✓	✓	✓	✓		✓	✓	✓
1525	1	P53367	P53367	Arfaptin-1	ARFIP1	Homo sapiens	41.735	33.78	8	8	✓	✓	✓	✓	✓	✓	✓	✓				✓
1526	1	P53701	P53701	Holocytochrome c-type synthase	HCCS	Homo sapiens	30.603	33.955	8	8	✓	✓	✓	✓	✓	✓	✓	✓	✓	✓	✓	✓		✓	✓	✓
1527	1	P54709	P54709	Sodium/potassium-transporting ATPase subunit beta-3	ATP1B3	Homo sapiens	31.514	45.52	8	8	✓	✓	✓	✓	✓	✓	✓	✓	✓	✓		✓
1528	1	P55039	P55039	Developmentally-regulated GTP-binding protein 2	DRG2	Homo sapiens	40.745	25.824	8	8	✓	✓	✓	✓	✓	✓	✓	✓	✓	✓	✓	✓			✓	✓
1529	1	P60510	P60510	Serine/threonine-protein phosphatase 4 catalytic subunit	PPP4C	Homo sapiens	35.079	40.065	8	8	✓	✓	✓	✓	✓	✓	✓	✓				✓
1530	1	P60953	P60953	Cell division control protein 42 homolog	CDC42	Homo sapiens	21.257	63.874	9	8	✓	✓	✓	✓	✓	✓	✓	✓	✓	✓	✓	✓	✓	✓	✓	✓
1531	1	P61081	P61081	NEDD8-conjugating enzyme Ubc12	UBE2M	Homo sapiens	20.899	34.973	8	8	✓	✓	✓	✓	✓	✓	✓	✓	✓	✓	✓	✓	✓	✓	✓	✓
1532	1	P61619	P61619	Protein transport protein Sec61 subunit alpha isoform 1	SEC61A1	Homo sapiens	52.264	30.042	11	8	✓	✓	✓	✓	✓	✓	✓	✓	✓	✓	✓	✓		✓	✓	✓
1533	1	P62244	P62244	40S ribosomal protein S15a	RPS15A	Homo sapiens	14.839	65.385	8	8	✓	✓	✓	✓	✓	✓	✓	✓	✓	✓	✓	✓		✓	✓	✓
1534	1	P62269	P62269	40S ribosomal protein S18	RPS18	Homo sapiens	17.72	34.868	8	8	✓	✓	✓	✓	✓	✓	✓	✓	✓	✓	✓	✓	✓	✓	✓	✓
1535	1	P62277	P62277	40S ribosomal protein S13	RPS13	Homo sapiens	17.221	39.735	8	8	✓	✓	✓	✓	✓	✓	✓	✓	✓	✓	✓	✓	✓	✓	✓	✓
1536	1	P62750	P62750	60S ribosomal protein L23a	RPL23A	Homo sapiens	17.695	49.359	8	8	✓	✓	✓	✓	✓	✓	✓	✓	✓	✓	✓	✓		✓	✓	✓
1537	1	P62913	P62913	60S ribosomal protein L11	RPL11	Homo sapiens	20.253	51.685	8	8	✓	✓	✓	✓	✓	✓	✓	✓	✓	✓	✓	✓		✓	✓	✓
1538	1	P67809	P67809	Y-box-binding protein 1	YBX1	Homo sapiens	35.921	44.444	11	8	✓	✓	✓	✓	✓	✓	✓	✓	✓	✓	✓	✓	✓	✓	✓	✓
1539	1	P80723	P80723	Brain acid soluble protein 1	BASP1	Homo sapiens	22.693	56.388	8	8	✓	✓	✓	✓	✓	✓	✓	✓	✓	✓	✓	✓	✓	✓	✓	✓
1540	1	Q01085	Q01085	Nucleolysin TIAR	TIAL1	Homo sapiens	41.589	34.933	11	8	✓	✓	✓	✓	✓	✓	✓	✓	✓	✓	✓	✓		✓	✓	✓
1541	1	Q01844	Q01844	RNA-binding protein EWS	EWSR1	Homo sapiens	68.481	16.006	8	8	✓	✓	✓	✓	✓	✓	✓	✓	✓	✓	✓	✓	✓	✓	✓	✓
1542	1	Q02252	Q02252	Methylmalonate-semialdehyde dehydrogenase [acylating], mitochondrial	ALDH6A1	Homo sapiens	57.841	20.187	8	8	✓	✓	✓	✓	✓	✓	✓	✓	✓			✓				✓
1543	1	Q04726	Q04726	Transducin-like enhancer protein 3	TLE3	Homo sapiens	83.417	19.171	12	8	✓	✓	✓	✓	✓	✓	✓	✓	✓	✓	✓	✓	✓	✓	✓	✓
1544	1	Q04837	Q04837	Single-stranded DNA-binding protein, mitochondrial	SSBP1	Homo sapiens	17.257	51.351	8	8	✓	✓	✓	✓	✓	✓	✓	✓	✓	✓	✓	✓			✓	✓
1545	1	Q05397	Q05397	Focal adhesion kinase 1	PTK2	Homo sapiens	119.234	8.935	8	8	✓	✓	✓	✓	✓	✓	✓	✓	✓	✓		✓		✓	✓	✓
1546	1	Q06265	Q06265	Exosome complex component RRP45	EXOSC9	Homo sapiens	48.949	23.69	8	8	✓	✓	✓	✓	✓	✓	✓	✓	✓			✓			✓	✓
1547	1	Q06323	Q06323	Proteasome activator complex subunit 1	PSME1	Homo sapiens	28.72	47.791	8	8	✓	✓	✓	✓	✓	✓	✓	✓	✓	✓		✓
1548	1	Q09666	Q09666	Neuroblast differentiation-associated protein AHNAK	AHNAK	Homo sapiens	629.112	2.801	8	8	✓	✓	✓	✓	✓	✓	✓	✓				✓			✓	✓
1549	1	Q12789	Q12789	General transcription factor 3C polypeptide 1	GTF3C1	Homo sapiens	238.879	4.647	8	8	✓	✓	✓	✓	✓	✓	✓	✓	✓			✓
1550	1	Q12792	Q12792	Twinfilin-1	TWF1	Homo sapiens	40.283	38.571	8	8	✓	✓	✓	✓	✓	✓	✓	✓	✓	✓	✓	✓			✓	✓
1551	1	Q12907	Q12907	Vesicular integral-membrane protein VIP36	LMAN2	Homo sapiens	40.23	27.528	8	8	✓	✓	✓	✓	✓	✓	✓	✓	✓	✓	✓	✓		✓	✓	✓
1552	1	Q13136	Q13136	Liprin-alpha-1	PPFIA1	Homo sapiens	135.779	10.067	9	8	✓	✓	✓	✓	✓	✓	✓	✓	✓			✓			✓	✓
1553	1	Q13155	Q13155	Aminoacyl tRNA synthase complex-interacting multifunctional protein 2	AIMP2	Homo sapiens	35.348	36.875	8	8	✓	✓	✓	✓	✓	✓	✓	✓	✓	✓	✓	✓	✓	✓	✓	✓
1554	1	Q13206	Q13206	Probable ATP-dependent RNA helicase DDX10	DDX10	Homo sapiens	100.89	10.286	8	8	✓	✓	✓	✓	✓	✓	✓	✓	✓	✓	✓	✓	✓	✓	✓	✓
1555	1	Q13228	Q13228	Methanethiol oxidase	SELENBP1	Homo sapiens	52.39	21.61	8	8	✓	✓	✓	✓	✓	✓	✓	✓	✓			✓
1556	1	Q13595	Q13595	Transformer-2 protein homolog alpha	TRA2A	Homo sapiens	32.688	30.851	8	8	✓	✓	✓	✓	✓	✓	✓	✓	✓	✓	✓	✓			✓	✓
1557	1	Q13610	Q13610	Periodic tryptophan protein 1 homolog	PWP1	Homo sapiens	55.83	23.154	8	8	✓	✓	✓	✓	✓	✓	✓	✓	✓	✓	✓	✓		✓	✓	✓
1558	1	Q13740	Q13740	CD166 antigen	ALCAM	Homo sapiens	65.102	15.952	8	8	✓	✓	✓	✓	✓	✓	✓	✓				✓
1559	1	Q13907	Q13907	Isopentenyl-diphosphate Delta-isomerase 1	IDI1	Homo sapiens	26.319	55.947	9	8	✓	✓	✓	✓	✓	✓	✓	✓	✓	✓		✓			✓	✓
1560	1	Q14318	Q14318	Peptidyl-prolyl cis-trans isomerase FKBP8	FKBP8	Homo sapiens	44.561	23.301	8	8	✓	✓	✓	✓	✓	✓	✓	✓	✓	✓	✓	✓		✓	✓	✓
1561	1	Q14320	Q14320	Protein FAM50A	FAM50A	Homo sapiens	40.243	27.434	9	8	✓	✓	✓	✓	✓	✓	✓	✓	✓	✓		✓				✓
1562	1	Q14671	Q14671	Pumilio homolog 1	PUM1	Homo sapiens	126.475	10.371	10	8	✓	✓	✓	✓	✓	✓	✓	✓	✓	✓	✓	✓		✓	✓	✓
1563	1	Q14692	Q14692	Ribosome biogenesis protein BMS1 homolog	BMS1	Homo sapiens	145.811	6.864	8	8	✓	✓	✓	✓	✓	✓	✓	✓		✓	✓	✓			✓
1564	1	Q14739	Q14739	Delta(14)-sterol reductase LBR	LBR	Homo sapiens	70.702	16.423	8	8	✓	✓	✓	✓	✓	✓	✓	✓	✓	✓	✓	✓		✓	✓	✓
1565	1	Q15042	Q15042	Rab3 GTPase-activating protein catalytic subunit	RAB3GAP1	Homo sapiens	110.526	13.354	8	8	✓	✓	✓	✓	✓	✓	✓	✓				✓
1566	1	Q15257	Q15257	Serine/threonine-protein phosphatase 2A activator	PTPA	Homo sapiens	40.667	24.581	8	8	✓	✓	✓	✓	✓	✓	✓	✓	✓	✓		✓
1567	1	Q15286	Q15286	Ras-related protein Rab-35	RAB35	Homo sapiens	23.024	48.756	9	8	✓	✓	✓	✓	✓	✓	✓	✓	✓	✓	✓	✓		✓	✓	✓
1568	1	Q15291	Q15291	Retinoblastoma-binding protein 5	RBBP5	Homo sapiens	59.153	16.171	8	8	✓	✓	✓	✓	✓	✓	✓	✓	✓			✓		✓	✓	✓
1569	1	Q15437	Q15437	Protein transport protein Sec23B	SEC23B	Homo sapiens	86.481	18.514	8	8	✓	✓	✓	✓	✓	✓	✓	✓
1570	1	Q15554	Q15554	Telomeric repeat-binding factor 2	TERF2	Homo sapiens	59.593	20.295	8	8	✓	✓	✓	✓	✓	✓	✓	✓	✓	✓	✓	✓		✓	✓	✓
1571	1	Q15642	Q15642	Cdc42-interacting protein 4	TRIP10	Homo sapiens	68.351	16.639	8	8	✓	✓	✓	✓	✓	✓	✓	✓	✓	✓		✓		✓	✓
1572	1	Q15691	Q15691	Microtubule-associated protein RP/EB family member 1	MAPRE1	Homo sapiens	30	44.403	9	8	✓	✓	✓	✓	✓	✓	✓	✓	✓	✓	✓	✓		✓	✓	✓
1573	1	Q16555	Q16555	Dihydropyrimidinase-related protein 2	DPYSL2	Homo sapiens	62.294	21.154	9	8	✓	✓	✓	✓	✓	✓	✓	✓	✓	✓	✓	✓		✓	✓	✓
1574	1	Q16643	Q16643	Drebrin	DBN1	Homo sapiens	71.43	14.022	8	8	✓	✓	✓	✓	✓	✓	✓	✓	✓	✓	✓	✓	✓	✓	✓	✓
1575	1	Q16836	Q16836	Hydroxyacyl-coenzyme A dehydrogenase, mitochondrial	HADH	Homo sapiens	34.293	37.58	8	8	✓	✓	✓	✓	✓	✓	✓	✓	✓	✓	✓	✓			✓	✓
1576	1	Q16850	Q16850	Lanosterol 14-alpha demethylase	CYP51A1	Homo sapiens	57.277	22.79	8	8	✓	✓	✓	✓	✓	✓	✓	✓	✓	✓	✓	✓
1577	1	Q2M389	Q2M389	WASH complex subunit 4	WASHC4	Homo sapiens	136.404	10.315	8	8	✓	✓	✓	✓	✓	✓	✓	✓				✓
1578	1	Q49A26	Q49A26	Cytokine-like nuclear factor N-PAC	GLYR1	Homo sapiens	60.546	20.615	8	8	✓	✓	✓	✓	✓	✓	✓	✓	✓			✓			✓	✓
1579	1	Q567U6	Q567U6	Coiled-coil domain-containing protein 93	CCDC93	Homo sapiens	73.196	13.629	8	8	✓	✓	✓	✓	✓	✓	✓	✓				✓			✓	✓
1580	1	Q5GLZ8	Q5GLZ8	Probable E3 ubiquitin-protein ligase HERC4	HERC4	Homo sapiens	118.563	10.123	8	8	✓	✓	✓	✓	✓	✓	✓	✓				✓
1581	1	Q5JVF3	Q5JVF3	PCI domain-containing protein 2	PCID2	Homo sapiens	46.031	23.559	8	8	✓	✓	✓	✓	✓	✓	✓	✓	✓			✓			✓	✓
1582	1	Q5T6F2	Q5T6F2	Ubiquitin-associated protein 2	UBAP2	Homo sapiens	117.119	8.847	8	8	✓	✓	✓	✓	✓	✓	✓	✓	✓	✓	✓	✓		✓	✓	✓
1583	1	Q5T6V5	Q5T6V5	Queuosine salvage protein	C9orf64	Homo sapiens	39.027	24.633	8	8	✓	✓	✓	✓	✓	✓	✓	✓				✓
1584	1	Q5T750	Q5T750	Skin-specific protein 32	XP32	Homo sapiens	26.237	37.6	8	8	✓	✓	✓	✓	✓	✓	✓	✓	✓						✓	✓
1585	1	Q5VTR2	Q5VTR2	E3 ubiquitin-protein ligase BRE1A	RNF20	Homo sapiens	113.663	12.718	8	8	✓	✓	✓	✓	✓	✓	✓	✓	✓	✓		✓		✓	✓	✓
1586	1	Q69YN4	Q69YN4	Protein virilizer homolog	VIRMA	Homo sapiens	202.027	6.071	8	8	✓	✓	✓	✓	✓	✓	✓	✓				✓			✓	✓
1587	1	Q6PD62	Q6PD62	RNA polymerase-associated protein CTR9 homolog	CTR9	Homo sapiens	133.503	10.742	8	8	✓	✓	✓	✓	✓	✓	✓	✓	✓	✓		✓		✓	✓	✓
1588	1	Q6PJG6	Q6PJG6	BRCA1-associated ATM activator 1	BRAT1	Homo sapiens	88.121	13.276	8	8	✓	✓	✓	✓	✓	✓	✓	✓				✓			✓
1589	1	Q6WKZ4	Q6WKZ4	Rab11 family-interacting protein 1	RAB11FIP1	Homo sapiens	137.168	8.34	9	8	✓	✓	✓	✓	✓	✓	✓	✓	✓			✓
1590	1	Q6ZN17	Q6ZN17	Protein lin-28 homolog B	LIN28B	Homo sapiens	27.082	42.4	8	8	✓	✓	✓	✓	✓	✓	✓	✓	✓	✓	✓	✓	✓	✓	✓	✓
1591	1	Q76FK4	Q76FK4	Nucleolar protein 8	NOL8	Homo sapiens	131.619	8.398	8	8	✓	✓	✓	✓	✓	✓	✓	✓	✓	✓	✓	✓	✓	✓	✓	✓
1592	1	Q7L5Y9	Q7L5Y9	E3 ubiquitin-protein transferase MAEA	MAEA	Homo sapiens	45.29	26.01	8	8	✓	✓	✓	✓	✓	✓	✓	✓	✓	✓	✓	✓			✓	✓
1593	1	Q7Z3B4	Q7Z3B4	Nucleoporin p54	NUP54	Homo sapiens	55.434	18.343	8	8	✓	✓	✓	✓	✓	✓	✓	✓				✓
1594	1	Q86TI2	Q86TI2	Dipeptidyl peptidase 9	DPP9	Homo sapiens	98.264	11.472	8	8	✓	✓	✓	✓	✓	✓	✓	✓	✓	✓	✓	✓		✓	✓	✓
1595	1	Q8IYI6	Q8IYI6	Exocyst complex component 8	EXOC8	Homo sapiens	81.799	15.448	8	8	✓	✓	✓	✓	✓	✓	✓	✓				✓
1596	1	Q8IZ83	Q8IZ83	Aldehyde dehydrogenase family 16 member A1	ALDH16A1	Homo sapiens	85.127	11.097	8	8	✓	✓	✓	✓	✓	✓	✓	✓	✓	✓		✓		✓	✓	✓
1597	1	Q8N183	Q8N183	NADH dehydrogenase [ubiquinone] 1 alpha subcomplex assembly factor 2	NDUFAF2	Homo sapiens	19.855	36.095	8	8	✓	✓	✓	✓	✓	✓	✓	✓	✓	✓	✓	✓		✓	✓	✓
1598	1	Q8N335	Q8N335	Glycerol-3-phosphate dehydrogenase 1-like protein	GPD1L	Homo sapiens	38.418	31.054	8	8	✓	✓	✓	✓	✓	✓	✓	✓	✓			✓			✓	✓
1599	1	Q8NCA5	Q8NCA5	Protein FAM98A	FAM98A	Homo sapiens	55.273	19.498	8	8	✓	✓	✓	✓	✓	✓	✓	✓	✓	✓	✓	✓
1600	1	Q8NCN5	Q8NCN5	Pyruvate dehydrogenase phosphatase regulatory subunit, mitochondrial	PDPR	Homo sapiens	99.364	10.694	8	8	✓	✓	✓	✓	✓	✓	✓	✓	✓			✓			✓
1601	1	Q8ND24	Q8ND24	RING finger protein 214	RNF214	Homo sapiens	77.669	15.078	8	8	✓	✓	✓	✓	✓	✓	✓	✓				✓
1602	1	Q8TBA6	Q8TBA6	Golgin subfamily A member 5	GOLGA5	Homo sapiens	83.025	12.722	8	8	✓	✓	✓	✓	✓	✓	✓	✓	✓	✓		✓		✓	✓	✓
1603	1	Q8WVB6	Q8WVB6	Chromosome transmission fidelity protein 18 homolog	CHTF18	Homo sapiens	107.383	10.769	8	8	✓	✓	✓	✓	✓	✓	✓	✓	✓	✓		✓				✓
1604	1	Q8WVV9	Q8WVV9	Heterogeneous nuclear ribonucleoprotein L-like	HNRNPLL	Homo sapiens	60.083	19.926	8	8	✓	✓	✓	✓	✓	✓	✓	✓				✓			✓
1605	1	Q8WVY7	Q8WVY7	Ubiquitin-like domain-containing CTD phosphatase 1	UBLCP1	Homo sapiens	36.805	25.786	8	8	✓	✓	✓	✓	✓	✓	✓	✓	✓	✓		✓			✓	✓
1606	1	Q8WWY3	Q8WWY3	U4/U6 small nuclear ribonucleoprotein Prp31	PRPF31	Homo sapiens	55.456	22.846	8	8	✓	✓	✓	✓	✓	✓	✓	✓	✓	✓		✓		✓	✓	✓
1607	1	Q8WX92	Q8WX92	Negative elongation factor B	NELFB	Homo sapiens	65.699	17.069	8	8	✓	✓	✓	✓	✓	✓	✓	✓	✓	✓	✓	✓		✓	✓	✓
1608	1	Q8WYA6	Q8WYA6	Beta-catenin-like protein 1	CTNNBL1	Homo sapiens	65.173	13.499	8	8	✓	✓	✓	✓	✓	✓	✓	✓				✓				✓
1609	1	Q92541	Q92541	RNA polymerase-associated protein RTF1 homolog	RTF1	Homo sapiens	80.315	13.099	8	8	✓	✓	✓	✓	✓	✓	✓	✓	✓	✓		✓		✓	✓	✓
1610	1	Q92552	Q92552	28S ribosomal protein S27, mitochondrial	MRPS27	Homo sapiens	47.611	25.121	8	8	✓	✓	✓	✓	✓	✓	✓	✓				✓
1611	1	Q92576	Q92576	PHD finger protein 3	PHF3	Homo sapiens	229.484	5.738	8	8	✓	✓	✓	✓	✓	✓	✓	✓	✓	✓		✓		✓	✓	✓
1612	1	Q92888	Q92888	Rho guanine nucleotide exchange factor 1	ARHGEF1	Homo sapiens	102.435	13.158	8	8	✓	✓	✓	✓	✓	✓	✓	✓				✓
1613	1	Q92917	Q92917	G-patch domain and KOW motifs-containing protein	GPKOW	Homo sapiens	52.231	23.109	8	8	✓	✓	✓	✓	✓	✓	✓	✓	✓	✓		✓			✓	✓
1614	1	Q969T9	Q969T9	WW domain-binding protein 2	WBP2	Homo sapiens	28.086	29.502	8	8	✓	✓	✓	✓	✓	✓	✓	✓		✓		✓				✓
1615	1	Q969X5	Q969X5	Endoplasmic reticulum-Golgi intermediate compartment protein 1	ERGIC1	Homo sapiens	32.59	32.414	8	8	✓	✓	✓	✓	✓	✓	✓	✓		✓		✓		✓	✓	✓
1616	1	Q969Z0	Q969Z0	FAST kinase domain-containing protein 4	TBRG4	Homo sapiens	70.738	17.75	8	8	✓	✓	✓	✓	✓	✓	✓	✓	✓	✓		✓			✓	✓
1617	1	Q96BW5	Q96BW5	Phosphotriesterase-related protein	PTER	Homo sapiens	39.018	38.109	8	8	✓	✓	✓	✓	✓	✓	✓	✓				✓
1618	1	Q96C57	Q96C57	Protein CUSTOS	CUSTOS	Homo sapiens	28.172	26.718	8	8	✓	✓	✓	✓	✓	✓	✓	✓	✓	✓	✓	✓	✓	✓	✓	✓
1619	1	Q96CT7	Q96CT7	Coiled-coil domain-containing protein 124	CCDC124	Homo sapiens	25.835	44.843	8	8	✓	✓	✓	✓	✓	✓	✓	✓	✓	✓	✓	✓	✓	✓	✓	✓
1620	1	Q96D71	Q96D71	RalBP1-associated Eps domain-containing protein 1	REPS1	Homo sapiens	86.663	14.95	9	8	✓	✓	✓	✓	✓	✓	✓	✓	✓	✓		✓	✓	✓	✓	✓
1621	1	Q96EK5	Q96EK5	KIF-binding protein	KIFBP	Homo sapiens	71.815	18.035	8	8	✓	✓	✓	✓	✓	✓	✓	✓				✓
1622	1	Q96EP5	Q96EP5	DAZ-associated protein 1	DAZAP1	Homo sapiens	43.384	28.993	8	8	✓	✓	✓	✓	✓	✓	✓	✓	✓	✓	✓	✓		✓	✓	✓
1623	1	Q96GD0	Q96GD0	Chronophin	PDXP	Homo sapiens	31.698	34.122	8	8	✓	✓	✓	✓	✓	✓	✓	✓	✓	✓	✓	✓	✓	✓	✓	✓
1624	1	Q96GD4	Q96GD4	Aurora kinase B	AURKB	Homo sapiens	39.311	26.744	8	8	✓	✓	✓	✓	✓	✓	✓	✓	✓	✓	✓	✓		✓	✓	✓
1625	1	Q96J01	Q96J01	THO complex subunit 3	THOC3	Homo sapiens	38.77	29.06	8	8	✓	✓	✓	✓	✓	✓	✓	✓	✓			✓		✓
1626	1	Q96KA5	Q96KA5	Lipid scramblase CLPTM1L	CLPTM1L	Homo sapiens	62.23	22.491	8	8	✓	✓	✓	✓	✓	✓	✓	✓				✓			✓	✓
1627	1	Q96KP1	Q96KP1	Exocyst complex component 2	EXOC2	Homo sapiens	104.066	10.065	8	8	✓	✓	✓	✓	✓	✓	✓	✓				✓
1628	1	Q96P16	Q96P16	Regulation of nuclear pre-mRNA domain-containing protein 1A	RPRD1A	Homo sapiens	35.719	45.513	8	8	✓	✓	✓	✓	✓	✓	✓	✓	✓	✓		✓
1629	1	Q96SB4	Q96SB4	SRSF protein kinase 1	SRPK1	Homo sapiens	74.327	20.763	9	8	✓	✓	✓	✓	✓	✓	✓	✓	✓	✓		✓		✓	✓	✓
1630	1	Q96T88	Q96T88	E3 ubiquitin-protein ligase UHRF1	UHRF1	Homo sapiens	89.815	13.619	9	8	✓	✓	✓	✓	✓	✓	✓	✓	✓	✓	✓	✓			✓	✓
1631	1	Q99436	Q99436	Proteasome subunit beta type-7	PSMB7	Homo sapiens	29.966	35.74	8	8	✓	✓	✓	✓	✓	✓	✓	✓	✓	✓	✓	✓		✓	✓	✓
1632	1	Q99598	Q99598	Translin-associated protein X	TSNAX	Homo sapiens	33.112	37.931	8	8	✓	✓	✓	✓	✓	✓	✓	✓	✓	✓		✓		✓	✓	✓
1633	1	Q9BPW8	Q9BPW8	Protein NipSnap homolog 1	NIPSNAP1	Homo sapiens	33.31	38.38	8	8	✓	✓	✓	✓	✓	✓	✓	✓	✓	✓		✓			✓	✓
1634	1	Q9BQ39	Q9BQ39	ATP-dependent RNA helicase DDX50	DDX50	Homo sapiens	82.563	19.132	8	8	✓	✓	✓	✓	✓	✓	✓	✓		✓	✓	✓			✓
1635	1	Q9BQA1	Q9BQA1	Methylosome protein 50	WDR77	Homo sapiens	36.725	30.409	8	8	✓	✓	✓	✓	✓	✓	✓	✓	✓	✓	✓	✓		✓	✓	✓
1636	1	Q9BTU6	Q9BTU6	Phosphatidylinositol 4-kinase type 2-alpha	PI4K2A	Homo sapiens	54.021	21.712	8	8	✓	✓	✓	✓		✓	✓	✓				✓				✓
1637	1	Q9BUI4	Q9BUI4	DNA-directed RNA polymerase III subunit RPC3	POLR3C	Homo sapiens	60.612	18.914	8	8	✓	✓	✓	✓	✓	✓	✓	✓	✓	✓		✓			✓	✓
1638	1	Q9BVG4	Q9BVG4	Protein PBDC1	PBDC1	Homo sapiens	26.054	34.335	8	8	✓	✓	✓	✓	✓	✓	✓	✓	✓	✓	✓	✓	✓	✓	✓	✓
1639	1	Q9BXB4	Q9BXB4	Oxysterol-binding protein-related protein 11	OSBPL11	Homo sapiens	83.642	16.466	9	8	✓	✓	✓	✓	✓	✓	✓	✓	✓	✓		✓		✓	✓	✓
1640	1	Q9BY43	Q9BY43	Charged multivesicular body protein 4a	CHMP4A	Homo sapiens	25.097	43.243	8	8	✓	✓	✓	✓	✓	✓	✓	✓	✓	✓		✓		✓	✓	✓
1641	1	Q9C0B1	Q9C0B1	Alpha-ketoglutarate-dependent dioxygenase FTO	FTO	Homo sapiens	58.283	21.386	8	8	✓	✓	✓	✓	✓	✓	✓	✓		✓		✓			✓
1642	1	Q9GZS1	Q9GZS1	DNA-directed RNA polymerase I subunit RPA49	POLR1E	Homo sapiens	47.26	25.776	8	8	✓	✓	✓	✓	✓	✓	✓	✓	✓	✓	✓	✓			✓	✓
1643	1	Q9H269	Q9H269	Vacuolar protein sorting-associated protein 16 homolog	VPS16	Homo sapiens	94.691	14.66	8	8	✓	✓	✓	✓	✓	✓	✓	✓				✓
1644	1	Q9H488	Q9H488	GDP-fucose protein O-fucosyltransferase 1	POFUT1	Homo sapiens	43.953	29.639	8	8	✓	✓	✓	✓	✓	✓	✓	✓		✓		✓		✓	✓	✓
1645	1	Q9H4L7	Q9H4L7	SWI/SNF-related matrix-associated actin-dependent regulator of chromatin subfamily A containing DEAD/H box 1	SMARCAD1	Homo sapiens	117.403	11.111	8	8	✓	✓	✓	✓	✓	✓	✓	✓				✓
1646	1	Q9H7Z7	Q9H7Z7	Prostaglandin E synthase 2	PTGES2	Homo sapiens	41.941	27.056	8	8	✓	✓	✓	✓	✓	✓	✓	✓				✓				✓
1647	1	Q9H9A5	Q9H9A5	CCR4-NOT transcription complex subunit 10	CNOT10	Homo sapiens	82.309	12.903	8	8	✓	✓	✓	✓	✓	✓	✓	✓	✓	✓		✓			✓	✓
1648	1	Q9H9Q2	Q9H9Q2	COP9 signalosome complex subunit 7b	COPS7B	Homo sapiens	29.622	29.924	8	8	✓	✓	✓	✓	✓	✓	✓	✓				✓			✓
1649	1	Q9HB07	Q9HB07	MYG1 exonuclease	MYG1	Homo sapiens	42.478	27.128	8	8	✓	✓	✓	✓	✓	✓	✓	✓	✓			✓				✓
1650	1	Q9HCK8	Q9HCK8	Chromodomain-helicase-DNA-binding protein 8	CHD8	Homo sapiens	290.523	6.122	11	8	✓	✓	✓	✓	✓	✓	✓	✓		✓		✓				✓
1651	1	Q9HD45	Q9HD45	Transmembrane 9 superfamily member 3	TM9SF3	Homo sapiens	67.89	14.941	8	8	✓	✓	✓	✓	✓	✓	✓	✓	✓	✓	✓	✓			✓	✓
1652	1	Q9NP79	Q9NP79	Vacuolar protein sorting-associated protein VTA1 homolog	VTA1	Homo sapiens	33.879	29.642	8	8	✓	✓	✓	✓	✓	✓	✓	✓	✓	✓		✓		✓	✓	✓
1653	1	Q9NRG9	Q9NRG9	Aladin	AAAS	Homo sapiens	59.576	19.78	8	8	✓	✓	✓	✓	✓	✓	✓	✓	✓			✓
1654	1	Q9NVH0	Q9NVH0	Exonuclease 3'-5' domain-containing protein 2	EXD2	Homo sapiens	70.353	16.908	8	8	✓	✓	✓	✓	✓	✓	✓	✓	✓	✓	✓	✓		✓	✓	✓
1655	1	Q9NX58	Q9NX58	Cell growth-regulating nucleolar protein	LYAR	Homo sapiens	43.635	21.372	8	8	✓	✓	✓	✓	✓	✓	✓	✓	✓	✓	✓	✓		✓	✓	✓
1656	1	Q9NYB0	Q9NYB0	Telomeric repeat-binding factor 2-interacting protein 1	TERF2IP	Homo sapiens	44.257	24.812	8	8	✓	✓	✓	✓	✓	✓	✓	✓	✓	✓		✓		✓	✓	✓
1657	1	Q9NZ32	Q9NZ32	Actin-related protein 10	ACTR10	Homo sapiens	46.307	26.859	8	8	✓	✓	✓	✓	✓	✓	✓	✓	✓	✓	✓	✓	✓	✓	✓	✓
1658	1	Q9P1Y5	Q9P1Y5	Calmodulin-regulated spectrin-associated protein 3	CAMSAP3	Homo sapiens	134.753	8.327	8	8	✓	✓	✓	✓	✓	✓	✓	✓	✓	✓		✓		✓	✓	✓
1659	1	Q9P2K5	Q9P2K5	Myelin expression factor 2	MYEF2	Homo sapiens	64.124	14	8	8	✓	✓	✓	✓	✓	✓	✓	✓	✓			✓			✓	✓
1660	1	Q9UBC2	Q9UBC2	Epidermal growth factor receptor substrate 15-like 1	EPS15L1	Homo sapiens	94.257	11.227	8	8	✓	✓	✓	✓	✓	✓	✓	✓	✓	✓		✓	✓	✓	✓	✓
1661	1	Q9UEY8	Q9UEY8	Gamma-adducin	ADD3	Homo sapiens	79.157	16.431	8	8	✓	✓	✓	✓	✓	✓	✓	✓	✓	✓		✓				✓
1662	1	Q9UFC0	Q9UFC0	Leucine-rich repeat and WD repeat-containing protein 1	LRWD1	Homo sapiens	70.861	15.611	8	8	✓	✓	✓	✓	✓	✓	✓	✓				✓				✓
1663	1	Q9UFW8	Q9UFW8	CGG triplet repeat-binding protein 1	CGGBP1	Homo sapiens	18.82	37.725	8	8	✓	✓	✓	✓	✓	✓	✓	✓	✓	✓	✓	✓		✓	✓	✓
1664	1	Q9UH65	Q9UH65	Switch-associated protein 70	SWAP70	Homo sapiens	68.998	14.359	8	8	✓	✓	✓	✓	✓	✓	✓	✓				✓
1665	1	Q9UI10	Q9UI10	Translation initiation factor eIF-2B subunit delta	EIF2B4	Homo sapiens	57.558	23.709	8	8	✓	✓	✓	✓	✓	✓	✓	✓	✓	✓	✓	✓		✓	✓	✓
1666	1	Q9UIJ7	Q9UIJ7	GTP:AMP phosphotransferase AK3, mitochondrial	AK3	Homo sapiens	25.566	44.934	8	8	✓	✓	✓	✓	✓	✓	✓	✓	✓		✓	✓			✓	✓
1667	1	Q9UJW0	Q9UJW0	Dynactin subunit 4	DCTN4	Homo sapiens	52.337	21.304	8	8	✓	✓	✓	✓	✓	✓	✓	✓	✓	✓		✓				✓
1668	1	Q9UKA9	Q9UKA9	Polypyrimidine tract-binding protein 2	PTBP2	Homo sapiens	57.491	22.411	8	8	✓	✓	✓	✓	✓	✓	✓	✓	✓	✓		✓
1669	1	Q9UKM9	Q9UKM9	RNA-binding protein Raly	RALY	Homo sapiens	32.463	29.412	8	8	✓	✓	✓	✓	✓	✓	✓	✓	✓	✓	✓	✓	✓	✓	✓	✓
1670	1	Q9UKV8	Q9UKV8	Protein argonaute-2	AGO2	Homo sapiens	97.209	14.785	10	8	✓	✓	✓	✓	✓	✓	✓	✓	✓	✓	✓	✓		✓	✓	✓
1671	1	Q9Y285	Q9Y285	Phenylalanine--tRNA ligase alpha subunit	FARSA	Homo sapiens	57.561	24.606	8	8	✓	✓	✓	✓	✓	✓	✓	✓	✓	✓	✓	✓			✓
1672	1	Q9Y2S7	Q9Y2S7	Polymerase delta-interacting protein 2	POLDIP2	Homo sapiens	42.032	25.272	8	8	✓	✓	✓	✓	✓	✓	✓	✓				✓
1673	1	Q9Y305	Q9Y305	Acyl-coenzyme A thioesterase 9, mitochondrial	ACOT9	Homo sapiens	49.902	20.501	8	8	✓	✓	✓	✓	✓	✓	✓	✓	✓	✓	✓	✓		✓	✓	✓
1674	1	Q9Y312	Q9Y312	Protein AAR2 homolog	AAR2	Homo sapiens	43.471	27.865	8	8	✓	✓	✓	✓		✓	✓	✓
1675	1	Q9Y371	Q9Y371	Endophilin-B1	SH3GLB1	Homo sapiens	40.795	25.753	8	8	✓	✓	✓	✓	✓	✓	✓	✓	✓	✓	✓	✓			✓	✓
1676	1	Q9Y394	Q9Y394	Dehydrogenase/reductase SDR family member 7	DHRS7	Homo sapiens	38.295	33.333	8	8	✓	✓	✓	✓	✓	✓	✓	✓	✓	✓	✓	✓			✓	✓
1677	1	Q9Y4C2	Q9Y4C2	TRPM8 channel-associated factor 1	TCAF1	Homo sapiens	102.128	13.138	8	8	✓	✓	✓	✓	✓	✓	✓	✓	✓			✓			✓	✓
1678	1	Q9Y4X5	Q9Y4X5	E3 ubiquitin-protein ligase ARIH1	ARIH1	Homo sapiens	64.118	16.697	8	8	✓	✓	✓	✓	✓	✓	✓	✓	✓			✓			✓
1679	1	Q9Y5A7	Q9Y5A7	NEDD8 ultimate buster 1	NUB1	Homo sapiens	70.54	18.374	8	8	✓	✓	✓	✓	✓	✓	✓	✓	✓	✓		✓			✓	✓
1680	1	Q9Y5Q8	Q9Y5Q8	General transcription factor 3C polypeptide 5	GTF3C5	Homo sapiens	59.572	19.461	8	8	✓	✓	✓	✓	✓	✓	✓	✓	✓	✓		✓		✓	✓	✓
1681	1	Q9Y5X1	Q9Y5X1	Sorting nexin-9	SNX9	Homo sapiens	66.593	16.807	8	8	✓	✓	✓	✓	✓	✓	✓	✓		✓		✓
1682	1	Q9Y6D9	Q9Y6D9	Mitotic spindle assembly checkpoint protein MAD1	MAD1L1	Homo sapiens	83.067	13.928	8	8	✓	✓	✓	✓	✓	✓	✓	✓				✓
1683	1	A3KN83	A3KN83	Protein strawberry notch homolog 1	SBNO1	Homo sapiens	154.316	9.62	10	7	✓	✓	✓	✓	✓	✓	✓	✓	✓
1684	1	A6NDG6	A6NDG6	Glycerol-3-phosphate phosphatase	PGP	Homo sapiens	34.003	28.972	7	7	✓	✓	✓	✓	✓	✓	✓	✓	✓	✓	✓	✓			✓	✓
1685	1	E9PAV3	E9PAV3	Nascent polypeptide-associated complex subunit alpha, muscle-specific form	NACA	Homo sapiens	205.426	3.946	8	7	✓	✓	✓	✓	✓	✓	✓	✓	✓	✓	✓	✓	✓	✓	✓	✓
1686	1	O00311	O00311	Cell division cycle 7-related protein kinase	CDC7	Homo sapiens	63.887	17.77	7	7	✓	✓	✓	✓	✓	✓	✓	✓	✓	✓		✓			✓	✓
1687	1	O00461	O00461	Golgi integral membrane protein 4	GOLIM4	Homo sapiens	81.881	12.069	7	7	✓	✓	✓	✓	✓	✓	✓	✓	✓	✓		✓			✓	✓
1688	1	O00462	O00462	Beta-mannosidase	MANBA	Homo sapiens	100.897	9.215	7	7	✓	✓	✓	✓	✓	✓	✓	✓
1689	1	O00487	O00487	26S proteasome non-ATPase regulatory subunit 14	PSMD14	Homo sapiens	34.577	37.742	7	7	✓	✓	✓	✓	✓	✓	✓	✓	✓	✓		✓				✓
1690	1	O00743	O00743	Serine/threonine-protein phosphatase 6 catalytic subunit	PPP6C	Homo sapiens	35.144	33.115	7	7	✓	✓	✓	✓	✓	✓	✓	✓				✓
1691	1	O14497	O14497	AT-rich interactive domain-containing protein 1A	ARID1A	Homo sapiens	242.048	5.208	7	7	✓	✓	✓	✓		✓	✓	✓				✓
1692	1	O14646	O14646	Chromodomain-helicase-DNA-binding protein 1	CHD1	Homo sapiens	196.692	6.199	9	7	✓	✓	✓	✓	✓	✓	✓	✓	✓	✓	✓	✓		✓	✓	✓
1693	1	O14936	O14936	Peripheral plasma membrane protein CASK	CASK	Homo sapiens	105.126	10.259	7	7	✓	✓	✓	✓	✓	✓	✓	✓	✓	✓		✓		✓	✓	✓
1694	1	O14976	O14976	Cyclin-G-associated kinase	GAK	Homo sapiens	143.193	6.712	7	7	✓	✓	✓	✓	✓	✓	✓	✓	✓	✓	✓	✓		✓	✓	✓
1695	1	O15047	O15047	Histone-lysine N-methyltransferase SETD1A	SETD1A	Homo sapiens	186.038	5.624	7	7	✓	✓	✓	✓	✓	✓	✓	✓	✓	✓		✓		✓	✓	✓
1696	1	O15400	O15400	Syntaxin-7	STX7	Homo sapiens	29.815	28.352	7	7	✓	✓	✓	✓	✓	✓	✓	✓				✓			✓
1697	1	O43301	O43301	Heat shock 70 kDa protein 12A	HSPA12A	Homo sapiens	74.978	13.037	7	7	✓	✓	✓	✓	✓	✓	✓	✓				✓
1698	1	O43314	O43314	Inositol hexakisphosphate and diphosphoinositol-pentakisphosphate kinase 2	PPIP5K2	Homo sapiens	140.408	9.815	10	7	✓	✓	✓	✓	✓	✓	✓	✓	✓	✓	✓	✓			✓	✓
1699	1	O43347	O43347	RNA-binding protein Musashi homolog 1	MSI1	Homo sapiens	39.124	31.768	9	7	✓	✓	✓	✓	✓	✓	✓	✓	✓	✓		✓		✓	✓	✓
1700	1	O43768	O43768	Alpha-endosulfine	ENSA	Homo sapiens	13.39	65.289	8	7	✓	✓	✓	✓	✓	✓	✓	✓	✓	✓	✓	✓	✓	✓	✓	✓
1701	1	O43813	O43813	Glutathione S-transferase LANCL1	LANCL1	Homo sapiens	45.284	23.308	7	7	✓	✓	✓	✓	✓	✓	✓	✓				✓				✓
1702	1	O60508	O60508	Pre-mRNA-processing factor 17	CDC40	Homo sapiens	65.521	13.99	7	7	✓	✓	✓	✓	✓	✓	✓	✓				✓
1703	1	O60885	O60885	Bromodomain-containing protein 4	BRD4	Homo sapiens	152.22	7.562	8	7	✓	✓	✓	✓	✓	✓	✓	✓	✓	✓	✓	✓	✓	✓	✓	✓
1704	1	O75127	O75127	Pentatricopeptide repeat-containing protein 1, mitochondrial	PTCD1	Homo sapiens	78.858	11.714	7	7	✓	✓	✓	✓	✓	✓	✓	✓	✓			✓
1705	1	O75146	O75146	Huntingtin-interacting protein 1-related protein	HIP1R	Homo sapiens	119.39	7.678	7	7	✓	✓	✓	✓	✓	✓	✓	✓				✓
1706	1	O75396	O75396	Vesicle-trafficking protein SEC22b	SEC22B	Homo sapiens	24.74	40	7	7	✓	✓	✓	✓	✓	✓	✓	✓	✓		✓	✓			✓	✓
1707	1	O75569	O75569	Interferon-inducible double-stranded RNA-dependent protein kinase activator A	PRKRA	Homo sapiens	34.402	26.198	7	7	✓	✓	✓	✓	✓	✓	✓	✓		✓		✓
1708	1	O75822	O75822	Eukaryotic translation initiation factor 3 subunit J	EIF3J	Homo sapiens	29.063	23.256	7	7	✓	✓	✓	✓	✓	✓	✓	✓	✓	✓		✓			✓	✓
1709	1	O76013	O76013	Keratin, type I cuticular Ha6	KRT36	Homo sapiens	52.247	22.484	7	7						✓
1710	1	O94760	O94760	N(G),N(G)-dimethylarginine dimethylaminohydrolase 1	DDAH1	Homo sapiens	31.121	30.175	7	7	✓	✓	✓	✓	✓	✓	✓	✓	✓	✓	✓	✓		✓	✓	✓
1711	1	O95219	O95219	Sorting nexin-4	SNX4	Homo sapiens	51.911	18.889	7	7	✓	✓	✓	✓	✓	✓	✓	✓				✓
1712	1	O95292	O95292	Vesicle-associated membrane protein-associated protein B/C	VAPB	Homo sapiens	27.228	31.687	8	7	✓	✓	✓	✓	✓	✓	✓	✓	✓	✓		✓			✓	✓
1713	1	O95336	O95336	6-phosphogluconolactonase	PGLS	Homo sapiens	27.546	37.209	7	7	✓	✓	✓	✓	✓	✓	✓	✓	✓	✓		✓		✓	✓	✓
1714	1	O95394	O95394	Phosphoacetylglucosamine mutase	PGM3	Homo sapiens	59.851	17.343	7	7	✓	✓	✓	✓	✓	✓	✓	✓	✓	✓	✓	✓	✓	✓	✓	✓
1715	1	O95456	O95456	Proteasome assembly chaperone 1	PSMG1	Homo sapiens	32.855	34.375	7	7	✓	✓	✓	✓	✓	✓	✓	✓	✓	✓		✓			✓	✓
1716	1	O95630	O95630	STAM-binding protein	STAMBP	Homo sapiens	48.077	19.811	7	7	✓	✓	✓	✓	✓	✓	✓	✓				✓			✓	✓
1717	1	O95758	O95758	Polypyrimidine tract-binding protein 3	PTBP3	Homo sapiens	59.691	20.29	7	7	✓	✓	✓	✓	✓	✓	✓	✓	✓	✓		✓		✓	✓	✓
1718	1	O95785	O95785	Protein Wiz	WIZ	Homo sapiens	178.676	6.723	7	7	✓	✓	✓	✓	✓	✓	✓	✓	✓	✓		✓			✓	✓
1719	1	O95817	O95817	BAG family molecular chaperone regulator 3	BAG3	Homo sapiens	61.595	17.739	7	7	✓	✓	✓	✓	✓	✓	✓	✓	✓	✓		✓			✓
1720	1	P00568	P00568	Adenylate kinase isoenzyme 1	AK1	Homo sapiens	21.633	45.361	8	7	✓	✓	✓	✓	✓	✓	✓	✓	✓	✓	✓	✓		✓	✓	✓
1721	1	P05089	P05089	Arginase-1	ARG1	Homo sapiens	34.734	26.087	7	7	✓	✓	✓	✓	✓	✓	✓	✓	✓	✓	✓	✓	✓	✓	✓	✓
1722	1	P05783	P05783	Keratin, type I cytoskeletal 18	KRT18	Homo sapiens	48.056	30.698	9	7	✓	✓	✓	✓	✓	✓	✓	✓
1723	1	P08754	P08754	Guanine nucleotide-binding protein G(i) subunit alpha-3	GNAI3	Homo sapiens	40.534	42.655	7	7	✓	✓	✓	✓	✓	✓	✓	✓	✓	✓		✓			✓	✓
1724	1	P09104	P09104	Gamma-enolase	ENO2	Homo sapiens	47.271	40.092	7	7	✓	✓	✓	✓	✓	✓	✓	✓				✓
1725	1	P09601	P09601	Heme oxygenase 1	HMOX1	Homo sapiens	32.818	36.458	7	7	✓	✓	✓	✓	✓	✓	✓	✓	✓	✓	✓	✓		✓	✓	✓
1726	1	P09936	P09936	Ubiquitin carboxyl-terminal hydrolase isozyme L1	UCHL1	Homo sapiens	24.825	44.843	7	7	✓	✓	✓	✓	✓	✓	✓	✓	✓	✓	✓	✓		✓	✓	✓
1727	1	P11766	P11766	Alcohol dehydrogenase class-3	ADH5	Homo sapiens	39.726	33.422	7	7	✓	✓	✓	✓	✓	✓	✓	✓	✓	✓		✓		✓	✓	✓
1728	1	P11940	P11940	Polyadenylate-binding protein 1	PABPC1	Homo sapiens	70.67	40.881	24	7	✓	✓	✓	✓	✓	✓	✓	✓	✓	✓	✓	✓			✓	✓
1729	1	P12931	P12931	Proto-oncogene tyrosine-protein kinase Src	SRC	Homo sapiens	59.836	26.493	10	7	✓	✓	✓	✓	✓	✓	✓	✓	✓	✓		✓			✓
1730	1	P16949	P16949	Stathmin	STMN1	Homo sapiens	17.305	41.611	10	7	✓	✓	✓	✓	✓	✓	✓	✓	✓	✓	✓	✓	✓	✓	✓	✓
1731	1	P18858	P18858	DNA ligase 1	LIG1	Homo sapiens	101.739	10.12	7	7	✓	✓	✓	✓	✓	✓	✓	✓	✓	✓		✓		✓	✓	✓
1732	1	P19387	P19387	DNA-directed RNA polymerase II subunit RPB3	POLR2C	Homo sapiens	31.442	36.727	7	7	✓	✓	✓	✓	✓	✓	✓	✓	✓	✓	✓	✓		✓	✓	✓
1733	1	P22570	P22570	NADPH:adrenodoxin oxidoreductase, mitochondrial	FDXR	Homo sapiens	53.836	22.2	7	7	✓	✓	✓	✓	✓	✓	✓	✓	✓	✓		✓			✓
1734	1	P22681	P22681	E3 ubiquitin-protein ligase CBL	CBL	Homo sapiens	99.634	9.382	7	7	✓	✓	✓	✓	✓	✓	✓	✓		✓		✓				✓
1735	1	P24534	P24534	Elongation factor 1-beta	EEF1B2	Homo sapiens	24.762	54.667	7	7	✓	✓	✓	✓	✓	✓	✓	✓	✓	✓	✓	✓	✓	✓	✓	✓
1736	1	P25311	P25311	Zinc-alpha-2-glycoprotein	AZGP1	Homo sapiens	34.26	30.872	7	7	✓	✓	✓	✓	✓	✓	✓	✓				✓				✓
1737	1	P28070	P28070	Proteasome subunit beta type-4	PSMB4	Homo sapiens	29.206	32.197	7	7	✓	✓	✓	✓	✓	✓	✓	✓	✓	✓	✓	✓		✓	✓	✓
1738	1	P30086	P30086	Phosphatidylethanolamine-binding protein 1	PEBP1	Homo sapiens	21.056	62.032	7	7	✓	✓	✓	✓	✓	✓	✓	✓	✓	✓	✓	✓	✓	✓	✓	✓
1739	1	P30626	P30626	Sorcin	SRI	Homo sapiens	21.674	48.485	7	7	✓	✓	✓	✓	✓	✓	✓	✓	✓	✓	✓	✓			✓	✓
1740	1	P31327	P31327	Carbamoyl-phosphate synthase [ammonia], mitochondrial	CPS1	Homo sapiens	164.943	6	7	7	✓	✓	✓	✓	✓	✓	✓	✓				✓
1741	1	P32929	P32929	Cystathionine gamma-lyase	CTH	Homo sapiens	44.509	24.938	7	7	✓	✓	✓	✓	✓	✓	✓	✓	✓	✓	✓	✓			✓	✓
1742	1	P34896	P34896	Serine hydroxymethyltransferase, cytosolic	SHMT1	Homo sapiens	53.083	19.462	7	7	✓	✓	✓	✓	✓	✓	✓	✓	✓	✓	✓	✓		✓	✓	✓
1743	1	P38159	P38159	RNA-binding motif protein, X chromosome	RBMX	Homo sapiens	42.33	59.591	26	7	✓	✓	✓	✓	✓	✓	✓	✓	✓	✓	✓	✓	✓	✓	✓	✓
1744	1	P41223	P41223	Protein BUD31 homolog	BUD31	Homo sapiens	17.001	40.972	7	7	✓	✓	✓	✓	✓	✓	✓	✓	✓	✓	✓	✓				✓
1745	1	P42566	P42566	Epidermal growth factor receptor substrate 15	EPS15	Homo sapiens	98.659	8.929	7	7	✓	✓	✓	✓	✓	✓	✓	✓				✓			✓
1746	1	P43378	P43378	Tyrosine-protein phosphatase non-receptor type 9	PTPN9	Homo sapiens	68.021	14.503	7	7	✓	✓	✓	✓	✓	✓	✓	✓				✓
1747	1	P43487	P43487	Ran-specific GTPase-activating protein	RANBP1	Homo sapiens	23.311	43.781	7	7	✓	✓	✓	✓	✓	✓	✓	✓	✓	✓	✓	✓	✓	✓	✓	✓
1748	1	P47712	P47712	Cytosolic phospholipase A2	PLA2G4A	Homo sapiens	85.241	15.888	7	7	✓	✓	✓	✓	✓	✓	✓	✓
1749	1	P48163	P48163	NADP-dependent malic enzyme	ME1	Homo sapiens	64.15	17.308	7	7	✓	✓	✓	✓	✓	✓	✓	✓	✓	✓	✓	✓		✓	✓	✓
1750	1	P48556	P48556	26S proteasome non-ATPase regulatory subunit 8	PSMD8	Homo sapiens	39.613	19.429	7	7	✓	✓	✓	✓	✓	✓	✓	✓				✓				✓
1751	1	P49257	P49257	Protein ERGIC-53	LMAN1	Homo sapiens	57.547	23.725	7	7	✓	✓	✓	✓	✓	✓	✓	✓				✓			✓	✓
1752	1	P49593	P49593	Protein phosphatase 1F	PPM1F	Homo sapiens	49.83	25.551	7	7	✓	✓	✓	✓	✓	✓	✓	✓				✓				✓
1753	1	P49841	P49841	Glycogen synthase kinase-3 beta	GSK3B	Homo sapiens	46.743	23.81	7	7	✓	✓	✓	✓	✓	✓	✓	✓	✓			✓			✓
1754	1	P50750	P50750	Cyclin-dependent kinase 9	CDK9	Homo sapiens	42.778	25	7	7	✓	✓	✓	✓	✓	✓	✓	✓				✓
1755	1	P50914	P50914	60S ribosomal protein L14	RPL14	Homo sapiens	23.429	31.163	7	7	✓	✓	✓	✓	✓	✓	✓	✓	✓	✓	✓	✓	✓	✓	✓	✓
1756	1	P51114	P51114	RNA-binding protein FXR1	FXR1	Homo sapiens	69.723	17.713	8	7	✓	✓	✓	✓	✓	✓	✓	✓	✓	✓		✓		✓	✓	✓
1757	1	P51571	P51571	Translocon-associated protein subunit delta	SSR4	Homo sapiens	19.001	38.15	7	7	✓	✓	✓	✓	✓	✓	✓	✓	✓	✓	✓	✓		✓	✓	✓
1758	1	P52815	P52815	39S ribosomal protein L12, mitochondrial	MRPL12	Homo sapiens	21.348	36.364	7	7	✓	✓	✓	✓	✓	✓	✓	✓	✓	✓	✓	✓			✓	✓
1759	1	P53365	P53365	Arfaptin-2	ARFIP2	Homo sapiens	37.855	29.912	7	7	✓	✓	✓	✓	✓	✓	✓	✓				✓				✓
1760	1	P53990	P53990	IST1 homolog	IST1	Homo sapiens	39.749	21.978	7	7	✓	✓	✓	✓	✓	✓	✓	✓	✓	✓	✓	✓	✓	✓	✓	✓
1761	1	P56545	P56545	C-terminal-binding protein 2	CTBP2	Homo sapiens	48.947	24.27	8	7	✓	✓	✓	✓	✓	✓	✓	✓	✓	✓		✓				✓
1762	1	P57737	P57737	Coronin-7	CORO7	Homo sapiens	100.607	10.162	7	7	✓	✓	✓	✓	✓	✓	✓	✓	✓	✓	✓	✓		✓	✓	✓
1763	1	P58107	P58107	Epiplakin	EPPK1	Homo sapiens	555.667	16.156	7	7	✓	✓	✓	✓		✓	✓	✓				✓
1764	1	P61158	P61158	Actin-related protein 3	ACTR3	Homo sapiens	47.371	29.187	9	7	✓	✓	✓	✓	✓	✓	✓	✓	✓	✓	✓	✓	✓	✓	✓	✓
1765	1	P61758	P61758	Prefoldin subunit 3	VBP1	Homo sapiens	22.624	34.01	7	7	✓	✓	✓	✓	✓	✓	✓	✓	✓	✓		✓		✓	✓	✓
1766	1	P62263	P62263	40S ribosomal protein S14	RPS14	Homo sapiens	16.271	40.397	7	7	✓	✓	✓	✓	✓	✓	✓	✓	✓	✓	✓	✓	✓	✓	✓	✓
1767	1	P62851	P62851	40S ribosomal protein S25	RPS25	Homo sapiens	13.741	42.4	7	7	✓	✓	✓	✓	✓	✓	✓	✓	✓	✓	✓	✓	✓	✓	✓	✓
1768	1	P62995	P62995	Transformer-2 protein homolog beta	TRA2B	Homo sapiens	33.664	38.542	8	7	✓	✓	✓	✓	✓	✓	✓	✓	✓	✓		✓		✓	✓	✓
1769	1	P82094	P82094	TATA element modulatory factor	TMF1	Homo sapiens	122.842	7.319	7	7	✓	✓	✓	✓	✓	✓	✓	✓				✓
1770	1	P82933	P82933	28S ribosomal protein S9, mitochondrial	MRPS9	Homo sapiens	45.834	23.232	7	7	✓	✓	✓	✓	✓	✓	✓	✓	✓	✓	✓	✓		✓	✓	✓
1771	1	P82979	P82979	SAP domain-containing ribonucleoprotein	SARNP	Homo sapiens	23.672	32.381	7	7	✓	✓	✓	✓	✓	✓	✓	✓	✓	✓	✓	✓	✓	✓	✓	✓
1772	1	P83436	P83436	Conserved oligomeric Golgi complex subunit 7	COG7	Homo sapiens	86.345	13.636	7	7	✓	✓	✓	✓	✓	✓	✓	✓
1773	1	Q00653	Q00653	Nuclear factor NF-kappa-B p100 subunit	NFKB2	Homo sapiens	96.749	9.889	7	7	✓	✓	✓	✓	✓	✓	✓	✓	✓	✓		✓				✓
1774	1	Q01484	Q01484	Ankyrin-2	ANK2	Homo sapiens	433.723	3.058	7	7	✓	✓	✓	✓	✓	✓	✓	✓	✓			✓			✓	✓
1775	1	Q02241	Q02241	Kinesin-like protein KIF23	KIF23	Homo sapiens	110.06	10.208	7	7	✓	✓	✓	✓	✓	✓	✓	✓	✓	✓	✓	✓		✓	✓	✓
1776	1	Q04206	Q04206	Transcription factor p65	RELA	Homo sapiens	60.219	14.882	7	7	✓	✓	✓	✓	✓	✓	✓	✓	✓	✓	✓	✓		✓	✓	✓
1777	1	Q04760	Q04760	Lactoylglutathione lyase	GLO1	Homo sapiens	20.778	43.478	7	7	✓	✓	✓	✓	✓	✓	✓	✓	✓	✓	✓	✓		✓	✓	✓
1778	1	Q05048	Q05048	Cleavage stimulation factor subunit 1	CSTF1	Homo sapiens	48.357	24.826	7	7	✓	✓	✓	✓	✓	✓	✓	✓	✓	✓		✓			✓	✓
1779	1	Q05639	Q05639	Elongation factor 1-alpha 2	EEF1A2	Homo sapiens	50.47	46.22	17	7	✓	✓	✓	✓	✓	✓	✓	✓	✓	✓		✓		✓	✓	✓
1780	1	Q07960	Q07960	Rho GTPase-activating protein 1	ARHGAP1	Homo sapiens	50.435	21.64	7	7	✓	✓	✓	✓	✓	✓	✓	✓	✓			✓			✓	✓
1781	1	Q0VDG4	Q0VDG4	Secernin-3	SCRN3	Homo sapiens	48.545	18.868	7	7	✓	✓	✓	✓	✓	✓	✓	✓	✓	✓		✓
1782	1	Q12797	Q12797	Aspartyl/asparaginyl beta-hydroxylase	ASPH	Homo sapiens	85.863	12.137	7	7	✓	✓	✓	✓	✓	✓	✓	✓		✓		✓			✓	✓
1783	1	Q12846	Q12846	Syntaxin-4	STX4	Homo sapiens	34.18	23.569	7	7	✓	✓	✓	✓	✓	✓	✓	✓	✓	✓		✓		✓	✓	✓
1784	1	Q12849	Q12849	G-rich sequence factor 1	GRSF1	Homo sapiens	53.127	19.167	7	7	✓	✓	✓	✓	✓	✓	✓	✓	✓	✓	✓	✓	✓	✓	✓	✓
1785	1	Q13268	Q13268	Dehydrogenase/reductase SDR family member 2, mitochondrial	DHRS2	Homo sapiens	29.924	37.857	7	7	✓	✓	✓	✓	✓	✓	✓	✓				✓			✓	✓
1786	1	Q13315	Q13315	Serine-protein kinase ATM	ATM	Homo sapiens	350.694	2.847	7	7	✓	✓	✓	✓	✓	✓	✓	✓		✓	✓	✓				✓
1787	1	Q13325	Q13325	Interferon-induced protein with tetratricopeptide repeats 5	IFIT5	Homo sapiens	55.845	15.768	7	7	✓	✓	✓	✓	✓	✓	✓	✓	✓	✓	✓	✓		✓	✓	✓
1788	1	Q13395	Q13395	Probable methyltransferase TARBP1	TARBP1	Homo sapiens	181.678	5.49	7	7	✓	✓	✓	✓	✓	✓	✓	✓				✓
1789	1	Q13418	Q13418	Integrin-linked protein kinase	ILK	Homo sapiens	51.419	16.593	7	7	✓	✓	✓	✓	✓	✓	✓	✓				✓				✓
1790	1	Q13601	Q13601	KRR1 small subunit processome component homolog	KRR1	Homo sapiens	43.666	18.373	7	7	✓	✓	✓	✓	✓	✓	✓	✓	✓	✓	✓	✓		✓	✓	✓
1791	1	Q13637	Q13637	Ras-related protein Rab-32	RAB32	Homo sapiens	24.997	52.889	9	7	✓	✓	✓	✓	✓	✓	✓	✓	✓			✓			✓	✓
1792	1	Q13835	Q13835	Plakophilin-1	PKP1	Homo sapiens	82.86	12.048	7	7	✓	✓	✓	✓	✓	✓	✓	✓	✓	✓		✓			✓	✓
1793	1	Q13868	Q13868	Exosome complex component RRP4	EXOSC2	Homo sapiens	32.787	31.741	7	7	✓	✓	✓	✓	✓	✓	✓	✓	✓	✓		✓			✓	✓
1794	1	Q14155	Q14155	Rho guanine nucleotide exchange factor 7	ARHGEF7	Homo sapiens	90.013	14.944	9	7	✓	✓	✓	✓	✓	✓		✓							✓	✓
1795	1	Q14165	Q14165	Malectin	MLEC	Homo sapiens	32.231	32.877	7	7	✓	✓	✓	✓	✓	✓	✓	✓	✓	✓		✓		✓	✓	✓
1796	1	Q14562	Q14562	ATP-dependent RNA helicase DHX8	DHX8	Homo sapiens	139.314	7.787	7	7	✓	✓	✓	✓	✓	✓	✓	✓	✓			✓
1797	1	Q15018	Q15018	BRISC complex subunit Abraxas 2	ABRAXAS2	Homo sapiens	46.902	18.313	7	7	✓	✓	✓	✓	✓	✓	✓	✓	✓	✓	✓	✓	✓	✓	✓	✓
1798	1	Q15126	Q15126	Phosphomevalonate kinase	PMVK	Homo sapiens	21.993	42.708	7	7	✓	✓	✓	✓	✓	✓	✓	✓				✓
1799	1	Q15392	Q15392	Delta(24)-sterol reductase	DHCR24	Homo sapiens	60.102	17.248	7	7	✓	✓	✓	✓	✓	✓	✓	✓	✓			✓			✓	✓
1800	1	Q15418	Q15418	Ribosomal protein S6 kinase alpha-1	RPS6KA1	Homo sapiens	82.725	18.503	7	7	✓	✓	✓	✓	✓	✓	✓	✓	✓			✓			✓	✓
1801	1	Q15424	Q15424	Scaffold attachment factor B1	SAFB	Homo sapiens	102.643	11.913	9	7	✓	✓	✓	✓	✓	✓	✓	✓	✓	✓	✓	✓	✓	✓	✓	✓
1802	1	Q15631	Q15631	Translin	TSN	Homo sapiens	26.182	44.298	7	7	✓	✓	✓	✓	✓	✓	✓	✓	✓			✓				✓
1803	1	Q15758	Q15758	Neutral amino acid transporter B(0)	SLC1A5	Homo sapiens	56.599	12.569	7	7	✓	✓	✓	✓	✓	✓	✓	✓	✓	✓	✓	✓		✓	✓	✓
1804	1	Q16134	Q16134	Electron transfer flavoprotein-ubiquinone oxidoreductase, mitochondrial	ETFDH	Homo sapiens	68.494	15.235	7	7	✓	✓	✓	✓	✓	✓	✓	✓	✓	✓		✓		✓		✓
1805	1	Q16539	Q16539	Mitogen-activated protein kinase 14	MAPK14	Homo sapiens	41.295	25	7	7	✓	✓	✓	✓	✓	✓	✓	✓
1806	1	Q16629	Q16629	Serine/arginine-rich splicing factor 7	SRSF7	Homo sapiens	27.365	28.992	7	7	✓	✓	✓	✓	✓	✓	✓	✓	✓	✓	✓	✓	✓	✓	✓	✓
1807	1	Q16698	Q16698	2,4-dienoyl-CoA reductase [(3E)-enoyl-CoA-producing], mitochondrial	DECR1	Homo sapiens	36.069	33.433	7	7	✓	✓	✓	✓	✓	✓	✓	✓	✓	✓	✓	✓	✓	✓	✓	✓
1808	1	Q16775	Q16775	Hydroxyacylglutathione hydrolase, mitochondrial	HAGH	Homo sapiens	33.805	31.169	7	7	✓	✓	✓	✓	✓	✓	✓	✓	✓	✓	✓	✓		✓	✓	✓
1809	1	Q2KHR3	Q2KHR3	Glutamine and serine-rich protein 1	QSER1	Homo sapiens	189.974	4.957	7	7	✓	✓	✓	✓		✓	✓	✓
1810	1	Q3SXM5	Q3SXM5	Inactive hydroxysteroid dehydrogenase-like protein 1	HSDL1	Homo sapiens	37	27.576	7	7	✓	✓	✓	✓	✓	✓	✓	✓	✓	✓		✓			✓	✓
1811	1	Q3YEC7	Q3YEC7	Rab-like protein 6	RABL6	Homo sapiens	79.549	13.992	7	7	✓	✓	✓	✓	✓	✓	✓	✓	✓			✓			✓
1812	1	Q4G0F5	Q4G0F5	Vacuolar protein sorting-associated protein 26B	VPS26B	Homo sapiens	39.155	25.893	7	7	✓	✓	✓	✓	✓	✓	✓	✓				✓			✓	✓
1813	1	Q4G0N4	Q4G0N4	NAD kinase 2, mitochondrial	NADK2	Homo sapiens	49.432	18.326	7	7	✓	✓	✓	✓	✓	✓	✓	✓	✓	✓	✓	✓		✓	✓	✓
1814	1	Q4J6C6	Q4J6C6	Prolyl endopeptidase-like	PREPL	Homo sapiens	83.929	12.655	7	7	✓	✓	✓	✓	✓	✓	✓	✓
1815	1	Q5C9Z4	Q5C9Z4	Nucleolar MIF4G domain-containing protein 1	NOM1	Homo sapiens	96.259	10.698	7	7	✓	✓	✓	✓	✓	✓	✓	✓	✓	✓		✓	✓	✓	✓	✓
1816	1	Q5T440	Q5T440	Putative transferase CAF17, mitochondrial	IBA57	Homo sapiens	38.156	27.809	7	7	✓	✓	✓	✓	✓	✓	✓	✓	✓	✓	✓	✓		✓	✓	✓
1817	1	Q5TBB1	Q5TBB1	Ribonuclease H2 subunit B	RNASEH2B	Homo sapiens	35.138	25.641	7	7	✓	✓	✓	✓	✓	✓	✓	✓	✓	✓		✓			✓	✓
1818	1	Q5TC12	Q5TC12	ATP synthase mitochondrial F1 complex assembly factor 1	ATPAF1	Homo sapiens	36.436	26.22	7	7	✓	✓	✓	✓	✓	✓	✓	✓				✓
1819	1	Q5VW32	Q5VW32	BRO1 domain-containing protein BROX	BROX	Homo sapiens	46.476	19.951	7	7	✓	✓	✓	✓	✓	✓	✓	✓				✓				✓
1820	1	Q5VWZ2	Q5VWZ2	Lysophospholipase-like protein 1	LYPLAL1	Homo sapiens	26.316	38.397	7	7	✓	✓	✓	✓	✓	✓	✓	✓	✓	✓		✓		✓	✓	✓
1821	1	Q6DKI1	Q6DKI1	60S ribosomal protein L7-like 1	RPL7L1	Homo sapiens	29.669	34.118	7	7	✓	✓	✓	✓	✓	✓	✓	✓	✓			✓	✓
1822	1	Q6IAN0	Q6IAN0	Dehydrogenase/reductase SDR family member 7B	DHRS7B	Homo sapiens	35.118	29.538	7	7	✓	✓	✓	✓	✓	✓	✓	✓	✓			✓			✓	✓
1823	1	Q6IBW4	Q6IBW4	Condensin-2 complex subunit H2	NCAPH2	Homo sapiens	68.225	12.893	7	7	✓	✓	✓	✓	✓	✓	✓	✓		✓		✓				✓
1824	1	Q6IN85	Q6IN85	Serine/threonine-protein phosphatase 4 regulatory subunit 3A	PPP4R3A	Homo sapiens	95.37	14.526	10	7	✓	✓	✓	✓	✓	✓	✓	✓	✓	✓		✓	✓	✓	✓	✓
1825	1	Q6P3X3	Q6P3X3	Tetratricopeptide repeat protein 27	TTC27	Homo sapiens	96.632	11.388	7	7	✓	✓	✓	✓	✓	✓	✓	✓
1826	1	Q6YP21	Q6YP21	Kynurenine--oxoglutarate transaminase 3	KYAT3	Homo sapiens	51.4	22.026	7	7	✓	✓	✓	✓	✓	✓	✓	✓	✓	✓		✓				✓
1827	1	Q6ZNB6	Q6ZNB6	NF-X1-type zinc finger protein NFXL1	NFXL1	Homo sapiens	101.341	8.233	7	7		✓	✓	✓	✓		✓	✓	✓	✓		✓			✓
1828	1	Q6ZXV5	Q6ZXV5	Protein O-mannosyl-transferase TMTC3	TMTC3	Homo sapiens	104.01	9.399	7	7	✓	✓	✓	✓		✓	✓	✓	✓			✓				✓
1829	1	Q70E73	Q70E73	Ras-associated and pleckstrin homology domains-containing protein 1	RAPH1	Homo sapiens	135.257	8.8	7	7	✓	✓	✓	✓	✓	✓	✓	✓	✓	✓		✓				✓
1830	1	Q86U44	Q86U44	N6-adenosine-methyltransferase catalytic subunit	METTL3	Homo sapiens	64.475	15.69	7	7	✓	✓	✓	✓	✓	✓	✓	✓		✓		✓			✓	✓
1831	1	Q86V21	Q86V21	Acetoacetyl-CoA synthetase	AACS	Homo sapiens	75.144	10.714	7	7	✓	✓	✓	✓	✓	✓	✓	✓				✓
1832	1	Q86X76	Q86X76	Deaminated glutathione amidase	NIT1	Homo sapiens	35.896	30.887	7	7	✓	✓	✓	✓	✓	✓	✓	✓	✓			✓			✓	✓
1833	1	Q86XI2	Q86XI2	Condensin-2 complex subunit G2	NCAPG2	Homo sapiens	130.962	7.524	7	7	✓	✓	✓	✓	✓	✓	✓	✓	✓			✓
1834	1	Q8IU81	Q8IU81	Interferon regulatory factor 2-binding protein 1	IRF2BP1	Homo sapiens	61.688	19.349	7	7	✓	✓	✓	✓	✓	✓	✓	✓				✓			✓	✓
1835	1	Q8IUD2	Q8IUD2	ELKS/Rab6-interacting/CAST family member 1	ERC1	Homo sapiens	128.089	9.319	9	7	✓	✓	✓	✓	✓	✓	✓	✓				✓
1836	1	Q8IV08	Q8IV08	5'-3' exonuclease PLD3	PLD3	Homo sapiens	54.704	22.245	7	7	✓	✓	✓	✓	✓	✓	✓	✓				✓
1837	1	Q8IWB7	Q8IWB7	WD repeat and FYVE domain-containing protein 1	WDFY1	Homo sapiens	46.323	21.463	7	7	✓	✓	✓	✓	✓	✓	✓	✓	✓			✓			✓	✓
1838	1	Q8IWC1	Q8IWC1	MAP7 domain-containing protein 3	MAP7D3	Homo sapiens	98.431	9.475	7	7	✓	✓	✓	✓	✓	✓	✓	✓	✓	✓		✓		✓	✓	✓
1839	1	Q8IXH7	Q8IXH7	Negative elongation factor C/D	NELFCD	Homo sapiens	66.248	16.271	7	7	✓	✓	✓	✓	✓	✓	✓	✓
1840	1	Q8N573	Q8N573	Oxidation resistance protein 1	OXR1	Homo sapiens	97.973	11.098	7	7	✓	✓	✓	✓	✓	✓	✓	✓				✓			✓	✓
1841	1	Q8N6H7	Q8N6H7	ADP-ribosylation factor GTPase-activating protein 2	ARFGAP2	Homo sapiens	56.72	21.881	7	7	✓	✓	✓	✓	✓	✓	✓	✓	✓			✓			✓	✓
1842	1	Q8NBN7	Q8NBN7	Retinol dehydrogenase 13	RDH13	Homo sapiens	35.934	25.68	7	7	✓	✓	✓	✓	✓	✓	✓	✓	✓	✓		✓			✓	✓
1843	1	Q8NBQ5	Q8NBQ5	Estradiol 17-beta-dehydrogenase 11	HSD17B11	Homo sapiens	32.935	33	7	7	✓	✓	✓	✓	✓	✓	✓	✓				✓
1844	1	Q8NBX0	Q8NBX0	Saccharopine dehydrogenase-like oxidoreductase	SCCPDH	Homo sapiens	47.154	18.415	7	7	✓	✓	✓	✓	✓	✓	✓	✓	✓	✓	✓	✓		✓	✓	✓
1845	1	Q8NCW5	Q8NCW5	NAD(P)H-hydrate epimerase	NAXE	Homo sapiens	31.675	32.639	7	7	✓	✓	✓	✓	✓	✓	✓	✓	✓	✓	✓	✓		✓	✓	✓
1846	1	Q8NFH4	Q8NFH4	Nucleoporin Nup37	NUP37	Homo sapiens	36.709	23.313	7	7	✓	✓	✓	✓	✓	✓	✓	✓				✓
1847	1	Q8NFH5	Q8NFH5	Nucleoporin NUP35	NUP35	Homo sapiens	34.772	24.54	7	7	✓	✓	✓	✓	✓	✓	✓	✓	✓	✓	✓	✓	✓	✓	✓	✓
1848	1	Q8NFW8	Q8NFW8	N-acylneuraminate cytidylyltransferase	CMAS	Homo sapiens	48.381	17.512	7	7	✓	✓	✓	✓	✓	✓	✓	✓	✓	✓	✓	✓		✓	✓	✓
1849	1	Q8NI60	Q8NI60	Atypical kinase COQ8A, mitochondrial	COQ8A	Homo sapiens	71.949	11.747	7	7	✓	✓	✓	✓	✓	✓	✓	✓	✓			✓
1850	1	Q8TAQ2	Q8TAQ2	SWI/SNF complex subunit SMARCC2	SMARCC2	Homo sapiens	132.881	12.438	7	7	✓	✓	✓	✓	✓	✓	✓	✓	✓	✓		✓		✓	✓	✓
1851	1	Q8TBX8	Q8TBX8	Phosphatidylinositol 5-phosphate 4-kinase type-2 gamma	PIP4K2C	Homo sapiens	47.3	20.19	7	7	✓	✓	✓	✓	✓	✓	✓	✓	✓	✓		✓				✓
1852	1	Q8WUA2	Q8WUA2	Peptidyl-prolyl cis-trans isomerase-like 4	PPIL4	Homo sapiens	57.225	17.48	7	7	✓	✓	✓	✓	✓	✓	✓	✓	✓	✓	✓	✓		✓	✓	✓
1853	1	Q8WW59	Q8WW59	SPRY domain-containing protein 4	SPRYD4	Homo sapiens	23.127	42.029	7	7	✓	✓	✓	✓	✓	✓	✓	✓	✓							✓
1854	1	Q8WWI1	Q8WWI1	LIM domain only protein 7	LMO7	Homo sapiens	192.702	5.229	7	7	✓	✓	✓	✓	✓	✓	✓	✓	✓	✓	✓	✓		✓	✓	✓
1855	1	Q8WZA9	Q8WZA9	Immunity-related GTPase family Q protein	IRGQ	Homo sapiens	62.717	16.693	7	7	✓	✓	✓	✓	✓	✓	✓	✓	✓	✓		✓			✓	✓
1856	1	Q92599	Q92599	Septin-8	SEPTIN8	Homo sapiens	55.756	23.602	7	7	✓	✓	✓	✓	✓	✓	✓	✓	✓			✓			✓	✓
1857	1	Q92879	Q92879	CUGBP Elav-like family member 1	CELF1	Homo sapiens	52.064	23.045	9	7	✓	✓	✓	✓	✓	✓	✓	✓	✓	✓	✓	✓			✓	✓
1858	1	Q92890	Q92890	Ubiquitin recognition factor in ER-associated degradation protein 1	UFD1	Homo sapiens	34.5	26.059	7	7	✓	✓	✓	✓	✓	✓	✓	✓	✓	✓		✓
1859	1	Q93050	Q93050	V-type proton ATPase 116 kDa subunit a 1	ATP6V0A1	Homo sapiens	96.415	9.916	7	7	✓	✓	✓	✓	✓	✓	✓	✓	✓	✓		✓		✓	✓	✓
1860	1	Q93100	Q93100	Phosphorylase b kinase regulatory subunit beta	PHKB	Homo sapiens	124.885	9.607	7	7	✓	✓	✓	✓		✓	✓	✓
1861	1	Q969G3	Q969G3	SWI/SNF-related matrix-associated actin-dependent regulator of chromatin subfamily E member 1	SMARCE1	Homo sapiens	46.65	19.465	7	7	✓	✓	✓	✓	✓	✓	✓	✓	✓	✓		✓			✓	✓
1862	1	Q969S9	Q969S9	Ribosome-releasing factor 2, mitochondrial	GFM2	Homo sapiens	86.604	11.938	7	7	✓	✓	✓	✓	✓	✓	✓	✓				✓			✓
1863	1	Q96B26	Q96B26	Exosome complex component RRP43	EXOSC8	Homo sapiens	30.042	34.783	7	7	✓	✓	✓	✓	✓	✓	✓	✓	✓	✓		✓			✓	✓
1864	1	Q96C23	Q96C23	Galactose mutarotase	GALM	Homo sapiens	37.766	29.532	7	7	✓	✓	✓	✓	✓	✓	✓	✓				✓
1865	1	Q96CM8	Q96CM8	Medium-chain acyl-CoA ligase ACSF2, mitochondrial	ACSF2	Homo sapiens	68.126	14.959	7	7	✓	✓	✓	✓	✓	✓	✓	✓				✓				✓
1866	1	Q96DT7	Q96DT7	Zinc finger and BTB domain-containing protein 10	ZBTB10	Homo sapiens	94.896	8.955	7	7	✓	✓	✓	✓	✓	✓	✓	✓	✓	✓		✓		✓	✓	✓
1867	1	Q96EB6	Q96EB6	NAD-dependent protein deacetylase sirtuin-1	SIRT1	Homo sapiens	81.684	12.851	7	7	✓	✓	✓	✓	✓	✓	✓	✓	✓	✓		✓		✓	✓	✓
1868	1	Q96H79	Q96H79	Zinc finger CCCH-type antiviral protein 1-like	ZC3HAV1L	Homo sapiens	32.961	37	7	7	✓	✓	✓	✓	✓	✓	✓	✓	✓	✓	✓	✓			✓	✓
1869	1	Q96HY7	Q96HY7	2-oxoadipate dehydrogenase complex component E1	DHTKD1	Homo sapiens	103.081	11.317	7	7	✓	✓	✓	✓	✓	✓	✓	✓				✓
1870	1	Q96I59	Q96I59	Probable asparagine--tRNA ligase, mitochondrial	NARS2	Homo sapiens	54.093	20.335	7	7	✓	✓	✓	✓	✓	✓	✓	✓	✓			✓			✓	✓
1871	1	Q96JB5	Q96JB5	CDK5 regulatory subunit-associated protein 3	CDK5RAP3	Homo sapiens	56.919	16.601	7	7	✓	✓	✓	✓	✓	✓	✓	✓
1872	1	Q96KG9	Q96KG9	N-terminal kinase-like protein	SCYL1	Homo sapiens	89.635	13.985	7	7	✓	✓	✓	✓	✓	✓	✓	✓	✓	✓	✓	✓		✓	✓	✓
1873	1	Q96MG7	Q96MG7	Non-structural maintenance of chromosomes element 3 homolog	NSMCE3	Homo sapiens	34.308	25.329	7	7	✓	✓	✓	✓	✓	✓	✓	✓	✓	✓		✓		✓	✓	✓
1874	1	Q96Q15	Q96Q15	Serine/threonine-protein kinase SMG1	SMG1	Homo sapiens	410.507	3.005	7	7	✓	✓	✓	✓	✓	✓	✓	✓
1875	1	Q96QU8	Q96QU8	Exportin-6	XPO6	Homo sapiens	128.886	6.933	7	7	✓	✓	✓	✓		✓	✓	✓				✓
1876	1	Q96RL7	Q96RL7	Intermembrane lipid transfer protein VPS13A	VPS13A	Homo sapiens	360.285	3.182	7	7	✓	✓	✓	✓		✓	✓	✓
1877	1	Q96SI9	Q96SI9	Spermatid perinuclear RNA-binding protein	STRBP	Homo sapiens	73.654	14.881	7	7	✓	✓	✓	✓	✓	✓	✓	✓	✓	✓		✓			✓	✓
1878	1	Q99496	Q99496	E3 ubiquitin-protein ligase RING2	RNF2	Homo sapiens	37.655	36.607	10	7	✓	✓	✓	✓	✓	✓	✓	✓				✓
1879	1	Q99567	Q99567	Nuclear pore complex protein Nup88	NUP88	Homo sapiens	83.54	13.225	7	7	✓	✓	✓	✓	✓	✓	✓	✓	✓	✓		✓			✓
1880	1	Q99590	Q99590	Protein SCAF11	SCAF11	Homo sapiens	164.654	5.195	7	7	✓	✓	✓	✓	✓	✓	✓	✓	✓	✓	✓	✓		✓	✓	✓
1881	1	Q99614	Q99614	Tetratricopeptide repeat protein 1	TTC1	Homo sapiens	33.525	21.918	7	7	✓	✓	✓	✓	✓	✓	✓	✓	✓	✓		✓			✓	✓
1882	1	Q99996	Q99996	A-kinase anchor protein 9	AKAP9	Homo sapiens	452.996	1.92	7	7	✓	✓	✓	✓	✓	✓	✓	✓				✓
1883	1	Q9BQ61	Q9BQ61	Telomerase RNA component interacting RNase	TRIR	Homo sapiens	18.417	39.205	7	7	✓	✓	✓	✓	✓	✓	✓	✓	✓	✓	✓	✓	✓	✓	✓	✓
1884	1	Q9BQ69	Q9BQ69	ADP-ribose glycohydrolase MACROD1	MACROD1	Homo sapiens	35.505	30.769	7	7	✓	✓	✓	✓	✓	✓	✓	✓			✓	✓				✓
1885	1	Q9BRP4	Q9BRP4	Proteasomal ATPase-associated factor 1	PAAF1	Homo sapiens	42.189	20.153	7	7	✓	✓	✓	✓	✓	✓	✓	✓	✓	✓		✓				✓
1886	1	Q9BRR6	Q9BRR6	ADP-dependent glucokinase	ADPGK	Homo sapiens	54.089	19.115	7	7	✓	✓	✓	✓	✓	✓	✓	✓	✓			✓			✓	✓
1887	1	Q9BTE7	Q9BTE7	DCN1-like protein 5	DCUN1D5	Homo sapiens	27.509	32.068	7	7	✓	✓	✓	✓	✓	✓	✓	✓	✓			✓			✓	✓
1888	1	Q9BTY7	Q9BTY7	Protein HGH1 homolog	HGH1	Homo sapiens	42.131	28.462	7	7	✓	✓	✓	✓	✓	✓	✓	✓				✓
1889	1	Q9BUF5	Q9BUF5	Tubulin beta-6 chain	TUBB6	Homo sapiens	49.856	53.587	13	7	✓	✓	✓	✓	✓	✓	✓	✓		✓		✓		✓	✓	✓
1890	1	Q9BUQ8	Q9BUQ8	Probable ATP-dependent RNA helicase DDX23	DDX23	Homo sapiens	95.582	9.756	7	7	✓	✓	✓	✓	✓	✓	✓	✓	✓	✓		✓				✓
1891	1	Q9BV57	Q9BV57	Acireductone dioxygenase	ADI1	Homo sapiens	21.498	43.017	7	7	✓	✓	✓	✓	✓	✓	✓	✓	✓	✓		✓		✓		✓
1892	1	Q9BVJ6	Q9BVJ6	U3 small nucleolar RNA-associated protein 14 homolog A	UTP14A	Homo sapiens	87.978	15.564	10	7	✓	✓	✓	✓	✓	✓	✓	✓	✓	✓	✓	✓		✓	✓	✓
1893	1	Q9BWH2	Q9BWH2	FUN14 domain-containing protein 2	FUNDC2	Homo sapiens	20.675	43.915	7	7	✓	✓	✓	✓	✓	✓	✓	✓	✓	✓	✓	✓	✓	✓	✓	✓
1894	1	Q9BWU0	Q9BWU0	Kanadaptin	SLC4A1AP	Homo sapiens	88.817	11.683	7	7	✓	✓	✓	✓	✓	✓	✓	✓	✓	✓	✓	✓	✓	✓	✓	✓
1895	1	Q9BXS6	Q9BXS6	Nucleolar and spindle-associated protein 1	NUSAP1	Homo sapiens	49.449	18.821	7	7	✓	✓	✓	✓	✓	✓	✓	✓		✓		✓			✓	✓
1896	1	Q9BYD6	Q9BYD6	39S ribosomal protein L1, mitochondrial	MRPL1	Homo sapiens	36.909	26.769	7	7	✓	✓	✓	✓	✓	✓	✓	✓	✓	✓	✓	✓		✓	✓	✓
1897	1	Q9BZE1	Q9BZE1	39S ribosomal protein L37, mitochondrial	MRPL37	Homo sapiens	48.118	24.586	7	7	✓	✓	✓	✓	✓	✓	✓	✓	✓	✓	✓	✓			✓
1898	1	Q9BZE9	Q9BZE9	Tether containing UBX domain for GLUT4	ASPSCR1	Homo sapiens	60.182	17.541	7	7	✓	✓	✓	✓	✓	✓	✓	✓	✓	✓		✓			✓	✓
1899	1	Q9BZF1	Q9BZF1	Oxysterol-binding protein-related protein 8	OSBPL8	Homo sapiens	101.197	10.686	7	7	✓	✓	✓	✓	✓	✓	✓	✓		✓		✓
1900	1	Q9GZT3	Q9GZT3	SRA stem-loop-interacting RNA-binding protein, mitochondrial	SLIRP	Homo sapiens	12.347	63.303	7	7	✓	✓	✓	✓	✓	✓	✓	✓	✓	✓	✓	✓		✓	✓	✓
1901	1	Q9H0H5	Q9H0H5	Rac GTPase-activating protein 1	RACGAP1	Homo sapiens	71.027	15.981	7	7	✓	✓	✓	✓	✓	✓	✓	✓	✓			✓			✓
1902	1	Q9H267	Q9H267	Vacuolar protein sorting-associated protein 33B	VPS33B	Homo sapiens	70.588	12.642	7	7	✓	✓	✓	✓	✓	✓	✓	✓	✓	✓		✓				✓
1903	1	Q9H270	Q9H270	Vacuolar protein sorting-associated protein 11 homolog	VPS11	Homo sapiens	107.839	9.352	7	7	✓		✓	✓		✓	✓	✓
1904	1	Q9H3K2	Q9H3K2	Growth hormone-inducible transmembrane protein	GHITM	Homo sapiens	37.205	24.928	7	7	✓	✓	✓	✓	✓	✓	✓	✓	✓	✓	✓	✓		✓	✓	✓
1905	1	Q9H3P2	Q9H3P2	Negative elongation factor A	NELFA	Homo sapiens	57.276	17.992	7	7	✓	✓	✓	✓	✓	✓	✓	✓	✓			✓
1906	1	Q9H6E5	Q9H6E5	Speckle targeted PIP5K1A-regulated poly(A) polymerase	TUT1	Homo sapiens	93.848	10.984	7	7	✓	✓	✓	✓	✓	✓	✓	✓	✓	✓		✓				✓
1907	1	Q9H871	Q9H871	E3 ubiquitin-protein transferase RMND5A	RMND5A	Homo sapiens	43.992	21.228	7	7	✓	✓	✓	✓	✓	✓	✓	✓
1908	1	Q9H900	Q9H900	Protein zwilch homolog	ZWILCH	Homo sapiens	67.214	14.044	7	7	✓	✓	✓	✓	✓	✓	✓	✓	✓			✓
1909	1	Q9H910	Q9H910	Jupiter microtubule associated homolog 2	JPT2	Homo sapiens	20.063	51.053	7	7	✓	✓	✓	✓	✓	✓	✓	✓	✓	✓	✓	✓	✓	✓	✓	✓
1910	1	Q9H9J2	Q9H9J2	39S ribosomal protein L44, mitochondrial	MRPL44	Homo sapiens	37.536	26.506	7	7	✓	✓	✓	✓	✓	✓	✓	✓		✓						✓
1911	1	Q9H9P8	Q9H9P8	L-2-hydroxyglutarate dehydrogenase, mitochondrial	L2HGDH	Homo sapiens	50.315	22.678	7	7	✓	✓	✓	✓	✓	✓	✓	✓	✓			✓			✓	✓
1912	1	Q9HAU5	Q9HAU5	Regulator of nonsense transcripts 2	UPF2	Homo sapiens	147.81	5.739	7	7	✓	✓	✓	✓	✓	✓	✓	✓
1913	1	Q9NNW7	Q9NNW7	Thioredoxin reductase 2, mitochondrial	TXNRD2	Homo sapiens	56.479	21.756	7	7	✓	✓	✓	✓	✓	✓	✓	✓	✓	✓		✓		✓	✓	✓
1914	1	Q9NP61	Q9NP61	ADP-ribosylation factor GTPase-activating protein 3	ARFGAP3	Homo sapiens	56.929	18.411	8	7	✓	✓	✓	✓	✓	✓	✓	✓	✓	✓	✓	✓			✓	✓
1915	1	Q9NPL8	Q9NPL8	Complex I assembly factor TIMMDC1, mitochondrial	TIMMDC1	Homo sapiens	32.176	32.632	7	7	✓	✓	✓	✓	✓	✓	✓	✓	✓	✓		✓			✓	✓
1916	1	Q9NQG5	Q9NQG5	Regulation of nuclear pre-mRNA domain-containing protein 1B	RPRD1B	Homo sapiens	36.9	38.037	10	7	✓	✓	✓	✓	✓	✓	✓	✓	✓	✓		✓		✓	✓	✓
1917	1	Q9NQS7	Q9NQS7	Inner centromere protein	INCENP	Homo sapiens	105.43	9.586	7	7	✓	✓	✓	✓	✓	✓	✓	✓	✓	✓		✓	✓	✓	✓	✓
1918	1	Q9NRK6	Q9NRK6	ATP-binding cassette sub-family B member 10, mitochondrial	ABCB10	Homo sapiens	79.149	10.569	7	7	✓	✓	✓	✓	✓	✓	✓	✓				✓			✓
1919	1	Q9NRX1	Q9NRX1	RNA-binding protein PNO1	PNO1	Homo sapiens	27.922	34.127	7	7	✓	✓	✓	✓	✓	✓	✓	✓	✓			✓			✓	✓
1920	1	Q9NRZ9	Q9NRZ9	Lymphoid-specific helicase	HELLS	Homo sapiens	97.077	10.621	7	7	✓	✓	✓	✓	✓	✓	✓	✓	✓	✓		✓			✓	✓
1921	1	Q9NUD5	Q9NUD5	Zinc finger CCHC domain-containing protein 3	ZCCHC3	Homo sapiens	43.547	20.099	7	7	✓	✓	✓	✓	✓	✓	✓	✓	✓	✓	✓	✓			✓	✓
1922	1	Q9NVH1	Q9NVH1	DnaJ homolog subfamily C member 11	DNAJC11	Homo sapiens	63.276	15.564	7	7	✓	✓	✓	✓	✓	✓	✓	✓	✓			✓			✓	✓
1923	1	Q9NVR2	Q9NVR2	Integrator complex subunit 10	INTS10	Homo sapiens	82.238	11.831	7	7	✓	✓	✓	✓		✓	✓	✓				✓
1924	1	Q9NVT9	Q9NVT9	Armadillo repeat-containing protein 1	ARMC1	Homo sapiens	31.283	33.688	7	7	✓	✓	✓	✓	✓	✓	✓	✓	✓	✓	✓	✓		✓	✓	✓
1925	1	Q9NVU7	Q9NVU7	Protein SDA1 homolog	SDAD1	Homo sapiens	79.872	11.936	7	7	✓	✓	✓	✓	✓		✓	✓	✓			✓			✓	✓
1926	1	Q9NXG2	Q9NXG2	THUMP domain-containing protein 1	THUMPD1	Homo sapiens	39.316	22.663	7	7	✓	✓	✓	✓	✓	✓	✓	✓	✓	✓		✓	✓		✓	✓
1927	1	Q9NXR7	Q9NXR7	BRISC and BRCA1-A complex member 2	BABAM2	Homo sapiens	43.55	20.888	7	7	✓	✓	✓	✓	✓	✓	✓	✓	✓	✓		✓			✓	✓
1928	1	Q9NY27	Q9NY27	Serine/threonine-protein phosphatase 4 regulatory subunit 2	PPP4R2	Homo sapiens	46.899	22.542	7	7	✓	✓	✓	✓	✓	✓	✓	✓	✓	✓	✓	✓		✓	✓	✓
1929	1	Q9NYY8	Q9NYY8	FAST kinase domain-containing protein 2, mitochondrial	FASTKD2	Homo sapiens	81.463	12.817	7	7	✓	✓	✓	✓	✓	✓	✓	✓				✓
1930	1	Q9NZL4	Q9NZL4	Hsp70-binding protein 1	HSPBP1	Homo sapiens	39.302	26.184	7	7	✓	✓	✓	✓	✓	✓	✓	✓		✓		✓			✓	✓
1931	1	Q9P013	Q9P013	Spliceosome-associated protein CWC15 homolog	CWC15	Homo sapiens	26.621	25.764	7	7	✓	✓	✓	✓	✓	✓	✓	✓	✓	✓	✓	✓	✓	✓	✓	✓
1932	1	Q9P265	Q9P265	Disco-interacting protein 2 homolog B	DIP2B	Homo sapiens	171.492	5.647	8	7	✓	✓	✓	✓	✓	✓	✓	✓	✓	✓		✓			✓
1933	1	Q9UBM7	Q9UBM7	7-dehydrocholesterol reductase	DHCR7	Homo sapiens	54.49	20.842	7	7	✓	✓	✓	✓	✓	✓	✓	✓	✓	✓	✓	✓		✓	✓	✓
1934	1	Q9UBN7	Q9UBN7	Histone deacetylase 6	HDAC6	Homo sapiens	131.422	8.066	7	7	✓	✓	✓	✓	✓	✓	✓	✓	✓	✓	✓	✓			✓	✓
1935	1	Q9UBV2	Q9UBV2	Protein sel-1 homolog 1	SEL1L	Homo sapiens	88.754	16.247	7	7	✓	✓	✓	✓	✓	✓	✓	✓		✓		✓			✓	✓
1936	1	Q9UBW8	Q9UBW8	COP9 signalosome complex subunit 7a	COPS7A	Homo sapiens	30.277	30.545	7	7	✓	✓	✓	✓	✓	✓	✓	✓				✓
1937	1	Q9UDY2	Q9UDY2	Tight junction protein ZO-2	TJP2	Homo sapiens	133.958	7.227	7	7	✓	✓	✓	✓	✓	✓	✓	✓	✓	✓	✓	✓	✓	✓	✓	✓
1938	1	Q9UGR2	Q9UGR2	Zinc finger CCCH domain-containing protein 7B	ZC3H7B	Homo sapiens	109.858	10.44	8	7	✓	✓	✓	✓	✓	✓	✓	✓	✓	✓	✓	✓			✓	✓
1939	1	Q9UH62	Q9UH62	Armadillo repeat-containing X-linked protein 3	ARMCX3	Homo sapiens	42.503	22.691	7	7	✓	✓	✓	✓	✓	✓	✓	✓				✓
1940	1	Q9UHQ9	Q9UHQ9	NADH-cytochrome b5 reductase 1	CYB5R1	Homo sapiens	34.092	24.918	7	7	✓	✓	✓	✓	✓	✓	✓	✓	✓	✓		✓		✓	✓	✓
1941	1	Q9UHV9	Q9UHV9	Prefoldin subunit 2	PFDN2	Homo sapiens	16.647	51.299	7	7	✓	✓	✓	✓	✓	✓	✓	✓	✓			✓			✓
1942	1	Q9UJ83	Q9UJ83	2-hydroxyacyl-CoA lyase 1	HACL1	Homo sapiens	63.729	18.512	7	7	✓	✓	✓	✓	✓	✓	✓	✓	✓			✓
1943	1	Q9UKD2	Q9UKD2	mRNA turnover protein 4 homolog	MRTO4	Homo sapiens	27.56	37.238	7	7	✓	✓	✓	✓	✓	✓	✓	✓	✓	✓		✓		✓	✓	✓
1944	1	Q9UQR0	Q9UQR0	Sex comb on midleg-like protein 2	SCML2	Homo sapiens	77.257	14.714	7	7	✓	✓	✓	✓	✓	✓	✓	✓	✓	✓	✓	✓			✓
1945	1	Q9Y223	Q9Y223	Bifunctional UDP-N-acetylglucosamine 2-epimerase/N-acetylmannosamine kinase	GNE	Homo sapiens	79.275	11.634	7	7	✓	✓	✓	✓	✓	✓	✓	✓	✓	✓					✓	✓
1946	1	Q9Y2B0	Q9Y2B0	Protein canopy homolog 2	CNPY2	Homo sapiens	20.652	48.901	7	7	✓	✓	✓	✓	✓	✓	✓	✓
1947	1	Q9Y2I1	Q9Y2I1	Nischarin	NISCH	Homo sapiens	166.631	6.516	7	7	✓	✓	✓	✓	✓	✓	✓	✓
1948	1	Q9Y2R4	Q9Y2R4	Probable ATP-dependent RNA helicase DDX52	DDX52	Homo sapiens	67.466	19.699	7	7	✓	✓	✓	✓	✓	✓	✓	✓	✓	✓	✓	✓			✓	✓
1949	1	Q9Y2V7	Q9Y2V7	Conserved oligomeric Golgi complex subunit 6	COG6	Homo sapiens	73.279	13.546	7	7	✓	✓	✓	✓	✓	✓	✓	✓
1950	1	Q9Y2X9	Q9Y2X9	Zinc finger protein 281	ZNF281	Homo sapiens	96.916	9.162	7	7	✓	✓	✓	✓	✓	✓	✓	✓	✓	✓		✓		✓	✓	✓
1951	1	Q9Y315	Q9Y315	Deoxyribose-phosphate aldolase	DERA	Homo sapiens	35.231	31.761	7	7	✓	✓	✓	✓	✓	✓	✓	✓				✓
1952	1	Q9Y399	Q9Y399	28S ribosomal protein S2, mitochondrial	MRPS2	Homo sapiens	33.247	32.432	7	7	✓	✓	✓	✓	✓	✓	✓	✓	✓			✓			✓	✓
1953	1	Q9Y3B3	Q9Y3B3	Transmembrane emp24 domain-containing protein 7	TMED7	Homo sapiens	25.171	38.393	7	7	✓	✓	✓	✓	✓	✓	✓	✓	✓	✓		✓			✓	✓
1954	1	Q9Y487	Q9Y487	V-type proton ATPase 116 kDa subunit a 2	ATP6V0A2	Homo sapiens	98.085	10.631	7	7	✓	✓	✓	✓	✓	✓	✓	✓				✓				✓
1955	1	Q9Y5A9	Q9Y5A9	YTH domain-containing family protein 2	YTHDF2	Homo sapiens	62.333	22.971	9	7	✓	✓	✓	✓	✓	✓	✓	✓	✓	✓	✓	✓	✓	✓	✓	✓
1956	1	Q9Y5P6	Q9Y5P6	Mannose-1-phosphate guanyltransferase beta	GMPPB	Homo sapiens	39.834	24.722	7	7	✓	✓	✓	✓	✓	✓	✓	✓	✓	✓	✓	✓		✓	✓	✓
1957	1	Q9Y624	Q9Y624	Junctional adhesion molecule A	F11R	Homo sapiens	32.583	28.763	7	7	✓	✓	✓	✓	✓	✓	✓	✓	✓	✓	✓	✓			✓	✓
1958	1	Q9Y676	Q9Y676	28S ribosomal protein S18b, mitochondrial	MRPS18B	Homo sapiens	29.396	34.109	7	7	✓	✓	✓	✓	✓	✓	✓	✓	✓	✓	✓	✓		✓	✓	✓
1959	1	Q9Y696	Q9Y696	Chloride intracellular channel protein 4	CLIC4	Homo sapiens	28.771	43.874	8	7	✓	✓	✓	✓	✓	✓	✓	✓	✓	✓		✓			✓	✓
1960	1	A0MZ66	A0MZ66	Shootin-1	SHTN1	Homo sapiens	71.642	10.143	6	6	✓	✓	✓	✓	✓	✓	✓	✓				✓
1961	1	A2RRP1	A2RRP1	NBAS subunit of NRZ tethering complex	NBAS	Homo sapiens	268.575	3.965	6	6	✓	✓	✓	✓		✓	✓	✓
1962	1	A6NED2	A6NED2	RCC1 domain-containing protein 1	RCCD1	Homo sapiens	40.08	22.872	6	6	✓	✓	✓	✓	✓	✓	✓	✓				✓
1963	1	A8MXV4	A8MXV4	Acyl-coenzyme A diphosphatase NUDT19	NUDT19	Homo sapiens	42.232	17.333	6	6	✓	✓	✓	✓	✓	✓	✓	✓	✓	✓	✓	✓
1964	1	O00148	O00148	ATP-dependent RNA helicase DDX39A	DDX39A	Homo sapiens	49.129	42.623	6	6	✓	✓	✓	✓	✓	✓	✓	✓	✓	✓	✓	✓			✓
1965	1	O00443	O00443	Phosphatidylinositol 4-phosphate 3-kinase C2 domain-containing subunit alpha	PIK3C2A	Homo sapiens	190.684	4.389	6	6	✓	✓	✓	✓	✓	✓	✓	✓				✓				✓
1966	1	O00560	O00560	Syntenin-1	SDCBP	Homo sapiens	32.445	36.913	6	6	✓	✓	✓	✓	✓	✓	✓	✓
1967	1	O14737	O14737	Programmed cell death protein 5	PDCD5	Homo sapiens	14.285	48	6	6	✓	✓	✓	✓	✓	✓	✓	✓	✓	✓	✓	✓	✓			✓
1968	1	O14745	O14745	Na(+)/H(+) exchange regulatory cofactor NHE-RF1	NHERF1	Homo sapiens	38.867	24.302	6	6	✓	✓	✓	✓	✓	✓	✓	✓	✓	✓		✓		✓	✓	✓
1969	1	O14777	O14777	Kinetochore protein NDC80 homolog	NDC80	Homo sapiens	73.916	9.346	6	6	✓	✓	✓	✓	✓	✓	✓	✓	✓			✓			✓	✓
1970	1	O14818	O14818	Proteasome subunit alpha type-7	PSMA7	Homo sapiens	27.887	50.806	11	6	✓	✓	✓	✓	✓	✓	✓	✓	✓	✓	✓	✓		✓	✓	✓
1971	1	O14880	O14880	Microsomal glutathione S-transferase 3	MGST3	Homo sapiens	16.516	65.789	6	6	✓	✓	✓	✓	✓	✓	✓	✓	✓	✓		✓			✓
1972	1	O14929	O14929	Histone acetyltransferase type B catalytic subunit	HAT1	Homo sapiens	49.541	24.821	6	6	✓	✓	✓	✓	✓	✓	✓	✓	✓	✓		✓			✓	✓
1973	1	O15118	O15118	NPC intracellular cholesterol transporter 1	NPC1	Homo sapiens	142.169	7.121	6	6	✓	✓	✓	✓		✓	✓	✓
1974	1	O15143	O15143	Actin-related protein 2/3 complex subunit 1B	ARPC1B	Homo sapiens	40.95	25.806	6	6	✓	✓	✓	✓	✓	✓	✓	✓	✓	✓	✓	✓		✓	✓	✓
1975	1	O15145	O15145	Actin-related protein 2/3 complex subunit 3	ARPC3	Homo sapiens	20.546	32.584	6	6	✓	✓	✓	✓	✓	✓	✓	✓	✓	✓		✓		✓	✓	✓
1976	1	O15160	O15160	DNA-directed RNA polymerases I and III subunit RPAC1	POLR1C	Homo sapiens	39.251	23.121	6	6	✓	✓	✓	✓	✓	✓	✓	✓	✓	✓	✓	✓	✓	✓	✓	✓
1977	1	O15270	O15270	Serine palmitoyltransferase 2	SPTLC2	Homo sapiens	62.926	13.345	6	6	✓	✓	✓	✓	✓	✓	✓	✓	✓	✓	✓	✓		✓	✓	✓
1978	1	O15357	O15357	Phosphatidylinositol 3,4,5-trisphosphate 5-phosphatase 2	INPPL1	Homo sapiens	138.6	6.121	6	6	✓	✓	✓	✓		✓	✓	✓				✓
1979	1	O15460	O15460	Prolyl 4-hydroxylase subunit alpha-2	P4HA2	Homo sapiens	60.901	14.579	6	6	✓	✓	✓	✓	✓	✓	✓	✓	✓			✓			✓
1980	1	O43324	O43324	Eukaryotic translation elongation factor 1 epsilon-1	EEF1E1	Homo sapiens	19.807	51.149	6	6	✓	✓	✓	✓	✓	✓	✓	✓	✓			✓				✓
1981	1	O43379	O43379	WD repeat-containing protein 62	WDR62	Homo sapiens	165.954	5.27	6	6	✓	✓	✓	✓	✓	✓	✓	✓
1982	1	O43432	O43432	Eukaryotic translation initiation factor 4 gamma 3	EIF4G3	Homo sapiens	176.656	5.489	6	6	✓	✓	✓	✓	✓	✓	✓	✓				✓			✓	✓
1983	1	O43663	O43663	Protein regulator of cytokinesis 1	PRC1	Homo sapiens	71.608	11.774	6	6	✓	✓	✓	✓	✓	✓	✓	✓	✓	✓	✓	✓			✓	✓
1984	1	O43681	O43681	ATPase GET3	GET3	Homo sapiens	38.792	23.276	6	6	✓	✓	✓	✓	✓	✓	✓	✓		✓		✓
1985	1	O43815	O43815	Striatin	STRN	Homo sapiens	86.134	10.256	6	6	✓	✓	✓	✓	✓	✓	✓	✓	✓	✓		✓			✓	✓
1986	1	O43823	O43823	A-kinase anchor protein 8	AKAP8	Homo sapiens	76.109	9.682	6	6	✓	✓	✓	✓	✓	✓	✓	✓				✓
1987	1	O60566	O60566	Mitotic checkpoint serine/threonine-protein kinase BUB1 beta	BUB1B	Homo sapiens	119.547	7.524	6	6	✓	✓	✓	✓	✓	✓	✓	✓	✓	✓		✓
1988	1	O60784	O60784	Target of Myb1 membrane trafficking protein	TOM1	Homo sapiens	53.817	13.821	6	6	✓	✓	✓	✓	✓	✓	✓	✓				✓
1989	1	O60942	O60942	mRNA-capping enzyme	RNGTT	Homo sapiens	68.557	10.72	6	6	✓	✓	✓	✓	✓	✓	✓	✓	✓	✓		✓	✓		✓
1990	1	O75143	O75143	Autophagy-related protein 13	ATG13	Homo sapiens	56.572	13.153	6	6	✓	✓	✓	✓	✓	✓	✓	✓
1991	1	O75223	O75223	Gamma-glutamylcyclotransferase	GGCT	Homo sapiens	21.007	34.574	6	6	✓	✓	✓	✓	✓	✓	✓	✓	✓	✓	✓	✓	✓	✓	✓	✓
1992	1	O75351	O75351	Vacuolar protein sorting-associated protein 4B	VPS4B	Homo sapiens	49.303	26.351	6	6	✓	✓	✓	✓	✓	✓	✓	✓				✓
1993	1	O75368	O75368	Adapter SH3BGRL	SH3BGRL	Homo sapiens	12.772	50	6	6	✓	✓	✓	✓	✓	✓	✓	✓	✓	✓		✓		✓	✓	✓
1994	1	O75832	O75832	26S proteasome non-ATPase regulatory subunit 10	PSMD10	Homo sapiens	24.426	33.628	6	6	✓	✓	✓	✓	✓	✓	✓	✓	✓	✓	✓	✓			✓	✓
1995	1	O94788	O94788	Retinal dehydrogenase 2	ALDH1A2	Homo sapiens	56.725	16.216	7	6	✓	✓	✓	✓	✓	✓	✓	✓
1996	1	O94901	O94901	SUN domain-containing protein 1	SUN1	Homo sapiens	87.111	11.083	6	6	✓	✓	✓	✓	✓	✓	✓	✓		✓		✓			✓	✓
1997	1	O94927	O94927	HAUS augmin-like complex subunit 5	HAUS5	Homo sapiens	71.685	12.48	6	6	✓	✓	✓	✓	✓	✓	✓	✓				✓
1998	1	O95218	O95218	Zinc finger Ran-binding domain-containing protein 2	ZRANB2	Homo sapiens	37.405	16.364	6	6	✓	✓	✓	✓	✓	✓	✓	✓	✓	✓	✓	✓	✓	✓	✓	✓
1999	1	O95340	O95340	Bifunctional 3'-phosphoadenosine 5'-phosphosulfate synthase 2	PAPSS2	Homo sapiens	69.498	15.309	6	6	✓	✓	✓	✓	✓	✓	✓	✓								✓
[truncated: 3,579 more rows]

## Sheet: S5-2_Fig3A-Precursors
Number	Accession number(グループ化含む)	Unique peptide (Y/N)	Master accession	Master protein name	Master protein symbol	Master gene symbol	Sequence position start	Sequence position stop	Sequence	Modifications (in peptide)	Modification site (in protein)	Modification (in protein)	HEK100-50ngeq_0.02%LMNG-0.01%DMNG_1	HEK100-50ngeq_0.02%LMNG-0.01%DMNG_2	HEK100-50ngeq_0.02%LMNG-0.01%DMNG_3	HEK100-50ngeq_0.02%LMNG-0.01%DMNG_4	HEK100-50ngeq_0.02%LMNG-2%ACN0.1%TFA_1	HEK100-50ngeq_0.02%LMNG-2%ACN0.1%TFA_2	HEK100-50ngeq_0.02%LMNG-2%ACN0.1%TFA_3	HEK100-50ngeq_0.02%LMNG-2%ACN0.1%TFA_4	HEK100-50ngeq_wo-LMNG-0.01%DMNG_1	HEK100-50ngeq_wo-LMNG-0.01%DMNG_2	HEK100-50ngeq_wo-LMNG-0.01%DMNG_3	HEK100-50ngeq_wo-LMNG-0.01%DMNG_4	HEK100-50ngeq_wo-LMNG-2%ACN0.1%TFA_1	HEK100-50ngeq_wo-LMNG-2%ACN0.1%TFA_2	HEK100-50ngeq_wo-LMNG-2%ACN0.1%TFA_3	HEK100-50ngeq_wo-LMNG-2%ACN0.1%TFA_4
1	Q96JP5	Y	Q96JP5	E3 ubiquitin-protein ligase ZFP91	ZFP91_HUMAN	ZFP91	59	70	AAAAAAAAAVSR				✓	✓	✓	✓		✓	✓	✓	✓	✓		✓		✓	✓	✓
2	Q6SPF0	Y	Q6SPF0	Sterile alpha motif domain-containing protein 1	SAMD1_HUMAN	SAMD1	151	170	AAAAAATAPPSPGPAQPGPR				✓	✓		✓					✓	✓
3	O15265	Y	O15265	Ataxin-7	ATX7_HUMAN	ATXN7	16	29	AAAAAGGAAAAAAR				✓				✓
4	A6NIH7	Y	A6NIH7	Protein unc-119 homolog B	U119B_HUMAN	UNC119B	8	24	AAAAASAAGPGGLVAGK				✓	✓		✓			✓	✓				✓
5	A6NIH7	Y	A6NIH7	Protein unc-119 homolog B	U119B_HUMAN	UNC119B	8	27	AAAAASAAGPGGLVAGKEEK											✓
6	A6NIH7	Y	A6NIH7	Protein unc-119 homolog B	U119B_HUMAN	UNC119B	8	27	AAAAASAAGPGGLVAGKEEK				✓		✓	✓	✓	✓	✓	✓	✓	✓		✓
7	Q9P258	Y	Q9P258	Protein RCC2	RCC2_HUMAN	RCC2	6	22	AAAAAWEEPSSGNGTAR				✓	✓	✓	✓	✓	✓	✓	✓	✓	✓	✓	✓	✓	✓	✓	✓
8	Q9P258	Y	Q9P258	Protein RCC2	RCC2_HUMAN	RCC2	6	22	AAAAAWEEPSSGNGTAR					✓	✓							✓
9	O60518	Y	O60518	Ran-binding protein 6	RNBP6_HUMAN	RANBP6	204	220	AAAAFVLANENNIALFK				✓	✓	✓	✓		✓	✓	✓
10	O60518	Y	O60518	Ran-binding protein 6	RNBP6_HUMAN	RANBP6	204	220	AAAAFVLANENNIALFK				✓	✓	✓			✓
11	Q15596	Y	Q15596	Nuclear receptor coactivator 2	NCOA2_HUMAN	NCOA2	89	99	AAAANIDEVQK				✓	✓	✓	✓	✓	✓	✓	✓	✓	✓		✓			✓	✓
12	Q68DK7	Y	Q68DK7	Male-specific lethal 1 homolog	MSL1_HUMAN	MSL1	10	22	AAAAPAGGNPEQR				✓	✓	✓	✓	✓	✓		✓				✓			✓	✓
13	Q96L91	Y	Q96L91	E1A-binding protein p400	EP400_HUMAN	EP400	1519	1535	AAAAPFQTSQASASAPR				✓	✓	✓	✓	✓	✓	✓	✓	✓	✓		✓			✓	✓
14	Q96L91	Y	Q96L91	E1A-binding protein p400	EP400_HUMAN	EP400	1519	1535	AAAAPFQTSQASASAPR				✓	✓	✓		✓	✓	✓	✓	✓			✓
15	A1X283	Y	A1X283	SH3 and PX domain-containing protein 2B	SPD2B_HUMAN	SH3PXD2B	839	851	AAAASVPNADGLK				✓	✓	✓	✓	✓	✓	✓	✓	✓	✓		✓			✓
16	Q6P2E9	Y	Q6P2E9	Enhancer of mRNA-decapping protein 4	EDC4_HUMAN	EDC4	1101	1115	AAADTLQGPMQAAYR				✓		✓	✓	✓	✓	✓	✓				✓
17	Q96QE3	Y	Q96QE3	ATPase family AAA domain-containing protein 5	ATAD5_HUMAN	ATAD5	1710	1719	AAAEALSFTK													✓						✓
18	Q9NQP4	Y	Q9NQP4	Prefoldin subunit 4	PFD4_HUMAN	PFDN4	8	22	AAAEDVNVTFEDQQK				✓	✓	✓	✓	✓	✓	✓	✓	✓	✓		✓
19	Q9NQP4	Y	Q9NQP4	Prefoldin subunit 4	PFD4_HUMAN	PFDN4	8	22	AAAEDVNVTFEDQQK													✓		✓
20	O95551	Y	O95551	Tyrosyl-DNA phosphodiesterase 2	TYDP2_HUMAN	TDP2	322	332	AAAEEGHIIPR									✓	✓
21	P30260	Y	P30260	Cell division cycle protein 27 homolog	CDC27_HUMAN	CDC27	457	467	AAAEGLMSLLR				✓		✓	✓		✓		✓
22	O15042	Y	O15042	U2 snRNP-associated SURP motif-containing protein	SR140_HUMAN	U2SURP	112	133	AAAEIYEEFLAAFEGSDGNKVK				✓	✓	✓	✓		✓	✓	✓
23	Q01780	Y	Q01780	Exosome component 10	EXOSX_HUMAN	EXOSC10	759	768	AAAEQAISVR				✓	✓	✓	✓	✓	✓	✓	✓	✓	✓	✓	✓		✓	✓	✓
24	P02786	Y	P02786	Transferrin receptor protein 1	TFR1_HUMAN	TFRC	589	600	AAAEVAGQFVIK				✓	✓	✓	✓	✓	✓	✓	✓	✓			✓
25	P07954	Y	P07954	Fumarate hydratase, mitochondrial	FUMH_HUMAN	FH	102	115	AAAEVNQDYGLDPK				✓	✓	✓	✓			✓	✓
26	Q9Y490	Y	Q9Y490	Talin-1	TLN1_HUMAN	TLN1	2477	2491	AAAFEEQENETVVVK				✓	✓	✓	✓				✓
27	Q9Y490	Y	Q9Y490	Talin-1	TLN1_HUMAN	TLN1	2477	2491	AAAFEEQENETVVVK											✓
28	Q9Y490	Y	Q9Y490	Talin-1	TLN1_HUMAN	TLN1	2477	2493	AAAFEEQENETVVVKEK				✓	✓	✓									✓
29	O94826	Y	O94826	Mitochondrial import receptor subunit TOM70	TOM70_HUMAN	TOMM70	160	168	AAAFEQLQK				✓	✓	✓	✓	✓	✓	✓	✓	✓	✓	✓	✓	✓	✓	✓	✓
30	Q9BQG0	Y	Q9BQG0	Myb-binding protein 1A	MBB1A_HUMAN	MYBBP1A	592	608	AAAFQHLLLLVGIHLLK				✓	✓	✓	✓		✓	✓	✓
31	Q96S52	Y	Q96S52	GPI transamidase component PIG-S	PIGS_HUMAN	PIGS	2	15	AAAGAAATHLEVAR					✓		✓	✓	✓	✓	✓				✓
32	P35221	Y	P35221	Catenin alpha-1	CTNA1_HUMAN	CTNNA1	106	120	AAAGEFADDPCSSVK	11 Carbamidomethylation	116	116 Carbamidomethylation on C	✓	✓	✓	✓	✓	✓	✓	✓				✓
33	Q9H3U1	Y	Q9H3U1	Protein unc-45 homolog A	UN45A_HUMAN	UNC45A	837	855	AAAGGLAMLTSMRPTLCSR	17 Carbamidomethylation	853	853 Carbamidomethylation on C	✓		✓	✓
34	Q9GZT9	Y	Q9GZT9	Egl nine homolog 1	EGLN1_HUMAN	EGLN1	129	152	AAAGGQGSAVAAEAEPGKEEPPAR				✓	✓	✓	✓	✓	✓	✓	✓		✓		✓
35	Q96T51	Y	Q96T51	RUN and FYVE domain-containing protein 1	RUFY1_HUMAN	RUFY1	87	102	AAAGLGGGDSGDGTAR				✓	✓	✓	✓	✓	✓						✓			✓
36	Q8NFD5	Y	Q8NFD5	AT-rich interactive domain-containing protein 1B	ARI1B_HUMAN	ARID1B	476	487	AAAGSAAGGFQR				✓	✓	✓	✓		✓	✓	✓				✓			✓
37	P0DMV8;P0DMV9	N	P0DMV8;P0DMV9	Heat shock 70 kDa protein 1A	HS71A_HUMAN;HS71B_HUMAN	HSPA1A;HSPA1B	0	21	AAAIGIDLGTTYSCVGVFQHGK	14 Carbamidomethylation	13	13 Carbamidomethylation on C	✓	✓	✓	✓	✓	✓	✓	✓	✓	✓	✓	✓			✓	✓
38	P0DMV8;P0DMV9	N	P0DMV8;P0DMV9	Heat shock 70 kDa protein 1A	HS71A_HUMAN;HS71B_HUMAN	HSPA1A;HSPA1B	0	21	AAAIGIDLGTTYSCVGVFQHGK	14 Carbamidomethylation	13	13 Carbamidomethylation on C	✓
39	Q8TAE8	Y	Q8TAE8	Growth arrest and DNA damage-inducible proteins-interacting protein 1	G45IP_HUMAN	GADD45GIP1	203	222	AAALAAAVAQDPAASGAPSS												✓
40	Q8IYS1	Y	Q8IYS1	Xaa-Arg dipeptidase	P20D2_HUMAN	PM20D2	296	308	AAALASGCTVEIK	8 Carbamidomethylation	303	303 Carbamidomethylation on C	✓	✓	✓	✓	✓	✓	✓	✓				✓			✓
41	Q7Z392	Y	Q7Z392	Trafficking protein particle complex subunit 11	TPC11_HUMAN	TRAPPC11	158	170	AAALCNACELSGK	5 Carbamidomethylation, 8 Carbamidomethylation	162, 165	162 Carbamidomethylation on C, 165 Carbamidomethylation on C	✓	✓	✓	✓	✓	✓	✓	✓	✓			✓			✓	✓
42	Q8N0Z6	Y	Q8N0Z6	Tetratricopeptide repeat protein 5	TTC5_HUMAN	TTC5	250	261	AAALDPAWPEPR							✓	✓	✓	✓	✓
43	P31948	Y	P31948	Stress-induced-phosphoprotein 1	STIP1_HUMAN	STIP1	435	446	AAALEAMKDYTK				✓	✓	✓	✓	✓	✓	✓	✓	✓	✓	✓	✓		✓	✓	✓
44	P31948	Y	P31948	Stress-induced-phosphoprotein 1	STIP1_HUMAN	STIP1	79	87	AAALEFLNR				✓	✓	✓	✓	✓	✓	✓	✓	✓	✓	✓	✓			✓	✓
45	P31948	Y	P31948	Stress-induced-phosphoprotein 1	STIP1_HUMAN	STIP1	79	92	AAALEFLNRFEEAK				✓	✓	✓	✓	✓	✓	✓	✓				✓
46	P31948	Y	P31948	Stress-induced-phosphoprotein 1	STIP1_HUMAN	STIP1	79	92	AAALEFLNRFEEAK				✓	✓	✓	✓	✓	✓	✓	✓	✓	✓		✓
47	P29597	Y	P29597	Non-receptor tyrosine-protein kinase TYK2	TYK2_HUMAN	TYK2	411	425	AAALSFVSLVDGYFR					✓		✓
48	O60716	Y	O60716	Catenin delta-1	CTND1_HUMAN	CTNND1	821	833	AAALVLQTIWGYK				✓	✓	✓	✓		✓	✓	✓
49	Q9NV92	Y	Q9NV92	NEDD4 family-interacting protein 2	NFIP2_HUMAN	NDFIP2	194	207	AAAMAAAAAETSQR				✓		✓	✓	✓	✓	✓	✓	✓	✓		✓			✓	✓
50	Q14498	Y	Q14498	RNA-binding protein 39	RBM39_HUMAN	RBM39	235	244	AAAMANNLQK				✓	✓	✓	✓	✓	✓	✓	✓	✓	✓	✓	✓	✓	✓	✓	✓
51	P20810	Y	P20810	Calpastatin	ICAL_HUMAN	CAST	397	409	AAAPAPVSEAVCR	12 Carbamidomethylation	408	408 Carbamidomethylation on C	✓	✓	✓	✓	✓	✓	✓	✓	✓	✓	✓	✓	✓	✓	✓	✓
52	P31350	Y	P31350	Ribonucleoside-diphosphate reductase subunit M2	RIR2_HUMAN	RRM2	62	74	AAAPGVEDEPLLR					✓	✓	✓		✓
53	P53618	Y	P53618	Coatomer subunit beta	COPB_HUMAN	COPB1	280	291	AAAQCYIDLIIK	5 Carbamidomethylation	284	284 Carbamidomethylation on C	✓	✓	✓	✓	✓	✓	✓	✓
54	Q9NVA2	Y	Q9NVA2	Septin-11	SEP11_HUMAN	SEPTIN11	400	418	AAAQLLQSQAQQSGAQQTK				✓	✓	✓	✓	✓	✓	✓	✓	✓	✓	✓	✓		✓	✓	✓
55	Q9NVA2	Y	Q9NVA2	Septin-11	SEP11_HUMAN	SEPTIN11	400	419	AAAQLLQSQAQQSGAQQTKK							✓		✓			✓	✓	✓				✓	✓
56	O14981	Y	O14981	TATA-binding protein-associated factor 172	BTAF1_HUMAN	BTAF1	24	34	AAAQQLGEVVK				✓	✓	✓	✓		✓	✓	✓
57	O95801	Y	O95801	Tetratricopeptide repeat protein 4	TTC4_HUMAN	TTC4	124	134	AAAQYYLGNFR				✓	✓	✓	✓	✓	✓	✓	✓	✓	✓	✓	✓				✓
58	Q01831	Y	Q01831	DNA repair protein complementing XP-C cells	XPC_HUMAN	XPC	929	940	AAASHLFPFEQL				✓	✓	✓		✓	✓	✓	✓	✓	✓		✓
59	Q7Z5L9	Y	Q7Z5L9	Interferon regulatory factor 2-binding protein 2	I2BP2_HUMAN	IRF2BP2	209	236	AAASLAAVSGTAAASLGSAQPTDLGAHK				✓	✓	✓	✓	✓	✓	✓	✓
60	Q7Z5L9	Y	Q7Z5L9	Interferon regulatory factor 2-binding protein 2	I2BP2_HUMAN	IRF2BP2	209	236	AAASLAAVSGTAAASLGSAQPTDLGAHK								✓		✓
61	Q9UNS1	Y	Q9UNS1	Protein timeless homolog	TIM_HUMAN	TIMELESS	1094	1106	AAASLSQPEEEQK				✓	✓	✓	✓	✓	✓	✓	✓	✓	✓		✓		✓	✓	✓
62	P08559	Y	P08559	Pyruvate dehydrogenase E1 component subunit alpha, somatic form, mitochondrial	ODPA_HUMAN	PDHA1	236	245	AAASTDYYKR						✓									✓
63	Q10570	Y	Q10570	Cleavage and polyadenylation specificity factor subunit 1	CPSF1_HUMAN	CPSF1	365	387	AAASVLTTSMVTMEPGYLFLGSR						✓
64	Q99733	Y	Q99733	Nucleosome assembly protein 1-like 4	NP1L4_HUMAN	NAP1L4	147	157	AAATAEEPDPK				✓	✓	✓	✓	✓	✓	✓	✓	✓	✓	✓	✓	✓	✓	✓	✓
65	Q9NVC6	Y	Q9NVC6	Mediator of RNA polymerase II transcription subunit 17	MED17_HUMAN	MED17	444	454	AAATIDSLASR				✓	✓	✓	✓	✓	✓	✓
66	Q6NSJ5	Y	Q6NSJ5	Volume-regulated anion channel subunit LRRC8E	LRC8E_HUMAN	LRRC8E	183	197	AAATIVAMAGTGPGK				✓											✓
67	Q03252	Y	Q03252	Lamin-B2	LMNB2_HUMAN	LMNB2	17	28	AAATMATPLPGR						✓						✓							✓
68	P49006	Y	P49006	MARCKS-related protein	MRP_HUMAN	MARCKSL1	145	157	AAATPESQEPQAK				✓	✓	✓	✓	✓	✓	✓	✓	✓	✓	✓	✓	✓	✓	✓	✓
69	Q9NXC5	Y	Q9NXC5	GATOR complex protein MIOS	MIO_HUMAN	MIOS	524	535	AAAVALFNLDIR					✓					✓
70	P19404	Y	P19404	NADH dehydrogenase [ubiquinone] flavoprotein 2, mitochondrial	NDUV2_HUMAN	NDUFV2	76	88	AAAVLPVLDLAQR				✓	✓	✓	✓	✓	✓	✓	✓	✓			✓
71	Q96PY5	Y	Q96PY5	Formin-like protein 2	FMNL2_HUMAN	FMNL2	891	904	AAAVSLENVLLDVK					✓	✓
72	Q96F24	Y	Q96F24	Nuclear receptor-binding factor 2	NRBF2_HUMAN	NRBF2	37	46	AAAYLSEAMK						✓	✓	✓	✓		✓
73	Q9H7E9	Y	Q9H7E9	UPF0488 protein C8orf33	CH033_HUMAN	C8orf33	183	198	AAAYSAQVQPVDGATR				✓	✓	✓	✓	✓	✓	✓	✓	✓	✓	✓	✓			✓	✓
74	Q9H7E9	Y	Q9H7E9	UPF0488 protein C8orf33	CH033_HUMAN	C8orf33	183	199	AAAYSAQVQPVDGATRK				✓	✓	✓	✓	✓	✓	✓	✓	✓	✓	✓	✓			✓	✓
75	Q8TDX7	Y	Q8TDX7	Serine/threonine-protein kinase Nek7	NEK7_HUMAN	NEK7	51	63	AACLLDGVPVALK	3 Carbamidomethylation	53	53 Carbamidomethylation on C	✓	✓	✓	✓	✓			✓
76	P13796	Y	P13796	Plastin-2	PLSL_HUMAN	LCP1	40	49	AACLPLPGYR	3 Carbamidomethylation	42	42 Carbamidomethylation on C	✓	✓	✓	✓	✓	✓	✓	✓							✓
77	Q8NCN4	Y	Q8NCN4	E3 ubiquitin-protein ligase RNF169	RN169_HUMAN	RNF169	95	105	AADAAGPGCPR	9 Carbamidomethylation	103	103 Carbamidomethylation on C		✓										✓		✓	✓	✓
78	P06753	Y	P06753	Tropomyosin alpha-3 chain	TPM3_HUMAN	TPM3	79	91	AADAEAEVASLNR				✓	✓	✓	✓	✓	✓	✓	✓	✓	✓		✓			✓	✓
79	Q14980	Y	Q14980	Nuclear mitotic apparatus protein 1	NUMA1_HUMAN	NUMA1	725	734	AADALEEQQR				✓	✓	✓	✓	✓	✓	✓	✓	✓	✓		✓		✓	✓	✓
80	Q7Z6E9	Y	Q7Z6E9	E3 ubiquitin-protein ligase RBBP6	RBBP6_HUMAN	RBBP6	41	54	AADCDLQITNAQTK	4 Carbamidomethylation	44	44 Carbamidomethylation on C		✓	✓	✓	✓	✓		✓
81	P43304	Y	P43304	Glycerol-3-phosphate dehydrogenase, mitochondrial	GPDM_HUMAN	GPD2	42	57	AADCISEPVNREPPSR	4 Carbamidomethylation	45	45 Carbamidomethylation on C	✓	✓	✓	✓	✓	✓	✓	✓
82	Q9NXH9	Y	Q9NXH9	tRNA (guanine(26)-N(2))-dimethyltransferase	TRM1_HUMAN	TRMT1	571	579	AADEAMEER						✓	✓								✓			✓	✓
83	P49916	Y	P49916	DNA ligase 3	DNLI3_HUMAN	LIG3	923	932	AADETLCQTK	7 Carbamidomethylation	929	929 Carbamidomethylation on C	✓	✓	✓	✓	✓	✓	✓	✓	✓	✓		✓	✓	✓	✓	✓
84	Q6P1J9	Y	Q6P1J9	Parafibromin	CDC73_HUMAN	CDC73	127	136	AADEVLAEAK						✓													✓
85	P51452	Y	P51452	Dual specificity protein phosphatase 3	DUS3_HUMAN	DUSP3	105	116	AADFIDQALAQK				✓	✓	✓	✓	✓	✓	✓	✓				✓
86	Q9Y277	Y	Q9Y277	Voltage-dependent anion-selective channel protein 3	VDAC3_HUMAN	VDAC3	175	197	AADFQLHTHVNDGTEFGGSIYQK				✓	✓	✓	✓	✓	✓	✓	✓
87	Q9Y277	Y	Q9Y277	Voltage-dependent anion-selective channel protein 3	VDAC3_HUMAN	VDAC3	175	197	AADFQLHTHVNDGTEFGGSIYQK				✓	✓	✓	✓	✓	✓	✓	✓				✓
88	O95785	Y	O95785	Protein Wiz	WIZ_HUMAN	WIZ	1506	1523	AADGGERPLAASPPGTVK				✓	✓					✓	✓				✓
89	P53814	Y	P53814	Smoothelin	SMTN_HUMAN	SMTN	657	668	AADGSAVSTVTK						✓			✓		✓	✓			✓			✓	✓
90	O43395	Y	O43395	U4/U6 small nuclear ribonucleoprotein Prp3	PRPF3_HUMAN	PRPF3	47	61	AADHLKPFLDDSTLR				✓	✓		✓		✓	✓	✓
91	Q86VP6	Y	Q86VP6	Cullin-associated NEDD8-dissociated protein 1	CAND1_HUMAN	CAND1	578	588	AADIDQEVKER				✓	✓	✓	✓	✓	✓	✓	✓	✓			✓			✓	✓
92	Q8NE62	Y	Q8NE62	Choline dehydrogenase, mitochondrial	CHDH_HUMAN	CHDH	567	580	AADIIKGQPALWDK					✓					✓
93	Q12888	Y	Q12888	TP53-binding protein 1	TP53B_HUMAN	TP53BP1	1614	1626	AADISLDNLVEGK												✓	✓
94	Q9H0R6	Y	Q9H0R6	Glutamyl-tRNA(Gln) amidotransferase subunit A, mitochondrial	GATA_HUMAN	QRSL1	301	311	AADLFESEGAK				✓		✓		✓		✓
95	Q15293	Y	Q15293	Reticulocalbin-1	RCN1_HUMAN	RCN1	177	188	AADLNGDLTATR				✓	✓	✓	✓	✓	✓	✓	✓	✓	✓	✓	✓	✓	✓	✓	✓
96	O15382	Y	O15382	Branched-chain-amino-acid aminotransferase, mitochondrial	BCAT2_HUMAN	BCAT2	34	47	AADLQLEMTQKPHK				✓		✓	✓				✓				✓
97	Q7Z6I8	Y	Q7Z6I8	UPF0461 protein C5orf24	CE024_HUMAN	C5orf24	28	41	AADQFDIYSSQQSK					✓	✓	✓		✓	✓					✓
98	Q1ED39	Y	Q1ED39	Lysine-rich nucleolar protein 1	KNOP1_HUMAN	KNOP1	408	418	AADSLQQNLQR				✓	✓	✓	✓	✓	✓	✓	✓	✓			✓				✓
99	Q92616	Y	Q92616	eIF-2-alpha kinase activator GCN1	GCN1_HUMAN	GCN1	2	12	AADTQVSETLK					✓	✓	✓		✓	✓	✓	✓	✓	✓	✓			✓	✓
100	P80723	Y	P80723	Brain acid soluble protein 1	BASP1_HUMAN	BASP1	122	149	AAEAAAAPAESAAPAAGEEPSKEEGEPK				✓	✓			✓					✓
101	O75569	Y	O75569	Interferon-inducible double-stranded RNA-dependent protein kinase activator A	PRKRA_HUMAN	PRKRA	91	100	AAEAAINILK				✓	✓	✓	✓	✓	✓	✓	✓				✓
102	Q8IZ83	Y	Q8IZ83	Aldehyde dehydrogenase family 16 member A1	A16A1_HUMAN	ALDH16A1	619	629	AAEAEVELSAR				✓	✓	✓	✓	✓	✓	✓	✓				✓
103	Q12929	Y	Q12929	Epidermal growth factor receptor kinase substrate 8	EPS8_HUMAN	EPS8	290	299	AAEAFSELSK						✓					✓		✓
104	Q2NKX8	Y	Q2NKX8	DNA excision repair protein ERCC-6-like	ERC6L_HUMAN	ERCC6L	1193	1205	AAEATNDYETLVK				✓	✓	✓	✓	✓	✓	✓	✓				✓
105	Q08211	Y	Q08211	ATP-dependent RNA helicase A	DHX9_HUMAN	DHX9	435	446	AAECNIVVTQPR	4 Carbamidomethylation	438	438 Carbamidomethylation on C	✓	✓	✓	✓	✓	✓	✓	✓	✓	✓	✓	✓	✓	✓	✓	✓
106	Q08211	Y	Q08211	ATP-dependent RNA helicase A	DHX9_HUMAN	DHX9	435	447	AAECNIVVTQPRR	4 Carbamidomethylation	438	438 Carbamidomethylation on C												✓
107	P06454	Y	P06454	Prothymosin alpha	PTMA_HUMAN	PTMA	91	103	AAEDDEDDDVDTK				✓	✓	✓	✓	✓	✓	✓	✓	✓	✓	✓	✓	✓	✓	✓	✓
108	P06454	Y	P06454	Prothymosin alpha	PTMA_HUMAN	PTMA	91	104	AAEDDEDDDVDTKK				✓	✓	✓	✓	✓	✓	✓	✓				✓				✓
109	P06454	Y	P06454	Prothymosin alpha	PTMA_HUMAN	PTMA	91	104	AAEDDEDDDVDTKK				✓	✓	✓	✓	✓	✓	✓	✓				✓				✓
110	Q9Y2A7	Y	Q9Y2A7	Nck-associated protein 1	NCKP1_HUMAN	NCKAP1	306	315	AAEDLFVNIR				✓	✓	✓	✓	✓	✓	✓	✓				✓
111	P20962	Y	P20962	Parathymosin	PTMS_HUMAN	PTMS	82	92	AAEEEDEADPK				✓	✓	✓	✓	✓	✓	✓	✓		✓		✓		✓	✓	✓
112	Q13356	Y	Q13356	RING-type E3 ubiquitin-protein ligase PPIL2	PPIL2_HUMAN	PPIL2	492	507	AAEEEPSTSATVPMSK						✓									✓
113	Q13356	Y	Q13356	RING-type E3 ubiquitin-protein ligase PPIL2	PPIL2_HUMAN	PPIL2	492	507	AAEEEPSTSATVPMSK						✓									✓
114	P29966	Y	P29966	Myristoylated alanine-rich C-kinase substrate	MARCS_HUMAN	MARCKS	257	267	AAEEPSKVEEK												✓	✓			✓
115	Q9NX63	Y	Q9NX63	MICOS complex subunit MIC19	MIC19_HUMAN	CHCHD3	166	175	AAEEVEAKFK												✓	✓	✓				✓	✓
116	P07108	Y	P07108	Acyl-CoA-binding protein	ACBP_HUMAN	DBI	9	17	AAEEVRHLK												✓
117	Q99707	Y	Q99707	Methionine synthase	METH_HUMAN	MTR	128	139	AAEEVTLQTGIK				✓	✓	✓	✓	✓	✓		✓				✓
118	Q8WUB8	Y	Q8WUB8	PHD finger protein 10	PHF10_HUMAN	PHF10	207	216	AAEFNSNLNR				✓	✓	✓	✓	✓	✓	✓	✓				✓			✓
119	Q9NW13	Y	Q9NW13	RNA-binding protein 28	RBM28_HUMAN	RBM28	454	465	AAEGVSAADMAK				✓		✓	✓	✓	✓	✓	✓	✓	✓	✓	✓	✓	✓	✓	✓
120	Q96T51	Y	Q96T51	RUN and FYVE domain-containing protein 1	RUFY1_HUMAN	RUFY1	58	71	AAEGWSAPILTLAR				✓					✓	✓	✓
121	Q9NVI7	Y	Q9NVI7	ATPase family AAA domain-containing protein 3A	ATD3A_HUMAN	ATAD3A	263	275	AAEHRQTVLESIR												✓	✓
122	Q9HCS7	Y	Q9HCS7	Pre-mRNA-splicing factor SYF1	SYF1_HUMAN	XAB2	639	649	AAEIYGVTHTR				✓	✓	✓		✓	✓	✓	✓
123	Q9UHV9	Y	Q9UHV9	Prefoldin subunit 2	PFD2_HUMAN	PFDN2	44	62	AAELEMELNEHSLVIDTLK							✓
124	O94906	Y	O94906	Pre-mRNA-processing factor 6	PRP6_HUMAN	PRPF6	379	387	AAELETDIR				✓	✓	✓	✓	✓	✓	✓	✓	✓			✓
125	Q86Y79	Y	Q86Y79	Probable peptidyl-tRNA hydrolase	PTH_HUMAN	PTRH1	105	129	AAELFGLTAEEVYLVHDELDKPLGR				✓	✓
126	Q9NR33	Y	Q9NR33	DNA polymerase epsilon subunit 4	DPOE4_HUMAN	POLE4	70	80	AAELFVETIAK				✓	✓	✓	✓	✓	✓	✓	✓
127	P35232	Y	P35232	Prohibitin 1	PHB1_HUMAN	PHB1	220	239	AAELIANSLATAGDGLIELR				✓	✓	✓	✓		✓	✓	✓								✓
128	P35232	Y	P35232	Prohibitin 1	PHB1_HUMAN	PHB1	220	240	AAELIANSLATAGDGLIELRK				✓	✓	✓	✓		✓	✓	✓				✓		✓	✓	✓
129	Q5JVF3	Y	Q5JVF3	PCI domain-containing protein 2	PCID2_HUMAN	PCID2	141	150	AAELLMSCFR	8 Carbamidomethylation	148	148 Carbamidomethylation on C	✓		✓									✓
130	O60524	Y	O60524	Ribosome quality control complex subunit NEMF	NEMF_HUMAN	NEMF	160	169	AAEPLLTLER				✓	✓	✓	✓	✓	✓	✓	✓
131	Q9C0C2	Y	Q9C0C2	182 kDa tankyrase-1-binding protein	TB182_HUMAN	TNKS1BP1	944	954	AAEPQEQEFGK				✓			✓	✓	✓	✓	✓	✓	✓	✓	✓		✓		✓
132	Q00610	Y	Q00610	Clathrin heavy chain 1	CLH1_HUMAN	CLTC	1351	1367	AAEQAHLWAELVFLYDK				✓	✓	✓	✓		✓	✓	✓
133	Q9NS91	Y	Q9NS91	E3 ubiquitin-protein ligase RAD18	RAD18_HUMAN	RAD18	480	489	AAESAEIEPR				✓	✓	✓	✓	✓	✓	✓	✓	✓	✓	✓	✓	✓	✓	✓	✓
134	P53985	Y	P53985	Monocarboxylate transporter 1	MOT1_HUMAN	SLC16A1	480	494	AAESPDQKDTDGGPK												✓
135	P53985	Y	P53985	Monocarboxylate transporter 1	MOT1_HUMAN	SLC16A1	480	494	AAESPDQKDTDGGPK												✓
136	Q9BY42	Y	Q9BY42	Replication termination factor 2	RTF2_HUMAN	RTF2	204	222	AAESVSKPDVSEEAPGPSK				✓	✓	✓	✓				✓				✓
137	P55809	Y	P55809	Succinyl-CoA:3-ketoacid coenzyme A transferase 1, mitochondrial	SCOT1_HUMAN	OXCT1	237	268	AAETTVVEVEEIVDIGAFAPEDIHIPQIYVHR				✓	✓	✓	✓		✓	✓	✓							✓
138	Q10471	Y	Q10471	Polypeptide N-acetylgalactosaminyltransferase 2	GALT2_HUMAN	GALNT2	384	393	AAEVWMDEYK							✓		✓						✓
139	Q6SZW1	Y	Q6SZW1	NAD(+) hydrolase SARM1	SARM1_HUMAN	SARM1	250	261	AAEWLFPLAFSK							✓			✓
140	P27708	Y	P27708	CAD protein	PYR1_HUMAN	CAD	556	571	AAFALGGLGSGFASNR							✓	✓		✓	✓
141	P62258	Y	P62258	14-3-3 protein epsilon	1433E_HUMAN	YWHAE	197	215	AAFDDAIAELDTLSEESYK																		✓	✓
142	P62258	Y	P62258	14-3-3 protein epsilon	1433E_HUMAN	YWHAE	197	225	AAFDDAIAELDTLSEESYKDSTLIMQLLR				✓	✓	✓	✓		✓	✓	✓
143	P49257	Y	P49257	Protein ERGIC-53	LMAN1_HUMAN	LMAN1	99	111	AAFENWEVEVTFR				✓	✓	✓	✓		✓	✓	✓
144	O00273	Y	O00273	DNA fragmentation factor subunit alpha	DFFA_HUMAN	DFFA	214	229	AAFGEEVDAVDTGISR				✓	✓	✓	✓	✓	✓	✓	✓
145	O00273	Y	O00273	DNA fragmentation factor subunit alpha	DFFA_HUMAN	DFFA	214	229	AAFGEEVDAVDTGISR				✓	✓	✓	✓		✓		✓
146	P35908	Y	P35908	Keratin, type II cytoskeletal 2 epidermal	K22E_HUMAN	KRT2	516	544	AAFGGSGGRGSSSGGGYSSGSSSYGSGGR				✓		✓				✓		✓	✓	✓	✓	✓	✓	✓	✓
147	P31040	Y	P31040	Succinate dehydrogenase [ubiquinone] flavoprotein subunit, mitochondrial	SDHA_HUMAN	SDHA	76	92	AAFGLSEAGFNTACVTK	14 Carbamidomethylation	89	89 Carbamidomethylation on C	✓	✓	✓	✓	✓	✓	✓	✓				✓
148	P31040	Y	P31040	Succinate dehydrogenase [ubiquinone] flavoprotein subunit, mitochondrial	SDHA_HUMAN	SDHA	76	92	AAFGLSEAGFNTACVTK	14 Carbamidomethylation	89	89 Carbamidomethylation on C	✓							✓
149	Q96T58	Y	Q96T58	Msx2-interacting protein	MINT_HUMAN	SPEN	3597	3606	AAFITYLQAK				✓	✓		✓	✓	✓	✓	✓
150	Q8WUM0	Y	Q8WUM0	Nuclear pore complex protein Nup133	NU133_HUMAN	NUP133	524	531	AAFLQYCR	7 Carbamidomethylation	530	530 Carbamidomethylation on C	✓		✓
151	Q92667	Y	Q92667	A-kinase anchor protein 1, mitochondrial	AKAP1_HUMAN	AKAP1	347	370	AAFQIISQVISEATEQVLATTVGK							✓				✓
152	P05091	Y	P05091	Aldehyde dehydrogenase, mitochondrial	ALDH2_HUMAN	ALDH2	85	94	AAFQLGSPWR				✓	✓	✓	✓	✓	✓	✓	✓				✓
153	Q96CT7	Y	Q96CT7	Coiled-coil domain-containing protein 124	CC124_HUMAN	CCDC124	171	183	AAFTAFEEAQLPR				✓	✓	✓	✓	✓	✓	✓	✓	✓	✓		✓
154	P02768	Y	P02768	Albumin	ALBU_HUMAN	ALB	187	198	AAFTECCQAADK	6 Carbamidomethylation, 7 Carbamidomethylation	192, 193	192 Carbamidomethylation on C, 193 Carbamidomethylation on C			✓		✓	✓	✓
155	Q9UKD2	Y	Q9UKD2	mRNA turnover protein 4 homolog	MRT4_HUMAN	MRTO4	131	154	AAFTVSLDPGPLEQFPHSMEPQLR				✓		✓	✓		✓	✓	✓
156	P19623	Y	P19623	Spermidine synthase	SPEE_HUMAN	SRM	286	295	AAFVLPEFAR				✓	✓	✓	✓	✓	✓	✓	✓	✓	✓	✓	✓
157	O95685	Y	O95685	Protein phosphatase 1 regulatory subunit 3D	PPR3D_HUMAN	PPP1R3D	85	100	AAGAPGAACRPGCSQK	9 Carbamidomethylation, 13 Carbamidomethylation	93, 97	93 Carbamidomethylation on C, 97 Carbamidomethylation on C	✓	✓	✓			✓		✓	✓	✓		✓			✓	✓
158	P46379	Y	P46379	Large proline-rich protein BAG6	BAG6_HUMAN	BAG6	1073	1087	AAGARPLTSPESLSR						✓
159	P46379	Y	P46379	Large proline-rich protein BAG6	BAG6_HUMAN	BAG6	1073	1087	AAGARPLTSPESLSR				✓	✓	✓	✓	✓	✓	✓	✓	✓			✓			✓	✓
160	Q9NSD9	Y	Q9NSD9	Phenylalanine--tRNA ligase beta subunit	SYFB_HUMAN	FARSB	54	64	AAGASDVVLYK				✓	✓	✓	✓	✓	✓	✓	✓	✓	✓	✓	✓	✓	✓	✓	✓
161	P52758	Y	P52758	2-iminobutanoate/2-iminopropanoate deaminase	RIDA_HUMAN	RIDA	68	78	AAGCDFTNVVK	4 Carbamidomethylation	71	71 Carbamidomethylation on C	✓	✓	✓	✓	✓	✓	✓	✓
162	Q9Y315	Y	Q9Y315	Deoxyribose-phosphate aldolase	DEOC_HUMAN	DERA	115	137	AAGCNIPVASVAAGFPAGQTHLK	4 Carbamidomethylation	118	118 Carbamidomethylation on C	✓	✓			✓		✓
163	P22102	Y	P22102	Trifunctional purine biosynthetic protein adenosine-3	PUR2_HUMAN	GART	481	499	AAGFKDPLLASGTDGVGTK				✓	✓	✓	✓	✓	✓	✓	✓	✓			✓
164	Q7Z478	Y	Q7Z478	ATP-dependent RNA helicase DHX29	DHX29_HUMAN	DHX29	1187	1203	AAGFSSSTTSTSWEGNR					✓	✓	✓			✓	✓				✓
165	P28838	Y	P28838	Cytosol aminopeptidase	AMPL_HUMAN	LAP3	105	118	AAGIDEQENWHEGK				✓	✓	✓	✓	✓	✓	✓					✓
166	P28838	Y	P28838	Cytosol aminopeptidase	AMPL_HUMAN	LAP3	105	122	AAGIDEQENWHEGKENIR				✓	✓	✓	✓	✓	✓		✓
167	P28838	Y	P28838	Cytosol aminopeptidase	AMPL_HUMAN	LAP3	105	122	AAGIDEQENWHEGKENIR				✓	✓	✓	✓		✓		✓
168	P30566	Y	P30566	Adenylosuccinate lyase	PUR8_HUMAN	ADSL	102	125	AAGIIHLGATSCYVGDNTDLIILR	12 Carbamidomethylation	113	113 Carbamidomethylation on C	✓	✓	✓	✓		✓	✓	✓
169	Q9Y2S6	Y	Q9Y2S6	Translation machinery-associated protein 7	TMA7_HUMAN	TMA7	47	59	AAGKGPLATGGIK														✓
170	Q8IUD2	Y	Q8IUD2	ELKS/Rab6-interacting/CAST family member 1	RB6I2_HUMAN	ERC1	461	472	AAGLQAEIGQVK				✓			✓		✓	✓	✓
171	Q14676	Y	Q14676	Mediator of DNA damage checkpoint protein 1	MDC1_HUMAN	MDC1	1726	1749	AAGNPGSLAAPIDHKPCSAPLEPK	17 Carbamidomethylation	1742	1742 Carbamidomethylation on C	✓	✓	✓	✓	✓	✓	✓	✓				✓
172	Q14676	Y	Q14676	Mediator of DNA damage checkpoint protein 1	MDC1_HUMAN	MDC1	1726	1749	AAGNPGSLAAPIDHKPCSAPLEPK	17 Carbamidomethylation	1742	1742 Carbamidomethylation on C	✓	✓	✓	✓	✓	✓	✓	✓				✓
173	O14497	Y	O14497	AT-rich interactive domain-containing protein 1A	ARI1A_HUMAN	ARID1A	1263	1276	AAGPGLGNVAMGPR											✓
174	Q9BQ69	Y	Q9BQ69	ADP-ribose glycohydrolase MACROD1	MACD1_HUMAN	MACROD1	190	200	AAGPLLTDECR	10 Carbamidomethylation	199	199 Carbamidomethylation on C	✓	✓	✓	✓	✓	✓	✓	✓			✓	✓				✓
175	Q9BQ69	Y	Q9BQ69	ADP-ribose glycohydrolase MACROD1	MACD1_HUMAN	MACROD1	190	206	AAGPLLTDECRTLQSCK	10 Carbamidomethylation, 16 Carbamidomethylation	199, 205	199 Carbamidomethylation on C, 205 Carbamidomethylation on C											✓
176	P27694	Y	P27694	Replication protein A 70 kDa DNA-binding subunit	RFA1_HUMAN	RPA1	168	183	AAGPSLSHTSGGTQSK				✓	✓	✓	✓	✓	✓	✓	✓	✓	✓	✓	✓			✓	✓
177	P82970	Y	P82970	High mobility group nucleosome-binding domain-containing protein 5	HMGN5_HUMAN	HMGN5	6	17	AAGQGDMRQEPK													✓
178	O75369	Y	O75369	Filamin-B	FLNB_HUMAN	FLNB	481	492	AAGSGELGVTMK				✓	✓	✓	✓	✓	✓	✓	✓				✓			✓	✓
179	Q9BZE9	Y	Q9BZE9	Tether containing UBX domain for GLUT4	ASPC1_HUMAN	ASPSCR1	497	512	AAGSPSPLPAPDPAPK				✓	✓	✓	✓	✓	✓	✓	✓	✓	✓		✓
180	Q8N5M9	Y	Q8N5M9	Protein jagunal homolog 1	JAGN1_HUMAN	JAGN1	9	20	AAGTDGSDFQHR				✓	✓	✓	✓	✓	✓	✓	✓				✓			✓	✓
181	Q8N5M9	Y	Q8N5M9	Protein jagunal homolog 1	JAGN1_HUMAN	JAGN1	9	22	AAGTDGSDFQHRER														✓	✓
182	Q8N5M9	Y	Q8N5M9	Protein jagunal homolog 1	JAGN1_HUMAN	JAGN1	9	22	AAGTDGSDFQHRER												✓	✓	✓	✓		✓	✓	✓
183	Q9NVU0	Y	Q9NVU0	DNA-directed RNA polymerase III subunit RPC5	RPC5_HUMAN	POLR3E	539	560	AAGTDSFNGHPPQGCASTPVAR	15 Carbamidomethylation	553	553 Carbamidomethylation on C	✓	✓	✓	✓	✓	✓	✓	✓				✓
184	Q96EN8	Y	Q96EN8	Molybdenum cofactor sulfurase	MOCOS_HUMAN	MOCOS	571	593	AAGVLEGALGPHVVTNLYLYPIK				✓		✓	✓		✓	✓	✓
185	P05386	Y	P05386	60S acidic ribosomal protein P1	RLA1_HUMAN	RPLP1	34	49	AAGVNVEPFWPGLFAK				✓	✓	✓	✓	✓	✓	✓	✓	✓	✓	✓	✓		✓	✓	✓
186	P05386	Y	P05386	60S acidic ribosomal protein P1	RLA1_HUMAN	RPLP1	34	49	AAGVNVEPFWPGLFAK				✓	✓	✓	✓		✓	✓	✓
187	Q9Y230	Y	Q9Y230	RuvB-like 2	RUVB2_HUMAN	RUVBL2	55	64	AAGVVLEMIR				✓	✓	✓	✓	✓	✓	✓	✓	✓			✓
188	Q9H9Y6	Y	Q9H9Y6	DNA-directed RNA polymerase I subunit RPA2	RPA2_HUMAN	POLR1B	968	978	AAGYNFYGTER				✓	✓	✓	✓	✓	✓	✓	✓				✓
189	Q8TEX9	Y	Q8TEX9	Importin-4	IPO4_HUMAN	IPO4	716	730	AAHEALGQFCCALHK	10 Carbamidomethylation, 11 Carbamidomethylation	725, 726	725 Carbamidomethylation on C, 726 Carbamidomethylation on C	✓	✓	✓	✓	✓	✓	✓	✓
190	Q53H12	Y	Q53H12	Acylglycerol kinase, mitochondrial	AGK_HUMAN	AGK	234	242	AAHFFSTLK				✓	✓	✓	✓	✓	✓	✓	✓	✓	✓		✓			✓	✓
191	Q15021	Y	Q15021	Condensin complex subunit 1	CND1_HUMAN	NCAPD2	156	182	AAHGFDWEEERQPILQLLTQLLQLDIR						✓	✓
192	O43795	Y	O43795	Unconventional myosin-Ib	MYO1B_HUMAN	MYO1B	603	617	AAHIFNEALVCHQIR	11 Carbamidomethylation	613	613 Carbamidomethylation on C						✓
193	O43795	Y	O43795	Unconventional myosin-Ib	MYO1B_HUMAN	MYO1B	603	617	AAHIFNEALVCHQIR	11 Carbamidomethylation	613	613 Carbamidomethylation on C	✓	✓	✓	✓		✓	✓	✓
194	Q9UQ80	Y	Q9UQ80	Proliferation-associated protein 2G4	PA2G4_HUMAN	PA2G4	145	155	AAHLCAEAALR	5 Carbamidomethylation	149	149 Carbamidomethylation on C	✓	✓	✓	✓	✓	✓	✓	✓	✓	✓		✓		✓	✓	✓
195	O95613	Y	O95613	Pericentrin	PCNT_HUMAN	PCNT	1885	1900	AAHSAELEAVLLALAR				✓		✓	✓
196	P78371	Y	P78371	T-complex protein 1 subunit beta	TCPB_HUMAN	CCT2	467	481	AAHSEGNTTAGLDMR				✓	✓	✓	✓	✓	✓	✓	✓	✓			✓
197	P78371	Y	P78371	T-complex protein 1 subunit beta	TCPB_HUMAN	CCT2	467	481	AAHSEGNTTAGLDMR				✓	✓	✓	✓	✓	✓	✓	✓	✓	✓	✓	✓		✓	✓	✓
198	Q709F0	Y	Q709F0	Acyl-CoA dehydrogenase family member 11	ACD11_HUMAN	ACAD11	691	704	AAHSMDTLGSAGAK						✓					✓							✓	✓
199	P61764	Y	P61764	Syntaxin-binding protein 1	STXB1_HUMAN	STXBP1	101	120	AAHVFFTDSCPDALFNELVK	10 Carbamidomethylation	110	110 Carbamidomethylation on C	✓	✓	✓	✓				✓
200	P0CAP2	Y	P0CAP2	DNA-directed RNA polymerase II subunit GRINL1A	GRL1A_HUMAN	POLR2M	60	69	AAIAECEEVR	6 Carbamidomethylation	65	65 Carbamidomethylation on C			✓	✓		✓	✓					✓
201	Q2TAY7	Y	Q2TAY7	WD40 repeat-containing protein SMU1	SMU1_HUMAN	SMU1	143	160	AAIAQALAGEVSVVPPSR				✓	✓	✓	✓	✓	✓	✓	✓
202	Q2TAY7	Y	Q2TAY7	WD40 repeat-containing protein SMU1	SMU1_HUMAN	SMU1	143	160	AAIAQALAGEVSVVPPSR				✓	✓	✓	✓	✓	✓	✓	✓
203	Q96PK6	Y	Q96PK6	RNA-binding protein 14	RBM14_HUMAN	RBM14	127	138	AAIAQLNGKEVK												✓	✓	✓	✓		✓	✓	✓
204	P35637	Y	P35637	RNA-binding protein FUS	FUS_HUMAN	FUS	349	357	AAIDWFDGK				✓	✓	✓	✓	✓	✓	✓	✓	✓	✓		✓			✓	✓
205	Q92804	Y	Q92804	TATA-binding protein-associated factor 2N	RBP56_HUMAN	TAF15	298	314	AAIDWFDGKEFHGNIIK				✓	✓	✓	✓		✓	✓	✓
206	P35637	Y	P35637	RNA-binding protein FUS	FUS_HUMAN	FUS	349	365	AAIDWFDGKEFSGNPIK				✓	✓	✓	✓	✓	✓	✓	✓	✓	✓	✓	✓
207	P11388	Y	P11388	DNA topoisomerase 2-alpha	TOP2A_HUMAN	TOP2A	401	416	AAIGCGIVESILNWVK	5 Carbamidomethylation	405	405 Carbamidomethylation on C	✓	✓	✓	✓		✓	✓	✓
208	P11388	Y	P11388	DNA topoisomerase 2-alpha	TOP2A_HUMAN	TOP2A	401	416	AAIGCGIVESILNWVK	5 Carbamidomethylation	405	405 Carbamidomethylation on C			✓	✓		✓	✓	✓
209	O43432	Y	O43432	Eukaryotic translation initiation factor 4 gamma 3	IF4G3_HUMAN	EIF4G3	1473	1483	AAIIADSSTFR				✓	✓	✓	✓	✓	✓	✓	✓
210	P35232	Y	P35232	Prohibitin 1	PHB1_HUMAN	PHB1	209	219	AAIISAEGDSK				✓	✓	✓	✓	✓	✓	✓	✓	✓	✓	✓	✓	✓	✓	✓	✓
211	Q6YHU6	Y	Q6YHU6	Thyroid adenoma-associated protein	THADA_HUMAN	THADA	1237	1250	AAILGFTSPVWAVR				✓	✓	✓	✓		✓	✓	✓
212	O14744	Y	O14744	Protein arginine N-methyltransferase 5	ANM5_HUMAN	PRMT5	228	240	AAILPTSIFLTNK				✓	✓	✓	✓	✓	✓	✓	✓	✓	✓	✓	✓		✓
213	O14744	Y	O14744	Protein arginine N-methyltransferase 5	ANM5_HUMAN	PRMT5	228	241	AAILPTSIFLTNKK				✓	✓	✓	✓	✓	✓	✓	✓	✓
214	O14744	Y	O14744	Protein arginine N-methyltransferase 5	ANM5_HUMAN	PRMT5	228	241	AAILPTSIFLTNKK				✓	✓	✓	✓	✓	✓	✓	✓	✓	✓		✓
215	Q8IUD2	Y	Q8IUD2	ELKS/Rab6-interacting/CAST family member 1	RB6I2_HUMAN	ERC1	517	528	AAILQTEVDALR					✓	✓	✓	✓
216	Q92925	Y	Q92925	SWI/SNF-related matrix-associated actin-dependent regulator of chromatin subfamily D member 2	SMRD2_HUMAN	SMARCD2	329	340	AAIMQALWLYIK				✓		✓	✓		✓	✓	✓
217	O60645	Y	O60645	Exocyst complex component 3	EXOC3_HUMAN	EXOC3	49	59	AAIQSQLDGVR				✓	✓		✓	✓	✓	✓	✓				✓				✓
218	Q7Z3J2	Y	Q7Z3J2	VPS35 endosomal protein-sorting factor-like	VP35L_HUMAN	VPS35L	747	757	AAISLVPEVPK						✓	✓			✓
219	Q5SVS4	Y	Q5SVS4	Kidney mitochondrial carrier protein 1	KMCP1_HUMAN	SLC25A30	172	187	AAIVVGVELPVYDITK				✓	✓	✓	✓		✓	✓	✓
220	Q5SVS4	Y	Q5SVS4	Kidney mitochondrial carrier protein 1	KMCP1_HUMAN	SLC25A30	172	187	AAIVVGVELPVYDITK					✓	✓
221	P46821	Y	P46821	Microtubule-associated protein 1B	MAP1B_HUMAN	MAP1B	2299	2309	AAKPTTTPEVK										✓							✓	✓
222	A6NKD9	Y	A6NKD9	Coiled-coil domain-containing protein 85C	CC85C_HUMAN	CCDC85C	156	177	AALAATGAASGGGGGGGGAGSR				✓		✓	✓	✓	✓
223	Q69YQ0	Y	Q69YQ0	Cytospin-A	CYTSA_HUMAN	SPECC1L	556	566	AALAATLEEYK				✓	✓	✓					✓
224	Q96SY0	Y	Q96SY0	Integrator complex subunit 14	INT14_HUMAN	INTS14	443	454	AALAFGFLDLLK				✓	✓	✓	✓		✓	✓	✓
225	Q15149	Y	Q15149	Plectin	PLEC_HUMAN	PLEC	2744	2761	AALAHSEEVTASQVAATK				✓	✓	✓	✓	✓	✓	✓	✓				✓
226	P54098	Y	P54098	DNA polymerase subunit gamma-1	DPOG1_HUMAN	POLG	1149	1161	AALALQITNLLTR				✓	✓	✓	✓		✓	✓	✓
227	Q9NWZ5	Y	Q9NWZ5	Uridine-cytidine kinase-like 1	UCKL1_HUMAN	UCKL1	309	322	AALASAHQCHPLPR	9 Carbamidomethylation	317	317 Carbamidomethylation on C												✓
228	P54920	Y	P54920	Alpha-soluble NSF attachment protein	SNAA_HUMAN	NAPA	209	222	AALCHFCIDMLNAK	4 Carbamidomethylation, 7 Carbamidomethylation	212, 215	212 Carbamidomethylation on C, 215 Carbamidomethylation on C	✓		✓	✓
229	P54920	Y	P54920	Alpha-soluble NSF attachment protein	SNAA_HUMAN	NAPA	209	222	AALCHFCIDMLNAK	4 Carbamidomethylation, 7 Carbamidomethylation	212, 215	212 Carbamidomethylation on C, 215 Carbamidomethylation on C	✓		✓	✓		✓	✓	✓
230	Q86UK7	Y	Q86UK7	E3 ubiquitin-protein ligase ZNF598	ZN598_HUMAN	ZNF598	12	24	AALEAAAAAAPER				✓	✓	✓	✓	✓	✓	✓	✓				✓			✓	✓
231	P46020	Y	P46020	Phosphorylase b kinase regulatory subunit alpha, skeletal muscle isoform	KPB1_HUMAN	PHKA1	207	221	AALEALDELDLFGVK				✓	✓	✓	✓				✓
232	P46020	Y	P46020	Phosphorylase b kinase regulatory subunit alpha, skeletal muscle isoform	KPB1_HUMAN	PHKA1	207	221	AALEALDELDLFGVK					✓
233	P34897	Y	P34897	Serine hydroxymethyltransferase, mitochondrial	GLYM_HUMAN	SHMT2	83	95	AALEALGSCLNNK	9 Carbamidomethylation	91	91 Carbamidomethylation on C	✓	✓	✓	✓	✓	✓	✓	✓	✓	✓		✓			✓	✓
234	Q12788	Y	Q12788	Transducin beta-like protein 3	TBL3_HUMAN	TBL3	755	766	AALEALLPYTER				✓	✓	✓	✓	✓	✓	✓	✓				✓
235	O95319	Y	O95319	CUGBP Elav-like family member 2	CELF2_HUMAN	CELF2	95	107	AALEAQNALHNIK				✓	✓		✓		✓		✓
236	Q92879	Y	Q92879	CUGBP Elav-like family member 1	CELF1_HUMAN	CELF1	71	83	AALEAQNALHNMK				✓		✓	✓	✓	✓	✓	✓	✓	✓	✓	✓			✓	✓
237	P52815	Y	P52815	39S ribosomal protein L12, mitochondrial	RM12_HUMAN	MRPL12	186	198	AALEAVGGTVVLE				✓	✓	✓	✓	✓	✓	✓	✓	✓			✓
238	Q9NRV9	Y	Q9NRV9	Heme-binding protein 1	HEBP1_HUMAN	HEBP1	153	162	AALEGTATYR				✓	✓	✓	✓	✓	✓	✓	✓		✓		✓			✓	✓
239	Q5PRF9	Y	Q5PRF9	Protein Smaug homolog 2	SMAG2_HUMAN	SAMD4B	538	546	AALEMQNYR										✓
240	P09601	Y	P09601	Heme oxygenase 1	HMOX1_HUMAN	HMOX1	87	100	AALEQDLAFWYGPR				✓	✓	✓	✓		✓	✓	✓
241	P10586	Y	P10586	Receptor-type tyrosine-protein phosphatase F	PTPRF_HUMAN	PTPRF	1894	1907	AALEYLGSFDHYAT							✓	✓			✓
242	Q99707	Y	Q99707	Methionine synthase	METH_HUMAN	MTR	204	216	AALFALQNLFEEK				✓	✓	✓	✓		✓	✓	✓
243	Q12872	Y	Q12872	Splicing factor, suppressor of white-apricot homolog	SFSWA_HUMAN	SFSWAP	687	695	AALFLQTLK				✓	✓	✓	✓	✓	✓	✓	✓
244	Q96GD0	Y	Q96GD0	Chronophin	PLPP_HUMAN	PDXP	53	62	AALFVSNNSR				✓	✓	✓	✓	✓	✓	✓	✓	✓	✓	✓	✓		✓	✓	✓
245	Q7Z2K6	Y	Q7Z2K6	Endoplasmic reticulum metallopeptidase 1	ERMP1_HUMAN	ERMP1	73	85	AALGLALYLIALR				✓	✓	✓	✓		✓	✓	✓
246	P11172	Y	P11172	Uridine 5'-monophosphate synthase	UMPS_HUMAN	UMPS	6	22	AALGPLVTGLYDVQAFK				✓	✓	✓	✓		✓	✓	✓				✓
247	P11172	Y	P11172	Uridine 5'-monophosphate synthase	UMPS_HUMAN	UMPS	6	22	AALGPLVTGLYDVQAFK				✓	✓	✓	✓		✓	✓	✓
248	Q8NEJ9	Y	Q8NEJ9	Neuroguidin	NGDN_HUMAN	NGDN	2	19	AALGVLESDLPSAVTLLK					✓					✓	✓
249	P41227	Y	P41227	N-alpha-acetyltransferase 10	NAA10_HUMAN	NAA10	117	136	AALHLYSNTLNFQISEVEPK					✓					✓	✓
250	P33240	Y	P33240	Cleavage stimulation factor subunit 2	CSTF2_HUMAN	CSTF2	538	560	AALIMQVLQLTADQIAMLPPEQR				✓		✓	✓		✓	✓	✓
251	P33240	Y	P33240	Cleavage stimulation factor subunit 2	CSTF2_HUMAN	CSTF2	538	560	AALIMQVLQLTADQIAMLPPEQR						✓	✓
252	Q9Y5V0	Y	Q9Y5V0	Zinc finger protein 706	ZN706_HUMAN	ZNF706	35	45	AALIYTCTVCR	7 Carbamidomethylation, 10 Carbamidomethylation	41, 44	41 Carbamidomethylation on C, 44 Carbamidomethylation on C	✓	✓	✓	✓	✓	✓	✓	✓	✓	✓	✓	✓			✓	✓
253	Q3KQV9	Y	Q3KQV9	UDP-N-acetylhexosamine pyrophosphorylase-like protein 1	UAP1L_HUMAN	UAP1L1	32	47	AALLAELALLEPEALR					✓		✓		✓		✓
254	Q3KQV9	Y	Q3KQV9	UDP-N-acetylhexosamine pyrophosphorylase-like protein 1	UAP1L_HUMAN	UAP1L1	32	47	AALLAELALLEPEALR									✓		✓
255	Q13813	Y	Q13813	Spectrin alpha chain, non-erythrocytic 1	SPTN1_HUMAN	SPTAN1	450	459	AALLELWELR				✓		✓	✓		✓		✓
256	Q92616	Y	Q92616	eIF-2-alpha kinase activator GCN1	GCN1_HUMAN	GCN1	2324	2336	AALLETLSLLLAK				✓	✓	✓	✓		✓	✓	✓				✓
257	Q9Y613	Y	Q9Y613	FH1/FH2 domain-containing protein 1	FHOD1_HUMAN	FHOD1	718	730	AALLNFDEFAVSK				✓	✓	✓	✓		✓	✓	✓
258	P07814	Y	P07814	Bifunctional glutamate/proline--tRNA ligase	SYEP_HUMAN	EPRS1	217	229	AALLNQHYQVNFK				✓	✓	✓	✓	✓	✓	✓	✓				✓
259	P07814	Y	P07814	Bifunctional glutamate/proline--tRNA ligase	SYEP_HUMAN	EPRS1	217	229	AALLNQHYQVNFK				✓	✓	✓	✓	✓	✓	✓	✓	✓			✓
260	P07814	Y	P07814	Bifunctional glutamate/proline--tRNA ligase	SYEP_HUMAN	EPRS1	217	231	AALLNQHYQVNFKGK												✓	✓	✓	✓
261	P35251	Y	P35251	Replication factor C subunit 1	RFC1_HUMAN	RFC1	646	657	AALLSGPPGVGK				✓	✓	✓	✓	✓	✓	✓		✓	✓	✓	✓		✓	✓	✓
262	Q8IZ83	Y	Q8IZ83	Aldehyde dehydrogenase family 16 member A1	A16A1_HUMAN	ALDH16A1	589	601	AALLWALAAALER				✓	✓	✓	✓		✓	✓	✓
263	Q14980	Y	Q14980	Nuclear mitotic apparatus protein 1	NUMA1_HUMAN	NUMA1	986	999	AALMESQGQQQEER				✓	✓	✓	✓	✓	✓	✓	✓				✓
264	Q14980	Y	Q14980	Nuclear mitotic apparatus protein 1	NUMA1_HUMAN	NUMA1	986	999	AALMESQGQQQEER						✓
265	Q8WVV9	Y	Q8WVV9	Heterogeneous nuclear ribonucleoprotein L-like	HNRLL_HUMAN	HNRNPLL	223	238	AALNGADIYAGCCTLK	12 Carbamidomethylation, 13 Carbamidomethylation	234, 235	234 Carbamidomethylation on C, 235 Carbamidomethylation on C	✓
266	Q8WVV9	Y	Q8WVV9	Heterogeneous nuclear ribonucleoprotein L-like	HNRLL_HUMAN	HNRNPLL	223	238	AALNGADIYAGCCTLK	12 Carbamidomethylation, 13 Carbamidomethylation	234, 235	234 Carbamidomethylation on C, 235 Carbamidomethylation on C	✓
267	O14772	Y	O14772	Fucose-1-phosphate guanylyltransferase	FPGT_HUMAN	FPGT	458	472	AALPAHSFVCSLSLK	10 Carbamidomethylation	467	467 Carbamidomethylation on C				✓	✓		✓
268	P78316	Y	P78316	Nucleolar protein 14	NOP14_HUMAN	NOP14	538	550	AALPGLDVLIYLK				✓	✓	✓	✓	✓	✓	✓	✓
269	Q7Z6Z7	Y	Q7Z6Z7	E3 ubiquitin-protein ligase HUWE1	HUWE1_HUMAN	HUWE1	1498	1508	AALPLTTSDTK				✓	✓	✓	✓	✓	✓	✓	✓	✓	✓		✓
270	Q9H3S7	Y	Q9H3S7	Tyrosine-protein phosphatase non-receptor type 23	PTN23_HUMAN	PTPN23	538	550	AALPTPALSPEDK				✓	✓	✓	✓	✓	✓	✓	✓
271	O00139	Y	O00139	Kinesin-like protein KIF2A	KIF2A_HUMAN	KIF2A	686	696	AALQEEEQASK				✓	✓	✓	✓	✓	✓	✓	✓	✓	✓		✓		✓	✓	✓
272	O00139	Y	O00139	Kinesin-like protein KIF2A	KIF2A_HUMAN	KIF2A	686	701	AALQEEEQASKQINPK												✓	✓
273	P49327	Y	P49327	Fatty acid synthase	FAS_HUMAN	FASN	1132	1142	AALQEELQLCK	10 Carbamidomethylation	1141	1141 Carbamidomethylation on C	✓	✓	✓	✓	✓	✓	✓	✓	✓	✓		✓				✓
274	Q9H773	Y	Q9H773	dCTP pyrophosphatase 1	DCTP1_HUMAN	DCTPP1	90	109	AALQEELSDVLIYLVALAAR				✓		✓	✓		✓	✓
275	P50583	Y	P50583	Bis(5'-nucleosyl)-tetraphosphatase [asymmetrical]	AP4A_HUMAN	NUDT2	133	147	AALQEGHQFLCSIEA	11 Carbamidomethylation	143	143 Carbamidomethylation on C	✓	✓		✓		✓		✓
276	Q9NRY2	Y	Q9NRY2	SOSS complex subunit C	SOSSC_HUMAN	INIP	70	100	AALQHAHAHSSGYFITQDSAFGNLILPVLPR						✓			✓	✓
277	Q8WZA9	Y	Q8WZA9	Immunity-related GTPase family Q protein	IRGQ_HUMAN	IRGQ	166	176	AALQSQAEALR				✓		✓	✓	✓
278	Q9H2Y7	Y	Q9H2Y7	Zinc finger protein 106	ZN106_HUMAN	ZNF106	1079	1090	AALQTAYVEVQR				✓
279	P53041	Y	P53041	Serine/threonine-protein phosphatase 5	PPP5_HUMAN	PPP5C	114	124	AALRDYETVVK				✓	✓	✓	✓	✓	✓	✓	✓	✓	✓		✓			✓	✓
280	P62910	Y	P62910	60S ribosomal protein L32	RL32_HUMAN	RPL32	2	11	AALRPLVKPK				✓	✓			✓	✓		✓		✓
281	Q9UNQ2	Y	Q9UNQ2	Probable dimethyladenosine transferase	DIM1_HUMAN	DIMT1	52	73	AALRPTDVVLEVGPGTGNMTVK				✓		✓	✓
282	P78527	Y	P78527	DNA-dependent protein kinase catalytic subunit	PRKDC_HUMAN	PRKDC	311	321	AALSALESFLK				✓	✓	✓	✓	✓	✓	✓	✓	✓	✓		✓
283	O95831	Y	O95831	Apoptosis-inducing factor 1, mitochondrial	AIFM1_HUMAN	AIFM1	113	127	AALSASEGEEVPQDK				✓	✓	✓	✓	✓	✓	✓	✓	✓	✓		✓				✓
284	O95831	Y	O95831	Apoptosis-inducing factor 1, mitochondrial	AIFM1_HUMAN	AIFM1	113	127	AALSASEGEEVPQDK				✓			✓	✓	✓	✓	✓		✓		✓
285	O95831	Y	O95831	Apoptosis-inducing factor 1, mitochondrial	AIFM1_HUMAN	AIFM1	113	148	AALSASEGEEVPQDKAPSHVPFLLIGGGTAAFAAAR				✓	✓	✓	✓
286	Q04637	Y	Q04637	Eukaryotic translation initiation factor 4 gamma 1	IF4G1_HUMAN	EIF4G1	1235	1244	AALSEEELEK				✓	✓	✓	✓	✓	✓	✓	✓	✓	✓	✓	✓	✓	✓	✓	✓
287	Q04637	Y	Q04637	Eukaryotic translation initiation factor 4 gamma 1	IF4G1_HUMAN	EIF4G1	1235	1245	AALSEEELEKK					✓	✓	✓	✓	✓	✓	✓				✓
288	O95714	Y	O95714	E3 ubiquitin-protein ligase HERC2	HERC2_HUMAN	HERC2	199	209	AALSFAFAFLR				✓	✓	✓	✓		✓		✓
289	Q9UIA9	Y	Q9UIA9	Exportin-7	XPO7_HUMAN	XPO7	841	854	AALSGSYVNFGVFR				✓	✓	✓	✓	✓	✓	✓	✓
290	Q6Y7W6	Y	Q6Y7W6	GRB10-interacting GYF protein 2	GGYF2_HUMAN	GIGYF2	646	667	AALSSQQQQQLALLLQQFQTLK				✓	✓	✓	✓	✓	✓	✓	✓
291	Q9BVK2	Y	Q9BVK2	Probable dolichyl pyrophosphate Glc1Man9GlcNAc2 alpha-1,3-glucosyltransferase	ALG8_HUMAN	ALG8	2	25	AALTIATGTGNWFSALALGVTLLK				✓		✓	✓		✓	✓
292	Q9BVK2	Y	Q9BVK2	Probable dolichyl pyrophosphate Glc1Man9GlcNAc2 alpha-1,3-glucosyltransferase	ALG8_HUMAN	ALG8	2	25	AALTIATGTGNWFSALALGVTLLK										✓
293	Q9BUE6	Y	Q9BUE6	Iron-sulfur cluster assembly 1 homolog, mitochondrial	ISCA1_HUMAN	ISCA1	23	34	AALTLTPSAVNK					✓	✓	✓	✓	✓	✓	✓				✓
294	Q9NYP3	Y	Q9NYP3	Protein downstream neighbor of Son	DONS_HUMAN	DONSON	47	64	AALVAGLPLRPFPAAGGR						✓
295	Q9BS40	Y	Q9BS40	Latexin	LXN_HUMAN	LXN	13	30	AALVAQNYINYQQGTPHR				✓				✓	✓
296	Q9BUF5	Y	Q9BUF5	Tubulin beta-6 chain	TBB6_HUMAN	TUBB6	63	77	AALVDLEPGTMDSVR				✓		✓	✓
297	Q9BUF5	Y	Q9BUF5	Tubulin beta-6 chain	TBB6_HUMAN	TUBB6	63	77	AALVDLEPGTMDSVR						✓	✓
298	Q6PGP7	Y	Q6PGP7	SKI3 subunit of superkiller complex protein	SKI3_HUMAN	SKIC3	682	691	AALVDYLDGK				✓	✓	✓	✓	✓	✓	✓	✓
299	Q8TAA9	Y	Q8TAA9	Vang-like protein 1	VANG1_HUMAN	VANGL1	275	285	AALVVLENYYK				✓	✓	✓	✓	✓	✓	✓	✓				✓
300	P54886	Y	P54886	Delta-1-pyrroline-5-carboxylate synthase	P5CS_HUMAN	ALDH18A1	314	334	AALWALQGGTSVVIANGTHPK				✓	✓	✓	✓	✓	✓	✓	✓				✓
301	P54886	Y	P54886	Delta-1-pyrroline-5-carboxylate synthase	P5CS_HUMAN	ALDH18A1	314	334	AALWALQGGTSVVIANGTHPK															✓
302	Q9NS69	Y	Q9NS69	Mitochondrial import receptor subunit TOM22 homolog	TOM22_HUMAN	TOMM22	83	105	AALWIGTTSFMILVLPVVFETEK				✓		✓	✓		✓	✓
303	Q16891	Y	Q16891	MICOS complex subunit MIC60	MIC60_HUMAN	IMMT	258	269	AAMDNSEIAGEK				✓	✓	✓	✓	✓	✓	✓	✓	✓	✓		✓		✓	✓	✓
304	Q16891	Y	Q16891	MICOS complex subunit MIC60	MIC60_HUMAN	IMMT	258	270	AAMDNSEIAGEKK						✓	✓
305	Q08211	Y	Q08211	ATP-dependent RNA helicase A	DHX9_HUMAN	DHX9	1105	1116	AAMEALVVEVTK				✓	✓	✓	✓	✓	✓	✓	✓				✓
306	Q9Y490	Y	Q9Y490	Talin-1	TLN1_HUMAN	TLN1	1594	1604	AAMEPIVISAK				✓		✓	✓	✓	✓	✓	✓	✓			✓			✓	✓
307	O60725	Y	O60725	Protein-S-isoprenylcysteine O-methyltransferase	ICMT_HUMAN	ICMT	176	193	AAMFTAGSNFNHVVQNEK							✓	✓							✓
308	P14923	Y	P14923	Junction plakoglobin	PLAK_HUMAN	JUP	162	171	AAMIVNQLSK				✓	✓	✓	✓	✓	✓	✓	✓	✓	✓	✓	✓		✓	✓	✓
309	Q10567	Y	Q10567	AP-1 complex subunit beta-1	AP1B1_HUMAN	AP1B1	446	458	AAMIWIVGEYAER				✓			✓
310	Q9BTW9	Y	Q9BTW9	Tubulin-specific chaperone D	TBCD_HUMAN	TBCD	874	888	AAMTSLMDLTLLLAR						✓	✓
311	P25787	Y	P25787	Proteasome subunit alpha type-2	PSA2_HUMAN	PSMA2	40	50	AANGVVLATEK				✓	✓	✓	✓	✓	✓	✓	✓	✓	✓	✓	✓	✓	✓	✓	✓
312	P25787	Y	P25787	Proteasome subunit alpha type-2	PSA2_HUMAN	PSMA2	40	51	AANGVVLATEKK				✓	✓	✓	✓	✓	✓	✓	✓				✓			✓
313	P12931	Y	P12931	Proto-oncogene tyrosine-protein kinase Src	SRC_HUMAN	SRC	392	404	AANILVGENLVCK	12 Carbamidomethylation	403	403 Carbamidomethylation on C	✓	✓	✓	✓	✓	✓	✓	✓				✓
314	P46063	Y	P46063	ATP-dependent DNA helicase Q1	RECQ1_HUMAN	RECQL	627	637	AANMLQQSGSK				✓	✓	✓	✓	✓	✓	✓	✓	✓	✓	✓	✓	✓	✓	✓	✓
315	P08574	Y	P08574	Cytochrome c1, heme protein, mitochondrial	CY1_HUMAN	CYC1	187	202	AANNGALPPDLSYIVR				✓	✓	✓	✓	✓	✓	✓	✓	✓			✓
316	P08574	Y	P08574	Cytochrome c1, heme protein, mitochondrial	CY1_HUMAN	CYC1	187	202	AANNGALPPDLSYIVR				✓						✓
317	Q9BV44	Y	Q9BV44	tRNA (guanine(6)-N2)-methyltransferase THUMP3	THUM3_HUMAN	THUMPD3	359	369	AANNIASLLTK				✓	✓	✓	✓	✓	✓	✓	✓	✓	✓	✓	✓
318	Q8IY81	Y	Q8IY81	pre-rRNA 2'-O-ribose RNA methyltransferase FTSJ3	SPB1_HUMAN	FTSJ3	260	269	AANPVDFLSK					✓	✓	✓		✓	✓	✓
319	Q9Y4L1	Y	Q9Y4L1	Hypoxia up-regulated protein 1	HYOU1_HUMAN	HYOU1	739	753	AANSLEAFIFETQDK				✓	✓	✓	✓	✓	✓	✓	✓	✓			✓
320	Q9Y4L1	Y	Q9Y4L1	Hypoxia up-regulated protein 1	HYOU1_HUMAN	HYOU1	739	753	AANSLEAFIFETQDK				✓	✓	✓	✓	✓	✓	✓	✓	✓			✓
321	Q9Y6E0	Y	Q9Y6E0	Serine/threonine-protein kinase 24	STK24_HUMAN	STK24	159	171	AANVLLSEHGEVK				✓	✓	✓	✓		✓	✓	✓
322	Q9P289	Y	Q9P289	Serine/threonine-protein kinase 26	STK26_HUMAN	STK26	147	159	AANVLLSEQGDVK				✓	✓	✓	✓	✓	✓	✓	✓	✓	✓		✓			✓	✓
323	P07948	Y	P07948	Tyrosine-protein kinase Lyn	LYN_HUMAN	LYN	370	382	AANVLVSESLMCK	12 Carbamidomethylation	381	381 Carbamidomethylation on C			✓	✓								✓
324	P05549;Q6VUC0;Q92481	N	P05549;Q6VUC0;Q92481	Transcription factor AP-2-alpha	AP2A_HUMAN;AP2B_HUMAN;AP2E_HUMAN	TFAP2A;TFAP2B;TFAP2E	0	19	AANVTLLTSLVEGEAVHLAR					✓	✓	✓		✓		✓
325	Q8ND04	Y	Q8ND04	Nonsense-mediated mRNA decay factor SMG8	SMG8_HUMAN	SMG8	628	640	AANYDFYQLLEEK					✓		✓
326	Q96GQ7	Y	Q96GQ7	Probable ATP-dependent RNA helicase DDX27	DDX27_HUMAN	DDX27	338	349	AAPDILIATPGR				✓					✓	✓	✓
327	P31146	Y	P31146	Coronin-1A	COR1A_HUMAN	CORO1A	417	432	AAPEASGTPSSDAVSR				✓	✓	✓	✓	✓	✓	✓	✓							✓
328	Q96JP5	Y	Q96JP5	E3 ubiquitin-protein ligase ZFP91	ZFP91_HUMAN	ZFP91	24	48	AAPEEPQQRPPEAVAAAPAGTTSSR				✓	✓	✓	✓	✓		✓	✓	✓	✓		✓
329	Q15181	Y	Q15181	Inorganic pyrophosphatase	IPYR_HUMAN	PPA1	10	18	AAPFSLEYR				✓	✓	✓		✓	✓	✓	✓	✓	✓	✓	✓		✓	✓	✓
330	Q15233	Y	Q15233	Non-POU domain-containing octamer-binding protein	NONO_HUMAN	NONO	457	467	AAPGAEFAPNK				✓	✓	✓	✓	✓	✓	✓	✓	✓	✓	✓	✓	✓	✓	✓	✓
331	Q15233	Y	Q15233	Non-POU domain-containing octamer-binding protein	NONO_HUMAN	NONO	457	468	AAPGAEFAPNKR				✓	✓	✓	✓	✓	✓	✓	✓	✓	✓	✓	✓		✓	✓	✓
332	Q7L0J3	Y	Q7L0J3	Synaptic vesicle glycoprotein 2A	SV2A_HUMAN	SV2A	713	737	AAPILFASAALALGSSLALKLPETR					✓						✓
333	Q7L0J3	Y	Q7L0J3	Synaptic vesicle glycoprotein 2A	SV2A_HUMAN	SV2A	713	737	AAPILFASAALALGSSLALKLPETR											✓
334	Q15120	Y	Q15120	[Pyruvate dehydrogenase (acetyl-transferring)] kinase isozyme 3, mitochondrial	PDK3_HUMAN	PDK3	318	332	AAPLAGFGYGLPISR				✓	✓	✓	✓	✓	✓	✓	✓	✓	✓		✓
335	P49327	Y	P49327	Fatty acid synthase	FAS_HUMAN	FASN	2276	2294	AAPLDSIHSLAAYYIDCIR	17 Carbamidomethylation	2292	2292 Carbamidomethylation on C	✓	✓	✓	✓		✓	✓	✓
336	P49327	Y	P49327	Fatty acid synthase	FAS_HUMAN	FASN	2276	2294	AAPLDSIHSLAAYYIDCIR	17 Carbamidomethylation	2292	2292 Carbamidomethylation on C		✓
337	Q92610	Y	Q92610	Zinc finger protein 592	ZN592_HUMAN	ZNF592	547	557	AAPLIVEVFNK				✓	✓			✓	✓		✓				✓
338	P85298	Y	P85298	Rho GTPase-activating protein 8	RHG08_HUMAN	ARHGAP8	432	441	AAPLQEAVPR				✓	✓	✓	✓			✓	✓	✓		✓	✓				✓
339	Q9H490	Y	Q9H490	Phosphatidylinositol glycan anchor biosynthesis class U protein	PIGU_HUMAN	PIGU	2	16	AAPLVLVLVVAVTVR					✓		✓
340	Q7L2J0	Y	Q7L2J0	7SK snRNA methylphosphate capping enzyme	MEPCE_HUMAN	MEPCE	107	116	AAPPDVGEER				✓	✓	✓	✓	✓	✓	✓	✓				✓			✓	✓
341	Q9HAF1	Y	Q9HAF1	Chromatin modification-related protein MEAF6	EAF6_HUMAN	MEAF6	7	16	AAPPQIPDTR								✓
342	Q9H334	Y	Q9H334	Forkhead box protein P1	FOXP1_HUMAN	FOXP1	378	393	AAPQPLNLVSSVTLSK				✓	✓		✓	✓		✓	✓	✓	✓
343	Q9H334	Y	Q9H334	Forkhead box protein P1	FOXP1_HUMAN	FOXP1	378	393	AAPQPLNLVSSVTLSK								✓
344	Q9BRP8	Y	Q9BRP8	Partner of Y14 and mago	PYM1_HUMAN	PYM1	133	150	AAPTAASDQPDSAATTEK				✓	✓	✓	✓	✓	✓	✓	✓	✓	✓	✓	✓		✓	✓	✓
345	Q9BRP8	Y	Q9BRP8	Partner of Y14 and mago	PYM1_HUMAN	PYM1	133	150	AAPTAASDQPDSAATTEK				✓	✓	✓	✓			✓	✓
346	Q9BRP8	Y	Q9BRP8	Partner of Y14 and mago	PYM1_HUMAN	PYM1	133	152	AAPTAASDQPDSAATTEKAK												✓	✓	✓			✓	✓	✓
347	Q9BUL5	Y	Q9BUL5	PHD finger protein 23	PHF23_HUMAN	PHF23	101	113	AAQAGPTQPGPPR				✓	✓	✓	✓	✓	✓	✓	✓				✓			✓	✓
348	P41440	Y	P41440	Reduced folate transporter	S19A1_HUMAN	SLC19A1	480	489	AAQALSVQDK				✓	✓	✓	✓	✓	✓	✓	✓				✓			✓	✓
349	P11274	Y	P11274	Breakpoint cluster region protein	BCR_HUMAN	BCR	80	91	AAQAPDGASEPR				✓	✓	✓	✓	✓	✓	✓	✓	✓	✓	✓	✓	✓	✓	✓	✓
350	P11586	Y	P11586	C-1-tetrahydrofolate synthase, cytoplasmic	C1TC_HUMAN	MTHFD1	805	819	AAQAPSSFQLLYDLK				✓	✓	✓	✓	✓	✓	✓	✓	✓	✓	✓	✓			✓	✓
351	P11586	Y	P11586	C-1-tetrahydrofolate synthase, cytoplasmic	C1TC_HUMAN	MTHFD1	805	819	AAQAPSSFQLLYDLK						✓	✓		✓	✓	✓
352	P11586	Y	P11586	C-1-tetrahydrofolate synthase, cytoplasmic	C1TC_HUMAN	MTHFD1	805	825	AAQAPSSFQLLYDLKLPVEDK				✓	✓	✓	✓		✓	✓	✓				✓
353	P06132	Y	P06132	Uroporphyrinogen decarboxylase	DCUP_HUMAN	UROD	51	60	AAQDFFSTCR	9 Carbamidomethylation	59	59 Carbamidomethylation on C		✓	✓	✓	✓	✓	✓		✓							✓
354	O94906	Y	O94906	Pre-mRNA-processing factor 6	PRP6_HUMAN	PRPF6	693	703	AAQDLCEEALR	6 Carbamidomethylation	698	698 Carbamidomethylation on C	✓	✓	✓	✓	✓	✓	✓	✓				✓
355	P62995	Y	P62995	Transformer-2 protein homolog beta	TRA2B_HUMAN	TRA2B	252	261	AAQDRDQIYR				✓	✓	✓	✓	✓	✓	✓	✓	✓			✓			✓	✓
356	P04075	Y	P04075	Fructose-bisphosphate aldolase A	ALDOA_HUMAN	ALDOA	323	331	AAQEEYVKR				✓	✓	✓	✓	✓	✓	✓	✓	✓	✓	✓	✓	✓	✓	✓	✓
357	P35520	Y	P35520	Cystathionine beta-synthase	CBS_HUMAN	CBS	360	369	AAQELQEGQR				✓	✓	✓	✓	✓	✓	✓	✓	✓	✓		✓		✓	✓	✓
358	Q99543	Y	Q99543	DnaJ homolog subfamily C member 2	DNJC2_HUMAN	DNAJC2	608	618	AAQEQVLNASR				✓	✓	✓	✓	✓	✓	✓	✓	✓	✓	✓	✓	✓	✓	✓	✓
359	Q5T4S7	Y	Q5T4S7	E3 ubiquitin-protein ligase UBR4	UBR4_HUMAN	UBR4	3465	3478	AAQFVDLLGYFSLK				✓	✓	✓	✓	✓	✓	✓	✓
360	Q5JTH9	Y	Q5JTH9	RRP12-like protein	RRP12_HUMAN	RRP12	255	265	AAQHGVCSVLK	7 Carbamidomethylation	261	261 Carbamidomethylation on C					✓
361	Q13952	Y	Q13952	Nuclear transcription factor Y subunit gamma	NFYC_HUMAN	NFYC	72	83	AAQIFITELTLR				✓	✓	✓	✓	✓	✓	✓	✓
362	Q15075	Y	Q15075	Early endosome antigen 1	EEA1_HUMAN	EEA1	165	176	AAQLATEIADIK				✓	✓	✓	✓	✓	✓	✓	✓
363	P19367	Y	P19367	Hexokinase-1	HXK1_HUMAN	HK1	830	844	AAQLCGAGMAAVVDK	5 Carbamidomethylation	834	834 Carbamidomethylation on C	✓	✓	✓	✓	✓	✓	✓	✓				✓
364	Q9UPY3	Y	Q9UPY3	Endoribonuclease Dicer	DICER_HUMAN	DICER1	1578	1589	AAQLFLCSLGLK	7 Carbamidomethylation	1584	1584 Carbamidomethylation on C	✓		✓	✓	✓	✓	✓	✓
365	Q9NZL4	Y	Q9NZL4	Hsp70-binding protein 1	HPBP1_HUMAN	HSPBP1	165	190	AAQLIGTCSQNVAAIQEQVLGLGALR	8 Carbamidomethylation	172	172 Carbamidomethylation on C	✓	✓	✓	✓
366	Q969V3	Y	Q969V3	BOS complex subunit NCLN	NCLN_HUMAN	NCLN	465	485	AAQLVDKDSTFLSTLEHHLSR				✓		✓			✓	✓	✓
367	Q969V3	Y	Q969V3	BOS complex subunit NCLN	NCLN_HUMAN	NCLN	465	485	AAQLVDKDSTFLSTLEHHLSR				✓		✓			✓	✓	✓
368	Q96B54	Y	Q96B54	Zinc finger protein 428	ZN428_HUMAN	ZNF428	85	98	AAQPPAQPCQLCGR	9 Carbamidomethylation, 12 Carbamidomethylation	93, 96	93 Carbamidomethylation on C, 96 Carbamidomethylation on C	✓	✓	✓	✓	✓	✓	✓	✓	✓	✓	✓	✓	✓	✓	✓	✓
369	Q96B54	Y	Q96B54	Zinc finger protein 428	ZN428_HUMAN	ZNF428	85	98	AAQPPAQPCQLCGR	9 Carbamidomethylation, 12 Carbamidomethylation	93, 96	93 Carbamidomethylation on C, 96 Carbamidomethylation on C							✓				✓
370	Q9Y4B4	Y	Q9Y4B4	Helicase ARIP4	ARIP4_HUMAN	RAD54L2	128	136	AAQQEELER				✓		✓		✓		✓					✓
371	Q96A26	Y	Q96A26	Protein FAM162A	F162A_HUMAN	FAM162A	125	139	AAQRHETLTSLNLEK						✓									✓
372	Q96A26	Y	Q96A26	Protein FAM162A	F162A_HUMAN	FAM162A	125	139	AAQRHETLTSLNLEK				✓	✓	✓			✓	✓	✓	✓	✓	✓	✓			✓	✓
373	P35914	Y	P35914	Hydroxymethylglutaryl-CoA lyase, mitochondrial	HMGCL_HUMAN	HMGCL	156	165	AAQSANISVR				✓	✓	✓	✓	✓	✓	✓	✓				✓
374	Q13444	Y	Q13444	Disintegrin and metalloproteinase domain-containing protein 15	ADA15_HUMAN	ADAM15	737	751	AAQSGPSERPGPPQR					✓		✓			✓					✓
375	Q15642	Y	Q15642	Cdc42-interacting protein 4	CIP4_HUMAN	TRIP10	151	166	AAQTAERLDQDINATK															✓
376	Q5VIR6	Y	Q5VIR6	Vacuolar protein sorting-associated protein 53 homolog	VPS53_HUMAN	VPS53	206	229	AAQTELGQQILADFEEAFPSQGTK				✓		✓
377	Q8IVM0	Y	Q8IVM0	Coiled-coil domain-containing protein 50	CCD50_HUMAN	CCDC50	196	207	AAQVAQDEEIAR				✓	✓	✓	✓	✓	✓	✓	✓	✓	✓		✓		✓	✓	✓
378	O43592	Y	O43592	Exportin-T	XPOT_HUMAN	XPOT	105	120	AAQVFALLFVTEYLTK				✓	✓	✓	✓		✓	✓	✓
379	Q6NXR4	Y	Q6NXR4	TELO2-interacting protein 2	TTI2_HUMAN	TTI2	113	122	AAQVGLLFLK				✓	✓	✓	✓	✓	✓	✓	✓	✓			✓
380	Q96I24	Y	Q96I24	Far upstream element-binding protein 3	FUBP3_HUMAN	FUBP3	300	309	AAQVMGPPDR				✓		✓	✓	✓	✓	✓	✓				✓			✓	✓
381	Q9BTW9	Y	Q9BTW9	Tubulin-specific chaperone D	TBCD_HUMAN	TBCD	509	520	AASAAFQENVGR				✓	✓	✓	✓	✓	✓	✓	✓	✓	✓		✓		✓	✓	✓
382	O00116	Y	O00116	Alkyldihydroxyacetonephosphate synthase, peroxisomal	ADAS_HUMAN	AGPS	63	86	AASAATAAPTATPAAQESGTIPKK				✓	✓	✓	✓		✓			✓	✓	✓	✓			✓	✓
383	O00154	Y	O00154	Cytosolic acyl coenzyme A thioester hydrolase	BACH_HUMAN	ACOT7	325	340	AASAFFTYVSLSQEGR				✓	✓	✓	✓	✓	✓	✓	✓	✓			✓
384	Q96HY6	Y	Q96HY6	DDRGK domain-containing protein 1	DDRGK_HUMAN	DDRGK1	28	46	AASAGQEPLHNEELAGAGR				✓	✓	✓	✓	✓	✓	✓	✓	✓	✓	✓	✓				✓
385	O15020	Y	O15020	Spectrin beta chain, non-erythrocytic 2	SPTN2_HUMAN	SPTBN2	2263	2280	AASAGVPYHGEVPVSLAR						✓		✓	✓		✓				✓
386	Q9BSJ2	Y	Q9BSJ2	Gamma-tubulin complex component 2	GCP2_HUMAN	TUBGCP2	382	393	AASAPYFEVLEK				✓	✓			✓	✓		✓
387	P13861	Y	P13861	cAMP-dependent protein kinase type II-alpha regulatory subunit	KAP2_HUMAN	PRKAR2A	348	358	AASAYAVGDVK				✓	✓	✓	✓	✓	✓	✓	✓	✓	✓	✓	✓	✓	✓	✓	✓
388	P62258	Y	P62258	14-3-3 protein epsilon	1433E_HUMAN	YWHAE	154	170	AASDIAMTELPPTHPIR				✓	✓	✓	✓	✓	✓	✓	✓				✓
389	P09525	Y	P09525	Annexin A4	ANXA4_HUMAN	ANXA4	10	25	AASGFNAMEDAQTLRK						✓									✓
390	Q96CM8	Y	Q96CM8	Medium-chain acyl-CoA ligase ACSF2, mitochondrial	ACSF2_HUMAN	ACSF2	112	123	AASGLLSIGLCK	11 Carbamidomethylation	122	122 Carbamidomethylation on C		✓		✓	✓	✓	✓	✓
391	P23588	Y	P23588	Eukaryotic translation initiation factor 4B	IF4B_HUMAN	EIF4B	357	372	AASIFGGAKPVDTAAR				✓	✓	✓	✓	✓	✓	✓	✓	✓	✓		✓			✓	✓
392	P23588	Y	P23588	Eukaryotic translation initiation factor 4B	IF4B_HUMAN	EIF4B	357	372	AASIFGGAKPVDTAAR				✓	✓	✓	✓	✓	✓	✓	✓	✓	✓	✓	✓	✓	✓	✓	✓
393	P23588	Y	P23588	Eukaryotic translation initiation factor 4B	IF4B_HUMAN	EIF4B	357	374	AASIFGGAKPVDTAARER													✓
394	Q9Y5B9	Y	Q9Y5B9	FACT complex subunit SPT16	SP16H_HUMAN	SUPT16H	186	196	AASITSEVFNK				✓	✓	✓	✓	✓	✓	✓	✓	✓	✓	✓	✓		✓	✓	✓
395	O96007	Y	O96007	Molybdopterin synthase catalytic subunit	MOC2B_HUMAN	MOCS2	145	159	AASLEAVSYAIDTLK				✓	✓	✓	✓		✓	✓	✓
396	O96007	Y	O96007	Molybdopterin synthase catalytic subunit	MOC2B_HUMAN	MOCS2	145	159	AASLEAVSYAIDTLK				✓		✓				✓	✓
397	Q08378	Y	Q08378	Golgin subfamily A member 3	GOGA3_HUMAN	GOLGA3	1211	1220	AASLELSEVK						✓	✓					✓							✓
398	Q96N66	Y	Q96N66	Lysophospholipid acyltransferase 7	MBOA7_HUMAN	MBOAT7	289	300	AASLEYDYETIR				✓	✓	✓	✓		✓	✓	✓				✓
399	Q04637	Y	Q04637	Eukaryotic translation initiation factor 4 gamma 1	IF4G1_HUMAN	EIF4G1	1372	1385	AASLLLEILGLLCK	13 Carbamidomethylation	1384	1384 Carbamidomethylation on C	✓		✓	✓		✓	✓
400	Q04637	Y	Q04637	Eukaryotic translation initiation factor 4 gamma 1	IF4G1_HUMAN	EIF4G1	1372	1385	AASLLLEILGLLCK	13 Carbamidomethylation	1384	1384 Carbamidomethylation on C	✓		✓	✓		✓	✓
401	Q02880	Y	Q02880	DNA topoisomerase 2-beta	TOP2B_HUMAN	TOP2B	422	437	AASNCGIVESILNWVK	5 Carbamidomethylation	426	426 Carbamidomethylation on C		✓	✓	✓		✓	✓	✓
402	Q02880	Y	Q02880	DNA topoisomerase 2-beta	TOP2B_HUMAN	TOP2B	422	437	AASNCGIVESILNWVK	5 Carbamidomethylation	426	426 Carbamidomethylation on C						✓	✓
403	P30101	Y	P30101	Protein disulfide-isomerase A3	PDIA3_HUMAN	PDIA3	174	183	AASNLRDNYR															✓			✓	✓
404	Q9UBV2	Y	Q9UBV2	Protein sel-1 homolog 1	SE1L1_HUMAN	SEL1L	621	630	AASQGYTVAR				✓	✓	✓	✓	✓	✓	✓	✓		✓		✓			✓	✓
405	Q96N66	Y	Q96N66	Lysophospholipid acyltransferase 7	MBOA7_HUMAN	MBOAT7	457	468	AASQPTSLAPEK				✓	✓	✓	✓	✓	✓	✓	✓	✓	✓		✓			✓	✓
406	Q92616	Y	Q92616	eIF-2-alpha kinase activator GCN1	GCN1_HUMAN	GCN1	476	498	AASQSTQVPTITEGVAAALLLLK				✓	✓	✓	✓		✓	✓	✓
407	Q5T5U3	Y	Q5T5U3	Rho GTPase-activating protein 21	RHG21_HUMAN	ARHGAP21	417	432	AASQSTTDYNQVVPNR						✓									✓
408	O15127	Y	O15127	Secretory carrier-associated membrane protein 2	SCAM2_HUMAN	SCAMP2	317	329	AASSAAQGAFQGN				✓	✓	✓	✓	✓	✓	✓	✓	✓			✓			✓	✓
409	Q92538	Y	Q92538	Golgi-specific brefeldin A-resistance guanine nucleotide exchange factor 1	GBF1_HUMAN	GBF1	1776	1792	AASSSSPGSPVASSPSR				✓	✓		✓	✓	✓	✓	✓				✓
410	O43292	Y	O43292	Glycosylphosphatidylinositol anchor attachment 1 protein	GPAA1_HUMAN	GPAA1	138	171	AASTESLVLTVPCGSDSTNSQAVGLLLALAAHFR	13 Carbamidomethylation	150	150 Carbamidomethylation on C				✓
411	Q9NRF9	Y	Q9NRF9	DNA polymerase epsilon subunit 3	DPOE3_HUMAN	POLE3	40	58	AASVFVLYATSCANNFAMK	12 Carbamidomethylation	51	51 Carbamidomethylation on C	✓		✓	✓
412	Q99575	Y	Q99575	Ribonucleases P/MRP protein subunit POP1	POP1_HUMAN	POP1	449	465	AASVHTVGEDTEETPHR								✓	✓		✓
413	Q13428	Y	Q13428	Treacle protein	TCOF_HUMAN	TCOF1	726	746	AASVPVKGSLGQGTAPVLPGK													✓	✓
414	Q12756	Y	Q12756	Kinesin-like protein KIF1A	KIF1A_HUMAN	KIF1A	414	423	AASVSSLHER					✓	✓
415	O60885	Y	O60885	Bromodomain-containing protein 4	BRD4_HUMAN	BRD4	1098	1111	AASVVQPQPLVVVK				✓	✓	✓	✓	✓	✓	✓	✓	✓			✓
416	Q14126	Y	Q14126	Desmoglein-2	DSG2_HUMAN	DSG2	780	793	AASYTEEDENHTAK				✓	✓	✓	✓	✓		✓	✓		✓		✓			✓
417	Q14126	Y	Q14126	Desmoglein-2	DSG2_HUMAN	DSG2	780	793	AASYTEEDENHTAK				✓	✓	✓	✓	✓	✓	✓	✓	✓	✓		✓		✓	✓	✓
418	Q9Y3F4	Y	Q9Y3F4	Serine-threonine kinase receptor-associated protein	STRAP_HUMAN	STRAP	74	84	AATAAADFTAK				✓	✓	✓	✓	✓	✓	✓	✓	✓	✓	✓	✓	✓	✓	✓	✓
419	Q9UJA5	Y	Q9UJA5	tRNA (adenine(58)-N(1))-methyltransferase non-catalytic subunit TRM6	TRM6_HUMAN	TRMT6	239	248	AATACFGFPK	5 Carbamidomethylation	243	243 Carbamidomethylation on C	✓	✓			✓			✓		✓		✓
420	Q15084	Y	Q15084	Protein disulfide-isomerase A6	PDIA6_HUMAN	PDIA6	68	77	AATALKDVVK				✓	✓	✓	✓	✓	✓	✓	✓	✓	✓	✓	✓		✓	✓	✓
421	Q8WUK0	Y	Q8WUK0	Phosphatidylglycerophosphatase and protein-tyrosine phosphatase 1	PTPM1_HUMAN	PTPMT1	2	13	AATALLEAGLAR				✓	✓	✓	✓	✓	✓	✓	✓	✓			✓
422	Q9Y490	Y	Q9Y490	Talin-1	TLN1_HUMAN	TLN1	1560	1593	AATAPLLEAVDNLSAFASNPEFSSIPAQISPEGR				✓	✓	✓	✓		✓	✓	✓
423	Q8WUF5	Y	Q8WUF5	RelA-associated inhibitor	IASPP_HUMAN	PPP1R13L	88	99	AATDGADTPFGR										✓	✓
424	P82094	Y	P82094	TATA element modulatory factor	TMF1_HUMAN	TMF1	816	825	AATEELLANK					✓		✓	✓
425	Q6P1J9	Y	Q6P1J9	Parafibromin	CDC73_HUMAN	CDC73	78	87	AATENIPVVR				✓	✓	✓	✓	✓	✓	✓	✓				✓			✓	✓
426	P55263	Y	P55263	Adenosine kinase	ADK_HUMAN	ADK	100	111	AATFFGCIGIDK	7 Carbamidomethylation	106	106 Carbamidomethylation on C	✓	✓	✓	✓	✓	✓	✓	✓
427	P35232	Y	P35232	Prohibitin 1	PHB1_HUMAN	PHB1	158	177	AATFGLILDDVSLTHLTFGK				✓	✓	✓	✓	✓	✓	✓	✓	✓					✓	✓	✓
428	Q53GS7	Y	Q53GS7	mRNA export factor GLE1	GLE1_HUMAN	GLE1	425	440	AATIPVSQISTIAGSK				✓	✓	✓	✓	✓	✓	✓	✓
429	P31323	Y	P31323	cAMP-dependent protein kinase type II-beta regulatory subunit	KAP3_HUMAN	PRKAR2B	233	249	AATITATSPGALWGLDR				✓			✓		✓	✓
430	Q13423	Y	Q13423	NAD(P) transhydrogenase, mitochondrial	NNTM_HUMAN	NNT	463	471	AATITPFRK				✓			✓					✓	✓		✓			✓	✓
431	P13861	Y	P13861	cAMP-dependent protein kinase type II-alpha regulatory subunit	KAP2_HUMAN	PRKAR2A	218	234	AATIVATSEGSLWGLDR				✓	✓	✓	✓	✓	✓	✓	✓
432	P13861	Y	P13861	cAMP-dependent protein kinase type II-alpha regulatory subunit	KAP2_HUMAN	PRKAR2A	218	234	AATIVATSEGSLWGLDR					✓					✓
433	Q14683	Y	Q14683	Structural maintenance of chromosomes protein 1A	SMC1A_HUMAN	SMC1A	386	395	AATLAQELEK				✓	✓	✓	✓	✓	✓	✓	✓				✓				✓
434	Q86TX2	Y	Q86TX2	Acyl-coenzyme A thioesterase 1	ACOT1_HUMAN	ACOT1	2	12	AATLILEPAGR				✓	✓	✓	✓	✓	✓	✓	✓				✓			✓
435	Q53H96	Y	Q53H96	Pyrroline-5-carboxylate reductase 3	P5CR3_HUMAN	PYCR3	255	267	AATMSAVEAATCR	12 Carbamidomethylation	266	266 Carbamidomethylation on C	✓	✓	✓	✓	✓	✓	✓	✓				✓			✓
436	O95900	Y	O95900	Pseudouridylate synthase TRUB2, mitochondrial	TRUB2_HUMAN	TRUB2	285	296	AATPQVAAELEK				✓	✓			✓	✓		✓				✓
437	Q96GG9	Y	Q96GG9	DCN1-like protein 1	DCNL1_HUMAN	DCUN1D1	111	119	AATQCEFSK	5 Carbamidomethylation	115	115 Carbamidomethylation on C	✓	✓	✓	✓	✓	✓	✓	✓				✓
438	P80303	Y	P80303	Nucleobindin-2	NUCB2_HUMAN	NUCB2	161	171	AATSDLEHYDK				✓	✓	✓	✓	✓	✓	✓	✓	✓			✓			✓
439	Q9NR77	Y	Q9NR77	Peroxisomal membrane protein 2	PXMP2_HUMAN	PXMP2	38	57	AATSGILSALGNFLAQMIEK						✓	✓
440	Q9NR77	Y	Q9NR77	Peroxisomal membrane protein 2	PXMP2_HUMAN	PXMP2	38	58	AATSGILSALGNFLAQMIEKK						✓			✓		✓
441	Q86X29	Y	Q86X29	Lipolysis-stimulated lipoprotein receptor	LSR_HUMAN	LSR	314	335	AATSGVPSIYAPSTYAHLSPAK						✓		✓	✓
442	Q14204	Y	Q14204	Cytoplasmic dynein 1 heavy chain 1	DYHC1_HUMAN	DYNC1H1	3079	3088	AATSPALFNR				✓	✓	✓	✓	✓	✓	✓	✓	✓			✓			✓	✓
443	Q92766	Y	Q92766	Ras-responsive element-binding protein 1	RREB1_HUMAN	RREB1	1111	1124	AATTATPAATTSPK										✓					✓
444	Q15436	Y	Q15436	Protein transport protein Sec23A	SC23A_HUMAN	SEC23A	338	361	AATTGHVIDIYACALDQTGLLEMK	13 Carbamidomethylation	350	350 Carbamidomethylation on C	✓		✓	✓		✓	✓	✓
445	Q7L266	Y	Q7L266	Isoaspartyl peptidase/L-asparaginase	ASGL1_HUMAN	ASRGL1	30	39	AATVGYGILR				✓	✓	✓	✓	✓	✓	✓	✓
446	Q86U90	Y	Q86U90	Threonylcarbamoyl-AMP synthase	YRDC_HUMAN	YRDC	12	28	AAVAASVGLSEGPAGSR				✓	✓	✓	✓			✓	✓
447	P22102	Y	P22102	Trifunctional purine biosynthetic protein adenosine-3	PUR2_HUMAN	GART	845	855	AAVAGLDKAER														✓
448	P22314	Y	P22314	Ubiquitin-like modifier-activating enzyme 1	UBA1_HUMAN	UBA1	785	802	AAVATFLQSVQVPEFTPK				✓	✓	✓	✓	✓	✓	✓	✓				✓
449	Q9Y3T9	Y	Q9Y3T9	Nucleolar complex protein 2 homolog	NOC2L_HUMAN	NOC2L	179	195	AAVATTRGDQESAEANK				✓	✓	✓	✓	✓	✓	✓	✓	✓	✓		✓	✓	✓	✓	✓
450	O75152	Y	O75152	Zinc finger CCCH domain-containing protein 11A	ZC11A_HUMAN	ZC3H11A	700	712	AAVAVVPLVSEDK				✓	✓	✓	✓	✓	✓	✓	✓	✓	✓		✓			✓	✓
451	Q96F86	Y	Q96F86	Enhancer of mRNA-decapping protein 3	EDC3_HUMAN	EDC3	427	436	AAVAWANQNR				✓	✓	✓	✓	✓	✓	✓	✓				✓			✓	✓
452	P11766	Y	P11766	Alcohol dehydrogenase class-3	ADHX_HUMAN	ADH5	10	31	AAVAWEAGKPLSIEEIEVAPPK				✓	✓	✓	✓		✓	✓	✓						✓	✓	✓
453	Q92599	Y	Q92599	Septin-8	SEPT8_HUMAN	SEPTIN8	403	423	AAVEALQSQALHATSQQPLRK				✓	✓	✓	✓	✓	✓	✓	✓				✓
454	Q92599	Y	Q92599	Septin-8	SEPT8_HUMAN	SEPTIN8	403	423	AAVEALQSQALHATSQQPLRK				✓	✓	✓	✓	✓	✓	✓	✓				✓
455	Q5VTR2	Y	Q5VTR2	E3 ubiquitin-protein ligase BRE1A	BRE1A_HUMAN	RNF20	23	36	AAVEDSGTTVETIK				✓	✓	✓	✓	✓	✓	✓	✓	✓	✓		✓		✓	✓	✓
456	P10809	Y	P10809	60 kDa heat shock protein, mitochondrial	CH60_HUMAN	HSPD1	430	446	AAVEEGIVLGGGCALLR	13 Carbamidomethylation	442	442 Carbamidomethylation on C	✓	✓	✓	✓	✓	✓	✓	✓	✓	✓	✓	✓		✓	✓	✓
457	P10809	Y	P10809	60 kDa heat shock protein, mitochondrial	CH60_HUMAN	HSPD1	430	446	AAVEEGIVLGGGCALLR	13 Carbamidomethylation	442	442 Carbamidomethylation on C	✓	✓	✓	✓	✓	✓	✓	✓		✓	✓	✓			✓	✓
458	P49321	Y	P49321	Nuclear autoantigenic sperm protein	NASP_HUMAN	NASP	771	788	AAVEGTVEAGATVESTAC	18 Carbamidomethylation	788	788 Carbamidomethylation on C	✓		✓	✓	✓			✓				✓
459	O94906	Y	O94906	Pre-mRNA-processing factor 6	PRP6_HUMAN	PRPF6	409	420	AAVELEEPEDAR				✓	✓	✓	✓				✓
460	Q14974	Y	Q14974	Importin subunit beta-1	IMB1_HUMAN	KPNB1	28	42	AAVENLPTFLVELSR				✓	✓	✓	✓	✓	✓	✓	✓		✓		✓		✓	✓	✓
461	Q14974	Y	Q14974	Importin subunit beta-1	IMB1_HUMAN	KPNB1	28	42	AAVENLPTFLVELSR				✓	✓	✓	✓		✓	✓	✓				✓		✓
462	Q99460	Y	Q99460	26S proteasome non-ATPase regulatory subunit 1	PSMD1_HUMAN	PSMD1	617	628	AAVESLGFILFR				✓	✓	✓	✓		✓	✓	✓				✓
463	A1L0T0	Y	A1L0T0	2-hydroxyacyl-CoA lyase 2	HACL2_HUMAN	ILVBL	306	322	AAVETLGVPCFLGGMAR	10 Carbamidomethylation	315	315 Carbamidomethylation on C	✓
464	Q01844	Y	Q01844	RNA-binding protein EWS	EWS_HUMAN	EWSR1	425	433	AAVEWFDGK				✓	✓	✓	✓	✓	✓	✓	✓	✓			✓			✓	✓
465	Q01844	Y	Q01844	RNA-binding protein EWS	EWS_HUMAN	EWSR1	425	439	AAVEWFDGKDFQGSK					✓	✓	✓			✓	✓
466	Q96F86	Y	Q96F86	Enhancer of mRNA-decapping protein 3	EDC3_HUMAN	EDC3	216	228	AAVFEEIDTYERR						✓
467	Q96F86	Y	Q96F86	Enhancer of mRNA-decapping protein 3	EDC3_HUMAN	EDC3	216	228	AAVFEEIDTYERR					✓	✓	✓		✓		✓		✓
468	Q29RF7	Y	Q29RF7	Sister chromatid cohesion protein PDS5 homolog A	PDS5A_HUMAN	PDS5A	1299	1315	AAVGQESPGGLEAGNAK				✓	✓	✓	✓	✓	✓	✓	✓				✓
469	Q29RF7	Y	Q29RF7	Sister chromatid cohesion protein PDS5 homolog A	PDS5A_HUMAN	PDS5A	1299	1315	AAVGQESPGGLEAGNAK				✓	✓	✓		✓							✓
470	Q9UHI6	Y	Q9UHI6	Probable ATP-dependent RNA helicase DDX20	DDX20_HUMAN	DDX20	457	473	AAVHTYGIASVPNQPLK					✓	✓	✓			✓	✓		✓
471	Q9UHI6	Y	Q9UHI6	Probable ATP-dependent RNA helicase DDX20	DDX20_HUMAN	DDX20	457	473	AAVHTYGIASVPNQPLK				✓	✓	✓	✓	✓	✓	✓	✓		✓		✓
472	Q9UHI6	Y	Q9UHI6	Probable ATP-dependent RNA helicase DDX20	DDX20_HUMAN	DDX20	457	474	AAVHTYGIASVPNQPLKK				✓	✓	✓	✓	✓	✓	✓	✓	✓	✓	✓
473	Q9H9E3	Y	Q9H9E3	Conserved oligomeric Golgi complex subunit 4	COG4_HUMAN	COG4	264	281	AAVIFADTLTLLFEGIAR							✓
474	Q9NR30	Y	Q9NR30	Nucleolar RNA helicase 2	DDX21_HUMAN	DDX21	424	440	AAVIGDVIRVYSGHQGR														✓
475	O95071	Y	O95071	E3 ubiquitin-protein ligase UBR5	UBR5_HUMAN	UBR5	864	873	AAVIIMAVEK						✓	✓
476	Q13206	Y	Q13206	Probable ATP-dependent RNA helicase DDX10	DDX10_HUMAN	DDX10	366	377	AAVLFATDIAAR				✓	✓	✓	✓	✓	✓	✓	✓				✓
477	Q13435	Y	Q13435	Splicing factor 3B subunit 2	SF3B2_HUMAN	SF3B2	184	192	AAVLLEQER				✓	✓	✓	✓	✓	✓	✓	✓				✓
478	P41440	Y	P41440	Reduced folate transporter	S19A1_HUMAN	SLC19A1	158	179	AAVLLGVFTSSVLGQLLVTVGR				✓		✓	✓
479	Q96GX9	Y	Q96GX9	Methylthioribulose-1-phosphate dehydratase	MTNB_HUMAN	APIP	120	131	AAVMATLLFPGR				✓	✓	✓	✓	✓	✓	✓	✓				✓
480	Q6P2Q9	Y	Q6P2Q9	Pre-mRNA-processing-splicing factor 8	PRP8_HUMAN	PRPF8	687	702	AAVMHDILDMMPEGIK							✓
481	Q6P2Q9	Y	Q6P2Q9	Pre-mRNA-processing-splicing factor 8	PRP8_HUMAN	PRPF8	687	702	AAVMHDILDMMPEGIK						✓	✓
482	P35222	Y	P35222	Catenin beta-1	CTNB1_HUMAN	CTNNB1	171	180	AAVMVHQLSK				✓	✓	✓	✓	✓	✓	✓	✓	✓	✓		✓		✓	✓	✓
483	Q8N8S7	Y	Q8N8S7	Protein enabled homolog	ENAH_HUMAN	ENAH	11	21	AAVMVYDDANK				✓		✓	✓	✓	✓	✓	✓	✓	✓		✓			✓	✓
484	Q8N8S7	Y	Q8N8S7	Protein enabled homolog	ENAH_HUMAN	ENAH	11	22	AAVMVYDDANKK				✓	✓	✓	✓	✓	✓	✓	✓	✓	✓	✓	✓		✓	✓	✓
485	Q7L8L6	Y	Q7L8L6	FAST kinase domain-containing protein 5, mitochondrial	FAKD5_HUMAN	FASTKD5	661	675	AAVPLGGFLCNVADK	10 Carbamidomethylation	670	670 Carbamidomethylation on C	✓	✓	✓	✓	✓	✓	✓	✓	✓			✓
486	P06733	Y	P06733	Alpha-enolase	ENOA_HUMAN	ENO1	33	50	AAVPSGASTGIYEALELR				✓	✓	✓	✓		✓	✓	✓
487	P00558	Y	P00558	Phosphoglycerate kinase 1	PGK1_HUMAN	PGK1	42	56	AAVPSIKFCLDNGAK	9 Carbamidomethylation	50	50 Carbamidomethylation on C											✓
488	Q92618	Y	Q92618	Zinc finger protein 516	ZN516_HUMAN	ZNF516	172	180	AAVQCSFCK	5 Carbamidomethylation, 8 Carbamidomethylation	176, 179	176 Carbamidomethylation on C, 179 Carbamidomethylation on C							✓
489	Q9UMY1	Y	Q9UMY1	Nucleolar protein 7	NOL7_HUMAN	NOL7	224	237	AAVQFLNNAWGIQK				✓		✓	✓	✓	✓	✓
490	Q9UMY1	Y	Q9UMY1	Nucleolar protein 7	NOL7_HUMAN	NOL7	224	237	AAVQFLNNAWGIQK						✓	✓
491	P22033	Y	P22033	Methylmalonyl-CoA mutase, mitochondrial	MUTA_HUMAN	MMUT	731	741	AAVQVLDDIEK				✓						✓
492	O14654	Y	O14654	Insulin receptor substrate 4	IRS4_HUMAN	IRS4	1098	1110	AAVSAFPTDSLER				✓	✓	✓	✓	✓	✓	✓	✓
493	P35222	Y	P35222	Catenin beta-1	CTNB1_HUMAN	CTNNB1	20	49	AAVSHWQQQSYLDSGIHSGATTTAPSLSGK				✓
494	Q9BQS8	Y	Q9BQS8	FYVE and coiled-coil domain-containing protein 1	FYCO1_HUMAN	FYCO1	265	278	AAVSQQGEQLQTER					✓	✓
495	Q9H9L3	Y	Q9H9L3	Interferon-stimulated 20 kDa exonuclease-like 2	I20L2_HUMAN	ISG20L2	96	107	AAVSWLTPAPSK									✓	✓					✓
496	Q6P6B7	Y	Q6P6B7	Ankyrin repeat domain-containing protein 16	ANR16_HUMAN	ANKRD16	246	256	AAVTGQDEAIR					✓	✓	✓		✓	✓	✓
497	Q8NFQ8	Y	Q8NFQ8	Torsin-1A-interacting protein 2	TOIP2_HUMAN	TOR1AIP2	361	380	AAVVHHFESFPAGSTLIFYK				✓	✓	✓	✓		✓	✓	✓
498	Q8NFQ8	Y	Q8NFQ8	Torsin-1A-interacting protein 2	TOIP2_HUMAN	TOR1AIP2	361	380	AAVVHHFESFPAGSTLIFYK						✓	✓			✓
499	Q15125	Y	Q15125	3-beta-hydroxysteroid-Delta(8),Delta(7)-isomerase	EBP_HUMAN	EBP	53	62	AAVVPLGTWR				✓	✓	✓	✓	✓	✓	✓	✓				✓				✓
500	P35611	Y	P35611	Alpha-adducin	ADDA_HUMAN	ADD1	7	21	AAVVTSPPPTTAPHK					✓		✓	✓		✓
501	P35611	Y	P35611	Alpha-adducin	ADDA_HUMAN	ADD1	7	23	AAVVTSPPPTTAPHKER					✓	✓	✓		✓	✓	✓	✓	✓		✓			✓	✓
502	P49916	Y	P49916	DNA ligase 3	DNLI3_HUMAN	LIG3	779	791	AAVWEITGAEFSK				✓	✓	✓	✓	✓	✓	✓	✓	✓			✓
503	Q8N684	Y	Q8N684	Cleavage and polyadenylation specificity factor subunit 7	CPSF7_HUMAN	CPSF7	82	103	AAVYVGSFSWWTTDQQLIQVIR				✓	✓	✓	✓		✓	✓	✓
504	P11172	Y	P11172	Uridine 5'-monophosphate synthase	UMPS_HUMAN	UMPS	469	477	AAWEAYLSR				✓	✓	✓	✓	✓	✓	✓	✓	✓			✓
505	O94967	Y	O94967	WD repeat-containing protein 47	WDR47_HUMAN	WDR47	278	290	AAYADLLTPLISK					✓	✓	✓		✓	✓
506	P09884	Y	P09884	DNA polymerase alpha catalytic subunit	DPOLA_HUMAN	POLA1	837	848	AAYAGGLVLDPK					✓	✓	✓
507	O75955	Y	O75955	Flotillin-1	FLOT1_HUMAN	FLOT1	221	230	AAYDIEVNTR				✓	✓	✓	✓	✓	✓	✓	✓				✓
508	O15498	Y	O15498	Synaptobrevin homolog YKT6	YKT6_HUMAN	YKT6	21	33	AAYDVSSFSFFQR				✓	✓	✓	✓	✓	✓	✓	✓	✓			✓
509	P02545	Y	P02545	Prelamin-A/C	LMNA_HUMAN	LMNA	79	89	AAYEAELGDAR				✓	✓	✓	✓	✓	✓	✓	✓				✓
510	P02545	Y	P02545	Prelamin-A/C	LMNA_HUMAN	LMNA	79	90	AAYEAELGDARK				✓	✓	✓	✓	✓	✓	✓	✓	✓	✓		✓				✓
511	P05141	Y	P05141	ADP/ATP translocase 2	ADT2_HUMAN	SLC25A5	189	199	AAYFGIYDTAK				✓	✓	✓	✓	✓	✓	✓	✓	✓	✓	✓	✓	✓	✓	✓	✓
512	P12236	Y	P12236	ADP/ATP translocase 3	ADT3_HUMAN	SLC25A6	189	199	AAYFGVYDTAK				✓	✓	✓	✓	✓	✓	✓	✓	✓	✓	✓	✓	✓	✓	✓	✓
513	Q14839	Y	Q14839	Chromodomain-helicase-DNA-binding protein 4	CHD4_HUMAN	CHD4	1802	1821	AAYLNMSEDPSHPSMALNTR						✓	✓
514	P04083	Y	P04083	Annexin A1	ANXA1_HUMAN	ANXA1	82	97	AAYLQETGKPLDETLK					✓	✓	✓	✓			✓
515	P04083	Y	P04083	Annexin A1	ANXA1_HUMAN	ANXA1	82	98	AAYLQETGKPLDETLKK				✓	✓	✓	✓	✓	✓	✓	✓
516	P78527	Y	P78527	DNA-dependent protein kinase catalytic subunit	PRKDC_HUMAN	PRKDC	3826	3840	AAYLSDPRAPPCEYK	12 Carbamidomethylation	3837	3837 Carbamidomethylation on C									✓
517	Q14019	Y	Q14019	Coactosin-like protein	COTL1_HUMAN	COTL1	12	30	AAYNLVRDDGSAVIWVTFK											✓
518	Q8N163	Y	Q8N163	Cell cycle and apoptosis regulator protein 2	CCAR2_HUMAN	CCAR2	98	112	AAYNPGQAVPWNAVK				✓				✓
519	Q8N163	Y	Q8N163	Cell cycle and apoptosis regulator protein 2	CCAR2_HUMAN	CCAR2	98	112	AAYNPGQAVPWNAVK				✓				✓
520	Q9C0B1	Y	Q9C0B1	Alpha-ketoglutarate-dependent dioxygenase FTO	FTO_HUMAN	FTO	197	211	AAYNVTLLNFMDPQK				✓	✓	✓	✓		✓	✓	✓
521	P54136	Y	P54136	Arginine--tRNA ligase, cytoplasmic	SYRC_HUMAN	RARS1	90	109	AAYPDLENPPLLVTPSQQAK				✓	✓	✓	✓		✓	✓
522	P52758	Y	P52758	2-iminobutanoate/2-iminopropanoate deaminase	RIDA_HUMAN	RIDA	108	117	AAYQVAALPK				✓	✓	✓	✓	✓	✓	✓	✓	✓			✓			✓	✓
523	Q9Y4E8	Y	Q9Y4E8	Ubiquitin carboxyl-terminal hydrolase 15	UBP15_HUMAN	USP15	924	932	AAYVLFYQR				✓	✓	✓	✓	✓	✓	✓	✓	✓	✓		✓			✓	✓
524	Q9Y6Y8	Y	Q9Y6Y8	SEC23-interacting protein	S23IP_HUMAN	SEC23IP	330	342	AAYWEEEPAEVRR				✓	✓	✓	✓		✓	✓	✓
525	P11940	Y	P11940	Polyadenylate-binding protein 1	PABP1_HUMAN	PABPC1	420	436	AAYYPPSQIAQLRPSPR				✓	✓	✓	✓	✓	✓	✓	✓	✓			✓
526	P51610	Y	P51610	Host cell factor 1	HCFC1_HUMAN	HCFC1	1138	1148	ACAAGTPAVIR	2 Carbamidomethylation	1139	1139 Carbamidomethylation on C			✓	✓	✓	✓	✓					✓
527	O95825	Y	O95825	Quinone oxidoreductase-like protein 1	QORL1_HUMAN	CRYZL1	39	48	ACALSQINTK	2 Carbamidomethylation	40	40 Carbamidomethylation on C	✓	✓	✓	✓	✓	✓	✓	✓	✓	✓		✓			✓	✓
528	P00558	Y	P00558	Phosphoglycerate kinase 1	PGK1_HUMAN	PGK1	107	123	ACANPAAGSVILLENLR	2 Carbamidomethylation	108	108 Carbamidomethylation on C	✓	✓	✓	✓	✓	✓	✓	✓	✓	✓	✓	✓
529	P00558	Y	P00558	Phosphoglycerate kinase 1	PGK1_HUMAN	PGK1	107	123	ACANPAAGSVILLENLR	2 Carbamidomethylation	108	108 Carbamidomethylation on C	✓	✓	✓	✓	✓	✓	✓	✓	✓	✓	✓	✓
530	P07205	Y	P07205	Phosphoglycerate kinase 2	PGK2_HUMAN	PGK2	107	123	ACANPAPGSVILLENLR	2 Carbamidomethylation	108	108 Carbamidomethylation on C					✓		✓	✓
531	Q9Y5A7	Y	Q9Y5A7	NEDD8 ultimate buster 1	NUB1_HUMAN	NUB1	399	414	ACDGNVDHAATHITNR	2 Carbamidomethylation	400	400 Carbamidomethylation on C	✓	✓	✓	✓	✓	✓	✓	✓
532	O00273	Y	O00273	DNA fragmentation factor subunit alpha	DFFA_HUMAN	DFFA	46	54	ACDILAIDK	2 Carbamidomethylation	47	47 Carbamidomethylation on C	✓	✓	✓	✓	✓	✓	✓	✓
533	Q9BVI4	Y	Q9BVI4	Nucleolar complex protein 4 homolog	NOC4L_HUMAN	NOC4L	297	318	ACDLGGALSLLALNGLFILIHK	2 Carbamidomethylation	298	298 Carbamidomethylation on C	✓		✓	✓
534	Q96BR5	Y	Q96BR5	Cytochrome c oxidase assembly factor 7	COA7_HUMAN	COA7	178	192	ACDLGHIWACANASR	2 Carbamidomethylation, 10 Carbamidomethylation	179, 187	179 Carbamidomethylation on C, 187 Carbamidomethylation on C				✓
535	Q96BR5	Y	Q96BR5	Cytochrome c oxidase assembly factor 7	COA7_HUMAN	COA7	178	192	ACDLGHIWACANASR	2 Carbamidomethylation, 10 Carbamidomethylation	179, 187	179 Carbamidomethylation on C, 187 Carbamidomethylation on C	✓	✓	✓	✓	✓	✓	✓	✓
536	Q96T76	Y	Q96T76	MMS19 nucleotide excision repair protein homolog	MMS19_HUMAN	MMS19	385	403	ACDSVTSNVLPLLLEQFHK	2 Carbamidomethylation	386	386 Carbamidomethylation on C		✓	✓	✓		✓	✓	✓
537	Q9H939	Y	Q9H939	Proline-serine-threonine phosphatase-interacting protein 2	PPIP2_HUMAN	PSTPIP2	212	223	ACEAFEAQECER	2 Carbamidomethylation, 10 Carbamidomethylation	213, 221	213 Carbamidomethylation on C, 221 Carbamidomethylation on C	✓	✓					✓
538	Q9Y490	Y	Q9Y490	Talin-1	TLN1_HUMAN	TLN1	235	254	ACEFAGFQCQIQFGPHNEQK	2 Carbamidomethylation, 9 Carbamidomethylation	236, 243	236 Carbamidomethylation on C, 243 Carbamidomethylation on C		✓	✓			✓
539	Q14847	Y	Q14847	LIM and SH3 domain protein 1	LASP1_HUMAN	LASP1	28	36	ACFHCETCK	2 Carbamidomethylation, 5 Carbamidomethylation, 8 Carbamidomethylation	29, 32, 35	29 Carbamidomethylation on C, 32 Carbamidomethylation on C, 35 Carbamidomethylation on C	✓		✓	✓	✓		✓					✓
540	P35658	Y	P35658	Nuclear pore complex protein Nup214	NU214_HUMAN	NUP214	727	738	ACFQVGTSEEMK	2 Carbamidomethylation	728	728 Carbamidomethylation on C						✓		✓	✓
541	Q9Y5J1	Y	Q9Y5J1	U3 small nucleolar RNA-associated protein 18 homolog	UTP18_HUMAN	UTP18	301	318	ACFSANGEEVLATSTHSK	2 Carbamidomethylation	302	302 Carbamidomethylation on C		✓			✓	✓	✓	✓				✓
542	P62879	Y	P62879	Guanine nucleotide-binding protein G(I)/G(S)/G(T) subunit beta-2	GBB2_HUMAN	GNB2	24	42	ACGDSTLTQITAGLDPVGR	2 Carbamidomethylation	25	25 Carbamidomethylation on C	✓	✓				✓		✓
543	Q99536	Y	Q99536	Synaptic vesicle membrane protein VAT-1 homolog	VAT1_HUMAN	VAT1	85	96	ACGLNFADLMAR	2 Carbamidomethylation	86	86 Carbamidomethylation on C	✓	✓	✓	✓	✓	✓	✓	✓				✓
544	P22234	Y	P22234	Bifunctional phosphoribosylaminoimidazole carboxylase/phosphoribosylaminoimidazole succinocarboxamide synthetase	PUR6_HUMAN	PAICS	287	298	ACGNFGIPCELR	2 Carbamidomethylation, 9 Carbamidomethylation	288, 295	288 Carbamidomethylation on C, 295 Carbamidomethylation on C	✓	✓	✓	✓	✓	✓	✓	✓	✓	✓	✓	✓
545	O14964	Y	O14964	Hepatocyte growth factor-regulated tyrosine kinase substrate	HGS_HUMAN	HGS	184	192	ACGQIFCGK	2 Carbamidomethylation, 7 Carbamidomethylation	185, 190	185 Carbamidomethylation on C, 190 Carbamidomethylation on C	✓	✓	✓	✓	✓	✓	✓		✓	✓	✓	✓			✓	✓
546	P32121	Y	P32121	Beta-arrestin-2	ARRB2_HUMAN	ARRB2	140	148	ACGVDFEIR	2 Carbamidomethylation	141	141 Carbamidomethylation on C		✓	✓	✓
547	P55769	Y	P55769	NHP2-like protein 1	NH2L1_HUMAN	SNU13	92	107	ACGVSRPVIACSVTIK	2 Carbamidomethylation, 11 Carbamidomethylation	93, 102	93 Carbamidomethylation on C, 102 Carbamidomethylation on C	✓	✓	✓			✓	✓	✓
548	P55769	Y	P55769	NHP2-like protein 1	NH2L1_HUMAN	SNU13	92	107	ACGVSRPVIACSVTIK	2 Carbamidomethylation, 11 Carbamidomethylation	93, 102	93 Carbamidomethylation on C, 102 Carbamidomethylation on C	✓	✓	✓	✓	✓	✓	✓	✓	✓			✓
549	P55010	Y	P55010	Eukaryotic translation initiation factor 5	IF5_HUMAN	EIF5	124	136	ACGYRGMLDTHHK	2 Carbamidomethylation	125	125 Carbamidomethylation on C										✓	✓
550	P29144	Y	P29144	Tripeptidyl-peptidase 2	TPP2_HUMAN	TPP2	208	220	ACIDSNEDGDLSK	2 Carbamidomethylation	209	209 Carbamidomethylation on C	✓	✓	✓	✓	✓	✓	✓	✓	✓	✓		✓			✓	✓
551	A0AVT1	Y	A0AVT1	Ubiquitin-like modifier-activating enzyme 6	UBA6_HUMAN	UBA6	448	457	ACIGDTLCQK	2 Carbamidomethylation, 8 Carbamidomethylation	449, 455	449 Carbamidomethylation on C, 455 Carbamidomethylation on C	✓	✓	✓	✓	✓	✓	✓	✓							✓
552	Q96GQ7	Y	Q96GQ7	Probable ATP-dependent RNA helicase DDX27	DDX27_HUMAN	DDX27	247	256	ACIPVGLLGK	2 Carbamidomethylation	248	248 Carbamidomethylation on C	✓	✓	✓	✓		✓	✓	✓				✓
553	P49327	Y	P49327	Fatty acid synthase	FAS_HUMAN	FASN	1226	1239	ACLDTAVENMPSLK	2 Carbamidomethylation	1227	1227 Carbamidomethylation on C			✓	✓	✓
554	P35998	Y	P35998	26S proteasome regulatory subunit 7	PRS7_HUMAN	PSMC2	269	284	ACLIFFDEIDAIGGAR	2 Carbamidomethylation	270	270 Carbamidomethylation on C	✓	✓	✓	✓		✓	✓	✓
555	P35998	Y	P35998	26S proteasome regulatory subunit 7	PRS7_HUMAN	PSMC2	269	284	ACLIFFDEIDAIGGAR	2 Carbamidomethylation	270	270 Carbamidomethylation on C	✓		✓	✓				✓
556	P63272	Y	P63272	Transcription elongation factor SPT4	SPT4H_HUMAN	SUPT4H1	15	23	ACLLCSLVK	2 Carbamidomethylation, 5 Carbamidomethylation	16, 19	16 Carbamidomethylation on C, 19 Carbamidomethylation on C		✓		✓	✓	✓	✓	✓	✓
557	Q86Y56	Y	Q86Y56	Dynein axonemal assembly factor 5	DAAF5_HUMAN	DNAAF5	611	622	ACLQPSQDPQMR	2 Carbamidomethylation	612	612 Carbamidomethylation on C			✓					✓
558	P42356	Y	P42356	Phosphatidylinositol 4-kinase alpha	PI4KA_HUMAN	PI4KA	1760	1769	ACLSALSEVK	2 Carbamidomethylation	1761	1761 Carbamidomethylation on C	✓							✓
559	Q709C8	Y	Q709C8	Intermembrane lipid transfer protein VPS13C	VP13C_HUMAN	VPS13C	3722	3733	ACNAIEDAQSTR	2 Carbamidomethylation	3723	3723 Carbamidomethylation on C			✓				✓					✓
560	Q8NHP8	Y	Q8NHP8	Putative phospholipase B-like 2	PLBL2_HUMAN	PLBD2	494	508	ACNPQPNGENAISAR	2 Carbamidomethylation	495	495 Carbamidomethylation on C	✓	✓	✓	✓	✓	✓	✓	✓	✓	✓		✓		✓	✓	✓
561	Q8NHP8	Y	Q8NHP8	Putative phospholipase B-like 2	PLBL2_HUMAN	PLBD2	494	508	ACNPQPNGENAISAR	2 Carbamidomethylation	495	495 Carbamidomethylation on C												✓
562	Q9NRA2	Y	Q9NRA2	Sialin	S17A5_HUMAN	SLC17A5	82	91	ACPEHSAPIK	2 Carbamidomethylation	83	83 Carbamidomethylation on C							✓	✓							✓	✓
563	P11717	Y	P11717	Cation-independent mannose-6-phosphate receptor	MPRI_HUMAN	IGF2R	227	238	ACPPGTAACLVR	2 Carbamidomethylation, 9 Carbamidomethylation	228, 235	228 Carbamidomethylation on C, 235 Carbamidomethylation on C	✓	✓	✓	✓	✓	✓	✓	✓	✓			✓			✓	✓
564	P15927	Y	P15927	Replication protein A 32 kDa subunit	RFA2_HUMAN	RPA2	218	231	ACPRPEGLNFQDLK	2 Carbamidomethylation	219	219 Carbamidomethylation on C		✓	✓			✓		✓
565	Q9BXI6	Y	Q9BXI6	TBC1 domain family member 10A	TB10A_HUMAN	TBC1D10A	323	333	ACQGQYETIER	2 Carbamidomethylation	324	324 Carbamidomethylation on C	✓	✓	✓	✓	✓	✓	✓	✓	✓			✓			✓
566	Q9Y4A5	Y	Q9Y4A5	Transformation/transcription domain-associated protein	TRRAP_HUMAN	TRRAP	1132	1144	ACQLPLFSYIVER	2 Carbamidomethylation	1133	1133 Carbamidomethylation on C	✓	✓	✓	✓		✓
567	Q9Y4A5	Y	Q9Y4A5	Transformation/transcription domain-associated protein	TRRAP_HUMAN	TRRAP	1132	1144	ACQLPLFSYIVER	2 Carbamidomethylation	1133	1133 Carbamidomethylation on C	✓	✓	✓	✓
568	Q8N954	Y	Q8N954	G patch domain-containing protein 11	GPT11_HUMAN	GPATCH11	194	202	ACQQLDVQK	2 Carbamidomethylation	195	195 Carbamidomethylation on C		✓		✓	✓			✓				✓		✓	✓	✓
569	P61247	Y	P61247	40S ribosomal protein S3a	RS3A_HUMAN	RPS3A	200	213	ACQSIYPLHDVFVR	2 Carbamidomethylation	201	201 Carbamidomethylation on C	✓	✓	✓	✓	✓	✓	✓	✓	✓	✓		✓
570	P61247	Y	P61247	40S ribosomal protein S3a	RS3A_HUMAN	RPS3A	200	213	ACQSIYPLHDVFVR	2 Carbamidomethylation	201	201 Carbamidomethylation on C	✓	✓	✓	✓	✓	✓	✓	✓	✓	✓	✓	✓
571	P61247	Y	P61247	40S ribosomal protein S3a	RS3A_HUMAN	RPS3A	200	214	ACQSIYPLHDVFVRK	2 Carbamidomethylation	201	201 Carbamidomethylation on C						✓		✓		✓		✓
572	P05023	Y	P05023	Sodium/potassium-transporting ATPase subunit alpha-1	AT1A1_HUMAN	ATP1A1	662	671	ACVVHGSDLK	2 Carbamidomethylation	663	663 Carbamidomethylation on C	✓	✓	✓	✓	✓	✓	✓	✓				✓			✓	✓
573	Q8TEX9	Y	Q8TEX9	Importin-4	IPO4_HUMAN	IPO4	458	472	ACYALENFVENLGPK	2 Carbamidomethylation	459	459 Carbamidomethylation on C	✓	✓	✓	✓		✓	✓	✓
574	P61163	Y	P61163	Alpha-centractin	ACTZ_HUMAN	ACTR1A	221	230	ACYLSINPQK	2 Carbamidomethylation	222	222 Carbamidomethylation on C	✓	✓	✓	✓	✓	✓	✓	✓	✓	✓		✓		✓	✓	✓
575	Q9HDC5	Y	Q9HDC5	Junctophilin-1	JPH1_HUMAN	JPH1	388	399	ADAADQAALAAR										✓	✓
576	Q9H8Y8	Y	Q9H8Y8	Golgi reassembly-stacking protein 2	GORS2_HUMAN	GORASP2	404	420	ADAASSLTVDVTPPTAK				✓	✓	✓	✓	✓	✓	✓	✓				✓
577	Q9NSB2	Y	Q9NSB2	Keratin, type II cuticular Hb4	KRT84_HUMAN	KRT84	350	359	ADAEAWYQTK									✓
578	O94905	Y	O94905	Erlin-2	ERLN2_HUMAN	ERLIN2	258	267	ADAECYTAMK	5 Carbamidomethylation	262	262 Carbamidomethylation on C	✓		✓	✓	✓	✓	✓	✓	✓	✓		✓		✓	✓	✓
579	Q13409	Y	Q13409	Cytoplasmic dynein 1 intermediate chain 2	DC1I2_HUMAN	DYNC1I2	626	635	ADAEEEAATR				✓	✓	✓	✓	✓	✓	✓		✓	✓		✓		✓	✓	✓
580	Q9Y490	Y	Q9Y490	Talin-1	TLN1_HUMAN	TLN1	842	854	ADAEGESDLENSR				✓			✓	✓	✓		✓		✓		✓			✓	✓
581	Q9Y490	Y	Q9Y490	Talin-1	TLN1_HUMAN	TLN1	842	855	ADAEGESDLENSRK				✓	✓	✓	✓	✓	✓	✓	✓
582	Q9Y490	Y	Q9Y490	Talin-1	TLN1_HUMAN	TLN1	842	855	ADAEGESDLENSRK				✓	✓	✓	✓	✓	✓	✓	✓				✓				✓
583	O75477	Y	O75477	Erlin-1	ERLN1_HUMAN	ERLIN1	260	269	ADAEYYAAHK				✓	✓	✓	✓	✓	✓	✓	✓	✓	✓	✓	✓		✓	✓	✓
584	Q7Z2K8	Y	Q7Z2K8	G protein-regulated inducer of neurite outgrowth 1	GRIN1_HUMAN	GPRIN1	559	574	ADAGPSGQGDSVSIGK				✓	✓	✓	✓	✓	✓	✓	✓		✓		✓			✓
585	Q8NFQ8	Y	Q8NFQ8	Torsin-1A-interacting protein 2	TOIP2_HUMAN	TOR1AIP2	128	141	ADAHLGSSSVALPK				✓		✓	✓			✓	✓
586	O60566	Y	O60566	Mitotic checkpoint serine/threonine-protein kinase BUB1 beta	BUB1B_HUMAN	BUB1B	171	182	ADAIFQEGIQQK				✓	✓	✓	✓	✓	✓	✓	✓	✓	✓		✓
587	P63027;Q15836	N	P63027;Q15836	Vesicle-associated membrane protein 2	VAMP2_HUMAN;VAMP3_HUMAN	VAMP2;VAMP3	0	16	ADALQAGASQFETSAAK				✓	✓	✓	✓	✓	✓	✓	✓	✓			✓			✓	✓
588	Q6NYC1	Y	Q6NYC1	Bifunctional arginine demethylase and lysyl-hydroxylase JMJD6	JMJD6_HUMAN	JMJD6	49	62	ADALQLSVEEFVER				✓	✓	✓	✓
589	O75792	Y	O75792	Ribonuclease H2 subunit A	RNH2A_HUMAN	RNASEH2A	168	183	ADALYPVVSAASICAK	14 Carbamidomethylation	181	181 Carbamidomethylation on C	✓	✓	✓	✓	✓	✓	✓	✓
590	O75792	Y	O75792	Ribonuclease H2 subunit A	RNH2A_HUMAN	RNASEH2A	168	183	ADALYPVVSAASICAK	14 Carbamidomethylation	181	181 Carbamidomethylation on C					✓			✓
591	Q9BQ52	Y	Q9BQ52	Zinc phosphodiesterase ELAC protein 2	RNZ2_HUMAN	ELAC2	333	353	ADAPVALVVHMAPASVLVDSR				✓		✓	✓
592	Q9BQ52	Y	Q9BQ52	Zinc phosphodiesterase ELAC protein 2	RNZ2_HUMAN	ELAC2	333	353	ADAPVALVVHMAPASVLVDSR							✓
593	O95433	Y	O95433	Activator of 90 kDa heat shock protein ATPase homolog 1	AHSA1_HUMAN	AHSA1	17	30	ADATNVNNWHWTER				✓		✓			✓		✓
594	O95433	Y	O95433	Activator of 90 kDa heat shock protein ATPase homolog 1	AHSA1_HUMAN	AHSA1	17	30	ADATNVNNWHWTER				✓	✓	✓	✓	✓	✓	✓	✓				✓
595	Q99504	Y	Q99504	Eyes absent homolog 3	EYA3_HUMAN	EYA3	292	304	ADATSSQDSELER				✓	✓	✓	✓	✓	✓	✓	✓
596	P49411	Y	P49411	Elongation factor Tu, mitochondrial	EFTU_HUMAN	TUFM	186	203	ADAVQDSEMVELVELEIR				✓		✓	✓
597	O43747	Y	O43747	AP-1 complex subunit gamma-1	AP1G1_HUMAN	AP1G1	398	410	ADCASGIFLAAEK	3 Carbamidomethylation	400	400 Carbamidomethylation on C	✓	✓	✓	✓		✓	✓	✓				✓
598	P46063	Y	P46063	ATP-dependent DNA helicase Q1	RECQ1_HUMAN	RECQL	412	425	ADCILYYGFGDIFR	3 Carbamidomethylation	414	414 Carbamidomethylation on C	✓	✓	✓	✓		✓	✓	✓				✓
599	P46063	Y	P46063	ATP-dependent DNA helicase Q1	RECQ1_HUMAN	RECQL	412	425	ADCILYYGFGDIFR	3 Carbamidomethylation	414	414 Carbamidomethylation on C	✓	✓	✓	✓		✓	✓	✓
600	Q9H9L3	Y	Q9H9L3	Interferon-stimulated 20 kDa exonuclease-like 2	I20L2_HUMAN	ISG20L2	293	304	ADCPENATMSLK	3 Carbamidomethylation	295	295 Carbamidomethylation on C										✓		✓
601	Q7KZF4	Y	Q7KZF4	Staphylococcal nuclease domain-containing protein 1	SND1_HUMAN	SND1	900	910	ADDADEFGYSR				✓	✓	✓	✓	✓	✓	✓	✓		✓		✓
602	P04075	Y	P04075	Fructose-bisphosphate aldolase A	ALDOA_HUMAN	ALDOA	88	99	ADDGRPFPQVIK				✓	✓	✓	✓	✓	✓	✓	✓	✓	✓	✓	✓		✓	✓	✓
603	P04075	Y	P04075	Fructose-bisphosphate aldolase A	ALDOA_HUMAN	ALDOA	88	101	ADDGRPFPQVIKSK													✓	✓
604	Q8NE71	Y	Q8NE71	ATP-binding cassette sub-family F member 1	ABCF1_HUMAN	ABCF1	246	255	ADDPYAHLSK				✓	✓	✓	✓	✓	✓	✓	✓	✓	✓		✓		✓	✓	✓
605	Q9Y2W2	Y	Q9Y2W2	WW domain-binding protein 11	WBP11_HUMAN	WBP11	546	556	ADDTSAATIEK				✓	✓	✓	✓	✓	✓	✓	✓	✓	✓	✓	✓	✓	✓	✓	✓
606	Q9Y3Z3	Y	Q9Y3Z3	Deoxynucleoside triphosphate triphosphohydrolase SAMHD1	SAMH1_HUMAN	SAMHD1	393	405	ADDYIEITGAGGK				✓	✓	✓	✓	✓	✓	✓	✓				✓
607	P49327	Y	P49327	Fatty acid synthase	FAS_HUMAN	FASN	2194	2206	ADEASELACPTPK	9 Carbamidomethylation	2202	2202 Carbamidomethylation on C	✓	✓	✓	✓	✓	✓	✓	✓	✓	✓	✓	✓			✓	✓
608	P11498	Y	P11498	Pyruvate carboxylase, mitochondrial	PYC_HUMAN	PC	80	88	ADEAYLIGR				✓	✓	✓	✓	✓	✓	✓	✓
609	Q96AT1	Y	Q96AT1	Uncharacterized protein KIAA1143	K1143_HUMAN	KIAA1143	84	94	ADEEPTPADGR				✓	✓	✓	✓	✓	✓	✓	✓	✓	✓		✓	✓	✓	✓	✓
610	Q13362	Y	Q13362	Serine/threonine-protein phosphatase 2A 56 kDa regulatory subunit gamma isoform	2A5G_HUMAN	PPP2R5C	515	524	ADELASQDGR				✓	✓	✓	✓			✓					✓
611	O75643	Y	O75643	U5 small nuclear ribonucleoprotein 200 kDa helicase	U520_HUMAN	SNRNP200	286	294	ADEVLEILK				✓	✓	✓	✓	✓	✓	✓	✓
612	Q8IY37	Y	Q8IY37	Probable ATP-dependent RNA helicase DHX37	DHX37_HUMAN	DHX37	132	142	ADEVVAPGQEK				✓	✓	✓	✓	✓	✓	✓	✓		✓		✓	✓	✓	✓	✓
613	P11498	Y	P11498	Pyruvate carboxylase, mitochondrial	PYC_HUMAN	PC	125	137	ADFAQACQDAGVR	7 Carbamidomethylation	131	131 Carbamidomethylation on C	✓	✓	✓	✓	✓	✓	✓	✓				✓
614	P35579	Y	P35579	Myosin-9	MYH9_HUMAN	MYH9	566	576	ADFCIIHYAGK	4 Carbamidomethylation	569	569 Carbamidomethylation on C	✓	✓	✓	✓	✓	✓	✓	✓	✓	✓		✓			✓	✓
615	O95573	Y	O95573	Fatty acid CoA ligase Acsl3	ACSL3_HUMAN	ACSL3	548	558	ADFFEDENGQR					✓	✓	✓
616	Q9Y520	Y	Q9Y520	Protein PRRC2C	PRC2C_HUMAN	PRRC2C	860	873	ADFIRESSEAQVQK															✓
617	Q9Y520	Y	Q9Y520	Protein PRRC2C	PRC2C_HUMAN	PRRC2C	860	873	ADFIRESSEAQVQK												✓	✓		✓
618	Q8TAV0	Y	Q8TAV0	Protein FAM76A	FA76A_HUMAN	FAM76A	251	261	ADFQYQESQMR						✓	✓					✓							✓
619	P35237	Y	P35237	Serpin B6	SPB6_HUMAN	SERPINB6	300	314	ADFSGMSQTDLSLSK				✓		✓	✓	✓	✓	✓	✓
620	P35237	Y	P35237	Serpin B6	SPB6_HUMAN	SERPINB6	300	314	ADFSGMSQTDLSLSK				✓		✓
621	Q9H2M9	Y	Q9H2M9	Rab3 GTPase-activating protein non-catalytic subunit	RBGPR_HUMAN	RAB3GAP2	447	460	ADFSPFGNSQGPSR				✓	✓	✓	✓	✓	✓	✓	✓				✓			✓	✓
622	Q9NQW6	Y	Q9NQW6	Anillin	ANLN_HUMAN	ANLN	815	837	ADFVCSTVQKPDAANYYYLIILK	5 Carbamidomethylation	819	819 Carbamidomethylation on C	✓	✓	✓	✓		✓
623	Q14318	Y	Q14318	Peptidyl-prolyl cis-trans isomerase FKBP8	FKBP8_HUMAN	FKBP8	235	249	ADFVLAANSYDLAIK				✓	✓	✓	✓	✓	✓	✓	✓	✓	✓		✓
624	Q96F63	Y	Q96F63	Coiled-coil domain-containing protein 97	CCD97_HUMAN	CCDC97	132	141	ADFYCAEVAR	5 Carbamidomethylation	136	136 Carbamidomethylation on C	✓	✓		✓	✓	✓		✓				✓
625	P09622	Y	P09622	Dihydrolipoyl dehydrogenase, mitochondrial	DLDH_HUMAN	DLD	167	177	ADGGTQVIDTK				✓	✓	✓	✓	✓	✓	✓	✓	✓	✓	✓	✓	✓	✓	✓	✓
626	Q9NRF8	Y	Q9NRF8	CTP synthase 2	PYRG2_HUMAN	CTPS2	364	376	ADGILVPGGFGIR				✓	✓	✓		✓	✓	✓					✓
627	Q96A35	Y	Q96A35	39S ribosomal protein L24, mitochondrial	RM24_HUMAN	MRPL24	162	175	ADGIVPETWIDGPK								✓
628	Q8N766	Y	Q8N766	ER membrane protein complex subunit 1	EMC1_HUMAN	EMC1	477	486	ADGLLGMFLK				✓		✓	✓		✓	✓
629	Q7Z6Z7	Y	Q7Z6Z7	E3 ubiquitin-protein ligase HUWE1	HUWE1_HUMAN	HUWE1	707	717	ADGTATAPPPR				✓	✓	✓	✓	✓	✓	✓	✓	✓	✓		✓	✓	✓	✓	✓
630	Q13445	Y	Q13445	Transmembrane emp24 domain-containing protein 1	TMED1_HUMAN	TMED1	89	104	ADGVHTVEPTEAGDYK									✓		✓
631	Q13445	Y	Q13445	Transmembrane emp24 domain-containing protein 1	TMED1_HUMAN	TMED1	89	104	ADGVHTVEPTEAGDYK				✓	✓	✓	✓	✓	✓	✓	✓				✓
632	O94888	Y	O94888	UBX domain-containing protein 7	UBXN7_HUMAN	UBXN7	399	412	ADGVVEGIDVNGPK				✓	✓	✓	✓		✓	✓					✓
633	P61247	Y	P61247	40S ribosomal protein S3a	RS3A_HUMAN	RPS3A	253	264	ADGYEPPVQESV				✓	✓	✓	✓	✓	✓	✓	✓
634	O43390	Y	O43390	Heterogeneous nuclear ribonucleoprotein R	HNRPR_HUMAN	HNRNPR	575	584	ADGYNQPDSK					✓			✓	✓			✓	✓	✓	✓	✓	✓	✓	✓
635	Q9H008	Y	Q9H008	Phospholysine phosphohistidine inorganic pyrophosphate phosphatase	LHPP_HUMAN	LHPP	250	270	ADGYVDNLAEAVDLLLQHADK						✓
636	Q9UHB6	Y	Q9UHB6	LIM domain and actin-binding protein 1	LIMA1_HUMAN	LIMA1	101	117	ADHPPAEVTSHAASGAK					✓	✓		✓	✓	✓	✓				✓			✓	✓
637	P08865	Y	P08865	40S ribosomal protein SA	RSSA_HUMAN	RPSA	129	155	ADHQPLTEASYVNLPTIALCNTDSPLR	20 Carbamidomethylation	148	148 Carbamidomethylation on C	✓			✓
638	Q5VW32	Y	Q5VW32	BRO1 domain-containing protein BROX	BROX_HUMAN	BROX	223	237	ADHTLSSLEPAYSAK				✓	✓	✓	✓		✓	✓	✓
639	Q5VW32	Y	Q5VW32	BRO1 domain-containing protein BROX	BROX_HUMAN	BROX	223	237	ADHTLSSLEPAYSAK				✓	✓	✓	✓	✓	✓	✓	✓				✓				✓
640	Q92896	Y	Q92896	Golgi apparatus protein 1	GSLG1_HUMAN	GLG1	1059	1076	ADIFVDPVLHTACALDIK	13 Carbamidomethylation	1071	1071 Carbamidomethylation on C	✓	✓	✓	✓		✓	✓
641	P05023	Y	P05023	Sodium/potassium-transporting ATPase subunit alpha-1	AT1A1_HUMAN	ATP1A1	728	743	ADIGVAMGIAGSDVSK				✓	✓	✓	✓	✓	✓	✓	✓	✓	✓		✓
642	O14744	Y	O14744	Protein arginine N-methyltransferase 5	ANM5_HUMAN	PRMT5	429	458	ADIIVSELLGSFADNELSPECLDGAQHFLK	21 Carbamidomethylation	449	449 Carbamidomethylation on C			✓
643	Q53H82	Y	Q53H82	Endoribonuclease LACTB2	LACB2_HUMAN	LACTB2	192	209	ADIIYPGHGPVIHNAEAK				✓	✓	✓	✓	✓	✓	✓	✓	✓	✓	✓	✓
644	P52272	Y	P52272	Heterogeneous nuclear ribonucleoprotein M	HNRPM_HUMAN	HNRNPM	233	242	ADILEDKDGK				✓	✓	✓	✓	✓	✓	✓	✓	✓	✓		✓		✓	✓	✓
645	Q9NUJ1	Y	Q9NUJ1	Palmitoyl-protein thioesterase ABHD10, mitochondrial	ABHDA_HUMAN	ABHD10	285	300	ADIQLLVYTIDDLIDK				✓	✓	✓	✓		✓	✓	✓
646	Q2M2I8	Y	Q2M2I8	AP2-associated protein kinase 1	AAK1_HUMAN	AAK1	243	254	ADIWALGCLLYK	8 Carbamidomethylation	250	250 Carbamidomethylation on C			✓	✓			✓
647	O95747	Y	O95747	Serine/threonine-protein kinase OSR1	OXSR1_HUMAN	OXSR1	208	229	ADIWSFGITAIELATGAAPYHK				✓	✓	✓	✓		✓	✓	✓
648	O95747	Y	O95747	Serine/threonine-protein kinase OSR1	OXSR1_HUMAN	OXSR1	208	234	ADIWSFGITAIELATGAAPYHKYPPMK						✓					✓
649	Q9P289	Y	Q9P289	Serine/threonine-protein kinase 26	STK26_HUMAN	STK26	200	214	ADIWSLGITAIELAK				✓	✓	✓	✓	✓	✓	✓	✓
650	Q9P289	Y	Q9P289	Serine/threonine-protein kinase 26	STK26_HUMAN	STK26	200	214	ADIWSLGITAIELAK				✓				✓	✓
651	P06748	Y	P06748	Nucleophosmin	NPM_HUMAN	NPM1	25	32	ADKDYHFK								✓				✓	✓			✓	✓	✓
652	P56192	Y	P56192	Methionine--tRNA ligase, cytoplasmic	SYMC_HUMAN	MARS1	864	875	ADKNEVAAEVAK												✓	✓				✓	✓	✓
653	P51688	Y	P51688	N-sulphoglucosamine sulphohydrolase	SPHM_HUMAN	SGSH	234	245	ADLAAQYTTVGR				✓	✓	✓		✓	✓	✓					✓
654	P68036	Y	P68036	Ubiquitin-conjugating enzyme E2 L3	UB2L3_HUMAN	UBE2L3	123	131	ADLAEEYSK				✓	✓	✓	✓	✓	✓	✓	✓	✓	✓	✓	✓		✓	✓	✓
655	P68036	Y	P68036	Ubiquitin-conjugating enzyme E2 L3	UB2L3_HUMAN	UBE2L3	123	133	ADLAEEYSKDR				✓	✓	✓	✓	✓	✓	✓	✓
656	Q8N1G4	Y	Q8N1G4	Leucine-rich repeat-containing protein 47	LRC47_HUMAN	LRRC47	570	583	ADLATAPPHVTVVR				✓	✓			✓		✓	✓	✓	✓
657	P61106	Y	P61106	Ras-related protein Rab-14	RAB14_HUMAN	RAB14	126	140	ADLEAQRDVTYEEAK					✓	✓			✓		✓
658	P61106	Y	P61106	Ras-related protein Rab-14	RAB14_HUMAN	RAB14	126	140	ADLEAQRDVTYEEAK				✓	✓	✓	✓	✓	✓		✓	✓			✓
659	Q15031	Y	Q15031	Leucine--tRNA ligase, mitochondrial	SYLM_HUMAN	LARS2	364	373	ADLEGSLDSK					✓	✓				✓	✓
660	P02533	Y	P02533	Keratin, type I cytoskeletal 14	K1C14_HUMAN	KRT14	233	243	ADLEMQIESLK				✓	✓	✓		✓			✓				✓
661	P02533	Y	P02533	Keratin, type I cytoskeletal 14	K1C14_HUMAN	KRT14	233	250	ADLEMQIESLKEELAYLK				✓	✓	✓	✓		✓	✓	✓
662	P13645	Y	P13645	Keratin, type I cytoskeletal 10	K1C10_HUMAN	KRT10	267	284	ADLEMQIESLTEELAYLK				✓	✓	✓	✓		✓	✓	✓							✓	✓
663	P13645	Y	P13645	Keratin, type I cytoskeletal 10	K1C10_HUMAN	KRT10	267	284	ADLEMQIESLTEELAYLK				✓	✓	✓	✓		✓
664	P13645	Y	P13645	Keratin, type I cytoskeletal 10	K1C10_HUMAN	KRT10	267	285	ADLEMQIESLTEELAYLKK				✓	✓	✓	✓	✓		✓	✓			✓	✓		✓	✓	✓
665	P13645	Y	P13645	Keratin, type I cytoskeletal 10	K1C10_HUMAN	KRT10	267	285	ADLEMQIESLTEELAYLKK					✓	✓	✓	✓
666	Q86XI2	Y	Q86XI2	Condensin-2 complex subunit G2	CNDG2_HUMAN	NCAPG2	797	811	ADLESLLQTPGGKPR				✓	✓	✓	✓	✓	✓	✓	✓	✓			✓
667	O75691	Y	O75691	Small subunit processome component 20 homolog	UTP20_HUMAN	UTP20	1006	1014	ADLFPILMR				✓		✓	✓	✓	✓	✓					✓
668	O95707	Y	O95707	Ribonuclease P protein subunit p29	RPP29_HUMAN	POP4	133	144	ADLHGAIISVTK						✓	✓	✓		✓	✓
669	P99999	Y	P99999	Cytochrome c	CYC_HUMAN	CYCS	93	101	ADLIAYLKK				✓	✓	✓	✓		✓	✓	✓				✓
670	Q14204	Y	Q14204	Cytoplasmic dynein 1 heavy chain 1	DYHC1_HUMAN	DYNC1H1	4616	4629	ADLIFTVDFEIATK				✓	✓	✓	✓		✓	✓	✓
671	Q14204	Y	Q14204	Cytoplasmic dynein 1 heavy chain 1	DYHC1_HUMAN	DYNC1H1	4616	4629	ADLIFTVDFEIATK					✓		✓		✓	✓	✓
672	P07900	Y	P07900	Heat shock protein HSP 90-alpha	HS90A_HUMAN	HSP90AA1	101	112	ADLINNLGTIAK				✓	✓	✓	✓	✓	✓	✓	✓	✓	✓	✓	✓	✓	✓	✓	✓
673	Q9NUW8	Y	Q9NUW8	Tyrosyl-DNA phosphodiesterase 1	TYDP1_HUMAN	TDP1	321	336	ADLISYLMAYNAPSLK						✓	✓
674	Q9NUW8	Y	Q9NUW8	Tyrosyl-DNA phosphodiesterase 1	TYDP1_HUMAN	TDP1	321	336	ADLISYLMAYNAPSLK							✓
675	Q8N3C0	Y	Q8N3C0	Activating signal cointegrator 1 complex subunit 3	ASCC3_HUMAN	ASCC3	1421	1430	ADLIVTTPEK				✓	✓	✓	✓	✓	✓	✓	✓	✓			✓			✓	✓
676	Q96CV9	Y	Q96CV9	Optineurin	OPTN_HUMAN	OPTN	155	167	ADLLGIVSELQLK				✓	✓	✓	✓		✓	✓	✓
677	P08195	Y	P08195	4F2 cell-surface antigen heavy chain	4F2_HUMAN	SLC3A2	593	603	ADLLLSTQPGR															✓				✓
678	Q9BQG0	Y	Q9BQG0	Myb-binding protein 1A	MBB1A_HUMAN	MYBBP1A	203	224	ADLNIILSSPEQLELFLLAQQK				✓	✓	✓	✓		✓	✓	✓
679	Q9BQG0	Y	Q9BQG0	Myb-binding protein 1A	MBB1A_HUMAN	MYBBP1A	203	224	ADLNIILSSPEQLELFLLAQQK						✓	✓		✓	✓	✓
680	Q96C19	Y	Q96C19	EF-hand domain-containing protein D2	EFHD2_HUMAN	EFHD2	63	77	ADLNQGIGEPQSPSR				✓	✓	✓	✓	✓	✓	✓	✓	✓	✓		✓			✓	✓
681	Q96C19	Y	Q96C19	EF-hand domain-containing protein D2	EFHD2_HUMAN	EFHD2	63	78	ADLNQGIGEPQSPSRR				✓	✓	✓		✓			✓
682	Q15075	Y	Q15075	Early endosome antigen 1	EEA1_HUMAN	EEA1	663	679	ADLQNHLDTAQNALQDK				✓	✓
683	Q13045	Y	Q13045	Protein flightless-1 homolog	FLII_HUMAN	FLII	875	884	ADLTALFLPR				✓	✓	✓	✓	✓	✓	✓	✓	✓			✓
684	P31930	Y	P31930	Cytochrome b-c1 complex subunit 1, mitochondrial	QCR1_HUMAN	UQCRC1	214	225	ADLTEYLSTHYK				✓	✓	✓	✓	✓	✓	✓	✓				✓
685	Q96P63	Y	Q96P63	Serpin B12	SPB12_HUMAN	SERPINB12	328	343	ADLTGISPSPNLYLSK				✓	✓	✓	✓	✓	✓	✓	✓
686	Q14232	Y	Q14232	Translation initiation factor eIF-2B subunit alpha	EI2BA_HUMAN	EIF2B1	190	209	ADLVIVGAEGVVENGGIINK				✓	✓	✓	✓		✓	✓	✓
687	O75165	Y	O75165	DnaJ homolog subfamily C member 13	DJC13_HUMAN	DNAJC13	2131	2139	ADLVPYLLK				✓		✓			✓
688	P28838	Y	P28838	Cytosol aminopeptidase	AMPL_HUMAN	LAP3	304	321	ADMGGAATICSAIVSAAK	10 Carbamidomethylation	313	313 Carbamidomethylation on C	✓		✓	✓		✓	✓	✓
689	P40939	Y	P40939	Trifunctional enzyme subunit alpha, mitochondrial	ECHA_HUMAN	HADHA	441	455	ADMVIEAVFEDLSLK				✓	✓	✓	✓	✓	✓	✓	✓					✓
690	P40939	Y	P40939	Trifunctional enzyme subunit alpha, mitochondrial	ECHA_HUMAN	HADHA	441	455	ADMVIEAVFEDLSLK				✓	✓	✓	✓	✓	✓		✓					✓
691	P36871	Y	P36871	Phosphoglucomutase-1	PGM1_HUMAN	PGM1	471	486	ADNFEYSDPVDGSISR							✓
692	O94788	Y	O94788	Retinal dehydrogenase 2	AL1A2_HUMAN	ALDH1A2	14	36	ADPAALMASLHLLPSPTPNLEIK				✓		✓	✓		✓	✓	✓
693	Q9HCK8	Y	Q9HCK8	Chromodomain-helicase-DNA-binding protein 8	CHD8_HUMAN	CHD8	1650	1659	ADPALCFLEK	6 Carbamidomethylation	1655	1655 Carbamidomethylation on C												✓
694	Q9BW85	Y	Q9BW85	Splicing factor YJU2	YJU2_HUMAN	YJU2	271	293	ADPDCSNGQPQAAPTPGAPQNRK	5 Carbamidomethylation	275	275 Carbamidomethylation on C									✓			✓				✓
695	Q9BW85	Y	Q9BW85	Splicing factor YJU2	YJU2_HUMAN	YJU2	271	293	ADPDCSNGQPQAAPTPGAPQNRK	5 Carbamidomethylation	275	275 Carbamidomethylation on C												✓
696	Q9NX24	Y	Q9NX24	H/ACA ribonucleoprotein complex subunit 2	NHP2_HUMAN	NHP2	6	22	ADPDGPEAQAEACSGER	13 Carbamidomethylation	18	18 Carbamidomethylation on C	✓	✓	✓	✓	✓	✓	✓	✓	✓	✓		✓
697	Q9NR33	Y	Q9NR33	DNA polymerase epsilon subunit 4	DPOE4_HUMAN	POLE4	52	69	ADPDVTLAGQEAIFILAR					✓	✓	✓
698	Q9Y6E0	Y	Q9Y6E0	Serine/threonine-protein kinase 24	STK24_HUMAN	STK24	30	38	ADPEELFTK							✓		✓	✓	✓
699	Q567U6	Y	Q567U6	Coiled-coil domain-containing protein 93	CCD93_HUMAN	CCDC93	378	387	ADPSILQNLR					✓				✓
700	Q6Y7W6	Y	Q6Y7W6	GRB10-interacting GYF protein 2	GGYF2_HUMAN	GIGYF2	1272	1287	ADPSLLGFSVNASSER				✓	✓	✓	✓	✓	✓	✓	✓				✓
701	Q9UNF0	Y	Q9UNF0	Protein kinase C and casein kinase substrate in neurons protein 2	PACN2_HUMAN	PACSIN2	178	188	ADPSLNPEQLK				✓	✓	✓	✓	✓	✓	✓	✓	✓	✓	✓	✓	✓	✓	✓	✓
702	P51812	Y	P51812	Ribosomal protein S6 kinase alpha-3	KS6A3_HUMAN	RPS6KA3	63	72	ADPSQFELLK				✓	✓	✓	✓	✓	✓		✓								✓
703	Q15014	Y	Q15014	Mortality factor 4-like protein 2	MO4L2_HUMAN	MORF4L2	105	116	ADPTVESEEAFK						✓	✓				✓
704	P31146	Y	P31146	Coronin-1A	COR1A_HUMAN	CORO1A	21	29	ADQCYEDVR	4 Carbamidomethylation	24	24 Carbamidomethylation on C		✓			✓
705	Q9UHB6	Y	Q9UHB6	LIM domain and actin-binding protein 1	LIMA1_HUMAN	LIMA1	118	127	ADQEEQIHPR													✓		✓		✓		✓
706	Q9HAV0	Y	Q9HAV0	Guanine nucleotide-binding protein subunit beta-4	GBB4_HUMAN	GNB4	257	280	ADQELLLYSHDNIICGITSVAFSK	15 Carbamidomethylation	271	271 Carbamidomethylation on C	✓	✓	✓	✓		✓	✓	✓
707	Q9HAV0	Y	Q9HAV0	Guanine nucleotide-binding protein subunit beta-4	GBB4_HUMAN	GNB4	257	280	ADQELLLYSHDNIICGITSVAFSK	15 Carbamidomethylation	271	271 Carbamidomethylation on C						✓
708	Q9HC35	Y	Q9HC35	Echinoderm microtubule-associated protein-like 4	EMAL4_HUMAN	EML4	563	572	ADQFLVGTSR				✓	✓	✓	✓	✓	✓	✓	✓	✓	✓		✓		✓	✓	✓
709	Q9H4M9	Y	Q9H4M9	EH domain-containing protein 1	EHD1_HUMAN	EHD1	221	231	ADQIETQQLMR				✓	✓	✓	✓	✓	✓	✓	✓	✓	✓		✓
710	Q8NI27	Y	Q8NI27	THO complex subunit 2	THOC2_HUMAN	THOC2	1085	1094	ADQLDYENFR				✓	✓	✓	✓	✓	✓	✓	✓				✓
711	Q9HBM6	Y	Q9HBM6	Transcription initiation factor TFIID subunit 9B	TAF9B_HUMAN	TAF9B	79	89	ADQSFTSPPPR				✓	✓	✓			✓	✓
712	Q9H223	Y	Q9H223	EH domain-containing protein 4	EHD4_HUMAN	EHD4	224	234	ADQVDTQQLMR						✓	✓								✓			✓	✓
713	P62263	Y	P62263	40S ribosomal protein S14	RS14_HUMAN	RPS14	64	84	ADRDESSPYAAMLAAQDVAQR				✓		✓	✓
714	Q9UKS6	Y	Q9UKS6	Protein kinase C and casein kinase substrate in neurons protein 3	PACN3_HUMAN	PACSIN3	176	186	ADSAVSQEQLR				✓	✓	✓	✓	✓	✓	✓	✓		✓		✓				✓
715	Q9NSB2	Y	Q9NSB2	Keratin, type II cuticular Hb4	KRT84_HUMAN	KRT84	99	125	ADSCVGLGFGAGSGIGYGFGGPGFGYR	4 Carbamidomethylation	102	102 Carbamidomethylation on C						✓
716	P13861	Y	P13861	cAMP-dependent protein kinase type II-alpha regulatory subunit	KAP2_HUMAN	PRKAR2A	295	311	ADSFYIIESGEVSILIR							✓			✓	✓
717	Q8N1G2	Y	Q8N1G2	Cap-specific mRNA (nucleoside-2'-O-)-methyltransferase 1	CMTR1_HUMAN	CMTR1	73	83	ADSLVEGTSSR				✓	✓	✓	✓	✓	✓	✓	✓	✓	✓		✓	✓	✓	✓	✓
718	Q08AM6	Y	Q08AM6	Protein VAC14 homolog	VAC14_HUMAN	VAC14	741	757	ADSPSIDYAELLQHFEK						✓
719	Q66K14	Y	Q66K14	TBC1 domain family member 9B	TBC9B_HUMAN	TBC1D9B	355	370	ADSSSVLPSPLSISTK				✓						✓		✓
720	Q53F19	Y	Q53F19	Nuclear cap-binding protein subunit 3	NCBP3_HUMAN	NCBP3	442	451	ADSVSSSNIK								✓							✓
721	Q92900	Y	Q92900	Regulator of nonsense transcripts 1	RENT1_HUMAN	UPF1	201	210	ADSVVVLLCR	9 Carbamidomethylation	209	209 Carbamidomethylation on C	✓	✓	✓	✓	✓	✓	✓	✓
722	P49959	Y	P49959	Double-strand break repair protein MRE11	MRE11_HUMAN	MRE11	595	604	ADTGLETSTR				✓	✓	✓	✓	✓	✓	✓	✓	✓	✓		✓	✓	✓	✓	✓
723	Q9Y4E8	Y	Q9Y4E8	Ubiquitin carboxyl-terminal hydrolase 15	UBP15_HUMAN	USP15	155	163	ADTIDTIEK				✓	✓	✓	✓	✓	✓	✓	✓				✓			✓
724	P43686	Y	P43686	26S proteasome regulatory subunit 6B	PRS6B_HUMAN	PSMC4	314	326	ADTLDPALLRPGR				✓	✓	✓	✓	✓		✓
725	P02538	Y	P02538	Keratin, type II cytoskeletal 6A	K2C6A_HUMAN	KRT6A	288	299	ADTLTDEINFLR				✓	✓		✓	✓		✓	✓				✓
726	Q9UHD8	Y	Q9UHD8	Septin-9	SEPT9_HUMAN	SEPTIN9	446	454	ADTLTLEER				✓	✓	✓	✓	✓	✓	✓	✓	✓			✓			✓	✓
727	Q15019	Y	Q15019	Septin-2	SEPT2_HUMAN	SEPTIN2	184	192	ADTLTLKER												✓	✓					✓	✓
728	Q16181	Y	Q16181	Septin-7	SEPT7_HUMAN	SEPTIN7	196	208	ADTLTPEECQQFK	9 Carbamidomethylation	204	204 Carbamidomethylation on C	✓	✓	✓	✓	✓	✓	✓	✓	✓	✓	✓	✓		✓	✓	✓
729	Q16181	Y	Q16181	Septin-7	SEPT7_HUMAN	SEPTIN7	196	209	ADTLTPEECQQFKK	9 Carbamidomethylation	204	204 Carbamidomethylation on C	✓	✓	✓	✓	✓	✓	✓	✓	✓	✓		✓			✓	✓
730	Q16181	Y	Q16181	Septin-7	SEPT7_HUMAN	SEPTIN7	196	209	ADTLTPEECQQFKK	9 Carbamidomethylation	204	204 Carbamidomethylation on C	✓	✓	✓	✓	✓	✓	✓	✓	✓	✓		✓			✓	✓
731	Q9UKX7	Y	Q9UKX7	Nuclear pore complex protein Nup50	NUP50_HUMAN	NUP50	397	418	ADTNLGNILLNVLIPPNMPCTR	20 Carbamidomethylation	416	416 Carbamidomethylation on C	✓		✓	✓			✓	✓
732	Q9UKX7	Y	Q9UKX7	Nuclear pore complex protein Nup50	NUP50_HUMAN	NUP50	397	418	ADTNLGNILLNVLIPPNMPCTR	20 Carbamidomethylation	416	416 Carbamidomethylation on C			✓
733	Q15833	Y	Q15833	Syntaxin-binding protein 2	STXB2_HUMAN	STXBP2	214	225	ADTPSLGEGPEK				✓	✓	✓	✓	✓	✓	✓	✓		✓		✓			✓	✓
734	P84090	Y	P84090	Enhancer of rudimentary homolog	ERH_HUMAN	ERH	74	84	ADTQTYQPYNK				✓	✓	✓	✓	✓	✓	✓	✓	✓	✓	✓	✓	✓	✓	✓	✓
735	P52948	Y	P52948	Nuclear pore complex protein Nup98-Nup96	NUP98_HUMAN	NUP98	1020	1030	ADTSQEICSPR	8 Carbamidomethylation	1027	1027 Carbamidomethylation on C	✓	✓	✓	✓	✓	✓	✓	✓				✓			✓	✓
736	Q7Z417	Y	Q7Z417	FMR1-interacting protein NUFIP2	NUFP2_HUMAN	NUFIP2	604	617	ADTSSQGALVFLSK				✓	✓	✓	✓	✓	✓	✓	✓		✓		✓
737	Q9H9B1	Y	Q9H9B1	Histone-lysine N-methyltransferase EHMT1	EHMT1_HUMAN	EHMT1	645	659	ADTTSTVTPVPGQEK				✓	✓	✓	✓	✓	✓	✓	✓	✓	✓		✓		✓	✓	✓
738	Q8N9M1	Y	Q8N9M1	Uncharacterized protein C19orf47	CS047_HUMAN	C19orf47	251	265	ADTTTGSKPTGVFSR					✓	✓	✓						✓		✓
739	Q15059	Y	Q15059	Bromodomain-containing protein 3	BRD3_HUMAN	BRD3	246	260	ADTTTPTTSAITASR				✓	✓	✓	✓	✓	✓	✓	✓				✓				✓
740	P46013	Y	P46013	Proliferation marker protein Ki-67	KI67_HUMAN	MKI67	1884	1894	ADVEEEFLAFR						✓	✓
741	P46013	Y	P46013	Proliferation marker protein Ki-67	KI67_HUMAN	MKI67	1154	1164	ADVEEEFLALR				✓	✓	✓	✓
742	P46013	Y	P46013	Proliferation marker protein Ki-67	KI67_HUMAN	MKI67	1276	1286	ADVEGELLACR	10 Carbamidomethylation	1285	1285 Carbamidomethylation on C	✓	✓	✓	✓		✓	✓					✓
743	Q86VP6	Y	Q86VP6	Cullin-associated NEDD8-dissociated protein 1	CAND1_HUMAN	CAND1	392	403	ADVFHAYLSLLK				✓	✓	✓	✓		✓	✓	✓	✓	✓		✓
744	P48723	Y	P48723	Heat shock 70 kDa protein 13	HSP13_HUMAN	HSPA13	216	238	ADVFHVLVIDLGGGTLDVSLLNK				✓	✓	✓	✓		✓	✓	✓
745	O75155	Y	O75155	Cullin-associated NEDD8-dissociated protein 2	CAND2_HUMAN	CAND2	394	405	ADVFTAYIVLLR				✓	✓	✓	✓		✓	✓	✓
746	P23634	Y	P23634	Plasma membrane calcium-transporting ATPase 4	AT2B4_HUMAN	ATP2B4	796	811	ADVGFAMGIAGTDVAK				✓		✓	✓	✓	✓	✓	✓				✓
747	P29144	Y	P29144	Tripeptidyl-peptidase 2	TPP2_HUMAN	TPP2	984	999	ADVIPVHYYLIPPPTK					✓	✓	✓	✓	✓	✓	✓
748	Q08945	Y	Q08945	FACT complex subunit SSRP1	SSRP1_HUMAN	SSRP1	189	203	ADVIQATGDAICIFR	12 Carbamidomethylation	200	200 Carbamidomethylation on C	✓	✓	✓	✓	✓	✓	✓	✓	✓			✓
749	Q08945	Y	Q08945	FACT complex subunit SSRP1	SSRP1_HUMAN	SSRP1	189	203	ADVIQATGDAICIFR	12 Carbamidomethylation	200	200 Carbamidomethylation on C	✓	✓	✓	✓		✓	✓	✓
750	A1L0T0	Y	A1L0T0	2-hydroxyacyl-CoA lyase 2	HACL2_HUMAN	ILVBL	344	357	ADVIVLAGTVCDFR	11 Carbamidomethylation	354	354 Carbamidomethylation on C	✓	✓	✓	✓		✓	✓	✓
751	Q9Y6E2	Y	Q9Y6E2	eIF5-mimic protein 1	5MP1_HUMAN	BZW2	370	380	ADVLSEEAILK				✓	✓	✓	✓	✓	✓	✓	✓		✓		✓			✓	✓
752	P04040	Y	P04040	Catalase	CATA_HUMAN	CAT	24	38	ADVLTTGAGNPVGDK				✓	✓	✓	✓	✓	✓	✓	✓	✓	✓		✓		✓	✓	✓
753	P04040	Y	P04040	Catalase	CATA_HUMAN	CAT	24	47	ADVLTTGAGNPVGDKLNVITVGPR						✓
754	Q14146	Y	Q14146	Unhealthy ribosome biogenesis protein 2 homolog	URB2_HUMAN	URB2	1262	1275	ADVQAVVSAVTLLR				✓	✓	✓	✓		✓	✓	✓
755	Q13263	Y	Q13263	Transcription intermediary factor 1-beta	TIF1B_HUMAN	TRIM28	780	790	ADVQSIIGLQR				✓	✓	✓	✓	✓	✓	✓	✓	✓	✓	✓	✓			✓	✓
756	Q13813	Y	Q13813	Spectrin alpha chain, non-erythrocytic 1	SPTN1_HUMAN	SPTAN1	1985	1995	ADVVESWIGEK						✓	✓
757	Q13813	Y	Q13813	Spectrin alpha chain, non-erythrocytic 1	SPTN1_HUMAN	SPTAN1	1985	2000	ADVVESWIGEKENSLK						✓	✓			✓
758	Q9HAW4	Y	Q9HAW4	Claspin	CLSPN_HUMAN	CLSPN	570	580	ADVVPVTLAPK							✓								✓
759	Q6P2Q9	Y	Q6P2Q9	Pre-mRNA-processing-splicing factor 8	PRP8_HUMAN	PRPF8	747	758	ADWWTNTAHYNR						✓			✓		✓				✓
760	Q6P2Q9	Y	Q6P2Q9	Pre-mRNA-processing-splicing factor 8	PRP8_HUMAN	PRPF8	747	758	ADWWTNTAHYNR				✓	✓	✓			✓		✓				✓
761	Q9UGP4	Y	Q9UGP4	LIM domain-containing protein 1	LIMD1_HUMAN	LIMD1	466	474	ADYFGACVK	7 Carbamidomethylation	472	472 Carbamidomethylation on C			✓		✓	✓	✓			✓		✓			✓	✓
762	Q96RU3	Y	Q96RU3	Formin-binding protein 1	FNBP1_HUMAN	FNBP1	188	196	ADYSSILQK				✓														✓
763	O15439	Y	O15439	ATP-binding cassette sub-family C member 4	MRP4_HUMAN	ABCC4	1279	1289	AEAAALTETAK				✓	✓	✓	✓	✓	✓	✓	✓				✓			✓
764	Q969G3	Y	Q969G3	SWI/SNF-related matrix-associated actin-dependent regulator of chromatin subfamily E member 1	SMCE1_HUMAN	SMARCE1	149	158	AEAALEEESR				✓	✓	✓	✓	✓	✓	✓	✓				✓			✓	✓
765	Q5T5Y3	Y	Q5T5Y3	Calmodulin-regulated spectrin-associated protein 1	CAMP1_HUMAN	CAMSAP1	924	937	AEAAPPLRPEHFAK													✓		✓
766	Q9UHJ6	Y	Q9UHJ6	Sedoheptulokinase	SHPK_HUMAN	SHPK	44	58	AEAAVESAVAGPQGR				✓	✓	✓	✓	✓	✓	✓	✓				✓
767	Q8IZQ5	Y	Q8IZQ5	Selenoprotein H	SELH_HUMAN	SELENOH	10	20	AEAAVVAVAEK				✓	✓	✓	✓	✓	✓	✓	✓	✓	✓	✓	✓		✓	✓	✓
768	Q8IZQ5	Y	Q8IZQ5	Selenoprotein H	SELH_HUMAN	SELENOH	10	21	AEAAVVAVAEKR					✓		✓			✓					✓
769	Q96QA5	Y	Q96QA5	Gasdermin-A	GSDMA_HUMAN	GSDMA	171	192	AEACFSLPFFAPLGLQGSINHK	4 Carbamidomethylation	174	174 Carbamidomethylation on C	✓	✓	✓	✓	✓	✓	✓
770	O60220	Y	O60220	Mitochondrial import inner membrane translocase subunit Tim8 A	TIM8A_HUMAN	TIMM8A	59	69	AEACFVNCVER	4 Carbamidomethylation, 8 Carbamidomethylation	62, 66	62 Carbamidomethylation on C, 66 Carbamidomethylation on C	✓	✓	✓	✓	✓	✓	✓	✓				✓
771	P46821	Y	P46821	Microtubule-associated protein 1B	MAP1B_HUMAN	MAP1B	980	989	AEADAYIREK												✓	✓				✓	✓	✓
772	Q6NS38	Y	Q6NS38	DNA oxidative demethylase ALKBH2	ALKB2_HUMAN	ALKBH2	76	98	AEADEIFQELEKEVEYFTGALAR				✓		✓	✓
773	P51608	Y	P51608	Methyl-CpG-binding protein 2	MECP2_HUMAN	MECP2	257	266	AEADPQAIPK					✓	✓	✓	✓	✓	✓	✓	✓	✓		✓		✓	✓	✓
774	Q5T8P6	Y	Q5T8P6	RNA-binding protein 26	RBM26_HUMAN	RBM26	936	947	AEAEAAAVHGAR					✓	✓	✓	✓		✓
775	Q8N1N4	Y	Q8N1N4	Keratin, type II cytoskeletal 78	K2C78_HUMAN	KRT78	298	307	AEAEALYQTK				✓	✓	✓	✓	✓	✓	✓	✓	✓	✓	✓	✓	✓	✓	✓	✓
776	Q15149	Y	Q15149	Plectin	PLEC_HUMAN	PLEC	2464	2473	AEAELLQQQK				✓	✓	✓	✓	✓	✓	✓	✓
777	Q02952	Y	Q02952	A-kinase anchor protein 12	AKA12_HUMAN	AKAP12	1072	1087	AEAERPEEQAEASGLK											✓
778	Q02952	Y	Q02952	A-kinase anchor protein 12	AKA12_HUMAN	AKAP12	1072	1087	AEAERPEEQAEASGLK				✓	✓	✓	✓	✓	✓	✓	✓				✓
779	Q02952	Y	Q02952	A-kinase anchor protein 12	AKA12_HUMAN	AKAP12	1072	1088	AEAERPEEQAEASGLKK				✓	✓	✓	✓	✓	✓	✓	✓				✓
780	P04264	Y	P04264	Keratin, type II cytoskeletal 1	K2C1_HUMAN	KRT1	367	376	AEAESLYQSK				✓	✓	✓	✓	✓	✓	✓	✓	✓	✓	✓	✓	✓	✓	✓	✓
781	P04264	Y	P04264	Keratin, type II cytoskeletal 1	K2C1_HUMAN	KRT1	367	386	AEAESLYQSKYEELQITAGR				✓	✓	✓				✓	✓			✓
782	P05787	Y	P05787	Keratin, type II cytoskeletal 8	K2C8_HUMAN	KRT8	276	285	AEAESMYQIK						✓	✓	✓	✓	✓	✓
783	P02538	Y	P02538	Keratin, type II cytoskeletal 6A	K2C6A_HUMAN	KRT6A	350	359	AEAESWYQTK				✓	✓		✓	✓		✓	✓		✓		✓			✓
784	O43790	Y	O43790	Keratin, type II cuticular Hb6	KRT86_HUMAN	KRT86	291	298	AEAESWYR									✓
785	O95340	Y	O95340	Bifunctional 3'-phosphoadenosine 5'-phosphosulfate synthase 2	PAPS2_HUMAN	PAPSS2	239	251	AEAETLPSLSITK				✓	✓	✓		✓
786	P46783	Y	P46783	40S ribosomal protein S10	RS10_HUMAN	RPS10	140	153	AEAGAGSATEFQFR				✓	✓	✓	✓	✓	✓	✓	✓	✓	✓	✓	✓			✓	✓
787	P49411	Y	P49411	Elongation factor Tu, mitochondrial	EFTU_HUMAN	TUFM	319	330	AEAGDNLGALVR				✓	✓	✓	✓	✓	✓	✓	✓	✓	✓	✓	✓			✓	✓
788	O95671	Y	O95671	Probable bifunctional dTTP/UTP pyrophosphatase/methyltransferase protein	ASML_HUMAN	ASMTL	260	276	AEAGEAGQATAEAECHR	15 Carbamidomethylation	274	274 Carbamidomethylation on C				✓	✓										✓
789	P56182	Y	P56182	Ribosomal RNA processing protein 1 homolog A	RRP1_HUMAN	RRP1	404	415	AEAGEQPGTAER				✓	✓	✓	✓	✓		✓	✓	✓			✓		✓	✓	✓
790	Q969T9	Y	Q969T9	WW domain-binding protein 2	WBP2_HUMAN	WBP2	98	111	AEAGGGWEGSASYK				✓	✓	✓	✓	✓	✓	✓	✓				✓
791	Q9Y4L1	Y	Q9Y4L1	Hypoxia up-regulated protein 1	HYOU1_HUMAN	HYOU1	670	685	AEAGPEGVAPAPEGEK				✓	✓	✓	✓	✓	✓	✓	✓	✓	✓	✓	✓		✓	✓	✓
792	Q9Y4L1	Y	Q9Y4L1	Hypoxia up-regulated protein 1	HYOU1_HUMAN	HYOU1	670	685	AEAGPEGVAPAPEGEK				✓				✓					✓
793	Q9Y4L1	Y	Q9Y4L1	Hypoxia up-regulated protein 1	HYOU1_HUMAN	HYOU1	670	686	AEAGPEGVAPAPEGEKK				✓	✓	✓	✓	✓	✓	✓	✓				✓			✓	✓
794	P21333	Y	P21333	Filamin-A	FLNA_HUMAN	FLNA	2251	2264	AEAGVPAEFSIWTR				✓	✓	✓	✓	✓	✓	✓	✓				✓
795	P21333	Y	P21333	Filamin-A	FLNA_HUMAN	FLNA	2251	2264	AEAGVPAEFSIWTR									✓
796	Q8TC07	Y	Q8TC07	TBC1 domain family member 15	TBC15_HUMAN	TBC1D15	607	616	AEAISLQMVK				✓		✓		✓	✓
797	Q9NVT9	Y	Q9NVT9	Armadillo repeat-containing protein 1	ARMC1_HUMAN	ARMC1	193	204	AEALASAIASTK				✓	✓	✓	✓	✓	✓	✓	✓	✓	✓	✓	✓		✓	✓	✓
798	Q9H583	Y	Q9H583	HEAT repeat-containing protein 1	HEAT1_HUMAN	HEATR1	2016	2030	AEALMMPLVDQLENR							✓
799	O14802	Y	O14802	DNA-directed RNA polymerase III subunit RPC1	RPC1_HUMAN	POLR3A	517	526	AEALVLMGTK				✓								✓			✓
800	Q14008	Y	Q14008	Cytoskeleton-associated protein 5	CKAP5_HUMAN	CKAP5	1574	1593	AEAMSGHIDQFLIATFMQLR						✓	✓
801	Q8TEM1	Y	Q8TEM1	Nuclear pore membrane glycoprotein 210	PO210_HUMAN	NUP210	612	625	AEAQGSTTLLVSYR						✓	✓	✓	✓		✓
802	Q9BW92	Y	Q9BW92	Threonine--tRNA ligase, mitochondrial	SYTM_HUMAN	TARS2	439	450	AEASGGLGGLTR				✓	✓	✓	✓	✓	✓	✓	✓	✓	✓		✓			✓	✓
803	Q02790	Y	Q02790	Peptidyl-prolyl cis-trans isomerase FKBP4	FKBP4_HUMAN	FKBP4	427	441	AEASSGDHPTDTEMK				✓		✓		✓	✓			✓	✓		✓			✓
804	Q02790	Y	Q02790	Peptidyl-prolyl cis-trans isomerase FKBP4	FKBP4_HUMAN	FKBP4	427	441	AEASSGDHPTDTEMK				✓	✓	✓	✓	✓	✓	✓	✓	✓	✓		✓	✓	✓	✓	✓
805	Q02790	Y	Q02790	Peptidyl-prolyl cis-trans isomerase FKBP4	FKBP4_HUMAN	FKBP4	427	445	AEASSGDHPTDTEMKEEQK				✓	✓	✓	✓	✓	✓	✓	✓	✓	✓	✓	✓	✓	✓	✓	✓
806	Q02790	Y	Q02790	Peptidyl-prolyl cis-trans isomerase FKBP4	FKBP4_HUMAN	FKBP4	427	445	AEASSGDHPTDTEMKEEQK				✓	✓	✓	✓	✓	✓	✓	✓	✓	✓	✓	✓	✓	✓	✓	✓
807	Q14566	Y	Q14566	DNA replication licensing factor MCM6	MCM6_HUMAN	MCM6	230	241	AEAVESAQAGDK				✓	✓	✓	✓	✓	✓	✓	✓				✓			✓
808	Q8IY81	Y	Q8IY81	pre-rRNA 2'-O-ribose RNA methyltransferase FTSJ3	SPB1_HUMAN	FTSJ3	764	776	AEAVVNTVDISER				✓			✓		✓	✓	✓
809	Q8IY81	Y	Q8IY81	pre-rRNA 2'-O-ribose RNA methyltransferase FTSJ3	SPB1_HUMAN	FTSJ3	764	778	AEAVVNTVDISEREK															✓
810	Q9BUJ2	Y	Q9BUJ2	Heterogeneous nuclear ribonucleoprotein U-like protein 1	HNRL1_HUMAN	HNRNPUL1	419	434	AECEILMMVGLPAAGK	3 Carbamidomethylation	421	421 Carbamidomethylation on C	✓		✓	✓		✓	✓
811	Q9BUJ2	Y	Q9BUJ2	Heterogeneous nuclear ribonucleoprotein U-like protein 1	HNRL1_HUMAN	HNRNPUL1	419	434	AECEILMMVGLPAAGK	3 Carbamidomethylation	421	421 Carbamidomethylation on C	✓		✓	✓		✓	✓
812	P13796	Y	P13796	Plastin-2	PLSL_HUMAN	LCP1	334	343	AECMLQQAER	3 Carbamidomethylation	336	336 Carbamidomethylation on C	✓	✓	✓	✓	✓	✓	✓	✓				✓			✓	✓
813	P13984	Y	P13984	General transcription factor IIF subunit 2	T2FB_HUMAN	GTF2F2	114	126	AECRPAASENYMR	3 Carbamidomethylation	116	116 Carbamidomethylation on C	✓		✓	✓		✓	✓	✓	✓	✓		✓			✓	✓
814	P48163	Y	P48163	NADP-dependent malic enzyme	MAOX_HUMAN	ME1	413	422	AECSAEQCYK	3 Carbamidomethylation, 8 Carbamidomethylation	415, 420	415 Carbamidomethylation on C, 420 Carbamidomethylation on C	✓	✓	✓	✓	✓	✓	✓	✓	✓	✓		✓		✓	✓	✓
815	P29966	Y	P29966	Myristoylated alanine-rich C-kinase substrate	MARCS_HUMAN	MARCKS	138	152	AEDGATPSPSNETPK				✓	✓	✓	✓	✓	✓	✓	✓	✓	✓	✓	✓	✓	✓	✓	✓
816	P29966	Y	P29966	Myristoylated alanine-rich C-kinase substrate	MARCS_HUMAN	MARCKS	138	153	AEDGATPSPSNETPKK				✓	✓	✓	✓	✓	✓	✓	✓	✓	✓		✓	✓	✓	✓	✓
817	P29966	Y	P29966	Myristoylated alanine-rich C-kinase substrate	MARCS_HUMAN	MARCKS	138	153	AEDGATPSPSNETPKK				✓	✓	✓	✓	✓	✓	✓	✓	✓	✓		✓	✓	✓	✓	✓
818	O75347	Y	O75347	Tubulin-specific chaperone A	TBCA_HUMAN	TBCA	42	51	AEDGENYDIK				✓	✓	✓	✓	✓	✓	✓	✓	✓	✓	✓	✓			✓	✓
819	O75347	Y	O75347	Tubulin-specific chaperone A	TBCA_HUMAN	TBCA	42	52	AEDGENYDIKK				✓	✓	✓	✓	✓	✓	✓	✓				✓				✓
820	Q7Z4V5	Y	Q7Z4V5	Hepatoma-derived growth factor-related protein 2	HDGR2_HUMAN	HDGFL2	590	610	AEDKPSTDLSAPVNGEATSQK				✓	✓	✓	✓	✓	✓	✓	✓				✓
821	Q7Z4V5	Y	Q7Z4V5	Hepatoma-derived growth factor-related protein 2	HDGR2_HUMAN	HDGFL2	590	610	AEDKPSTDLSAPVNGEATSQK															✓
822	Q8IZ69	Y	Q8IZ69	tRNA (uracil-5-)-methyltransferase homolog A	TRM2A_HUMAN	TRMT2A	489	499	AEDLVPTLVSR				✓	✓	✓	✓	✓	✓	✓	✓
823	Q9Y639	Y	Q9Y639	Neuroplastin	NPTN_HUMAN	NPTN	210	227	AEDSGEYHCVYHFVSAPK	9 Carbamidomethylation	218	218 Carbamidomethylation on C	✓	✓	✓	✓			✓	✓
824	Q9Y639	Y	Q9Y639	Neuroplastin	NPTN_HUMAN	NPTN	210	227	AEDSGEYHCVYHFVSAPK	9 Carbamidomethylation	218	218 Carbamidomethylation on C	✓						✓	✓
825	Q13428	Y	Q13428	Treacle protein	TCOF_HUMAN	TCOF1	65	74	AEEDAALQAK				✓	✓	✓	✓	✓	✓	✓	✓	✓	✓	✓	✓	✓	✓	✓	✓
826	P27824	Y	P27824	Calnexin	CALX_HUMAN	CANX	574	582	AEEDEILNR				✓	✓	✓	✓	✓	✓	✓	✓				✓				✓
827	Q00169	Y	Q00169	Phosphatidylinositol transfer protein alpha isoform	PIPNA_HUMAN	PITPNA	156	164	AEEDPAKFK					✓	✓						✓						✓	✓
828	Q9NYB0	Y	Q9NYB0	Telomeric repeat-binding factor 2-interacting protein 1	TE2IP_HUMAN	TERF2IP	213	228	AEEDPEAADSGEPQNK				✓	✓	✓	✓	✓	✓	✓	✓	✓	✓		✓		✓	✓	✓
829	Q9NYB0	Y	Q9NYB0	Telomeric repeat-binding factor 2-interacting protein 1	TE2IP_HUMAN	TERF2IP	213	228	AEEDPEAADSGEPQNK													✓
830	Q14683	Y	Q14683	Structural maintenance of chromosomes protein 1A	SMC1A_HUMAN	SMC1A	178	188	AEEDTQFNYHR				✓	✓	✓	✓	✓		✓	✓				✓				✓
831	Q14683	Y	Q14683	Structural maintenance of chromosomes protein 1A	SMC1A_HUMAN	SMC1A	178	189	AEEDTQFNYHRK					✓						✓
832	Q14683	Y	Q14683	Structural maintenance of chromosomes protein 1A	SMC1A_HUMAN	SMC1A	178	189	AEEDTQFNYHRK				✓	✓	✓	✓	✓	✓	✓	✓	✓	✓		✓			✓	✓
833	Q9Y467	Y	Q9Y467	Sal-like protein 2	SALL2_HUMAN	SALL2	461	474	AEEEAATPGGGVER				✓	✓	✓	✓	✓	✓	✓	✓				✓
834	P36543	Y	P36543	V-type proton ATPase subunit E 1	VATE1_HUMAN	ATP6V1E1	34	42	AEEEFNIEK				✓	✓	✓	✓	✓	✓	✓	✓				✓			✓	✓
835	Q9UQE7	Y	Q9UQE7	Structural maintenance of chromosomes protein 3	SMC3_HUMAN	SMC3	685	695	AEEELGELEAK				✓		✓	✓	✓		✓					✓
836	Q9NRX1	Y	Q9NRX1	RNA-binding protein PNO1	PNO1_HUMAN	PNO1	12	21	AEEGFTQVTR				✓	✓	✓	✓	✓	✓	✓	✓				✓			✓	✓
837	P49588	Y	P49588	Alanine--tRNA ligase, cytoplasmic	SYAC_HUMAN	AARS1	652	664	AEEIANEMIEAAK				✓			✓				✓
838	P62913	Y	P62913	60S ribosomal protein L11	RL11_HUMAN	RPL11	79	88	AEEILEKGLK													✓	✓
839	Q86TU7	Y	Q86TU7	Actin-histidine N-methyltransferase	SETD3_HUMAN	SETD3	116	125	AEELFLWVPR				✓		✓	✓		✓	✓	✓
840	P09110	Y	P09110	3-ketoacyl-CoA thiolase, peroxisomal	THIK_HUMAN	ACAA1	293	305	AEELGLPILGVLR				✓	✓	✓	✓		✓	✓	✓				✓
841	Q14980	Y	Q14980	Nuclear mitotic apparatus protein 1	NUMA1_HUMAN	NUMA1	1322	1330	AEELGQELK					✓	✓	✓			✓
842	Q14257	Y	Q14257	Reticulocalbin-2	RCN2_HUMAN	RCN2	25	35	AEELHYPLGER				✓	✓	✓	✓	✓	✓	✓	✓				✓
843	O00429	Y	O00429	Dynamin-1-like protein	DNM1L_HUMAN	DNM1L	598	606	AEELLAEEK								✓				✓	✓		✓			✓	✓
844	Q96TC7	Y	Q96TC7	Regulator of microtubule dynamics protein 3	RMD3_HUMAN	RMDN3	409	418	AEELQPGFSK				✓	✓	✓	✓	✓	✓	✓	✓				✓			✓
845	P11387	Y	P11387	DNA topoisomerase 1	TOP1_HUMAN	TOP1	253	262	AEEVATFFAK				✓	✓	✓	✓	✓	✓	✓	✓	✓	✓	✓	✓	✓	✓	✓	✓
846	Q9H0B6	Y	Q9H0B6	Kinesin light chain 2	KLC2_HUMAN	KLC2	340	348	AEEVEYYYR					✓	✓	✓			✓	✓
847	Q9BYN8	Y	Q9BYN8	28S ribosomal protein S26, mitochondrial	RT26_HUMAN	MRPS26	143	152	AEEVQAWAQR				✓	✓	✓	✓	✓	✓	✓	✓				✓			✓	✓
848	Q9BWH2	Y	Q9BWH2	FUN14 domain-containing protein 2	FUND2_HUMAN	FUNDC2	162	170	AEEVVSFVK				✓	✓	✓	✓	✓	✓	✓	✓	✓	✓	✓	✓			✓	✓
849	Q9BWH2	Y	Q9BWH2	FUN14 domain-containing protein 2	FUND2_HUMAN	FUNDC2	162	171	AEEVVSFVKK									✓		✓	✓	✓		✓			✓	✓
850	Q5T0F9	Y	Q5T0F9	Coiled-coil and C2 domain-containing protein 1B	C2D1B_HUMAN	CC2D1B	616	625	AEEVYAQLQK				✓	✓	✓	✓	✓		✓		✓	✓		✓		✓	✓	✓
851	P52565	Y	P52565	Rho GDP-dissociation inhibitor 1	GDIR1_HUMAN	ARHGDIA	153	167	AEEYEFLTPVEEAPK				✓	✓	✓	✓		✓	✓	✓
852	P52565	Y	P52565	Rho GDP-dissociation inhibitor 1	GDIR1_HUMAN	ARHGDIA	153	167	AEEYEFLTPVEEAPK						✓					✓
853	Q96B26	Y	Q96B26	Exosome complex component RRP43	EXOS8_HUMAN	EXOSC8	64	76	AEFAAPSTDAPDK				✓	✓	✓	✓	✓	✓	✓	✓				✓
854	Q9NWQ8	Y	Q9NWQ8	Phosphoprotein associated with glycosphingolipid-enriched microdomains 1	PHAG1_HUMAN	PAG1	222	232	AEFAEYASVDR					✓	✓	✓				✓
855	Q14692	Y	Q14692	Ribosome biogenesis protein BMS1 homolog	BMS1_HUMAN	BMS1	864	874	AEFEDQDDEAR				✓	✓	✓	✓	✓		✓	✓
856	Q9UFW8	Y	Q9UFW8	CGG triplet repeat-binding protein 1	CGBP1_HUMAN	CGGBP1	72	80	AEFEEQNVR				✓	✓	✓	✓	✓	✓	✓	✓	✓	✓		✓		✓	✓	✓
857	Q9UFW8	Y	Q9UFW8	CGG triplet repeat-binding protein 1	CGBP1_HUMAN	CGGBP1	72	81	AEFEEQNVRK					✓		✓		✓		✓	✓	✓		✓			✓	✓
858	Q9UQ80	Y	Q9UQ80	Proliferation-associated protein 2G4	PA2G4_HUMAN	PA2G4	216	236	AEFEVHEVYAVDVLVSSGEGK				✓	✓	✓	✓		✓	✓	✓						✓	✓	✓
859	Q9UHY7	Y	Q9UHY7	Enolase-phosphatase E1	ENOPH_HUMAN	ENOPH1	129	140	AEFFADVVPAVR				✓	✓	✓	✓	✓	✓	✓	✓
860	Q9H4A4	Y	Q9H4A4	Aminopeptidase B	AMPB_HUMAN	RNPEP	45	57	AEFGPPGPGAGSR				✓	✓	✓	✓	✓	✓	✓	✓				✓			✓	✓
861	Q6UN15	Y	Q6UN15	Pre-mRNA 3'-end-processing factor FIP1	FIP1_HUMAN	FIP1L1	255	265	AEFTSPPSLFK				✓	✓	✓	✓	✓	✓	✓	✓	✓	✓		✓
862	Q05655	Y	Q05655	Protein kinase C delta type	KPCD_HUMAN	PRKCD	102	113	AEFWLDLQPQAK					✓	✓	✓		✓
863	P80723	Y	P80723	Brain acid soluble protein 1	BASP1_HUMAN	BASP1	26	38	AEGAATEEEGTPK				✓	✓	✓	✓	✓	✓	✓	✓				✓
864	Q9UBB4	Y	Q9UBB4	Ataxin-10	ATX10_HUMAN	ATXN10	359	371	AEGDISNVANGFK				✓	✓	✓	✓	✓	✓	✓	✓				✓				✓
865	Q92925	Y	Q92925	SWI/SNF-related matrix-associated actin-dependent regulator of chromatin subfamily D member 2	SMRD2_HUMAN	SMARCD2	207	226	AEGDSAGTAGTPGGTPAGDK				✓	✓	✓	✓	✓	✓	✓	✓	✓	✓		✓			✓	✓
866	P67936	Y	P67936	Tropomyosin alpha-4 chain	TPM4_HUMAN	TPM4	45	54	AEGDVAALNR				✓	✓	✓	✓	✓	✓	✓	✓	✓	✓		✓		✓	✓	✓
867	Q96I24	Y	Q96I24	Far upstream element-binding protein 3	FUBP3_HUMAN	FUBP3	16	25	AEGFVDALHR				✓	✓	✓	✓	✓	✓	✓	✓	✓	✓		✓			✓	✓
868	Q00839	Y	Q00839	Heterogeneous nuclear ribonucleoprotein U	HNRPU_HUMAN	HNRNPU	216	234	AEGGGGGGRPGAPAAGDGK				✓	✓			✓				✓	✓		✓		✓	✓	✓
869	Q00839	Y	Q00839	Heterogeneous nuclear ribonucleoprotein U	HNRPU_HUMAN	HNRNPU	216	234	AEGGGGGGRPGAPAAGDGK				✓	✓			✓				✓	✓	✓	✓	✓	✓	✓	✓
870	Q8NI27	Y	Q8NI27	THO complex subunit 2	THOC2_HUMAN	THOC2	711	720	AEGGYFGQIR				✓	✓	✓							✓		✓				✓
871	P18433	Y	P18433	Receptor-type tyrosine-protein phosphatase alpha	PTPRA_HUMAN	PTPRA	754	765	AEGILDVFQTVK				✓	✓	✓			✓
872	Q3LXA3	Y	Q3LXA3	Triokinase/FMN cyclase	TKFC_HUMAN	TKFC	127	148	AEGIPVEMVVIGDDSAFTVLKK						✓	✓
873	Q8WWM7	Y	Q8WWM7	Ataxin-2-like protein	ATX2L_HUMAN	ATXN2L	1060	1070	AEGLQVGQDAR				✓	✓				✓	✓	✓
874	Q02978	Y	Q02978	Mitochondrial 2-oxoglutarate/malate carrier protein	M2OM_HUMAN	SLC25A11	74	90	AEGLRGIYTGLSAGLLR															✓
875	Q09666	Y	Q09666	Neuroblast differentiation-associated protein AHNAK	AHNK_HUMAN	AHNAK	764	775	AEGPEVDVNLPK				✓		✓	✓
876	Q9NVI7	Y	Q9NVI7	ATPase family AAA domain-containing protein 3A	ATD3A_HUMAN	ATAD3A	622	634	AEGPGRGDEPSPS				✓	✓	✓	✓	✓	✓	✓	✓	✓	✓	✓	✓		✓	✓	✓
877	Q86UK7	Y	Q86UK7	E3 ubiquitin-protein ligase ZNF598	ZN598_HUMAN	ZNF598	625	644	AEGPVAVVVNGHTEGPAPAR				✓	✓		✓	✓	✓	✓	✓				✓
878	P14618	Y	P14618	Pyruvate kinase PKM	KPYM_HUMAN	PKM	343	367	AEGSDVANAVLDGADCIMLSGETAK	16 Carbamidomethylation	358	358 Carbamidomethylation on C	✓	✓	✓	✓		✓	✓	✓				✓		✓	✓	✓
879	P14618	Y	P14618	Pyruvate kinase PKM	KPYM_HUMAN	PKM	343	367	AEGSDVANAVLDGADCIMLSGETAK	16 Carbamidomethylation	358	358 Carbamidomethylation on C	✓		✓
880	P07237	Y	P07237	Protein disulfide-isomerase	PDIA1_HUMAN	P4HB	72	81	AEGSEIRLAK												✓	✓					✓	✓
881	Q9NZB2	Y	Q9NZB2	Constitutive coactivator of PPAR-gamma-like protein 1	F120A_HUMAN	FAM120A	503	519	AEGSSTASSGSQLAEGK				✓	✓	✓	✓	✓	✓	✓	✓	✓	✓		✓	✓	✓	✓	✓
882	Q9NZB2	Y	Q9NZB2	Constitutive coactivator of PPAR-gamma-like protein 1	F120A_HUMAN	FAM120A	503	519	AEGSSTASSGSQLAEGK				✓		✓	✓		✓		✓
883	Q96EH3	Y	Q96EH3	Mitochondrial assembly of ribosomal large subunit protein 1	MASU1_HUMAN	MALSU1	71	91	AEGTVNEGRPESDAADHTGPK				✓	✓	✓	✓	✓	✓	✓	✓
884	Q96EH3	Y	Q96EH3	Mitochondrial assembly of ribosomal large subunit protein 1	MASU1_HUMAN	MALSU1	71	91	AEGTVNEGRPESDAADHTGPK				✓	✓	✓	✓	✓	✓	✓	✓
885	P53041	Y	P53041	Serine/threonine-protein phosphatase 5	PPP5_HUMAN	PPP5C	431	441	AEGYEVAHGGR				✓	✓	✓	✓	✓	✓	✓	✓	✓	✓		✓		✓	✓	✓
886	Q5T4S7	Y	Q5T4S7	E3 ubiquitin-protein ligase UBR4	UBR4_HUMAN	UBR4	1065	1079	AEHASSLLELASTTK				✓	✓	✓	✓
887	P20700	Y	P20700	Lamin-B1	LMNB1_HUMAN	LMNB1	112	123	AEHDQLLLNYAK				✓	✓	✓	✓	✓	✓	✓	✓				✓
888	P26639	Y	P26639	Threonine--tRNA ligase 1, cytoplasmic	SYTC_HUMAN	TARS1	66	75	AEHDSILAEK				✓	✓	✓	✓	✓	✓	✓	✓	✓	✓		✓		✓	✓	✓
889	Q9Y520	Y	Q9Y520	Protein PRRC2C	PRC2C_HUMAN	PRRC2C	1228	1237	AEHIPSGPLR				✓	✓			✓	✓	✓	✓	✓	✓
890	Q8WYH8	Y	Q8WYH8	Inhibitor of growth protein 5	ING5_HUMAN	ING5	40	54	AEIDILAAEYISTVK				✓	✓	✓	✓			✓
891	Q6UB35	Y	Q6UB35	Monofunctional C1-tetrahydrofolate synthase, mitochondrial	C1TM_HUMAN	MTHFD1L	808	818	AEIDLVCELAK	7 Carbamidomethylation	814	814 Carbamidomethylation on C	✓	✓	✓	✓	✓	✓		✓
892	Q99805	Y	Q99805	Transmembrane 9 superfamily member 2	TM9S2_HUMAN	TM9SF2	58	66	AEIELFVNR						✓
893	Q13151	Y	Q13151	Heterogeneous nuclear ribonucleoprotein A0	ROA0_HUMAN	HNRNPA0	127	137	AEIIADKQSGK				✓		✓			✓	✓	✓	✓	✓		✓		✓	✓	✓
894	Q9Y230	Y	Q9Y230	RuvB-like 2	RUVB2_HUMAN	RUVBL2	289	314	AEIIPGVLFIDEVHMLDIESFSFLNR						✓	✓
895	Q9BRG1	Y	Q9BRG1	Vacuolar protein-sorting-associated protein 25	VPS25_HUMAN	VPS25	162	171	AEIITVSDGR				✓	✓	✓	✓	✓	✓	✓	✓				✓			✓	✓
896	O14578	Y	O14578	Citron Rho-interacting kinase	CTRO_HUMAN	CIT	1098	1108	AEILALQQALK				✓	✓	✓	✓	✓	✓	✓	✓
897	P33991	Y	P33991	DNA replication licensing factor MCM4	MCM4_HUMAN	MCM4	502	516	AEINILLCGDPGTSK	8 Carbamidomethylation	509	509 Carbamidomethylation on C	✓	✓	✓	✓	✓	✓	✓	✓
898	Q9Y680	Y	Q9Y680	Peptidyl-prolyl cis-trans isomerase FKBP7	FKBP7_HUMAN	FKBP7	168	176	AEINLYLQR				✓	✓	✓	✓	✓		✓	✓
899	Q8ND56	Y	Q8ND56	Protein LSM14 homolog A	LS14A_HUMAN	LSM14A	18	40	AEIRYEGILYTIDTENSTVALAK				✓	✓	✓	✓		✓	✓	✓
900	O75369	Y	O75369	Filamin-B	FLNB_HUMAN	FLNB	1864	1872	AEISCIDNK	5 Carbamidomethylation	1868	1868 Carbamidomethylation on C			✓				✓		✓		✓	✓		✓	✓
901	P21333	Y	P21333	Filamin-A	FLNA_HUMAN	FLNA	2281	2289	AEISFEDRK				✓	✓	✓	✓	✓	✓	✓	✓
902	Q8N9N8	Y	Q8N9N8	Probable RNA-binding protein EIF1AD	EIF1A_HUMAN	EIF1AD	82	90	AEISFVLCK	8 Carbamidomethylation	89	89 Carbamidomethylation on C					✓
903	Q14203	Y	Q14203	Dynactin subunit 1	DCTN1_HUMAN	DCTN1	933	944	AEITDAEGLGLK				✓		✓	✓	✓			✓
904	O75369	Y	O75369	Filamin-B	FLNB_HUMAN	FLNB	2236	2244	AEITFDDHK							✓		✓	✓	✓
905	Q9UBF2	Y	Q9UBF2	Coatomer subunit gamma-2	COPG2_HUMAN	COPG2	591	602	AEITLVATKPEK				✓	✓	✓	✓	✓	✓	✓	✓				✓				✓
906	Q96T58	Y	Q96T58	Msx2-interacting protein	MINT_HUMAN	SPEN	1774	1790	AEKPDATADAEPDANQK															✓
907	Q96T58	Y	Q96T58	Msx2-interacting protein	MINT_HUMAN	SPEN	1774	1790	AEKPDATADAEPDANQK				✓	✓	✓	✓	✓		✓					✓		✓		✓
908	P09874	Y	P09874	Poly [ADP-ribose] polymerase 1	PARP1_HUMAN	PARP1	106	119	AEKTLGDFAAEYAK														✓
909	P09874	Y	P09874	Poly [ADP-ribose] polymerase 1	PARP1_HUMAN	PARP1	106	119	AEKTLGDFAAEYAK														✓
910	Q96QK1	Y	Q96QK1	Vacuolar protein sorting-associated protein 35	VPS35_HUMAN	VPS35	574	582	AELAELPLR				✓	✓	✓	✓	✓	✓	✓	✓
911	Q9H2G2	Y	Q9H2G2	STE20-like serine/threonine-protein kinase	SLK_HUMAN	SLK	984	997	AELANIERECLNNK	10 Carbamidomethylation	993	993 Carbamidomethylation on C									✓	✓		✓
912	Q13200	Y	Q13200	26S proteasome non-ATPase regulatory subunit 2	PSMD2_HUMAN	PSMD2	880	901	AELATEEFLPVTPILEGFVILR				✓	✓	✓	✓		✓	✓	✓						✓	✓	✓
913	Q13200	Y	Q13200	26S proteasome non-ATPase regulatory subunit 2	PSMD2_HUMAN	PSMD2	880	902	AELATEEFLPVTPILEGFVILRK						✓					✓
914	P23246	Y	P23246	Splicing factor, proline- and glutamine-rich	SFPQ_HUMAN	SFPQ	350	358	AELDDTPMR				✓	✓	✓	✓	✓	✓	✓	✓	✓	✓		✓			✓	✓
915	P23246	Y	P23246	Splicing factor, proline- and glutamine-rich	SFPQ_HUMAN	SFPQ	350	360	AELDDTPMRGR												✓	✓		✓		✓	✓	✓
916	Q9Y3X0	Y	Q9Y3X0	Coiled-coil domain-containing protein 9	CCDC9_HUMAN	CCDC9	45	56	AELEGVAVTAPR				✓	✓	✓	✓		✓	✓	✓	✓	✓		✓
917	Q3KQU3	Y	Q3KQU3	MAP7 domain-containing protein 1	MA7D1_HUMAN	MAP7D1	7	20	AELGAGAPPAVVAR				✓	✓	✓	✓	✓	✓	✓	✓				✓
918	Q13907	Y	Q13907	Isopentenyl-diphosphate Delta-isomerase 1	IDI1_HUMAN	IDI1	114	133	AELGIPLEEVPPEEINYLTR				✓		✓	✓
919	Q13907	Y	Q13907	Isopentenyl-diphosphate Delta-isomerase 1	IDI1_HUMAN	IDI1	114	133	AELGIPLEEVPPEEINYLTR				✓
920	Q5VSL9	Y	Q5VSL9	Striatin-interacting protein 1	STRP1_HUMAN	STRIP1	250	272	AELGSPLYNNEPFAIMLFGMVTK						✓
921	P15924	Y	P15924	Desmoplakin	DESP_HUMAN	DSP	85	94	AELIVQPELK				✓	✓	✓	✓	✓	✓	✓	✓				✓
922	Q9HB71	Y	Q9HB71	Calcyclin-binding protein	CYBP_HUMAN	CACYBP	52	74	AELLDNEKPAAVVAPITTGYTVK				✓	✓	✓	✓	✓	✓	✓	✓	✓			✓			✓	✓
923	P05455	Y	P05455	Lupus La protein	LA_HUMAN	SSB	77	88	AELMEISEDKTK				✓	✓	✓	✓	✓	✓	✓	✓				✓
924	P23396	Y	P23396	40S ribosomal protein S3	RS3_HUMAN	RPS3	19	27	AELNEFLTR				✓	✓	✓	✓	✓	✓	✓	✓	✓			✓			✓	✓
925	P26639	Y	P26639	Threonine--tRNA ligase 1, cytoplasmic	SYTC_HUMAN	TARS1	45	57	AELNPWPEYIYTR				✓	✓	✓	✓	✓	✓	✓	✓
926	P26639	Y	P26639	Threonine--tRNA ligase 1, cytoplasmic	SYTC_HUMAN	TARS1	45	57	AELNPWPEYIYTR							✓
927	Q9UI10	Y	Q9UI10	Translation initiation factor eIF-2B subunit delta	EI2BD_HUMAN	EIF2B4	18	29	AELPPGPGAVGR					✓	✓
928	O43815	Y	O43815	Striatin	STRN_HUMAN	STRN	75	88	AELQAQIAFLQGER					✓
929	Q13435	Y	Q13435	Splicing factor 3B subunit 2	SF3B2_HUMAN	SF3B2	11	35	AELQLPPPPPPGHYGAWAAQELQAK				✓	✓	✓	✓		✓	✓	✓
930	Q13435	Y	Q13435	Splicing factor 3B subunit 2	SF3B2_HUMAN	SF3B2	11	35	AELQLPPPPPPGHYGAWAAQELQAK							✓
931	O00231	Y	O00231	26S proteasome non-ATPase regulatory subunit 11	PSD11_HUMAN	PSMD11	311	325	AELRDDPIISTHLAK					✓		✓	✓	✓		✓
932	O00231	Y	O00231	26S proteasome non-ATPase regulatory subunit 11	PSD11_HUMAN	PSMD11	311	325	AELRDDPIISTHLAK				✓	✓	✓	✓	✓	✓	✓	✓
933	Q7Z406	Y	Q7Z406	Myosin-14	MYH14_HUMAN	MYH14	1255	1264	AELSSLQTAR								✓
934	Q16890	Y	Q16890	Tumor protein D53	TPD53_HUMAN	TPD52L1	41	54	AELVQLEDEITTLR				✓	✓	✓	✓		✓	✓	✓
935	Q9H6R4	Y	Q9H6R4	Nucleolar protein 6	NOL6_HUMAN	NOL6	58	71	AELYKEPTNEELNR						✓
936	Q9H6R4	Y	Q9H6R4	Nucleolar protein 6	NOL6_HUMAN	NOL6	58	71	AELYKEPTNEELNR					✓	✓	✓			✓	✓
937	Q02252	Y	Q02252	Methylmalonate-semialdehyde dehydrogenase [acylating], mitochondrial	MMSA_HUMAN	ALDH6A1	77	87	AEMDAAIASCK	10 Carbamidomethylation	86	86 Carbamidomethylation on C				✓								✓
938	P59998	Y	P59998	Actin-related protein 2/3 complex subunit 4	ARPC4_HUMAN	ARPC4	98	105	AENFFILR				✓	✓	✓	✓	✓	✓	✓	✓				✓
939	P51812	Y	P51812	Ribosomal protein S6 kinase alpha-3	KS6A3_HUMAN	RPS6KA3	570	592	AENGLLMTPCYTANFVAPEVLKR	10 Carbamidomethylation	579	579 Carbamidomethylation on C				✓
940	Q9Y6M5	Y	Q9Y6M5	Proton-coupled zinc antiporter SLC30A1	ZNT1_HUMAN	SLC30A1	485	496	AENIPAVVIEIK				✓	✓	✓	✓	✓	✓	✓	✓	✓	✓		✓
941	Q9Y520	Y	Q9Y520	Protein PRRC2C	PRC2C_HUMAN	PRRC2C	65	79	AENKGNDPNVNIVPK										✓
942	Q9Y520	Y	Q9Y520	Protein PRRC2C	PRC2C_HUMAN	PRRC2C	65	79	AENKGNDPNVNIVPK				✓	✓	✓	✓		✓	✓	✓	✓	✓
943	P48634	Y	P48634	Protein PRRC2A	PRC2A_HUMAN	PRRC2A	67	81	AENKGNDPNVSLVPK				✓		✓	✓			✓	✓
944	O94992	Y	O94992	Protein HEXIM1	HEXI1_HUMAN	HEXIM1	334	347	AENLQLLTENELHR				✓	✓	✓	✓
945	O94992	Y	O94992	Protein HEXIM1	HEXI1_HUMAN	HEXIM1	334	347	AENLQLLTENELHR				✓	✓	✓	✓			✓
946	P49454	Y	P49454	Centromere protein F	CENPF_HUMAN	CENPF	1444	1454	AENLVLSTNLR				✓	✓		✓	✓		✓	✓
947	Q8IXT5	Y	Q8IXT5	RNA-binding protein 12B	RB12B_HUMAN	RBM12B	152	160	AENPYLFLR				✓		✓	✓	✓	✓	✓	✓
948	P42704	Y	P42704	Leucine-rich PPR motif-containing protein, mitochondrial	LPPRC_HUMAN	LRPPRC	673	683	AENQPIRDVLK				✓	✓	✓	✓	✓	✓	✓	✓
949	P51572	Y	P51572	B-cell receptor-associated protein 31	BAP31_HUMAN	BCAP31	205	213	AENQVLAMR				✓	✓	✓	✓	✓	✓	✓	✓	✓	✓	✓	✓		✓	✓	✓
950	P51572	Y	P51572	B-cell receptor-associated protein 31	BAP31_HUMAN	BCAP31	205	214	AENQVLAMRK												✓	✓		✓			✓	✓
951	Q96T17	Y	Q96T17	MAP7 domain-containing protein 2	MA7D2_HUMAN	MAP7D2	381	402	AENSAALGKPTAGTTDAGEAAK				✓	✓	✓	✓	✓	✓	✓	✓	✓	✓		✓			✓	✓
952	P46459	Y	P46459	Vesicle-fusing ATPase	NSF_HUMAN	NSF	188	198	AENSSLNLIGK				✓	✓	✓	✓	✓	✓	✓	✓	✓	✓		✓			✓	✓
953	P22314	Y	P22314	Ubiquitin-like modifier-activating enzyme 1	UBA1_HUMAN	UBA1	870	880	AENYDIPSADR				✓	✓	✓	✓	✓	✓	✓	✓	✓	✓	✓	✓		✓	✓	✓
954	P22314	Y	P22314	Ubiquitin-like modifier-activating enzyme 1	UBA1_HUMAN	UBA1	870	882	AENYDIPSADRHK					✓	✓	✓		✓	✓	✓				✓
955	P22314	Y	P22314	Ubiquitin-like modifier-activating enzyme 1	UBA1_HUMAN	UBA1	870	882	AENYDIPSADRHK				✓	✓	✓	✓	✓	✓	✓	✓	✓	✓		✓		✓	✓	✓
956	Q9BVA0	Y	Q9BVA0	Katanin p80 WD40 repeat-containing subunit B1	KTNB1_HUMAN	KATNB1	450	459	AEPAIIPATR				✓	✓	✓	✓	✓	✓	✓	✓				✓
957	P14649	Y	P14649	Myosin light chain 6B	MYL6B_HUMAN	MYL6B	36	46	AEPAVPQAPQK					✓	✓	✓	✓	✓		✓				✓			✓	✓
958	P41252	Y	P41252	Isoleucine--tRNA ligase, cytoplasmic	SYIC_HUMAN	IARS1	894	903	AEPDHMVLGK				✓				✓							✓			✓	✓
959	O60610	Y	O60610	Protein diaphanous homolog 1	DIAP1_HUMAN	DIAPH1	406	421	AEPHFLSILQHLLLVR					✓	✓	✓				✓
960	Q92604	Y	Q92604	Acyl-CoA:lysophosphatidylglycerol acyltransferase 1	LGAT1_HUMAN	LPGAT1	262	275	AEPIDIQTWILGYR						✓
961	P17482	Y	P17482	Homeobox protein Hox-B9	HXB9_HUMAN	HOXB9	118	130	AEPLLGAPGELLK				✓
962	Q9UHD1	Y	Q9UHD1	Cysteine and histidine-rich domain-containing protein 1	CHRD1_HUMAN	CHORDC1	307	321	AEPMQWASLELPAAK				✓	✓	✓	✓	✓	✓	✓	✓		✓		✓
963	Q9UHD1	Y	Q9UHD1	Cysteine and histidine-rich domain-containing protein 1	CHRD1_HUMAN	CHORDC1	307	321	AEPMQWASLELPAAK				✓							✓
964	P80723	Y	P80723	Brain acid soluble protein 1	BASP1_HUMAN	BASP1	98	121	AEPPKAPEQEQAAPGPAAGGEAPK				✓	✓	✓	✓	✓	✓	✓	✓	✓	✓		✓			✓	✓
965	P80723	Y	P80723	Brain acid soluble protein 1	BASP1_HUMAN	BASP1	98	121	AEPPKAPEQEQAAPGPAAGGEAPK							✓						✓
966	Q12906	Y	Q12906	Interleukin enhancer-binding factor 3	ILF3_HUMAN	ILF3	397	408	AEPPQAMNALMR				✓		✓	✓	✓	✓	✓	✓	✓	✓	✓	✓		✓	✓	✓
967	Q9NR30	Y	Q9NR30	Nucleolar RNA helicase 2	DDX21_HUMAN	DDX21	62	73	AEPSEVDMNSPK				✓		✓	✓	✓	✓	✓	✓	✓	✓		✓	✓	✓	✓	✓
968	Q86YP4	Y	Q86YP4	Transcriptional repressor p66-alpha	P66A_HUMAN	GATAD2A	488	499	AEPTAAPHPVLK				✓	✓	✓	✓	✓		✓	✓	✓			✓				✓
969	O75448	Y	O75448	Mediator of RNA polymerase II transcription subunit 24	MED24_HUMAN	MED24	413	422	AEPTVTNILK				✓											✓
970	P09874	Y	P09874	Poly [ADP-ribose] polymerase 1	PARP1_HUMAN	PARP1	487	496	AEPVEVVAPR				✓	✓	✓	✓	✓	✓	✓	✓	✓	✓	✓	✓	✓	✓	✓	✓
971	P09874	Y	P09874	Poly [ADP-ribose] polymerase 1	PARP1_HUMAN	PARP1	487	498	AEPVEVVAPRGK												✓	✓	✓
972	Q7Z2K8	Y	Q7Z2K8	G protein-regulated inducer of neurite outgrowth 1	GRIN1_HUMAN	GPRIN1	752	766	AEPVSSTEASSLGQK								✓	✓		✓	✓
973	Q96K76	Y	Q96K76	Ubiquitin carboxyl-terminal hydrolase 47	UBP47_HUMAN	USP47	1036	1050	AEPYAADEGSGEGHK						✓		✓	✓
974	Q9BUJ2	Y	Q9BUJ2	Heterogeneous nuclear ribonucleoprotein U-like protein 1	HNRL1_HUMAN	HNRNPUL1	387	408	AEPYCSVLPGFTFIQHLPLSER	5 Carbamidomethylation	391	391 Carbamidomethylation on C	✓	✓	✓	✓		✓	✓	✓
975	Q86UE8	Y	Q86UE8	Serine/threonine-protein kinase tousled-like 2	TLK2_HUMAN	TLK2	67	76	AEPYETSQGK												✓	✓		✓		✓
976	P49454	Y	P49454	Centromere protein F	CENPF_HUMAN	CENPF	463	473	AEQAFQASQIK							✓	✓	✓		✓
977	Q9NU22	Y	Q9NU22	Midasin	MDN1_HUMAN	MDN1	3546	3554	AEQESGLYR				✓	✓	✓	✓	✓	✓	✓		✓	✓				✓	✓	✓
978	Q02218	Y	Q02218	2-oxoglutarate dehydrogenase complex component E1	ODO1_HUMAN	OGDH	390	401	AEQFYCGDTEGK	6 Carbamidomethylation	395	395 Carbamidomethylation on C	✓	✓	✓	✓	✓	✓	✓	✓	✓	✓	✓	✓			✓	✓
979	Q02218	Y	Q02218	2-oxoglutarate dehydrogenase complex component E1	ODO1_HUMAN	OGDH	390	402	AEQFYCGDTEGKK	6 Carbamidomethylation	395	395 Carbamidomethylation on C			✓					✓
980	Q9UJZ1	Y	Q9UJZ1	Stomatin-like protein 2, mitochondrial	STML2_HUMAN	STOML2	234	250	AEQINQAAGEASAVLAK				✓	✓	✓	✓	✓	✓	✓	✓	✓	✓		✓
981	Q9UJZ1	Y	Q9UJZ1	Stomatin-like protein 2, mitochondrial	STML2_HUMAN	STOML2	234	250	AEQINQAAGEASAVLAK				✓	✓	✓	✓	✓	✓	✓	✓	✓
982	Q9HCS7	Y	Q9HCS7	Pre-mRNA-splicing factor SYF1	SYF1_HUMAN	XAB2	776	790	AEQLAAEAERDQPLR				✓
983	Q96GD0	Y	Q96GD0	Chronophin	PLPP_HUMAN	PDXP	82	94	AEQLFSSALCAAR	10 Carbamidomethylation	91	91 Carbamidomethylation on C	✓	✓	✓	✓		✓
984	Q9NQ29	Y	Q9NQ29	Putative RNA-binding protein Luc7-like 1	LUC7L_HUMAN	LUC7L	140	154	AEQLGAEGNVDESQK				✓	✓	✓	✓	✓	✓	✓	✓	✓	✓		✓			✓	✓
985	Q9NQ29	Y	Q9NQ29	Putative RNA-binding protein Luc7-like 1	LUC7L_HUMAN	LUC7L	140	154	AEQLGAEGNVDESQK					✓	✓	✓	✓	✓		✓	✓
986	Q96ST3	Y	Q96ST3	Paired amphipathic helix protein Sin3a	SIN3A_HUMAN	SIN3A	1054	1065	AEQLMSDENCFK	10 Carbamidomethylation	1063	1063 Carbamidomethylation on C			✓
987	Q96DB5	Y	Q96DB5	Regulator of microtubule dynamics protein 1	RMD1_HUMAN	RMDN1	251	261	AEQVDPNFYSK				✓	✓	✓	✓	✓	✓	✓	✓				✓
988	P11233	Y	P11233	Ras-related protein Ral-A	RALA_HUMAN	RALA	146	159	AEQWNVNYVETSAK				✓		✓		✓		✓	✓
989	Q14204	Y	Q14204	Cytoplasmic dynein 1 heavy chain 1	DYHC1_HUMAN	DYNC1H1	3719	3727	AERPDVDEK												✓						✓
990	Q9Y383	Y	Q9Y383	Putative RNA-binding protein Luc7-like 2	LC7L2_HUMAN	LUC7L2	123	135	AERVHELNEEIGK													✓		✓
991	Q99661	Y	Q99661	Kinesin-like protein KIF2C	KIF2C_HUMAN	KIF2C	683	692	AESALAQQAK				✓	✓	✓	✓	✓	✓	✓	✓	✓			✓
992	Q9H2U1	Y	Q9H2U1	ATP-dependent DNA/RNA helicase DHX36	DHX36_HUMAN	DHX36	281	295	AESCGSGNSTGYQIR	4 Carbamidomethylation	284	284 Carbamidomethylation on C	✓	✓	✓	✓	✓	✓	✓	✓				✓				✓
993	Q6IN85	Y	Q6IN85	Serine/threonine-protein phosphatase 4 regulatory subunit 3A	P4R3A_HUMAN	PPP4R3A	44	55	AESDGSLLLESK						✓
994	Q15437	Y	Q15437	Protein transport protein Sec23B	SC23B_HUMAN	SEC23B	536	546	AESEEGPDVLR				✓			✓	✓		✓
995	P34932	Y	P34932	Heat shock 70 kDa protein 4	HSP74_HUMAN	HSPA4	544	557	AESEEMETSQAGSK				✓	✓	✓	✓	✓	✓	✓	✓	✓	✓		✓		✓	✓	✓
996	P34932	Y	P34932	Heat shock 70 kDa protein 4	HSP74_HUMAN	HSPA4	544	559	AESEEMETSQAGSKDK				✓	✓	✓	✓		✓	✓	✓	✓			✓			✓	✓
997	P34932	Y	P34932	Heat shock 70 kDa protein 4	HSP74_HUMAN	HSPA4	544	559	AESEEMETSQAGSKDK				✓	✓	✓	✓	✓	✓	✓	✓	✓	✓		✓	✓	✓	✓	✓
998	Q9NR28	Y	Q9NR28	Diablo IAP-binding mitochondrial protein	DBLOH_HUMAN	DIABLO	228	239	AESEQEAYLRED				✓	✓	✓	✓			✓
999	Q9Y4F1	Y	Q9Y4F1	FERM, ARHGEF and pleckstrin domain-containing protein 1	FARP1_HUMAN	FARP1	1011	1019	AESEYTFER								✓	✓
1000	Q9H9A5	Y	Q9H9A5	CCR4-NOT transcription complex subunit 10	CNO10_HUMAN	CNOT10	205	215	AESGALIEAAK							✓					✓			✓			✓	✓
1001	P15924	Y	P15924	Desmoplakin	DESP_HUMAN	DSP	20	39	AESGPDLRYEVTSGGGGTSR															✓
1002	P13797	Y	P13797	Plastin-3	PLST_HUMAN	PLS3	337	346	AESMLQQADK				✓	✓	✓	✓	✓	✓	✓	✓	✓	✓	✓	✓	✓	✓	✓	✓
1003	Q7Z6Z7	Y	Q7Z6Z7	E3 ubiquitin-protein ligase HUWE1	HUWE1_HUMAN	HUWE1	1393	1402	AESPEEVACR	9 Carbamidomethylation	1401	1401 Carbamidomethylation on C	✓	✓	✓	✓	✓	✓	✓	✓				✓
1004	Q8NG08	Y	Q8NG08	DNA helicase B	HELB_HUMAN	HELB	656	667	AESQLIVDNATR							✓	✓
1005	P12270	Y	P12270	Nucleoprotein TPR	TPR_HUMAN	TPR	1120	1128	AESQLLECK	8 Carbamidomethylation	1127	1127 Carbamidomethylation on C	✓	✓	✓	✓	✓	✓	✓	✓	✓	✓		✓			✓	✓
1006	Q9Y6G5	Y	Q9Y6G5	COMM domain-containing protein 10	COMDA_HUMAN	COMMD10	45	56	AESSFSEEEEEK				✓	✓	✓	✓	✓		✓	✓
1007	Q9BZI7	Y	Q9BZI7	Regulator of nonsense transcripts 3B	REN3B_HUMAN	UPF3B	407	418	AESTESIGSSEK				✓	✓	✓	✓	✓		✓		✓	✓		✓	✓		✓	✓
1008	Q86TX2	Y	Q86TX2	Acyl-coenzyme A thioesterase 1	ACOT1_HUMAN	ACOT1	314	330	AESTFLFLVGQDDHNWK					✓	✓	✓
1009	Q9H967	Y	Q9H967	WD repeat-containing protein 76	WDR76_HUMAN	WDR76	105	122	AESTLQNSSSAVHTESNK													✓		✓
1010	Q13098	Y	Q13098	COP9 signalosome complex subunit 1	CSN1_HUMAN	GPS1	225	235	AESTPEIAEQR				✓	✓	✓	✓	✓	✓	✓	✓	✓	✓		✓			✓	✓
1011	Q13098	Y	Q13098	COP9 signalosome complex subunit 1	CSN1_HUMAN	GPS1	225	238	AESTPEIAEQRGER				✓	✓	✓	✓	✓	✓	✓	✓				✓			✓	✓
1012	Q96K76	Y	Q96K76	Ubiquitin carboxyl-terminal hydrolase 47	UBP47_HUMAN	USP47	725	735	AESVAAPITVR				✓	✓	✓	✓	✓	✓	✓	✓
1013	Q9BWS9	Y	Q9BWS9	Chitinase domain-containing protein 1	CHID1_HUMAN	CHID1	57	65	AESVVLEHR				✓	✓	✓	✓	✓	✓	✓	✓	✓	✓		✓		✓	✓	✓
1014	O43707	Y	O43707	Alpha-actinin-4	ACTN4_HUMAN	ACTN4	274	283	AETAANRICK	9 Carbamidomethylation	282	282 Carbamidomethylation on C									✓	✓				✓	✓	✓
1015	P13645	Y	P13645	Keratin, type I cytoskeletal 10	K1C10_HUMAN	KRT10	423	439	AETECQNTEYQQLLDIK	5 Carbamidomethylation	427	427 Carbamidomethylation on C	✓	✓	✓	✓
1016	Q15436	Y	Q15436	Protein transport protein Sec23A	SC23A_HUMAN	SEC23A	534	544	AETEEGPDVLR				✓	✓	✓	✓		✓	✓	✓
1017	Q96EE3	Y	Q96EE3	Nucleoporin SEH1	SEH1_HUMAN	SEH1L	212	233	AETLMTVTDPVHDIAFAPNLGR						✓	✓
1018	Q15334	Y	Q15334	Lethal(2) giant larvae protein homolog 1	L2GL1_HUMAN	LLGL1	328	339	AETLVTLDFTSR				✓	✓	✓	✓	✓	✓	✓	✓
1019	O60841	Y	O60841	Eukaryotic translation initiation factor 5B	IF2P_HUMAN	EIF5B	299	313	AETPTAAEDDNEGDK				✓	✓		✓		✓	✓	✓				✓
1020	P18858	Y	P18858	DNA ligase 1	DNLI1_HUMAN	LIG1	193	208	AETPTESVSEPEVATK				✓	✓	✓	✓	✓	✓	✓	✓				✓
1021	P18858	Y	P18858	DNA ligase 1	DNLI1_HUMAN	LIG1	193	208	AETPTESVSEPEVATK				✓		✓									✓
1022	Q9UNP9	Y	Q9UNP9	Peptidyl-prolyl cis-trans isomerase E	PPIE_HUMAN	PPIE	124	134	AETQEGEPIAK				✓	✓	✓	✓	✓	✓	✓	✓	✓	✓	✓	✓	✓	✓	✓	✓
1023	P30613	Y	P30613	Pyruvate kinase PKLR	KPYR_HUMAN	PKLR	386	410	AETSDVANAVLDGADCIMLSGETAK	16 Carbamidomethylation	401	401 Carbamidomethylation on C	✓		✓	✓
1024	P30613	Y	P30613	Pyruvate kinase PKLR	KPYR_HUMAN	PKLR	386	410	AETSDVANAVLDGADCIMLSGETAK	16 Carbamidomethylation	401	401 Carbamidomethylation on C	✓		✓	✓
1025	P78347	Y	P78347	General transcription factor II-I	GTF2I_HUMAN	GTF2I	42	61	AEVACIAVYETDVFVVGTER	5 Carbamidomethylation	46	46 Carbamidomethylation on C	✓	✓	✓	✓		✓	✓	✓
1026	Q96GP6	Y	Q96GP6	Scavenger receptor class F member 2	SREC2_HUMAN	SCARF2	789	799	AEVALGAQGPR				✓	✓	✓	✓		✓	✓	✓				✓
1027	P18847	Y	P18847	Cyclic AMP-dependent transcription factor ATF-3	ATF3_HUMAN	ATF3	79	88	AEVAPEEDER					✓			✓		✓
1028	Q9NR09	Y	Q9NR09	Baculoviral IAP repeat-containing protein 6	BIRC6_HUMAN	BIRC6	3272	3281	AEVASAVCLR	8 Carbamidomethylation	3279	3279 Carbamidomethylation on C	✓	✓			✓	✓	✓	✓
1029	Q00839	Y	Q00839	Heterogeneous nuclear ribonucleoprotein U	HNRPU_HUMAN	HNRNPU	621	635	AEVEGKDLPEHAVLK												✓	✓	✓
1030	Q7L5D6	Y	Q7L5D6	Golgi to ER traffic protein 4 homolog	GET4_HUMAN	GET4	96	110	AEVEVADELLENLAK				✓	✓	✓	✓
1031	Q7L5D6	Y	Q7L5D6	Golgi to ER traffic protein 4 homolog	GET4_HUMAN	GET4	96	110	AEVEVADELLENLAK							✓
1032	Q15393	Y	Q15393	Splicing factor 3B subunit 3	SF3B3_HUMAN	SF3B3	1089	1106	AEVIMNYHVGETVLSLQK				✓	✓	✓	✓	✓	✓	✓	✓
1033	Q15393	Y	Q15393	Splicing factor 3B subunit 3	SF3B3_HUMAN	SF3B3	1089	1106	AEVIMNYHVGETVLSLQK					✓			✓	✓	✓	✓
1034	P09622	Y	P09622	Dihydrolipoyl dehydrogenase, mitochondrial	DLDH_HUMAN	DLD	301	315	AEVITCDVLLVCIGR	6 Carbamidomethylation, 12 Carbamidomethylation	306, 312	306 Carbamidomethylation on C, 312 Carbamidomethylation on C	✓	✓	✓	✓		✓	✓	✓
1035	P09622	Y	P09622	Dihydrolipoyl dehydrogenase, mitochondrial	DLDH_HUMAN	DLD	301	315	AEVITCDVLLVCIGR	6 Carbamidomethylation, 12 Carbamidomethylation	306, 312	306 Carbamidomethylation on C, 312 Carbamidomethylation on C	✓	✓	✓	✓		✓	✓	✓
1036	P56192	Y	P56192	Methionine--tRNA ligase, cytoplasmic	SYMC_HUMAN	MARS1	26	47	AEVLISTVGPEDCVVPFLTRPK	13 Carbamidomethylation	38	38 Carbamidomethylation on C	✓	✓	✓	✓		✓	✓	✓
1037	P56192	Y	P56192	Methionine--tRNA ligase, cytoplasmic	SYMC_HUMAN	MARS1	26	47	AEVLISTVGPEDCVVPFLTRPK	13 Carbamidomethylation	38	38 Carbamidomethylation on C	✓			✓
1038	Q7L1Q6	Y	Q7L1Q6	eIF5-mimic protein 2	5MP2_HUMAN	BZW1	369	379	AEVLSEEPILK				✓	✓	✓	✓	✓	✓	✓	✓				✓
1039	O94906	Y	O94906	Pre-mRNA-processing factor 6	PRP6_HUMAN	PRPF6	607	616	AEVLWLMGAK				✓	✓	✓	✓	✓	✓	✓	✓	✓	✓		✓
1040	O95757	Y	O95757	Heat shock 70 kDa protein 4L	HS74L_HUMAN	HSPA4L	793	801	AEVPEDKPK								✓				✓	✓		✓	✓	✓	✓	✓
1041	Q6P2E9	Y	Q6P2E9	Enhancer of mRNA-decapping protein 4	EDC4_HUMAN	EDC4	1198	1221	AEVQHQLHVAVGSLQESILAQVQR				✓	✓	✓			✓
1042	Q6P2E9	Y	Q6P2E9	Enhancer of mRNA-decapping protein 4	EDC4_HUMAN	EDC4	1198	1221	AEVQHQLHVAVGSLQESILAQVQR				✓	✓	✓	✓		✓	✓
1043	P60842	Y	P60842	Eukaryotic initiation factor 4A-I	IF4A1_HUMAN	EIF4A1	142	161	AEVQKLQMEAPHIIVGTPGR				✓
1044	P35221	Y	P35221	Catenin alpha-1	CTNA1_HUMAN	CTNNA1	798	823	AEVQNLGGELVVSGVDSAMSLIQAAK				✓	✓	✓	✓		✓	✓	✓
1045	O75369	Y	O75369	Filamin-B	FLNB_HUMAN	FLNB	1178	1186	AEVSIQNNK				✓	✓	✓	✓	✓	✓	✓	✓				✓				✓
1046	Q9H3K2	Y	Q9H3K2	Growth hormone-inducible transmembrane protein	GHITM_HUMAN	GHITM	302	312	AEVSPMYGVQK							✓								✓				✓
1047	P52948	Y	P52948	Nuclear pore complex protein Nup98-Nup96	NUP98_HUMAN	NUP98	819	831	AEVTLDGVWPTDK							✓
1048	Q13769	Y	Q13769	THO complex subunit 5 homolog	THOC5_HUMAN	THOC5	176	190	AEVTMGDPHQQTLAR							✓								✓
1049	Q13769	Y	Q13769	THO complex subunit 5 homolog	THOC5_HUMAN	THOC5	176	190	AEVTMGDPHQQTLAR				✓		✓	✓	✓	✓	✓	✓				✓
1050	Q8TAT6	Y	Q8TAT6	Nuclear protein localization protein 4 homolog	NPL4_HUMAN	NPLOC4	293	302	AEVVDEIAAK									✓						✓
1051	Q15149	Y	Q15149	Plectin	PLEC_HUMAN	PLEC	3686	3702	AEVVETTQVYTEEETRR				✓	✓
1052	Q8IZ07	Y	Q8IZ07	Ankyrin repeat domain-containing protein 13A	AN13A_HUMAN	ANKRD13A	258	267	AEVVNGYEAK					✓	✓	✓			✓	✓
1053	Q8IYS1	Y	Q8IYS1	Xaa-Arg dipeptidase	P20D2_HUMAN	PM20D2	89	97	AEWEPPEAR				✓	✓	✓	✓	✓	✓	✓	✓
1054	Q00059	Y	Q00059	Transcription factor A, mitochondrial	TFAM_HUMAN	TFAM	105	116	AEWQVYKEEISR						✓	✓		✓		✓
1055	Q00059	Y	Q00059	Transcription factor A, mitochondrial	TFAM_HUMAN	TFAM	105	116	AEWQVYKEEISR						✓	✓		✓		✓
1056	P22234	Y	P22234	Bifunctional phosphoribosylaminoimidazole carboxylase/phosphoribosylaminoimidazole succinocarboxamide synthetase	PUR6_HUMAN	PAICS	314	331	AEYEGDGIPTVFVAVAGR				✓	✓	✓	✓		✓	✓	✓
1057	P22413	Y	P22413	Ectonucleotide pyrophosphatase/phosphodiesterase family member 1	ENPP1_HUMAN	ENPP1	222	237	AEYLHTWGGLLPVISK							✓				✓
1058	Q4VCS5	Y	Q4VCS5	Angiomotin	AMOT_HUMAN	AMOT	834	856	AEYVPSTPSPVPPSTPLLSAHSK				✓	✓	✓		✓	✓	✓	✓
1059	P35241	Y	P35241	Radixin	RADI_HUMAN	RDX	449	458	AFAAQEDLEK				✓	✓	✓	✓	✓	✓	✓	✓	✓	✓		✓		✓	✓	✓
1060	O75165	Y	O75165	DnaJ homolog subfamily C member 13	DJC13_HUMAN	DNAJC13	1709	1736	AFAASLLDYIGSQAQYLHTFMAITHAAK					✓		✓
1061	O75179	Y	O75179	Ankyrin repeat domain-containing protein 17	ANR17_HUMAN	ANKRD17	194	202	AFADPEVLR				✓		✓	✓				✓
1062	Q9H5H4	Y	Q9H5H4	Zinc finger protein 768	ZN768_HUMAN	ZNF768	325	334	AFADSSYLLR				✓	✓	✓	✓		✓	✓	✓	✓	✓	✓	✓			✓	✓
1063	Q9H000	Y	Q9H000	E3 ubiquitin-protein ligase makorin-2	MKRN2_HUMAN	MKRN2	227	236	AFAFQASQDK				✓	✓	✓	✓	✓	✓	✓	✓	✓	✓		✓			✓	✓
1064	Q13148	Y	Q13148	TAR DNA-binding protein 43	TADBP_HUMAN	TARDBP	228	251	AFAFVTFADDQIAQSLCGEDLIIK	17 Carbamidomethylation	244	244 Carbamidomethylation on C	✓	✓	✓	✓	✓	✓	✓	✓						✓	✓	✓
1065	Q13148	Y	Q13148	TAR DNA-binding protein 43	TADBP_HUMAN	TARDBP	228	251	AFAFVTFADDQIAQSLCGEDLIIK	17 Carbamidomethylation	244	244 Carbamidomethylation on C		✓	✓			✓		✓
1066	P11310	Y	P11310	Medium-chain specific acyl-CoA dehydrogenase, mitochondrial	ACADM_HUMAN	ACADM	359	389	AFAGDIANQLATDAVQILGGNGFNTEYPVEK					✓	✓	✓				✓
1067	P22102	Y	P22102	Trifunctional purine biosynthetic protein adenosine-3	PUR2_HUMAN	GART	677	692	AFAHITGGGLLENIPR				✓	✓	✓	✓		✓	✓	✓				✓
1068	P22102	Y	P22102	Trifunctional purine biosynthetic protein adenosine-3	PUR2_HUMAN	GART	677	692	AFAHITGGGLLENIPR				✓	✓	✓	✓	✓	✓	✓	✓	✓			✓
1069	P31327	Y	P31327	Carbamoyl-phosphate synthase [ammonia], mitochondrial	CPSM_HUMAN	CPS1	1233	1247	AFAISGPFNVQFLVK				✓	✓	✓	✓		✓	✓	✓
1070	P31327	Y	P31327	Carbamoyl-phosphate synthase [ammonia], mitochondrial	CPSM_HUMAN	CPS1	1233	1247	AFAISGPFNVQFLVK					✓						✓
1071	Q15365	Y	Q15365	Poly(rC)-binding protein 1	PCBP1_HUMAN	PCBP1	71	101	AFAMIIDKLEEDINSSMTNSTAASRPPVTLR				✓	✓	✓	✓		✓	✓	✓
1072	Q15366	Y	Q15366	Poly(rC)-binding protein 2	PCBP2_HUMAN	PCBP2	71	101	AFAMIIDKLEEDISSSMTNSTAASRPPVTLR				✓	✓	✓	✓	✓	✓	✓	✓
1073	O95373	Y	O95373	Importin-7	IPO7_HUMAN	IPO7	295	306	AFAVGVQQVLLK				✓	✓	✓	✓	✓	✓	✓	✓	✓			✓
1074	O75533	Y	O75533	Splicing factor 3B subunit 1	SF3B1_HUMAN	SF3B1	631	649	AFAVVASALGIPSLLPFLK				✓	✓	✓	✓		✓	✓	✓
1075	Q12857	Y	Q12857	Nuclear factor 1 A-type	NFIA_HUMAN	NFIA	25	36	AFAYTWFNLQAR				✓		✓					✓
1076	Q9P2N5	Y	Q9P2N5	RNA-binding protein 27	RBM27_HUMAN	RBM27	47	59	AFCADQLDVFLQK	3 Carbamidomethylation	49	49 Carbamidomethylation on C			✓	✓
1077	P49407	Y	P49407	Beta-arrestin-1	ARRB1_HUMAN	ARRB1	148	157	AFCAENLEEK	3 Carbamidomethylation	150	150 Carbamidomethylation on C		✓	✓	✓		✓	✓	✓				✓
1078	Q15149	Y	Q15149	Plectin	PLEC_HUMAN	PLEC	4492	4500	AFCGFEDPR	3 Carbamidomethylation	4494	4494 Carbamidomethylation on C		✓	✓
1079	Q9Y3S2	Y	Q9Y3S2	Zinc finger protein 330	ZN330_HUMAN	ZNF330	53	63	AFCYFCNSVQK	3 Carbamidomethylation, 6 Carbamidomethylation	55, 58	55 Carbamidomethylation on C, 58 Carbamidomethylation on C	✓	✓				✓	✓	✓
1080	O15344	Y	O15344	E3 ubiquitin-protein ligase Midline-1	TRI18_HUMAN	MID1	105	116	AFDANTMTSAEK							✓	✓
1081	Q7Z460	Y	Q7Z460	CLIP-associating protein 1	CLAP1_HUMAN	CLASP1	305	318	AFDDVPVVQIYSSR					✓		✓	✓
1082	O60271	Y	O60271	C-Jun-amino-terminal kinase-interacting protein 4	JIP4_HUMAN	SPAG9	606	621	AFDFLSEETEASLASR						✓	✓				✓
1083	Q8WUF5	Y	Q8WUF5	RelA-associated inhibitor	IASPP_HUMAN	PPP1R13L	145	155	AFDGAGSSLGR				✓											✓				✓
1084	Q9Y3D9	Y	Q9Y3D9	28S ribosomal protein S23, mitochondrial	RT23_HUMAN	MRPS23	84	93	AFDLFNPNFK				✓	✓	✓	✓	✓	✓	✓	✓	✓	✓	✓	✓
1085	O96000	Y	O96000	NADH dehydrogenase [ubiquinone] 1 beta subcomplex subunit 10	NDUBA_HUMAN	NDUFB10	30	43	AFDLIVDRPVTLVR				✓	✓	✓	✓		✓	✓	✓
1086	O96000	Y	O96000	NADH dehydrogenase [ubiquinone] 1 beta subcomplex subunit 10	NDUBA_HUMAN	NDUFB10	30	43	AFDLIVDRPVTLVR				✓	✓	✓	✓	✓	✓	✓	✓	✓			✓
1087	Q9NTM9	Y	Q9NTM9	Copper homeostasis protein cutC homolog	CUTC_HUMAN	CUTC	147	168	AFDMVHDPMAALETLLTLGFER				✓			✓		✓
1088	Q9UDW1	Y	Q9UDW1	Cytochrome b-c1 complex subunit 9	QCR9_HUMAN	UQCR10	35	51	AFDQGADAIYDHINEGK				✓	✓		✓
1089	P62316	Y	P62316	Small nuclear ribonucleoprotein Sm D2	SMD2_HUMAN	SNRPD2	58	71	AFDRHCNMVLENVK	6 Carbamidomethylation	63	63 Carbamidomethylation on C									✓			✓
1090	P53396	Y	P53396	ATP-citrate synthase	ACLY_HUMAN	ACLY	949	962	AFDSGIIPMEFVNK				✓	✓	✓	✓	✓	✓	✓	✓	✓	✓		✓		✓
1091	P53396	Y	P53396	ATP-citrate synthase	ACLY_HUMAN	ACLY	949	962	AFDSGIIPMEFVNK							✓
1092	O00418	Y	O00418	Eukaryotic elongation factor 2 kinase	EF2K_HUMAN	EEF2K	619	630	AFDSGQNLSPDR				✓	✓	✓	✓			✓
1093	P49327	Y	P49327	Fatty acid synthase	FAS_HUMAN	FASN	214	224	AFDTAGNGYCR	10 Carbamidomethylation	223	223 Carbamidomethylation on C	✓	✓	✓	✓	✓	✓	✓	✓	✓	✓	✓	✓	✓	✓	✓	✓
1094	Q96S66	Y	Q96S66	Chloride channel CLIC-like protein 1	CLCC1_HUMAN	CLCC1	444	453	AFDVPDAEAR				✓	✓	✓	✓	✓	✓	✓	✓				✓
1095	Q9UBV2	Y	Q9UBV2	Protein sel-1 homolog 1	SE1L1_HUMAN	SEL1L	397	418	AFDYFNLAANAGNSHAMAFLGK									✓
1096	Q9Y2H6	Y	Q9Y2H6	Fibronectin type-III domain-containing protein 3A	FND3A_HUMAN	FNDC3A	261	280	AFEALLSNIVKPVASDIQAR				✓	✓	✓	✓		✓	✓	✓
1097	O75937	Y	O75937	DnaJ homolog subfamily C member 8	DNJC8_HUMAN	DNAJC8	99	108	AFEAVDKAYK													✓
1098	Q01082	Y	Q01082	Spectrin beta chain, non-erythrocytic 1	SPTB2_HUMAN	SPTBN1	682	690	AFEDEMSGR				✓	✓	✓	✓	✓	✓	✓	✓				✓
1099	O43818	Y	O43818	U3 small nucleolar RNA-interacting protein 2	U3IP2_HUMAN	RRP9	102	111	AFEEDQVAGR				✓	✓	✓	✓	✓	✓	✓	✓	✓	✓	✓	✓	✓	✓	✓	✓
1100	P42892	Y	P42892	Endothelin-converting enzyme 1	ECE1_HUMAN	ECE1	474	483	AFEESLSTLK						✓				✓
1101	P25788	Y	P25788	Proteasome subunit alpha type-3	PSA3_HUMAN	PSMA3	209	230	AFELELSWVGELTNGRHEIVPK				✓	✓	✓	✓		✓	✓	✓								✓
1102	P25788	Y	P25788	Proteasome subunit alpha type-3	PSA3_HUMAN	PSMA3	209	230	AFELELSWVGELTNGRHEIVPK				✓	✓	✓	✓		✓	✓	✓								✓
1103	P11766	Y	P11766	Alcohol dehydrogenase class-3	ADHX_HUMAN	ADH5	358	366	AFELMHSGK				✓	✓	✓	✓	✓	✓	✓	✓	✓			✓			✓	✓
1104	P49327	Y	P49327	Fatty acid synthase	FAS_HUMAN	FASN	943	957	AFEVSENGNLVVSGK				✓	✓	✓	✓	✓	✓	✓	✓				✓
1105	P49327	Y	P49327	Fatty acid synthase	FAS_HUMAN	FASN	943	957	AFEVSENGNLVVSGK					✓
1106	P30519	Y	P30519	Heme oxygenase 2	HMOX2_HUMAN	HMOX2	226	246	AFEYNMQIFNELDQAGSTLAR				✓	✓	✓	✓		✓	✓
1107	P54619	Y	P54619	5'-AMP-activated protein kinase subunit gamma-1	AAKG1_HUMAN	PRKAG1	60	70	AFFALVTNGVR				✓	✓	✓	✓	✓	✓	✓	✓	✓			✓
1108	P55786	Y	P55786	Puromycin-sensitive aminopeptidase	PSA_HUMAN	NPEPPS	870	882	AFFESHPAPSAER				✓	✓	✓	✓	✓	✓	✓	✓				✓
1109	Q9H4A4	Y	Q9H4A4	Aminopeptidase B	AMPB_HUMAN	RNPEP	177	188	AFFPCFDTPAVK	5 Carbamidomethylation	181	181 Carbamidomethylation on C	✓	✓	✓	✓	✓	✓	✓	✓	✓	✓		✓
1110	Q9H5H4	Y	Q9H5H4	Zinc finger protein 768	ZN768_HUMAN	ZNF768	353	362	AFGDSSYLLR					✓	✓	✓	✓		✓		✓	✓		✓
1111	Q13363	Y	Q13363	C-terminal-binding protein 1	CTBP1_HUMAN	CTBP1	195	213	AFGFNVLFYDPYLSDGVER				✓	✓		✓
1112	Q96FW1	Y	Q96FW1	Ubiquitin thioesterase OTUB1	OTUB1_HUMAN	OTUB1	95	109	AFGFSHLEALLDDSK				✓	✓	✓
1113	Q96FW1	Y	Q96FW1	Ubiquitin thioesterase OTUB1	OTUB1_HUMAN	OTUB1	95	109	AFGFSHLEALLDDSK				✓	✓	✓	✓			✓
1114	Q96FW1	Y	Q96FW1	Ubiquitin thioesterase OTUB1	OTUB1_HUMAN	OTUB1	95	113	AFGFSHLEALLDDSKELQR				✓	✓	✓	✓			✓	✓
1115	Q96FW1	Y	Q96FW1	Ubiquitin thioesterase OTUB1	OTUB1_HUMAN	OTUB1	95	113	AFGFSHLEALLDDSKELQR				✓	✓	✓	✓			✓
1116	P56545	Y	P56545	C-terminal-binding protein 2	CTBP2_HUMAN	CTBP2	201	219	AFGFSVIFYDPYLQDGIER					✓	✓
1117	Q14315	Y	Q14315	Filamin-C	FLNC_HUMAN	FLNC	1355	1367	AFGPGLEGGLVNK				✓				✓			✓				✓
1118	P21333	Y	P21333	Filamin-A	FLNA_HUMAN	FLNA	1072	1087	AFGPGLQGGSAGSPAR				✓	✓	✓	✓	✓	✓	✓	✓	✓	✓	✓	✓	✓	✓	✓	✓
1119	Q9Y520	Y	Q9Y520	Protein PRRC2C	PRC2C_HUMAN	PRRC2C	2662	2679	AFGSGIDIKPGTPPIAGR				✓	✓			✓	✓	✓	✓	✓
1120	Q13620	Y	Q13620	Cullin-4B	CUL4B_HUMAN	CUL4B	500	513	AFGSTIVINPEKDK						✓	✓			✓
1121	Q13620	Y	Q13620	Cullin-4B	CUL4B_HUMAN	CUL4B	500	513	AFGSTIVINPEKDK				✓	✓	✓	✓		✓	✓	✓
1122	Q96CD2	Y	Q96CD2	Phosphopantothenoylcysteine decarboxylase	COAC_HUMAN	PPCDC	158	169	AFGYVEIPCVAK	9 Carbamidomethylation	166	166 Carbamidomethylation on C	✓	✓	✓
1123	P84103	Y	P84103	Serine/arginine-rich splicing factor 3	SRSF3_HUMAN	SRSF3	29	37	AFGYYGPLR				✓	✓	✓	✓	✓	✓	✓	✓	✓	✓	✓	✓	✓	✓	✓	✓
1124	O75191	Y	O75191	Xylulose kinase	XYLB_HUMAN	XYLB	477	494	AFHGLAGGTDVPFSEVVK					✓	✓	✓	✓	✓	✓	✓
1125	Q15738	Y	Q15738	Sterol-4-alpha-carboxylate 3-dehydrogenase, decarboxylating	NSDHL_HUMAN	NSDHL	264	281	AFHITNDEPIPFWTFLSR				✓	✓	✓	✓	✓	✓	✓	✓
1126	Q15738	Y	Q15738	Sterol-4-alpha-carboxylate 3-dehydrogenase, decarboxylating	NSDHL_HUMAN	NSDHL	264	281	AFHITNDEPIPFWTFLSR						✓	✓
1127	P17987	Y	P17987	T-complex protein 1 subunit alpha	TCPA_HUMAN	TCP1	469	480	AFHNEAQVNPER				✓	✓	✓	✓	✓	✓	✓	✓				✓			✓	✓
1128	P17987	Y	P17987	T-complex protein 1 subunit alpha	TCPA_HUMAN	TCP1	469	481	AFHNEAQVNPERK				✓	✓	✓	✓	✓	✓	✓	✓				✓				✓
1129	P17987	Y	P17987	T-complex protein 1 subunit alpha	TCPA_HUMAN	TCP1	469	481	AFHNEAQVNPERK				✓	✓	✓	✓	✓	✓	✓	✓	✓	✓	✓	✓	✓	✓	✓	✓
1130	Q00341	Y	Q00341	Vigilin	VIGLN_HUMAN	HDLBP	232	243	AFHPFIAGPYNR				✓	✓	✓	✓	✓	✓	✓	✓	✓	✓	✓	✓
1131	Q9H3P7	Y	Q9H3P7	Golgi resident protein GCP60	GCP60_HUMAN	ACBD3	101	109	AFHPTYEEK				✓	✓	✓	✓	✓	✓	✓	✓	✓	✓	✓	✓		✓	✓	✓
1132	P23634	Y	P23634	Plasma membrane calcium-transporting ATPase 4	AT2B4_HUMAN	ATP2B4	1145	1161	AFHSSLHESIQKPYNQK				✓	✓	✓	✓	✓	✓	✓	✓	✓	✓		✓
1133	P23634	Y	P23634	Plasma membrane calcium-transporting ATPase 4	AT2B4_HUMAN	ATP2B4	1145	1161	AFHSSLHESIQKPYNQK				✓	✓	✓	✓	✓	✓	✓	✓	✓	✓
1134	P47897	Y	P47897	Glutamine--tRNA ligase	SYQ_HUMAN	QARS1	676	690	AFIHWVSQPLMCEVR	12 Carbamidomethylation	687	687 Carbamidomethylation on C			✓
1135	P30566	Y	P30566	Adenylosuccinate lyase	PUR8_HUMAN	ADSL	235	245	AFIITGQTYTR				✓	✓	✓	✓	✓	✓	✓	✓	✓		✓	✓			✓	✓
1136	P61421	Y	P61421	V-type proton ATPase subunit d 1	VA0D1_HUMAN	ATP6V0D1	220	234	AFIITINSFGTELSK				✓	✓	✓	✓		✓	✓	✓
1137	P61421	Y	P61421	V-type proton ATPase subunit d 1	VA0D1_HUMAN	ATP6V0D1	220	234	AFIITINSFGTELSK				✓
1138	P61421	Y	P61421	V-type proton ATPase subunit d 1	VA0D1_HUMAN	ATP6V0D1	220	237	AFIITINSFGTELSKEDR				✓	✓	✓	✓				✓
1139	Q9NRX1	Y	Q9NRX1	RNA-binding protein PNO1	PNO1_HUMAN	PNO1	139	154	AFILGFQVEDALALIR				✓	✓	✓	✓		✓	✓	✓
1140	Q9NRX1	Y	Q9NRX1	RNA-binding protein PNO1	PNO1_HUMAN	PNO1	139	154	AFILGFQVEDALALIR				✓	✓	✓	✓		✓		✓
1141	Q7Z2K6	Y	Q7Z2K6	Endoplasmic reticulum metallopeptidase 1	ERMP1_HUMAN	ERMP1	273	285	AFINLEAAGVGGK				✓				✓	✓
1142	Q15029	Y	Q15029	116 kDa U5 small nuclear ribonucleoprotein component	U5S1_HUMAN	EFTUD2	873	888	AFIPAIDSFGFETDLR				✓	✓	✓	✓		✓	✓	✓						✓	✓
1143	Q15029	Y	Q15029	116 kDa U5 small nuclear ribonucleoprotein component	U5S1_HUMAN	EFTUD2	873	888	AFIPAIDSFGFETDLR				✓		✓	✓
1144	Q8NHP8	Y	Q8NHP8	Putative phospholipase B-like 2	PLBL2_HUMAN	PLBD2	385	396	AFIPGGPSPGSR				✓	✓	✓	✓	✓	✓	✓	✓	✓		✓	✓		✓	✓	✓
1145	Q9NRG7	Y	Q9NRG7	Epimerase family protein SDR39U1	D39U1_HUMAN	SDR39U1	240	255	AFIPLPSAVVQAVFGR				✓	✓	✓	✓		✓	✓	✓
1146	Q9NRG7	Y	Q9NRG7	Epimerase family protein SDR39U1	D39U1_HUMAN	SDR39U1	240	255	AFIPLPSAVVQAVFGR				✓	✓	✓	✓		✓	✓	✓
1147	P14735	Y	P14735	Insulin-degrading enzyme	IDE_HUMAN	IDE	714	722	AFIPQLLSR				✓	✓	✓	✓	✓	✓	✓	✓
1148	P52272	Y	P52272	Heterogeneous nuclear ribonucleoprotein M	HNRPM_HUMAN	HNRNPM	73	83	AFITNIPFDVK				✓	✓	✓	✓	✓	✓	✓	✓	✓	✓	✓	✓	✓	✓	✓
1149	Q9NQX3	Y	Q9NQX3	Gephyrin	GEPH_HUMAN	GPHN	329	348	AFITVLEMTPVLGTEIINYR						✓	✓
[truncated: 45,581 more rows]

## Sheet: S5-3_Fig3B-Proteins
Number	# of Grouped proteins	Accession number	Master accession number	Master protein name	Master Gene Symbol	Species	MW(kDa)	Coverage (%)	Peptides	Unique peptides	HEK100-50ngeq_0.02%LMNG-0.01%DMNG_1	HEK100-50ngeq_0.02%LMNG-0.01%DMNG_2	HEK100-50ngeq_0.02%LMNG-0.01%DMNG_3	HEK100-50ngeq_0.02%LMNG-0.01%DMNG_4	HEK100-50ngeq_0.02%LMNG-2%ACN0.1%TFA_1	HEK100-50ngeq_0.02%LMNG-2%ACN0.1%TFA_2	HEK100-50ngeq_0.02%LMNG-2%ACN0.1%TFA_3	HEK100-50ngeq_0.02%LMNG-2%ACN0.1%TFA_4	HEK100-50ngeq_wo-LMNG-0.01%DMNG_1	HEK100-50ngeq_wo-LMNG-0.01%DMNG_2	HEK100-50ngeq_wo-LMNG-0.01%DMNG_3	HEK100-50ngeq_wo-LMNG-0.01%DMNG_4	HEK100-50ngeq_wo-LMNG-2%ACN0.1%TFA_1	HEK100-50ngeq_wo-LMNG-2%ACN0.1%TFA_2	HEK100-50ngeq_wo-LMNG-2%ACN0.1%TFA_3	HEK100-50ngeq_wo-LMNG-2%ACN0.1%TFA_4
[truncated: 5,578 more rows]

[truncated: 3 more sheets: S5-4_Fig3B-Precursors, S5-5_Fig3CDE-Proteins, S5-6_Fig3CDE-Precursors]
