# Supplementary material for: Universal Pretreatment Development for Low-input Proteomics Using Lauryl Maltose Neopentyl Glycol
Source: Mol Cell Proteomics. 2024 Mar 4;23(4):100745. doi: 10.1016/j.mcpro.2024.100745 (PMC10999711; doi:10.1016/j.mcpro.2024.100745)
Supplement: Supplemental Table S6 [file mmc9.xlsx]

## Sheet: Legend
Supplemental Table S6: Lists of phosphopeptides and biotinylated BSA peptides identified.
	S6-1_Fig4A: List of phosphopeptides identified in the expriments with or without the addition of LMNG during the elution of Fe-NTA magnetic IMAC beads.
	S6-2_Fig4B: List of biotinylated BSA peptides identified in the experiments with or without the addition of LMNG during the elution of streptavidin beads.

## Sheet: S6-1_Fig4A
with LMNG-1								with LMNG-2								with LMNG-3								with LMNG-4								without LMNG-1								without LMNG-2								without LMNG-3
Master Protein Accessions	Annotated Sequence	Modifications	Modifications in Master Proteins	# Missed Cleavages	# PSMs	Theo. MH+ [Da]		Master Protein Accessions	Annotated Sequence	Modifications	Modifications in Master Proteins	# Missed Cleavages	# PSMs	Theo. MH+ [Da]		Master Protein Accessions	Annotated Sequence	Modifications	Modifications in Master Proteins	# Missed Cleavages	# PSMs	Theo. MH+ [Da]		Master Protein Accessions	Annotated Sequence	Modifications	Modifications in Master Proteins	# Missed Cleavages	# PSMs	Theo. MH+ [Da]		Master Protein Accessions	Annotated Sequence	Modifications	Modifications in Master Proteins	# Missed Cleavages	# PSMs	Theo. MH+ [Da]		Master Protein Accessions	Annotated Sequence	Modifications	Modifications in Master Proteins	# Missed Cleavages	# PSMs	Theo. MH+ [Da]		Master Protein Accessions	Annotated Sequence
Q6SPF0	[R].AAAAAATAPPSPGPAQPGPR.[A]	1xPhospho [S11(100)]	Q6SPF0 1xPhospho [S161(100)]	0	2	1835.88		Q6SPF0	[R].AAAAAATAPPSPGPAQPGPR.[A]	1xPhospho [S11(100)]	Q6SPF0 1xPhospho [S161(100)]	0	1	1835.88		Q6SPF0	[R].AAAAAATAPPSPGPAQPGPR.[A]	1xPhospho [S11(100)]	Q6SPF0 1xPhospho [S161(100)]	0	1	1835.88		Q6SPF0	[R].AAAAAATAPPSPGPAQPGPR.[A]	1xPhospho [S11(100)]	Q6SPF0 1xPhospho [S161(100)]	0	1	1835.88		Q6SPF0	[R].AAAAAATAPPSPGPAQPGPR.[A]	1xPhospho [S11(100)]	Q6SPF0 1xPhospho [S161(100)]	0	2	1835.88		Q6SPF0	[R].AAAAAATAPPSPGPAQPGPR.[A]	1xPhospho [S11(100)]	Q6SPF0 1xPhospho [S161(100)]	0	2	1835.88		Q6SPF0	[R].AAAAAATAPPSPGPAQPGPR.[A]
Q8NFC6	[R].RLSESLHVVDENK.[N]	1xPhospho [S3(99.6)]	Q8NFC6 1xPhospho [S635(99.6)]	1	1	1605.76		P40222	[R].RPEGPGAQAPSSPR.[V]	1xPhospho [S12(99.7)]	P40222 1xPhospho [S515(99.7)]	0	7	1486.68		Q9UQ35	[R].QSHSGSISPYPK.[V]	1xPhospho [S8(100)]	Q9UQ35 1xPhospho [S994(100)]	0	3	1367.6		P36915	[R].REEQTDTSDGESVTHHIR.[R]	1xPhospho [S8(100)]	P36915 1xPhospho [S51(100)]	1	1	2176.93		Q7Z422	[K].RPTSNGVVSSPNSTSRPTLPVK.[S]	1xPhospho [S10(99)]	Q7Z422 1xPhospho [S74(99)]	0	1	2361.19		Q12906	[K].RPMEEDGEEKSPSKK.[K]	1xPhospho [S11(100)]	Q12906 1xPhospho [S382(100)]	2	7	1826.8		Q93008	[R].RPYTGNPQYTYNNWSPPVQSNETSNGYFLER.[S]
Q96PK6	[R].RLSESQLSFR.[R]	1xPhospho [S3(100)]	Q96PK6 1xPhospho [S618(100)]	1	1	1302.62		Q6W2J9	[K].RPEPSSDYDLSPAK.[Q]	1xPhospho [S11(100)]	Q6W2J9 1xPhospho [S1410(100)]	0	1	1641.72		Q9UQ35	[R].QSHSESPSLQSK.[S]	1xPhospho [S6(99.7)]	Q9UQ35 1xPhospho [S1083(99.7)]	0	2	1394.59		Q9NTJ3	[R].REEGPPPPSPDGASSDAEPEPPSGR.[T]	1xPhospho [S15(100)]	Q9NTJ3 1xPhospho [S28(100)]	1	3	2595.1		P31629	[R].RPVSPGKDITAR.[R]	1xPhospho [S4(100)]	P31629 1xPhospho [S2118(100)]	1	1	1376.7		Q12906	[K].RPMEEDGEEKSPSK.[K]	1xPhospho [S11(100)]	Q12906 1xPhospho [S382(100)]	1	5	1698.7		Q7Z422	[K].RPTSNGVVSSPNSTSRPTLPVK.[S]
P78527	[K].RLSFAVPFR.[E]	1xPhospho [S3(100)]	P78527 1xPhospho [S893(100)]	1	1	1172.6		Q14493	[R].RPESFTTPEGPKPR.[S]	1xPhospho [T7(100)]	Q14493 1xPhospho [T62(100)]	0	1	1678.79		Q9P260	[R].QSGTPPGMGAPGVPGAAGVGGAGGR.[E]	1xPhospho [S/T]		0	2	2142.98		O75376	[R].REEGDPSPHSGGVCKPK.[L]	1xCarbamidomethyl [C14]; 1xPhospho [S7(100)]	O75376 1xPhospho [S2315(100)]	1	3	1916.83		Q93008	[R].RPYTGNPQYTYNNWSPPVQSNETSNGYFLER.[S]	1xPhospho [S15(100)]	Q93008 1xPhospho [S2443(100)]	0	1	3759.65		Q9UHV7	[K].RPLTPFHHR.[V]	1xPhospho [T4(100)]	Q9UHV7 1xPhospho [T474(100)]	0	1	1240.61		P38398	[R].RPTSGLHPEDFIK.[K]
Q15058	[R].RISGCLHDIQVHPIK.[N]	1xCarbamidomethyl [C5]; 1xPhospho [S3(100)]	Q15058 1xPhospho [S1200(100)]	1	1	1852.93		P55198	[K].RPESPPSILTPPVVPTADK.[V]	1xPhospho [S4(99.5)]	P55198 1xPhospho [S258(99.5)]	0	1	2081.07		Q9H2J7	[K].QSGSPTLDTAPNGR.[Y]	1xPhospho [S4(100)]	Q9H2J7 1xPhospho [S701(100)]	0	1	1480.64		Q1KMD3	[K].REEDEPEERSGDETPGSEVPGDK.[A]	1xPhospho [S10(100)]	Q1KMD3 1xPhospho [S161(100)]	2	1	2624.06		P49593	[R].RQDLPSSLPEPETQAPPRS.[-]	1xPhospho [S19(100)]	P49593 1xPhospho [S454(100)]	2	1	2185.03		Q8IZ21	[K].RPLSSSHEASEGQAK.[D]	1xPhospho [S4(100)]	Q8IZ21 1xPhospho [S176(100)]	0	3	1663.74		Q9UPN3	[K].RPTPTFHSSRTSLAGDTSNSSSPASTGAK.[T]
P62805	[K].RISGLIYEETR.[G]	1xPhospho [S3(100)]	P62805 1xPhospho [S48(100)]	1	3	1416.69		Q7Z5K2	[K].RPESPSEISPIK.[G]	1xPhospho [S4(100)]	Q7Z5K2 1xPhospho [S221(100)]	0	3	1419.69		Q9UPN9	[K].QSGLSSLVNGKSPIR.[S]	1xPhospho [S12(100)]	Q9UPN9 1xPhospho [S862(100)]	1	2	1622.83		Q8WWI1	[K].REDSFESLDSLGSR.[S]	1xPhospho [S4(100)]	Q8WWI1 1xPhospho [S246(100)]	1	1	1677.71		Q9NUP7	[K].RQDNQNDDSEEHDDGGYR.[I]	1xPhospho [S9(100)]	Q9NUP7 1xPhospho [S397(100)]	1	1	2229.81		O96013	[K].RPLSGPDVGTPQPAGLASGAK.[L]	1xPhospho [S4(100)]	O96013 1xPhospho [S181(100)]	0	3	2056.02		Q9UPN3	[K].RPTPTFHSSR.[T]
O60658	[R].RLSGNEYVLSTK.[N]	1xPhospho [S3(100)]	O60658 1xPhospho [S457(100)]	1	1	1446.7		Q7Z5K2	[K].RPESPSEISPIK.[G]	2xPhospho [S4(100); S9(100)]	Q7Z5K2 2xPhospho [S221(100); S226(100)]	0	3	1499.65		P35711	[R].QSGESLSSTALGTPER.[R]	1xPhospho [T13(100)]	P35711 1xPhospho [T131(100)]	0	1	1699.75		Q9BZE4	[K].REDSAPPSSVAR.[S]	1xPhospho [S4(100)]	Q9BZE4 1xPhospho [S558(100)]	1	3	1351.6		Q9HC52	[R].RQDSDLVQCGVTSPSSAEATGK.[L]	1xCarbamidomethyl [C9]; 1xPhospho [T/S]		1	1	2373.04		Q96PU4	[K].RPISDDDCPSASK.[V]	1xCarbamidomethyl [C8]; 1xPhospho [S4(100)]	Q96PU4 1xPhospho [S667(100)]	0	1	1527.61		Q01581	[R].RPTPNDDTLDEGVGLVHSNIATEHIPSPAK.[K]
Q8TEW0	[R].RISHSLYSGIEGLDESPSR.[N]	1xPhospho [S3(100)]	Q8TEW0 1xPhospho [S715(100)]	1	1	2183.01		Q5VUA4	[K].RPETWESPEKPK.[T]	1xPhospho [S7(100)]	Q5VUA4 1xPhospho [S1971(100)]	0	2	1563.72		Q99856	[R].QSFGGSLFAYSPGGAHGMLSSPK.[L]	1xPhospho [S11(100)]	Q99856 1xPhospho [S362(100)]	0	2	2363.05		P10244	[K].REDQEGSPPETSLPYK.[W]	1xPhospho [S7(100)]	P10244 1xPhospho [S282(100)]	1	3	1912.83		Q9UPN3	[K].RQGSFSEDVISHK.[G]	1xPhospho [S4(100)]	Q9UPN3 1xPhospho [S3927(100)]	1	1	1569.71		P57682	[K].RPLPVESPDTQR.[K]	1xPhospho [S7(100)]	P57682 1xPhospho [S250(100)]	0	2	1474.7		P46100	[R].RPTETNPVTSNSDEECNETVK.[E]
Q9UBF8	[R].RLSEQLAHTPTAFK.[R]	1xPhospho [S3(100)]	Q9UBF8 1xPhospho [S511(100)]	1	1	1678.83		Q5QP82	[R].RPGAPSLSPAPR.[S]	1xPhospho [S8(100)]	Q5QP82 1xPhospho [S63(100)]	0	1	1285.64		O60841	[K].QSFDDNDSEELEDKDSK.[S]	1xPhospho [S8(100)]	O60841 1xPhospho [S113(100)]	1	2	2080.79		Q969E4	[K].REDEGEPGDEGQLEDEGSQEK.[Q]	1xPhospho [S18(100)]	Q969E4 1xPhospho [S65(100)]	1	1	2412.93		Q92576	[K].RQLQEDQENNLQDNQTSNSSPCR.[S]	1xCarbamidomethyl [C22]; 1xPhospho [S20(100)]	Q92576 1xPhospho [S1614(100)]	1	1	2841.19		Q8N3X1	[R].RPILQLSPPGPR.[G]	1xPhospho [S7(100)]	Q8N3X1 1xPhospho [S18(100)]	0	5	1410.76		Q9BW61	[R].RPSVYLPTR.[E]
Q13547	[K].RISICSSDKR.[I]	1xCarbamidomethyl [C5]; 1xPhospho [S3(100)]	Q13547 1xPhospho [S406(100)]	2	1	1301.6		Q9UIS9	[R].RPGAQPLPPPPPSQSPEPTEPHPR.[A]	1xPhospho [S15(99.4)]	Q9UIS9 1xPhospho [S297(99.4)]	0	2	2646.28		Q567U6	[K].QSELSAEESPEK.[L]	1xPhospho [S9(100)]	Q567U6 1xPhospho [S305(100)]	0	1	1413.58		Q04637	[K].REAALPPVSPLK.[A]	1xPhospho [S9(100)]	Q04637 1xPhospho [S1231(100)]	1	3	1357.72		Q8NEY1	[K].RQNSSDSISSLNSITSHSSIGSSK.[D]	1xPhospho [S4(100)]	Q8NEY1 1xPhospho [S1181(100)]	1	1	2559.17		Q8IXT5	[R].RPLEEDFRRSPTEDFR.[Q]	1xPhospho [S10(100)]	Q8IXT5 1xPhospho [S638(100)]	2	3	2129.98		Q9UPP1	[R].RPSVGSQSNQAGQGK.[R]
Q6ZRV2	[R].RLSLGQGDSTEAATEER.[G]	1xPhospho [S3(100)]	Q6ZRV2 1xPhospho [S1003(100)]	1	2	1899.84		Q8WUA4	[R].RPGFSPTSHR.[L]	1xPhospho [S5(100)]	Q8WUA4 1xPhospho [S901(100)]	0	2	1221.55		Q96T58	[K].QSEKPHSTPPQSCTSDLSK.[I]	1xCarbamidomethyl [C13]; 1xPhospho [T8(100)]	Q96T58 1xPhospho [T2393(100)]	0	1	2193.95		O95297	[K].RDYTGCSTSESLSPVK.[Q]	1xCarbamidomethyl [C6]; 1xPhospho [S11(99.6)]	O95297 1xPhospho [S208(99.6)]	1	2	1866.79		Q9Y5B0	[K].RQPSMSETMPLYTLCK.[E]	1xCarbamidomethyl [C15]; 1xPhospho [S/T/Y]		1	1	2021.89		Q9HCM7	[R].RPLEAGSPGQDLEPACDGAR.[K]	1xCarbamidomethyl [C16]; 1xPhospho [S7(100)]	Q9HCM7 1xPhospho [S141(100)]	0	1	2175.95		P78347	[R].RPSTYGIPR.[L]
Q9Y2U5	[K].RLSIIGPTSR.[D]	1xPhospho [S3(100)]	Q9Y2U5 1xPhospho [S153(100)]	1	1	1179.62		P48634	[K].RPGGSSPLNAVPCEGPPGSEPPR.[R]	1xCarbamidomethyl [C13]; 1xPhospho [S]		0	4	2395.09		Q9H7N4	[R].QRSPSPAPAPAPAAAAGPPTR.[K]	2xPhospho [S3(100); S5(100)]	Q9H7N4 2xPhospho [S498(100); S500(100)]	1	3	2127.97		P13612	[R].RDSWSYINSK.[S]	1xPhospho [S3(100)]	P13612 1xPhospho [S1021(100)]	1	1	1335.57		Q12955	[R].RQSFASLALR.[K]	1xPhospho [S3(100)]	Q12955 1xPhospho [S1459(100)]	1	1	1228.62		Q92738	[R].RPHGSTLSVSASPEK.[S]	1xPhospho [S12(99.6)]	Q92738 1xPhospho [S680(99.6)]	0	1	1632.77		P12270	[K].RPSTSQTVSTPAPVPVIESTEAIEAK.[A]
Q6ZUT9	[R].RLSITSLTGK.[N]	1xPhospho [S3(100)]	Q6ZUT9 1xPhospho [S1076(100)]	1	1	1155.61		O60346	[R].RPGHPAQPLPLPQTASSPQPQQK.[A]	1xPhospho [S/T]		0	1	2540.28		Q9NPI6	[R].QRSPLLNQPVPELSHASLIANQSPFR.[A]	1xPhospho [S3(100)]	Q9NPI6 1xPhospho [S353(100)]	1	4	2979.52		Q14643	[R].RDSVLAASR.[D]	1xPhospho [S3(100)]	Q14643 1xPhospho [S1598(100)]	1	1	1054.5		Q8TE77	[R].RQSFAVLR.[G]	1xPhospho [S3(100)]	Q8TE77 1xPhospho [S37(100)]	1	1	1056.54		P31749	[R].RPHFPQFSYSASGTA.[-]	1xPhospho [S8(100)]	P31749 1xPhospho [S473(100)]	0	1	1732.75		P78347	[R].RPSTFGIPR.[L]
Q2PPJ7	[R].RLSNSSLCSIEEEHR.[M]	1xCarbamidomethyl [C8]; 1xPhospho [S3(99.4)]	Q2PPJ7 1xPhospho [S373(99.4)]	1	1	1896.83		Q7Z2Z1	[K].RPGNSTVTSSPPVTPKK.[L]	2xPhospho [S10(100); T14(100)]	Q7Z2Z1 2xPhospho [S1303(100); T1307(100)]	1	1	1912.89		Q9H3N1	[R].QRSLGPSLATDKS.[-]	1xPhospho [S3(100)]	Q9H3N1 1xPhospho [S270(100)]	2	1	1439.69		Q8IYU2	[K].RDSTEITSILLK.[Q]	1xPhospho [S3(100)]	Q8IYU2 1xPhospho [S385(100)]	1	1	1455.75		Q9NRL2	[K].RQSPEPSPVTLGR.[R]	1xPhospho [S3(100)]	Q9NRL2 1xPhospho [S1413(100)]	1	2	1503.73		Q9Y243	[R].RPHFPQFSYSASGR.[E]	1xPhospho [S8(99.7)]	Q9Y243 1xPhospho [S472(99.7)]	0	1	1716.76		Q96QT4	[R].RPSTEDTHEVDSK.[A]
Q15139	[R].RLSNVSLTGVSTIR.[T]	1xPhospho [S3(100)]	Q15139 1xPhospho [S205(100)]	1	2	1582.83		Q14671	[R].RPGQSFHVNSEVNSVLSPR.[S]	1xPhospho [S17(100)]	Q14671 1xPhospho [S209(100)]	0	4	2190.05		Q9H3N1	[R].QRSLGPSLATDK.[S]	1xPhospho [S3(100)]	Q9H3N1 1xPhospho [S270(100)]	1	1	1352.66		Q6NT76	[R].RDSSVIKEEIK.[A]	1xPhospho [S]		2	1	1383.69		Q9NRL2	[K].RQSPEPSPVTLGR.[R]	2xPhospho [S3(100); S7(100)]	Q9NRL2 2xPhospho [S1413(100); S1417(100)]	1	1	1583.7		Q8IYB7	[K].RPGTQGHLGPEKEEEESDGEPEDSSTS.[-]	1xPhospho [S17(100)]	Q8IYB7 1xPhospho [S875(100)]	1	1	2964.2		O60303	[R].RPSTADGEGDERPFTQAGLGADER.[I]
Q15139	[R].RLSNVSLTGVSTIR.[T]	2xPhospho [S3(100); S6(100)]	Q15139 2xPhospho [S205(100); S208(100)]	1	1	1662.8		Q8IYB7	[K].RPGTQGHLGPEKEEEESDGEPEDSSTS.[-]	1xPhospho [S17(100)]	Q8IYB7 1xPhospho [S875(100)]	1	2	2964.2		Q969T4	[R].QRSDDESPSTSSGSSDADQRDPAAPEPEEQEER.[K]	1xPhospho [S/T]		2	2	3669.47		P36915	[R].REEQTDTSDGESVTHHIR.[R]	2xPhospho [T5(99.6); T/S]	P36915 2xPhospho [T48(99.6); T/S]	1	4	2256.89		Q01105	[K].RQSPLPPQK.[K]	1xPhospho [S3(100)]	Q01105 1xPhospho [S7(100)]	1	5	1130.57		Q9H1B7	[K].RPGSVSSTDQER.[E]	1xPhospho [S4(100)]	Q9H1B7 1xPhospho [S334(100)]	0	1	1398.6		Q9BQF6	[R].RPSSSEIITEGK.[R]
Q9UH99	[K].RLSPAPQLGPSSDAHTSYYSESLVHESWFPPR.[S]	1xPhospho [S3(100)]	Q9UH99 1xPhospho [S54(100)]	1	2	3678.7		Q7RTP6	[R].RPDSPTRPTLR.[G]	1xPhospho [S4(99.5)]	Q7RTP6 1xPhospho [S1649(99.5)]	0	2	1375.68		Q9UQB8	[K].QRPYSVAVPAFSQGLDDYGAR.[S]	1xPhospho [S5(100)]	Q9UQB8 1xPhospho [S492(100)]	0	1	2377.1		Q96B23	[R].RDSSESQLASTESDKPTTGR.[V]	2xPhospho [S/T]		1	1	2311.94		P38398	[R].RPTSGLHPEDFIK.[K]	1xPhospho [T3(100)]	P38398 1xPhospho [T509(100)]	0	1	1576.75		Q14671	[R].RPGQSFHVNSEVNSVLSPR.[S]	1xPhospho [S17(100)]	Q14671 1xPhospho [S209(100)]	0	3	2190.05		Q96T17	[K].RPSSPVISK.[T]
O94811	[K].RLSLESEGAGEGAAASPELSALEEAFR.[R]	1xPhospho [S]		1	2	2827.31		Q96I25	[R].RPDPDSDEDEDYERER.[R]	1xPhospho [S6(100)]	Q96I25 1xPhospho [S155(100)]	1	1	2102.79		P48634	[R].QRGSETGSETHESDLAPSDK.[E]	1xPhospho [S4(100)]	P48634 1xPhospho [S1106(100)]	1	1	2210.92		Q8N2M8	[R].RDSPTYDPYKR.[S]	1xPhospho [S3(100)]	Q8N2M8 1xPhospho [S294(100)]	2	2	1477.65		Q8IYB3	[R].RQSPSPSTRPIR.[R]	1xPhospho [S3(100)]	Q8IYB3 1xPhospho [S713(100)]	1	2	1461.73		Q7Z2Z1	[K].RPGNSTVTSSPPVTPK.[K]	2xPhospho [T8(96.7); T14(100)]	Q7Z2Z1 2xPhospho [T1301(96.7); T1307(100)]	0	1	1784.8		Q9BXB4	[R].RPSQNAISFFNVGHSK.[L]
Q9UK59	[K].RLSDEHEPEQR.[K]	1xPhospho [S3(100)]	Q9UK59 1xPhospho [S514(100)]	1	3	1475.63		Q8TAD8	[R].RPDHSGGSPSPPTSEPAR.[S]	2xPhospho [S5(99.2); S10(100)]	Q8TAD8 2xPhospho [S49(99.2); S54(100)]	0	6	1991.8		Q9Y520	[R].QREESETRSESSDFEVVPK.[R]	1xPhospho [S5(99.2)]	Q9Y520 1xPhospho [S1242(99.2)]	2	2	2319.01		Q8N2M8	[R].RDSPTYDPYK.[R]	1xPhospho [S3(100)]	Q8N2M8 1xPhospho [S294(100)]	1	1	1321.55		Q9UPN3	[K].RPTPTFHSSRTSLAGDTSNSSSPASTGAK.[T]	2xPhospho [S9(99.1); S12(100)]	Q9UPN3 2xPhospho [S7279(99.1); S7282(100)]	1	1	3065.34		O60346	[R].RPGHPAQPLPLPQTASSPQPQQK.[A]	1xPhospho [S/T]		0	2	2540.28		Q96T58	[R].RPQSPGASPSQAER.[L]
Q12923	[K].RLSCSELSLYQPLQNSSK.[E]	1xCarbamidomethyl [C4]; 1xPhospho [S3(99.6)]	Q12923 1xPhospho [S936(99.6)]	1	1	2190.03		Q8TAD8	[R].RPDHSGGSPSPPTSEPAR.[S]	1xPhospho [S8(100)]	Q8TAD8 1xPhospho [S52(100)]	0	5	1911.83		Q9BUA3	[K].QQVSWEQEFLVGSSPGGSGR.[A]	1xPhospho [S14(99.5)]	Q9BUA3 1xPhospho [S82(99.5)]	0	2	2214.98		O95819	[R].RDSPLQGSGQQNSQAGQR.[N]	1xPhospho [S3(100)]	O95819 1xPhospho [S639(100)]	1	2	1993.88		Q01581	[R].RPTPNDDTLDEGVGLVHSNIATEHIPSPAK.[K]	1xPhospho [S27(100)]	Q01581 1xPhospho [S495(100)]	0	4	3260.56		P48634	[K].RPGGSSPLNAVPCEGPPGSEPPR.[R]	1xCarbamidomethyl [C13]; 1xPhospho [S]		0	6	2395.09		Q96T58	[R].RPQSPGASPSQAER.[L]
Q92797	[R].RLSAQGQAISVVGSLSSMSPLEEEAPQAK.[R]	1xPhospho [S3(100)]	Q92797 1xPhospho [S494(100)]	1	3	3050.49		Q9BU76	[R].RPAEATSSPTSPERPR.[H]	1xPhospho [S11(100)]	Q9BU76 1xPhospho [S220(100)]	0	5	1818.85		Q5T5U3	[K].QQTSTPVLTQPGR.[A]	1xPhospho [S4(98.8)]	Q5T5U3 1xPhospho [S233(98.8)]	0	1	1492.72		Q8IWC1	[R].RDSNLHSSTDKEQAER.[K]	1xPhospho [S3(100)]	Q8IWC1 1xPhospho [S229(100)]	2	2	1952.85		Q8N612	[R].RPSLGELLLR.[H]	1xPhospho [S3(100)]	Q8N612 1xPhospho [S859(100)]	0	2	1233.67		Q8WUA4	[R].RPGFSPTSHR.[L]	1xPhospho [S5(100)]	Q8WUA4 1xPhospho [S901(100)]	0	2	1221.55		Q6PKG0	[K].RPRPSPARPK.[K]
Q9H3H1	[R].RLDSDAVNTIESQSVSPDHNKEPK.[E]	1xPhospho [S16(100)]	Q9H3H1 1xPhospho [S443(100)]	2	4	2746.27		Q9BU76	[R].RPAEATSSPTSPERPR.[H]	2xPhospho [S11(100); T/S]	Q9BU76 2xPhospho [S220(100); T/S]	0	20	1898.82		O60231	[K].QQTEKPESEDEWER.[T]	1xPhospho [S8(100)]	O60231 1xPhospho [S160(100)]	0	2	1870.75		O14579	[R].RDSIVAELDR.[E]	1xPhospho [S3(100)]	O14579 1xPhospho [S99(100)]	1	1	1253.59		Q6PJT7	[R].RPSLPPSK.[Q]	1xPhospho [S3(100)]	Q6PJT7 1xPhospho [S343(100)]	0	3	961.487		Q9UIS9	[R].RPGAQPLPPPPPSQSPEPTEPHPR.[A]	1xPhospho [S15(100)]	Q9UIS9 1xPhospho [S297(100)]	0	2	2646.28		O15047	[K].RPRPSTPAEEDEDDPEQEK.[E]
O94808	[K].RLDSSACLHAVGDK.[A]	1xCarbamidomethyl [C7]; 1xPhospho [S]		1	1	1608.72		Q92615	[R].RPAGGRPSPSAMGK.[R]	1xPhospho [S8(100)]	Q92615 1xPhospho [S718(100)]	0	1	1448.68		Q06455	[R].QQSPVNPDPVALDAHR.[E]	1xPhospho [S3(100)]	Q06455 1xPhospho [S417(100)]	0	1	1823.84		A8MVW0	[R].RDSLTSPEDELGAEVGDEAGDK.[K]	1xPhospho [S3(100)]	A8MVW0 1xPhospho [S789(100)]	1	1	2370		Q14738	[K].RPSNSTPPPTQLSK.[I]	1xPhospho [S/T]		0	2	1589.77		Q5QP82	[R].RPGAPSLSPAPR.[S]	1xPhospho [S8(100)]	Q5QP82 1xPhospho [S63(100)]	0	2	1285.64		Q02952	[R].RPSESDKEDELDK.[V]
Q92833	[R].RLEEAHQAEKPQSPPK.[K]	1xPhospho [S13(100)]	Q92833 1xPhospho [S455(100)]	1	2	1924.93		Q96JM3	[R].RPAPAVSPGSWKPGPPGSPRPWK.[S]	2xPhospho [S7(100); S18(100)]	Q96JM3 2xPhospho [S308(100); S319(100)]	0	3	2569.23		Q9NU19	[K].QQSLPLRPIIPLVAR.[I]	1xPhospho [S3(100)]	Q9NU19 1xPhospho [S154(100)]	0	1	1781.02		Q14671	[R].RDSLTGSSDLYK.[R]	1xPhospho [S3(100)]	Q14671 1xPhospho [S709(100)]	1	2	1421.63		Q9UQ35	[R].RPSPQPSPR.[D]	1xPhospho [S3(100)]	Q9UQ35 1xPhospho [S2702(100)]	0	2	1101.52		Q5VUA4	[K].RPETWESPEKPK.[T]	1xPhospho [S7(100)]	Q5VUA4 1xPhospho [S1971(100)]	0	1	1563.72		Q02952	[R].RPSESDKEDELDKVK.[S]
O75822	[K].RLEEPEEPKVLTPEEQLADK.[L]	1xPhospho [T12(100)]	O75822 1xPhospho [T109(100)]	2	1	2430.18		P05423	[R].RPAPPLTPGR.[L]	1xPhospho [T7(100)]	P05423 1xPhospho [T36(100)]	0	1	1141.59		Q5JSZ5	[R].QQSIEDKEDKPPPR.[Q]	1xPhospho [S3(100)]	Q5JSZ5 1xPhospho [S480(100)]	1	2	1746.81		Q9C0C2	[K].RDSLGTYSSR.[D]	1xPhospho [S3(100)]	Q9C0C2 1xPhospho [S872(100)]	1	1	1221.53		Q5T1M5	[R].RPSQEQSASASSGQPQAPLNR.[E]	1xPhospho [S3(100)]	Q5T1M5 1xPhospho [S956(100)]	0	2	2276.04		Q7Z5K2	[K].RPESPSEISPIK.[G]	2xPhospho [S4(100); S9(100)]	Q7Z5K2 2xPhospho [S221(100); S226(100)]	0	9	1499.65		Q9NUP7	[K].RQDNQNDDSEEHDDGGYR.[I]
Q99959	[R].RLEISPDSSPER.[A]	1xPhospho [S5(100)]	Q99959 1xPhospho [S151(100)]	1	1	1465.67		Q5TCZ1	[R].RPAQPHRPSPASSLQR.[A]	1xPhospho [S9(100)]	Q5TCZ1 1xPhospho [S593(100)]	0	1	1864.93		Q9Y618	[K].QQQLEEEAAKPPEPEKPVSPPPIESK.[H]	1xPhospho [S19(100)]	Q9Y618 1xPhospho [S215(100)]	0	2	2962.44		Q9UQ88; P21127	[K].RDSLEEGELR.[D]	1xPhospho [S3(100)]	Q9UQ88 1xPhospho [S47(100)]; P21127 1xPhospho [S47(100)]	1	3	1283.56		Q9BXB4	[R].RPSQNAISFFNVGHSK.[L]	1xPhospho [S3(100)]	Q9BXB4 1xPhospho [S189(100)]	0	3	1868.88		Q7Z5K2	[K].RPESPSEISPIK.[G]	1xPhospho [S4(100)]	Q7Z5K2 1xPhospho [S221(100)]	0	3	1419.69		Q02952	[R].RPSESDKEDELDKVK.[S]
O15234	[R].RLEQTSVRDPSPEADAPVLGSPEK.[E]	1xPhospho [S11(100)]	O15234 1xPhospho [S363(100)]	2	1	2658.28		Q9HAW0	[K].RPASPALLLPPCMLK.[S]	1xCarbamidomethyl [C12]; 1xPhospho [S4(100)]	Q9HAW0 1xPhospho [S353(100)]	0	2	1743.9		Q4KMP7	[R].QQPPLGPSSSLLSLPGLK.[S]	1xPhospho [S13(100)]	Q4KMP7 1xPhospho [S661(100)]	0	5	1899		Q12770	[R].RDSGVGSGLEAQESWER.[L]	1xPhospho [S3(99.4)]	Q12770 1xPhospho [S822(99.4)]	1	1	1942.83		Q96T17	[K].RPSSPVISK.[T]	1xPhospho [S3(99.8)]	Q96T17 1xPhospho [S289(99.8)]	0	1	1050.53		P55198	[K].RPESPPSILTPPVVPTADK.[V]	1xPhospho [S4(99.5)]	P55198 1xPhospho [S258(99.5)]	0	1	2081.07		Q8N612	[R].RPSLGELLLR.[H]
Q9BSJ6	[K].RLETPEPGQQGLQAAAR.[S]	1xPhospho [T4(100)]	Q9BSJ6 1xPhospho [T74(100)]	1	1	1901.92		Q9Y243	[R].RPHFPQFSYSASGR.[E]	1xPhospho [S8(99.7)]	Q9Y243 1xPhospho [S472(99.7)]	0	1	1716.76		Q8NE71	[K].QQPPEPEWIGDGESTSPSDK.[V]	1xPhospho [S16(100)]	Q8NE71 1xPhospho [S22(100)]	0	3	2263.94		Q8IZT6	[K].RDSGSFEQYSENIK.[L]	1xPhospho [S3(100)]	Q8IZT6 1xPhospho [S1103(100)]	1	1	1739.73		Q9BQF6	[R].RPSSSEIITEGK.[R]	1xPhospho [S3(100)]	Q9BQF6 1xPhospho [S11(100)]	0	1	1383.65		Q14493	[R].RPESFTTPEGPKPR.[S]	1xPhospho [T7(100)]	Q14493 1xPhospho [T62(100)]	0	1	1678.79		Q6PJT7	[R].RPSLPPSK.[Q]
Q8NI35	[R].RLFDDEASVDEPR.[R]	1xPhospho [S8(100)]	Q8NI35 1xPhospho [S645(100)]	1	1	1628.7		Q6PI98	[K].RPASPSHNGSSGGGYGASK.[K]	1xPhospho [S4(99.6)]	Q6PI98 1xPhospho [S26(99.6)]	0	2	1853.79		P60174	[K].QSLGELIGTLNAAK.[V]	1xPhospho [S2(100)]	P60174 1xPhospho [S21(100)]	0	10	1494.76		Q9H2G2	[R].RDSFIGTPYWMAPEVVMCETSK.[D]	1xCarbamidomethyl [C18]; 1xPhospho [S3(100)]	Q9H2G2 1xPhospho [S189(100)]	1	5	2684.16		Q9NXR1	[R].RPSSTSVPLGDK.[G]	1xPhospho [S3(100)]	Q9NXR1 1xPhospho [S306(100)]	0	1	1323.63		Q6W2J9	[K].RPEPSSDYDLSPAK.[Q]	1xPhospho [S11(100)]	Q6W2J9 1xPhospho [S1410(100)]	0	1	1641.72		Q14738	[K].RPSNSTPPPTQLSK.[I]
Q14152	[R].RLGDSSLSR.[K]	1xPhospho [S]		1	2	1070.5		Q9H7L9	[K].RPASPSSPEHLPATPAESPAQR.[F]	2xPhospho [S4(100); S/T]	Q9H7L9 2xPhospho [S234(100); S/T]	0	3	2443.08		Q17RY0	[K].QQLSPSPGQEAGILPETEK.[A]	1xPhospho [S4(100)]	Q17RY0 1xPhospho [S97(100)]	0	1	2088.98		O94804	[K].RDSFIGTPYWMAPEVVMCETMK.[D]	1xCarbamidomethyl [C18]; 1xPhospho [S3(100)]	O94804 1xPhospho [S191(100)]	1	1	2728.17		Q96QT4	[R].RPSTEDTHEVDSK.[A]	1xPhospho [S3(99.7)]	Q96QT4 1xPhospho [S1504(99.7)]	0	5	1580.66		P40222	[R].RPEGPGAQAPSSPR.[V]	1xPhospho [S12(100)]	P40222 1xPhospho [S515(100)]	0	6	1486.68		Q9UQ35	[R].RPSPQPSPR.[D]
Q96F44	[R].RLHPPSPVPQGVCPAHR.[E]	1xCarbamidomethyl [C13]; 1xPhospho [S6(100)]	Q96F44 1xPhospho [S85(100)]	1	1	1984.97		P35711	[K].RPASPYGEADGEVAMVTSR.[Q]	1xPhospho [S4(100)]	P35711 1xPhospho [S21(100)]	0	1	2072.91		Q9NSV4	[R].QSLSPMSQRPVLK.[V]	1xPhospho [S4(100)]	Q9NSV4 1xPhospho [S1093(100)]	0	2	1550.78		Q5UIP0	[K].RDSFDNCSLGESSK.[I]	1xCarbamidomethyl [C7]; 1xPhospho [S3(100)]	Q5UIP0 1xPhospho [S1688(100)]	1	2	1681.65		P78347	[R].RPSTFGIPR.[L]	1xPhospho [S3(100)]	P78347 1xPhospho [S784(100)]	0	1	1110.55		Q8IXT5	[R].RPPEEDFRHSPEEDFR.[Q]	1xPhospho [S10(100)]	Q8IXT5 1xPhospho [S710(100)]	1	4	2122.9		Q8N1G1	[R].RPSPTSGDSRPAAGR.[G]
Q5T8P6	[R].RLNHSPPQSSSR.[Y]	1xPhospho [S5(100)]	Q5T8P6 1xPhospho [S127(100)]	1	7	1445.66		Q7Z5L9	[K].RPASVSSSAAVEHEQR.[E]	1xPhospho [S4(100)]	Q7Z5L9 1xPhospho [S240(100)]	0	1	1790.82		O75475	[K].QSNASSDVEVEEK.[E]	1xPhospho [S6(99.7)]	O75475 1xPhospho [S106(99.7)]	0	1	1501.61		Q9NRH2	[R].RDSSEGPPGSEGDGGGQSKPSNASGGVDK.[A]	1xPhospho [S3(100)]	Q9NRH2 1xPhospho [S569(100)]	1	1	2796.17		P12270	[K].RPSTSQTVSTPAPVPVIESTEAIEAK.[A]	1xPhospho [S/T]		0	3	2775.38		Q7RTP6	[R].RPDSPTRPTLR.[G]	1xPhospho [S4(99.5)]	Q7RTP6 1xPhospho [S1649(99.5)]	0	3	1375.68		Q5T1M5	[R].RPSQEQSASASSGQPQAPLNR.[E]
Q93015	[R].RLPATLLNAFPTAPSPRPPR.[K]	1xPhospho [S15(100)]	Q93015 1xPhospho [S217(100)]	1	1	2252.21		Q03111	[K].RPATADSPKPSAK.[K]	1xPhospho [S7(100)]	Q03111 1xPhospho [S292(100)]	0	7	1405.68		P46100	[R].QTQSESSNYDSELEK.[E]	1xPhospho [S11(100)]	P46100 1xPhospho [S819(100)]	0	1	1824.72		P43243	[R].RDSFDDRGPSLNPVLDYDHGSR.[S]	1xPhospho [S/Y]		2	7	2598.14		P78347	[R].RPSTYGIPR.[L]	1xPhospho [S3(99.7)]	P78347 1xPhospho [S412(99.7)]	0	1	1126.54		A0A3B3IU46	[K].RPPESPPIVEEWNSR.[A]	1xPhospho [S5(100)]	A0A3B3IU46 1xPhospho [S36(100)]	0	2	1872.86		Q15058	[K].RPSGRDTPISEGPK.[D]
P49790	[K].RIPSIVSSPLNSPLDR.[S]	1xPhospho [S8(99.4)]	P49790 1xPhospho [S334(99.4)]	1	1	1830.95		Q9BYW2	[K].RPDDRYDTPTSK.[K]	1xPhospho [T8(100)]	Q9BYW2 1xPhospho [T2101(100)]	1	1	1530.66		Q09472	[R].QTPTPPTTQLPQQVQPSLPAAPSADQPQQQPR.[S]	1xPhospho [T4(99.2)]	Q09472 1xPhospho [T887(99.2)]	0	4	3512.72		Q7Z6Z7	[R].REESPMDVDQPSPSAQDTQSIASDGTPQGEK.[E]	1xPhospho [S12(100)]	Q7Z6Z7 1xPhospho [S3816(100)]	1	1	3367.43		Q9UPP1	[R].RPSVGSQSNQAGQGK.[R]	1xPhospho [S3(100)]	Q9UPP1 1xPhospho [S1021(100)]	0	2	1580.72		Q01082	[R].RPPSPEPSTK.[V]	1xPhospho [S4(100)]	Q01082 1xPhospho [S2102(100)]	0	2	1175.55		Q9BW71	[K].RPPTPCSDPERK.[R]
Q6PJT7	[R].RIPVLSPKPAVAPPAPPSSSQLCR.[Y]	1xCarbamidomethyl [C23]; 1xPhospho [S6(100)]	Q6PJT7 1xPhospho [S665(100)]	1	2	2605.37		Q9UFC0	[K].RPDDVPLSLSPSK.[R]	1xPhospho [S10(99.7)]	Q9UFC0 1xPhospho [S243(99.7)]	0	3	1490.73		Q8IZD4	[R].QTLPISGSQTGSSGVISPQELLK.[K]	1xPhospho [S17(100)]	Q8IZD4 1xPhospho [S448(100)]	0	2	2407.21		Q8IXJ6	[R].REHASIDAQSGAGVPNPSTSASPK.[K]	1xPhospho [S/T]		1	1	2444.12		P46100	[R].RPTETNPVTSNSDEECNETVK.[E]	1xCarbamidomethyl [C16]; 1xPhospho [S12(100)]	P46100 1xPhospho [S677(100)]	0	2	2487.03		Q01581	[R].RPTPNDDTLDEGVGLVHSNIATEHIPSPAK.[K]	1xPhospho [S27(100)]	Q01581 1xPhospho [S495(100)]	0	3	3260.56		Q12986	[R].RQDPQVVSPFSR.[G]
Q9H981	[R].RIPVSPEQAR.[S]	1xPhospho [S5(100)]	Q9H981 1xPhospho [S132(100)]	1	1	1232.61		Q9UFC0	[K].RPDDVPLSLSPSKR.[A]	1xPhospho [S10(100)]	Q9UFC0 1xPhospho [S243(100)]	1	1	1646.83		P28370	[K].QTELFAHFIQPSAQKSPTSPLNMK.[L]	1xPhospho [S/T]		1	2	2780.35		Q9H307	[R].RGFSDSGGGPPAK.[Q]	1xPhospho [S4(100)]	Q9H307 1xPhospho [S66(100)]	1	1	1312.57		Q9UPN3	[K].RPTPTFHSSR.[T]	1xPhospho [S/T]		0	1	1265.58		P46100	[R].RPTETNPVTSNSDEECNETVK.[E]	1xCarbamidomethyl [C16]; 1xPhospho [S12(100)]	P46100 1xPhospho [S677(100)]	0	2	2487.03		Q92576	[K].RQLQEDQENNLQDNQTSNSSPCR.[S]
P46379	[K].RLQEDPNYSPQR.[F]	1xPhospho [S9(100)]	P46379 1xPhospho [S1117(100)]	1	1	1582.7		Q9H7L9	[K].RPASPSSPEHLPATPAESPAQR.[F]	1xPhospho [S/T]		0	3	2363.11		Q14004	[K].QTDPSTPQQESSKPLGGIQPSSQTIQPK.[V]	1xPhospho [T6(100)]	Q14004 1xPhospho [T1147(100)]	0	1	3044.46		O43719	[K].RGFEGSCSQKESEEGNPVR.[G]	1xCarbamidomethyl [C7]; 1xPhospho [S8(100)]	O43719 1xPhospho [S481(100)]	2	3	2232.93		Q9C0H5	[R].RPSGSQHSPSLQTFAPEADGTIFFPER.[R]	1xPhospho [S3(97.5)]	Q9C0H5 1xPhospho [S246(97.5)]	0	3	3039.4		Q9UPP1	[R].RPSVGSQSNQAGQGK.[R]	1xPhospho [S3(100)]	Q9UPP1 1xPhospho [S1021(100)]	0	2	1580.72		Q5VUA4	[R].RRSPGLCSDSLEK.[S]
Q96EP0	[R].RLSAPLPSSCGDPEK.[Q]	1xCarbamidomethyl [C10]; 1xPhospho [S3(100)]	Q96EP0 1xPhospho [S466(100)]	1	2	1693.76		P27448	[R].RNTYVCSER.[T]	1xCarbamidomethyl [C6]; 1xPhospho [T3(100)]	P27448 1xPhospho [T507(100)]	1	1	1264.51		O14686	[K].QTAGQGSPCEEQEEPR.[A]	1xCarbamidomethyl [C9]; 1xPhospho [S7(100)]	O14686 1xPhospho [S1180(100)]	0	1	1882.73		Q8WWI1	[R].RGESLDNLDSPR.[S]	1xPhospho [S4(100)]	Q8WWI1 1xPhospho [S1510(100)]	1	1	1438.63		Q8IYB3	[R].RQSPSPSTRPIR.[R]	2xPhospho [S3(100); T8(100)]	Q8IYB3 2xPhospho [S713(100); T718(100)]	1	11	1541.7		P78347	[R].RPSTYGIPR.[L]	1xPhospho [S3(99.7)]	P78347 1xPhospho [S412(99.7)]	0	1	1126.54		O43318	[R].RRSIQDLTVTGTEPGQVSSR.[S]
P50402	[R].RLSPPSSSAASSYSFSDLNSTR.[G]	1xPhospho [S3(99)]	P50402 1xPhospho [S49(99)]	1	3	2397.07		Q9Y243	[R].RPHFPQFSYSASGRE.[-]	1xPhospho [S8(100)]	Q9Y243 1xPhospho [S472(100)]	1	2	1845.81		P52701	[R].QSTLYSFFPKSPALSDANK.[A]	1xPhospho [S11(100)]	P52701 1xPhospho [S14(100)]	1	2	2181.03		Q9UQ35	[R].RGEGDAPFSEPGTTSTQRPSSPETATK.[Q]	2xPhospho [S9(97.4); S21(98.6)]	Q9UQ35 2xPhospho [S311(97.4); S323(98.6)]	1	4	2951.25		Q7Z460	[R].RQSSGSATNVASTPDNR.[G]	1xPhospho [S3(100)]	Q7Z460 1xPhospho [S646(100)]	1	7	1827.8		P12270	[K].RPSTSQTVSTPAPVPVIESTEAIEAK.[A]	1xPhospho [S/T]		0	1	2775.38		P12931	[R].RRSLEPAENVHGAGGGAFPASQTPSKPASADGHR.[G]
Q9NYF8	[R].RIDISPSTLR.[K]	1xPhospho [S5(100)]	Q9NYF8 1xPhospho [S658(100)]	1	6	1237.63		P31749	[R].RPHFPQFSYSASGTA.[-]	1xPhospho [S8(100)]	P31749 1xPhospho [S473(100)]	0	2	1732.75		Q14966	[K].QSSVTQVTEQSPK.[V]	1xPhospho [S11(99.6)]	Q14966 1xPhospho [S128(99.6)]	0	1	1498.68		Q9UQ35	[R].RGEGDAPFSEPGTTSTQRPSSPETATK.[Q]	1xPhospho [S21(100)]	Q9UQ35 1xPhospho [S323(100)]	1	12	2871.28		O43314	[R].RRSGEQITSSPVSPK.[S]	1xPhospho [S3(100)]	O43314 1xPhospho [S1006(100)]	2	1	1708.84		P78347	[R].RPSTFGIPR.[L]	1xPhospho [S3(100)]	P78347 1xPhospho [S784(100)]	0	1	1110.55		O43314	[R].RRSGEQITSSPVSPK.[S]
Q9NR48	[R].RLSPPTLLPNSPSHLSELTSLK.[E]	1xPhospho [S3(100)]	Q9NR48 1xPhospho [S1162(100)]	1	1	2467.3		O43426	[R].RPPPPPVPLLPPGTSPPVDPFTTLASK.[A]	1xPhospho [T/S]		0	2	2855.51		Q93100	[R].QSSTPSAPELGQQPDVNISEWK.[D]	1xPhospho [S3(99.3)]	Q93100 1xPhospho [S701(99.3)]	0	8	2478.12		Q53EL6	[K].RFVSEGDGGR.[L]	1xPhospho [S4(100)]	Q53EL6 1xPhospho [S457(100)]	1	1	1159.49		P12931	[R].RRSLEPAENVHGAGGGAFPASQTPSKPASADGHR.[G]	1xPhospho [S3(100)]	P12931 1xPhospho [S17(100)]	2	1	3492.65		Q96QT4	[R].RPSTEDTHEVDSK.[A]	1xPhospho [S3(99.6)]	Q96QT4 1xPhospho [S1504(99.6)]	0	3	1580.66		Q5VUA4	[R].RRSFPDIEDEEK.[F]
Q9UKV3	[R].RLSQPESAEK.[H]	1xPhospho [S3(100)]	Q9UKV3 1xPhospho [S710(100)]	1	1	1224.56		Q86YP4	[R].RPPSPDVIVLSDNEQPSSPR.[V]	1xPhospho [S4(100)]	Q86YP4 1xPhospho [S100(100)]	0	1	2270.08		Q86YS7	[R].QSSSSDTDLSLTPK.[T]	1xPhospho [S5(100)]	Q86YS7 1xPhospho [S307(100)]	0	2	1545.67		Q96G46	[R].RFSQGPTPAAAVPEGTAAEGAPR.[Q]	1xPhospho [S/T]		1	1	2318.09		O43318	[R].RRSIQDLTVTGTEPGQVSSR.[S]	1xPhospho [S3(100)]	O43318 1xPhospho [S439(100)]	2	1	2267.11		Q9NXR1	[R].RPSSTSVPLGDK.[G]	1xPhospho [S/T]		0	1	1323.63		Q13769	[R].RRPTLGVQLDDK.[R]
Q7L2J0	[R].RNSCNVGGGGGGFK.[H]	1xCarbamidomethyl [C4]; 1xPhospho [S3(100)]	Q7L2J0 1xPhospho [S152(100)]	1	2	1446.59		Q01082	[R].RPPSPEPSTK.[V]	1xPhospho [S4(100)]	Q01082 1xPhospho [S2102(100)]	0	2	1175.55		Q9Y4K4	[R].QSSPSCGPVAETSSIGNGDGISK.[L]	1xCarbamidomethyl [C6]; 1xPhospho [S3(99.3)]	Q9Y4K4 1xPhospho [S434(99.3)]	0	2	2314.99		Q08AD1	[R].RFSPSQVPIQTR.[S]	1xPhospho [S3(100)]	Q08AD1 1xPhospho [S1019(100)]	1	1	1495.74		Q5VUA4	[R].RRSPGLCSDSLEK.[S]	1xCarbamidomethyl [C7]; 1xPhospho [S3(100)]	Q5VUA4 1xPhospho [S136(100)]	2	1	1584.72		Q9BQF6	[R].RPSSSEIITEGK.[R]	1xPhospho [S3(100)]	Q9BQF6 1xPhospho [S11(100)]	0	1	1383.65		Q9UQ35	[R].RRPSPQPSPR.[D]
Q5T5U3	[R].RNSEGSELSCTEGSLTSSLDSR.[R]	1xCarbamidomethyl [C10]; 1xPhospho [S3(100)]	Q5T5U3 1xPhospho [S1669(100)]	1	1	2452.03		Q6ZU35	[R].RPPSPPGPEER.[K]	1xPhospho [S4(100)]	Q6ZU35 1xPhospho [S1017(100)]	0	4	1298.59		Q7Z460	[R].QSSGSATNVASTPDNR.[G]	1xPhospho [S5(100)]	Q7Z460 1xPhospho [S649(100)]	0	1	1671.7		Q9P219	[R].RFSLAPPKEER.[L]	1xPhospho [S3(100)]	Q9P219 1xPhospho [S1887(100)]	2	1	1409.69		P18754	[K].RRSPPADAIPK.[S]	1xPhospho [S3(100)]	P18754 1xPhospho [S11(100)]	2	6	1287.66		Q96T17	[K].RPSSPVISK.[T]	1xPhospho [S3(99.8)]	Q96T17 1xPhospho [S289(99.8)]	0	1	1050.53		Q9UQ35	[R].RRPSPQPSPR.[D]
O60825	[R].RNSFTPLSSSNTIR.[R]	1xPhospho [S3(100)]	O60825 1xPhospho [S466(100)]	1	2	1659.79		Q8TBC3	[R].RPPTPAPWPSSGLGTPLTPPK.[M]	1xPhospho [T18(100)]	Q8TBC3 1xPhospho [T696(100)]	0	1	2234.14		Q9H9A7	[R].QSSFEPEFVISPRPK.[E]	1xPhospho [S11(100)]	Q9H9A7 1xPhospho [S292(100)]	0	2	1827.87		Q13501	[R].RFSFCCSPEPEAEAEAAAGPGPCER.[L]	3xCarbamidomethyl [C5; C6; C23]; 1xPhospho [S3(99.3)]	Q13501 1xPhospho [S24(99.3)]	1	1	2862.13		P57081	[R].RRSPPPGPDGHAK.[K]	1xPhospho [S3(100)]	P57081 1xPhospho [S391(100)]	2	6	1451.69		Q9BXB4	[R].RPSQNAISFFNVGHSK.[L]	1xPhospho [S3(100)]	Q9BXB4 1xPhospho [S189(100)]	0	2	1868.88		P04920	[R].RRPGASPTGETPTIEEGEEDEDEASEAEGAR.[A]
O60447	[R].RNSGSSLVSSSSASSNLSHLEEDSWILWGR.[I]	1xPhospho [S3(100)]	O60447 1xPhospho [S113(100)]	1	4	3328.52		Q9BW71	[K].RPPTPCSDPER.[K]	1xCarbamidomethyl [C6]; 1xPhospho [S7(100)]	Q9BW71 1xPhospho [S87(100)]	0	6	1391.58		Q12888	[R].QSQQPMKPISPVKDPVSPASQK.[M]	2xPhospho [S10(100); S17(99.3)]	Q12888 2xPhospho [S1094(100); S1101(99.3)]	1	2	2537.19		Q9C0C2	[R].RFSEGVLQSPSQDQEK.[L]	1xPhospho [S3(100)]	Q9C0C2 1xPhospho [S429(100)]	1	2	1914.86		Q9Y4F5	[R].RRSPQEGPTWSR.[G]	1xPhospho [S3(100)]	Q9Y4F5 1xPhospho [S772(100)]	2	1	1536.71		Q5T1M5	[R].RPSQEQSASASSGQPQAPLNR.[E]	1xPhospho [S3(100)]	Q5T1M5 1xPhospho [S956(100)]	0	5	2276.04		Q9UIS9	[R].RRPGAQPLPPPPPSQSPEPTEPHPR.[A]
Q9H0D6	[R].RNSLGGDVLFVGK.[H]	1xPhospho [S3(100)]	Q9H0D6 1xPhospho [S678(100)]	1	1	1441.72		Q9BW71	[K].RPPTPCSDPERK.[R]	1xCarbamidomethyl [C6]; 1xPhospho [S7(100)]	Q9BW71 1xPhospho [S87(100)]	1	1	1519.67		Q12888	[R].QSQQPMKPISPVKDPVSPASQK.[M]	1xPhospho [S10(100)]	Q12888 1xPhospho [S1094(100)]	1	2	2457.22		Q13286	[R].RFSDSEGEETVPEPR.[L]	1xPhospho [S3(100)]	Q13286 1xPhospho [S12(100)]	1	3	1814.76		Q8IYB3	[R].RRSPSPAPPPR.[R]	2xPhospho [S3(100); S5(100)]	Q8IYB3 2xPhospho [S560(100); S562(100)]	2	14	1377.62		Q9UQ35	[R].RPSPQPSPR.[D]	1xPhospho [S3(100)]	Q9UQ35 1xPhospho [S2702(100)]	0	3	1101.52		Q9UFB7	[R].RRGTPEPEEAGR.[R]
Q9NXD2	[R].RNSLILKPKPDPAQQTDSQNSDTEQYFR.[E]	1xPhospho [S3(100)]	Q9NXD2 1xPhospho [S607(100)]	1	2	3356.59		Q7Z4Q2	[K].RPQFSPTGDCQAEAAAAANGTGGEEDDGPAAELLEK.[L]	1xCarbamidomethyl [C10]; 1xPhospho [S5(100)]	Q7Z4Q2 1xPhospho [S15(100)]	0	1	3710.59		O95714	[K].QSPVPALPIVVQLMEMGFSR.[R]	1xPhospho [S2(100)]	O95714 1xPhospho [S2454(100)]	0	2	2279.13		O60749	[R].RFSDFLGLHSK.[L]	1xPhospho [S3(100)]	O60749 1xPhospho [S185(100)]	1	2	1386.66		Q8IYB3	[R].RRSPSPPPTR.[R]	2xPhospho [S3(100); S5(100)]	Q8IYB3 2xPhospho [S549(100); S551(100)]	2	10	1310.58		Q14738	[K].RPSNSTPPPTQLSK.[I]	1xPhospho [S/T]		0	2	1589.77		Q96AY4	[R].RREPESPPASAPIPLFGADTIGQR.[S]
Q9BX95	[R].RNSLTGEEGQLAR.[V]	1xPhospho [S3(100)]	Q9BX95 1xPhospho [S112(100)]	1	1	1510.7		Q96T58	[R].RPQSPGASPSQAER.[L]	2xPhospho [S4(100); S8(100)]	Q96T58 2xPhospho [S736(100); S740(100)]	0	5	1627.66		Q9C0B5	[R].QSPPLPGREEEPGLGDSGIQSTPGSGHAPR.[T]	1xPhospho [S2(100)]	Q9C0B5 1xPhospho [S554(100)]	1	1	3090.43		Q5SW79	[R].RFPTDYASTSEDEFGSNR.[N]	1xPhospho [S10(100)]	Q5SW79 1xPhospho [S1241(100)]	1	1	2158.87		P49450	[R].RRSPSPTPTPGPSR.[R]	2xPhospho [S3(100); S5(100)]	P49450 2xPhospho [S17(100); S19(100)]	2	5	1652.73		Q6PJT7	[R].RPSLPPSK.[Q]	1xPhospho [S3(100)]	Q6PJT7 1xPhospho [S343(100)]	0	5	961.487		Q9NTJ3	[R].RREEGPPPPSPDGASSDAEPEPPSGR.[T]
P31260	[K].RNEAASPGSGGGGGGLGPGAHGYGPSPIDLWLDAPR.[S]	1xPhospho [S6(100)]	P31260 1xPhospho [S93(100)]	1	4	3480.61		P46013	[R].RPQTPKEEAQALEDLTGFK.[E]	1xPhospho [T4(100)]	P46013 1xPhospho [T1335(100)]	1	2	2238.08		Q9Y618	[R].QSPLTYEDHGAPFAGHLPR.[G]	1xPhospho [S2(100)]	Q9Y618 1xPhospho [S1539(100)]	0	1	2172.99		Q9Y618	[K].REGTPPPPPPSR.[D]	1xPhospho [T4(100)]	Q9Y618 1xPhospho [T1383(100)]	1	4	1367.65		Q13595; P62995	[R].RRSPSPYYSR.[YG]	2xPhospho [S3(100); S5(100)]	Q13595 2xPhospho [S260(100); S262(100)]; P62995 2xPhospho [S264(100); S266(100)]	2	27	1428.58		Q8N612	[R].RPSLGELLLR.[H]	1xPhospho [S3(100)]	Q8N612 1xPhospho [S859(100)]	0	1	1233.67		Q9NTJ3	[R].RREEGPPPPSPDGASSDAEPEPPSGR.[T]
Q13542	[R].RNSPMAQTPPCHLPNIPGVTSPGTLIEDSK.[V]	1xCarbamidomethyl [C11]; 1xPhospho [S3(100)]	Q13542 1xPhospho [S65(100)]	1	1	3294.56		O15047	[K].RPRPSTPAEEDEDDPEQEK.[E]	1xPhospho [S/T]		0	1	2304.96		O43159	[K].QSPGSTSPKPPHTLSR.[K]	1xPhospho [S7(98.7)]	O43159 1xPhospho [S176(98.7)]	0	2	1756.84		Q9HCM7	[R].RESSSQEEEVIDGFAIASFSTLEALEK.[D]	1xPhospho [S/T]		1	1	3052.4		Q5VTL8	[R].RRSQSIEQESQEK.[Q]	1xPhospho [S3(100)]	Q5VTL8 1xPhospho [S527(100)]	2	3	1684.77		Q9C0H5	[R].RPSGSQHSPSLQTFAPEADGTIFFPER.[R]	1xPhospho [S/T]		0	3	3039.4		Q9Y2I9	[R].RRDSLDSSTEASGSDVVLGGR.[S]
Q14686	[R].RNSRTEEPTVASESVENGHR.[K]	1xPhospho [S3(98.8)]	Q14686 1xPhospho [S2018(98.8)]	2	1	2335.04		Q02952	[R].RPSESDKEDELDK.[V]	1xPhospho [S3(99.6)]	Q02952 1xPhospho [S627(99.6)]	1	2	1627.68		Q8N1G0	[K].QSPGHQSPLASPK.[V]	1xPhospho [S7(99.3)]	Q8N1G0 1xPhospho [S271(99.3)]	0	1	1413.65		Q8IYB3	[K].RESPSPAPKPR.[K]	1xPhospho [S3(100)]	Q8IYB3 1xPhospho [S450(100)]	1	7	1301.64		Q5VTL8	[R].RRSQSIEQESQEK.[Q]	2xPhospho [S3(100); S5(100)]	Q5VTL8 2xPhospho [S527(100); S529(100)]	2	6	1764.73		Q15058	[K].RPSGRDTPISEGPK.[D]	1xPhospho [T7(100)]	Q15058 1xPhospho [T915(100)]	1	1	1576.75		Q96KR1	[R].RRDSDGVDGFEAEGK.[K]
P46100	[K].RNSSDSAIDNPKPNK.[L]	1xPhospho [S3(99.5)]	P46100 1xPhospho [S703(99.5)]	1	1	1722.78		Q02952	[R].RPSESDKEDELDKVK.[S]	1xPhospho [S3(100)]	Q02952 1xPhospho [S627(100)]	2	2	1854.85		P46821	[R].QSPDHPTVGAGVLHITENGPTEVDYSPSDMQDSSLSHK.[I]	1xPhospho [S2(98.6)]	P46821 1xPhospho [S1666(98.6)]	0	1	4112.82		O14654	[K].RESNTPAPSTQGLPDSWGIIAEPR.[Q]	1xPhospho [T5(99.5)]	O14654 1xPhospho [T933(99.5)]	1	1	2659.25		Q9H8G2	[K].RRSTDSSSVSGSLQQETK.[Y]	1xPhospho [S/T]		2	1	2032.93		Q02952	[R].RPSESDKEDELDKVK.[S]	2xPhospho [S3(100); S5(100)]	Q02952 2xPhospho [S627(100); S629(100)]	2	2	1934.81		Q9Y2W2	[R].RRDEDMLYSPELAQR.[G]
Q9UK76	[R].RNSSEASSGDFLDLK.[G]	1xPhospho [S]		1	6	1705.74		Q02952	[R].RPSESDKEDELDKVK.[S]	2xPhospho [S3(100); S5(100)]	Q02952 2xPhospho [S627(100); S629(100)]	2	4	1934.81		Q14160	[R].QSPASPPPLGGGAPVR.[T]	1xPhospho [S5(100)]	Q14160 1xPhospho [S1448(100)]	0	3	1567.76		O00255	[R].RESKPEEPPPPK.[K]	1xPhospho [S3(100)]	O00255 1xPhospho [S492(100)]	1	1	1470.7		Q8IYB3	[K].RRTASPPPPPK.[R]	2xPhospho [T3(100); S5(100)]	Q8IYB3 2xPhospho [T614(100); S616(100)]	2	9	1363.63		Q02952	[R].RPSESDKEDELDKVK.[S]	1xPhospho [S3(99.7)]	Q02952 1xPhospho [S627(99.7)]	2	2	1854.85		Q8NEY1	[K].RQNSSDSISSLNSITSHSSIGSSK.[D]
Q8TBZ3	[K].RNSTDSRPVSVTYR.[F]	1xPhospho [S3(99.5)]	Q8TBZ3 1xPhospho [S357(99.5)]	1	1	1717.8		Q15058	[K].RPSGRDTPISEGPK.[D]	1xPhospho [T7(100)]	Q15058 1xPhospho [T915(100)]	1	1	1576.75		Q96QC0	[R].QSNVAAPGDATPPAEK.[K]	1xPhospho [T11(100)]	Q96QC0 1xPhospho [T256(100)]	0	1	1632.73		O60832	[K].RESESESDETPPAAPQLIK.[K]	1xPhospho [S/T]		1	3	2163.98		Q5VUA4	[R].RRSFPDIEDEEK.[F]	1xPhospho [S3(100)]	Q5VUA4 1xPhospho [S527(100)]	2	2	1600.7		Q02952	[R].RPSESDKEDELDK.[V]	1xPhospho [S3(100)]	Q02952 1xPhospho [S627(100)]	1	1	1627.68		Q12955	[R].RQSFASLALR.[K]
Q7Z309	[R].RNSTTIMSR.[H]	1xPhospho [S3(100)]	Q7Z309 1xPhospho [S50(100)]	1	1	1145.51		Q01970	[R].RPPGPTTSPASTSLSSPGQR.[D]	1xPhospho [T6(98)]	Q01970 1xPhospho [T924(98)]	0	1	2060.98		O75475	[K].QSNASSDVEVEEKETSVSKEDTDHEEK.[A]	2xPhospho [S16(98.3); S/T]	O75475 2xPhospho [S116(98.3); S/T]	2	1	3196.27		O15231	[R].RESCGSSVLTDFEGK.[D]	1xCarbamidomethyl [C4]; 1xPhospho [S3(99.6)]	O15231 1xPhospho [S465(99.6)]	1	2	1751.73		Q8NBV4	[R].RQSQQLPEEDCMQLNPSFK.[G]	1xCarbamidomethyl [C11]; 1xPhospho [S3(100)]	Q8NBV4 1xPhospho [S62(100)]	1	1	2415.05		Q6PKG0	[K].RPRPSPARPK.[K]	1xPhospho [S5(100)]	Q6PKG0 1xPhospho [S567(100)]	0	1	1241.66		Q8TE77	[R].RQSFAVLR.[G]
P13807	[K].RNSVDTATSSSLSTPSEPLSPTSSLGEERN.[-]	1xPhospho [S20(100)]	P13807 1xPhospho [S727(100)]	2	3	3186.44		Q8WWM7	[R].RPPGGTSPPNGGLPGPLATSAAPPGPPAAASPCLGPVAAAGSGLR.[R]	1xCarbamidomethyl [C33]; 1xPhospho [T/S]		0	1	4104.05		O75475	[K].QSNASSDVEVEEKETSVSKEDTDHEEK.[A]	1xPhospho [T/S]		2	1	3116.31		Q9UMN6	[K].RERPSGPESPVQGPR.[I]	1xPhospho [S9(100)]	Q9UMN6 1xPhospho [S861(100)]	1	1	1728.82		Q13769	[R].RRPTLGVQLDDK.[R]	1xPhospho [T4(100)]	Q13769 1xPhospho [T328(100)]	1	1	1477.75		Q96T58	[R].RPQSPGASPSQAER.[L]	2xPhospho [S4(100); S8(100)]	Q96T58 2xPhospho [S736(100); S740(100)]	0	3	1627.66		Q9UIG0	[R].RQSLELQK.[C]
Q9BTC0	[R].RNSVERPAEPVAGAATPSLVEQQK.[M]	1xPhospho [S3(100)]	Q9BTC0 1xPhospho [S1456(100)]	1	1	2614.3		A0A3B3IU46	[K].RPPESPPIVEEWNSR.[A]	1xPhospho [S5(100)]	A0A3B3IU46 1xPhospho [S36(100)]	0	2	1872.86		O75475	[K].QSNASSDVEVEEKETSVSK.[E]	2xPhospho [S6(99.3); S16(100)]	O75475 2xPhospho [S106(99.3); S116(100)]	1	1	2212.89		Q02952	[K].REQSHAEISPPAESGQAVEECKEEGEEK.[Q]	1xCarbamidomethyl [C21]; 1xPhospho [S4(100)]	Q02952 1xPhospho [S248(100)]	2	1	3220.37		Q9UQ35	[R].RRPSPQPSPR.[D]	1xPhospho [S4(100)]	Q9UQ35 1xPhospho [S2702(100)]	1	5	1257.62		Q7Z4Q2	[K].RPQFSPTGDCQAEAAAAANGTGGEEDDGPAAELLEK.[L]	1xCarbamidomethyl [C10]; 1xPhospho [S5(99.3)]	Q7Z4Q2 1xPhospho [S15(99.3)]	0	1	3710.59		Q9Y3R0	[R].RQSIPEEFK.[G]
P53602	[R].RNSRDGDPLPSSLSCK.[V]	1xCarbamidomethyl [C15]; 1xPhospho [S3(100)]	P53602 1xPhospho [S96(100)]	2	1	1868.83		Q8IXT5	[R].RPPEEDFRHSPEEDFRQSPQEHFR.[R]	2xPhospho [S10(100); S18(100)]	Q8IXT5 2xPhospho [S710(100); S718(100)]	2	3	3212.34		O75475	[K].QSNASSDVEVEEKETSVSK.[E]	1xPhospho [S16(100)]	O75475 1xPhospho [S116(100)]	1	6	2132.92		Q02952	[K].REQSHAEISPPAESGQAVEECK.[E]	1xCarbamidomethyl [C21]; 1xPhospho [S4(100)]	Q02952 1xPhospho [S248(100)]	1	1	2519.09		Q96D71	[R].RQSSSYDDPWK.[I]	1xPhospho [S3(100)]	Q96D71 1xPhospho [S272(100)]	1	1	1448.58		Q9BW71	[K].RPPTPCSDPERK.[R]	1xCarbamidomethyl [C6]; 2xPhospho [T4(100); S7(100)]	Q9BW71 2xPhospho [T84(100); S87(100)]	1	4	1599.64		Q9NRL2	[K].RQSPEPSPVTLGR.[R]
Q9H4L7	[R].RNDDISELEDLSELEDLKDAK.[L]	1xPhospho [S6(100)]	Q9H4L7 1xPhospho [S146(100)]	2	1	2527.14		Q92738	[R].RPHGSTLSVSASPEK.[S]	1xPhospho [S12(99.6)]	Q92738 1xPhospho [S680(99.6)]	0	1	1632.77		Q9Y6D5	[R].QSLSSADNLESDAQGHQVAAR.[F]	1xPhospho [S]		0	1	2263.99		Q2M2I8	[R].REQGGSGLGSGSSGGGGSTSGLGSGYIGR.[V]	1xPhospho [S/T/Y]		1	1	2622.15		Q93100	[K].RQSSTPSAPELGQQPDVNISEWK.[D]	1xPhospho [S/T]		1	1	2634.22		Q9BW71	[K].RPPTPCSDPERK.[R]	1xCarbamidomethyl [C6]; 1xPhospho [S7(100)]	Q9BW71 1xPhospho [S87(100)]	1	1	1519.67		Q9HC52	[R].RQDSDLVQCGVTSPSSAEATGK.[L]
P41208	[K].RMSPKPELTEEQK.[Q]	1xPhospho [S3(100)]	P41208 1xPhospho [S20(100)]	1	2	1652.77		Q5VWG9	[K].RPLDSPEAEELPAMK.[R]	1xPhospho [S5(100)]	Q5VWG9 1xPhospho [S183(100)]	0	2	1762.81		Q86V81	[K].QQLSAEELDAQLDAYNAR.[M]	1xPhospho [S4(100)]	Q86V81 1xPhospho [S239(100)]	0	1	2114.94		P28827	[K].REPADVPYQTGQLHPAIR.[V]	1xPhospho [T10(100)]	P28827 1xPhospho [T873(100)]	1	2	2128.03		Q9NYV4	[R].RQSVSPPYKEPSAYQSSTR.[S]	2xPhospho [S3(100); S5(100)]	Q9NYV4 2xPhospho [S274(100); S276(100)]	2	5	2328.01		Q9BW71	[K].RPPTPCSDPER.[K]	1xCarbamidomethyl [C6]; 2xPhospho [T4(100); S7(100)]	Q9BW71 2xPhospho [T84(100); S87(100)]	0	7	1471.54		Q01105	[K].RQSPLPPQK.[K]
Q92934	[R].RMSDEFVDSFKK.[G]	1xPhospho [S3(100)]	Q92934 1xPhospho [S118(100)]	2	1	1568.68		Q9HCM7	[R].RPLEAGSPGQDLEPACDGAR.[K]	1xCarbamidomethyl [C16]; 1xPhospho [S7(100)]	Q9HCM7 1xPhospho [S141(100)]	0	1	2175.95		P10398	[R].QQFYHSVQDLSGGSR.[Q]	1xPhospho [S6(100)]	P10398 1xPhospho [S157(100)]	0	3	1788.77		Q8TCJ2	[K].RENPPVEDSSDEDDKR.[N]	1xPhospho [S9(100)]	Q8TCJ2 1xPhospho [S498(100)]	2	2	1967.8		Q6PJG2	[R].RRASQEANLLTLAQK.[A]	1xPhospho [S4(100)]	Q6PJG2 1xPhospho [S461(100)]	2	1	1778.93		Q9BW71	[K].RPPTPCSDPER.[K]	1xCarbamidomethyl [C6]; 1xPhospho [S7(100)]	Q9BW71 1xPhospho [S87(100)]	0	4	1391.58		Q8IYB3	[R].RQSPSPSTRPIR.[R]
Q9H7D7	[K].RLSQSDEDVIR.[L]	1xPhospho [S3(100)]	Q9H7D7 1xPhospho [S121(100)]	1	1	1397.64		Q8IXT5	[R].RPLEEDFRRSPTEDFR.[Q]	1xPhospho [S10(99.2)]	Q8IXT5 1xPhospho [S638(99.2)]	2	2	2129.98		Q9H6F5	[R].QQDLHLESPQRQPEYSPESPR.[C]	2xPhospho [S8(100); S19(100)]	Q9H6F5 2xPhospho [S102(100); S113(100)]	1	4	2681.14		Q9UBF8	[K].RELPSLSPAPDTGLSPSKR.[T]	1xPhospho [S15(100)]	Q9UBF8 1xPhospho [S266(100)]	2	1	2088.05		Q9Y2W2	[R].RRDEDMLYSPELAQR.[G]	1xPhospho [S9(100)]	Q9Y2W2 1xPhospho [S237(100)]	2	2	1958.88		Q6ZU35	[R].RPPSPPGPEER.[K]	1xPhospho [S4(100)]	Q6ZU35 1xPhospho [S1017(100)]	0	2	1298.59		Q7Z460	[R].RQSSGSATNVASTPDNR.[G]
O95071	[R].RISQSQPVR.[G]	1xPhospho [S3(100)]	O95071 1xPhospho [S1549(100)]	1	1	1150.57		Q9UMN6	[R].RPLGGVSFGPLPSPGSPSSLTHHIPTVGDPDFPAPPR.[R]	1xPhospho [S16(96.2)]	Q9UMN6 1xPhospho [S1890(96.2)]	0	1	3823.9		P40189	[K].QNCSQHESSPDISHFER.[S]	1xCarbamidomethyl [C3]; 1xPhospho [S9(100)]	P40189 1xPhospho [S825(100)]	0	1	2137.84		Q9UBF8	[K].RELPSLSPAPDTGLSPSK.[R]	1xPhospho [S15(99.6)]	Q9UBF8 1xPhospho [S266(99.6)]	1	2	1931.95		Q96KR1	[R].RRDSDGVDGFEAEGK.[K]	1xPhospho [S4(100)]	Q96KR1 1xPhospho [S1054(100)]	2	3	1717.72		Q86YP4	[R].RPPSPDVIVLSDNEQPSSPR.[V]	1xPhospho [S4(100)]	Q86YP4 1xPhospho [S100(100)]	0	1	2270.08		Q96D71	[R].RQSSSYDDPWK.[I]
Q9UJD0	[R].RLSQSSLESATSPSCS.[-]	1xCarbamidomethyl [C15]; 1xPhospho [S/T]		1	1	1776.75		Q8N3X1	[R].RPILQLSPPGPR.[G]	1xPhospho [S7(100)]	Q8N3X1 1xPhospho [S18(100)]	0	4	1410.76		Q86U42	[K].QMNMSPPPGNAGPVIMSIEEK.[M]	1xPhospho [S5(100)]	Q86U42 1xPhospho [S150(100)]	0	6	2307.02		Q8IYB3	[K].RESPSPAPKPR.[K]	2xPhospho [S3(100); S5(100)]	Q8IYB3 2xPhospho [S450(100); S452(100)]	1	21	1381.6		Q9Y2I9	[R].RRDSLDSSTEASGSDVVLGGR.[S]	1xPhospho [S4(100)]	Q9Y2I9 1xPhospho [S114(100)]	2	1	2244.03		Q9UPN3	[K].RPTPTFHSSR.[T]	1xPhospho [S9(99.8)]	Q9UPN3 1xPhospho [S7279(99.8)]	0	1	1265.58		Q93100	[K].RQSSTPSAPELGQQPDVNISEWK.[D]
O75152	[R].RLSSASTGKPPLSVEDDFEK.[L]	1xPhospho [S3(100)]	O75152 1xPhospho [S758(100)]	1	2	2243.06		P57682	[K].RPLPVESPDTQR.[K]	1xPhospho [S7(100)]	P57682 1xPhospho [S250(100)]	0	3	1474.7		P19838	[R].QMGYTEAIEVIQAASSPVK.[T]	1xPhospho [S16(100)]	P19838 1xPhospho [S893(100)]	0	3	2101.99		Q02952	[K].RGGGDEESGEHTQVPADSPDSQEEQK.[G]	1xPhospho [S8(100)]	Q02952 1xPhospho [S544(100)]	1	1	2849.15		Q9NTJ3	[R].RREEGPPPPSPDGASSDAEPEPPSGR.[T]	1xPhospho [S16(100)]	Q9NTJ3 1xPhospho [S28(100)]	2	6	2751.2		Q96I25	[R].RPDPDSDEDEDYERER.[R]	1xPhospho [S6(100)]	Q96I25 1xPhospho [S155(100)]	1	1	2102.79		Q9NYV4	[R].RQSVSPPYKEPSAYQSSTR.[S]
O75152	[R].RLSSASTGKPPLSVEDDFEK.[L]	2xPhospho [S3(100); S4(97.7)]	O75152 2xPhospho [S758(100); S759(97.7)]	1	3	2323.03		Q9Y243	[R].RPHFPQFSYSASGRE.[-]	2xPhospho [S8(100); S12(99.4)]	Q9Y243 2xPhospho [S472(100); S476(99.4)]	1	2	1925.77		Q96I25	[R].QIVDTPPHVAAGLK.[D]	1xPhospho [T5(100)]	Q96I25 1xPhospho [T71(100)]	0	2	1525.78		P29536	[R].RDSDLGKEPK.[R]	1xPhospho [S3(100)]	P29536 1xPhospho [S119(100)]	2	3	1224.56		Q9NTJ3	[R].RREEGPPPPSPDGASSDAEPEPPSGR.[T]	2xPhospho [S10(100); S]	Q9NTJ3 2xPhospho [S22(100); S]	2	4	2831.17		Q8TAD8	[R].RPDHSGGSPSPPTSEPAR.[S]	1xPhospho [S8(100)]	Q8TAD8 1xPhospho [S52(100)]	0	5	1911.83		Q6PJG2	[R].RRASQEANLLTLAQK.[A]
P51957	[R].RLSSDCSVTQER.[K]	1xCarbamidomethyl [C6]; 1xPhospho [S3(100)]	P51957 1xPhospho [S661(100)]	1	1	1517.64		Q5TC82	[R].RPLSASLGQLNEVGLPSAAILPDEGAVDLPSR.[K]	1xPhospho [S4(99.3)]	Q5TC82 1xPhospho [S460(99.3)]	0	4	3322.7		Q9UJU6	[K].QLTQPETHFGR.[E]	1xPhospho [T3(100)]	Q9UJU6 1xPhospho [T291(100)]	0	2	1393.63		Q53SF7	[K].RDQTASAPATPLVNK.[H]	2xPhospho [S6(100); T10(100)]	Q53SF7 2xPhospho [S256(100); T260(100)]	1	1	1728.77		A1L390	[R].RRESLSYIPK.[G]	1xPhospho [S4(100)]	A1L390 1xPhospho [S741(100)]	2	1	1328.67		P41208	[K].RMSPKPELTEEQK.[Q]	1xPhospho [S3(100)]	P41208 1xPhospho [S20(100)]	1	2	1652.77		Q8IYB3	[R].RQSPSPSTRPIR.[R]
P62753	[R].RLSSLRASTSK.[S]	2xPhospho [S8(100); S/T]	P62753 2xPhospho [S240(100); S/T]	2	1	1365.63		O96013	[K].RPLSGPDVGTPQPAGLASGAK.[L]	1xPhospho [S4(100)]	O96013 1xPhospho [S181(100)]	0	3	2056.02		P20290	[K].QLTEMLPSILNQLGADSLTSLRR.[L]	1xPhospho [S17(100)]	P20290 1xPhospho [S158(100)]	1	1	2636.35		Q4KMP7	[R].RASAGPAPGPVVTAEGLHPSLPSPTGNSTPLGSSK.[E]	1xPhospho [S3(100)]	Q4KMP7 1xPhospho [S687(100)]	1	2	3374.67		Q92564	[K].RRPASGDDLSAK.[K]	1xPhospho [S5(100)]	Q92564 1xPhospho [S71(100)]	1	1	1352.63		Q9Y385	[R].RLSTSPDVIQGHQPR.[D]	1xPhospho [S3(100)]	Q9Y385 1xPhospho [S266(100)]	1	4	1770.86		P18754	[K].RRSPPADAIPK.[S]
Q13535	[R].RLSSSLNPSK.[R]	1xPhospho [S3(100)]	Q13535 1xPhospho [S435(100)]	1	1	1168.57		Q8IZ21	[K].RPLSSSHEASEGQAK.[D]	1xPhospho [S4(100)]	Q8IZ21 1xPhospho [S176(100)]	0	3	1663.74		P20290	[K].QLTEMLPSILNQLGADSLTSLR.[R]	1xPhospho [S20(98.6)]	P20290 1xPhospho [S161(98.6)]	0	2	2480.25		Q07617	[R].RASAAAAAGGGATGHPGGGQGAENPAGLK.[S]	1xPhospho [S3(100)]	Q07617 1xPhospho [S423(100)]	1	1	2539.18		Q9UIS9	[R].RRPGAQPLPPPPPSQSPEPTEPHPR.[A]	1xPhospho [S16(100)]	Q9UIS9 1xPhospho [S297(100)]	1	3	2802.38		O60293	[R].RISTSDILSEK.[K]	1xPhospho [S3(98.6)]	O60293 1xPhospho [S352(98.6)]	1	1	1328.65		Q9BW71	[K].RPPTPCSDPERK.[R]
P42694	[R].RISSSSVQPCSEEVSTPQDSLAQCK.[E]	2xCarbamidomethyl [C10; C24]; 1xPhospho [S/T]		1	1	2860.25		Q9UHV7	[K].RPLTPFHHR.[V]	1xPhospho [T4(100)]	Q9UHV7 1xPhospho [T474(100)]	0	1	1240.61		Q8NC51	[K].QISYNYSDLDQSNVTEETPEGEEHHPVADTENK.[E]	1xPhospho [S3(100)]	Q8NC51 1xPhospho [S243(100)]	0	1	3855.61		P21333	[R].RAPSVANVGSHCDLSLK.[I]	1xCarbamidomethyl [C12]; 1xPhospho [S4(100)]	P21333 1xPhospho [S2152(100)]	1	2	1890.89		Q01082	[K].RRPPSPEPSTK.[V]	1xPhospho [S5(100)]	Q01082 1xPhospho [S2102(100)]	1	2	1331.65		Q9BZL6	[R].RLSSTSLASGHSVR.[L]	1xPhospho [S3(99.5)]	Q9BZL6 1xPhospho [S197(99.5)]	1	2	1537.75		Q9BW71	[K].RPPTPCSDPER.[K]
Q9BZL6	[R].RLSSTSLASGHSVR.[L]	1xPhospho [S3(99.4)]	Q9BZL6 1xPhospho [S197(99.4)]	1	2	1537.75		Q9NW75	[K].RPLWHESDFAVDNVGNR.[T]	1xPhospho [S7(100)]	Q9NW75 1xPhospho [S146(100)]	0	1	2091.94		P33527	[R].QLSSSSSYSGDISR.[H]	1xPhospho [S9(99.6)]	P33527 1xPhospho [S921(99.6)]	0	2	1553.65		Q9BUT9	[R].RAPSTSPSFEGTQETYTVAHEENVR.[F]	1xPhospho [S6(99.5)]	Q9BUT9 1xPhospho [S80(99.5)]	1	2	2873.27		Q6PD62	[K].RRPSGSEQSDNESVQSGR.[S]	1xPhospho [S4(98.8)]	Q6PD62 1xPhospho [S1097(98.8)]	1	1	2055.88		P42694	[R].RISSSSVQPCSEEVSTPQDSLAQCK.[E]	2xCarbamidomethyl [C10; C24]; 1xPhospho [S3(100)]	P42694 1xPhospho [S1763(100)]	1	1	2860.25		Q6W2J9	[K].RPEPSSDYDLSPAK.[Q]
O60293	[R].RISTSDILSEK.[K]	1xPhospho [S3(100)]	O60293 1xPhospho [S352(100)]	1	1	1328.65		Q12906	[K].RPMEEDGEEKSPSK.[K]	1xPhospho [S11(100)]	Q12906 1xPhospho [S382(100)]	1	6	1698.7		P78559	[K].QLSPESLGTLQFGELNLGK.[E]	1xPhospho [S3(100)]	P78559 1xPhospho [S1218(100)]	0	1	2111.04		Q9BXF3	[R].RAPSSGDDQSSSSTQPPR.[E]	1xPhospho [S4(99.6)]	Q9BXF3 1xPhospho [S605(99.6)]	1	2	1939.81		O75376	[R].RRPSLLSEFHPGSDRPQER.[R]	1xPhospho [S4(100)]	O75376 1xPhospho [S70(100)]	1	1	2344.13		Q13535	[R].RLSSSLNPSK.[R]	1xPhospho [S3(100)]	Q13535 1xPhospho [S435(100)]	1	1	1168.57		P40222	[R].RPEGPGAQAPSSPR.[V]
Q9Y385	[R].RLSTSPDVIQGHQPR.[D]	1xPhospho [S3(100)]	Q9Y385 1xPhospho [S266(100)]	1	2	1770.86		Q12906	[K].RPMEEDGEEKSPSKK.[K]	1xPhospho [S11(99.7)]	Q12906 1xPhospho [S382(99.7)]	2	13	1826.8		Q15390	[R].QISLPDLSQEEPQLK.[T]	1xPhospho [S3(100)]	Q15390 1xPhospho [S119(100)]	0	1	1804.87		Q13233	[R].RAPSPDGFSPYSPEETNR.[R]	1xPhospho [S4(100)]	Q13233 1xPhospho [S292(100)]	1	3	2086.89		Q9UQ35	[R].RRPSPQPSPR.[D]	2xPhospho [S4(100); S8(100)]	Q9UQ35 2xPhospho [S2702(100); S2706(100)]	1	6	1337.59		P27708	[R].RLSSFVTK.[G]	1xPhospho [S3(100)]	P27708 1xPhospho [S1406(100)]	1	1	1017.51		Q7RTP6	[R].RPDSPTRPTLR.[G]
Q5VUJ6	[K].RLSTTEPSDDDTVSLHSQVSESNR.[E]	1xPhospho [S3(100)]	Q5VUJ6 1xPhospho [S359(100)]	1	1	2740.21		Q8IXT5	[R].RPPEEDFRHSPEEDFR.[Q]	1xPhospho [S10(100)]	Q8IXT5 1xPhospho [S710(100)]	1	4	2122.9		Q5T5U3	[R].QLSHDHESVGPPSLDAQPNSK.[T]	1xPhospho [S]		0	1	2323.04		O75128	[R].RAPAPPPPQPPPPSPLIPNR.[T]	1xPhospho [S14(100)]	O75128 1xPhospho [S347(100)]	1	1	2176.14		Q15058	[K].RPSGRDTPISEGPK.[D]	1xPhospho [T7(100)]	Q15058 1xPhospho [T915(100)]	1	1	1576.75		P51957	[R].RLSSDCSVTQER.[K]	1xCarbamidomethyl [C6]; 1xPhospho [S3(100)]	P51957 1xPhospho [S661(100)]	1	1	1517.64		Q8TAD8	[R].RPDHSGGSPSPPTSEPAR.[S]
P35222	[K].RLSVELTSSLFR.[T]	1xPhospho [S3(100)]	P35222 1xPhospho [S675(100)]	1	2	1487.76		Q96PU4	[K].RPISDDDCPSASK.[V]	1xCarbamidomethyl [C8]; 1xPhospho [S4(100)]	Q96PU4 1xPhospho [S667(100)]	0	2	1527.61		Q96N67	[K].QISGQYSGSPQLLK.[N]	1xPhospho [S9(100)]	Q96N67 1xPhospho [S30(100)]	0	1	1585.76		Q86TI0	[R].RANTLSHFPIECQEPPQPAR.[G]	1xCarbamidomethyl [C12]; 1xPhospho [T4(100)]	Q86TI0 1xPhospho [T596(100)]	1	1	2428.12		Q02952	[R].RPSESDKEDELDKVK.[S]	2xPhospho [S3(100); S5(100)]	Q02952 2xPhospho [S627(100); S629(100)]	2	3	1934.81		O75152	[R].RLSSASTGKPPLSVEDDFEK.[L]	2xPhospho [S3(99); S/T]	O75152 2xPhospho [S758(99); S/T]	1	5	2323.03		Q8TAD8	[R].RPDHSGGSPSPPTSEPAR.[S]
Q00587	[R].RLTADMISHPLGDFR.[H]	1xPhospho [T3(100)]	Q00587 1xPhospho [T34(100)]	1	1	1808.85		Q9C0H5	[R].RPSGSQHSPSLQTFAPEADGTIFFPER.[R]	1xPhospho [S3(100)]	Q9C0H5 1xPhospho [S246(100)]	0	2	3039.4		O43395	[K].QLSFISPPTPQPK.[T]	1xPhospho [T9(100)]	O43395 1xPhospho [T167(100)]	0	1	1519.76		P04637	[K].RALPNNTSSSPQPK.[K]	1xPhospho [S10(100)]	P04637 1xPhospho [S315(100)]	1	2	1576.75		Q02952	[R].RPSESDKEDELDKVK.[S]	1xPhospho [S3(100)]	Q02952 1xPhospho [S627(100)]	2	2	1854.85		O75152	[R].RLSSASTGKPPLSVEDDFEK.[L]	1xPhospho [S3(99.4)]	O75152 1xPhospho [S758(99.4)]	1	2	2243.06		Q9UFC0	[K].RPDDVPLSLSPSKR.[A]
O43318	[K].RMSADMSEIEAR.[I]	1xPhospho [S3(100)]	O43318 1xPhospho [S389(100)]	1	1	1475.6		Q8TDN4	[R].RNTIDSTSSFSQFR.[N]	1xPhospho [T3(100)]	Q8TDN4 1xPhospho [T415(100)]	1	2	1725.76		Q6PCB5	[R].QLQPPAAPSPQSYGSPASWSFAPLSAAPSPSSSR.[S]	1xPhospho [S/Y]		0	2	3491.63		P51858	[R].RAGDLLEDSPKRPK.[E]	1xPhospho [S9(100)]	P51858 1xPhospho [S165(100)]	2	3	1661.84		Q8TAD8	[R].RPDHSGGSPSPPTSEPAR.[S]	2xPhospho [S5(99.5); S10(100)]	Q8TAD8 2xPhospho [S49(99.5); S54(100)]	0	7	1991.8		O95071	[R].RISQSQPVR.[G]	1xPhospho [S3(100)]	O95071 1xPhospho [S1549(100)]	1	1	1150.57		Q9UFC0	[K].RPDDVPLSLSPSK.[R]
Q92934	[R].RMSDEFVDSFK.[K]	1xPhospho [S3(100)]	Q92934 1xPhospho [S118(100)]	1	1	1440.59		Q9Y6E0	[K].RNTFVGTPFWMAPEVIKQSAYDSK.[A]	1xPhospho [T7(98.9)]	Q9Y6E0 1xPhospho [T194(98.9)]	2	1	2852.35		Q92576	[R].QLQEDQENNLQDNQTSNSSPCR.[S]	1xCarbamidomethyl [C21]; 1xPhospho [S19(100)]	Q92576 1xPhospho [S1614(100)]	0	1	2685.08		P51858	[R].RAGDLLEDSPK.[R]	1xPhospho [S9(100)]	P51858 1xPhospho [S165(100)]	1	4	1280.59		Q96I25	[R].RPDPDSDEDEDYERER.[R]	1xPhospho [S6(100)]	Q96I25 1xPhospho [S155(100)]	1	1	2102.79		Q9H7D7	[K].RLSQSDEDVIR.[L]	1xPhospho [S3(100)]	Q9H7D7 1xPhospho [S121(100)]	1	2	1397.64		Q9BYW2	[K].RPDDRYDTPTSK.[K]
Q49A88	[K].RLSPQPQIR.[A]	1xPhospho [S3(100)]	Q49A88 1xPhospho [S798(100)]	1	1	1174.61		Q9Y2U5	[K].RLSIIGPTSR.[D]	1xPhospho [S3(100)]	Q9Y2U5 1xPhospho [S153(100)]	1	1	1179.62		Q5SW79	[K].QLQAINAMIDPDGTLEALNNMGFPSAMLPSPPK.[Q]	1xPhospho [S30(100)]	Q5SW79 1xPhospho [S1515(100)]	0	1	3561.68		P38432	[K].RAFQLEEGEETEPDCK.[Y]	1xCarbamidomethyl [C15]; 1xPhospho [T11(100)]	P38432 1xPhospho [T122(100)]	1	2	2017.82		Q7RTP6	[R].RPDSPTRPTLR.[G]	1xPhospho [S4(99.5)]	Q7RTP6 1xPhospho [S1649(99.5)]	0	2	1375.68		O75167	[R].RLSQRPTTEELEQR.[N]	1xPhospho [S3(100)]	O75167 1xPhospho [S522(100)]	1	1	1822.88		Q03111	[K].RPATADSPKPSAK.[K]
Q9Y2W1	[R].RIDISPSTFRK.[H]	1xPhospho [S5(100)]	Q9Y2W1 1xPhospho [S682(100)]	2	1	1399.71		Q8NCD3	[R].RLSLPSSK.[A]	1xPhospho [S3(100)]	Q8NCD3 1xPhospho [S486(100)]	1	1	967.497		Q9Y6M4	[K].QLPTPVGAVQQDPALSSNR.[E]	1xPhospho [S17(99.6)]	Q9Y6M4 1xPhospho [S345(99.6)]	0	1	2058		Q9UHD8	[K].RAEVLGHKTPEPAPR.[R]	1xPhospho [T9(100)]	Q9UHD8 1xPhospho [T142(100)]	2	2	1737.88		P40222	[R].RPEGPGAQAPSSPR.[V]	1xPhospho [S12(100)]	P40222 1xPhospho [S515(100)]	0	4	1486.68		Q9UKV3	[R].RLSQPESAEK.[H]	1xPhospho [S3(100)]	Q9UKV3 1xPhospho [S710(100)]	1	1	1224.56		Q7Z5L9	[K].RPASVSSSAAVEHEQR.[E]
Q9Y2W1	[R].RIDISPSTFR.[K]	1xPhospho [S5(100)]	Q9Y2W1 1xPhospho [S682(100)]	1	5	1271.61		Q6ZUT9	[R].RLSITSLTGK.[N]	1xPhospho [S3(100)]	Q6ZUT9 1xPhospho [S1076(100)]	1	1	1155.61		Q5VVJ2	[R].QLPSPEPCEIQK.[N]	1xCarbamidomethyl [C8]; 1xPhospho [S4(100)]	Q5VVJ2 1xPhospho [S340(100)]	0	2	1505.67		Q6ZSZ5	[R].RAETFAGYDCTNSPTK.[N]	1xCarbamidomethyl [C10]; 1xPhospho [S13(100)]	Q6ZSZ5 1xPhospho [S921(100)]	1	1	1897.78		Q6W2J9	[K].RPEPSSDYDLSPAK.[Q]	1xPhospho [S11(100)]	Q6W2J9 1xPhospho [S1410(100)]	0	1	1641.72		Q8IYB3	[R].RLSPSASPPR.[R]	2xPhospho [S3(100); S]	Q8IYB3 2xPhospho [S389(100); S]	1	4	1227.53		P35711	[K].RPASPYGEADGEVAMVTSR.[Q]
Q7Z309	[K].RIDFTPVSPAPSPTR.[G]	2xPhospho [S8(100); S12(100)]	Q7Z309 2xPhospho [S115(100); S119(100)]	1	4	1800.81		P35240	[K].RLSMEIEK.[E]	1xPhospho [S3(100)]	P35240 1xPhospho [S518(100)]	1	1	1085.51		Q96KQ4	[K].QLPPSYGTYPSPTPLGPGSTSSLER.[R]	1xPhospho [S19(97.4)]	Q96KQ4 1xPhospho [S475(97.4)]	0	5	2669.25		Q4KMP7	[R].RASAGPAPGPVVTAEGLHPSLPSPTGNSTPLGSSK.[E]	2xPhospho [S3(100); S/T]	Q4KMP7 2xPhospho [S687(100); S/T]	1	1	3454.64		Q14493	[R].RPESFTTPEGPKPR.[S]	1xPhospho [T7(100)]	Q14493 1xPhospho [T62(100)]	0	1	1678.79		Q49A88	[K].RLSPQPQIR.[A]	1xPhospho [S3(100)]	Q49A88 1xPhospho [S798(100)]	1	1	1174.61		Q9H7L9	[K].RPASPSSPEHLPATPAESPAQR.[F]
O15014	[R].RGSQNSSEHRPPASSTSEDVK.[A]	1xPhospho [S3(100)]	O15014 1xPhospho [S413(100)]	1	3	2336.03		Q86U86	[R].RLSNLPTVDPIAVCHELYNTIR.[D]	1xCarbamidomethyl [C14]; 1xPhospho [S3(100)]	Q86U86 1xPhospho [S39(100)]	1	1	2661.32		Q8N9T8	[R].QLPALDGSLMGPESPPAQEEEAPVSPHK.[K]	1xPhospho [S25(100)]	Q8N9T8 1xPhospho [S639(100)]	0	2	2991.38		Q9C0H5	[K].RAELPGSSSPLLAQPR.[K]	1xPhospho [S9(100)]	Q9C0H5 1xPhospho [S286(100)]	1	2	1758.89		P55198	[K].RPESPPSILTPPVVPTADK.[V]	1xPhospho [S4(99.3)]	P55198 1xPhospho [S258(99.3)]	0	1	2081.07		P50402	[R].RLSPPSSSAASSYSFSDLNSTR.[G]	1xPhospho [S3(98.8)]	P50402 1xPhospho [S49(98.8)]	1	3	2397.07		Q9H7L9	[K].RPASPSSPEHLPATPAESPAQR.[F]
Q9NQC3	[R].RGSSGSVDETLFALPAASEPVIR.[S]	1xPhospho [S3(100)]	Q9NQC3 1xPhospho [S181(100)]	1	9	2439.19		Q2PPJ7	[R].RLSNSSLCSIEEEHR.[M]	1xCarbamidomethyl [C8]; 1xPhospho [S3(99.3)]	Q2PPJ7 1xPhospho [S373(99.3)]	1	1	1896.83		Q9H4L5	[K].QLMEQDASSSPSAQVIGLK.[N]	1xPhospho [S10(98.7)]	Q9H4L5 1xPhospho [S372(98.7)]	0	2	2068.96		Q96C19	[R].RADLNQGIGEPQSPSRR.[V]	1xPhospho [S13(100)]	Q96C19 1xPhospho [S74(100)]	2	1	1960.93		Q7Z5K2	[K].RPESPSEISPIK.[G]	1xPhospho [S4(100)]	Q7Z5K2 1xPhospho [S221(100)]	0	2	1419.69		Q15139	[R].RLSNVSLTGVSTIR.[T]	1xPhospho [S3(100)]	Q15139 1xPhospho [S205(100)]	1	3	1582.83		Q6PI98	[K].RPASPSHNGSSGGGYGASK.[K]
Q6GYQ0	[R].RGSSPGSLEIPK.[D]	1xPhospho [S3(100)]	Q6GYQ0 1xPhospho [S860(100)]	1	2	1307.64		Q15139	[R].RLSNVSLTGVSTIR.[T]	1xPhospho [S3(100)]	Q15139 1xPhospho [S205(100)]	1	2	1582.83		O15409	[R].QLLLQQQTSGLKSPK.[S]	1xPhospho [S13(100)]	O15409 1xPhospho [S75(100)]	1	2	1748.93		Q96C19	[R].RADLNQGIGEPQSPSR.[R]	1xPhospho [S13(99.7)]	Q96C19 1xPhospho [S74(99.7)]	1	3	1804.83		Q7Z5K2	[K].RPESPSEISPIK.[G]	2xPhospho [S4(100); S9(100)]	Q7Z5K2 2xPhospho [S221(100); S226(100)]	0	3	1499.65		Q2PPJ7	[R].RLSNSSLCSIEEEHR.[M]	1xCarbamidomethyl [C8]; 1xPhospho [S]		1	1	1896.83		Q5TCZ1	[R].RPAQPHRPSPASSLQR.[A]
Q5H9F3	[R].RGSSTERPQLGSQVDLGR.[V]	1xPhospho [S3(99.3)]	Q5H9F3 1xPhospho [S1033(99.3)]	1	1	2022.97		Q9UH99	[K].RLSPAPQLGPSSDAHTSYYSESLVHESWFPPR.[S]	1xPhospho [S3(100)]	Q9UH99 1xPhospho [S54(100)]	1	6	3678.7		Q9H334	[R].QLLLQQQQQQQVSGLKSPK.[R]	1xPhospho [S17(100)]	Q9H334 1xPhospho [S83(100)]	1	1	2259.19		Q9UDY2	[R].RAASSDQLRDNSPPPAFKPEPPK.[A]	2xPhospho [S]		2	2	2665.22		Q5VUA4	[K].RPETWESPEKPK.[T]	1xPhospho [S7(100)]	Q5VUA4 1xPhospho [S1971(100)]	0	2	1563.72		P35240	[K].RLSMEIEK.[E]	1xPhospho [S3(100)]	P35240 1xPhospho [S518(100)]	1	1	1085.51		P05423	[R].RPAPPLTPGR.[L]
Q9NZJ0	[R].RGSVSSVSPKPPSSFK.[M]	1xPhospho [S3(100)]	Q9NZJ0 1xPhospho [S485(100)]	1	1	1726.85		Q92481	[R].RLSPPECLNASLLGGVLR.[R]	1xCarbamidomethyl [C7]; 1xPhospho [S3(100)]	Q92481 1xPhospho [S258(100)]	1	1	2032.04		Q5QJE6	[R].QILIACSPVSSVR.[K]	1xCarbamidomethyl [C6]; 1xPhospho [S7(100)]	Q5QJE6 1xPhospho [S117(100)]	0	2	1509.75		O00116	[R].RAASAATAAPTATPAAQESGTIPK.[K]	1xPhospho [S4(99.3)]	O00116 1xPhospho [S65(99.3)]	1	2	2319.13		Q5QP82	[R].RPGAPSLSPAPR.[S]	1xPhospho [S8(100)]	Q5QP82 1xPhospho [S63(100)]	0	1	1285.64		Q6ZUT9	[R].RLSITSLTGK.[N]	1xPhospho [S3(100)]	Q6ZUT9 1xPhospho [S1076(100)]	1	1	1155.61		Q96JM3	[R].RPAPAVSPGSWKPGPPGSPRPWK.[S]
Q9NZJ0	[R].RGSVSSVSPKPPSSFK.[M]	2xPhospho [S3(100); S]	Q9NZJ0 2xPhospho [S485(100); S]	1	3	1806.82		P50402	[R].RLSPPSSSAASSYSFSDLNSTR.[G]	1xPhospho [S3(100)]	P50402 1xPhospho [S49(100)]	1	3	2397.07		O14662	[R].QLLAEQVSSHITSSPLHSR.[S]	1xPhospho [S/T]		0	1	2170.07		Q13442	[R].QYTSPEEIDAQLQAEK.[Q]	1xPhospho [S4(100)]	Q13442 1xPhospho [S19(100)]	0	1	1929.85		Q9UIS9	[R].RPGAQPLPPPPPSQSPEPTEPHPR.[A]	1xPhospho [S15(100)]	Q9UIS9 1xPhospho [S297(100)]	0	2	2646.28		Q9Y2U5	[K].RLSIIGPTSR.[D]	1xPhospho [S3(100)]	Q9Y2U5 1xPhospho [S153(100)]	1	1	1179.62		Q8TBZ3	[K].RNSTDSRPVSVTYR.[F]
P12277	[K].RGTGGVDTAAVGGVFDVSNADR.[L]	1xPhospho [T/S]		1	1	2201		Q9NR48	[R].RLSPPTLLPNSPSHLSELTSLK.[E]	1xPhospho [S3(100)]	Q9NR48 1xPhospho [S1162(100)]	1	1	2467.3		P51957	[K].QIHCLSEDELSSSTSSTDK.[S]	1xCarbamidomethyl [C4]; 1xPhospho [S6(100)]	P51957 1xPhospho [S677(100)]	0	1	2203.91		Q5VT52	[K].QYPDSPHPVPHR.[S]	1xPhospho [S5(100)]	Q5VT52 1xPhospho [S965(100)]	0	1	1509.66		Q8WUA4	[R].RPGFSPTSHR.[L]	1xPhospho [S5(100)]	Q8WUA4 1xPhospho [S901(100)]	0	2	1221.55		Q6ZRV2	[R].RLSLGQGDSTEAATEER.[G]	1xPhospho [S3(100)]	Q6ZRV2 1xPhospho [S1003(100)]	1	1	1899.84		Q8NEY1	[R].RNSTIVLR.[T]
Q6ZRV2	[R].RGSPVPPVPER.[R]	1xPhospho [S3(100)]	Q6ZRV2 1xPhospho [S914(100)]	1	2	1270.63		Q49A88	[K].RLSPQPQIR.[A]	1xPhospho [S3(100)]	Q49A88 1xPhospho [S798(100)]	1	1	1174.61		O43314	[K].QNPTVGSHCAGLFSTSVLGGSSSAPNLQDYAR.[T]	1xCarbamidomethyl [C9]; 1xPhospho [S23(99.2)]	O43314 1xPhospho [S1074(99.2)]	0	1	3358.52		Q6P597	[R].QYDPPAESQQSESPPR.[R]	1xPhospho [S13(100)]	Q6P597 1xPhospho [S167(100)]	0	2	1895.78		P48634	[K].RPGGSSPLNAVPCEGPPGSEPPR.[R]	1xCarbamidomethyl [C13]; 1xPhospho [S]		0	7	2395.09		Q8TEW0	[R].RISHSLYSGIEGLDESPSR.[N]	1xPhospho [S3(99.6)]	Q8TEW0 1xPhospho [S715(99.6)]	1	1	2183.01		Q96E09	[R].RNSTTFPSR.[H]
Q9UQ88; P21127	[K].RGTSPRPPEGGLGYSQLGDDDLK.[E]	1xPhospho [T/S/Y]		1	1	2495.16		Q8IYB3	[R].RLSPSASPPR.[R]	2xPhospho [S3(100); S7(99.6)]	Q8IYB3 2xPhospho [S389(100); S393(99.6)]	1	4	1227.53		Q9UKE5	[R].QNSDPTSENPPLPTR.[I]	1xPhospho [S3(100)]	Q9UKE5 1xPhospho [S640(100)]	0	1	1732.75		Q9Y608	[K].QYAENYTRPSSR.[N]	1xPhospho [S11(100)]	Q9Y608 1xPhospho [S309(100)]	0	1	1551.66		O60346	[R].RPGHPAQPLPLPQTASSPQPQQK.[A]	1xPhospho [S17(99.5)]	O60346 1xPhospho [S412(99.5)]	0	2	2540.28		O60658	[R].RLSGNEYVLSTK.[N]	1xPhospho [S3(100)]	O60658 1xPhospho [S457(100)]	1	1	1446.7		Q7Z309	[R].RNSTTIMSR.[H]
P13051	[K].RHAPSPEPAVQGTGVAGVPEESGDAAAIPAK.[K]	1xPhospho [S5(100)]	P13051 1xPhospho [S23(100)]	1	1	3046.46		Q9UKV3	[R].RLSQPESAEK.[H]	1xPhospho [S3(100)]	Q9UKV3 1xPhospho [S710(100)]	1	1	1224.56		Q99700	[R].QNSIGNTPSGPVLASPQAGIIPTEAVAMPIPAASPTPASPASNR.[A]	1xPhospho [S34(100)]	Q99700 1xPhospho [S728(100)]	0	3	4315.14		P33240	[R].QVPVMQGTGMQGASIQGGSQPGGFSPGQNQVTPQDHEK.[A]	1xPhospho [S25(100)]	P33240 1xPhospho [S524(100)]	0	3	3944.77		Q8TAD8	[R].RPDHSGGSPSPPTSEPAR.[S]	1xPhospho [S8(100)]	Q8TAD8 1xPhospho [S52(100)]	0	4	1911.83		P62805	[K].RISGLIYEETR.[G]	1xPhospho [S3(100)]	P62805 1xPhospho [S48(100)]	1	3	1416.69		P13807	[K].RNSVDTATSSSLSTPSEPLSPTSSLGEERN.[-]
O60343	[R].RHASAPSHVQPSDSEK.[N]	1xPhospho [S4(100)]	O60343 1xPhospho [S341(100)]	1	2	1812.8		Q9H7D7	[K].RLSQSDEDVIR.[L]	1xPhospho [S3(100)]	Q9H7D7 1xPhospho [S121(100)]	1	1	1397.64		Q9NSY1	[R].QNSLHGSFHSADVLK.[M]	1xPhospho [S3(100)]	Q9NSY1 1xPhospho [S1107(100)]	0	1	1719.79		Q9Y467	[R].QVLLLGSLGQTVGAPASPSELPGTGTASSTKPLLPLFSPIKPVQTSK.[T]	1xPhospho [S38(99.9)]	Q9Y467 1xPhospho [S243(99.9)]	0	1	4750.57		Q7Z2Z1	[K].RPGNSTVTSSPPVTPK.[K]	2xPhospho [T8(98.5); T14(100)]	Q7Z2Z1 2xPhospho [T1301(98.5); T1307(100)]	0	2	1784.8		P78527	[K].RLSFAVPFR.[E]	1xPhospho [S3(100)]	P78527 1xPhospho [S893(100)]	1	1	1172.6		Q9BTC0	[R].RNSVERPAEPVAGAATPSLVEQQK.[M]
Q96T37	[K].RHCAPSPDRSPELSSSR.[D]	1xCarbamidomethyl [C3]; 2xPhospho [S6(100); S10(100)]	Q96T37 2xPhospho [S670(100); S674(100)]	2	2	2098.85		Q6ZRV2	[R].RLSLGQGDSTEAATEER.[G]	1xPhospho [S3(100)]	Q6ZRV2 1xPhospho [S1003(100)]	1	2	1899.84		Q9H6F5	[R].QQDLHLESPQRQPEYSPESPR.[C]	1xPhospho [S8(100)]	Q9H6F5 1xPhospho [S102(100)]	1	2	2601.17		P56270	[R].QVHSTERPFK.[C]	1xPhospho [S4(99.5)]	P56270 1xPhospho [S361(99.5)]	0	1	1308.61		Q9UFC0	[K].RPDDVPLSLSPSKR.[A]	1xPhospho [S10(100)]	Q9UFC0 1xPhospho [S243(100)]	1	1	1646.83		Q96S55	[R].RLSESSALK.[Q]	1xPhospho [S3(100)]	Q96S55 1xPhospho [S75(100)]	1	1	1070.52		Q14493	[R].RPESFTTPEGPKPR.[S]
Q92625	[R].RHDSLHDPAAPSR.[A]	1xPhospho [S4(100)]	Q92625 1xPhospho [S887(100)]	1	1	1538.69		O94811	[K].RLSLESEGAGEGAAASPELSALEEAFR.[R]	1xPhospho [S6(99.4)]	O94811 1xPhospho [S35(99.4)]	1	1	2827.31		Q9H6F5	[R].QQDLHLESPQR.[Q]	1xPhospho [S8(100)]	Q9H6F5 1xPhospho [S102(100)]	0	2	1430.64		P42694	[K].QVDLESNPQNRSPESRPSVVYPSTK.[F]	1xPhospho [S12(99)]	P42694 1xPhospho [S1317(99)]	1	2	2894.37		Q9BYW2	[K].RPDDRYDTPTSK.[K]	1xPhospho [T8(100)]	Q9BYW2 1xPhospho [T2101(100)]	1	2	1530.66		Q96PK6	[R].RLSESQLSFR.[R]	1xPhospho [S3(100)]	Q96PK6 1xPhospho [S618(100)]	1	1	1302.62		Q16875	[R].RNSVTPLASPEPTK.[K]
Q6VMQ6	[K].RHEHPPNPPVSPGK.[T]	1xPhospho [S11(100)]	Q6VMQ6 1xPhospho [S673(100)]	1	8	1628.77		Q8TEW0	[R].RISHSLYSGIEGLDESPSR.[N]	1xPhospho [S3(100)]	Q8TEW0 1xPhospho [S715(100)]	1	1	2183.01		Q9UK58	[R].QQASKSPYNGVR.[K]	1xPhospho [S6(100)]	Q9UK58 1xPhospho [S374(100)]	1	2	1414.65		Q9C0D5	[R].RADNCSPVAEEETTGSAESTLPK.[A]	1xCarbamidomethyl [C5]; 1xPhospho [S6(100)]	Q9C0D5 1xPhospho [S270(100)]	1	1	2529.08		P27448	[R].RNTYVCSER.[T]	1xCarbamidomethyl [C6]; 1xPhospho [T3(100)]	P27448 1xPhospho [T507(100)]	1	1	1264.51		Q15696	[R].RNPSPDHSYK.[R]	1xPhospho [S4(100)]	Q15696 1xPhospho [S384(100)]	1	2	1280.54		Q8TDN4	[R].RNTIDSTSSFSQFR.[N]
Q4KMP7	[R].RHGAPAAPSPPPR.[G]	1xPhospho [S9(100)]	Q4KMP7 1xPhospho [S22(100)]	1	4	1390.67		O60658	[R].RLSGNEYVLSTK.[N]	1xPhospho [S3(100)]	O60658 1xPhospho [S457(100)]	1	1	1446.7		Q96AE4	[R].QQAAYYAQTSPQGMPQHPPAPQGQ.[-]	1xPhospho [S10(100)]	Q96AE4 1xPhospho [S630(100)]	0	2	2661.16		Q96KR1	[R].RDSDGVDGFEAEGK.[K]	1xPhospho [S3(100)]	Q96KR1 1xPhospho [S1054(100)]	1	1	1561.62		P52292	[R].RNVSSFPDDATSPLQENR.[N]	1xPhospho [T/S]		1	1	2112.93		Q8TAD8	[R].RPDHSGGSPSPPTSEPAR.[S]	2xPhospho [S5(99.3); S10(100)]	Q8TAD8 2xPhospho [S49(99.3); S54(100)]	0	5	1991.8		Q9P0L2	[R].RNTYVCER.[T]
Q9ULL5	[K].RHPPLYQAGLTPPLSPPK.[S]	1xPhospho [S15(100)]	Q9ULL5 1xPhospho [S1308(100)]	1	2	2049.07		Q6PJT7	[R].RIPVLSPKPAVAPPAPPSSSQLCR.[Y]	1xCarbamidomethyl [C23]; 1xPhospho [S6(100)]	Q6PJT7 1xPhospho [S665(100)]	1	1	2605.37		Q86UP2	[K].QPTPPSEAAASK.[K]	1xPhospho [T3(100)]	Q86UP2 1xPhospho [T153(100)]	0	4	1263.56		Q8N4B1	[R].RASAPHGPLDMAPFAR.[L]	1xPhospho [S3(100)]	Q8N4B1 1xPhospho [S213(100)]	1	1	1773.83		Q9BU76	[R].RPAEATSSPTSPERPR.[H]	1xPhospho [S11(100)]	Q9BU76 1xPhospho [S220(100)]	0	2	1818.85		Q5T5U3	[R].RNSEGSELSCTEGSLTSSLDSR.[R]	1xCarbamidomethyl [C10]; 1xPhospho [S3(98.6)]	Q5T5U3 1xPhospho [S1669(98.6)]	1	1	2452.03		P27448	[R].RNTYVCSER.[T]
Q9UQ88; P21127	[K].RGTSPRPPEGGLGYSQLGDDDLK.[E]	2xPhospho [T3(100); S4(100)]	Q9UQ88 2xPhospho [T739(100); S740(100)]; P21127 2xPhospho [T751(100); S752(100)]	1	3	2575.12		Q9H981	[R].RIPVSPEQAR.[S]	1xPhospho [S5(100)]	Q9H981 1xPhospho [S132(100)]	1	1	1232.61		Q9UQ35	[K].QPSSPYEDKDKDK.[K]	1xPhospho [S4(100)]	Q9UQ35 1xPhospho [S333(100)]	2	6	1616.68		Q9H0K1	[R].RASDTSLTQGIVAFR.[Q]	1xPhospho [S3(100)]	Q9H0K1 1xPhospho [S587(100)]	1	3	1701.83		Q9BU76	[R].RPAEATSSPTSPERPR.[H]	2xPhospho [S7(99.5); S11(99.5)]	Q9BU76 2xPhospho [S216(99.5); S220(99.5)]	0	20	1898.82		Q9NXD2	[R].RNSLILKPKPDPAQQTDSQNSDTEQYFR.[E]	1xPhospho [S3(100)]	Q9NXD2 1xPhospho [S607(100)]	1	2	3356.59		Q9BU76	[R].RPAEATSSPTSPERPR.[H]
Q6ZRV2	[R].RGSPTTGFIEQK.[G]	1xPhospho [S3(100)]	Q6ZRV2 1xPhospho [S892(100)]	1	1	1400.66		O96028	[K].RIQDPTEDAEAEDTPRK.[R]	1xPhospho [T14(100)]	O96028 1xPhospho [T544(100)]	2	1	2050.91		Q96A00	[R].QPSPSHDGSLSPLQDR.[A]	1xPhospho [S3(100)]	Q96A00 1xPhospho [S128(100)]	0	5	1800.79		Q53SF7	[K].RDQTASAPATPLVNK.[H]	1xPhospho [S6(99.5)]	Q53SF7 1xPhospho [S256(99.5)]	1	4	1648.81		Q92615	[R].RPAGGRPSPSAMGK.[R]	1xPhospho [S8(100)]	Q92615 1xPhospho [S718(100)]	0	1	1448.68		Q9UFC0	[K].RPDDVPLSLSPSKR.[A]	1xPhospho [S10(100)]	Q9UFC0 1xPhospho [S243(100)]	1	1	1646.83		Q9BU76	[R].RPAEATSSPTSPERPR.[H]
Q9ULT0	[R].RGSPSAAFTFPDTDDFGK.[L]	1xPhospho [S3(100)]	Q9ULT0 1xPhospho [S51(100)]	1	3	1995.85		P46379	[K].RLQEDPNYSPQR.[F]	1xPhospho [S9(100)]	P46379 1xPhospho [S1117(100)]	1	1	1582.7		O60292	[R].QPSGSFSTPGSATYVR.[Y]	1xPhospho [S5(100)]	O60292 1xPhospho [S1160(100)]	0	1	1721.75		Q9Y520	[R].RDQMEGSPNSSESFEHIAR.[S]	1xPhospho [S7(100)]	Q9Y520 1xPhospho [S779(100)]	1	1	2256.93		Q96JM3	[R].RPAPAVSPGSWKPGPPGSPRPWK.[S]	2xPhospho [S7(99); S18(100)]	Q96JM3 2xPhospho [S308(99); S319(100)]	0	2	2569.23		Q9UFC0	[K].RPDDVPLSLSPSK.[R]	1xPhospho [S10(100)]	Q9UFC0 1xPhospho [S243(100)]	0	4	1490.73		Q92615	[R].RPAGGRPSPSAMGK.[R]
Q8WXH0	[R].RGSMSYLAAVEEEVEESSVK.[S]	1xPhospho [S3(100)]	Q8WXH0 1xPhospho [S4108(100)]	1	6	2280.01		Q92797	[R].RLSAQGQAISVVGSLSSMSPLEEEAPQAK.[R]	1xPhospho [S3(100)]	Q92797 1xPhospho [S494(100)]	1	1	3050.49		P17096	[K].QPPVSPGTALVGSQK.[E]	1xPhospho [S5(99.3)]	P17096 1xPhospho [S36(99.3)]	0	1	1545.77		O95782	[R].RDPSSNDINGGMEPTPSTVSTPSPSADLLGLR.[A]	1xPhospho [S23(97.9)]	O95782 1xPhospho [S655(97.9)]	1	1	3348.54		P05423	[R].RPAPPLTPGR.[L]	1xPhospho [T7(100)]	P05423 1xPhospho [T36(100)]	0	1	1141.59		Q9BYW2	[K].RPDDRYDTPTSK.[K]	1xPhospho [T8(100)]	Q9BYW2 1xPhospho [T2101(100)]	1	1	1530.66		Q9P289	[K].RNTFVGTPFWMAPEVIQQSAYDSK.[A]
Q15149	[R].RGSFDATGSGFSMTFSSSSYSSSGYGR.[R]	1xPhospho [S3(100)]	Q15149 1xPhospho [S4642(100)]	1	1	2853.15		Q12923	[K].RLSCSELSLYQPLQNSSK.[E]	1xCarbamidomethyl [C4]; 1xPhospho [S3(99.6)]	Q12923 1xPhospho [S936(99.6)]	1	1	2190.03		Q8TF74	[R].QPPGVPNGPSSPTNESAPELPQR.[H]	1xPhospho [S10(99.2)]	Q8TF74 1xPhospho [S266(99.2)]	0	2	2436.12		Q8NEY8	[K].RDNTFFRESPVGR.[K]	1xPhospho [S9(100)]	Q8NEY8 1xPhospho [S133(100)]	2	2	1660.76		Q5TCZ1	[R].RPAQPHRPSPASSLQR.[A]	1xPhospho [S9(100)]	Q5TCZ1 1xPhospho [S593(100)]	0	1	1864.93		Q15464	[R].RPATPAEVR.[Y]	1xPhospho [T4(100)]	Q15464 1xPhospho [T172(100)]	0	1	1076.52		Q9BW71	[K].RPPTPCSDPER.[K]
Q8IY26	[R].RGSFPLAAAGPSQSPAPPLPEEDR.[M]	1xPhospho [S3(100)]	Q8IY26 1xPhospho [S70(100)]	1	1	2527.2		Q7Z333	[R].RLSDCESTDVKR.[A]	1xCarbamidomethyl [C5]; 1xPhospho [S3(100)]	Q7Z333 1xPhospho [S1366(100)]	2	1	1545.67		Q5TDH0	[R].QPPGTQQSHSSPGEITSSPQGLDNPALLR.[D]	1xPhospho [T/S]		0	2	3079.45		Q99547	[K].RDHANYEEDENGDITPIK.[A]	1xPhospho [T15(100)]	Q99547 1xPhospho [T147(100)]	1	1	2195.92		Q9HAW0	[K].RPASPALLLPPCMLK.[S]	1xCarbamidomethyl [C12]; 1xPhospho [S4(100)]	Q9HAW0 1xPhospho [S353(100)]	0	2	1743.9		Q03111	[K].RPATADSPKPSAK.[K]	1xPhospho [S7(100)]	Q03111 1xPhospho [S292(100)]	0	9	1405.68		P55198	[K].RPESPPSILTPPVVPTADK.[V]
Q8IY26	[R].RGSFPLAAAGPSQSPAPPLPEEDRMDLNPSFLGIALR.[S]	1xPhospho [S3(100)]	Q8IY26 1xPhospho [S70(100)]	2	1	3954.96		O95071	[R].RISQSQPVR.[G]	1xPhospho [S3(100)]	O95071 1xPhospho [S1549(100)]	1	1	1150.57		Q9NQW6	[R].QPLSEASNQQPLSGGEEK.[S]	1xPhospho [S13(100)]	Q9NQW6 1xPhospho [S54(100)]	0	1	1978.88		Q6WCQ1	[K].RDFTNEAPPAPLPDASASPLSPHRR.[A]	1xPhospho [S/T]		2	2	2779.33		Q6PI98	[K].RPASPSHNGSSGGGYGASK.[K]	1xPhospho [S4(100)]	Q6PI98 1xPhospho [S26(100)]	0	3	1853.79		Q7Z5L9	[K].RPASVSSSAAVEHEQR.[E]	1xPhospho [S]		0	2	1790.82		Q5QP82	[R].RPGAPSLSPAPR.[S]
Q6P6C2	[R].RGSFSSENYWR.[K]	1xPhospho [S3(100)]	Q6P6C2 1xPhospho [S361(100)]	1	2	1468.6		Q9UK59	[K].RLSDEHEPEQR.[K]	1xPhospho [S3(100)]	Q9UK59 1xPhospho [S514(100)]	1	3	1475.63		Q99613	[K].QPLLLSEDEEDTKR.[V]	1xPhospho [S6(100)]	Q99613 1xPhospho [S39(100)]	1	16	1752.81		Q6WCQ1	[K].RDFTNEAPPAPLPDASASPLSPHR.[R]	1xPhospho [S21(100)]	Q6WCQ1 1xPhospho [S365(100)]	1	2	2623.23		Q9H7L9	[K].RPASPSSPEHLPATPAESPAQR.[F]	1xPhospho [S4(98.6)]	Q9H7L9 1xPhospho [S234(98.6)]	0	3	2363.11		Q9H7L9	[K].RPASPSSPEHLPATPAESPAQR.[F]	2xPhospho [S4(100); S/T]	Q9H7L9 2xPhospho [S234(100); S/T]	0	3	2443.08		Q8TBC3	[R].RPPTPAPWPSSGLGTPLTPPK.[M]
Q32MZ4	[R].RGSGDTSISIDTEASIR.[E]	1xPhospho [S3(100)]	Q32MZ4 1xPhospho [S120(100)]	1	16	1844.84		Q8NFC6	[R].RLSESLHVVDENK.[N]	1xPhospho [S3(99.7)]	Q8NFC6 1xPhospho [S635(99.7)]	1	1	1605.76		Q9UIW2	[K].QTSAYNISNSSTFTK.[S]	1xPhospho [T12(99.5)]	Q9UIW2 1xPhospho [T1615(99.5)]	0	1	1728.75		Q9Y6D5	[R].RCSVTSMESTVSSGTQTTVQDDPEQFEVIK.[Q]	1xCarbamidomethyl [C2]; 1xPhospho [S3(98.2)]	Q9Y6D5 1xPhospho [S614(98.2)]	1	1	3426.51		Q9H7L9	[K].RPASPSSPEHLPATPAESPAQR.[F]	2xPhospho [S4(100); S/T]	Q9H7L9 2xPhospho [S234(100); S/T]	0	4	2443.08		Q9H7L9	[K].RPASPSSPEHLPATPAESPAQR.[F]	1xPhospho [S4(98.8)]	Q9H7L9 1xPhospho [S234(98.8)]	0	4	2363.11		Q6ZU35	[R].RPPSPPGPEER.[K]
Q9Y608	[R].RGSGDTSSLIDPDTSLSELR.[D]	1xPhospho [S3(100)]	Q9Y608 1xPhospho [S328(100)]	1	9	2186		Q96PK6	[R].RLSESQLSFR.[R]	1xPhospho [S3(100)]	Q96PK6 1xPhospho [S618(100)]	1	1	1302.62		Q99613	[K].QPLLLSEDEEDTK.[R]	1xPhospho [S6(100)]	Q99613 1xPhospho [S39(100)]	0	7	1596.7		Q13615	[R].RCSDPSLNEK.[W]	1xCarbamidomethyl [C2]; 1xPhospho [S3(100)]	Q13615 1xPhospho [S633(100)]	1	1	1285.52		P35711	[K].RPASPYGEADGEVAMVTSR.[Q]	1xPhospho [S4(100)]	P35711 1xPhospho [S21(100)]	0	2	2072.91		Q6PI98	[K].RPASPSHNGSSGGGYGASK.[K]	1xPhospho [S4(99.6)]	Q6PI98 1xPhospho [S26(99.6)]	0	2	1853.79		Q01082	[R].RPPSPEPSTK.[V]
Q6UX71	[R].RGSGHPAYAEVEPVGEK.[E]	1xPhospho [S3(100)]	Q6UX71 1xPhospho [S506(100)]	1	1	1862.84		Q96S55	[R].RLSESSALK.[Q]	1xPhospho [S3(100)]	Q96S55 1xPhospho [S75(100)]	1	1	1070.52		Q9UQR1	[K].QPLEQNQTISPLSTYEESK.[V]	1xPhospho [S10(100)]	Q9UQR1 1xPhospho [S412(100)]	0	2	2272.04		O75909	[K].RAVVVSPKEENK.[A]	1xPhospho [S6(100)]	O75909 1xPhospho [S340(100)]	2	2	1435.73		Q7Z5L9	[K].RPASVSSSAAVEHEQR.[E]	1xPhospho [S4(100)]	Q7Z5L9 1xPhospho [S240(100)]	0	2	1790.82		Q5TCZ1	[R].RPAQPHRPSPASSLQR.[A]	1xPhospho [S9(100)]	Q5TCZ1 1xPhospho [S593(100)]	0	1	1864.93		Q86YP4	[R].RPPSPDVIVLSDNEQPSSPR.[V]
P98174	[R].RGSGSALGGPLDPQFVGPSDTSLGAAPGHR.[V]	1xPhospho [S3(100)]	P98174 1xPhospho [S48(100)]	1	3	2941.4		P78527	[K].RLSFAVPFR.[E]	1xPhospho [S3(100)]	P78527 1xPhospho [S893(100)]	1	1	1172.6		Q9BUL9	[R].QPGYQPPNPHPGPSSPPAAPASK.[R]	1xPhospho [S/Y]		0	2	2359.09		Q5SQI0	[R].RATPPAHPPPR.[S]	1xPhospho [T3(100)]	Q5SQI0 1xPhospho [T261(100)]	1	1	1276.63		Q03111	[K].RPATADSPKPSAK.[K]	1xPhospho [S7(100)]	Q03111 1xPhospho [S292(100)]	0	3	1405.68		P05423	[R].RPAPPLTPGR.[L]	1xPhospho [T7(100)]	P05423 1xPhospho [T36(100)]	0	1	1141.59		Q01970	[R].RPPGPTTSPASTSLSSPGQR.[D]
Q13946	[R].RGSHPYIDFR.[I]	1xPhospho [S3(100)]	Q13946 1xPhospho [S84(100)]	1	1	1327.59		Q76N32	[R].RLSFQAEYWACVLPDSLPPSPDR.[H]	1xCarbamidomethyl [C11]; 1xPhospho [S3(99)]	Q76N32 1xPhospho [S268(99)]	1	2	2784.29		Q9UBW7	[K].QPGVDSLSPVASLPK.[Q]	1xPhospho [S8(100)]	Q9UBW7 1xPhospho [S305(100)]	0	1	1574.78		Q14160	[R].RATPHPSELK.[V]	1xPhospho [T3(100)]	Q14160 1xPhospho [T475(100)]	1	2	1215.59		Q9UFC0	[K].RPDDVPLSLSPSK.[R]	1xPhospho [S10(100)]	Q9UFC0 1xPhospho [S243(100)]	0	5	1490.73		Q96JM3	[R].RPAPAVSPGSWKPGPPGSPRPWK.[S]	2xPhospho [S7(100); S18(100)]	Q96JM3 2xPhospho [S308(100); S319(100)]	0	3	2569.23		A0A3B3IU46	[K].RPPESPPIVEEWNSR.[A]
Q6ZN18	[R].RGSLEMSSDGEPLSR.[M]	1xPhospho [S3(100)]	Q6ZN18 1xPhospho [S206(100)]	1	1	1700.73		Q15058	[R].RISGCLHDIQVHPIK.[N]	1xCarbamidomethyl [C5]; 1xPhospho [S3(100)]	Q15058 1xPhospho [S1200(100)]	1	1	1852.93		Q9ULM3	[K].QPGQVIGATTPSTGSPTNK.[I]	1xPhospho [S15(100)]	Q9ULM3 1xPhospho [S519(100)]	0	1	1920.91		Q96GS4	[R].RATISSPLELEGTVSR.[H]	1xPhospho [T3(100)]	Q96GS4 1xPhospho [T196(100)]	1	4	1795.89		Q7Z2Z1	[K].RPGNSTVTSSPPVTPKK.[L]	2xPhospho [S10(99); T14(100)]	Q7Z2Z1 2xPhospho [S1303(99); T1307(100)]	1	1	1912.89		Q92615	[R].RPAGGRPSPSAMGK.[R]	1xPhospho [S8(100)]	Q92615 1xPhospho [S718(100)]	0	1	1448.68		Q8IXT5	[R].RPPEEDFRHSPEEDFRQSPQEHFR.[R]
Q14934	[R].RGSLGEEGSEPPPPPPLPLAR.[D]	1xPhospho [S3(100)]	Q14934 1xPhospho [S289(100)]	1	1	2233.1		P62805	[K].RISGLIYEETR.[G]	1xPhospho [S3(100)]	P62805 1xPhospho [S48(100)]	1	2	1416.69		Q5TCQ9	[K].QPEDDSSQAFISTQNGSPR.[L]	1xPhospho [S17(100)]	Q5TCQ9 1xPhospho [S832(100)]	0	2	2143.89		P31323	[R].RASVCAEAYNPDEEEDDAESR.[I]	1xCarbamidomethyl [C5]; 1xPhospho [S3(100)]	P31323 1xPhospho [S114(100)]	1	3	2492.95		Q14671	[R].RPGQSFHVNSEVNSVLSPR.[S]	1xPhospho [S17(100)]	Q14671 1xPhospho [S209(100)]	0	3	2190.05		Q9BU76	[R].RPAEATSSPTSPERPR.[H]	2xPhospho [S11(99.5); S/T]	Q9BU76 2xPhospho [S220(99.5); S/T]	0	20	1898.82		Q8IXT5	[R].RPPEEDFRHSPEEDFR.[Q]
Q9HDC5	[R].RGSLLGSMK.[L]	1xPhospho [S3(100)]	Q9HDC5 1xPhospho [S216(100)]	1	1	1028.5		Q9UBF8	[R].RLSEQLAHTPTAFK.[R]	1xPhospho [S3(100)]	Q9UBF8 1xPhospho [S511(100)]	1	2	1678.83		P57740	[R].QPDISCILGTGGKSPR.[L]	1xCarbamidomethyl [C6]; 1xPhospho [S14(100)]	P57740 1xPhospho [S86(100)]	1	3	1765.83		Q9Y2K2	[R].RASDGGANIQLHAQQLLK.[R]	1xPhospho [S3(100)]	Q9Y2K2 1xPhospho [S551(100)]	1	1	2000.01		Q9UPN4	[R].RPGSAATTKPIVR.[S]	1xPhospho [S4(100)]	Q9UPN4 1xPhospho [S35(100)]	0	1	1433.76		Q9BU76	[R].RPAEATSSPTSPERPR.[H]	1xPhospho [S11(100)]	Q9BU76 1xPhospho [S220(100)]	0	5	1818.85		Q12906	[K].RPMEEDGEEKSPSKK.[K]
O75096	[R].RGSLPDTGWK.[H]	1xPhospho [S3(100)]	O75096 1xPhospho [S1887(100)]	1	1	1196.55		Q9P289	[K].RNTFVGTPFWMAPEVIQQSAYDSK.[A]	1xPhospho [T3(100)]	Q9P289 1xPhospho [T178(100)]	1	1	2852.31		O75475	[K].QPCPSESDIITEEDK.[S]	1xCarbamidomethyl [C3]; 1xPhospho [S5(100)]	O75475 1xPhospho [S206(100)]	0	1	1827.74		A1L170	[R].RASSPSLIER.[N]	1xPhospho [S4(100)]	A1L170 1xPhospho [S223(100)]	1	1	1195.58		A0A3B3IU46	[K].RPPESPPIVEEWNSR.[A]	1xPhospho [S5(100)]	A0A3B3IU46 1xPhospho [S36(100)]	0	1	1872.86		P27448	[R].RNTYVCSER.[T]	1xCarbamidomethyl [C6]; 1xPhospho [T3(100)]	P27448 1xPhospho [T507(100)]	1	1	1264.51		Q12906	[K].RPMEEDGEEKSPSK.[K]
P46934	[R].RGSLQAYTFEEQPTLPVLLPTSSGLPPGWEEK.[Q]	1xPhospho [S3(100)]	P46934 1xPhospho [S747(100)]	1	3	3607.77		O75152	[R].RLSSASTGKPPLSVEDDFEK.[L]	1xPhospho [S3(100)]	O75152 1xPhospho [S758(100)]	1	2	2243.06		Q9P2M7	[K].QPAQSQNLSPLSGFSR.[S]	1xPhospho [S9(100)]	Q9P2M7 1xPhospho [S258(100)]	0	1	1796.83		Q9H2G2	[K].RASSDLSIASSEEDK.[L]	1xPhospho [S3(100)]	Q9H2G2 1xPhospho [S340(100)]	1	1	1674.72		Q01970	[R].RPPGPTTSPASTSLSSPGQR.[D]	1xPhospho [T6(98.3)]	Q01970 1xPhospho [T924(98.3)]	0	1	2060.98		Q9P0L2	[R].RNTYVCER.[T]	1xCarbamidomethyl [C6]; 1xPhospho [T3(100)]	Q9P0L2 1xPhospho [T504(100)]	1	1	1177.48		Q9UHV7	[K].RPLTPFHHR.[V]
O43847	[R].RGSLSNAGDPEIVK.[S]	1xPhospho [S3(100)]	O43847 1xPhospho [S94(100)]	1	2	1522.73		P62753	[R].RLSSLRASTSK.[S]	2xPhospho [S4(100); S8(100)]	P62753 2xPhospho [S236(100); S240(100)]	2	2	1365.63		Q9UPN4	[R].QPAQELSPTPGGTAHQALK.[A]	1xPhospho [S7(100)]	Q9UPN4 1xPhospho [S381(100)]	0	2	2010.96		Q6PJG2	[R].RASQEANLLTLAQK.[A]	1xPhospho [S3(100)]	Q6PJG2 1xPhospho [S461(100)]	1	2	1622.83		Q86YP4	[R].RPPSPDVIVLSDNEQPSSPR.[V]	1xPhospho [S4(100)]	Q86YP4 1xPhospho [S100(100)]	0	1	2270.08		Q9P289	[K].RNTFVGTPFWMAPEVIQQSAYDSK.[A]	1xPhospho [T7(99)]	Q9P289 1xPhospho [T182(99)]	1	2	2852.31		Q8IZ21	[K].RPLSSSHEASEGQAK.[D]
Q13563	[R].RGSISSGVSYEEFQVLVR.[R]	1xPhospho [S3(99)]	Q13563 1xPhospho [S829(99)]	1	1	2093.01		Q16825	[K].RNSIEVAGLSHGLEGLR.[L]	1xPhospho [S3(100)]	Q16825 1xPhospho [S637(100)]	1	1	1887.94		Q8NEY1	[R].QNSSDSISSLNSITSHSSIGSSK.[D]	1xPhospho [S3(99.3)]	Q8NEY1 1xPhospho [S1181(99.3)]	0	1	2403.07		P27816	[K].RASPSKPASAPASR.[S]	1xPhospho [S3(99.6)]	P27816 1xPhospho [S787(99.6)]	1	3	1462.72		Q01082	[R].RPPSPEPSTK.[V]	1xPhospho [S4(100)]	Q01082 1xPhospho [S2102(100)]	0	2	1175.55		Q16875	[R].RNSVTPLASPEPTK.[K]	1xPhospho [S3(100)]	Q16875 1xPhospho [S461(100)]	1	2	1576.77		O96013	[K].RPLSGPDVGTPQPAGLASGAK.[L]
Q6ZRV2	[R].RGSLTLTISGESPK.[A]	1xPhospho [S3(100)]	Q6ZRV2 1xPhospho [S936(100)]	1	1	1525.76		Q9H0D6	[R].RNSLGGDVLFVGK.[H]	1xPhospho [S3(100)]	Q9H0D6 1xPhospho [S678(100)]	1	1	1441.72		Q8N8S7	[R].QNSQLPAQVQNGPSQEELEIQR.[R]	1xPhospho [S3(100)]	Q8N8S7 1xPhospho [S125(100)]	0	1	2573.2		Q2M2Z5	[K].RASPPVSPIPVSEYCESENK.[W]	1xCarbamidomethyl [C15]; 1xPhospho [S3(100)]	Q2M2Z5 1xPhospho [S317(100)]	1	1	2326.04		Q6ZU35	[R].RPPSPPGPEER.[K]	1xPhospho [S4(100)]	Q6ZU35 1xPhospho [S1017(100)]	0	2	1298.59		Q9BTC0	[R].RNSVERPAEPVAGAATPSLVEQQK.[M]	1xPhospho [S3(100)]	Q9BTC0 1xPhospho [S1456(100)]	1	2	2614.3		Q96PU4	[K].RPISDDDCPSASK.[V]
Q9ULL5	[K].RHPPLYQAGLTPPLSPPK.[S]	2xPhospho [T11(100); S15(100)]	Q9ULL5 2xPhospho [T1304(100); S1308(100)]	1	1	2129.03		Q9NXD2	[R].RNSLILKPKPDPAQQTDSQNSDTEQYFR.[E]	1xPhospho [S3(100)]	Q9NXD2 1xPhospho [S607(100)]	1	1	3356.59		Q99700	[R].QNSPAGNKENIKPNETSPSFSK.[A]	2xPhospho [S3(100); T/S]	Q99700 2xPhospho [S758(100); T/S]	1	1	2534.1		Q9UH62	[K].RASPNSDDTVLSPQELQK.[V]	1xPhospho [S3(100)]	Q9UH62 1xPhospho [S110(100)]	1	2	2064.96		Q8TBC3	[R].RPPTPAPWPSSGLGTPLTPPK.[M]	1xPhospho [T18(100)]	Q8TBC3 1xPhospho [T696(100)]	0	1	2234.14		Q7Z309	[R].RNSTTIMSR.[H]	1xPhospho [S3(100)]	Q7Z309 1xPhospho [S50(100)]	1	1	1145.51		Q5TC82	[R].RPLSASLGQLNEVGLPSAAILPDEGAVDLPSR.[K]
Q96ST3	[R].RHPTGTTPPVK.[K]	1xPhospho [T7(99.7)]	Q96ST3 1xPhospho [T435(99.7)]	1	3	1270.63		Q9BX95	[R].RNSLTGEEGQLAR.[V]	1xPhospho [S3(100)]	Q9BX95 1xPhospho [S112(100)]	1	2	1510.7		Q99700	[R].QNSPAGNKENIKPNETSPSFSK.[A]	1xPhospho [S3(100)]	Q99700 1xPhospho [S758(100)]	1	1	2454.13		Q9HC77	[K].RASPNLFSEAQYQEAPVEK.[N]	1xPhospho [S3(100)]	Q9HC77 1xPhospho [S260(100)]	1	2	2244.03		Q9BW71	[K].RPPTPCSDPER.[K]	1xCarbamidomethyl [C6]; 1xPhospho [S7(100)]	Q9BW71 1xPhospho [S87(100)]	0	4	1391.58		Q96E09	[R].RNSTTFPSR.[H]	1xPhospho [S3(100)]	Q96E09 1xPhospho [S62(100)]	1	1	1145.51		P57682	[K].RPLPVESPDTQR.[K]
P11274	[R].RHQDGLPYIDDSPSSSPHLSSK.[G]	1xPhospho [S12(100)]	P11274 1xPhospho [S459(100)]	1	2	2503.12		Q13542	[R].RNSPMAQTPPCHLPNIPGVTSPGTLIEDSK.[V]	1xCarbamidomethyl [C11]; 1xPhospho [S3(100)]	Q13542 1xPhospho [S65(100)]	1	2	3294.56		Q96T58	[K].QPLFVPTTSGPSTPPGLVLPHTEFQPAPK.[Q]	1xPhospho [T13(99.2)]	Q96T58 1xPhospho [T3467(99.2)]	0	6	3120.58		Q6P3W7	[K].RASLTLEEK.[Q]	1xPhospho [S3(100)]	Q6P3W7 1xPhospho [S677(100)]	1	1	1126.55		Q9BW71	[K].RPPTPCSDPER.[K]	1xCarbamidomethyl [C6]; 2xPhospho [T4(100); S7(100)]	Q9BW71 2xPhospho [T84(100); S87(100)]	0	4	1471.54		Q8NEY1	[R].RNSTIVLR.[T]	1xPhospho [S3(100)]	Q8NEY1 1xPhospho [S452(100)]	1	1	1038.55		Q8N3X1	[R].RPILQLSPPGPR.[G]
O43166	[K].RHQSDGNEIAHTR.[L]	1xPhospho [S4(100)]	O43166 1xPhospho [S1508(100)]	1	1	1600.7		P53602	[R].RNSRDGDPLPSSLSCK.[V]	1xCarbamidomethyl [C15]; 1xPhospho [S3(100)]	P53602 1xPhospho [S96(100)]	2	1	1868.83		Q9Y2J2	[K].QLEYQQLEDDKLSQK.[S]	1xPhospho [S13(100)]	Q9Y2J2 1xPhospho [S88(100)]	1	2	1944.9		Q8N1F8	[R].RASISEPSDTDPEPR.[T]	1xPhospho [S3(100)]	Q8N1F8 1xPhospho [S387(100)]	1	1	1736.75		Q9BW71	[K].RPPTPCSDPERK.[R]	1xCarbamidomethyl [C6]; 1xPhospho [S7(100)]	Q9BW71 1xPhospho [S87(100)]	1	1	1519.67		Q8TBZ3	[K].RNSTDSRPVSVTYR.[F]	1xPhospho [S3(99.6)]	Q8TBZ3 1xPhospho [S357(99.6)]	1	1	1717.8		Q9UIS9	[R].RPGAQPLPPPPPSQSPEPTEPHPR.[A]
Q7Z5L9	[K].RKPSPEPEGEVGPPK.[I]	1xPhospho [S4(100)]	Q7Z5L9 1xPhospho [S360(100)]	1	3	1683.81		P46100	[K].RNSSDSAIDNPKPNK.[L]	1xPhospho [S3(99.6)]	P46100 1xPhospho [S703(99.6)]	1	1	1722.78		Q8IY63	[R].QTSLTSSQLAEEK.[K]	1xPhospho [S3(100)]	Q8IY63 1xPhospho [S809(100)]	0	2	1501.68		Q00537	[R].RASLSEIGFGK.[M]	1xPhospho [S3(100)]	Q00537 1xPhospho [S180(100)]	1	1	1244.6		Q9BW71	[K].RPPTPCSDPERK.[R]	1xCarbamidomethyl [C6]; 2xPhospho [T4(100); S7(100)]	Q9BW71 2xPhospho [T84(100); S87(100)]	1	3	1599.64		Q9UK76	[R].RNSSEASSGDFLDLK.[G]	1xPhospho [S]		1	22	1705.74		Q8WUA4	[R].RPGFSPTSHR.[L]
P16333	[K].RKPSVPDSASPADDSFVDPGER.[L]	1xPhospho [S4(100)]	P16333 1xPhospho [S85(100)]	1	4	2409.07		Q9UK76	[R].RNSSEASSGDFLDLK.[G]	1xPhospho [S]		1	13	1705.74		Q92766	[R].QVAGDAPVEQATAETASPVHR.[E]	1xPhospho [S17(100)]	Q92766 1xPhospho [S1320(100)]	0	2	2214.02		Q07002	[R].RASLSDIGFGK.[L]	1xPhospho [S3(100)]	Q07002 1xPhospho [S132(100)]	1	1	1230.59		Q96T58	[R].RPQSPGASPSQAER.[L]	1xPhospho [S4(100)]	Q96T58 1xPhospho [S736(100)]	0	1	1547.7		P46100	[K].RNSSDSAIDNPKPNK.[L]	1xPhospho [S3(99.6)]	P46100 1xPhospho [S703(99.6)]	1	1	1722.78		P48634	[K].RPGGSSPLNAVPCEGPPGSEPPR.[R]
P36507	[R].RKPVLPALTINPTIAEGPSPTSEGASEANLVDLQK.[K]	1xPhospho [S19(100)]	P36507 1xPhospho [S23(100)]	1	2	3693.91		Q8TBZ3	[K].RNSTDSRPVSVTYR.[F]	1xPhospho [S3(100)]	Q8TBZ3 1xPhospho [S357(100)]	1	1	1717.8		Q9UBF8	[K].RELPSLSPAPDTGLSPSK.[R]	1xPhospho [S15(100)]	Q9UBF8 1xPhospho [S266(100)]	1	2	1931.95		A6NDB9	[K].RASLPAGLVGTPPESPSEPR.[E]	1xPhospho [S3(100)]	A6NDB9 1xPhospho [S143(100)]	1	2	2098.03		Q96T58	[R].RPQSPGASPSQAER.[L]	2xPhospho [S4(100); S8(100)]	Q96T58 2xPhospho [S736(100); S740(100)]	0	3	1627.66		Q14686	[R].RNSRTEEPTVASESVENGHR.[K]	1xPhospho [S/T]		2	1	2335.04		O60346	[R].RPGHPAQPLPLPQTASSPQPQQK.[A]
Q9BQG0	[K].RKSEDGTPAEDGTPAATGGSQPPSMGR.[K]	1xPhospho [S3(99)]	Q9BQG0 1xPhospho [S1186(99)]	2	1	2737.19		Q8NEY1	[R].RNSTIVLR.[T]	1xPhospho [S3(100)]	Q8NEY1 1xPhospho [S452(100)]	1	1	1038.55		Q8IXJ6	[R].REHASIDAQSGAGVPNPSTSASPK.[K]	1xPhospho [S/T]		1	1	2444.12		Q9UKV3	[R].RASHTLLPSHR.[L]	1xPhospho [T5(100)]	Q9UKV3 1xPhospho [T563(100)]	1	2	1354.67		P46013	[R].RPQTPKEEAQALEDLTGFK.[E]	1xPhospho [T4(100)]	P46013 1xPhospho [T1335(100)]	1	1	2238.08		P53602	[R].RNSRDGDPLPSSLSCK.[V]	1xCarbamidomethyl [C15]; 1xPhospho [S3(100)]	P53602 1xPhospho [S96(100)]	2	1	1868.83		Q7Z2Z1	[K].RPGNSTVTSSPPVTPKK.[L]
Q13362	[R].RKSELPQDPHTK.[K]	1xPhospho [S3(100)]	Q13362 1xPhospho [S497(100)]	2	1	1515.73		Q96E09	[R].RNSTTFPSR.[H]	1xPhospho [S3(100)]	Q96E09 1xPhospho [S62(100)]	1	1	1145.51		Q9Y618	[K].REGTPPPPPPSR.[D]	1xPhospho [T4(100)]	Q9Y618 1xPhospho [T1383(100)]	1	4	1367.65		P16949	[K].RASGQAFELILSPR.[S]	1xPhospho [S3(100)]	P16949 1xPhospho [S16(100)]	1	9	1624.82		O15047	[K].RPRPSTPAEEDEDDPEQEK.[E]	1xPhospho [S/T]		0	1	2304.96		Q9BX95	[R].RNSLTGEEGQLAR.[V]	1xPhospho [S3(100)]	Q9BX95 1xPhospho [S112(100)]	1	2	1510.7		Q14671	[R].RPGQSFHVNSEVNSVLSPR.[S]
Q14738	[R].RKSELPQDVYTIK.[A]	1xPhospho [S3(100)]	Q14738 1xPhospho [S573(100)]	2	3	1656.84		Q7Z309	[R].RNSTTIMSR.[H]	1xPhospho [S3(100)]	Q7Z309 1xPhospho [S50(100)]	1	1	1145.51		Q7Z6Z7	[R].REESPMDVDQPSPSAQDTQSIASDGTPQGEK.[E]	1xPhospho [S12(99.1)]	Q7Z6Z7 1xPhospho [S3816(99.1)]	1	1	3367.43		Q7Z628	[R].RASGLSTEGATGPSADTSGSELDGR.[C]	1xPhospho [S3(100)]	Q7Z628 1xPhospho [S21(100)]	1	1	2459.07		Q02952	[R].RPSESDKEDELDK.[V]	1xPhospho [S3(100)]	Q02952 1xPhospho [S627(100)]	1	1	1627.68		O60825	[R].RNSFTPLSSSNTIR.[R]	1xPhospho [S3(100)]	O60825 1xPhospho [S466(100)]	1	2	1659.79		Q7Z5K2	[K].RPESPSEISPIK.[G]
Q9P0K7	[K].RKSLEDVTAEYIHK.[A]	1xPhospho [S3(100)]	Q9P0K7 1xPhospho [S667(100)]	2	1	1768.86		Q9BTC0	[R].RNSVERPAEPVAGAATPSLVEQQK.[M]	1xPhospho [S3(100)]	Q9BTC0 1xPhospho [S1456(100)]	1	2	2614.3		P36915	[R].REEQTDTSDGESVTHHIR.[R]	2xPhospho [T5(100); S8(100)]	P36915 2xPhospho [T48(100); S51(100)]	1	6	2256.89		Q9H0B6	[K].RASSLNFLNK.[S]	1xPhospho [S3(99.8)]	Q9H0B6 1xPhospho [S581(99.8)]	1	1	1229.6		Q8IXT5	[R].RPPEEDFRHSPEEDFRQSPQEHFR.[R]	2xPhospho [S10(100); S18(100)]	Q8IXT5 2xPhospho [S710(100); S718(100)]	2	2	3212.34		Q9UPN3	[K].RPTPTFHSSRTSLAGDTSNSSSPASTGAK.[T]	2xPhospho [T5(96.9); S12(98.9)]	Q9UPN3 2xPhospho [T7275(96.9); S7282(98.9)]	1	4	3065.34		Q9H1B7	[K].RPGSVSSTDQER.[E]
P45973	[K].RKSNFSNSADDIK.[S]	1xPhospho [S3(100)]	P45973 1xPhospho [S92(100)]	2	1	1561.7		Q16875	[R].RNSVTPLASPEPTK.[K]	1xPhospho [S3(99.4)]	Q16875 1xPhospho [S461(99.4)]	1	2	1576.77		P36915	[R].REEQTDTSDGESVTHHIR.[R]	1xPhospho [S8(100)]	P36915 1xPhospho [S51(100)]	1	2	2176.93		Q9NTI5	[K].RGHTASESDEQQWPEEK.[R]	1xPhospho [S6(100)]	Q9NTI5 1xPhospho [S1257(100)]	1	1	2093.86		Q8IXT5	[R].RPPEEDFRHSPEEDFR.[Q]	1xPhospho [S10(100)]	Q8IXT5 1xPhospho [S710(100)]	1	4	2122.9		P38398	[R].RPTSGLHPEDFIK.[K]	1xPhospho [T3(100)]	P38398 1xPhospho [T509(100)]	0	1	1576.75		Q9Y243	[R].RPHFPQFSYSASGR.[E]
Q68DK7	[K].RKSPFGSTER.[K]	1xPhospho [S3(100)]	Q68DK7 1xPhospho [S333(100)]	2	1	1244.58		Q9Y6E0	[K].RNTFVGTPFWMAPEVIK.[Q]	1xPhospho [T3(100)]	Q9Y6E0 1xPhospho [T190(100)]	1	2	2073		Q9NTJ3	[R].REEGPPPPSPDGASSDAEPEPPSGR.[T]	1xPhospho [S15(100)]	Q9NTJ3 1xPhospho [S28(100)]	1	2	2595.1		O15173	[R].RGLGAGAGAGEESPATSLPR.[M]	1xPhospho [S13(100)]	O15173 1xPhospho [S90(100)]	1	1	1933.91		Q96SB4	[K].RPNKQEESESPVERPLK.[E]	2xPhospho [S8(100); S10(100)]	Q96SB4 2xPhospho [S309(100); S311(100)]	1	3	2182.99		Q9NUP7	[K].RQDNQNDDSEEHDDGGYR.[I]	1xPhospho [S9(100)]	Q9NUP7 1xPhospho [S397(100)]	1	1	2229.81		P31749	[R].RPHFPQFSYSASGTA.[-]
Q9BTE7	[K].RKSPGVAAAVAEDGGLK.[K]	1xPhospho [S3(100)]	Q9BTE7 1xPhospho [S9(100)]	2	1	1705.86		Q96CN4	[R].RNSGSSLVSSSSASSNLSHLEEDTWILWGR.[I]	1xPhospho [S3(100)]	Q96CN4 1xPhospho [S65(100)]	1	4	3342.54		O75376	[R].REEGDPSPHSGGVCKPK.[L]	1xCarbamidomethyl [C14]; 1xPhospho [S7(100)]	O75376 1xPhospho [S2315(100)]	1	5	1916.83		Q15678	[K].RGILHTDSQSQSLR.[N]	1xPhospho [S/T]		1	1	1677.81		Q12906	[K].RPMEEDGEEKSPSKK.[K]	1xPhospho [S11(100)]	Q12906 1xPhospho [S382(100)]	2	7	1826.8		Q10570	[R].RSSQPPADRDPAPFR.[A]	1xPhospho [S3(99)]	Q10570 1xPhospho [S766(99)]	2	1	1776.82		Q92738	[R].RPHGSTLSVSASPEK.[S]
P48551	[R].RKSPLQDPFPEEDYSSTEGSGGR.[I]	1xPhospho [S3(100)]	P48551 1xPhospho [S400(100)]	2	1	2619.14		O60825	[R].RNSFTPLSSSNTIR.[R]	1xPhospho [S3(100)]	O60825 1xPhospho [S466(100)]	1	2	1659.79		Q1KMD3	[K].REEDEPEERSGDETPGSEVPGDK.[A]	1xPhospho [S10(100)]	Q1KMD3 1xPhospho [S161(100)]	2	1	2624.06		Q15058	[R].RISGCLHDIQVHPIK.[N]	1xCarbamidomethyl [C5]; 1xPhospho [S3(100)]	Q15058 1xPhospho [S1200(100)]	1	1	1852.93		Q9H1B7	[K].RPGSVSSTDQER.[E]	1xPhospho [S4(100)]	Q9H1B7 1xPhospho [S334(100)]	0	2	1398.6		Q96JP5	[R].RSSPSARPPDVPGQQPQAAK.[S]	1xPhospho [S2(99.3)]	Q96JP5 1xPhospho [S82(99.3)]	1	2	2154.05		Q5VWG9	[K].RPLDSPEAEELPAMK.[R]
Q13615	[R].RKTPEASAIGLHQDPELGDAALR.[S]	1xPhospho [T3(100)]	Q13615 1xPhospho [T731(100)]	2	2	2525.25		Q9HCG8	[R].RNSFSENEK.[H]	1xPhospho [S3(100)]	Q9HCG8 1xPhospho [S829(100)]	1	1	1190.48		Q8WWI1	[K].REDSFESLDSLGSR.[S]	1xPhospho [S4(100)]	Q8WWI1 1xPhospho [S246(100)]	1	1	1677.71		Q96S55	[R].RLSESSALK.[Q]	1xPhospho [S3(100)]	Q96S55 1xPhospho [S75(100)]	1	1	1070.52		Q8IYB7	[K].RPGTQGHLGPEKEEEESDGEPEDSSTS.[-]	1xPhospho [S17(100)]	Q8IYB7 1xPhospho [S875(100)]	1	2	2964.2		P57682	[K].RSSPPSAGNSPSSLK.[F]	1xPhospho [S3(100)]	P57682 1xPhospho [S71(100)]	1	1	1551.72		Q9HCM7	[R].RPLEAGSPGQDLEPACDGAR.[K]
Q9BUH6	[R].RLAAAEETAVSPR.[K]	1xPhospho [S11(100)]	Q9BUH6 1xPhospho [S148(100)]	1	1	1450.7		Q5T5U3	[R].RNSEGSELSCTEGSLTSSLDSR.[R]	1xCarbamidomethyl [C10]; 1xPhospho [S3(99.3)]	Q5T5U3 1xPhospho [S1669(99.3)]	1	1	2452.03		Q969E4	[K].REDEGEPGDEGQLEDEGSQEK.[Q]	1xPhospho [S18(100)]	Q969E4 1xPhospho [S65(100)]	1	1	2412.93		Q96PK6	[R].RLSESQLSFR.[R]	1xPhospho [S3(100)]	Q96PK6 1xPhospho [S618(100)]	1	2	1302.62		Q9Y243	[R].RPHFPQFSYSASGR.[E]	1xPhospho [S8(100)]	Q9Y243 1xPhospho [S472(100)]	0	1	1716.76		Q5VUA4	[R].RSSPPPPPSGSSSR.[T]	1xPhospho [S3(99.7)]	Q5VUA4 1xPhospho [S40(99.7)]	1	3	1475.66		Q8IXT5	[R].RPLEEDFRRSPTEDFR.[Q]
Q96E09	[K].RIDFIPVSPAPSPTR.[G]	1xPhospho [S12(99.7)]	Q96E09 1xPhospho [S147(99.7)]	1	4	1732.88		Q13535	[R].RLSSSLNPSK.[R]	1xPhospho [S3(100)]	Q13535 1xPhospho [S435(100)]	1	1	1168.57		Q04637	[K].REAALPPVSPLK.[A]	1xPhospho [S9(100)]	Q04637 1xPhospho [S1231(100)]	1	3	1357.72		Q8NFC6	[R].RLSESLHVVDENK.[N]	1xPhospho [S3(99.7)]	Q8NFC6 1xPhospho [S635(99.7)]	1	1	1605.76		Q9Y243	[R].RPHFPQFSYSASGRE.[-]	1xPhospho [S8(100)]	Q9Y243 1xPhospho [S472(100)]	1	1	1845.81		Q9NX40	[R].RSSPPGHYYQK.[S]	1xPhospho [S3(100)]	Q9NX40 1xPhospho [S123(100)]	1	3	1399.62		Q8IYB7	[K].RPGTQGHLGPEKEEEESDGEPEDSSTS.[-]
Q96E09	[K].RIDFIPVSPAPSPTR.[G]	2xPhospho [S8(100); S12(100)]	Q96E09 2xPhospho [S143(100); S147(100)]	1	11	1812.84		Q14244	[K].RLSSSSATLLNSPDR.[A]	1xPhospho [S5(100)]	Q14244 1xPhospho [S202(100)]	1	2	1683.81		O95297	[K].RDYTGCSTSESLSPVK.[Q]	1xCarbamidomethyl [C6]; 1xPhospho [S11(99.5)]	O95297 1xPhospho [S208(99.5)]	1	1	1866.79		Q9UBF8	[R].RLSEQLAHTPTAFK.[R]	1xPhospho [S3(100)]	Q9UBF8 1xPhospho [S511(100)]	1	3	1678.83		Q92738	[R].RPHGSTLSVSASPEK.[S]	1xPhospho [S12(100)]	Q92738 1xPhospho [S680(100)]	0	1	1632.77		Q9BY77	[K].RSSPAAFINPPIGTVTPALK.[L]	1xPhospho [S3(99.6)]	Q9BY77 1xPhospho [S127(99.6)]	1	4	2117.12		Q9UK76	[R].RNSSEASSGDFLDLK.[G]
Q7Z309	[K].RIDFTPVSPAPSPTR.[G]	1xPhospho [S12(100)]	Q7Z309 1xPhospho [S119(100)]	1	3	1720.84		P42694	[R].RISSSSVQPCSEEVSTPQDSLAQCK.[E]	2xCarbamidomethyl [C10; C24]; 1xPhospho [S3(99.5)]	P42694 1xPhospho [S1763(99.5)]	1	1	2860.25		P13612	[R].RDSWSYINSK.[S]	1xPhospho [S3(100)]	P13612 1xPhospho [S1021(100)]	1	1	1335.57		Q9UK59	[K].RLSDEHEPEQR.[K]	1xPhospho [S3(100)]	Q9UK59 1xPhospho [S514(100)]	1	3	1475.63		P62995	[K].RPHTPTPGIYMGRPTYGSSR.[R]	1xPhospho [T6(98.6)]	P62995 1xPhospho [T203(98.6)]	0	1	2311.08		Q5VZ89	[K].RSSLYGIAK.[V]	1xPhospho [S3(99.7)]	Q5VZ89 1xPhospho [S1184(99.7)]	1	1	1074.53		P57081	[R].RRSPPPGPDGHAK.[K]
Q3KQU3	[R].RKPNAGGSPAPVR.[R]	1xPhospho [S8(100)]	Q3KQU3 1xPhospho [S399(100)]	1	3	1386.7		Q9BZL6	[R].RLSSTSLASGHSVR.[L]	1xPhospho [S3(100)]	Q9BZL6 1xPhospho [S197(100)]	1	2	1537.75		Q96B23	[R].RDSSESQLASTESDKPTTGR.[V]	2xPhospho [S3(99.6); S/T]	Q96B23 2xPhospho [S66(99.6); S/T]	1	1	2311.94		Q12923	[K].RLSCSELSLYQPLQNSSK.[E]	1xCarbamidomethyl [C4]; 1xPhospho [S3(99.5)]	Q12923 1xPhospho [S936(99.5)]	1	2	2190.03		Q5VWG9	[K].RPLDSPEAEELPAMK.[R]	1xPhospho [S5(100)]	Q5VWG9 1xPhospho [S183(100)]	0	3	1762.81		Q13625	[K].RSSITEPEGPNGPNIQK.[L]	1xPhospho [S3(100)]	Q13625 1xPhospho [S737(100)]	1	2	1903.89		Q8IYB3	[R].RRSPSPAPPPR.[R]
Q16875	[R].RNSVTPLASPEPTK.[K]	1xPhospho [S3(99.3)]	Q16875 1xPhospho [S461(99.3)]	1	2	1576.77		Q9NYB0	[R].RLSTLILHGGGTVCR.[V]	1xCarbamidomethyl [C14]; 1xPhospho [S3(100)]	Q9NYB0 1xPhospho [S43(100)]	1	1	1719.87		Q9NRH2	[R].RDSSEGPPGSEGDGGGQSKPSNASGGVDK.[A]	1xPhospho [S3(100)]	Q9NRH2 1xPhospho [S569(100)]	1	1	2796.17		Q92797	[R].RLSAQGQAISVVGSLSSMSPLEEEAPQAK.[R]	1xPhospho [S3(100)]	Q92797 1xPhospho [S494(100)]	1	1	3050.49		P43243	[R].RRTEEGPTLSYGR.[D]	1xPhospho [T3(100)]	P43243 1xPhospho [T150(100)]	2	1	1601.74		Q96KQ4	[K].RSSITEPEGPGGPNIQK.[L]	1xPhospho [S3(100)]	Q96KQ4 1xPhospho [S710(100)]	1	1	1846.87		Q13459	[R].RTSFSTSDVSK.[L]
P35613	[R].RKPEDVLDDDDAGSAPLK.[S]	1xPhospho [S14(100)]	P35613 1xPhospho [S362(100)]	1	3	2020.92		O60293	[R].RISTSDILSEK.[K]	1xPhospho [S3(100)]	O60293 1xPhospho [S352(100)]	1	1	1328.65		Q8N2M8	[R].RDSPTYDPYKR.[S]	1xPhospho [S3(100)]	Q8N2M8 1xPhospho [S294(100)]	2	1	1477.65		P46379	[K].RLQEDPNYSPQR.[F]	1xPhospho [S9(100)]	P46379 1xPhospho [S1117(100)]	1	1	1582.7		Q9HCM7	[R].RPLEAGSPGQDLEPACDGAR.[K]	1xCarbamidomethyl [C16]; 1xPhospho [S7(100)]	Q9HCM7 1xPhospho [S141(100)]	0	3	2175.95		O15027	[R].RSSLSSHSHQSQIYR.[S]	1xPhospho [S/Y]		1	1	1852.85		Q9BPZ7	[R].RTSFSFQK.[E]
Q9H0D6	[K].RKAEDSDSEPEPEDNVR.[L]	2xPhospho [S6(100); S8(100)]	Q9H0D6 2xPhospho [S499(100); S501(100)]	2	3	2132.82		Q9Y385	[R].RLSTSPDVIQGHQPR.[D]	1xPhospho [S3(100)]	Q9Y385 1xPhospho [S266(100)]	1	2	1770.86		O95819	[R].RDSPLQGSGQQNSQAGQR.[N]	1xPhospho [S3(100)]	O95819 1xPhospho [S639(100)]	1	3	1993.88		Q9H981	[R].RIPVSPEQAR.[S]	1xPhospho [S5(100)]	Q9H981 1xPhospho [S132(100)]	1	1	1232.61		Q8N3X1	[R].RPILQLSPPGPR.[G]	1xPhospho [S7(100)]	Q8N3X1 1xPhospho [S18(100)]	0	5	1410.76		Q9ULR3	[R].RSSLPNGEGLQLK.[E]	1xPhospho [S]		1	2	1478.74		Q9NYV4	[R].RTPTMPQEEAAACPPHILPPEK.[R]
Q9UDY2	[R].RHQYSDYDYHSSSEK.[L]	1xPhospho [S/Y]		1	2	1981.77		O75152	[R].RLSSASTGKPPLSVEDDFEK.[L]	2xPhospho [S/T]		1	1	2323.03		O14579	[R].RDSIVAELDR.[E]	1xPhospho [S3(100)]	O14579 1xPhospho [S99(100)]	1	1	1253.59		Q6PJT7	[R].RIPVLSPKPAVAPPAPPSSSQLCR.[Y]	1xCarbamidomethyl [C23]; 1xPhospho [S6(100)]	Q6PJT7 1xPhospho [S665(100)]	1	1	2605.37		P57682	[K].RPLPVESPDTQR.[K]	1xPhospho [S7(100)]	P57682 1xPhospho [S250(100)]	0	2	1474.7		Q5VZ89	[R].RSSLPLDHGSPAQENPESEK.[S]	1xPhospho [S3(100)]	Q5VZ89 1xPhospho [S1278(100)]	1	1	2258.01		Q5T0W9	[K].RTPSPGPVESK.[F]
Q9H2Y7	[R].RHSAQLSSDHIIPLMHLAK.[D]	1xPhospho [S3(100)]	Q9H2Y7 1xPhospho [S937(100)]	1	1	2234.13		Q5VUJ6	[K].RLSTTEPSDDDTVSLHSQVSESNR.[E]	1xPhospho [S3(100)]	Q5VUJ6 1xPhospho [S359(100)]	1	1	2740.21		A8MVW0	[R].RDSLTSPEDELGAEVGDEAGDK.[K]	1xPhospho [S/T]		1	1	2370		Q93015	[R].RLPATLLNAFPTAPSPRPPR.[K]	1xPhospho [S15(100)]	Q93015 1xPhospho [S217(100)]	1	1	2252.21		Q96PU4	[K].RPISDDDCPSASK.[V]	1xCarbamidomethyl [C8]; 1xPhospho [S4(100)]	Q96PU4 1xPhospho [S667(100)]	0	2	1527.61		Q8TEU7	[R].RSSLLNAK.[K]	1xPhospho [S3(100)]	Q8TEU7 1xPhospho [S1094(100)]	1	1	968.492		Q9Y4E1; Q641Q2	[R].RTPSDDEEDNLFAPPK.[L]
P47974	[R].RHSASNLHALAHPAPSPGSCSPK.[F]	1xCarbamidomethyl [C20]; 1xPhospho [S3(99.3)]	P47974 1xPhospho [S57(99.3)]	1	2	2459.14		O43318	[K].RMSADMSEIEAR.[I]	1xPhospho [S3(100)]	O43318 1xPhospho [S389(100)]	1	1	1475.6		Q14671	[R].RDSLTGSSDLYK.[R]	1xPhospho [S3(100)]	Q14671 1xPhospho [S709(100)]	1	2	1421.63		P14859	[K].RINPPSSGGTSSSPIK.[A]	1xPhospho [S/T]		1	1	1664.8		O96013	[K].RPLSGPDVGTPQPAGLASGAK.[L]	1xPhospho [S4(100)]	O96013 1xPhospho [S181(100)]	0	2	2056.02		Q5VZK9	[K].RSSGFISELPSEEGKK.[L]	1xPhospho [S3(99.4)]	Q5VZK9 1xPhospho [S968(99.4)]	2	1	1830.86		Q8TF01	[K].RTPNETTSVLEPK.[K]
Q96L34	[R].RHSDFCGPSPAPLHPK.[R]	1xCarbamidomethyl [C6]; 1xPhospho [S3(100)]	Q96L34 1xPhospho [S423(100)]	1	2	1882.84		Q92934	[R].RMSDEFVDSFK.[K]	1xPhospho [S3(100)]	Q92934 1xPhospho [S118(100)]	1	2	1440.59		Q9C0C2	[K].RDSLGTYSSR.[D]	1xPhospho [S3(100)]	Q9C0C2 1xPhospho [S872(100)]	1	1	1221.53		Q5T8P6	[R].RLNHSPPQSSSR.[Y]	1xPhospho [S5(100)]	Q5T8P6 1xPhospho [S127(100)]	1	3	1445.66		Q8IZ21	[K].RPLSSSHEASEGQAK.[D]	1xPhospho [S4(100)]	Q8IZ21 1xPhospho [S176(100)]	0	2	1663.74		Q5VZK9	[K].RSSGFISELPSEEGK.[K]	1xPhospho [S3(100)]	Q5VZK9 1xPhospho [S968(100)]	1	2	1702.77		P0C1Z6	[R].RTPAPPEPGSPAPGEGPSGR.[K]
Q8TEJ3	[K].RHSFTALSVTHR.[S]	1xPhospho [S3(100)]	Q8TEJ3 1xPhospho [S381(100)]	1	1	1491.72		Q92934	[R].RMSDEFVDSFKK.[G]	1xPhospho [S3(100)]	Q92934 1xPhospho [S118(100)]	2	1	1568.68		Q9C0C2	[K].RDSLGAYASQDANEQGQDLGK.[R]	1xPhospho [S3(100)]	Q9C0C2 1xPhospho [S893(100)]	1	2	2302.99		P62805	[K].RISGLIYEETR.[G]	1xPhospho [S3(100)]	P62805 1xPhospho [S48(100)]	1	3	1416.69		Q9UHV7	[K].RPLTPFHHR.[V]	1xPhospho [T4(100)]	Q9UHV7 1xPhospho [T474(100)]	0	1	1240.61		Q92622	[R].RSSFSEGQTLTVTSGAK.[K]	1xPhospho [S3(100)]	Q92622 1xPhospho [S388(100)]	1	1	1835.85		Q9ULV3	[K].RTPAPEPEPCEASELPAK.[R]
Q8WUY9	[K].RHSIAIGEVPACR.[L]	1xCarbamidomethyl [C12]; 1xPhospho [S3(100)]	Q8WUY9 1xPhospho [S160(100)]	1	2	1545.74		Q5VT52	[R].RMSGEPIQTVESIR.[V]	1xPhospho [S3(100)]	Q5VT52 1xPhospho [S1099(100)]	1	1	1682.79		Q9UQ88; P21127	[K].RDSLEEGELR.[D]	1xPhospho [S3(100)]	Q9UQ88 1xPhospho [S47(100)]; P21127 1xPhospho [S47(100)]	1	2	1283.56		Q96D71	[R].RLKSEDELRPEVDEHTQK.[T]	1xPhospho [S4(100)]	Q96D71 1xPhospho [S709(100)]	2	1	2289.09		Q12906	[K].RPMEEDGEEKSPSK.[K]	1xPhospho [S11(100)]	Q12906 1xPhospho [S382(100)]	1	7	1698.7		Q9Y383	[R].RSSEEREAGEI.[-]	1xPhospho [S3(100)]	Q9Y383 1xPhospho [S384(100)]	2	1	1342.56		Q6UUV9	[R].RTNSDSALHQSTMTPTQPESFSSGSQDVHQK.[R]
Q15678	[K].RHSLEVMNSMVR.[G]	1xPhospho [S3(100)]	Q15678 1xPhospho [S642(100)]	1	2	1538.7		P41208	[K].RMSPKPELTEEQK.[Q]	1xPhospho [S3(100)]	P41208 1xPhospho [S20(100)]	1	1	1652.77		Q12770	[R].RDSGVGSGLEAQESWER.[L]	1xPhospho [S3(100)]	Q12770 1xPhospho [S822(100)]	1	2	1942.83		Q8NI35	[R].RLFDDEASVDEPR.[R]	1xPhospho [S8(100)]	Q8NI35 1xPhospho [S645(100)]	1	1	1628.7		Q8IXT5	[R].RPLEEDFRRSPTEDFR.[Q]	1xPhospho [S10(100)]	Q8IXT5 1xPhospho [S638(100)]	2	2	2129.98		Q8TEW0	[R].RSSDPALIGLSTSVSDSNFSSEEPSR.[K]	1xPhospho [S/T]		1	4	2805.26		Q9ULH1	[K].RTLSDPPSPLPHGPPNK.[G]
Q8IZD4	[R].RHSPPIEK.[Q]	1xPhospho [S3(100)]	Q8IZD4 1xPhospho [S283(100)]	1	1	1043.5		P31260	[K].RNEAASPGSGGGGGGLGPGAHGYGPSPIDLWLDAPR.[S]	1xPhospho [S6(100)]	P31260 1xPhospho [S93(100)]	1	2	3480.61		Q9H2G2	[R].RDSFIGTPYWMAPEVVMCETSK.[D]	1xCarbamidomethyl [C18]; 1xPhospho [S3(100)]	Q9H2G2 1xPhospho [S189(100)]	1	8	2684.16		O15234	[R].RLEQTSVRDPSPEADAPVLGSPEK.[E]	1xPhospho [S11(100)]	O15234 1xPhospho [S363(100)]	2	1	2658.28		O95239	[R].RRTFSLTEVR.[G]	1xPhospho [T3(100)]	O95239 1xPhospho [T799(100)]	2	1	1344.68		Q13136	[K].RSSDGSLSHEEDLAK.[V]	1xPhospho [S3(99.7)]	Q13136 1xPhospho [S239(99.7)]	1	1	1710.73		P22059	[K].RTGSNISGASSDISLDEQYK.[H]
Q5T0N5	[R].RHSSDINHLVTQGR.[E]	1xPhospho [S3(99.6)]	Q5T0N5 1xPhospho [S488(99.6)]	1	2	1699.8		Q7L2J0	[R].RNSCNVGGGGGGFK.[H]	1xCarbamidomethyl [C4]; 1xPhospho [S3(100)]	Q7L2J0 1xPhospho [S152(100)]	1	2	1446.59		O94804	[K].RDSFIGTPYWMAPEVVMCETMK.[D]	1xCarbamidomethyl [C18]; 1xPhospho [S3(100)]	O94804 1xPhospho [S191(100)]	1	1	2728.17		Q99959	[R].RLEISPDSSPER.[A]	1xPhospho [S5(100)]	Q99959 1xPhospho [S151(100)]	1	1	1465.67		Q86X02	[R].RRTIHTFPCLK.[E]	1xCarbamidomethyl [C9]; 1xPhospho [T3(100)]	Q86X02 1xPhospho [T154(100)]	2	1	1508.76		O43432	[R].RSPVPAQIAITVPK.[T]	1xPhospho [S2(100)]	O43432 1xPhospho [S495(100)]	1	2	1556.86		Q96D71	[K].RTGSDHTNPTSPLLVKPSDLLEENK.[I]
Q5T0N5	[R].RHSSDINHLVTQGRESPEGSYTDDANQEVR.[G]	2xPhospho [S3(98.2); S16(98.2)]	Q5T0N5 2xPhospho [S488(98.2); S501(98.2)]	2	1	3557.51		P35222	[K].RLSVELTSSLFR.[T]	1xPhospho [S3(100)]	P35222 1xPhospho [S675(100)]	1	5	1487.76		Q9UBF8	[K].RELPSLSPAPDTGLSPSKR.[T]	1xPhospho [S15(99.5)]	Q9UBF8 1xPhospho [S266(99.5)]	2	1	2088.05		Q92625	[K].RLEKSPSFASEWDEIEK.[I]	1xPhospho [S5(100)]	Q92625 1xPhospho [S661(100)]	2	1	2130.97		Q8IYB3	[R].RRTPSPPPR.[R]	2xPhospho [T3(100); S5(100)]	Q8IYB3 2xPhospho [T581(100); S583(100)]	2	9	1223.54		P78559	[K].RSPTPGKGPADR.[A]	2xPhospho [S2(100); T4(100)]	P78559 2xPhospho [S2629(100); T2631(100)]	2	3	1398.59		Q8IVT5	[R].RTESVPSDINNPVDR.[A]
Q69YU3	[R].RHSTEGPEDPPPWAEK.[V]	1xPhospho [S/T]		1	1	1912.82		Q8N612	[R].RPSLGELLLR.[H]	1xPhospho [S3(100)]	Q8N612 1xPhospho [S859(100)]	0	2	1233.67		Q5UIP0	[K].RDSFDNCSLGESSK.[I]	1xCarbamidomethyl [C7]; 1xPhospho [S3(100)]	Q5UIP0 1xPhospho [S1688(100)]	1	2	1681.65		O75822	[K].RLEEPEEPKVLTPEEQLADK.[L]	1xPhospho [T12(100)]	O75822 1xPhospho [T109(100)]	2	1	2430.18		Q5T0W9	[K].RTPSPGPVESK.[F]	1xPhospho [S4(100)]	Q5T0W9 1xPhospho [S869(100)]	1	1	1234.58		Q8WXG6	[K].RSPTESVNTPVGK.[D]	1xPhospho [S2(99.6)]	Q8WXG6 1xPhospho [S1059(99.6)]	1	1	1451.69		P49736	[R].RTDALTSSPGR.[D]
P85299	[R].RHSVSEMTSCPEPQGFSDPPGQGPTGTFR.[S]	1xCarbamidomethyl [C10]; 1xPhospho [S3(100)]	P85299 1xPhospho [S282(100)]	1	2	3226.37		Q14738	[K].RPSNSTPPPTQLSK.[I]	1xPhospho [S/T]		0	1	1589.77		Q8TCJ2	[K].RENPPVEDSSDEDDKR.[N]	1xPhospho [S9(100)]	Q8TCJ2 1xPhospho [S498(100)]	2	2	1967.8		Q92833	[R].RLEEAHQAEKPQSPPK.[K]	1xPhospho [S13(100)]	Q92833 1xPhospho [S455(100)]	1	2	1924.93		Q9NYV4	[R].RTPTMPQEEAAACPPHILPPEK.[R]	1xCarbamidomethyl [C13]; 1xPhospho [T2(100)]	Q9NYV4 1xPhospho [T1244(100)]	1	6	2550.19		Q8TAQ2	[K].RSPSPSPTPEAK.[K]	2xPhospho [S2(100); S4(100)]	Q8TAQ2 2xPhospho [S302(100); S304(100)]	1	7	1413.58		Q86W92	[K].RTASAPNLAETEK.[E]
Q5T0W9	[K].RHSYAGEQPETVPYLLLNR.[A]	1xPhospho [S3(100)]	Q5T0W9 1xPhospho [S388(100)]	1	1	2323.12		Q9UMN6	[R].RPSPLAPRPPPSR.[W]	1xPhospho [S3(100)]	Q9UMN6 1xPhospho [S1917(100)]	0	2	1507.79		Q2M2I8	[R].REQGGSGLGSGSSGGGGSTSGLGSGYIGR.[V]	1xPhospho [S12(97.3)]	Q2M2I8 1xPhospho [S20(97.3)]	1	1	2622.15		O94808	[K].RLDSSACLHAVGDK.[A]	1xCarbamidomethyl [C7]; 1xPhospho [S]		1	2	1608.72		Q9BPZ7	[R].RTSFSFQK.[E]	1xPhospho [S3(100)]	Q9BPZ7 1xPhospho [S510(100)]	1	1	1080.49		Q8TAQ2	[K].RSPSPSPTPEAK.[K]	1xPhospho [S2(99.7)]	Q8TAQ2 1xPhospho [S302(99.7)]	1	1	1333.61		P40818	[K].RSYSSPDITQAIQEEEKR.[K]
Q86UD0	[R].RHTIASGVDCGLLK.[Q]	1xCarbamidomethyl [C10]; 1xPhospho [T3(100)]	Q86UD0 1xPhospho [T219(100)]	1	1	1606.78		Q5JSZ5	[K].RSPDEALPGGLSGCSSGSGHSPYALER.[A]	1xCarbamidomethyl [C14]; 1xPhospho [S2(100)]	Q5JSZ5 1xPhospho [S1470(100)]	1	2	2824.24		Q8WUM0	[R].RGPLAGLGPGSTPR.[T]	1xPhospho [S11(99.6)]	Q8WUM0 1xPhospho [S27(99.6)]	1	2	1415.72		Q9H3H1	[R].RLDSDAVNTIESQSVSPDHNKEPK.[E]	1xPhospho [S16(100)]	Q9H3H1 1xPhospho [S443(100)]	2	1	2746.27		Q13459	[R].RTSFSTSDVSK.[L]	1xPhospho [S3(99.7)]	Q13459 1xPhospho [S1354(99.7)]	1	1	1294.57		P30291	[R].RSPRPDHPGTPPHK.[T]	2xPhospho [S2(100); T10(100)]	P30291 2xPhospho [S165(100); T173(100)]	1	2	1738.76		P40818	[K].RSYSSPDITQAIQEEEK.[R]
Q96NW4	[R].RHTVEDAVVSQGPEAAGPLSTPQEVSASR.[S]	1xPhospho [T3(100)]	Q96NW4 1xPhospho [T1023(100)]	1	1	3055.45		Q9Y6K9	[R].RSPPEEPPDFCCPK.[C]	2xCarbamidomethyl [C11; C12]; 1xPhospho [S2(100)]	Q9Y6K9 1xPhospho [S387(100)]	1	2	1795.72		P31629	[K].RGPHALQSSGPPSTPSSPR.[L]	2xPhospho [S/T]		1	2	2075.91		Q9Y2W1	[R].RIDISPSTFR.[K]	1xPhospho [S5(100)]	Q9Y2W1 1xPhospho [S682(100)]	1	6	1271.61		P14859	[K].RTSIETNIR.[VL]	1xPhospho [S3(100)]	P14859 1xPhospho [S385(100)]	1	1	1169.57		P30291	[R].RSPRPDHPGTPPHK.[T]	1xPhospho [S2(100)]	P30291 1xPhospho [S165(100)]	1	2	1658.79		Q99963	[K].RSSSELNGVSTTSVVK.[T]
Q9BWN1	[R].RHTVGGGEMAR.[A]	1xPhospho [T3(100)]	Q9BWN1 1xPhospho [T363(100)]	1	1	1250.55		Q8NBZ0	[K].RSPPLGGAPSPSSLSLPPSTGFPLQASGVPSPYLSSLASSR.[Y]	1xPhospho [S2(100)]	Q8NBZ0 1xPhospho [S98(100)]	1	2	4087.05		Q99700	[K].RGPEVTSQGVQTSSPACK.[Q]	1xCarbamidomethyl [C17]; 1xPhospho [S14(100)]	Q99700 1xPhospho [S889(100)]	1	2	1968.88		Q7Z309	[K].RIDFTPVSPAPSPTR.[G]	2xPhospho [S8(100); S12(100)]	Q7Z309 2xPhospho [S115(100); S119(100)]	1	4	1800.81		Q3V6T2	[R].RTSIHDFLTK.[D]	1xPhospho [T/S]		1	1	1297.63		Q9UQR0	[K].RSPQQTVPYVVPLSPK.[L]	2xPhospho [S2(99); S14(100)]	Q9UQR0 2xPhospho [S499(99); S511(100)]	1	5	1955.94		O60271	[K].RSSTLSQLPGDK.[S]
Q5T4S7	[R].RHVTLPSSPR.[S]	1xPhospho [S/T]		1	1	1229.62		P57081	[R].RSPPPGPDGHAK.[K]	1xPhospho [S2(100)]	P57081 1xPhospho [S391(100)]	1	3	1295.59		P49736	[R].RGNDPLTSSPGR.[S]	1xPhospho [S9(99.6)]	P49736 1xPhospho [S27(99.6)]	1	2	1336.6		Q7Z309	[K].RIDFTPVSPAPSPTR.[G]	1xPhospho [S8(100)]	Q7Z309 1xPhospho [S115(100)]	1	6	1720.84		Q14432	[R].RTSLPCIPR.[E]	1xCarbamidomethyl [C6]; 1xPhospho [S3(100)]	Q14432 1xPhospho [S312(100)]	1	1	1179.57		Q9UQR0	[K].RSPQQTVPYVVPLSPK.[L]	1xPhospho [S2(100)]	Q9UQR0 1xPhospho [S499(100)]	1	6	1875.97		Q69YQ0	[R].RSSTSSEPTPTVK.[T]
Q9UBP0	[K].RKDPLTHTSNSLPR.[S]	1xPhospho [S11(100)]	Q9UBP0 1xPhospho [S245(100)]	2	3	1701.84		Q9UQR0	[K].RSPQQTVPYVVPLSPK.[L]	1xPhospho [S2(100)]	Q9UQR0 1xPhospho [S499(100)]	1	4	1875.97		O15173	[R].RGLGAGAGAGEESPATSLPR.[M]	1xPhospho [S13(100)]	O15173 1xPhospho [S90(100)]	1	1	1933.91		Q96E09	[K].RIDFIPVSPAPSPTR.[G]	2xPhospho [S8(100); S12(99.3)]	Q96E09 2xPhospho [S143(100); S147(99.3)]	1	8	1812.84		P35222	[R].RTSMGGTQQQFVEGVR.[M]	1xPhospho [T/S]		1	1	1860.84		P57081	[R].RSPPPGPDGHAK.[K]	1xPhospho [S2(100)]	P57081 1xPhospho [S391(100)]	1	3	1295.59		Q02241	[R].RSSTVAPAQPDGAESEWTDVETR.[C]
Q9Y6E0	[K].RNTFVGTPFWMAPEVIK.[Q]	1xPhospho [T3(100)]	Q9Y6E0 1xPhospho [T190(100)]	1	2	2073		Q9UQR0	[K].RSPQQTVPYVVPLSPK.[L]	2xPhospho [S2(100); S14(100)]	Q9UQR0 2xPhospho [S499(100); S511(100)]	1	6	1955.94		Q9NTI5	[K].RGHTASESDEQQWPEEK.[R]	1xPhospho [S6(100)]	Q9NTI5 1xPhospho [S1257(100)]	1	1	2093.86		Q96E09	[K].RIDFIPVSPAPSPTR.[G]	1xPhospho [S8(100)]	Q96E09 1xPhospho [S143(100)]	1	4	1732.88		Q7Z417	[K].RTSPQVLGSILK.[S]	1xPhospho [S3(99.8)]	Q7Z417 1xPhospho [S572(99.8)]	1	3	1378.75		Q3KQU3	[R].RSSQPSPTAVPASDSPPTK.[Q]	1xPhospho [S3(99.5)]	Q3KQU3 1xPhospho [S113(99.5)]	1	1	1989.93		Q27J81	[R].RSSWYVDASDVLTTEDPQCPQPLEGAWPVTLGDAQALKPLK.[F]
Q9P289	[K].RNTFVGTPFWMAPEVIQQSAYDSK.[A]	1xPhospho [T3(100)]	Q9P289 1xPhospho [T178(100)]	1	1	2852.31		P30291	[R].RSPRPDHPGTPPHK.[T]	2xPhospho [S2(100); T10(100)]	P30291 2xPhospho [S165(100); T173(100)]	1	3	1738.76		Q02952	[K].RGGGDEESGEHTQVPADSPDSQEEQK.[G]	1xPhospho [S8(100)]	Q02952 1xPhospho [S544(100)]	1	1	2849.15		Q9UHD1	[R].RKTSDFNTFLAQEGCTK.[G]	1xCarbamidomethyl [C15]; 1xPhospho [T/S]		2	1	2082.93		Q5SNT2	[R].RTSPSSLPGR.[L]	1xPhospho [S3(100)]	Q5SNT2 1xPhospho [S441(100)]	1	1	1137.54		Q15652	[K].RSPPPETIK.[S]	1xPhospho [S2(100)]	Q15652 1xPhospho [S617(100)]	1	1	1104.54		Q8TDY2	[K].RSTELVLSPDMPR.[T]
Q8TDN4	[R].RNTIDSTSSFSQFR.[N]	1xPhospho [T3(100)]	Q8TDN4 1xPhospho [T415(100)]	1	3	1725.76		Q15345	[K].RSPSAPAATSSASSSTSSYK.[R]	1xPhospho [S2(98.7)]	Q15345 1xPhospho [S357(98.7)]	1	2	2009.88		Q9H307	[R].RGFSDSGGGPPAK.[Q]	1xPhospho [S4(100)]	Q9H307 1xPhospho [S66(100)]	1	1	1312.57		Q96F44	[R].RLHPPSPVPQGVCPAHR.[E]	1xCarbamidomethyl [C13]; 1xPhospho [S6(100)]	Q96F44 1xPhospho [S85(100)]	1	1	1984.97		Q8NFC6	[R].RTSTPVIMEGVQEETDTR.[D]	1xPhospho [T/S]		1	1	2128.96		Q4G0J3	[K].RSSSEDAESLAPR.[S]	1xPhospho [S3(100)]	Q4G0J3 1xPhospho [S299(100)]	1	1	1484.64		P14859	[K].RTSIETNIR.[VL]
Q9NRL2	[K].RQSPEPSPVTLGR.[R]	2xPhospho [S3(100); S7(100)]	Q9NRL2 2xPhospho [S1413(100); S1417(100)]	1	1	1583.7		Q8TAQ2	[K].RSPSPSPTPEAK.[K]	1xPhospho [S2(99.5)]	Q8TAQ2 1xPhospho [S302(99.5)]	1	1	1333.61		O43719	[K].RGFEGSCSQKESEEGNPVR.[G]	1xCarbamidomethyl [C7]; 1xPhospho [S8(100)]	O43719 1xPhospho [S481(100)]	2	3	2232.93		Q13615	[R].RKTPEASAIGLHQDPELGDAALR.[S]	1xPhospho [T3(100)]	Q13615 1xPhospho [T731(100)]	2	2	2525.25		O14578	[K].RVASSPAPPEGPSHPR.[E]	1xPhospho [S]		1	1	1721.81		O60271	[K].RSSTLSQLPGDK.[S]	1xPhospho [S3(100)]	O60271 1xPhospho [S594(100)]	1	1	1368.65		O14974	[R].RSTQGVTLTDLQEAEK.[T]
Q01105	[K].RQSPLPPQK.[K]	1xPhospho [S3(100)]	Q01105 1xPhospho [S7(100)]	1	5	1130.57		Q8TAQ2	[K].RSPSPSPTPEAK.[K]	2xPhospho [S2(100); S4(100)]	Q8TAQ2 2xPhospho [S302(100); S304(100)]	1	7	1413.58		Q9UQ35	[R].RGEGDAPFSEPGTTSTQRPSSPETATK.[Q]	2xPhospho [T14(95.7); S21(98.5)]	Q9UQ35 2xPhospho [T316(95.7); S323(98.5)]	1	2	2951.25		O60658	[R].RLSGNEYVLSTK.[N]	1xPhospho [S3(100)]	O60658 1xPhospho [S457(100)]	1	1	1446.7		Q86UE8	[R].RVEQPLYGLDGSAAK.[E]	1xPhospho [S12(100)]	Q86UE8 1xPhospho [S134(100)]	1	1	1683.81		Q86UE8	[R].RVEQPLYGLDGSAAK.[E]	1xPhospho [S12(100)]	Q86UE8 1xPhospho [S134(100)]	1	2	1683.81		Q86TB9	[R].RSTSPIIGSPPVR.[A]
Q8IYB3	[R].RQSPSPSTRPIR.[R]	1xPhospho [S3(100)]	Q8IYB3 1xPhospho [S713(100)]	1	3	1461.73		Q8WXG6	[K].RSPTESVNTPVGK.[D]	1xPhospho [S2(100)]	Q8WXG6 1xPhospho [S1059(100)]	1	1	1451.69		Q9UQ35	[R].RGEGDAPFSEPGTTSTQRPSSPETATK.[Q]	1xPhospho [S21(100)]	Q9UQ35 1xPhospho [S323(100)]	1	8	2871.28		Q6ZRV2	[R].RLSLGQGDSTEAATEER.[G]	1xPhospho [S3(100)]	Q6ZRV2 1xPhospho [S1003(100)]	1	2	1899.84		Q9BX66	[R].RVGEQDSAPTQEKPTSPGK.[A]	1xPhospho [T/S]		1	1	2091.97		Q5SNT2	[R].RTSPSSLPGR.[L]	1xPhospho [S3(100)]	Q5SNT2 1xPhospho [S441(100)]	1	1	1137.54		Q86TB9	[R].RSTSPIIGSPPVR.[A]
Q8NBV4	[R].RQSQQLPEEDCMQLNPSFK.[G]	1xCarbamidomethyl [C11]; 1xPhospho [S3(100)]	Q8NBV4 1xPhospho [S62(100)]	1	1	2415.05		Q96L34	[K].RSPTSTGEAELKEER.[L]	1xPhospho [S2(96.3)]	Q96L34 1xPhospho [S438(96.3)]	2	1	1769.81		Q5FBB7	[R].RGDPFTDLCFLNSPIFK.[Q]	1xCarbamidomethyl [C9]; 1xPhospho [S13(100)]	Q5FBB7 1xPhospho [S507(100)]	1	1	2106.97		Q9NXD2	[R].RNSLILKPKPDPAQQTDSQNSDTEQYFR.[E]	1xPhospho [S3(100)]	Q9NXD2 1xPhospho [S607(100)]	1	1	3356.59		Q8N8A6	[R].RVNDAEPGSPEAPQGK.[R]	1xPhospho [S9(100)]	Q8N8A6 1xPhospho [S83(100)]	1	2	1731.77		Q7Z417	[K].RTSPQVLGSILK.[S]	1xPhospho [S3(99.7)]	Q7Z417 1xPhospho [S572(99.7)]	1	3	1378.75		Q9P206	[R].RSTVLGLPQHVQK.[E]
Q7Z460	[R].RQSSGSATNVASTPDNR.[G]	1xPhospho [S3(100)]	Q7Z460 1xPhospho [S646(100)]	1	6	1827.8		Q9BY89	[R].RSPTVEPSTLPR.[E]	1xPhospho [S2(100)]	Q9BY89 1xPhospho [S1224(100)]	1	2	1419.7		Q53EL6	[K].RFVSEGDGGR.[L]	1xPhospho [S4(100)]	Q53EL6 1xPhospho [S457(100)]	1	1	1159.49		Q9H0D6	[R].RNSLGGDVLFVGK.[H]	1xPhospho [S3(100)]	Q9H0D6 1xPhospho [S678(100)]	1	1	1441.72		P49757	[R].RTPSEADRWLEEVSK.[S]	1xPhospho [S4(100)]	P49757 1xPhospho [S438(100)]	2	1	1882.87		P35222	[R].RTSMGGTQQQFVEGVR.[M]	1xPhospho [T/S]		1	1	1860.84		P42696	[K].RSVQEGENPDDGVR.[G]
Q96D71	[R].RQSSSYDDPWK.[I]	1xPhospho [S3(100)]	Q96D71 1xPhospho [S272(100)]	1	1	1448.58		O43432	[R].RSPVPAQIAITVPK.[T]	1xPhospho [S2(100)]	O43432 1xPhospho [S495(100)]	1	2	1556.86		Q96G46	[R].RFSQGPTPAAAVPEGTAAEGAPR.[Q]	1xPhospho [T7(99.3)]	Q96G46 1xPhospho [T240(99.3)]	1	1	2318.09		O60825	[R].RNSFTPLSSSNTIR.[R]	1xPhospho [S3(100)]	O60825 1xPhospho [S466(100)]	1	2	1659.79		Q9UGN5	[K].RVNNGNTAPEDSSPAK.[K]	1xPhospho [S13(100)]	Q9UGN5 1xPhospho [S34(100)]	1	2	1736.76		Q9P2D1	[K].RTSLSAEDAEVTK.[A]	1xPhospho [T2(99.5)]	Q9P2D1 1xPhospho [T2532(99.5)]	1	1	1486.68		P42696	[K].RSVQEGENPDDGVRGSPPEDYR.[L]
Q93100	[K].RQSSTPSAPELGQQPDVNISEWK.[D]	1xPhospho [S/T]		1	1	2634.22		Q8ND56	[R].RSPVSTRPLPSASQK.[A]	1xPhospho [S2(100)]	Q8ND56 1xPhospho [S216(100)]	1	1	1690.86		Q9C0H9	[R].RFSNVGLVHTSER.[R]	1xPhospho [S3(100)]	Q9C0H9 1xPhospho [S45(100)]	1	1	1581.75		Q7L2J0	[R].RNSCNVGGGGGGFK.[H]	1xCarbamidomethyl [C4]; 1xPhospho [S3(100)]	Q7L2J0 1xPhospho [S152(100)]	1	2	1446.59		Q9Y4E1; Q641Q2	[R].RTPSDDEEDNLFAPPK.[L]	1xPhospho [S4(100)]	Q9Y4E1 1xPhospho [S333(100)]; Q641Q2 1xPhospho [S333(100)]	1	5	1910.82		Q13459	[R].RTSFSTSDVSK.[L]	1xPhospho [S3(99.8)]	Q13459 1xPhospho [S1354(99.8)]	1	1	1294.57		P43243	[K].RSYSPDGKESPSDK.[K]
Q9NRL2	[K].RQSPEPSPVTLGR.[R]	1xPhospho [S3(100)]	Q9NRL2 1xPhospho [S1413(100)]	1	2	1503.73		Q8IY92	[R].RSPALHGTPTAGCGSR.[G]	1xCarbamidomethyl [C13]; 1xPhospho [S2(100)]	Q8IY92 1xPhospho [S584(100)]	1	1	1704.76		Q13501	[R].RFSFCCSPEPEAEAEAAAGPGPCER.[L]	3xCarbamidomethyl [C5; C6; C23]; 1xPhospho [S]		1	1	2862.13		P31260	[K].RNEAASPGSGGGGGGLGPGAHGYGPSPIDLWLDAPR.[S]	1xPhospho [S6(100)]	P31260 1xPhospho [S93(100)]	1	2	3480.61		P0C1Z6	[R].RTPAPPEPGSPAPGEGPSGR.[K]	1xPhospho [S10(100)]	P0C1Z6 1xPhospho [S180(100)]	1	2	1993.91		Q9BPZ7	[R].RTSFSFQK.[E]	1xPhospho [S3(100)]	Q9BPZ7 1xPhospho [S510(100)]	1	1	1080.49		O60237	[R].RSTQGVTLTDLQEAER.[T]
Q9NYV4	[R].RQSVSPPYKEPSAYQSSTR.[S]	2xPhospho [S3(100); S5(100)]	Q9NYV4 2xPhospho [S274(100); S276(100)]	2	6	2328.01		P68363	[K].RSIQFVDWCPTGFK.[V]	1xCarbamidomethyl [C9]; 1xPhospho [S2(100)]	P68363 1xPhospho [S340(100)]	1	3	1820.82		Q9C0C2	[R].RFSEGVLQSPSQDQEK.[L]	1xPhospho [S3(100)]	Q9C0C2 1xPhospho [S429(100)]	1	2	1914.86		P41208	[K].RMSPKPELTEEQK.[Q]	1xPhospho [S3(100)]	P41208 1xPhospho [S20(100)]	1	2	1652.77		P42696	[K].RSVQEGENPDDGVRGSPPEDYR.[L]	1xPhospho [S16(100)]	P42696 1xPhospho [S28(100)]	2	2	2539.08		Q9NYV4	[R].RTPTMPQEEAAACPPHILPPEK.[R]	1xCarbamidomethyl [C13]; 1xPhospho [T2(100)]	Q9NYV4 1xPhospho [T1244(100)]	1	1	2550.19		Q4G0J3	[K].RSSSEDAESLAPR.[S]
Q6PJG2	[R].RRASQEANLLTLAQK.[A]	1xPhospho [S4(100)]	Q6PJG2 1xPhospho [S461(100)]	2	1	1778.93		P09884	[K].RSIGASPNPFSVHTATAVPSGK.[I]	1xPhospho [S2(100)]	P09884 1xPhospho [S186(100)]	1	1	2261.11		Q13286	[R].RFSDSEGEETVPEPR.[L]	1xPhospho [S3(100)]	Q13286 1xPhospho [S12(100)]	1	3	1814.76		Q92934	[R].RMSDEFVDSFKK.[G]	1xPhospho [S3(100)]	Q92934 1xPhospho [S118(100)]	2	1	1568.68		Q15424	[K].RSVVSFDK.[V]	1xPhospho [S2(100)]	Q15424 1xPhospho [S601(100)]	1	1	1017.48		P49757	[R].RTPSEADRWLEEVSK.[S]	1xPhospho [S4(99.5)]	P49757 1xPhospho [S438(99.5)]	2	1	1882.87		P35222	[R].RTSMGGTQQQFVEGVR.[M]
Q9Y2W2	[R].RRDEDMLYSPELAQR.[G]	1xPhospho [S9(100)]	Q9Y2W2 1xPhospho [S237(100)]	2	2	1958.88		Q02750	[K].RSDAEEVDFAGWLCSTIGLNQPSTPTHAAGV.[-]	1xCarbamidomethyl [C14]; 1xPhospho [S/T]		1	1	3366.51		O60749	[R].RFSDFLGLHSK.[L]	1xPhospho [S3(100)]	O60749 1xPhospho [S185(100)]	1	2	1386.66		Q92934	[R].RMSDEFVDSFK.[K]	1xPhospho [S3(100)]	Q92934 1xPhospho [S118(100)]	1	1	1440.59		Q9UKJ3	[K].RSWGHESPEER.[H]	2xPhospho [S2(100); S7(100)]	Q9UKJ3 2xPhospho [S1009(100); S1014(100)]	1	2	1529.56		Q9Y4E1; Q641Q2	[R].RTPSDDEEDNLFAPPK.[L]	1xPhospho [S4(100)]	Q9Y4E1 1xPhospho [S333(100)]; Q641Q2 1xPhospho [S333(100)]	1	4	1910.82		Q5SNT2	[R].RTSPSSLPGR.[L]
Q96KR1	[R].RRDSDGVDGFEAEGK.[K]	1xPhospho [S4(100)]	Q96KR1 1xPhospho [S1054(100)]	2	4	1717.72		Q00587	[R].RSDSLLSFR.[L]	1xPhospho [S4(100)]	Q00587 1xPhospho [S192(100)]	1	2	1160.55		Q2NKX8	[R].RFPEAEALSPEQAAHYLR.[Y]	1xPhospho [S9(100)]	Q2NKX8 1xPhospho [S14(100)]	1	2	2165.02		Q5VUJ6	[K].RLSTTEPSDDDTVSLHSQVSESNR.[E]	1xPhospho [S3(100)]	Q5VUJ6 1xPhospho [S359(100)]	1	1	2740.21		Q5VZK9	[R].RSWGQQAQEYQEQK.[Q]	1xPhospho [S2(100)]	Q5VZK9 1xPhospho [S1331(100)]	1	1	1845.79		Q8TF01	[K].RTPNETTSVLEPK.[K]	1xPhospho [T2(100)]	Q8TF01 1xPhospho [T485(100)]	1	2	1551.74		Q8IWC1	[K].RWSWGGSAMANSESK.[T]
Q9NTJ3	[R].RREEGPPPPSPDGASSDAEPEPPSGR.[T]	1xPhospho [S16(100)]	Q9NTJ3 1xPhospho [S28(100)]	2	7	2751.2		O95071	[R].RSDSMTFLGCIPPNPFEVPLAEAIPLADQPHLLQPNAR.[K]	1xCarbamidomethyl [C10]; 1xPhospho [S/T]		1	1	4292.1		Q8IYB3	[K].RESPSPAPKPR.[K]	1xPhospho [S3(100)]	Q8IYB3 1xPhospho [S450(100)]	1	5	1301.64		Q9Y385	[R].RLSTSPDVIQGHQPR.[D]	1xPhospho [S3(100)]	Q9Y385 1xPhospho [S266(100)]	1	2	1770.86		P43243	[K].RSYSPDGKESPSDK.[K]	1xPhospho [S10(100)]	P43243 1xPhospho [S604(100)]	2	2	1632.69		Q9ULV3	[K].RTPAPEPEPCEASELPAK.[R]	1xCarbamidomethyl [C10]; 1xPhospho [T2(100)]	Q9ULV3 1xPhospho [T244(100)]	1	1	2058.92		P54253	[R].RWSAPESR.[K]
Q9NTJ3	[R].RREEGPPPPSPDGASSDAEPEPPSGR.[T]	2xPhospho [S10(100); S]	Q9NTJ3 2xPhospho [S22(100); S]	2	4	2831.17		Q14160	[R].RSEACPCQPDSGSPLPAEEEK.[R]	2xCarbamidomethyl [C5; C7]; 1xPhospho [S13(100)]	Q14160 1xPhospho [S504(100)]	1	2	2423.98		O14654	[K].RESNTPAPSTQGLPDSWGIIAEPR.[Q]	1xPhospho [T5(99.4)]	O14654 1xPhospho [T933(99.4)]	1	2	2659.25		O60293	[R].RISTSDILSEK.[K]	1xPhospho [S3(100)]	O60293 1xPhospho [S352(100)]	1	3	1328.65		P40818	[K].RSYSSPDITQAIQEEEK.[R]	1xPhospho [S/Y/T]		1	2	2060.92		Q9ULH1	[K].RTLSDPPSPLPHGPPNK.[G]	1xPhospho [T/S]		1	1	1889.93		O75533	[R].RWDQTADQTPGATPKK.[L]
Q96AY4	[R].RREPESPPASAPIPLFGADTIGQR.[S]	1xPhospho [S6(100)]	Q96AY4 1xPhospho [S28(100)]	2	4	2642.31		Q9NQ29	[R].RSEEKEAGEI.[-]	1xPhospho [S2(100)]	Q9NQ29 1xPhospho [S363(100)]	2	2	1227.53		O60832	[K].RESESESDETPPAAPQLIK.[K]	1xPhospho [S3(99.3)]	O60832 1xPhospho [S451(99.3)]	1	3	2163.98		Q9BZL6	[R].RLSSTSLASGHSVR.[L]	1xPhospho [S3(99.5)]	Q9BZL6 1xPhospho [S197(99.5)]	1	2	1537.75		P40818	[K].RSYSSPDITQAIQEEEKR.[K]	1xPhospho [S4(99.5)]	P40818 1xPhospho [S718(99.5)]	2	1	2217.02		P22059	[K].RTGSNISGASSDISLDEQYK.[H]	1xPhospho [S4(100)]	P22059 1xPhospho [S379(100)]	1	2	2207.98		O75533	[R].RWDQTADQTPGATPKK.[L]
A1L390	[R].RRESLSYIPK.[G]	1xPhospho [S4(100)]	A1L390 1xPhospho [S741(100)]	2	1	1328.67		Q7Z4V5	[K].RSEGFSMDR.[K]	1xPhospho [S2(100)]	Q7Z4V5 1xPhospho [S454(100)]	1	1	1164.45		P16383	[K].RESEDDPESEPDDHEK.[R]	1xPhospho [S9(100)]	P16383 1xPhospho [S180(100)]	1	1	1993.73		Q96T17	[K].RLSSSTVAISYSPDR.[V]	1xPhospho [S3(98.6)]	Q96T17 1xPhospho [S186(98.6)]	1	6	1718.81		Q86W92	[K].RTASAPNLAETEK.[E]	1xPhospho [S4(99.6)]	Q86W92 1xPhospho [S540(99.6)]	1	1	1467.68		Q96D71	[K].RTGSDHTNPTSPLLVKPSDLLEENK.[I]	1xPhospho [T10(99.2)]	Q96D71 1xPhospho [T481(99.2)]	1	1	2828.38		Q13541	[R].RVVLGDGVQLPPGDYSTTPGGTLFSTTPGGTR.[I]
P46100	[K].RQTQSESSNYDSELEKEIK.[S]	1xPhospho [S12(100)]	P46100 1xPhospho [S819(100)]	2	1	2351.04		Q9BVJ6	[K].RSELSQDAEPAGSQETK.[D]	1xPhospho [S13(100)]	Q9BVJ6 1xPhospho [S445(100)]	1	3	1912.83		O15231	[R].RESCGSSVLTDFEGK.[D]	1xCarbamidomethyl [C4]; 1xPhospho [S3(100)]	O15231 1xPhospho [S465(100)]	1	2	1751.73		P42694	[R].RISSSSVQPCSEEVSTPQDSLAQCK.[E]	2xCarbamidomethyl [C10; C24]; 1xPhospho [S3(100)]	P42694 1xPhospho [S1763(100)]	1	1	2860.25		P49736	[R].RTDALTSSPGR.[D]	1xPhospho [S8(100)]	P49736 1xPhospho [S41(100)]	1	3	1240.57		Q8IVT5	[R].RTESVPSDINNPVDR.[A]	1xPhospho [S4(100)]	Q8IVT5 1xPhospho [S406(100)]	1	2	1778.81		Q13541	[R].RVVLGDGVQLPPGDYSTTPGGTLFSTTPGGTR.[I]
Q9Y3R0	[R].RQSIPEEFK.[G]	1xPhospho [S3(100)]	Q9Y3R0 1xPhospho [S43(100)]	1	1	1213.56		Q13136	[K].RSSDGSLSHEEDLAK.[V]	1xPhospho [S3(99.7)]	Q13136 1xPhospho [S239(99.7)]	1	1	1710.73		Q02952	[K].REQSHAEISPPAESGQAVEECKEEGEEK.[Q]	1xCarbamidomethyl [C21]; 1xPhospho [S4(100)]	Q02952 1xPhospho [S248(100)]	2	1	3220.37		Q8TEW0	[R].RISHSLYSGIEGLDESPSR.[N]	1xPhospho [S3(99.6)]	Q8TEW0 1xPhospho [S715(99.6)]	1	1	2183.01		Q8IVT5	[R].RTESVPSDINNPVDR.[A]	1xPhospho [S4(100)]	Q8IVT5 1xPhospho [S406(100)]	1	2	1778.81		P49736	[R].RTDALTSSPGR.[D]	1xPhospho [S8(100)]	P49736 1xPhospho [S41(100)]	1	5	1240.57		Q02224	[R].RVTWCLGK.[I]
Q99856	[R].RQSFGGSLFAYSPGGAHGMLSSPK.[L]	1xPhospho [S3(100)]	Q99856 1xPhospho [S353(100)]	1	1	2519.15		Q9Y6K1	[K].RSEPQPEEGSPAGGQK.[G]	1xPhospho [S10(100)]	Q9Y6K1 1xPhospho [S105(100)]	1	2	1733.75		Q02952	[K].REQSHAEISPPAESGQAVEECK.[E]	1xCarbamidomethyl [C21]; 1xPhospho [S4(100)]	Q02952 1xPhospho [S248(100)]	1	1	2519.09		Q14244	[K].RLSSSSATLLNSPDR.[A]	1xPhospho [S5(99.7)]	Q14244 1xPhospho [S202(99.7)]	1	1	1683.81		Q96D71	[K].RTGSDHTNPTSPLLVKPSDLLEENK.[I]	1xPhospho [T/S]		1	2	2828.38		Q8IYB3	[R].RTASPPPPPK.[R]	1xPhospho [T/S]		1	1	1127.56		P13861	[R].RVSVCAETYNPDEEEEDTDPR.[V]
Q12955	[R].RQSFASLALR.[K]	1xPhospho [S3(100)]	Q12955 1xPhospho [S1459(100)]	1	1	1228.62		Q14669	[K].RSESPPAELPSLR.[R]	1xPhospho [S4(99.8)]	Q14669 1xPhospho [S312(99.8)]	1	2	1518.73		P28827	[K].REPADVPYQTGQLHPAIR.[V]	1xPhospho [T10(100)]	P28827 1xPhospho [T873(100)]	1	1	2128.03		P51957	[R].RLSSDCSVTQER.[K]	1xCarbamidomethyl [C6]; 1xPhospho [S3(100)]	P51957 1xPhospho [S661(100)]	1	1	1517.64		P22059	[K].RTGSNISGASSDISLDEQYK.[H]	1xPhospho [S4(100)]	P22059 1xPhospho [S379(100)]	1	3	2207.98		P40818	[K].RSYSSPDITQAIQEEEKR.[K]	1xPhospho [S4(99.5)]	P40818 1xPhospho [S718(99.5)]	2	1	2217.02		Q15751	[R].RVSTDLPEGQDVYTAACNSVIHR.[C]
P12270	[K].RPSTSQTVSTPAPVPVIESTEAIEAK.[A]	1xPhospho [S9(99.3)]	P12270 1xPhospho [S652(99.3)]	0	4	2775.38		Q13427	[R].RSETPPHWR.[Q]	1xPhospho [T4(100)]	Q13427 1xPhospho [T358(100)]	1	2	1245.55		P43243	[R].RDSFDDRGPSLNPVLDYDHGSR.[S]	1xPhospho [S/Y]		2	11	2598.14		A0A8V8TLD8; O75152	[R].RLSSASTGKPPLSVEDDFEK.[L]	2xPhospho [S6(97); T7(97)]	A0A8V8TLD8 2xPhospho [S762(97); T763(97)]; O75152 2xPhospho [S761(97); T762(97)]	1	2	2323.03		P18858	[K].RTIQEVLEEQSEDEDREAK.[R]	1xPhospho [S11(100)]	P18858 1xPhospho [S141(100)]	2	1	2384.06		P40818	[K].RSYSSPDITQAIQEEEK.[R]	1xPhospho [S4(100)]	P40818 1xPhospho [S718(100)]	1	2	2060.92		Q70CQ2	[R].RVSSDEEHTVDSCISDMK.[T]
P78347	[R].RPSTYGIPR.[L]	1xPhospho [S3(99.7)]	P78347 1xPhospho [S412(99.7)]	0	1	1126.54		Q5UIP0	[R].RSEVVESTTESQDKENSHQK.[K]	1xPhospho [S17(98.6)]	Q5UIP0 1xPhospho [S1437(98.6)]	2	1	2398.05		Q96KR1	[R].RDSDGVDGFEAEGK.[K]	1xPhospho [S3(100)]	Q96KR1 1xPhospho [S1054(100)]	1	1	1561.62		A0A8V8TLD8; O75152	[R].RLSSASTGKPPLSVEDDFEK.[L]	1xPhospho [S3(100)]	A0A8V8TLD8 1xPhospho [S759(100)]; O75152 1xPhospho [S758(100)]	1	2	2243.06		Q9ULH1	[K].RTLSDPPSPLPHGPPNK.[G]	1xPhospho [T2(99.3)]	Q9ULH1 1xPhospho [T837(99.3)]	1	1	1889.93		Q15424	[K].RSVVSFDK.[V]	1xPhospho [S2(100)]	Q15424 1xPhospho [S601(100)]	1	1	1017.48		O94885	[R].RVSQDLEVEKPDASPTSLQLR.[S]
Q9UPP1	[R].RPSVGSQSNQAGQGK.[R]	1xPhospho [S3(100)]	Q9UPP1 1xPhospho [S1021(100)]	0	2	1580.72		Q9UHD8	[K].RSFEVEEVETPNSTPPR.[R]	1xPhospho [S2(100)]	Q9UHD8 1xPhospho [S30(100)]	1	2	2053.92		Q8NEY8	[K].RDNTFFRESPVGR.[K]	1xPhospho [S9(100)]	Q8NEY8 1xPhospho [S133(100)]	2	3	1660.76		O95071	[R].RISQSQPVR.[G]	1xPhospho [S3(100)]	O95071 1xPhospho [S1549(100)]	1	1	1150.57		Q9ULV3	[K].RTPAPEPEPCEASELPAK.[R]	1xCarbamidomethyl [C10]; 1xPhospho [T2(100)]	Q9ULV3 1xPhospho [T244(100)]	1	2	2058.92		P42696	[K].RSVQEGENPDDGVR.[G]	1xPhospho [S2(100)]	P42696 1xPhospho [S14(100)]	1	2	1637.69		Q14160	[K].RVSLVGADDLRK.[M]
P46100	[R].RPTETNPVTSNSDEECNETVK.[E]	1xCarbamidomethyl [C16]; 1xPhospho [S12(100)]	P46100 1xPhospho [S677(100)]	0	2	2487.03		Q04637	[K].RSFSKEVEER.[S]	1xPhospho [S4(100)]	Q04637 1xPhospho [S1187(100)]	2	2	1346.61		Q07617	[R].RASAAAAAGGGATGHPGGGQGAENPAGLK.[S]	1xPhospho [S3(100)]	Q07617 1xPhospho [S423(100)]	1	1	2539.18		Q9H7D7	[K].RLSQSDEDVIR.[L]	1xPhospho [S3(100)]	Q9H7D7 1xPhospho [S121(100)]	1	1	1397.64		Q8TF01	[K].RTPNETTSVLEPK.[K]	1xPhospho [T2(100)]	Q8TF01 1xPhospho [T485(100)]	1	1	1551.74		Q9P206	[R].RSTVLGLPQHVQK.[E]	1xPhospho [S2(99.5)]	Q9P206 1xPhospho [S161(99.5)]	1	1	1542.82		Q14160	[K].RVSLVGADDLR.[K]
Q9NR09	[R].RPTLAWLEDSSSCSDIPK.[L]	1xCarbamidomethyl [C13]; 1xPhospho [S14(99.5)]	Q9NR09 1xPhospho [S464(99.5)]	0	1	2141.96		O94880	[K].RSFVPEEEK.[H]	1xPhospho [S2(100)]	O94880 1xPhospho [S835(100)]	1	1	1200.53		P21333	[R].RAPSVANVGSHCDLSLK.[I]	1xCarbamidomethyl [C12]; 1xPhospho [S4(100)]	P21333 1xPhospho [S2152(100)]	1	2	1890.89		Q9UKV3	[R].RLSQPESAEK.[H]	1xPhospho [S3(100)]	Q9UKV3 1xPhospho [S710(100)]	1	1	1224.56		Q9UEW8	[R].RVPGSSGHLHK.[T]	1xPhospho [S]		1	3	1254.61		Q86TB9	[R].RSTSPIIGSPPVR.[A]	1xPhospho [S4(100)]	Q86TB9 1xPhospho [S179(100)]	1	4	1446.75		Q00536	[R].RVSLSEIGFGK.[L]
Q01581	[R].RPTPNDDTLDEGVGLVHSNIATEHIPSPAK.[K]	1xPhospho [S27(100)]	Q01581 1xPhospho [S495(100)]	0	2	3260.56		O94880	[K].RSFVPEEEKHEER.[V]	1xPhospho [S2(100)]	O94880 1xPhospho [S835(100)]	2	1	1751.77		Q9BUT9	[R].RAPSTSPSFEGTQETYTVAHEENVR.[F]	1xPhospho [S/T/Y]		1	1	2873.27		P50402	[R].RLSPPSSSAASSYSFSDLNSTR.[G]	1xPhospho [S3(100)]	P50402 1xPhospho [S49(100)]	1	2	2397.07		O14654	[R].RVPRPPEREDSDNDDDTHVR.[M]	1xPhospho [S11(100)]	O14654 1xPhospho [S1231(100)]	2	7	2485.09		O60237	[R].RSTQGVTLTDLQEAER.[T]	1xPhospho [T7(100)]	O60237 1xPhospho [T650(100)]	1	2	1883.89		P22087	[K].RVSISEGDDKIEYR.[A]
Q01581	[R].RPTPNDDTLDEGVGLVHSNIATEHIPSPAKK.[V]	1xPhospho [S27(100)]	Q01581 1xPhospho [S495(100)]	1	1	3388.65		Q9H9J4	[R].RSEQKDPLEEPK.[A]	1xPhospho [S2(100)]	Q9H9J4 1xPhospho [S1181(100)]	2	1	1535.71		Q9BXF3	[R].RAPSSGDDQSSSSTQPPR.[E]	1xPhospho [S4(99.6)]	Q9BXF3 1xPhospho [S605(99.6)]	1	1	1939.81		Q9UH99	[K].RLSPAPQLGPSSDAHTSYYSESLVHESWFPPR.[S]	1xPhospho [S3(100)]	Q9UH99 1xPhospho [S54(100)]	1	4	3678.7		Q9UQ35	[K].RVPSPTPAPK.[E]	1xPhospho [S4(99.7)]	Q9UQ35 1xPhospho [S2581(99.7)]	1	4	1129.58		O14974	[R].RSTQGVTLTDLQEAEK.[T]	1xPhospho [T3(100)]	O14974 1xPhospho [T696(100)]	1	2	1855.88		P22087	[K].RVSISEGDDK.[I]
P49327	[R].RPTPQDSPIFLPVDDTSFR.[W]	1xPhospho [S7(99.1)]	P49327 1xPhospho [S1411(99.1)]	0	1	2268.07		Q66K74	[R].RSASPHDVDLCLVSPCEFEHR.[K]	2xCarbamidomethyl [C11; C16]; 1xPhospho [S2(99.4)]	Q66K74 1xPhospho [S729(99.4)]	1	1	2591.12		Q13233	[R].RAPSPDGFSPYSPEETNR.[R]	1xPhospho [S4(100)]	Q13233 1xPhospho [S292(100)]	1	2	2086.89		Q15139	[R].RLSNVSLTGVSTIR.[T]	1xPhospho [S3(100)]	Q15139 1xPhospho [S205(100)]	1	2	1582.83		O75533	[R].RWDQTADQTPGATPK.[K]	1xPhospho [T13(100)]	O75533 1xPhospho [T211(100)]	1	2	1751.77		Q9BZL4	[R].RSTQGVTLTDLK.[E]	1xPhospho [T3(100)]	Q9BZL4 1xPhospho [T560(100)]	1	1	1398.7		Q8IWF6	[R].RVSLHCLLDQFDK.[D]
Q9UPN3	[K].RPTPTFHSSRTSLAGDTSNSSSPASTGAK.[T]	2xPhospho [S9(96.7); T/S]	Q9UPN3 2xPhospho [S7279(96.7); T/S]	1	3	3065.34		Q8TEW0	[R].RSSDPALIGLSTSVSDSNFSSEEPSR.[K]	1xPhospho [S/T]		1	2	2805.26		Q86TI0	[R].RANTLSHFPIECQEPPQPAR.[G]	1xCarbamidomethyl [C12]; 1xPhospho [T4(100)]	Q86TI0 1xPhospho [T596(100)]	1	2	2428.12		Q2PPJ7	[R].RLSNSSLCSIEEEHR.[M]	1xCarbamidomethyl [C8]; 1xPhospho [S3(99.3)]	Q2PPJ7 1xPhospho [S373(99.3)]	1	1	1896.83		O75533	[R].RWDQTADQTPGATPK.[K]	2xPhospho [T9(100); T13(100)]	O75533 2xPhospho [T207(100); T211(100)]	1	1	1831.74		Q02241	[R].RSSTVAPAQPDGAESEWTDVETR.[C]	1xPhospho [S2(99.4)]	Q02241 1xPhospho [S911(99.4)]	1	1	2569.12		O14578	[K].RVASSPAPPEGPSHPR.[E]
P38398	[R].RPTSGLHPEDFIK.[K]	1xPhospho [T3(99.6)]	P38398 1xPhospho [T509(99.6)]	0	1	1576.75		Q9NSK0	[R].RSSELLVR.[K]	1xPhospho [S3(100)]	Q9NSK0 1xPhospho [S566(100)]	1	1	1039.53		P04637	[K].RALPNNTSSSPQPK.[K]	1xPhospho [S10(99.6)]	P04637 1xPhospho [S315(99.6)]	1	1	1576.75		Q86U86	[R].RLSNLPTVDPIAVCHELYNTIR.[D]	1xCarbamidomethyl [C14]; 1xPhospho [S3(100)]	Q86U86 1xPhospho [S39(100)]	1	1	2661.32		O75533	[R].RWDQTADQTPGATPKK.[L]	1xPhospho [T13(100)]	O75533 1xPhospho [T211(100)]	2	1	1879.87		Q69YQ0	[R].RSSTSSEPTPTVK.[T]	1xPhospho [S3(100)]	Q69YQ0 1xPhospho [S832(100)]	1	1	1456.67		Q86UE8	[R].RVEQPLYGLDGSAAK.[E]
Q7Z422	[K].RPTSNGVVSSPNSTSRPTLPVK.[S]	1xPhospho [S/T]		0	2	2361.19		Q99963	[K].RSSSELNGVSTTSVVK.[T]	1xPhospho [S3(100)]	Q99963 1xPhospho [S264(100)]	1	1	1730.83		P51858	[R].RAGDLLEDSPKRPK.[E]	1xPhospho [S9(100)]	P51858 1xPhospho [S165(100)]	2	4	1661.84		Q00537	[R].RISMEDLNK.[R]	1xPhospho [S3(100)]	Q00537 1xPhospho [S137(100)]	1	1	1185.53		O75533	[R].RWDQTADQTPGATPKK.[L]	2xPhospho [T9(100); T13(100)]	O75533 2xPhospho [T207(100); T211(100)]	2	2	1959.84		Q99963	[K].RSSSELNGVSTTSVVK.[T]	1xPhospho [S2(99.2)]	Q99963 1xPhospho [S263(99.2)]	1	1	1730.83		Q9BX66	[R].RVGEQDSAPTQEKPTSPGK.[A]
P31629	[R].RPVSPGKDITAR.[R]	1xPhospho [S4(100)]	P31629 1xPhospho [S2118(100)]	1	1	1376.7		O60271	[K].RSSTLSQLPGDK.[S]	1xPhospho [S3(100)]	O60271 1xPhospho [S594(100)]	1	1	1368.65		P51858	[R].RAGDLLEDSPK.[R]	1xPhospho [S9(100)]	P51858 1xPhospho [S165(100)]	1	4	1280.59		Q6ZUT9	[R].RLSITSLTGK.[N]	1xPhospho [S3(100)]	Q6ZUT9 1xPhospho [S1076(100)]	1	1	1155.61		Q9UJM3	[R].RWSAEVTSSTYSDEDRPPK.[V]	1xPhospho [S3(100)]	Q9UJM3 1xPhospho [S302(100)]	1	1	2291		Q9Y6K9	[R].RSPPEEPPDFCCPK.[C]	2xCarbamidomethyl [C11; C12]; 1xPhospho [S2(100)]	Q9Y6K9 1xPhospho [S387(100)]	1	2	1795.72		Q8N8A6	[R].RVNDAEPGSPEAPQGK.[R]
Q93008	[R].RPYTGNPQYTYNNWSPPVQSNETSNGYFLER.[S]	1xPhospho [S15(100)]	Q93008 1xPhospho [S2443(100)]	0	1	3759.65		Q69YQ0	[R].RSSTSSEPTPTVK.[T]	1xPhospho [S3(100)]	Q69YQ0 1xPhospho [S832(100)]	1	1	1456.67		P38432	[K].RAFQLEEGEETEPDCK.[Y]	1xCarbamidomethyl [C15]; 1xPhospho [T11(100)]	P38432 1xPhospho [T122(100)]	1	1	2017.82		Q9Y2U5	[K].RLSIIGPTSR.[D]	1xPhospho [S3(100)]	Q9Y2U5 1xPhospho [S153(100)]	1	1	1179.62		Q12923	[K].RWSIVSSPER.[E]	1xPhospho [S3(100)]	Q12923 1xPhospho [S1082(100)]	1	1	1296.61		Q5T200	[R].RSPERPTGDLR.[E]	1xPhospho [S2(100)]	Q5T200 1xPhospho [S77(100)]	1	2	1363.65		Q9UGN5	[K].RVNNGNTAPEDSSPAK.[K]
Q9NUP7	[K].RQDNQNDDSEEHDDGGYR.[I]	1xPhospho [S9(100)]	Q9NUP7 1xPhospho [S397(100)]	1	2	2229.81		Q8TDY2	[K].RSTELVLSPDMPR.[T]	1xPhospho [S2(100)]	Q8TDY2 1xPhospho [S237(100)]	1	2	1580.75		Q9UHD8	[K].RAEVLGHKTPEPAPR.[R]	1xPhospho [T9(100)]	Q9UHD8 1xPhospho [T142(100)]	2	2	1737.88		Q13535	[R].RLSSSLNPSK.[R]	1xPhospho [S3(100)]	Q13535 1xPhospho [S435(100)]	1	1	1168.57		Q8IWC1	[K].RWSWGGSAMANSESK.[T]	1xPhospho [S3(100)]	Q8IWC1 1xPhospho [S165(100)]	1	1	1733.71		Q5JSZ5	[K].RSPDEALPGGLSGCSSGSGHSPYALER.[A]	1xCarbamidomethyl [C14]; 1xPhospho [S2(100)]	Q5JSZ5 1xPhospho [S1470(100)]	1	1	2824.24		O75592	[R].RVNSGDTEVGSSLLR.[H]
Q9UPN3	[K].RQGSFSEDVISHK.[G]	1xPhospho [S4(100)]	Q9UPN3 1xPhospho [S3927(100)]	1	1	1569.71		Q9BZL4	[R].RSTQGVTLTDLK.[E]	1xPhospho [T3(100)]	Q9BZL4 1xPhospho [T560(100)]	1	1	1398.7		Q6ZSZ5	[R].RAETFAGYDCTNSPTK.[N]	1xCarbamidomethyl [C10]; 1xPhospho [S13(100)]	Q6ZSZ5 1xPhospho [S921(100)]	1	1	1897.78		Q9H3P2	[R].RKTLDAEVVEKPAK.[E]	1xPhospho [T3(100)]	Q9H3P2 1xPhospho [T277(100)]	2	1	1663.88		Q9Y2K7	[R].RYEDDGISDDEIEGK.[R]	1xPhospho [S8(100)]	Q9Y2K7 1xPhospho [S28(100)]	1	1	1820.72		Q5VUA4	[R].RRSPGLCSDSLEK.[S]	1xCarbamidomethyl [C7]; 1xPhospho [S3(100)]	Q5VUA4 1xPhospho [S136(100)]	2	1	1584.72		Q7Z417	[K].RTSPQVLGSILK.[S]
Q92576	[K].RQLQEDQENNLQDNQTSNSSPCR.[S]	1xCarbamidomethyl [C22]; 1xPhospho [S20(100)]	Q92576 1xPhospho [S1614(100)]	1	1	2841.19		O14974	[R].RSTQGVTLTDLQEAEK.[T]	1xPhospho [T3(100)]	O14974 1xPhospho [T696(100)]	1	1	1855.88		Q9C0H5	[K].RAELPGSSSPLLAQPR.[K]	1xPhospho [S9(100)]	Q9C0H5 1xPhospho [S286(100)]	1	2	1758.89		Q9BTE7	[K].RKSPGVAAAVAEDGGLK.[K]	1xPhospho [S3(100)]	Q9BTE7 1xPhospho [S9(100)]	2	1	1705.86		Q9Y2K7	[R].RYEDDGISDDEIEGKR.[T]	1xPhospho [S8(100)]	Q9Y2K7 1xPhospho [S28(100)]	2	2	1976.82		O43318	[R].RRSIQDLTVTGTEPGQVSSR.[S]	1xPhospho [S3(100)]	O43318 1xPhospho [S439(100)]	2	1	2267.11		Q9UEW8	[R].RVPGSSGHLHK.[T]
Q8NEY1	[K].RQNSSDSISSLNSITSHSSIGSSK.[D]	1xPhospho [S4(98.9)]	Q8NEY1 1xPhospho [S1181(98.9)]	1	1	2559.17		O60237	[R].RSTQGVTLTDLQEAER.[T]	1xPhospho [T7(99.6)]	O60237 1xPhospho [T650(99.6)]	1	1	1883.89		Q53GL0	[R].RADSDRIQPSADR.[A]	1xPhospho [S4(100)]	Q53GL0 1xPhospho [S227(100)]	2	1	1566.7		P45973	[K].RKSNFSNSADDIK.[S]	1xPhospho [S3(100)]	P45973 1xPhospho [S92(100)]	2	1	1561.7		Q14157	[R].RYPSSISSSPQK.[D]	1xPhospho [S9(100)]	Q14157 1xPhospho [S609(100)]	1	4	1416.65		P12931	[R].RRSLEPAENVHGAGGGAFPASQTPSKPASADGHR.[G]	1xPhospho [S3(100)]	P12931 1xPhospho [S17(100)]	2	1	3492.65		Q9UQ35	[K].RVPSPTPAPK.[E]
Q9UIS9	[R].RRPGAQPLPPPPPSQSPEPTEPHPR.[A]	1xPhospho [S16(100)]	Q9UIS9 1xPhospho [S297(100)]	1	3	2802.38		Q86TB9	[R].RSTSPIIGSPPVR.[A]	1xPhospho [S4(100)]	Q86TB9 1xPhospho [S179(100)]	1	2	1446.75		Q96C19	[R].RADLNQGIGEPQSPSRR.[V]	1xPhospho [S13(100)]	Q96C19 1xPhospho [S74(100)]	2	1	1960.93		Q6ZRV2	[R].RGSPTTGFIEQK.[G]	1xPhospho [S3(100)]	Q6ZRV2 1xPhospho [S892(100)]	1	1	1400.66		Q14157	[R].RYPSSISSSPQK.[D]	2xPhospho [S5(98.9); S9(100)]	Q14157 2xPhospho [S605(98.9); S609(100)]	1	2	1496.62		O43314	[R].RRSGEQITSSPVSPK.[S]	1xPhospho [S3(100)]	O43314 1xPhospho [S1006(100)]	2	1	1708.84		Q96AD5	[R].RVQSLPSVPLSCAAYR.[E]
Q86W92	[R].RRPSDENTIAPSEVQK.[W]	1xPhospho [S4(99.9)]	Q86W92 1xPhospho [S794(99.9)]	1	1	1906.9		Q9P206	[R].RSTVLGLPQHVQK.[E]	1xPhospho [S2(99.6)]	Q9P206 1xPhospho [S161(99.6)]	1	1	1542.82		Q96C19	[R].RADLNQGIGEPQSPSR.[R]	1xPhospho [S13(99.7)]	Q96C19 1xPhospho [S74(99.7)]	1	2	1804.83		Q6ZRV2	[R].RGSLTLTISGESPK.[A]	1xPhospho [S3(100)]	Q6ZRV2 1xPhospho [S936(100)]	1	1	1525.76		Q96RT1	[K].RYPTPYPDELK.[N]	1xPhospho [T4(100)]	Q96RT1 1xPhospho [T485(100)]	1	2	1458.67		Q5VUA4	[R].RRSFPDIEDEEK.[F]	1xPhospho [S3(100)]	Q5VUA4 1xPhospho [S527(100)]	2	1	1600.7		Q9NV88	[K].RVSDDVPDCK.[V]
O75376	[R].RRPSLLSEFHPGSDRPQER.[R]	1xPhospho [S4(100)]	O75376 1xPhospho [S70(100)]	1	1	2344.13		Q9Y6X9	[K].RSVAVSDEEEVEEEAER.[R]	1xPhospho [S6(99.5)]	Q9Y6X9 1xPhospho [S743(99.5)]	1	1	2042.86		Q9UDY2	[R].RAASSDQLRDNSPPPAFKPEPPK.[A]	2xPhospho [S4(98.9); S12(100)]	Q9UDY2 2xPhospho [S978(98.9); S986(100)]	2	5	2665.22		Q9H1K0	[R].RGSISSMSSVSSVLDEKDDDR.[I]	1xPhospho [S3(92.8)]	Q9H1K0 1xPhospho [S230(92.8)]	2	1	2350.02		P27448	[R].RYSDHAGPAIPSVVAYPK.[R]	1xPhospho [S3(100)]	P27448 1xPhospho [S419(100)]	1	1	2007.97		Q13769	[R].RRPTLGVQLDDK.[R]	1xPhospho [T4(100)]	Q13769 1xPhospho [T328(100)]	1	1	1477.75		O43290	[R].RVSEVEEEKEPVPQPLPSDDTR.[V]
Q9UQ35	[R].RRPSPQPSPR.[D]	1xPhospho [S4(100)]	Q9UQ35 1xPhospho [S2702(100)]	1	5	1257.62		P42696	[K].RSVQEGENPDDGVR.[G]	1xPhospho [S2(100)]	P42696 1xPhospho [S14(100)]	1	2	1637.69		O00116	[R].RAASAATAAPTATPAAQESGTIPK.[K]	1xPhospho [S4(99.3)]	O00116 1xPhospho [S65(99.3)]	1	2	2319.13		Q13563	[R].RGSISSGVSYEEFQVLVR.[R]	1xPhospho [S/Y]		1	1	2093.01		P25205	[R].RYSDLTTLVAFPSSSVYPTK.[D]	1xPhospho [S/T/Y]		1	9	2312.12		Q9UQ35	[R].RRPSPQPSPR.[D]	2xPhospho [S4(100); S8(100)]	Q9UQ35 2xPhospho [S2702(100); S2706(100)]	1	8	1337.59		P22314	[R].RVSGPDPKPGSNCSPAQSVLSEVPSVPTNGMAK.[N]
Q86X02	[R].RRTIHTFPCLK.[E]	1xCarbamidomethyl [C9]; 1xPhospho [T3(100)]	Q86X02 1xPhospho [T154(100)]	2	1	1508.76		P42696	[K].RSVQEGENPDDGVRGSPPEDYR.[L]	1xPhospho [S16(100)]	P42696 1xPhospho [S28(100)]	2	2	2539.08		Q13442	[R].QYTSPEEIDAQLQAEK.[Q]	1xPhospho [S4(100)]	Q13442 1xPhospho [S19(100)]	0	1	1929.85		Q8NFC6	[R].RGSLSQEMAK.[G]	1xPhospho [S3(100)]	Q8NFC6 1xPhospho [S1077(100)]	1	1	1186.53		Q5VT25	[R].RYSFRVPEEER.[M]	1xPhospho [S3(100)]	Q5VT25 1xPhospho [S1545(100)]	2	1	1547.7		Q9UQ35	[R].RRPSPQPSPR.[D]	1xPhospho [S4(100)]	Q9UQ35 1xPhospho [S2702(100)]	1	7	1257.62		Q14980	[K].RVSLEPHQGPGTPESK.[K]
Q9UHD1	[K].RRTTDFSDFLSIVGCTK.[G]	1xCarbamidomethyl [C15]; 1xPhospho [T3(100)]	Q9UHD1 1xPhospho [T47(100)]	2	1	2082.97		Q15424	[K].RSVVSFDK.[V]	1xPhospho [S2(100)]	Q15424 1xPhospho [S601(100)]	1	2	1017.48		Q6P597	[R].QYDPPAESQQSESPPR.[R]	1xPhospho [S13(100)]	Q6P597 1xPhospho [S167(100)]	0	1	1895.78		O43847	[R].RGSLSNAGDPEIVK.[S]	1xPhospho [S3(100)]	O43847 1xPhospho [S94(100)]	1	2	1522.73		Q13541	[R].RVVLGDGVQLPPGDYSTTPGGTLFSTTPGGTR.[I]	2xPhospho [T18(100); T27(100)]	Q13541 2xPhospho [T37(100); T46(100)]	1	65	3363.57		Q86W92	[R].RRPSDENTIAPSEVQK.[W]	1xPhospho [S4(100)]	Q86W92 1xPhospho [S794(100)]	1	1	1906.9		O14654	[R].RVPRPPEREDSDNDDDTHVR.[M]
Q9ULT8	[R].RRTWDDDYVLK.[R]	1xPhospho [T3(100)]	Q9ULT8 1xPhospho [T1760(100)]	2	1	1546.7		Q5VZK9	[R].RSWGQQAQEYQEQK.[Q]	1xPhospho [S2(100)]	Q5VZK9 1xPhospho [S1331(100)]	1	2	1845.79		Q9Y608	[K].QYAENYTRPSSR.[N]	1xPhospho [S11(99.7)]	Q9Y608 1xPhospho [S309(99.7)]	0	1	1551.66		P46934	[R].RGSLQAYTFEEQPTLPVLLPTSSGLPPGWEEK.[Q]	1xPhospho [S3(100)]	P46934 1xPhospho [S747(100)]	1	4	3607.77		Q13541	[R].RVVLGDGVQLPPGDYSTTPGGTLFSTTPGGTR.[I]	1xPhospho [T27(98.1)]	Q13541 1xPhospho [T46(98.1)]	1	16	3283.6		P04920	[R].RRPGASPTGETPTIEEGEEDEDEASEAEGAR.[A]	1xPhospho [S6(100)]	P04920 1xPhospho [S113(100)]	1	1	3352.41		Q9Y4F5	[R].RRSPQEGPTWSR.[G]
Q9Y2K7	[R].RRYEDDGISDDEIEGK.[R]	1xPhospho [S9(100)]	Q9Y2K7 1xPhospho [S28(100)]	2	1	1976.82		P18669	[R].RSYDVPPPPMEPDHPFYSNISK.[D]	1xPhospho [S2(100)]	P18669 1xPhospho [S118(100)]	1	1	2653.18		P33240	[R].QVPVMQGTGMQGASIQGGSQPGGFSPGQNQVTPQDHEK.[A]	1xPhospho [S25(100)]	P33240 1xPhospho [S524(100)]	0	1	3944.77		O75096	[R].RGSLPDTGWK.[H]	1xPhospho [S3(100)]	O75096 1xPhospho [S1887(100)]	1	1	1196.55		Q5VZL5	[R].RVTQHESDNENEIQIQNK.[L]	1xPhospho [S7(100)]	Q5VZL5 1xPhospho [S122(100)]	1	2	2262.01		Q9UIS9	[R].RRPGAQPLPPPPPSQSPEPTEPHPR.[A]	1xPhospho [S16(100)]	Q9UIS9 1xPhospho [S297(100)]	1	3	2802.38		Q3KQU3	[R].RSSQPSPTAVPASDSPPTK.[Q]
Q9UMY4	[R].RRYSDFEWLK.[N]	1xPhospho [S4(100)]	Q9UMY4 1xPhospho [S73(100)]	2	1	1479.68		Q4G0J3	[K].RSSSEDAESLAPR.[S]	1xPhospho [S3(99.3)]	Q4G0J3 1xPhospho [S299(99.3)]	1	1	1484.64		Q9Y467	[R].QVLLLGSLGQTVGAPASPSELPGTGTASSTKPLLPLFSPIKPVQTSK.[T]	1xPhospho [S/T]		0	1	4750.57		Q9HDC5	[R].RGSLLGSMK.[L]	1xPhospho [S3(100)]	Q9HDC5 1xPhospho [S216(100)]	1	1	1028.5		P13861	[R].RVSVCAETYNPDEEEEDTDPR.[V]	1xCarbamidomethyl [C5]; 1xPhospho [S3(100)]	P13861 1xPhospho [S99(100)]	1	3	2591.02		Q07889	[R].RRPESAPAESSPSK.[I]	1xPhospho [S]		1	6	1578.73		Q10570	[R].RSSQPPADRDPAPFR.[A]
Q8ND76	[K].RSASADNLTLPR.[W]	1xPhospho [S4(100)]	Q8ND76 1xPhospho [S326(100)]	1	2	1380.66		Q3KQU3	[R].RSSQPSPTAVPASDSPPTK.[Q]	2xPhospho [S6(100); S/T]	Q3KQU3 2xPhospho [S116(100); S/T]	1	2	2069.89		P56270	[R].QVHSTERPFK.[C]	1xPhospho [S4(99.5)]	P56270 1xPhospho [S361(99.5)]	0	2	1308.61		Q14934	[R].RGSLGEEGSEPPPPPPLPLAR.[D]	1xPhospho [S3(100)]	Q14934 1xPhospho [S289(100)]	1	2	2233.1		Q9BUN5	[R].RVPVPTSHSGSLALGLPHLPSPK.[Q]	1xPhospho [S21(100)]	Q9BUN5 1xPhospho [S46(100)]	1	1	2427.29		Q3KQU3	[R].RRPEASPVQK.[K]	1xPhospho [S6(100)]	Q3KQU3 1xPhospho [S410(100)]	1	1	1247.63		Q9H2H9	[R].RSLTNSHLEK.[K]
O00193	[K].RSASPDDDLGSSNWEAADLGNEER.[K]	1xPhospho [S4(100)]	O00193 1xPhospho [S17(100)]	1	1	2671.09		Q3KQU3	[R].RSSQPSPTAVPASDSPPTK.[Q]	1xPhospho [S/T]		1	2	1989.93		P42694	[K].QVDLESNPQNRSPESRPSVVYPSTK.[F]	1xPhospho [S/Y/T]		1	2	2894.37		Q6ZN18	[R].RGSLEMSSDGEPLSR.[M]	1xPhospho [S3(100)]	Q6ZN18 1xPhospho [S206(100)]	1	1	1700.73		Q96AD5	[R].RVQSLPSVPLSCAAYR.[E]	1xCarbamidomethyl [C12]; 1xPhospho [S4(100)]	Q96AD5 1xPhospho [S404(100)]	1	1	1883.92		Q9NTJ3	[R].RREEGPPPPSPDGASSDAEPEPPSGR.[T]	2xPhospho [S10(100); S]	Q9NTJ3 2xPhospho [S22(100); S]	2	2	2831.17		P68363	[K].RSIQFVDWCPTGFK.[V]
Q66K74	[R].RSASPHDVDLCLVSPCEFEHR.[K]	2xCarbamidomethyl [C11; C16]; 1xPhospho [S2(99.3)]	Q66K74 1xPhospho [S729(99.3)]	1	1	2591.12		Q10570	[R].RSSQPPADRDPAPFR.[A]	1xPhospho [S3(100)]	Q10570 1xPhospho [S766(100)]	2	2	1776.82		Q4KMP7	[R].RASAGPAPGPVVTAEGLHPSLPSPTGNSTPLGSSK.[E]	1xPhospho [S3(100)]	Q4KMP7 1xPhospho [S687(100)]	1	1	3374.67		Q13946	[R].RGSHPYIDFR.[I]	1xPhospho [S3(100)]	Q13946 1xPhospho [S84(100)]	1	1	1327.59		Q9NV88	[K].RVSDDVPDCK.[V]	1xCarbamidomethyl [C9]; 1xPhospho [S3(100)]	Q9NV88 1xPhospho [S572(100)]	1	1	1270.51		Q9NTJ3	[R].RREEGPPPPSPDGASSDAEPEPPSGR.[T]	1xPhospho [S16(100)]	Q9NTJ3 1xPhospho [S28(100)]	2	6	2751.2		P09884	[K].RSIGASPNPFSVHTATAVPSGK.[I]
Q02750	[K].RSDAEEVDFAGWLCSTIGLNQPSTPTHAAGV.[-]	1xCarbamidomethyl [C14]; 1xPhospho [T24(99.4)]	Q02750 1xPhospho [T386(99.4)]	1	2	3366.51		Q92622	[R].RSSFSEGQTLTVTSGAK.[K]	1xPhospho [S3(99.5)]	Q92622 1xPhospho [S388(99.5)]	1	1	1835.85		Q8N4B1	[R].RASAPHGPLDMAPFAR.[L]	1xPhospho [S3(100)]	Q8N4B1 1xPhospho [S213(100)]	1	1	1773.83		P98174	[R].RGSGSALGGPLDPQFVGPSDTSLGAAPGHR.[V]	1xPhospho [S3(100)]	P98174 1xPhospho [S48(100)]	1	1	2941.4		O43290	[R].RVSEVEEEKEPVPQPLPSDDTR.[V]	1xPhospho [S3(100)]	O43290 1xPhospho [S448(100)]	2	1	2616.22		Q96KR1	[R].RRDSDGVDGFEAEGK.[K]	1xPhospho [S4(100)]	Q96KR1 1xPhospho [S1054(100)]	2	3	1717.72		O94880	[K].RSFVPEEEK.[H]
Q00587	[R].RSDSLLSFR.[L]	1xPhospho [S4(100)]	Q00587 1xPhospho [S192(100)]	1	1	1160.55		Q5VZK9	[K].RSSGFISELPSEEGK.[K]	1xPhospho [S3(100)]	Q5VZK9 1xPhospho [S968(100)]	1	2	1702.77		Q9Y2K2	[R].RASDGGANIQLHAQQLLK.[R]	1xPhospho [S3(100)]	Q9Y2K2 1xPhospho [S551(100)]	1	1	2000.01		Q6UX71	[R].RGSGHPAYAEVEPVGEK.[E]	1xPhospho [S3(100)]	Q6UX71 1xPhospho [S506(100)]	1	1	1862.84		P22314	[R].RVSGPDPKPGSNCSPAQSVLSEVPSVPTNGMAK.[N]	1xCarbamidomethyl [C13]; 1xPhospho [S3(100)]	P22314 1xPhospho [S13(100)]	1	2	3430.61		Q8IYH5	[R].RQTEPVSPVLK.[R]	1xPhospho [S7(100)]	Q8IYH5 1xPhospho [S113(100)]	1	1	1333.69		Q04637	[K].RSFSKEVEER.[S]
Q14160	[R].RSEACPCQPDSGSPLPAEEEK.[R]	2xCarbamidomethyl [C5; C7]; 1xPhospho [S13(100)]	Q14160 1xPhospho [S504(100)]	1	2	2423.98		Q5VZK9	[K].RSSGFISELPSEEGKK.[L]	1xPhospho [S3(99.6)]	Q5VZK9 1xPhospho [S968(99.6)]	2	1	1830.86		Q9H0K1	[R].RASDTSLTQGIVAFR.[Q]	1xPhospho [S3(100)]	Q9H0K1 1xPhospho [S587(100)]	1	4	1701.83		Q6ZRV2	[R].RGSPVPPVPER.[R]	1xPhospho [S3(100)]	Q6ZRV2 1xPhospho [S914(100)]	1	2	1270.63		Q13546	[R].RVSHDPFAQQRPYENFQNTEGK.[G]	1xPhospho [S3(100)]	Q13546 1xPhospho [S416(100)]	1	1	2728.23		Q9NYV4	[R].RQSVSPPYKEPSAYQSSTR.[S]	2xPhospho [S3(100); S5(100)]	Q9NYV4 2xPhospho [S274(100); S276(100)]	2	8	2328.01		Q96RR4	[K].RSFGNPFEGSR.[R]
Q9NQ29	[R].RSEEKEAGEI.[-]	1xPhospho [S2(100)]	Q9NQ29 1xPhospho [S363(100)]	2	1	1227.53		Q8TEU7	[R].RSSLLNAK.[K]	1xPhospho [S3(100)]	Q8TEU7 1xPhospho [S1094(100)]	1	1	968.492		Q99547	[K].RDHANYEEDENGDITPIK.[A]	1xPhospho [T15(100)]	Q99547 1xPhospho [T147(100)]	1	1	2195.92		Q9Y608	[R].RGSGDTSSLIDPDTSLSELR.[D]	1xPhospho [S3(100)]	Q9Y608 1xPhospho [S328(100)]	1	12	2186		Q14980	[K].RVSLEPHQGPGTPESK.[K]	1xPhospho [T12(100)]	Q14980 1xPhospho [T2000(100)]	1	2	1798.85		Q93100	[K].RQSSTPSAPELGQQPDVNISEWK.[D]	1xPhospho [T5(98.4)]	Q93100 1xPhospho [T702(98.4)]	1	1	2634.22		Q9UHD8	[K].RSFEVEEVETPNSTPPR.[R]
Q7Z4V5	[K].RSEGFSMDR.[K]	1xPhospho [S2(100)]	Q7Z4V5 1xPhospho [S454(100)]	1	1	1164.45		Q6WKZ4	[R].RSSLLSLMTGK.[K]	1xPhospho [S/T]		1	1	1272.64		Q9Y6J0	[R].RDGEAQEAASETQPLSSPPTAASSK.[A]	1xPhospho [S/T]		1	2	2595.16		Q6P6C2	[R].RGSFSSENYWR.[K]	1xPhospho [S3(100)]	Q6P6C2 1xPhospho [S361(100)]	1	2	1468.6		P42696	[K].RSVQEGENPDDGVR.[G]	1xPhospho [S2(100)]	P42696 1xPhospho [S14(100)]	1	1	1637.69		Q96D71	[R].RQSSSYDDPWK.[I]	1xPhospho [S3(100)]	Q96D71 1xPhospho [S272(100)]	1	2	1448.58		Q13427	[R].RSETPPHWR.[Q]
Q9BVJ6	[K].RSELSQDAEPAGSQETK.[D]	1xPhospho [S13(100)]	Q9BVJ6 1xPhospho [S445(100)]	1	2	1912.83		Q5VZ89	[R].RSSLPLDHGSPAQENPESEK.[S]	1xPhospho [S3(99.6)]	Q5VZ89 1xPhospho [S1278(99.6)]	1	1	2258.01		Q6WCQ1	[K].RDFTNEAPPAPLPDASASPLSPHRR.[A]	1xPhospho [S/T]		2	1	2779.33		Q8IY26	[R].RGSFPLAAAGPSQSPAPPLPEEDR.[M]	1xPhospho [S3(100)]	Q8IY26 1xPhospho [S70(100)]	1	1	2527.2		Q8IWF6	[R].RVSLHCLLDQFDK.[D]	1xCarbamidomethyl [C6]; 1xPhospho [S3(100)]	Q8IWF6 1xPhospho [S127(100)]	1	1	1710.8		Q7Z460	[R].RQSSGSATNVASTPDNR.[G]	1xPhospho [S3(100)]	Q7Z460 1xPhospho [S646(100)]	1	5	1827.8		Q13427	[R].RSETPPHWR.[Q]
Q9Y6K1	[K].RSEPQPEEGSPAGGQK.[G]	1xPhospho [S10(100)]	Q9Y6K1 1xPhospho [S105(100)]	1	2	1733.75		O15027	[R].RSSLSSHSHQSQIYR.[S]	1xPhospho [S3(99.4)]	O15027 1xPhospho [S1369(99.4)]	1	1	1852.85		Q6WCQ1	[K].RDFTNEAPPAPLPDASASPLSPHR.[R]	1xPhospho [S21(100)]	Q6WCQ1 1xPhospho [S365(100)]	1	2	2623.23		Q15149	[R].RGSFDATGSGFSMTFSSSSYSSSGYGR.[R]	1xPhospho [S3(98.4)]	Q15149 1xPhospho [S4642(98.4)]	1	2	2853.15		Q00536	[R].RVSLSEIGFGK.[L]	1xPhospho [S3(100)]	Q00536 1xPhospho [S153(100)]	1	1	1272.63		Q8IYB3	[R].RQSPSPSTRPIR.[R]	2xPhospho [S3(100); T8(100)]	Q8IYB3 2xPhospho [S713(100); T718(100)]	1	22	1541.7		Q14669	[K].RSESPPAELPSLR.[R]
Q9H9J4	[R].RSEQKDPLEEPK.[A]	1xPhospho [S2(100)]	Q9H9J4 1xPhospho [S1181(100)]	2	2	1535.71		Q9Y383	[R].RSSEEREAGEI.[-]	1xPhospho [S3(100)]	Q9Y383 1xPhospho [S384(100)]	2	1	1342.56		Q9BVG9	[R].RDAGGPRPESPVPAGR.[A]	1xPhospho [S10(100)]	Q9BVG9 1xPhospho [S16(100)]	1	1	1698.81		P15924	[R].RGSFDATGNSSYSYSYSFSSSSIGH.[-]	1xPhospho [S3(100)]	P15924 1xPhospho [S2849(100)]	1	1	2731.09		Q14160	[K].RVSLVGADDLR.[K]	1xPhospho [S3(100)]	Q14160 1xPhospho [S1378(100)]	1	1	1280.64		Q8IYB3	[R].RQSPSPSTRPIR.[R]	1xPhospho [S3(100)]	Q8IYB3 1xPhospho [S713(100)]	1	2	1461.73		Q9Y6K1	[K].RSEPQPEEGSPAGGQK.[G]
Q14669	[K].RSESPPAELPSLR.[R]	1xPhospho [S]		1	3	1518.73		Q96KQ4	[K].RSSITEPEGPGGPNIQK.[L]	1xPhospho [S3(100)]	Q96KQ4 1xPhospho [S710(100)]	1	1	1846.87		Q9Y6D5	[R].RCSVTSMESTVSSGTQTTVQDDPEQFEVIK.[Q]	1xCarbamidomethyl [C2]; 1xPhospho [S3(100)]	Q9Y6D5 1xPhospho [S614(100)]	1	1	3426.51		Q9C0H9	[R].RGSDELTVPR.[Y]	1xPhospho [S3(100)]	Q9C0H9 1xPhospho [S987(100)]	1	1	1209.56		Q14160	[K].RVSLVGADDLRK.[M]	1xPhospho [S3(100)]	Q14160 1xPhospho [S1378(100)]	2	2	1408.73		Q01105	[K].RQSPLPPQK.[K]	1xPhospho [S3(100)]	Q01105 1xPhospho [S7(100)]	1	6	1130.57		Q9BVJ6	[K].RSELSQDAEPAGSQETK.[D]
O95239	[R].RRTFSLTEVR.[G]	1xPhospho [T3(100)]	O95239 1xPhospho [T799(100)]	2	1	1344.68		Q5VZ89	[K].RSSLYGIAK.[V]	1xPhospho [S3(99.8)]	Q5VZ89 1xPhospho [S1184(99.8)]	1	1	1074.53		Q13615	[R].RCSDPSLNEK.[W]	1xCarbamidomethyl [C2]; 1xPhospho [S3(100)]	Q13615 1xPhospho [S633(100)]	1	1	1285.52		O75145	[R].RGSALGPDEAGGELER.[L]	1xPhospho [S3(100)]	O75145 1xPhospho [S17(100)]	1	2	1693.75		O94885	[R].RVSQDLEVEKPDASPTSLQLR.[S]	1xPhospho [S3(100)]	O94885 1xPhospho [S90(100)]	1	1	2448.21		Q9NRL2	[K].RQSPEPSPVTLGR.[R]	1xPhospho [S3(100)]	Q9NRL2 1xPhospho [S1413(100)]	1	4	1503.73		Q7Z4V5	[K].RSEGFSMDR.[K]
P78347	[R].RPSTFGIPR.[L]	1xPhospho [S3(100)]	P78347 1xPhospho [S784(100)]	0	1	1110.55		Q8TB45	[R].RSSMSSCGSSGYFSSSPTLSSSPPVLCNPK.[S]	2xCarbamidomethyl [C7; C27]; 1xPhospho [S3(95.4)]	Q8TB45 1xPhospho [S280(95.4)]	1	1	3231.38		Q5SQI0	[R].RATPPAHPPPR.[S]	1xPhospho [T3(100)]	Q5SQI0 1xPhospho [T261(100)]	1	1	1276.63		O43379	[R].RGQSSPPPAPPICLR.[R]	1xCarbamidomethyl [C13]; 1xPhospho [S]		1	4	1712.83		Q70CQ2	[R].RVSSDEEHTVDSCISDMK.[T]	1xCarbamidomethyl [C13]; 1xPhospho [S3(99.5)]	Q70CQ2 1xPhospho [S3358(99.5)]	1	1	2174.87		Q12955	[R].RQSFASLALR.[K]	1xPhospho [S3(100)]	Q12955 1xPhospho [S1459(100)]	1	1	1228.62		Q9NQ29	[R].RSEEKEAGEI.[-]
P43243	[R].RRTEEGPTLSYGR.[D]	1xPhospho [T3(100)]	P43243 1xPhospho [T150(100)]	2	1	1601.74		Q9BY77	[K].RSSPAAFINPPIGTVTPALK.[L]	1xPhospho [S3(99.6)]	Q9BY77 1xPhospho [S127(99.6)]	1	7	2117.12		Q14160	[R].RATPHPSELK.[V]	1xPhospho [T3(100)]	Q14160 1xPhospho [T475(100)]	1	2	1215.59		Q6P5Z2	[R].RGPSPPASPTR.[K]	1xPhospho [S4(100)]	Q6P5Z2 1xPhospho [S544(100)]	1	3	1202.57		Q96QT4	[K].RVSSLAGFTDCHR.[T]	1xCarbamidomethyl [C11]; 1xPhospho [S/T]		1	2	1585.69		Q8NEY1	[K].RQNSSDSISSLNSITSHSSIGSSK.[D]	1xPhospho [S4(99)]	Q8NEY1 1xPhospho [S1181(99)]	1	1	2559.17		Q14160	[R].RSEACPCQPDSGSPLPAEEEK.[R]
Q9H8G2	[K].RRSTDSSSVSGSLQQETK.[Y]	1xPhospho [S3(99.3)]	Q9H8G2 1xPhospho [S89(99.3)]	2	1	2032.93		Q9NX40	[R].RSSPPGHYYQK.[S]	1xPhospho [S3(99.8)]	Q9NX40 1xPhospho [S123(99.8)]	1	3	1399.62		Q96GS4	[R].RATISSPLELEGTVSR.[H]	1xPhospho [T3(100)]	Q96GS4 1xPhospho [T196(100)]	1	2	1795.89		P51114	[R].RGPNYTSGYGTNSELSNPSETESERK.[D]	2xPhospho [S16(100); S19(99.2)]	P51114 2xPhospho [S406(100); S409(99.2)]	2	1	3020.23		Q15751	[R].RVSTDLPEGQDVYTAACNSVIHR.[C]	1xCarbamidomethyl [C17]; 1xPhospho [S/T/Y]		1	1	2668.22		Q92576	[K].RQLQEDQENNLQDNQTSNSSPCR.[S]	1xCarbamidomethyl [C22]; 1xPhospho [S20(100)]	Q92576 1xPhospho [S1614(100)]	1	5	2841.19		Q00587	[R].RSDSLLSFR.[L]
Q13769	[R].RRPTLGVQLDDK.[R]	1xPhospho [T4(100)]	Q13769 1xPhospho [T328(100)]	1	1	1477.75		Q5VUA4	[R].RSSPPPPPSGSSSR.[T]	1xPhospho [S3(99.6)]	Q5VUA4 1xPhospho [S40(99.6)]	1	3	1475.66		Q12789	[R].RASWASENGETDAEGTQMTPAK.[R]	1xPhospho [S3(100)]	Q12789 1xPhospho [S1865(100)]	1	1	2417.01		P51114	[R].RGPNYTSGYGTNSELSNPSETESERK.[D]	1xPhospho [S19(100)]	P51114 1xPhospho [S409(100)]	2	2	2940.26		P22087	[K].RVSISEGDDKIEYR.[A]	1xPhospho [S3(100)]	P22087 1xPhospho [S124(100)]	2	1	1746.81		Q9HC52	[R].RQDSDLVQCGVTSPSSAEATGK.[L]	1xCarbamidomethyl [C9]; 1xPhospho [T/S]		1	1	2373.04		Q9BZI7	[K].RSDSELKDEKPK.[R]
O14578	[R].RRSDLYESELR.[E]	1xPhospho [S3(100)]	O14578 1xPhospho [S582(100)]	2	1	1503.7		P57682	[K].RSSPPSAGNSPSSLK.[F]	1xPhospho [S3(100)]	P57682 1xPhospho [S71(100)]	1	2	1551.72		P31323	[R].RASVCAEAYNPDEEEDDAESR.[I]	1xCarbamidomethyl [C5]; 1xPhospho [S3(100)]	P31323 1xPhospho [S114(100)]	1	2	2492.95		P51114	[R].RGPNYTSGYGTNSELSNPSETESER.[K]	1xPhospho [S19(99.6)]	P51114 1xPhospho [S409(99.6)]	1	2	2812.17		Q8TDN4	[R].RNTIDSTSSFSQFR.[N]	1xPhospho [T3(100)]	Q8TDN4 1xPhospho [T415(100)]	1	2	1725.76		P18754	[K].RRSPPADAIPK.[S]	1xPhospho [S3(100)]	P18754 1xPhospho [S11(100)]	2	8	1287.66		Q8IYB3	[R].RRSPSPPPTR.[R]
Q9HC62	[R].RRSDSTLFSTVDTDEIPAK.[R]	1xPhospho [S/T]		2	1	2218.04		Q96JP5	[R].RSSPSARPPDVPGQQPQAAK.[S]	1xPhospho [S2(99.1)]	Q96JP5 1xPhospho [S82(99.1)]	1	2	2154.05		A1L170	[R].RASSPSLIER.[N]	1xPhospho [S4(100)]	A1L170 1xPhospho [S223(100)]	1	1	1195.58		Q8WUM0	[R].RGPLAGLGPGSTPR.[T]	1xPhospho [S11(99.6)]	Q8WUM0 1xPhospho [S27(99.6)]	1	1	1415.72		Q9Y6X9	[K].RSVAVSDEEEVEEEAER.[R]	1xPhospho [S6(100)]	Q9Y6X9 1xPhospho [S743(100)]	1	2	2042.86		P57081	[R].RRSPPPGPDGHAK.[K]	1xPhospho [S3(100)]	P57081 1xPhospho [S391(100)]	2	10	1451.69		P49450	[R].RRSPSPTPTPGPSR.[R]
Q5VUA4	[R].RRSFPDIEDEEK.[F]	1xPhospho [S3(100)]	Q5VUA4 1xPhospho [S527(100)]	2	1	1600.7		Q13625	[K].RSSITEPEGPNGPNIQK.[L]	1xPhospho [S3(100)]	Q13625 1xPhospho [S737(100)]	1	2	1903.89		O94804	[K].QVAEQGGDLSPAANR.[S]	1xPhospho [S10(100)]	O94804 1xPhospho [S438(100)]	0	1	1592.71		Q99700	[K].RGPEVTSQGVQTSSPACK.[Q]	1xCarbamidomethyl [C17]; 1xPhospho [S14(99.6)]	Q99700 1xPhospho [S889(99.6)]	1	2	1968.88		Q86TB9	[R].RSTSPIIGSPPVR.[A]	2xPhospho [S9(100); T/S]	Q86TB9 2xPhospho [S184(100); T/S]	1	1	1526.71		Q9Y4F5	[R].RRSPQEGPTWSR.[G]	1xPhospho [S3(100)]	Q9Y4F5 1xPhospho [S772(100)]	2	1	1536.71		Q13595; P62995	[R].RRSPSPYYSR.[YG]
O43314	[R].RRSGEQITSSPVSPK.[S]	1xPhospho [S3(100)]	O43314 1xPhospho [S1006(100)]	2	1	1708.84		O00193	[K].RSASPDDDLGSSNWEAADLGNEER.[K]	1xPhospho [S]		1	2	2671.09		Q9H0B6	[K].RASSLNFLNK.[S]	1xPhospho [S4(99.8)]	Q9H0B6 1xPhospho [S582(99.8)]	1	1	1229.6		P49736	[R].RGNDPLTSSPGR.[S]	1xPhospho [S9(99.5)]	P49736 1xPhospho [S27(99.5)]	1	2	1336.6		Q04637	[K].RSFSKEVEER.[S]	1xPhospho [S4(100)]	Q04637 1xPhospho [S1187(100)]	2	2	1346.61		Q8IYB3	[R].RRSPSPAPPPR.[R]	2xPhospho [S3(100); S5(100)]	Q8IYB3 2xPhospho [S560(100); S562(100)]	2	18	1377.62		Q5VTL8	[R].RRSQSIEQESQEK.[Q]
P12931	[R].RRSLEPAENVHGAGGGAFPASQTPSKPASADGHR.[G]	1xPhospho [S3(100)]	P12931 1xPhospho [S17(100)]	2	1	3492.65		Q8ND76	[K].RSASADNLTLPR.[W]	1xPhospho [S4(100)]	Q8ND76 1xPhospho [S326(100)]	1	2	1380.66		Q9BZ23	[R].RASSASVPAVGASAEGTR.[R]	1xPhospho [S/T]		1	2	1753.82		Q32MZ4	[R].RGSGDTSISIDTEASIR.[E]	1xPhospho [S3(100)]	Q32MZ4 1xPhospho [S120(100)]	1	18	1844.84		O94880	[K].RSFVPEEEKHEER.[V]	1xPhospho [S2(100)]	O94880 1xPhospho [S835(100)]	2	1	1751.77		Q9H2H9	[R].RSLTNSHLEK.[K]	1xPhospho [S2(100)]	Q9H2H9 1xPhospho [S52(100)]	1	1	1264.6		Q8IYB3	[K].RRTASPPPPPK.[R]
O43318	[R].RRSIQDLTVTGTEPGQVSSR.[S]	1xPhospho [S3(100)]	O43318 1xPhospho [S439(100)]	2	1	2267.11		Q8WW12	[K].RSAEEEAADLPTKPTK.[I]	1xPhospho [S2(100)]	Q8WW12 1xPhospho [S53(100)]	1	1	1822.86		Q6PJG2	[R].RASQEANLLTLAQK.[A]	1xPhospho [S3(100)]	Q6PJG2 1xPhospho [S461(100)]	1	2	1622.83		Q9NQC3	[R].RGSSGSVDETLFALPAASEPVIR.[S]	1xPhospho [S3(100)]	Q9NQC3 1xPhospho [S181(100)]	1	13	2439.19		Q9BWT3	[K].RSHSPSIDGTPK.[R]	1xPhospho [S4(100)]	Q9BWT3 1xPhospho [S648(100)]	1	2	1361.62		P68363	[K].RSIQFVDWCPTGFK.[V]	1xCarbamidomethyl [C9]; 1xPhospho [S2(100)]	P68363 1xPhospho [S340(100)]	1	2	1820.82		P43243	[R].RRTEEGPTLSYGR.[D]
Q5VUA4	[R].RRSPGLCSDSLEK.[S]	1xCarbamidomethyl [C7]; 1xPhospho [S3(100)]	Q5VUA4 1xPhospho [S136(100)]	2	1	1584.72		Q9NUP7	[K].RQDNQNDDSEEHDDGGYR.[I]	1xPhospho [S9(100)]	Q9NUP7 1xPhospho [S397(100)]	1	1	2229.81		P27816	[K].RASPSKPASAPASR.[S]	1xPhospho [S3(99.6)]	P27816 1xPhospho [S787(99.6)]	1	2	1462.72		Q6GYQ0	[R].RGSSPGSLEIPK.[D]	1xPhospho [S3(100)]	Q6GYQ0 1xPhospho [S860(100)]	1	2	1307.64		Q9H792	[K].RSHSSPSQIPK.[K]	1xPhospho [S5(100)]	Q9H792 1xPhospho [S1036(100)]	1	1	1303.62		P09884	[K].RSIGASPNPFSVHTATAVPSGK.[I]	1xPhospho [S2(100)]	P09884 1xPhospho [S186(100)]	1	1	2261.11		Q5JSZ5	[K].RSPDEALPGGLSGCSSGSGHSPYALER.[A]
P18754	[K].RRSPPADAIPK.[S]	1xPhospho [S3(100)]	P18754 1xPhospho [S11(100)]	2	9	1287.66		Q9UPN3	[K].RQGSFSEDVISHK.[G]	1xPhospho [S4(100)]	Q9UPN3 1xPhospho [S3927(100)]	1	1	1569.71		Q2M2Z5	[K].RASPPVSPIPVSEYCESENK.[W]	1xCarbamidomethyl [C15]; 1xPhospho [S3(100)]	Q2M2Z5 1xPhospho [S317(100)]	1	1	2326.04		Q5H9F3	[R].RGSSTERPQLGSQVDLGR.[V]	1xPhospho [S3(99.4)]	Q5H9F3 1xPhospho [S1033(99.4)]	1	1	2022.97		P09884	[K].RSIGASPNPFSVHTATAVPSGK.[I]	1xPhospho [S2(99)]	P09884 1xPhospho [S186(99)]	1	1	2261.11		Q9BWT3	[K].RSHSPSIDGTPK.[R]	1xPhospho [S4(100)]	Q9BWT3 1xPhospho [S648(100)]	1	1	1361.62		O95239	[R].RRTFSLTEVR.[G]
P57081	[R].RRSPPPGPDGHAK.[K]	1xPhospho [S3(100)]	P57081 1xPhospho [S391(100)]	2	4	1451.69		Q92576	[K].RQLQEDQENNLQDNQTSNSSPCR.[S]	1xCarbamidomethyl [C22]; 1xPhospho [S20(100)]	Q92576 1xPhospho [S1614(100)]	1	1	2841.19		Q9Y2F5	[R].RASPPDPSPSPSAASASER.[V]	1xPhospho [S3(100)]	Q9Y2F5 1xPhospho [S1692(100)]	1	1	1946.86		Q14738	[R].RKSELPQDVYTIK.[A]	1xPhospho [S3(100)]	Q14738 1xPhospho [S573(100)]	2	3	1656.84		P68363	[K].RSIQFVDWCPTGFK.[V]	1xCarbamidomethyl [C9]; 1xPhospho [S2(100)]	P68363 1xPhospho [S340(100)]	1	3	1820.82		Q9UHD8	[K].RSFEVEEVETPNSTPPR.[R]	1xPhospho [S2(100)]	Q9UHD8 1xPhospho [S30(100)]	1	2	2053.92		Q8IYB3	[R].RRTPSPPPR.[R]
Q9Y4F5	[R].RRSPQEGPTWSR.[G]	1xPhospho [S3(100)]	Q9Y4F5 1xPhospho [S772(100)]	2	1	1536.71		Q8NEY1	[K].RQNSSDSISSLNSITSHSSIGSSK.[D]	1xPhospho [S4(99.5)]	Q8NEY1 1xPhospho [S1181(99.5)]	1	1	2559.17		Q9UH62	[K].RASPNSDDTVLSPQELQK.[V]	1xPhospho [S3(100)]	Q9UH62 1xPhospho [S110(100)]	1	2	2064.96		Q13362	[R].RKSELPQDPHTK.[K]	1xPhospho [S3(100)]	Q13362 1xPhospho [S497(100)]	2	1	1515.73		Q9H2H9	[R].RSLTNSHLEK.[K]	1xPhospho [S2(100)]	Q9H2H9 1xPhospho [S52(100)]	1	2	1264.6		Q13427	[R].RSETPPHWR.[Q]	1xPhospho [T4(100)]	Q13427 1xPhospho [T358(100)]	1	1	1245.55		Q8IYB3	[R].RRTPTPPPR.[R]
Q8IYB3	[R].RRSPSPAPPPR.[R]	2xPhospho [S3(100); S5(100)]	Q8IYB3 2xPhospho [S560(100); S562(100)]	2	15	1377.62		Q12955	[R].RQSFASLALR.[K]	1xPhospho [S3(100)]	Q12955 1xPhospho [S1459(100)]	1	1	1228.62		Q9HC77	[K].RASPNLFSEAQYQEAPVEK.[N]	1xPhospho [S3(100)]	Q9HC77 1xPhospho [S260(100)]	1	1	2244.03		P36507	[R].RKPVLPALTINPTIAEGPSPTSEGASEANLVDLQK.[K]	1xPhospho [S19(100)]	P36507 1xPhospho [S23(100)]	1	1	3693.91		Q5JSZ5	[K].RSPDEALPGGLSGCSSGSGHSPYALER.[A]	1xCarbamidomethyl [C14]; 1xPhospho [S2(100)]	Q5JSZ5 1xPhospho [S1470(100)]	1	3	2824.24		Q14669	[K].RSESPPAELPSLR.[R]	1xPhospho [S4(99.7)]	Q14669 1xPhospho [S312(99.7)]	1	4	1518.73		Q9ULT8	[R].RRTWDDDYVLK.[R]
Q8IYB3	[R].RRSPSPPPTR.[R]	2xPhospho [S3(100); S5(100)]	Q8IYB3 2xPhospho [S549(100); S551(100)]	2	8	1310.58		Q9NRL2	[K].RQSPEPSPVTLGR.[R]	1xPhospho [S3(100)]	Q9NRL2 1xPhospho [S1413(100)]	1	2	1503.73		Q8N1F8	[R].RASISEPSDTDPEPR.[T]	1xPhospho [S3(100)]	Q8N1F8 1xPhospho [S387(100)]	1	1	1736.75		P16333	[K].RKPSVPDSASPADDSFVDPGER.[L]	1xPhospho [S4(100)]	P16333 1xPhospho [S85(100)]	1	3	2409.07		Q9Y6K9	[R].RSPPEEPPDFCCPK.[C]	2xCarbamidomethyl [C11; C12]; 1xPhospho [S2(100)]	Q9Y6K9 1xPhospho [S387(100)]	1	2	1795.72		Q9H9J4	[R].RSEQKDPLEEPK.[A]	1xPhospho [S2(100)]	Q9H9J4 1xPhospho [S1181(100)]	2	1	1535.71		Q8WW12	[K].RSAEEEAADLPTKPTK.[I]
P49450	[R].RRSPSPTPTPGPSR.[R]	2xPhospho [S3(100); S5(100)]	P49450 2xPhospho [S17(100); S19(100)]	2	6	1652.73		Q01105	[K].RQSPLPPQK.[K]	1xPhospho [S3(100)]	Q01105 1xPhospho [S7(100)]	1	5	1130.57		Q07002	[R].RASLSDIGFGK.[L]	1xPhospho [S3(100)]	Q07002 1xPhospho [S132(100)]	1	2	1230.59		Q7Z5L9	[K].RKPSPEPEGEVGPPK.[I]	1xPhospho [S4(100)]	Q7Z5L9 1xPhospho [S360(100)]	1	4	1683.81		Q15652	[K].RSPPPETIK.[S]	1xPhospho [S2(100)]	Q15652 1xPhospho [S617(100)]	1	2	1104.54		Q9Y6K1	[K].RSEPQPEEGSPAGGQK.[G]	1xPhospho [S10(100)]	Q9Y6K1 1xPhospho [S105(100)]	1	2	1733.75		Q8ND76	[K].RSASADNLTLPR.[W]
Q13595; P62995	[R].RRSPSPYYSR.[YG]	2xPhospho [S3(100); S5(100)]	Q13595 2xPhospho [S260(100); S262(100)]; P62995 2xPhospho [S264(100); S266(100)]	2	23	1428.58		Q8IYB3	[R].RQSPSPSTRPIR.[R]	1xPhospho [S3(100)]	Q8IYB3 1xPhospho [S713(100)]	1	3	1461.73		A6NDB9	[K].RASLPAGLVGTPPESPSEPR.[E]	1xPhospho [S3(100)]	A6NDB9 1xPhospho [S143(100)]	1	2	2098.03		Q3KQU3	[R].RKPNAGGSPAPVR.[R]	1xPhospho [S8(100)]	Q3KQU3 1xPhospho [S399(100)]	1	3	1386.7		P57081	[R].RSPPPGPDGHAK.[K]	1xPhospho [S2(100)]	P57081 1xPhospho [S391(100)]	1	2	1295.59		Q9BVJ6	[K].RSELSQDAEPAGSQETK.[D]	1xPhospho [S13(100)]	Q9BVJ6 1xPhospho [S445(100)]	1	3	1912.83		O00193	[K].RSASPDDDLGSSNWEAADLGNEER.[K]
Q5VTL8	[R].RRSQSIEQESQEK.[Q]	1xPhospho [S3(100)]	Q5VTL8 1xPhospho [S527(100)]	2	1	1684.77		Q8IYB3	[R].RQSPSPSTRPIR.[R]	2xPhospho [S3(100); T8(100)]	Q8IYB3 2xPhospho [S713(100); T718(100)]	1	12	1541.7		Q9UKV3	[R].RASHTLLPSHR.[L]	1xPhospho [S/T]		1	2	1354.67		P35613	[R].RKPEDVLDDDDAGSAPLK.[S]	1xPhospho [S14(100)]	P35613 1xPhospho [S362(100)]	1	2	2020.92		Q9UQR0	[K].RSPQQTVPYVVPLSPK.[L]	1xPhospho [S2(100)]	Q9UQR0 1xPhospho [S499(100)]	1	4	1875.97		Q7Z4V5	[K].RSEGFSMDR.[K]	1xPhospho [S2(100)]	Q7Z4V5 1xPhospho [S454(100)]	1	1	1164.45		Q86X02	[R].RRTIHTFPCLK.[E]
Q5VTL8	[R].RRSQSIEQESQEK.[Q]	2xPhospho [S3(100); S5(100)]	Q5VTL8 2xPhospho [S527(100); S529(100)]	2	2	1764.73		Q8NBV4	[R].RQSQQLPEEDCMQLNPSFK.[G]	1xCarbamidomethyl [C11]; 1xPhospho [S3(100)]	Q8NBV4 1xPhospho [S62(100)]	1	1	2415.05		P16949	[K].RASGQAFELILSPR.[S]	1xPhospho [S3(100)]	P16949 1xPhospho [S16(100)]	1	8	1624.82		Q9UBP0	[K].RKDPLTHTSNSLPR.[S]	1xPhospho [S11(100)]	Q9UBP0 1xPhospho [S245(100)]	2	2	1701.84		Q9UQR0	[K].RSPQQTVPYVVPLSPK.[L]	2xPhospho [S2(100); S14(100)]	Q9UQR0 2xPhospho [S499(100); S511(100)]	1	7	1955.94		Q9NQ29	[R].RSEEKEAGEI.[-]	1xPhospho [S2(100)]	Q9NQ29 1xPhospho [S363(100)]	2	2	1227.53		Q3KQU3	[R].RSSQPSPTAVPASDSPPTK.[Q]
Q8IYB3	[K].RRTASPPPPPK.[R]	2xPhospho [T3(100); S5(100)]	Q8IYB3 2xPhospho [T614(100); S616(100)]	2	12	1363.63		Q7Z460	[R].RQSSGSATNVASTPDNR.[G]	1xPhospho [S3(100)]	Q7Z460 1xPhospho [S646(100)]	1	6	1827.8		Q7Z628	[R].RASGLSTEGATGPSADTSGSELDGR.[C]	1xPhospho [S3(100)]	Q7Z628 1xPhospho [S21(100)]	1	1	2459.07		Q96NW4	[R].RHTVEDAVVSQGPEAAGPLSTPQEVSASR.[S]	1xPhospho [T3(100)]	Q96NW4 1xPhospho [T1023(100)]	1	2	3055.45		P30291	[R].RSPRPDHPGTPPHK.[T]	1xPhospho [S2(100)]	P30291 1xPhospho [S165(100)]	1	2	1658.79		Q14160	[R].RSEACPCQPDSGSPLPAEEEK.[R]	2xCarbamidomethyl [C5; C7]; 1xPhospho [S13(100)]	Q14160 1xPhospho [S504(100)]	1	2	2423.98		Q9Y6K9	[R].RSPPEEPPDFCCPK.[C]
P15924	[R].RGSFDATGNSSYSYSYSFSSSSIGH.[-]	1xPhospho [S3(100)]	P15924 1xPhospho [S2849(100)]	1	3	2731.09		Q96D71	[R].RQSSSYDDPWK.[I]	1xPhospho [S3(100)]	Q96D71 1xPhospho [S272(100)]	1	1	1448.58		Q9H2G2	[K].RASSDLSIASSEEDK.[L]	1xPhospho [S3(100)]	Q9H2G2 1xPhospho [S340(100)]	1	1	1674.72		Q86UD0	[R].RHTIASGVDCGLLK.[Q]	1xCarbamidomethyl [C10]; 1xPhospho [T3(100)]	Q86UD0 1xPhospho [T219(100)]	1	1	1606.78		P30291	[R].RSPRPDHPGTPPHK.[T]	2xPhospho [S2(100); T10(100)]	P30291 2xPhospho [S165(100); T173(100)]	1	2	1738.76		Q12888	[R].RSDSPEIPFQAAAGPSDGLDASSPGNSFVGLR.[V]	1xPhospho [S4(100)]	Q12888 1xPhospho [S1462(100)]	1	1	3282.51		Q9UQR0	[K].RSPQQTVPYVVPLSPK.[L]
Q96T17	[K].RPSSPVISK.[T]	1xPhospho [S]		0	1	1050.53		Q93100	[K].RQSSTPSAPELGQQPDVNISEWK.[D]	1xPhospho [S/T]		1	3	2634.22		P51114	[R].RGPNYTSGYGTNSELSNPSETESER.[K]	1xPhospho [S19(99.6)]	P51114 1xPhospho [S409(99.6)]	1	1	2812.17		Q6PKG0	[K].RHSVVAGGGGGEGR.[K]	1xPhospho [S3(100)]	Q6PKG0 1xPhospho [S1040(100)]	1	1	1375.62		Q96RR4	[K].RSFGNPFEGSR.[R]	1xPhospho [S2(100)]	Q96RR4 1xPhospho [S495(100)]	1	1	1333.57		Q8NFC6	[R].RLSESLHVVDENK.[N]	1xPhospho [S]		1	1	1605.76		Q9Y5W9	[R].RSSPSPPPSEEK.[D]
Q9BXB4	[R].RPSQNAISFFNVGHSK.[L]	1xPhospho [S3(100)]	Q9BXB4 1xPhospho [S189(100)]	0	2	1868.88		Q6P4F7	[R].RQSVGDFVSGALNK.[F]	1xPhospho [S3(100)]	Q6P4F7 1xPhospho [S285(100)]	1	1	1557.74		O15027	[K].QIDSSPVGGETDETTVSQNYR.[G]	1xPhospho [S5(100)]	O15027 1xPhospho [S569(100)]	0	2	2363		P85299	[R].RHSVSEMTSCPEPQGFSDPPGQGPTGTFR.[S]	1xCarbamidomethyl [C10]; 1xPhospho [S3(100)]	P85299 1xPhospho [S282(100)]	1	2	3226.37		Q15345	[K].RSPSAPAATSSASSSTSSYK.[R]	1xPhospho [S2(100)]	Q15345 1xPhospho [S357(100)]	1	1	2009.88		O95071	[R].RSDSMTFLGCIPPNPFEVPLAEAIPLADQPHLLQPNAR.[K]	1xCarbamidomethyl [C10]; 1xPhospho [S/T]		1	3	4292.1		Q96JP5	[R].RSSPSARPPDVPGQQPQAAK.[S]
Q6W2J9	[K].RPEPSSDYDLSPAK.[Q]	1xPhospho [S11(100)]	Q6W2J9 1xPhospho [S1410(100)]	0	1	1641.72		Q9NYV4	[R].RQSVSPPYKEPSAYQSSTR.[S]	2xPhospho [S3(100); S5(100)]	Q9NYV4 2xPhospho [S274(100); S276(100)]	2	8	2328.01		Q70E73	[K].QIASQFPPPPTPPAMESQPLKPVPANVAPQSPPAVK.[A]	1xPhospho [S31(100)]	Q70E73 1xPhospho [S894(100)]	0	2	3793.94		Q69YU3	[R].RHSTEGPEDPPPWAEK.[V]	1xPhospho [S/T]		1	1	1912.82		Q9UHD8	[K].RSFEVEEVETPNSTPPR.[R]	1xPhospho [S2(100)]	Q9UHD8 1xPhospho [S30(100)]	1	3	2053.92		Q9BZI7	[K].RSDSELKDEKPK.[R]	1xPhospho [S4(99.6)]	Q9BZI7 1xPhospho [S327(99.6)]	2	1	1511.71		P57682	[K].RSSPPSAGNSPSSLK.[F]
Q14493	[R].RPESFTTPEGPKPR.[S]	1xPhospho [T7(100)]	Q14493 1xPhospho [T62(100)]	0	1	1678.79		P49593	[R].RQDLPSSLPEPETQAPPRS.[-]	1xPhospho [S19(100)]	P49593 1xPhospho [S454(100)]	2	1	2185.03		Q8ND24	[R].NSPGLGSLVSPHGPHMPPAASIPPPPGLGGVK.[A]	1xPhospho [S2(100)]	Q8ND24 1xPhospho [S511(100)]	0	5	3102.56		Q5T0N5	[R].RHSSDINHLVTQGR.[E]	1xPhospho [S3(100)]	Q5T0N5 1xPhospho [S488(100)]	1	2	1699.8		Q13427	[R].RSETPPHWR.[Q]	1xPhospho [T4(100)]	Q13427 1xPhospho [T358(100)]	1	1	1245.55		O00193	[K].RSASPDDDLGSSNWEAADLGNEER.[K]	1xPhospho [S]		1	1	2671.09		Q5VUA4	[R].RSSPPPPPSGSSSR.[T]
P55198	[K].RPESPPSILTPPVVPTADK.[V]	1xPhospho [S4(99.5)]	P55198 1xPhospho [S258(99.5)]	0	2	2081.07		Q93008	[R].RPYTGNPQYTYNNWSPPVQSNETSNGYFLER.[S]	1xPhospho [S15(100)]	Q93008 1xPhospho [S2443(100)]	0	2	3759.65		Q12888	[K].NSPEDLGLSLTGDSCK.[L]	1xCarbamidomethyl [C15]; 1xPhospho [S2(100)]	Q12888 1xPhospho [S500(100)]	0	5	1772.74		Q8WUY9	[K].RHSIAIGEVPACR.[L]	1xCarbamidomethyl [C12]; 1xPhospho [S3(100)]	Q8WUY9 1xPhospho [S160(100)]	1	2	1545.74		Q8IYB3	[R].RRTPTPPPR.[R]	2xPhospho [T3(100); T5(100)]	Q8IYB3 2xPhospho [T572(100); T574(100)]	2	11	1237.56		Q8WW12	[K].RSAEEEAADLPTKPTK.[I]	1xPhospho [S2(100)]	Q8WW12 1xPhospho [S53(100)]	1	1	1822.86		Q9NX40	[R].RSSPPGHYYQK.[S]
Q7Z5K2	[K].RPESPSEISPIK.[G]	1xPhospho [S4(100)]	Q7Z5K2 1xPhospho [S221(100)]	0	1	1419.69		P31629	[R].RPVSPGKDITAR.[R]	1xPhospho [S4(100)]	P31629 1xPhospho [S2118(100)]	1	1	1376.7		P46109	[R].NSNSYGIPEPAHAYAQPQTTTPLPAVSGSPGAAITPLPSTQNGPVFAK.[A]	1xPhospho [S29(98.5)]	P46109 1xPhospho [S222(98.5)]	0	3	4882.37		Q8TEJ3	[K].RHSFTALSVTHR.[S]	1xPhospho [S3(100)]	Q8TEJ3 1xPhospho [S381(100)]	1	1	1491.72		Q9ULT8	[R].RRTWDDDYVLK.[R]	1xPhospho [T3(100)]	Q9ULT8 1xPhospho [T1760(100)]	2	1	1546.7		Q9ULT8	[R].RRTWDDDYVLK.[R]	1xPhospho [T3(100)]	Q9ULT8 1xPhospho [T1760(100)]	2	1	1546.7		Q9BY77	[K].RSSPAAFINPPIGTVTPALK.[L]
Q7Z5K2	[K].RPESPSEISPIK.[G]	2xPhospho [S4(100); S9(100)]	Q7Z5K2 2xPhospho [S221(100); S226(100)]	0	2	1499.65		P38398	[R].RPTSGLHPEDFIK.[K]	1xPhospho [T3(99.6)]	P38398 1xPhospho [T509(99.6)]	0	1	1576.75		Q7Z5L9	[R].NSNSPPSPSSMNQR.[R]	1xPhospho [S7(100)]	Q7Z5L9 1xPhospho [S460(100)]	0	2	1582.63		Q96L34	[R].RHSDFCGPSPAPLHPK.[R]	1xCarbamidomethyl [C6]; 1xPhospho [S3(100)]	Q96L34 1xPhospho [S423(100)]	1	1	1882.84		Q9Y2K7	[R].RRYEDDGISDDEIEGK.[R]	1xPhospho [S9(100)]	Q9Y2K7 1xPhospho [S28(100)]	2	1	1976.82		Q8IYB3	[R].RRTPTPPPR.[R]	2xPhospho [T3(100); T5(100)]	Q8IYB3 2xPhospho [T572(100); T574(100)]	2	15	1237.56		Q8TB45	[R].RSSMSSCGSSGYFSSSPTLSSSPPVLCNPK.[S]
Q5VUA4	[K].RPETWESPEKPK.[T]	1xPhospho [S7(100)]	Q5VUA4 1xPhospho [S1971(100)]	0	3	1563.72		Q9P1Y6	[R].RPSPPEPWDEEDGASCSTFFGSEER.[T]	1xCarbamidomethyl [C16]; 1xPhospho [S3(100)]	Q9P1Y6 1xPhospho [S936(100)]	0	2	2949.17		Q8IZ21	[R].NSNPVIAELSQAINSGTLLSKPSPPLPPK.[R]	1xPhospho [S23(100)]	Q8IZ21 1xPhospho [S291(100)]	0	4	3049.6		Q9NZJ0	[R].RGSVSSVSPKPPSSFK.[M]	1xPhospho [S3(98.6)]	Q9NZJ0 1xPhospho [S485(98.6)]	1	2	1726.85		Q8ND76	[K].RSASADNLTLPR.[W]	1xPhospho [S4(100)]	Q8ND76 1xPhospho [S326(100)]	1	1	1380.66		Q8IYB3	[R].RRTPSPPPR.[R]	2xPhospho [T3(100); S5(100)]	Q8IYB3 2xPhospho [T581(100); S583(100)]	2	11	1223.54		Q5VZ89	[K].RSSLYGIAK.[V]
Q5QP82	[R].RPGAPSLSPAPR.[S]	1xPhospho [S8(100)]	Q5QP82 1xPhospho [S63(100)]	0	2	1285.64		Q9UQ35	[R].RPSPQPSPR.[D]	1xPhospho [S3(100)]	Q9UQ35 1xPhospho [S2702(100)]	0	2	1101.52		Q03468	[R].NSNFSVQHPSSTSPTEK.[C]	1xPhospho [S13(100)]	Q03468 1xPhospho [S1348(100)]	0	2	1926.82		Q9UQ88; P21127	[K].RGTSPRPPEGGLGYSQLGDDDLK.[E]	1xPhospho [T/S/Y]		1	1	2495.16		O00193	[K].RSASPDDDLGSSNWEAADLGNEER.[K]	1xPhospho [S]		1	4	2671.09		O95239	[R].RRTFSLTEVR.[G]	1xPhospho [T3(100)]	O95239 1xPhospho [T799(100)]	2	1	1344.68		Q13625	[K].RSSITEPEGPNGPNIQK.[L]
P40222	[R].RPEGPGAQAPSSPR.[V]	1xPhospho [S12(100)]	P40222 1xPhospho [S515(100)]	0	4	1486.68		Q5T1M5	[R].RPSQEQSASASSGQPQAPLNR.[E]	1xPhospho [S3(100)]	Q5T1M5 1xPhospho [S956(100)]	0	3	2276.04		Q9BX95	[R].NSLTGEEGQLAR.[V]	1xPhospho [S2(100)]	Q9BX95 1xPhospho [S112(100)]	0	1	1354.6		P13051	[K].RHAPSPEPAVQGTGVAGVPEESGDAAAIPAK.[K]	1xPhospho [S5(100)]	P13051 1xPhospho [S23(100)]	1	2	3046.46		Q66K74	[R].RSASPHDVDLCLVSPCEFEHR.[K]	2xCarbamidomethyl [C11; C16]; 1xPhospho [S2(99.2)]	Q66K74 1xPhospho [S729(99.2)]	1	1	2591.12		P43243	[R].RRTEEGPTLSYGR.[D]	1xPhospho [T3(100)]	P43243 1xPhospho [T150(100)]	2	1	1601.74		Q96KQ4	[K].RSSITEPEGPGGPNIQK.[L]
Q9UIS9	[R].RPGAQPLPPPPPSQSPEPTEPHPR.[A]	1xPhospho [S15(100)]	Q9UIS9 1xPhospho [S297(100)]	0	3	2646.28		Q9BXB4	[R].RPSQNAISFFNVGHSK.[L]	1xPhospho [S3(100)]	Q9BXB4 1xPhospho [S189(100)]	0	1	1868.88		O43491	[K].NSLRVEGDNIYVR.[H]	1xPhospho [S2(100)]	O43491 1xPhospho [S614(100)]	1	1	1614.76		O60343	[R].RHASAPSHVQPSDSEK.[N]	1xPhospho [S4(100)]	O60343 1xPhospho [S341(100)]	1	2	1812.8		Q9BZI7	[K].RSDSELKDEKPK.[R]	1xPhospho [S4(99.6)]	Q9BZI7 1xPhospho [S327(99.6)]	2	2	1511.71		Q8IYB3	[K].RRTASPPPPPK.[R]	2xPhospho [T3(100); S5(100)]	Q8IYB3 2xPhospho [T614(100); S616(100)]	2	16	1363.63		Q9ULR3	[R].RSSLPNGEGLQLK.[E]
O60346	[R].RPGHPAQPLPLPQTASSPQPQQK.[A]	1xPhospho [S17(99.5)]	O60346 1xPhospho [S412(99.5)]	0	2	2540.28		Q9BQF6	[R].RPSSSEIITEGK.[R]	1xPhospho [S3(100)]	Q9BQF6 1xPhospho [S11(100)]	0	1	1383.65		Q14160	[R].NSLESISSIDR.[E]	1xPhospho [S2(100)]	Q14160 1xPhospho [S1220(100)]	0	1	1300.58		Q96T37	[K].RHCAPSPDRSPELSSSR.[D]	1xCarbamidomethyl [C3]; 2xPhospho [S6(100); S10(100)]	Q96T37 2xPhospho [S670(100); S674(100)]	2	3	2098.85		Q00587	[R].RSDSLLSFR.[L]	1xPhospho [S4(100)]	Q00587 1xPhospho [S192(100)]	1	1	1160.55		Q5VTL8	[R].RRSQSIEQESQEK.[Q]	2xPhospho [S3(100); S5(100)]	Q5VTL8 2xPhospho [S527(100); S529(100)]	2	5	1764.73		Q5VZ89	[R].RSSLPLDHGSPAQENPESEK.[S]
Q7Z2Z1	[K].RPGNSTVTSSPPVTPK.[K]	2xPhospho [T8(97.3); T14(100)]	Q7Z2Z1 2xPhospho [T1301(97.3); T1307(100)]	0	3	1784.8		Q9NXR1	[R].RPSSTSVPLGDK.[G]	1xPhospho [S3(100)]	Q9NXR1 1xPhospho [S306(100)]	0	1	1323.63		Q9UIG0	[K].NSKSPEEHLEEMMK.[M]	1xPhospho [S4(100)]	Q9UIG0 1xPhospho [S361(100)]	1	1	1768.73		Q92625	[R].RHDSLHDPAAPSR.[A]	1xPhospho [S4(100)]	Q92625 1xPhospho [S887(100)]	1	1	1538.69		Q14160	[R].RSEACPCQPDSGSPLPAEEEK.[R]	2xCarbamidomethyl [C5; C7]; 1xPhospho [S13(100)]	Q14160 1xPhospho [S504(100)]	1	2	2423.98		Q5VTL8	[R].RRSQSIEQESQEK.[Q]	1xPhospho [S3(100)]	Q5VTL8 1xPhospho [S527(100)]	2	1	1684.77		O43521	[R].RSSLLSR.[S]
Q9NUE0	[R].RPGPAASPTPGPGPAPPAAPAPPR.[W]	1xPhospho [S/T]		0	1	2264.13		Q96QT4	[R].RPSTEDTHEVDSK.[A]	1xPhospho [S/T]		0	2	1580.66		A1X283	[K].NSGEPLPPKPGPGSPSHPGALDLDGVSR.[Q]	1xPhospho [S14(100)]	A1X283 1xPhospho [S291(100)]	0	7	2815.34		Q9C0H9	[R].QVDEGVWPPPNNLLSQSPKK.[V]	1xPhospho [S]		1	1	2313.13		Q9NQ29	[R].RSEEKEAGEI.[-]	1xPhospho [S2(100)]	Q9NQ29 1xPhospho [S363(100)]	2	1	1227.53		Q13595; P62995	[R].RRSPSPYYSR.[YG]	2xPhospho [S3(100); S5(100)]	Q13595 2xPhospho [S260(100); S262(100)]; P62995 2xPhospho [S264(100); S266(100)]	2	29	1428.58		Q6WKZ4	[R].RSSLLSLMTGK.[K]
Q14671	[R].RPGQSFHVNSEVNSVLSPR.[S]	1xPhospho [S17(100)]	Q14671 1xPhospho [S209(100)]	0	3	2190.05		P46100	[K].RQTQSESSNYDSELEK.[E]	1xPhospho [S12(100)]	P46100 1xPhospho [S819(100)]	1	1	1980.82		O60825	[R].NSFTPLSSSNTIR.[R]	1xPhospho [S2(100)]	O60825 1xPhospho [S466(100)]	0	1	1503.68		Q9H9J4	[R].RHDSVENSDSHVEK.[K]	1xPhospho [S4(100)]	Q9H9J4 1xPhospho [S1166(100)]	1	2	1718.71		Q7Z4V5	[K].RSEGFSMDRK.[V]	1xPhospho [S2(100)]	Q7Z4V5 1xPhospho [S454(100)]	2	1	1292.55		P49450	[R].RRSPSPTPTPGPSR.[R]	2xPhospho [S3(100); S5(100)]	P49450 2xPhospho [S17(100); S19(100)]	2	4	1652.73		Q8TEU7	[R].RSSLLNAK.[K]
Q9UPN4	[R].RPGSAATTKPIVR.[S]	1xPhospho [S4(100)]	Q9UPN4 1xPhospho [S35(100)]	0	1	1433.76		P78347	[R].RPSTFGIPR.[L]	1xPhospho [S3(100)]	P78347 1xPhospho [S784(100)]	0	1	1110.55		O15357	[K].NSFNNPAYYVLEGVPHQLLPPEPPSPAR.[A]	1xPhospho [S25(100)]	O15357 1xPhospho [S1003(100)]	0	4	3183.53		Q4KMP7	[R].RHGAPAAPSPPPR.[G]	1xPhospho [S9(100)]	Q4KMP7 1xPhospho [S22(100)]	1	4	1390.67		Q9BVJ6	[K].RSELSQDAEPAGSQETK.[D]	1xPhospho [S13(100)]	Q9BVJ6 1xPhospho [S445(100)]	1	3	1912.83		Q8IYB3	[R].RRSPSPPPTR.[R]	2xPhospho [S3(100); S5(100)]	Q8IYB3 2xPhospho [S549(100); S551(100)]	2	10	1310.58		Q96GN5	[R].RSSIGLR.[V]
Q8IYB7	[K].RPGTQGHLGPEKEEEESDGEPEDSSTS.[-]	1xPhospho [S17(100)]	Q8IYB7 1xPhospho [S875(100)]	1	2	2964.2		Q8IV36	[R].RPSTSSASGQWSPTPEWVLSWK.[S]	1xPhospho [S/T]		0	1	2554.18		P05412	[K].NSDLLTSPDVGLLK.[L]	1xPhospho [S7(100)]	P05412 1xPhospho [S63(100)]	0	4	1551.77		Q9HC44	[R].RHNSSDGFFNNGPLR.[T]	1xPhospho [S]		1	2	1797.78		Q9Y6K1	[K].RSEPQPEEGSPAGGQK.[G]	1xPhospho [S10(100)]	Q9Y6K1 1xPhospho [S105(100)]	1	2	1733.75		Q00587	[R].RSDSLLSFR.[L]	1xPhospho [S4(100)]	Q00587 1xPhospho [S192(100)]	1	2	1160.55		Q5VZK9	[K].RSSGFISELPSEEGKK.[L]
Q9Y243	[R].RPHFPQFSYSASGR.[E]	1xPhospho [S8(99.5)]	Q9Y243 1xPhospho [S472(99.5)]	0	1	1716.76		P78347	[R].RPSTYGIPR.[L]	1xPhospho [S3(100)]	P78347 1xPhospho [S412(100)]	0	1	1126.54		Q7L2J0	[R].NSCNVGGGGGGFK.[H]	1xCarbamidomethyl [C3]; 1xPhospho [S2(100)]	Q7L2J0 1xPhospho [S152(100)]	0	1	1290.49		Q9ULL5	[K].RHPPLYQAGLTPPLSPPK.[S]	1xPhospho [S15(100)]	Q9ULL5 1xPhospho [S1308(100)]	1	2	2049.07		Q9H9J4	[R].RSEQKDPLEEPK.[A]	1xPhospho [S2(100)]	Q9H9J4 1xPhospho [S1181(100)]	2	1	1535.71		Q9BX66	[R].RVGEQDSAPTQEKPTSPGK.[A]	1xPhospho [S16(100)]	Q9BX66 1xPhospho [S350(100)]	1	1	2091.97		Q9UQR0	[K].RSPQQTVPYVVPLSPK.[L]
P48634	[K].RPGGSSPLNAVPCEGPPGSEPPR.[R]	1xCarbamidomethyl [C13]; 1xPhospho [S]		0	8	2395.09		Q9UPP1	[R].RPSVGSQSNQAGQGK.[R]	1xPhospho [S3(100)]	Q9UPP1 1xPhospho [S1021(100)]	0	2	1580.72		O43399	[R].NSATFKSFEDR.[V]	1xPhospho [S7(100)]	O43399 1xPhospho [S166(100)]	1	3	1381.58		Q96ST3	[R].RHPTGTTPPVK.[K]	1xPhospho [T7(100)]	Q96ST3 1xPhospho [T435(100)]	1	3	1270.63		Q14669	[K].RSESPPAELPSLR.[R]	1xPhospho [S4(99.7)]	Q14669 1xPhospho [S312(99.7)]	1	1	1518.73		Q9UBF8	[R].RLSEQLAHTPTAFK.[R]	1xPhospho [S3(100)]	Q9UBF8 1xPhospho [S511(100)]	1	3	1678.83		P30291	[R].RSPRPDHPGTPPHK.[T]
Q9Y2L5	[K].RPEFFTFGGNTAVLTPLSPSASENCSAYK.[T]	1xCarbamidomethyl [C25]; 1xPhospho [S18(100)]	Q9Y2L5 1xPhospho [S971(100)]	0	1	3228.47		P46100	[R].RPTETNPVTSNSDEECNETVK.[E]	1xCarbamidomethyl [C16]; 1xPhospho [S12(100)]	P46100 1xPhospho [S677(100)]	0	2	2487.03		Q9Y608	[R].NSASATTPLSGNSSR.[R]	1xPhospho [S/T]		0	4	1529.66		P11274	[R].RHQDGLPYIDDSPSSSPHLSSK.[G]	1xPhospho [S12(100)]	P11274 1xPhospho [S459(100)]	1	2	2503.12		Q13427	[R].RSETPPHWR.[Q]	2xPhospho [S2(100); T4(100)]	Q13427 2xPhospho [S356(100); T358(100)]	1	1	1325.52		O96028	[K].RIQDPTEDAEAEDTPRK.[R]	1xPhospho [T14(100)]	O96028 1xPhospho [T544(100)]	2	1	2050.91		P30291	[R].RSPRPDHPGTPPHK.[T]
Q7RTP6	[R].RPDSPTRPTLR.[G]	1xPhospho [S4(99.6)]	Q7RTP6 1xPhospho [S1649(99.6)]	0	2	1375.68		Q01581	[R].RPTPNDDTLDEGVGLVHSNIATEHIPSPAK.[K]	1xPhospho [S27(100)]	Q01581 1xPhospho [S495(100)]	0	3	3260.56		Q8IY18	[K].NSAPQLPLLQSSGPFVEGSIVR.[I]	1xPhospho [S2(100)]	Q8IY18 1xPhospho [S35(100)]	0	2	2376.2		P47974	[R].RHSASNLHALAHPAPSPGSCSPK.[F]	1xCarbamidomethyl [C20]; 1xPhospho [S3(99.2)]	P47974 1xPhospho [S57(99.2)]	1	3	2459.14		Q8TAQ2	[K].RSPSPSPTPEAK.[K]	1xPhospho [S2(99.6)]	Q8TAQ2 1xPhospho [S302(99.6)]	1	1	1333.61		Q8NI27	[K].RDHSNNDREVPPDLTK.[R]	1xPhospho [S4(100)]	Q8NI27 1xPhospho [S1486(100)]	2	2	1972.89		Q8TAQ2	[K].RSPSPSPTPEAK.[K]
Q96I25	[R].RPDPDSDEDEDYERER.[R]	1xPhospho [S6(100)]	Q96I25 1xPhospho [S155(100)]	1	1	2102.79		Q9UPN3	[K].RPTPTFHSSR.[T]	1xPhospho [S9(99.6)]	Q9UPN3 1xPhospho [S7279(99.6)]	0	1	1265.58		Q9C0C2	[R].NRSAEEGELAESK.[S]	1xPhospho [S3(100)]	Q9C0C2 1xPhospho [S1666(100)]	1	2	1499.64		Q6VMQ6	[K].RHEHPPNPPVSPGK.[T]	1xPhospho [S11(100)]	Q6VMQ6 1xPhospho [S673(100)]	1	7	1628.77		Q8TAQ2	[K].RSPSPSPTPEAK.[K]	2xPhospho [S2(100); S4(100)]	Q8TAQ2 2xPhospho [S302(100); S304(100)]	1	7	1413.58		Q99547	[K].RDHANYEEDENGDITPIK.[A]	1xPhospho [T15(100)]	Q99547 1xPhospho [T147(100)]	1	1	2195.92		Q8TAQ2	[K].RSPSPSPTPEAK.[K]
P27448	[R].RNTYVCSER.[T]	1xCarbamidomethyl [C6]; 1xPhospho [T3(100)]	P27448 1xPhospho [T507(100)]	1	1	1264.51		Q9UPN3	[K].RPTPTFHSSRTSLAGDTSNSSSPASTGAK.[T]	2xPhospho [T3(99); T/S]	Q9UPN3 2xPhospho [T7273(99); T/S]	1	1	3065.34		Q5T2D3	[R].NRPESGGGGGCEEEFVSFANQLQALGLK.[L]	1xCarbamidomethyl [C11]; 1xPhospho [S5(100)]	Q5T2D3 1xPhospho [S43(100)]	0	1	3031.36		Q9BX95	[R].RNSLTGEEGQLAR.[V]	1xPhospho [S3(100)]	Q9BX95 1xPhospho [S112(100)]	1	1	1510.7		Q13595; P62995	[R].RSPSPYYSR.[YG]	2xPhospho [S2(100); S4(100)]	Q13595 2xPhospho [S260(100); S262(100)]; P62995 2xPhospho [S264(100); S266(100)]	1	5	1272.48		Q96EB6	[R].RDGPGLERSPGEPGGAAPER.[E]	1xPhospho [S9(100)]	Q96EB6 1xPhospho [S47(100)]	2	1	2084.95		Q8WXG6	[K].RSPTESVNTPVGK.[D]
Q9BU76	[R].RPAEATSSPTSPERPR.[H]	1xPhospho [S11(100)]	Q9BU76 1xPhospho [S220(100)]	0	6	1818.85		P12270	[K].RPSTSQTVSTPAPVPVIESTEAIEAK.[A]	1xPhospho [S/T]		0	4	2775.38		Q03701	[K].NRPEPHSDENGSTTPK.[V]	1xPhospho [T14(98.9)]	Q03701 1xPhospho [T156(98.9)]	0	2	1845.78		Q92766	[R].QVAGDAPVEQATAETASPVHR.[E]	1xPhospho [S17(100)]	Q92766 1xPhospho [S1320(100)]	0	2	2214.02		Q5VUA4	[R].RSSPPPPPSGSSSR.[T]	1xPhospho [S3(99.7)]	Q5VUA4 1xPhospho [S40(99.7)]	1	2	1475.66		Q9Y6J0	[R].RDGEAQEAASETQPLSSPPTAASSK.[A]	1xPhospho [S/T]		1	1	2595.16		P57081	[R].RSPPPGPDGHAK.[K]
Q9BU76	[R].RPAEATSSPTSPERPR.[H]	2xPhospho [S8(99.4); S11(100)]	Q9BU76 2xPhospho [S217(99.4); S220(100)]	0	19	1898.82		P46100	[K].RQTQSESSNYDSELEKEIK.[S]	1xPhospho [S12(100)]	P46100 1xPhospho [S819(100)]	2	1	2351.04		A0JLT2	[K].NRHSPDHPGMGSSQASSSSSLR.[-]	1xPhospho [S4(100)]	A0JLT2 1xPhospho [S226(100)]	1	2	2362		Q8IY63	[R].QTSLTSSQLAEEK.[K]	1xPhospho [S3(100)]	Q8IY63 1xPhospho [S809(100)]	0	1	1501.68		P57682	[K].RSSPPSAGNSPSSLK.[F]	1xPhospho [S3(99.5)]	P57682 1xPhospho [S71(99.5)]	1	1	1551.72		Q6WCQ1	[K].RDFTNEAPPAPLPDASASPLSPHRR.[A]	1xPhospho [S/T]		2	1	2779.33		Q9BY89	[R].RSPTVEPSTLPR.[E]
Q92615	[R].RPAGGRPSPSAMGK.[R]	1xPhospho [S8(100)]	Q92615 1xPhospho [S718(100)]	0	1	1448.68		Q6PJG2	[R].RRASQEANLLTLAQK.[A]	1xPhospho [S4(100)]	Q6PJG2 1xPhospho [S461(100)]	2	1	1778.93		Q9H2Y7	[R].NRENSPSSQSAGLSSINK.[E]	1xPhospho [S5(100)]	Q9H2Y7 1xPhospho [S1279(100)]	1	2	1955.88		O60583	[K].QGQSQAASSSSVTSPIK.[M]	1xPhospho [S14(99.3)]	O60583 1xPhospho [S480(99.3)]	0	1	1742.8		Q96JP5	[R].RSSPSARPPDVPGQQPQAAK.[S]	1xPhospho [S2(99.3)]	Q96JP5 1xPhospho [S82(99.3)]	1	5	2154.05		Q6WCQ1	[K].RDFTNEAPPAPLPDASASPLSPHR.[R]	1xPhospho [S18(100)]	Q6WCQ1 1xPhospho [S362(100)]	1	3	2623.23		Q13136	[K].RSSDGSLSHEEDLAK.[V]
Q96JM3	[R].RPAPAVSPGSWKPGPPGSPRPWK.[S]	2xPhospho [S7(100); S18(100)]	Q96JM3 2xPhospho [S308(100); S319(100)]	0	2	2569.23		Q9Y2W2	[R].RRDEDMLYSPELAQR.[G]	1xPhospho [S9(100)]	Q9Y2W2 1xPhospho [S237(100)]	2	2	1958.88		Q9Y2W1	[R].NREEEWDPEYTPK.[S]	1xPhospho [T11(100)]	Q9Y2W1 1xPhospho [T874(100)]	1	2	1772.72		P29375	[K].QGPVSPGPAPPPSFIMSYK.[L]	1xPhospho [S5(100)]	P29375 1xPhospho [S1666(100)]	0	2	2036.96		Q3KQU3	[R].RSSQPSPTAVPASDSPPTK.[Q]	1xPhospho [S3(100)]	Q3KQU3 1xPhospho [S113(100)]	1	2	1989.93		Q9Y570	[K].RDFSPVPWSQYFESMEDVEVENETGK.[D]	1xPhospho [S4(100)]	Q9Y570 1xPhospho [S42(100)]	1	1	3185.34		Q8TEW0	[R].RSSDPALIGLSTSVSDSNFSSEEPSR.[K]
Q5TCZ1	[R].RPAQPHRPSPASSLQR.[A]	1xPhospho [S9(100)]	Q5TCZ1 1xPhospho [S593(100)]	0	1	1864.93		Q9Y4F5	[R].RRSPQEGPTWSR.[G]	1xPhospho [S3(100)]	Q9Y4F5 1xPhospho [S772(100)]	2	1	1536.71		O75717	[R].NQVEEDAEDSGEADDEEKPEIHKPGQNSFSK.[S]	1xPhospho [S10(100)]	O75717 1xPhospho [S868(100)]	0	2	3538.48		Q9C0H5	[K].QGPPSPCQQLVLTK.[Q]	1xCarbamidomethyl [C7]; 1xPhospho [S5(100)]	Q9C0H5 1xPhospho [S366(100)]	0	1	1632.78		Q3KQU3	[R].RSSQPSPTAVPASDSPPTK.[Q]	2xPhospho [S3(99.4); S6(100)]	Q3KQU3 2xPhospho [S113(99.4); S116(100)]	1	1	2069.89		Q13615	[R].RCSDPSLNEK.[W]	1xCarbamidomethyl [C2]; 1xPhospho [S3(100)]	Q13615 1xPhospho [S633(100)]	1	1	1285.52		Q9Y383	[R].RSSEEREAGEI.[-]
Q9HAW0	[K].RPASPALLLPPCMLK.[S]	1xCarbamidomethyl [C12]; 1xPhospho [S4(100)]	Q9HAW0 1xPhospho [S353(100)]	0	2	1743.9		Q8IYB3	[R].RRSPSPAPPPR.[R]	2xPhospho [S3(100); S5(100)]	Q8IYB3 2xPhospho [S560(100); S562(100)]	2	18	1377.62		Q8TEK3	[K].NQTALDALHAQTVSQTAASSPQDAYR.[S]	1xPhospho [S/T/Y]		0	1	2824.29		Q6IQ23	[R].QGPGQSLSFPENYQTLPK.[S]	1xPhospho [T15(100)]	Q6IQ23 1xPhospho [T472(100)]	0	1	2070.95		Q9UQ35	[R].RSSRSSPELTR.[K]	2xPhospho [S3(100); S/T]	Q9UQ35 2xPhospho [S1691(100); S/T]	2	2	1435.61		P40818	[K].RCPTPEIQK.[K]	1xCarbamidomethyl [C2]; 1xPhospho [T4(100)]	P40818 1xPhospho [T577(100)]	1	2	1208.55		Q9NSK0	[R].RSSELLVR.[K]
Q6PI98	[K].RPASPSHNGSSGGGYGASK.[K]	1xPhospho [S4(100)]	Q6PI98 1xPhospho [S26(100)]	0	3	1853.79		Q8IYB3	[R].RRSPSPPPTR.[R]	2xPhospho [S3(100); S5(100)]	Q8IYB3 2xPhospho [S549(100); S551(100)]	2	11	1310.58		Q99567	[K].NQSPTEAEKPASSSLPSSPPPQLLTR.[N]	1xPhospho [S3(100)]	Q99567 1xPhospho [S35(100)]	0	4	2799.36		Q9NR48	[K].QGLSVSPFPK.[K]	1xPhospho [S6(100)]	Q9NR48 1xPhospho [S884(100)]	0	1	1139.55		Q4G0J3	[K].RSSSEDAESLAPR.[S]	1xPhospho [S2(99.7)]	Q4G0J3 1xPhospho [S298(99.7)]	1	2	1484.64		O75909	[K].RAVVVSPKEENK.[A]	1xPhospho [S6(100)]	O75909 1xPhospho [S340(100)]	2	4	1435.73		Q92622	[R].RSSFSEGQTLTVTSGAK.[K]
Q9H7L9	[K].RPASPSSPEHLPATPAESPAQR.[F]	1xPhospho [S4(100)]	Q9H7L9 1xPhospho [S234(100)]	0	2	2363.11		P49450	[R].RRSPSPTPTPGPSR.[R]	2xPhospho [S3(100); S5(100)]	P49450 2xPhospho [S17(100); S19(100)]	2	4	1652.73		Q06413	[R].NSPGLLVSPGNLNK.[N]	1xPhospho [S2(100)]	Q06413 1xPhospho [S222(100)]	0	1	1489.74		A6NDB9	[R].QGHRPLSQSIVEAGSVGQTDLNK.[R]	1xPhospho [S7(99.3)]	A6NDB9 1xPhospho [S124(99.3)]	0	1	2501.21		Q99963	[K].RSSSELNGVSTTSVVK.[T]	1xPhospho [S3(100)]	Q99963 1xPhospho [S264(100)]	1	1	1730.83		O14654	[R].RAVSVPASFFR.[R]	1xPhospho [S4(100)]	O14654 1xPhospho [S427(100)]	1	2	1316.65		Q5VZK9	[K].RSSGFISELPSEEGK.[K]
Q9H7L9	[K].RPASPSSPEHLPATPAESPAQR.[F]	2xPhospho [S4(99.6); S/T]	Q9H7L9 2xPhospho [S234(99.6); S/T]	0	4	2443.08		Q13595; P62995	[R].RRSPSPYYSR.[YG]	2xPhospho [S3(100); S5(100)]	Q13595 2xPhospho [S260(100); S262(100)]; P62995 2xPhospho [S264(100); S266(100)]	2	27	1428.58		Q6P0Q8	[R].NQSLGQSAPSLTAGLK.[E]	1xPhospho [S7(100)]	Q6P0Q8 1xPhospho [S148(100)]	0	1	1651.81		Q12906	[K].QGGYSQSNYNSPGSGQNYSGPPSSYQSSQGGYGR.[N]	1xPhospho [S11(100)]	Q12906 1xPhospho [S860(100)]	0	1	3583.44		O60271	[K].RSSTLSQLPGDK.[S]	1xPhospho [S3(100)]	O60271 1xPhospho [S594(100)]	1	1	1368.65		Q5SQI0	[R].RATPPAHPPPR.[S]	1xPhospho [T3(100)]	Q5SQI0 1xPhospho [T261(100)]	1	1	1276.63		O43432	[R].RSPVPAQIAITVPK.[T]
P35711	[K].RPASPYGEADGEVAMVTSR.[Q]	1xPhospho [S4(100)]	P35711 1xPhospho [S21(100)]	0	2	2072.91		Q5VTL8	[R].RRSQSIEQESQEK.[Q]	1xPhospho [S3(100)]	Q5VTL8 1xPhospho [S527(100)]	2	1	1684.77		Q9H0D6	[R].NSPGSQVASNPR.[Q]	1xPhospho [S2(100)]	Q9H0D6 1xPhospho [S448(100)]	0	1	1293.56		Q9H0L4	[K].QGGSQPSSFSPGQSQVTPQDQEK.[A]	1xPhospho [S10(100)]	Q9H0L4 1xPhospho [S563(100)]	0	2	2484.07		Q69YQ0	[R].RSSTSSEPTPTVK.[T]	1xPhospho [S3(100)]	Q69YQ0 1xPhospho [S832(100)]	1	2	1456.67		Q14160	[R].RATPHPSELK.[V]	1xPhospho [T3(100)]	Q14160 1xPhospho [T475(100)]	1	2	1215.59		Q14157	[R].RYPSSISSSPQK.[D]
Q7Z5L9	[K].RPASVSSSAAVEHEQR.[E]	1xPhospho [S4(100)]	Q7Z5L9 1xPhospho [S240(100)]	0	1	1790.82		Q8IYB3	[K].RRTASPPPPPK.[R]	2xPhospho [T3(100); S5(100)]	Q8IYB3 2xPhospho [T614(100); S616(100)]	2	14	1363.63		Q92794	[K].NSPLEPDTSTPLKK.[K]	1xPhospho [T10(100)]	Q92794 1xPhospho [T1144(100)]	1	2	1606.77		Q9H6U6	[K].QGGRCSPVPGLSSSPSGSPLHGK.[L]	1xCarbamidomethyl [C5]; 1xPhospho [S6(100)]	Q9H6U6 1xPhospho [S480(100)]	1	1	2329.08		Q02241	[R].RSSTVAPAQPDGAESEWTDVETR.[C]	1xPhospho [S2(99.5)]	Q02241 1xPhospho [S911(99.5)]	1	1	2569.12		Q96GS4	[R].RATISSPLELEGTVSR.[H]	1xPhospho [T3(100)]	Q96GS4 1xPhospho [T196(100)]	1	2	1795.89		P46100	[K].RNSSDSAIDNPKPNK.[L]
Q03111	[K].RPATADSPKPSAK.[K]	1xPhospho [S7(100)]	Q03111 1xPhospho [S292(100)]	0	3	1405.68		P57081	[R].RRSPPPGPDGHAK.[K]	1xPhospho [S3(100)]	P57081 1xPhospho [S391(100)]	2	5	1451.69		Q12789	[K].NSSTDQGSDEEGSLQK.[E]	1xPhospho [S8(100)]	Q12789 1xPhospho [S1068(100)]	0	2	1761.68		P52272	[K].QGGGGGGGSVPGIER.[M]	1xPhospho [S9(100)]	P52272 1xPhospho [S397(100)]	0	1	1364.6		Q8TDY2	[K].RSTELVLSPDMPR.[T]	1xPhospho [S2(100)]	Q8TDY2 1xPhospho [S237(100)]	1	2	1580.75		P31323	[R].RASVCAEAYNPDEEEDDAESR.[I]	1xCarbamidomethyl [C5]; 1xPhospho [S3(100)]	P31323 1xPhospho [S114(100)]	1	2	2492.95		Q9BX95	[R].RNSLTGEEGQLAR.[V]
Q9UFC0	[K].RPDDVPLSLSPSK.[R]	1xPhospho [S10(100)]	Q9UFC0 1xPhospho [S243(100)]	0	3	1490.73		P43243	[R].RRTEEGPTLSYGR.[D]	1xPhospho [T3(100)]	P43243 1xPhospho [T150(100)]	2	1	1601.74		Q9H1B7	[R].NSSSPVSPASVPGQR.[R]	1xPhospho [S7(100)]	Q9H1B7 1xPhospho [S662(100)]	0	2	1549.7		Q9NW97	[R].QGEDLAHVQHPTGAGPHAQEEDSQEEEEEDEEAASR.[Y]	1xPhospho [S23(98.7)]	Q9NW97 1xPhospho [S115(98.7)]	0	1	4021.62		O14974	[R].RSTQGVTLTDLQEAEK.[T]	1xPhospho [T3(100)]	O14974 1xPhospho [T696(100)]	1	2	1855.88		A1L170	[R].RASSPSLIER.[N]	1xPhospho [S4(100)]	A1L170 1xPhospho [S223(100)]	1	1	1195.58		O00255	[R].RESKPEEPPPPK.[K]
Q9UFC0	[K].RPDDVPLSLSPSKR.[A]	1xPhospho [S10(100)]	Q9UFC0 1xPhospho [S243(100)]	1	2	1646.83		Q86X02	[R].RRTIHTFPCLK.[E]	1xCarbamidomethyl [C9]; 1xPhospho [T3(100)]	Q86X02 1xPhospho [T154(100)]	2	1	1508.76		Q70EL1	[R].NSSSPVSLDAALPESSNVYR.[D]	1xPhospho [S4(99.5)]	Q70EL1 1xPhospho [S671(99.5)]	0	4	2172.98		P40939	[K].QFTPCQLLADHANSPNKK.[F]	1xCarbamidomethyl [C5]; 1xPhospho [S14(100)]	P40939 1xPhospho [S756(100)]	1	1	2148.99		O60237	[R].RSTQGVTLTDLQEAER.[T]	1xPhospho [T7(99.4)]	O60237 1xPhospho [T650(99.4)]	1	1	1883.89		Q9H2G2	[K].RASSDLSIASSEEDK.[L]	1xPhospho [S3(100)]	Q9H2G2 1xPhospho [S340(100)]	1	1	1674.72		Q9Y2D9	[K].RESGSPYSVLVDTK.[M]
Q8TAD8	[R].RPDHSGGSPSPPTSEPAR.[S]	1xPhospho [S8(100)]	Q8TAD8 1xPhospho [S52(100)]	0	4	1911.83		Q8WXD9	[R].RRTLSGPVTGLLATAR.[R]	1xPhospho [T3(99.3)]	Q8WXD9 1xPhospho [T1065(99.3)]	2	1	1748.95		Q14469	[K].NSSSPVAATPASVNTTPDKPK.[T]	1xPhospho [S4(99.4)]	Q14469 1xPhospho [S12(99.4)]	0	2	2149.02		P40939	[K].QFTPCQLLADHANSPNK.[K]	1xCarbamidomethyl [C5]; 1xPhospho [S14(100)]	P40939 1xPhospho [S756(100)]	0	1	2020.89		Q86TB9	[R].RSTSPIIGSPPVR.[A]	1xPhospho [S4(100)]	Q86TB9 1xPhospho [S179(100)]	1	2	1446.75		Q9BZ23	[R].RASSASVPAVGASAEGTR.[R]	1xPhospho [S4(99.5)]	Q9BZ23 1xPhospho [S169(99.5)]	1	3	1753.82		P16383	[K].RESEDDPESEPDDHEK.[R]
Q8TAD8	[R].RPDHSGGSPSPPTSEPAR.[S]	2xPhospho [S8(99.2); S10(100)]	Q8TAD8 2xPhospho [S52(99.2); S54(100)]	0	6	1991.8		Q8IYB3	[R].RRTPSPPPR.[R]	2xPhospho [T3(100); S5(100)]	Q8IYB3 2xPhospho [T581(100); S583(100)]	2	11	1223.54		Q9BZH6	[R].NSSSGVSPLYSPVSFCGIPVGVLQNK.[L]	1xCarbamidomethyl [C16]; 1xPhospho [S/Y]		0	5	2773.33		Q53ET0	[K].QFSPTMSPTLSSITQGVPLDTSK.[L]	1xPhospho [S/T]		0	2	2502.18		Q9NX40	[R].RSSPPGHYYQK.[S]	1xPhospho [S3(100)]	Q9NX40 1xPhospho [S123(100)]	1	3	1399.62		Q6PJG2	[R].RASQEANLLTLAQK.[A]	1xPhospho [S3(100)]	Q6PJG2 1xPhospho [S461(100)]	1	1	1622.83		O15231	[R].RESCGSSVLTDFEGK.[D]
Q9Y243	[R].RPHFPQFSYSASGRE.[-]	1xPhospho [S8(100)]	Q9Y243 1xPhospho [S472(100)]	1	2	1845.81		Q8IYB3	[R].RRTPTPPPR.[R]	2xPhospho [T3(100); T5(100)]	Q8IYB3 2xPhospho [T572(100); T574(100)]	2	9	1237.56		Q5THJ4	[R].NSSSESAIVPK.[T]	1xPhospho [S3(100)]	Q5THJ4 1xPhospho [S2435(100)]	0	1	1198.54		Q9UPN3	[R].QGSFSEDVISHK.[G]	1xPhospho [S3(100)]	Q9UPN3 1xPhospho [S3927(100)]	0	2	1413.6		Q9BY77	[K].RSSPAAFINPPIGTVTPALK.[L]	1xPhospho [S3(99.6)]	Q9BY77 1xPhospho [S127(99.6)]	1	6	2117.12		Q8IYB3	[R].RASPSPPPKR.[R]	2xPhospho [S3(100); S5(100)]	Q8IYB3 2xPhospho [S626(100); S628(100)]	2	8	1252.56		Q8N6T7	[K].RERPTSPAPHRPPK.[R]
Q9Y243	[R].RPHFPQFSYSASGRE.[-]	2xPhospho [S8(100); S12(99.6)]	Q9Y243 2xPhospho [S472(100); S476(99.6)]	1	2	1925.77		Q9UHD1	[K].RRTTDFSDFLSIVGCTK.[G]	1xCarbamidomethyl [C15]; 1xPhospho [T3(100)]	Q9UHD1 1xPhospho [T47(100)]	2	2	2082.97		Q15648	[K].NSSQSGGKPGSSPITK.[H]	1xPhospho [S12(99.6)]	Q15648 1xPhospho [S1156(99.6)]	0	2	1611.74		P53805	[K].QFLISPPASPPVGWK.[Q]	1xPhospho [S9(100)]	P53805 1xPhospho [S167(100)]	0	3	1703.86		Q5VZ89	[K].RSSLYGIAK.[V]	1xPhospho [S3(99.8)]	Q5VZ89 1xPhospho [S1184(99.8)]	1	1	1074.53		P27816	[K].RASPSKPASAPASR.[S]	1xPhospho [S3(100)]	P27816 1xPhospho [S787(100)]	1	2	1462.72		Q02952	[K].REQSHAEISPPAESGQAVEECKEEGEEK.[Q]
Q92738	[R].RPHGSTLSVSASPEK.[S]	1xPhospho [S12(100)]	Q92738 1xPhospho [S680(100)]	0	1	1632.77		Q9ULT8	[R].RRTWDDDYVLK.[R]	1xPhospho [T3(100)]	Q9ULT8 1xPhospho [T1760(100)]	2	1	1546.7		Q96T23	[K].NSSQQDNSSRESPSLEDEETK.[K]	1xPhospho [S12(100)]	Q96T23 1xPhospho [S227(100)]	1	2	2446.98		Q9Y2F5	[R].QEVGPPLPPLLAPLIATPPR.[T]	1xPhospho [T17(100)]	Q9Y2F5 1xPhospho [T1642(100)]	0	2	2156.19		Q13625	[K].RSSITEPEGPNGPNIQK.[L]	1xPhospho [S3(100)]	Q13625 1xPhospho [S737(100)]	1	2	1903.89		Q2M2Z5	[K].RASPPVSPIPVSEYCESENK.[W]	1xCarbamidomethyl [C15]; 1xPhospho [S3(100)]	Q2M2Z5 1xPhospho [S317(100)]	1	1	2326.04		Q02952	[K].REQSHAEISPPAESGQAVEECK.[E]
P62995	[K].RPHTPTPGIYMGRPTYGSSR.[R]	1xPhospho [T4(98.6)]	P62995 1xPhospho [T201(98.6)]	0	1	2311.08		Q9Y2K7	[R].RRYEDDGISDDEIEGK.[R]	1xPhospho [S9(100)]	Q9Y2K7 1xPhospho [S28(100)]	2	1	1976.82		Q9NYV4	[K].NSSPAPPQPAPGK.[V]	1xPhospho [S3(100)]	Q9NYV4 1xPhospho [S1083(100)]	0	1	1327.6		Q13625	[K].QESPPAAAVRPFTPQPSK.[D]	1xPhospho [S3(100)]	Q13625 1xPhospho [S576(100)]	0	1	1987.96		Q8WXG6	[K].RSPTESVNTPVGK.[D]	1xPhospho [S2(100)]	Q8WXG6 1xPhospho [S1059(100)]	1	1	1451.69		Q9Y2F5	[R].RASPPDPSPSPSAASASER.[V]	1xPhospho [S3(100)]	Q9Y2F5 1xPhospho [S1692(100)]	1	1	1946.86		Q2M2I8	[R].REQGGSGLGSGSSGGGGSTSGLGSGYIGR.[V]
Q8TBC3	[R].RPPTPAPWPSSGLGTPLTPPK.[M]	1xPhospho [T18(100)]	Q8TBC3 1xPhospho [T696(100)]	0	1	2234.14		O95239	[R].RRTFSLTEVR.[G]	1xPhospho [T3(100)]	O95239 1xPhospho [T799(100)]	2	1	1344.68		Q7Z460	[K].NSSNTSVGSPSNTIGR.[T]	1xPhospho [S9(100)]	Q7Z460 1xPhospho [S1091(100)]	0	3	1657.72		Q9H307	[R].QESDPEDDDVKKPALQSSVVATSK.[E]	1xPhospho [S3(100)]	Q9H307 1xPhospho [S100(100)]	1	5	2653.22		P78559	[K].RSPTPGKGPADR.[A]	2xPhospho [S2(100); T4(100)]	P78559 2xPhospho [S2629(100); T2631(100)]	2	1	1398.59		Q9UH62	[K].RASPNSDDTVLSPQELQK.[V]	1xPhospho [S3(100)]	Q9UH62 1xPhospho [S110(100)]	1	2	2064.96		P28827	[K].REPADVPYQTGQLHPAIR.[V]
Q9BW71	[K].RPPTPCSDPER.[K]	1xCarbamidomethyl [C6]; 1xPhospho [T4(100)]	Q9BW71 1xPhospho [T84(100)]	0	4	1391.58		Q9H4G0	[R].RLPSSPASPSPK.[G]	1xPhospho [S10(100)]	Q9H4G0 1xPhospho [S546(100)]	1	3	1303.64		Q9C0B0	[R].NSSLGSPSNLCGSPPGSIR.[K]	1xCarbamidomethyl [C11]; 1xPhospho [S13(100)]	Q9C0B0 1xPhospho [S385(100)]	0	2	1966.87		Q8N1G0	[K].QESCSPHHPQVLAQQGSGSSPK.[A]	1xCarbamidomethyl [C4]; 2xPhospho [S3(98.9); S]	Q8N1G0 2xPhospho [S225(98.9); S]	0	1	2506.02		Q9BY89	[R].RSPTVEPSTLPR.[E]	1xPhospho [S2(100)]	Q9BY89 1xPhospho [S1224(100)]	1	2	1419.7		Q9HC77	[K].RASPNLFSEAQYQEAPVEK.[N]	1xPhospho [S3(100)]	Q9HC77 1xPhospho [S260(100)]	1	1	2244.03		Q8TCJ2	[K].RENPPVEDSSDEDDKR.[N]
Q9BW71	[K].RPPTPCSDPERK.[R]	1xCarbamidomethyl [C6]; 2xPhospho [T4(100); S7(100)]	Q9BW71 2xPhospho [T84(100); S87(100)]	1	4	1599.64		P18754	[K].RRSPPADAIPK.[S]	1xPhospho [S3(100)]	P18754 1xPhospho [S11(100)]	2	8	1287.66		P38432	[R].NSSEKLPTELSK.[E]	1xPhospho [S2(100)]	P38432 1xPhospho [S271(100)]	1	2	1412.67		Q8N1G0	[K].QESCSPHHPQVLAQQGSGSSPK.[A]	1xCarbamidomethyl [C4]; 1xPhospho [S20(100)]	Q8N1G0 1xPhospho [S242(100)]	0	4	2426.06		O43432	[R].RSPVPAQIAITVPK.[T]	1xPhospho [S2(100)]	O43432 1xPhospho [S495(100)]	1	2	1556.86		Q6P3W7	[K].RASLTLEEK.[Q]	1xPhospho [S3(100)]	Q6P3W7 1xPhospho [S677(100)]	1	1	1126.55		Q9UBF8	[K].RELPSLSPAPDTGLSPSKR.[T]
Q7Z4Q2	[K].RPQFSPTGDCQAEAAAAANGTGGEEDDGPAAELLEK.[L]	1xCarbamidomethyl [C10]; 1xPhospho [S5(100)]	Q7Z4Q2 1xPhospho [S15(100)]	0	2	3710.59		O43318	[R].RRSIQDLTVTGTEPGQVSSR.[S]	1xPhospho [S3(100)]	O43318 1xPhospho [S439(100)]	2	1	2267.11		Q9UK76	[R].NSSEASSGDFLDLK.[G]	1xPhospho [S2(100)]	Q9UK76 1xPhospho [S87(100)]	0	2	1549.64		Q86W56	[R].QESCLGNSPPFEK.[E]	1xCarbamidomethyl [C4]; 1xPhospho [S8(100)]	Q86W56 1xPhospho [S291(100)]	0	3	1572.64		Q8ND56	[R].RSPVSTRPLPSASQK.[A]	1xPhospho [S2(100)]	Q8ND56 1xPhospho [S216(100)]	1	1	1690.86		Q8N1F8	[R].RASISEPSDTDPEPR.[T]	1xPhospho [S3(100)]	Q8N1F8 1xPhospho [S387(100)]	1	2	1736.75		Q9UBF8	[K].RELPSLSPAPDTGLSPSK.[R]
Q96T58	[R].RPQSPGASPSQAER.[L]	2xPhospho [S4(100); S8(100)]	Q96T58 2xPhospho [S736(100); S740(100)]	0	2	1627.66		Q96KR1	[R].RRDSDGVDGFEAEGK.[K]	1xPhospho [S4(100)]	Q96KR1 1xPhospho [S1054(100)]	2	3	1717.72		P53602	[R].NSRDGDPLPSSLSCK.[V]	1xCarbamidomethyl [C14]; 1xPhospho [S2(100)]	P53602 1xPhospho [S96(100)]	1	2	1712.73		Q8TAD8	[K].QERLSPEVAPPAHR.[R]	1xPhospho [S5(100)]	Q8TAD8 1xPhospho [S35(100)]	1	3	1666.81		Q13136	[K].RSSDGSLSHEEDLAK.[V]	1xPhospho [S3(99.7)]	Q13136 1xPhospho [S239(99.7)]	1	1	1710.73		A6NDB9	[K].RASLPAGLVGTPPESPSEPR.[E]	1xPhospho [S3(100)]	A6NDB9 1xPhospho [S143(100)]	1	1	2098.03		Q8IXJ6	[R].REHASIDAQSGAGVPNPSTSASPK.[K]
P46013	[R].RPQTPKEEAQALEDLTGFK.[E]	1xPhospho [T4(100)]	P46013 1xPhospho [T1335(100)]	1	1	2238.08		Q9Y2I9	[R].RRDSLDSSTEASGSDVVLGGR.[S]	1xPhospho [S4(92.2)]	Q9Y2I9 1xPhospho [S114(92.2)]	2	1	2244.03		Q9C0K7	[K].NSQSGVDSGIGESVLVSSGTHTVNSDR.[L]	1xPhospho [S2(100)]	Q9C0K7 1xPhospho [S304(100)]	0	1	2769.23		O15446	[K].QEQINTEPLEDTVLSPTK.[K]	1xPhospho [S15(100)]	O15446 1xPhospho [S285(100)]	0	1	2122		Q13136	[K].RSSDGSLSHEEDLAK.[V]	2xPhospho [S3(99); S6(99)]	Q13136 2xPhospho [S239(99); S242(99)]	1	2	1790.7		Q9UKV3	[R].RASHTLLPSHR.[L]	1xPhospho [S/T]		1	1	1354.67		Q9Y618	[K].REGTPPPPPPSR.[D]
Q9HD20	[R].RPRDSPTLSNSGIR.[A]	1xPhospho [S5(100)]	Q9HD20 1xPhospho [S899(100)]	1	1	1635.8		Q9NTJ3	[R].RREEGPPPPSPDGASSDAEPEPPSGR.[T]	1xPhospho [S16(100)]	Q9NTJ3 1xPhospho [S28(100)]	2	6	2751.2		Q4VCS5	[R].NSQPHSPTSSLTSGGSLPLLQSPPSTRLSPAR.[H]	2xPhospho [S6(100); S29(100)]	Q4VCS5 2xPhospho [S309(100); S332(100)]	1	6	3417.62		Q9Y485	[K].QEPVITDSYSGSTPSITSLIK.[Q]	1xPhospho [S/T/Y]		0	2	2303.11		Q9P206	[R].RSTVLGLPQHVQK.[E]	1xPhospho [S2(99.6)]	Q9P206 1xPhospho [S161(99.6)]	1	1	1542.82		O14654	[R].RDNQFDSPKR.[G]	1xPhospho [S7(100)]	O14654 1xPhospho [S1252(100)]	2	2	1342.59		Q5JSZ5	[R].REGPGSEPDSQVDGGLSGASLGEK.[K]
O15047	[K].RPRPSTPAEEDEDDPEQEK.[E]	1xPhospho [S/T]		0	2	2304.96		Q9NTJ3	[R].RREEGPPPPSPDGASSDAEPEPPSGR.[T]	2xPhospho [S10(100); S]	Q9NTJ3 2xPhospho [S22(100); S]	2	3	2831.17		Q4VCS5	[R].NSQPHSPTSSLTSGGSLPLLQSPPSTRLSPAR.[H]	1xPhospho [S/T]		1	2	3337.65		Q8N0Y2	[K].QEPSSPPLAPGLPAFLAAPGTTSCPECGK.[T]	2xCarbamidomethyl [C24; C27]; 1xPhospho [S/T]		0	2	3017.38		Q8TEW0	[R].RSSDPALIGLSTSVSDSNFSSEEPSR.[K]	1xPhospho [S/T]		1	2	2805.26		P16949	[K].RASGQAFELILSPR.[S]	1xPhospho [S3(100)]	P16949 1xPhospho [S16(100)]	1	6	1624.82		Q7Z6Z7	[R].REESPMDVDQPSPSAQDTQSIASDGTPQGEK.[E]
Q02952	[R].RPSESDKEDELDK.[V]	1xPhospho [S3(99.8)]	Q02952 1xPhospho [S627(99.8)]	1	2	1627.68		Q96AY4	[R].RREPESPPASAPIPLFGADTIGQR.[S]	1xPhospho [S6(100)]	Q96AY4 1xPhospho [S28(100)]	2	3	2642.31		Q4VCS5	[R].NSQPHSPTSSLTSGGSLPLLQSPPSTR.[L]	2xPhospho [S6(96.8); S22(100)]	Q4VCS5 2xPhospho [S309(96.8); S325(100)]	0	4	2893.31		Q9UKJ3	[K].QEPGGSHGSETEDTGR.[S]	1xPhospho [S9(99.5)]	Q9UKJ3 1xPhospho [S653(99.5)]	0	3	1723.66		Q5VZK9	[K].RSSGFISELPSEEGK.[K]	1xPhospho [S3(99.5)]	Q5VZK9 1xPhospho [S968(99.5)]	1	1	1702.77		Q8NEY8	[K].RDNTFFRESPVGR.[K]	1xPhospho [S9(100)]	Q8NEY8 1xPhospho [S133(100)]	2	4	1660.76		Q14643	[R].RDSVLAASR.[D]
Q02952	[R].RPSESDKEDELDKVK.[S]	1xPhospho [S3(99.7)]	Q02952 1xPhospho [S627(99.7)]	2	3	1854.85		A1L390	[R].RRESLSYIPK.[G]	1xPhospho [S4(100)]	A1L390 1xPhospho [S741(100)]	2	1	1328.67		Q4VCS5	[R].NSQPHSPTSSLTSGGSLPLLQSPPSTR.[L]	1xPhospho [S10(97.8)]	Q4VCS5 1xPhospho [S313(97.8)]	0	7	2813.35		P49756	[K].QEPESEEEEEEKQEK.[E]	1xPhospho [S5(100)]	P49756 1xPhospho [S583(100)]	1	6	1956.76		Q5VZK9	[K].RSSGFISELPSEEGKK.[L]	1xPhospho [S3(99.3)]	Q5VZK9 1xPhospho [S968(99.3)]	2	1	1830.86		Q53SF7	[K].RDQTASAPATPLVNK.[H]	2xPhospho [T10(100); T/S]	Q53SF7 2xPhospho [T260(100); T/S]	1	1	1728.77		P13612	[R].RDSWSYINSK.[S]
Q02952	[R].RPSESDKEDELDKVK.[S]	2xPhospho [S3(100); S5(100)]	Q02952 2xPhospho [S627(100); S629(100)]	2	6	1934.81		Q9NQC3	[K].RRGSSGSVDETLFALPAASEPVIR.[S]	1xPhospho [S4(98.9)]	Q9NQC3 1xPhospho [S181(98.9)]	2	2	2595.29		Q13541	[R].NSPVTKTPPRDLPTIPGVTSPSSDEPPMEASQSHLR.[N]	2xPhospho [S2(100); T5(98.7)]	Q13541 2xPhospho [S65(100); T68(98.7)]	2	2	3985.84		Q9H063	[K].QFCQEGQPHVLEALSPPQTSGLSPSR.[L]	1xCarbamidomethyl [C3]; 1xPhospho [S23(99.2)]	Q9H063 1xPhospho [S68(99.2)]	0	1	2930.35		Q6WKZ4	[R].RSSLLSLMTGK.[K]	1xPhospho [S3(99.7)]	Q6WKZ4 1xPhospho [S435(99.7)]	1	1	1272.64		Q1KMD3	[K].REEDEPEERSGDETPGSEVPGDK.[A]	1xPhospho [S10(100)]	Q1KMD3 1xPhospho [S161(100)]	2	2	2624.06		O95297	[K].RDYTGCSTSESLSPVK.[Q]
Q15058	[K].RPSGRDTPISEGPK.[D]	1xPhospho [T7(100)]	Q15058 1xPhospho [T915(100)]	1	1	1576.75		Q5VUA4	[R].RRSPGLCSDSLEK.[S]	1xCarbamidomethyl [C7]; 1xPhospho [S3(100)]	Q5VUA4 1xPhospho [S136(100)]	2	1	1584.72		Q13541	[R].NSPVTKTPPRDLPTIPGVTSPSSDEPPMEASQSHLR.[N]	1xPhospho [T5(97.8)]	Q13541 1xPhospho [T68(97.8)]	2	2	3905.87		P49756	[K].QEPESEEEEEEK.[Q]	1xPhospho [S5(100)]	P49756 1xPhospho [S583(100)]	0	5	1571.56		Q5VZ89	[R].RSSLPLDHGSPAQENPESEK.[S]	1xPhospho [S3(100)]	Q5VZ89 1xPhospho [S1278(100)]	1	1	2258.01		Q8WWI1	[K].REDSFESLDSLGSR.[S]	1xPhospho [S4(100)]	Q8WWI1 1xPhospho [S246(100)]	1	2	1677.71		Q04637	[K].REAALPPVSPLK.[A]
Q9C0H5	[R].RPSGSQHSPSLQTFAPEADGTIFFPER.[R]	1xPhospho [S3(100)]	Q9C0H5 1xPhospho [S246(100)]	0	4	3039.4		Q9UIS9	[R].RRPGAQPLPPPPPSQSPEPTEPHPR.[A]	1xPhospho [S16(100)]	Q9UIS9 1xPhospho [S297(100)]	1	3	2802.38		Q16890	[R].NSPTFKSFEER.[V]	1xPhospho [S7(100)]	Q16890 1xPhospho [S149(100)]	1	2	1421.61		Q5SW79	[R].QGSFTIEKPSPNIPIELIPHINK.[Q]	1xPhospho [S3(100)]	Q5SW79 1xPhospho [S838(100)]	0	7	2652.38		Q9ULR3	[R].RSSLPNGEGLQLK.[E]	1xPhospho [S]		1	1	1478.74		Q9BZE4	[K].REDSAPPSSVAR.[S]	1xPhospho [S4(100)]	Q9BZE4 1xPhospho [S558(100)]	1	4	1351.6		Q969E4	[K].REDEGEPGDEGQLEDEGSQEK.[Q]
Q8N612	[R].RPSLGELLLR.[H]	1xPhospho [S3(100)]	Q8N612 1xPhospho [S859(100)]	0	3	1233.67		O75376	[R].RRPSLLSEFHPGSDRPQER.[R]	1xPhospho [S4(100)]	O75376 1xPhospho [S70(100)]	1	1	2344.13		O43166	[R].NSPSNLSSSSDTGSVGGTYR.[Q]	1xPhospho [S2(100)]	O43166 1xPhospho [S1149(100)]	0	1	2052.85		Q9UQ35	[R].QGSITSPQANEQSVTPQR.[R]	1xPhospho [T15(100)]	Q9UQ35 1xPhospho [T866(100)]	0	2	2007.91		O15027	[R].RSSLSSHSHQSQIYR.[S]	1xPhospho [S/Y]		1	1	1852.85		P10244	[K].REDQEGSPPETSLPYK.[W]	1xPhospho [S7(100)]	P10244 1xPhospho [S282(100)]	1	2	1912.83		P10244	[K].REDQEGSPPETSLPYK.[W]
Q9P1Y6	[R].RPSPPEPWDEEDGASCSTFFGSEER.[T]	1xCarbamidomethyl [C16]; 1xPhospho [S3(100)]	Q9P1Y6 1xPhospho [S936(100)]	0	2	2949.17		Q9UQ35	[R].RRPSPQPSPR.[D]	1xPhospho [S4(100)]	Q9UQ35 1xPhospho [S2702(100)]	1	5	1257.62		Q8TER5	[R].NSPSLQPPHPGSSTPTLASR.[G]	1xPhospho [T/S]		0	2	2110.99		Q96KQ4	[K].QLPPSYGTYPSPTPLGPGSTSSLER.[R]	1xPhospho [S/T/Y]		0	1	2669.25		Q96KQ4	[K].RSSITEPEGPGGPNIQK.[L]	1xPhospho [S3(100)]	Q96KQ4 1xPhospho [S710(100)]	1	1	1846.87		Q04637	[K].REAALPPVSPLK.[A]	1xPhospho [S9(100)]	Q04637 1xPhospho [S1231(100)]	1	3	1357.72		O14654	[K].RESNTPAPSTQGLPDSWGIIAEPR.[Q]
Q9UQ35	[R].RPSPQPSPR.[D]	1xPhospho [S3(100)]	Q9UQ35 1xPhospho [S2702(100)]	0	2	1101.52		Q9UQ35	[R].RRPSPQPSPR.[D]	2xPhospho [S4(100); S8(100)]	Q9UQ35 2xPhospho [S2702(100); S2706(100)]	1	6	1337.59		P81877	[K].NSPNNMSLSNQPGTPR.[D]	1xPhospho [S2(100)]	P81877 1xPhospho [S321(100)]	0	1	1793.76		Q3KQU3	[K].QLPLEPESPSGQVGPRPAPPQEESPSSEAK.[S]	1xPhospho [S10(96.4)]	Q3KQU3 1xPhospho [S72(96.4)]	0	1	3205.5		Q92622	[R].RSSFSEGQTLTVTSGAK.[K]	1xPhospho [S3(100)]	Q92622 1xPhospho [S388(100)]	1	1	1835.85		O95297	[K].RDYTGCSTSESLSPVK.[Q]	1xCarbamidomethyl [C6]; 1xPhospho [S13(100)]	O95297 1xPhospho [S210(100)]	1	1	1866.79		Q9BZE4	[K].REDSAPPSSVAR.[S]
Q5T1M5	[R].RPSQEQSASASSGQPQAPLNR.[E]	1xPhospho [S3(100)]	Q5T1M5 1xPhospho [S956(100)]	0	3	2276.04		Q13769	[R].RRPTLGVQLDDK.[R]	1xPhospho [T4(100)]	Q13769 1xPhospho [T328(100)]	1	1	1477.75		Q13542	[R].NSPMAQTPPCHLPNIPGVTSPGTLIEDSK.[V]	1xCarbamidomethyl [C10]; 1xPhospho [T7(100)]	Q13542 1xPhospho [T70(100)]	0	1	3138.46		Q8N9T8	[R].QLPALDGSLMGPESPPAQEEEAPVSPHK.[K]	1xPhospho [S25(100)]	Q8N9T8 1xPhospho [S639(100)]	0	5	2991.38		O95835	[K].RYSGNMEYVISR.[I]	1xPhospho [S3(100)]	O95835 1xPhospho [S278(100)]	1	1	1554.68		P13612	[R].RDSWSYINSK.[S]	1xPhospho [S3(100)]	P13612 1xPhospho [S1021(100)]	1	1	1335.57		O75382	[K].REDSPGPEVQPMDK.[Q]
Q01082	[R].RPPSPEPSTK.[V]	1xPhospho [S4(100)]	Q01082 1xPhospho [S2102(100)]	0	3	1175.55		Q5VUA4	[R].RRSFPDIEDEEK.[F]	1xPhospho [S3(100)]	Q5VUA4 1xPhospho [S527(100)]	2	1	1600.7		Q8ND24	[K].NSPLLSVSSQTITK.[E]	1xPhospho [S2(100)]	Q8ND24 1xPhospho [S47(100)]	0	1	1554.78		Q9H4L5	[K].QLMEQDASSSPSAQVIGLK.[N]	1xPhospho [S10(98.7)]	Q9H4L5 1xPhospho [S372(98.7)]	0	1	2068.96		Q9P289	[K].RNTFVGTPFWMAPEVIQQSAYDSK.[A]	1xPhospho [T7(99.3)]	Q9P289 1xPhospho [T182(99.3)]	1	3	2852.31		Q14643	[R].RDSVLAASR.[D]	1xPhospho [S3(100)]	Q14643 1xPhospho [S1598(100)]	1	1	1054.5		Q1KMD3	[K].REEDEPEERSGDETPGSEVPGDK.[A]
O75970	[R].RPSQSSQVSEGSLSSFTFPLSGSSTSESLESSSK.[K]	1xPhospho [S3(100)]	O75970 1xPhospho [S1818(100)]	0	1	3574.61		O43314	[R].RRSGEQITSSPVSPK.[S]	1xPhospho [S3(100)]	O43314 1xPhospho [S1006(100)]	2	1	1708.84		O75179	[R].NSPLDCGSASPNK.[V]	1xCarbamidomethyl [C6]; 1xPhospho [S10(99.6)]	O75179 1xPhospho [S2067(99.6)]	0	2	1426.57		O15409	[R].QLLLQQQTSGLKSPK.[S]	1xPhospho [S13(100)]	O15409 1xPhospho [S75(100)]	1	2	1748.93		Q9BTC0	[R].RNSVERPAEPVAGAATPSLVEQQK.[M]	1xPhospho [S3(100)]	Q9BTC0 1xPhospho [S1456(100)]	1	1	2614.3		Q6NT76	[R].RDSSVIKEEIK.[A]	1xPhospho [S]		2	1	1383.69		O75376	[R].REEGDPSPHSGGVCKPK.[L]
Q86YP4	[R].RPPSPDVIVLSDNEQPSSPR.[V]	1xPhospho [S4(100)]	Q86YP4 1xPhospho [S100(100)]	0	1	2270.08		P12931	[R].RRSLEPAENVHGAGGGAFPASQTPSKPASADGHR.[G]	1xPhospho [S3(100)]	P12931 1xPhospho [S17(100)]	2	1	3492.65		Q9UID6	[R].NQNYLVPSPVLR.[I]	1xPhospho [S8(100)]	Q9UID6 1xPhospho [S88(100)]	0	1	1479.74		Q9H334	[R].QLLLQQQQQQQVSGLKSPK.[R]	1xPhospho [S17(100)]	Q9H334 1xPhospho [S83(100)]	1	1	2259.19		P28827	[K].REPADVPYQTGQLHPAIR.[V]	1xPhospho [T10(100)]	P28827 1xPhospho [T873(100)]	1	1	2128.03		Q9NRH2	[R].RDSSEGPPGSEGDGGGQSKPSNASGGVDK.[A]	1xPhospho [S3(100)]	Q9NRH2 1xPhospho [S569(100)]	1	1	2796.17		Q9NTJ3	[R].REEGPPPPSPDGASSDAEPEPPSGR.[T]
A0A3B3IU46	[K].RPPESPPIVEEWNSR.[A]	1xPhospho [S5(100)]	A0A3B3IU46 1xPhospho [S36(100)]	0	2	1872.86		Q86W92	[R].RRPSDENTIAPSEVQK.[W]	1xPhospho [S4(100)]	Q86W92 1xPhospho [S794(100)]	1	1	1906.9		Q9NPI6	[R].NQMGDSNISSPGLQPSTQLSNLGSTETLEEMPSGSQDK.[S]	1xPhospho [S10(99)]	Q9NPI6 1xPhospho [S180(99)]	0	1	4044.77		Q5QJE6	[R].QILIACSPVSSVR.[K]	1xCarbamidomethyl [C6]; 1xPhospho [S7(100)]	Q5QJE6 1xPhospho [S117(100)]	0	2	1509.75		Q96AY4	[R].REPESPPASAPIPLFGADTIGQR.[S]	1xPhospho [S5(100)]	Q96AY4 1xPhospho [S28(100)]	1	4	2486.21		Q8N2M8	[R].RDSPTYDPYKR.[S]	1xPhospho [S3(100)]	Q8N2M8 1xPhospho [S294(100)]	2	1	1477.65		P36915	[R].REEQTDTSDGESVTHHIR.[R]
Q9Y5U2	[K].RPLAPSGRSPVEGLGR.[A]	1xPhospho [S9(98.7)]	Q9Y5U2 1xPhospho [S132(98.7)]	1	1	1728.89		P49790	[K].RIPSIVSSPLNSPLDR.[S]	1xPhospho [S]		1	4	1830.95		Q9BQG0	[K].NQKPSQVNGAPGSPTEPAGQK.[Q]	1xPhospho [S13(100)]	Q9BQG0 1xPhospho [S1267(100)]	0	2	2172.01		O95402	[R].QLHVLVPQSPPTDLPGLTR.[E]	1xPhospho [S9(100)]	O95402 1xPhospho [S535(100)]	0	1	2148.12		Q16799	[K].REQDSPPMKPSALDAIR.[E]	1xPhospho [S5(100)]	Q16799 1xPhospho [S487(100)]	1	1	1990.94		Q8N2M8	[R].RDSPTYDPYK.[R]	1xPhospho [S3(100)]	Q8N2M8 1xPhospho [S294(100)]	1	1	1321.55		P36915	[R].REEQTDTSDGESVTHHIR.[R]
Q5VWG9	[K].RPLDSPEAEELPAMK.[R]	1xPhospho [S5(100)]	Q5VWG9 1xPhospho [S183(100)]	0	2	1762.81		Q93015	[R].RLPATLLNAFPTAPSPRPPR.[K]	1xPhospho [S15(100)]	Q93015 1xPhospho [S217(100)]	1	2	2252.21		Q7Z417	[K].NLSSDEATNPISR.[V]	1xPhospho [S3(100)]	Q7Z417 1xPhospho [S112(100)]	0	1	1483.64		P51957	[K].QIHCLSEDELSSSTSSTDK.[S]	1xCarbamidomethyl [C4]; 1xPhospho [S6(100)]	P51957 1xPhospho [S677(100)]	0	1	2203.91		Q2M2I8	[R].REQGGSGLGSGSSGGGGSTSGLGSGYIGR.[V]	1xPhospho [S13(99.2)]	Q2M2I8 1xPhospho [S21(99.2)]	1	1	2622.15		O96013	[R].RDSPPPPAR.[A]	1xPhospho [S3(100)]	O96013 1xPhospho [S104(100)]	1	1	1072.49		Q8WWI1	[K].REDSFESLDSLGSR.[S]
Q9HCM7	[R].RPLEAGSPGQDLEPACDGAR.[K]	1xCarbamidomethyl [C16]; 1xPhospho [S7(100)]	Q9HCM7 1xPhospho [S141(100)]	0	2	2175.95		P14859	[K].RINPPSSGGTSSSPIK.[A]	1xPhospho [S/T]		1	1	1664.8		Q9C0E8	[R].NLSPTPASPNQGPPPQVPVSPGPPK.[D]	1xPhospho [S3(100)]	Q9C0E8 1xPhospho [S177(100)]	0	1	2540.25		Q9Y2J2	[K].QLEYQQLEDDKLSQK.[S]	1xPhospho [S13(100)]	Q9Y2J2 1xPhospho [S88(100)]	1	3	1944.9		Q02952	[K].REQSHAEISPPAESGQAVEECK.[E]	1xCarbamidomethyl [C21]; 1xPhospho [S4(100)]	Q02952 1xPhospho [S248(100)]	1	2	2519.09		O95819	[R].RDSPLQGSGQQNSQAGQR.[N]	1xPhospho [S3(100)]	O95819 1xPhospho [S639(100)]	1	2	1993.88		Q6NT76	[R].RDSSVIKEEIK.[A]
Q9UMN6	[R].RPLGGVSFGPLPSPGSPSSLTHHIPTVGDPDFPAPPR.[R]	1xPhospho [S16(95.1)]	Q9UMN6 1xPhospho [S1890(95.1)]	0	1	3823.9		Q9BZ23	[R].RASSASVPAVGASAEGTR.[R]	1xPhospho [S/T]		1	3	1753.82		Q92870	[K].NLSPTAVINITSEK.[L]	1xPhospho [S3(100)]	Q92870 1xPhospho [S123(100)]	0	1	1566.78		Q15366	[K].QICVVMLETLSQSPPK.[G]	1xCarbamidomethyl [C3]; 1xPhospho [S13(100)]	Q15366 1xPhospho [S173(100)]	0	3	1909.92		Q02952	[K].REQSHAEISPPAESGQAVEECKEEGEEK.[Q]	1xCarbamidomethyl [C21]; 1xPhospho [S4(100)]	Q02952 1xPhospho [S248(100)]	2	1	3220.37		Q8IWC1	[R].RDSNLHSSTDKEQAER.[K]	1xPhospho [S3(100)]	Q8IWC1 1xPhospho [S229(100)]	2	2	1952.85		Q8IYB3	[K].RESPSPAPKPR.[K]
Q8N3X1	[R].RPILQLSPPGPR.[G]	1xPhospho [S7(100)]	Q8N3X1 1xPhospho [S18(100)]	0	4	1410.76		Q9H2G2	[K].RASSDLSIASSEEDK.[L]	1xPhospho [S3(100)]	Q9H2G2 1xPhospho [S340(100)]	1	1	1674.72		P53621	[K].NLSPGAVESDVR.[G]	1xPhospho [S3(100)]	P53621 1xPhospho [S173(100)]	0	1	1323.59		Q9Y2H1	[R].QLAYSTVGTPDYIAPEVFMQTGYNK.[L]	1xPhospho [S/T/Y]		0	1	2873.31		Q8N6T7	[K].RERPTSPAPHRPPK.[R]	1xPhospho [T/S]		1	6	1705.86		O14579	[R].RDSIVAELDR.[E]	1xPhospho [S3(100)]	O14579 1xPhospho [S99(100)]	1	1	1253.59		P51114	[R].RGPNYTSGYGTNSELSNPSETESERK.[D]
P57682	[K].RPLPVESPDTQR.[K]	1xPhospho [S7(100)]	P57682 1xPhospho [S250(100)]	0	2	1474.7		A1L170	[R].RASSPSLIER.[N]	1xPhospho [S4(100)]	A1L170 1xPhospho [S223(100)]	1	1	1195.58		Q2KHR2	[R].NLSGSTLYPVSNIPR.[S]	1xPhospho [S3(100)]	Q2KHR2 1xPhospho [S1081(100)]	0	1	1697.83		Q70E73	[K].QIASQFPPPPTPPAMESQPLKPVPANVAPQSPPAVK.[A]	1xPhospho [S31(100)]	Q70E73 1xPhospho [S894(100)]	0	2	3793.94		O15231	[R].RESCGSSVLTDFEGK.[D]	1xCarbamidomethyl [C4]; 1xPhospho [S3(100)]	O15231 1xPhospho [S465(100)]	1	2	1751.73		Q14671	[R].RDSLTGSSDLYK.[R]	1xPhospho [S3(100)]	Q14671 1xPhospho [S709(100)]	1	3	1421.63		P51114	[R].RGPNYTSGYGTNSELSNPSETESER.[K]
Q5TC82	[R].RPLSASLGQLNEVGLPSAAILPDEGAVDLPSR.[K]	1xPhospho [S4(99.3)]	Q5TC82 1xPhospho [S460(99.3)]	0	3	3322.7		P31323	[R].RASVCAEAYNPDEEEDDAESR.[I]	1xCarbamidomethyl [C5]; 1xPhospho [S3(100)]	P31323 1xPhospho [S114(100)]	1	2	2492.95		Q8WYP5	[R].NLSFNELYPSGTLK.[L]	1xPhospho [S3(100)]	Q8WYP5 1xPhospho [S1541(100)]	0	2	1662.78		Q15208	[R].QLAFSTVGTPDYIAPEVFMQTGYNK.[L]	1xPhospho [S/T/Y]		0	2	2857.32		P16383	[K].RESEDDPESEPDDHEK.[R]	1xPhospho [S9(100)]	P16383 1xPhospho [S180(100)]	1	3	1993.73		Q9NRM7	[R].RDSLQKPGLEAPPR.[A]	1xPhospho [S3(100)]	Q9NRM7 1xPhospho [S380(100)]	1	1	1643.83		Q8WUM0	[R].RGPLAGLGPGSTPR.[T]
Q96PU4	[K].RPISDDDCPSASK.[V]	1xCarbamidomethyl [C8]; 1xPhospho [S4(100)]	Q96PU4 1xPhospho [S667(100)]	0	1	1527.61		Q12789	[R].RASWASENGETDAEGTQMTPAK.[R]	1xPhospho [S3(100)]	Q12789 1xPhospho [S1865(100)]	1	1	2417.01		Q9H7J1	[R].NLSFIAALTER.[A]	1xPhospho [S3(100)]	Q9H7J1 1xPhospho [S16(100)]	0	4	1314.65		Q8WWM7	[R].QGSGRESPSLASR.[E]	1xPhospho [S7(100)]	Q8WWM7 1xPhospho [S339(100)]	1	5	1411.63		O60832	[K].RESESESDETPPAAPQLIK.[K]	1xPhospho [S3(100)]	O60832 1xPhospho [S451(100)]	1	3	2163.98		Q9C0C2	[K].RDSLGAYASQDANEQGQDLGK.[R]	1xPhospho [S3(100)]	Q9C0C2 1xPhospho [S893(100)]	1	2	2302.99		Q99700	[K].RGPEVTSQGVQTSSPACK.[Q]
O96013	[K].RPLSGPDVGTPQPAGLASGAK.[L]	1xPhospho [S4(100)]	O96013 1xPhospho [S181(100)]	0	2	2056.02		Q96GS4	[R].RATISSPLELEGTVSR.[H]	1xPhospho [T3(100)]	Q96GS4 1xPhospho [T196(100)]	1	3	1795.89		Q00059	[K].NLSDSEKELYIQHAK.[E]	1xPhospho [S5(100)]	Q00059 1xPhospho [S195(100)]	1	1	1854.86		Q8NEY1	[K].QKSLTNLSFLTDSEK.[K]	1xPhospho [S3(100)]	Q8NEY1 1xPhospho [S90(100)]	1	2	1790.86		O00255	[R].RESKPEEPPPPK.[K]	1xPhospho [S3(100)]	O00255 1xPhospho [S492(100)]	1	1	1470.7		Q9UQ88; P21127	[K].RDSLEEGELR.[D]	1xPhospho [S3(100)]	Q9UQ88 1xPhospho [S47(100)]; P21127 1xPhospho [S47(100)]	1	1	1283.56		P49736	[R].RGNDPLTSSPGR.[S]
Q8IZ21	[K].RPLSSSHEASEGQAK.[D]	1xPhospho [S4(99.6)]	Q8IZ21 1xPhospho [S176(99.6)]	0	3	1663.74		Q14160	[R].RATPHPSELK.[V]	1xPhospho [T3(100)]	Q14160 1xPhospho [T475(100)]	1	2	1215.59		Q9Y6R4	[K].NLSDIGWPVFEIPSPRPSK.[G]	1xPhospho [S14(100)]	Q9Y6R4 1xPhospho [S431(100)]	0	3	2219.09		P27824	[K].QKSDAEEDGGTVSQEEEDRKPK.[A]	1xPhospho [S3(100)]	P27824 1xPhospho [S554(100)]	2	8	2542.09		O14654	[K].RESNTPAPSTQGLPDSWGIIAEPR.[Q]	1xPhospho [T5(99.4)]	O14654 1xPhospho [T933(99.4)]	1	3	2659.25		Q12770	[R].RDSGVGSGLEAQESWER.[L]	1xPhospho [S]		1	1	1942.83		Q8IV63	[K].RGLNSSFETSPK.[K]
Q9UHV7	[K].RPLTPFHHR.[V]	1xPhospho [T4(100)]	Q9UHV7 1xPhospho [T474(100)]	0	1	1240.61		Q5SQI0	[R].RATPPAHPPPR.[S]	1xPhospho [T3(100)]	Q5SQI0 1xPhospho [T261(100)]	1	1	1276.63		Q9P2D1	[R].NIPSPGQLDPDTR.[I]	1xPhospho [S4(100)]	Q9P2D1 1xPhospho [S2559(100)]	0	2	1489.67		P27824	[K].QKSDAEEDGGTVSQEEEDR.[K]	1xPhospho [S3(100)]	P27824 1xPhospho [S554(100)]	1	7	2188.85		Q6PJG2	[R].RESPSEERLEPK.[R]	1xPhospho [S3(100)]	Q6PJG2 1xPhospho [S923(100)]	2	3	1536.71		Q8IZT6	[K].RDSGSFEQYSENIK.[L]	1xPhospho [S3(100)]	Q8IZT6 1xPhospho [S1103(100)]	1	1	1739.73		O15173	[R].RGLGAGAGAGEESPATSLPR.[M]
Q9NW75	[K].RPLWHESDFAVDNVGNR.[T]	1xPhospho [S7(100)]	Q9NW75 1xPhospho [S146(100)]	0	1	2091.94		O14654	[R].RAVSVPASFFR.[R]	1xPhospho [S4(100)]	O14654 1xPhospho [S427(100)]	1	2	1316.65		P52948	[K].NLNNSNLFSPVNR.[D]	1xPhospho [S5(100)]	P52948 1xPhospho [S608(100)]	0	1	1568.72		P35611	[K].QKGSEENLDEAR.[E]	1xPhospho [S4(100)]	P35611 1xPhospho [S586(100)]	1	1	1455.61		Q8IYB3	[K].RESPSPAPKPR.[K]	1xPhospho [S3(100)]	Q8IYB3 1xPhospho [S450(100)]	1	4	1301.64		Q9H2G2	[R].RDSFIGTPYWMAPEVVMCETSK.[D]	1xCarbamidomethyl [C18]; 1xPhospho [S3(98.2)]	Q9H2G2 1xPhospho [S189(98.2)]	1	2	2684.16		Q96CP6	[R].RGHVTPNLSR.[A]
Q12906	[K].RPMEEDGEEKSPSK.[K]	1xPhospho [S11(100)]	Q12906 1xPhospho [S382(100)]	1	7	1698.7		Q6PKG0	[K].RCPSQSSSRPAAMISQPPTPPTGQPVR.[E]	1xCarbamidomethyl [C2]; 1xPhospho [S4(100)]	Q6PKG0 1xPhospho [S1056(100)]	1	1	2970.41		Q9Y5T5	[K].NINMDNDLEVLTSSPTR.[N]	1xPhospho [S14(100)]	Q9Y5T5 1xPhospho [S552(100)]	0	4	1998.88		Q9NYF8	[K].QKFNDSEGDDTEETEDYR.[Q]	1xPhospho [S6(100)]	Q9NYF8 1xPhospho [S397(100)]	1	2	2257.84		Q9ULI0	[K].RENTLFDIHRSPAR.[R]	1xPhospho [S11(100)]	Q9ULI0 1xPhospho [S318(100)]	2	1	1791.87		Q5UIP0	[K].RDSFLAQTK.[N]	1xPhospho [S3(100)]	Q5UIP0 1xPhospho [S1008(100)]	1	1	1145.54		Q9NTI5	[K].RGHTASESDEQQWPEEK.[R]
Q12906	[K].RPMEEDGEEKSPSKK.[K]	1xPhospho [S11(100)]	Q12906 1xPhospho [S382(100)]	2	7	1826.8		Q13615	[R].RCSDPSLNEK.[W]	1xCarbamidomethyl [C2]; 1xPhospho [S3(100)]	Q13615 1xPhospho [S633(100)]	1	1	1285.52		Q8N1G0	[K].NLLPAYRPNLSPPAEAGLALPPTGYR.[C]	1xPhospho [S11(100)]	Q8N1G0 1xPhospho [S519(100)]	0	3	2828.45		Q13111	[K].QHSSTSPFPTSTPLR.[R]	1xPhospho [S6(100)]	Q13111 1xPhospho [S310(100)]	0	1	1722.78		Q8IYB3	[K].RESPSPAPKPR.[K]	2xPhospho [S3(100); S5(100)]	Q8IYB3 2xPhospho [S450(100); S452(100)]	1	12	1381.6		Q5UIP0	[K].RDSFDNCSLGESSK.[I]	1xCarbamidomethyl [C7]; 1xPhospho [S3(100)]	Q5UIP0 1xPhospho [S1688(100)]	1	2	1681.65		Q02952	[K].RGGGDEESGEHTQVPADSPDSQEEQK.[G]
Q96SB4	[K].RPNKQEESESPVERPLK.[E]	2xPhospho [S8(100); S10(100)]	Q96SB4 2xPhospho [S309(100); S311(100)]	1	5	2182.99		Q9Y6D5	[R].RCSVTSMESTVSSGTQTTVQDDPEQFEVIK.[Q]	1xCarbamidomethyl [C2]; 1xPhospho [S3(99)]	Q9Y6D5 1xPhospho [S614(99)]	1	3	3426.51		P15531	[R].NIIHGSDSVESAEK.[E]	1xPhospho [S8(100)]	P15531 1xPhospho [S122(100)]	0	4	1565.68		Q8N1G2	[K].QHSSDSFDDAFK.[A]	1xPhospho [S6(99.5)]	Q8N1G2 1xPhospho [S66(99.5)]	0	1	1463.55		Q8TCJ2	[K].RENPPVEDSSDEDDKR.[N]	1xPhospho [S9(100)]	Q8TCJ2 1xPhospho [S498(100)]	2	3	1967.8		P43243	[R].RDSFDDRGPSLNPVLDYDHGSR.[S]	1xPhospho [S3(99.1)]	P43243 1xPhospho [S188(99.1)]	2	3	2598.14		O43719	[K].RGFEGSCSQKESEEGNPVR.[G]
Q8IXT5	[R].RPPEEDFRHSPEEDFR.[Q]	1xPhospho [S10(100)]	Q8IXT5 1xPhospho [S710(100)]	1	2	2122.9		Q9BVG9	[R].RDAGGPRPESPVPAGR.[A]	1xPhospho [S10(100)]	Q9BVG9 1xPhospho [S16(100)]	1	1	1698.81		P42566	[K].NIIGSSPVADFSAIK.[E]	1xPhospho [S6(100)]	P42566 1xPhospho [S324(100)]	0	1	1598.78		Q9C0B0	[R].QGYACPYYHNSKDR.[R]	1xCarbamidomethyl [C5]; 1xPhospho [S11(100)]	Q9C0B0 1xPhospho [S240(100)]	1	1	1838.73		Q9UBF8	[K].RELPSLSPAPDTGLSPSKR.[T]	1xPhospho [S15(98.4)]	Q9UBF8 1xPhospho [S266(98.4)]	2	1	2088.05		P29536	[R].RDSDLGKEPK.[R]	1xPhospho [S3(100)]	P29536 1xPhospho [S119(100)]	2	3	1224.56		O43719	[K].RGFEGSCSQK.[E]
Q8IXT5	[R].RPPEEDFRHSPEEDFRQSPQEHFR.[R]	2xPhospho [S10(100); S18(100)]	Q8IXT5 2xPhospho [S710(100); S718(100)]	2	4	3212.34		Q6WCQ1	[K].RDFTNEAPPAPLPDASASPLSPHR.[R]	1xPhospho [S18(100)]	Q6WCQ1 1xPhospho [S362(100)]	1	3	2623.23		Q14CB8	[R].NLLFSGSPAVTMTPTR.[L]	1xPhospho [T/S]		0	1	1771.84		Q6WKZ4	[R].QGSSLNLFEDVQITEPEAEPESK.[S]	1xPhospho [S/T]		0	4	2627.18		Q969E4	[K].REDEGEPGDEGQLEDEGSQEK.[Q]	1xPhospho [S18(100)]	Q969E4 1xPhospho [S65(100)]	1	2	2412.93		Q53SF7	[K].RDQTASAPATPLVNK.[H]	1xPhospho [T/S]		1	1	1648.81		Q9UQ35	[R].RGEGDAPFSEPGTTSTQRPSSPETATK.[Q]
Q01970	[R].RPPGPTTSPASTSLSSPGQR.[D]	1xPhospho [T6(98.5)]	Q01970 1xPhospho [T924(98.5)]	0	2	2060.98		Q6WCQ1	[K].RDFTNEAPPAPLPDASASPLSPHRR.[A]	1xPhospho [S/T]		2	1	2779.33		Q9H444	[K].NLLEISGPETVPLPNVPSIALPSKPAK.[K]	1xPhospho [S6(100)]	Q9H444 1xPhospho [S184(100)]	0	1	2861.54		Q9NZI8	[R].QGSPVAAGAPAK.[Q]	1xPhospho [S3(100)]	Q9NZI8 1xPhospho [S181(100)]	0	3	1133.54		P10244	[K].REDQEGSPPETSLPYK.[W]	1xPhospho [S7(100)]	P10244 1xPhospho [S282(100)]	1	3	1912.83		Q7Z628	[R].RASGLSTEGATGPSADTSGSELDGR.[C]	1xPhospho [S3(100)]	Q7Z628 1xPhospho [S21(100)]	1	1	2459.07		Q9UQ35	[R].RGEGDAPFSEPGTTSTQRPSSPETATK.[Q]
Q13427	[R].RSETPPHWR.[Q]	1xPhospho [T4(100)]	Q13427 1xPhospho [T358(100)]	1	2	1245.55		Q6PJG2	[R].RASQEANLLTLAQK.[A]	1xPhospho [S3(100)]	Q6PJG2 1xPhospho [S461(100)]	1	3	1622.83		Q05655	[K].NLIDSMDQSAFAGFSFVNPK.[F]	1xPhospho [S15(100)]	Q05655 1xPhospho [S664(100)]	0	3	2268		P46821	[K].QGSPDQVSPVSEMTSTSLYQDK.[Q]	1xPhospho [S8(100)]	P46821 1xPhospho [S1443(100)]	0	1	2464.06		Q9BZE4	[K].REDSAPPSSVAR.[S]	1xPhospho [S4(100)]	Q9BZE4 1xPhospho [S558(100)]	1	4	1351.6		Q9Y2K2	[R].RASDGGANIQLHAQQLLK.[R]	1xPhospho [S3(100)]	Q9Y2K2 1xPhospho [S551(100)]	1	2	2000.01		Q8N350	[R].RGDSVDGPPDGR.[T]
Q9C0H9	[R].RGSDELTVPR.[Y]	1xPhospho [S3(100)]	Q9C0H9 1xPhospho [S987(100)]	1	1	1209.56		P27816	[K].RASPSKPASAPASR.[S]	1xPhospho [S3(99.7)]	P27816 1xPhospho [S787(99.7)]	1	3	1462.72		Q8WW12	[K].NIGRDTPTSAGPNSFNK.[G]	1xPhospho [T6(100)]	Q8WW12 1xPhospho [T139(100)]	1	2	1855.83		P56179	[K].QGSNPHESDPLQGSAALSPR.[S]	1xPhospho [S18(100)]	P56179 1xPhospho [S127(100)]	0	1	2127.95		Q8WWI1	[K].REDSFESLDSLGSR.[S]	1xPhospho [S4(100)]	Q8WWI1 1xPhospho [S246(100)]	1	1	1677.71		Q8IY63	[R].QTSLTSSQLAEEK.[K]	1xPhospho [S3(100)]	Q8IY63 1xPhospho [S809(100)]	0	1	1501.68		Q6SPF0	[R].RGATPPAPPR.[A]
O75145	[R].RGSALGPDEAGGELER.[L]	1xPhospho [S3(100)]	O75145 1xPhospho [S17(100)]	1	2	1693.75		Q2M2Z5	[K].RASPPVSPIPVSEYCESENK.[W]	1xCarbamidomethyl [C15]; 1xPhospho [S3(100)]	Q2M2Z5 1xPhospho [S317(100)]	1	1	2326.04		Q9P275	[K].NIGNGIISSPLTGK.[R]	1xPhospho [S/T]		0	1	1450.73		Q9UQ35	[R].QGSITSPQANEQSVTPQRR.[S]	2xPhospho [S6(100); T15(100)]	Q9UQ35 2xPhospho [S857(100); T866(100)]	1	2	2243.98		Q1KMD3	[K].REEDEPEERSGDETPGSEVPGDK.[A]	1xPhospho [S10(100)]	Q1KMD3 1xPhospho [S161(100)]	2	2	2624.06		Q9UIW2	[K].QTSAYNISNSSTFTK.[S]	1xPhospho [T12(98.8)]	Q9UIW2 1xPhospho [T1615(98.8)]	0	1	1728.75		Q53EL6	[K].RFVSEGDGGR.[L]
Q8N1G0	[K].QSPGHQSPLASPK.[V]	2xPhospho [S2(100); S7(100)]	Q8N1G0 2xPhospho [S266(100); S271(100)]	0	1	1493.62		Q9Y2F5	[R].RASPPDPSPSPSAASASER.[V]	1xPhospho [S3(100)]	Q9Y2F5 1xPhospho [S1692(100)]	1	1	1946.86		P49792	[K].NLFASFPTEESSINYTFKTPEK.[A]	1xPhospho [T19(100)]	P49792 1xPhospho [T2613(100)]	1	3	2630.21		Q9UQ35	[R].QGSITSPQANEQSVTPQRR.[S]	1xPhospho [S/T]		1	1	2164.01		O75376	[R].REEGDPSPHSGGVCKPK.[L]	1xCarbamidomethyl [C14]; 1xPhospho [S7(100)]	O75376 1xPhospho [S2315(100)]	1	2	1916.83		P46100	[R].QTQSESSNYDSELEKEIK.[S]	1xPhospho [S11(99.3)]	P46100 1xPhospho [S819(99.3)]	1	2	2194.94		Q6PGN9	[K].RESPTCNLFPASK.[S]
O43159	[K].QSPGSTSPKPPHTLSR.[K]	1xPhospho [S7(98.2)]	O43159 1xPhospho [S176(98.2)]	0	2	1756.84		Q9BZQ8	[R].RASAILPGVLGSETLSNEVFQESEEEKQPEVPSSLAK.[G]	1xPhospho [S3(100)]	Q9BZQ8 1xPhospho [S602(100)]	2	1	4035.98		Q13033	[K].NLEQILNGGESPKQK.[G]	1xPhospho [S11(100)]	Q13033 1xPhospho [S229(100)]	1	3	1734.84		Q9UQ35	[R].QGSITSPQANEQSVTPQR.[R]	2xPhospho [S6(100); T15(100)]	Q9UQ35 2xPhospho [S857(100); T866(100)]	0	2	2087.88		Q9NTJ3	[R].REEGPPPPSPDGASSDAEPEPPSGR.[T]	1xPhospho [S15(100)]	Q9NTJ3 1xPhospho [S28(100)]	1	2	2595.1		P46100	[R].QTQSESSNYDSELEK.[E]	1xPhospho [S11(100)]	P46100 1xPhospho [S819(100)]	0	1	1824.72		O43491	[K].RETKEVQTNELK.[A]
Q6W2J9	[K].QSPLNINGASYLR.[L]	1xPhospho [S2(100)]	Q6W2J9 1xPhospho [S177(100)]	0	1	1512.72		Q8N4B1	[R].RASAPHGPLDMAPFAR.[L]	1xPhospho [S3(100)]	Q8N4B1 1xPhospho [S213(100)]	1	1	1773.83		Q13033	[K].NLEQILNGGESPK.[Q]	1xPhospho [S11(100)]	Q13033 1xPhospho [S229(100)]	0	3	1478.69		P27824	[K].QKSDAEEDGGTVSQEEEDRKPK.[A]	2xPhospho [S3(100); S13(100)]	P27824 2xPhospho [S554(100); S564(100)]	2	9	2622.06		P36915	[R].REEQTDTSDGESVTHHIR.[R]	1xPhospho [S8(100)]	P36915 1xPhospho [S51(100)]	1	1	2176.93		Q09472	[R].QTPTPPTTQLPQQVQPSLPAAPSADQPQQQPR.[S]	1xPhospho [T2(99.2)]	Q09472 1xPhospho [T885(99.2)]	0	5	3512.72		Q01664	[K].RFIQELSGSSPK.[R]
Q9Y618	[R].QSPLTYEDHGAPFAGHLPR.[G]	1xPhospho [S2(100)]	Q9Y618 1xPhospho [S1539(100)]	0	1	2172.99		Q6ZV89	[R].RASDCGLAPHRPR.[C]	1xCarbamidomethyl [C5]; 1xPhospho [S3(100)]	Q6ZV89 1xPhospho [S12(100)]	1	1	1572.72		Q96Q15	[K].NLATSADTPPSTVPGTGK.[S]	1xPhospho [T8(100)]	Q96Q15 1xPhospho [T3573(100)]	0	3	1793.83		Q5VVJ2	[R].QLPSPEPCEIQK.[N]	1xCarbamidomethyl [C8]; 1xPhospho [S4(100)]	Q5VVJ2 1xPhospho [S340(100)]	0	2	1505.67		P36915	[R].REEQTDTSDGESVTHHIR.[R]	2xPhospho [T5(100); S8(99.3)]	P36915 2xPhospho [T48(100); S51(99.3)]	1	4	2256.89		Q9UPQ0	[R].QTPSPDVVLR.[G]	1xPhospho [S4(100)]	Q9UPQ0 1xPhospho [S217(100)]	0	1	1191.58		Q5SW79	[R].RFPTDYASTSEDEFGSNRNSPK.[H]
Q9C0B5	[R].QSPPLPGREEEPGLGDSGIQSTPGSGHAPR.[T]	1xPhospho [S2(100)]	Q9C0B5 1xPhospho [S554(100)]	1	1	3090.43		Q9Y2K2	[R].RASDGGANIQLHAQQLLK.[R]	1xPhospho [S3(100)]	Q9Y2K2 1xPhospho [S551(100)]	1	2	2000.01		Q8NG27	[R].NLASPNCVKPK.[I]	1xCarbamidomethyl [C7]; 1xPhospho [S4(100)]	Q8NG27 1xPhospho [S265(100)]	0	2	1307.62		Q8N6T7	[K].QEPCAQHNGSEPASPK.[R]	1xCarbamidomethyl [C4]; 1xPhospho [S14(100)]	Q8N6T7 1xPhospho [S330(100)]	0	2	1816.73		Q7Z6Z7	[R].REESPMDVDQPSPSAQDTQSIASDGTPQGEK.[E]	1xPhospho [S12(100)]	Q7Z6Z7 1xPhospho [S3816(100)]	1	1	3367.43		P51513	[K].QTLPSSPTTTK.[S]	1xPhospho [S6(99.7)]	P51513 1xPhospho [S154(99.7)]	0	1	1240.58		O60749	[R].RFSDFLGLHSK.[L]
Q8IWC1	[K].QSPQTSFPYK.[I]	1xPhospho [S2(100)]	Q8IWC1 1xPhospho [S533(100)]	0	1	1262.55		Q9H0K1	[R].RASDTSLTQGIVAFR.[Q]	1xPhospho [S3(100)]	Q9H0K1 1xPhospho [S587(100)]	1	2	1701.83		Q9Y618	[K].NLAPHHASPDPPAPPASASDPHR.[E]	1xPhospho [S8(100)]	Q9Y618 1xPhospho [S2005(100)]	0	1	2419.09		Q96G46	[R].QENCGAQQVPAGPGTSTPPSSPVR.[T]	1xCarbamidomethyl [C4]; 2xPhospho [S/T]		0	5	2582.07		Q9Y618	[K].REGTPPPPPPSR.[D]	1xPhospho [T4(100)]	Q9Y618 1xPhospho [T1383(100)]	1	3	1367.65		Q8IZD4	[R].QTLPISGSQTGSSGVISPQELLK.[K]	1xPhospho [S17(100)]	Q8IZD4 1xPhospho [S448(100)]	0	2	2407.21		Q13286	[R].RFSDSEGEETVPEPR.[L]
P55201	[K].QSPSPSEVSQSPGR.[E]	1xPhospho [S2(100)]	P55201 1xPhospho [S75(100)]	0	1	1522.65		Q9BZZ5	[K].RASEDTTSGSPPK.[K]	1xPhospho [S10(99.5)]	Q9BZZ5 1xPhospho [S464(99.5)]	1	2	1412.61		Q92609	[K].NISSSPSVESLPGGR.[E]	1xPhospho [S7(100)]	Q92609 1xPhospho [S541(100)]	0	1	1566.72		Q68DK7	[K].QAGIGGEPAAAGAGCSPRPK.[Y]	1xCarbamidomethyl [C15]; 1xPhospho [S16(100)]	Q68DK7 1xPhospho [S126(100)]	0	2	1931.88		Q02952	[K].REGVTPWASFKK.[M]	1xPhospho [S9(100)]	Q02952 1xPhospho [S612(100)]	2	1	1485.72		Q8IYH5	[R].QTEPVSPVLK.[R]	1xPhospho [S6(100)]	Q8IYH5 1xPhospho [S113(100)]	0	1	1177.59		Q8IYB3	[K].RESPSPAPKPR.[K]
Q8N1G0	[K].QSPGHQSPLASPK.[V]	1xPhospho [S7(100)]	Q8N1G0 1xPhospho [S271(100)]	0	2	1413.65		Q7Z628	[R].RASGLSTEGATGPSADTSGSELDGR.[C]	1xPhospho [S3(100)]	Q7Z628 1xPhospho [S21(100)]	1	1	2459.07		Q9Y6R1	[R].NLTSSSLNDISDKPEK.[D]	1xPhospho [S6(100)]	Q9Y6R1 1xPhospho [S257(100)]	0	2	1827.84		Q9H147	[R].QAEEECAHRGSPLPK.[K]	1xCarbamidomethyl [C6]; 1xPhospho [S11(100)]	Q9H147 1xPhospho [S161(100)]	1	1	1788.77		Q8IXJ6	[R].REHASIDAQSGAGVPNPSTSASPK.[K]	1xPhospho [S/T]		1	2	2444.12		Q14004	[K].QTDPSTPQQESSKPLGGIQPSSQTIQPK.[V]	1xPhospho [T6(100)]	Q14004 1xPhospho [T1147(100)]	0	1	3044.46		Q9C0C2	[R].RFSEGVLQSPSQDQEK.[L]
Q6ZU65	[R].QSPTLNLLPSSR.[T]	1xPhospho [S2(100)]	Q6ZU65 1xPhospho [S1123(100)]	0	1	1392.69		Q9Y6J0	[R].RDGEAQEAASETQPLSSPPTAASSK.[A]	1xPhospho [S/T]		1	1	2595.16		Q9NUQ3	[R].NLVSPAYCTQESR.[E]	1xCarbamidomethyl [C8]; 1xPhospho [S4(100)]	Q9NUQ3 1xPhospho [S97(100)]	0	1	1604.68		Q14980	[K].QAASPLEPK.[E]	1xPhospho [S4(100)]	Q14980 1xPhospho [S271(100)]	0	1	1020.48		O15027	[R].REHSAFGDRPEK.[R]	1xPhospho [S4(100)]	O15027 1xPhospho [S1305(100)]	1	1	1508.66		O14686	[K].QTAGQGSPCEEQEEPR.[A]	1xCarbamidomethyl [C9]; 1xPhospho [S7(100)]	O14686 1xPhospho [S1180(100)]	0	1	1882.73		O43314	[K].RFSISFAR.[H]
O95714	[K].QSPVPALPIVVQLMEMGFSR.[R]	1xPhospho [S2(100)]	O95714 1xPhospho [S2454(100)]	0	2	2279.13		P16949	[K].RASGQAFELILSPR.[S]	1xPhospho [S3(100)]	P16949 1xPhospho [S16(100)]	1	6	1624.82		P22626	[R].NMGGPYGGGNYGPGGSGGSGGYGGR.[S]	1xPhospho [S19(100)]	P22626 1xPhospho [S344(100)]	0	2	2269.87		O60825	[R].NYSVGSRPLKPLSPLR.[A]	1xPhospho [S3(100)]	O60825 1xPhospho [S483(100)]	0	1	1863.98		Q9UBF8	[K].RELPSLSPAPDTGLSPSK.[R]	1xPhospho [S15(100)]	Q9UBF8 1xPhospho [S266(100)]	1	2	1931.95		P52701	[R].QSTLYSFFPKSPALSDANK.[A]	1xPhospho [S11(100)]	P52701 1xPhospho [S14(100)]	1	1	2181.03		Q07002	[R].RFSLSVPR.[T]
Q14203	[R].QSQIQVFEDGADTTSPETPDSSASK.[V]	1xPhospho [T18(96.3)]	Q14203 1xPhospho [T108(96.3)]	0	2	2705.15		A6NDB9	[K].RASLPAGLVGTPPESPSEPR.[E]	1xPhospho [S3(100)]	A6NDB9 1xPhospho [S143(100)]	1	2	2098.03		P09651	[R].NQGGYGGSSSSSSYGSGR.[R]	1xPhospho [S/Y]		0	4	1774.67		Q12986	[R].NYSSPPPCHLSR.[Q]	1xCarbamidomethyl [C8]; 1xPhospho [S4(100)]	Q12986 1xPhospho [S50(100)]	0	4	1494.62		Q8TCJ2	[K].RENPPVEDSSDEDDK.[R]	1xPhospho [S9(100)]	Q8TCJ2 1xPhospho [S498(100)]	1	3	1811.7		Q14966	[K].QSSVTQVTEQSPK.[V]	1xPhospho [S11(100)]	Q14966 1xPhospho [S128(100)]	0	2	1498.68		Q07002	[R].RFSMEDVSK.[R]
Q12888	[R].QSQQPMKPISPVKDPVSPASQK.[M]	1xPhospho [S10(100)]	Q12888 1xPhospho [S1094(100)]	1	3	2457.22		Q07002	[R].RASLSDIGFGK.[L]	1xPhospho [S3(100)]	Q07002 1xPhospho [S132(100)]	1	1	1230.59		Q9UJX2	[R].NQGETPTTEVPAPFFLPASLSANNTPTR.[R]	1xPhospho [T25(98.7)]	Q9UJX2 1xPhospho [T582(98.7)]	0	2	3037.43		Q14966	[K].NYQSQADIPIRSPFGIVK.[A]	1xPhospho [S12(100)]	Q14966 1xPhospho [S383(100)]	1	2	2113.05		Q04637	[K].REAALPPVSPLK.[A]	1xPhospho [S9(100)]	Q04637 1xPhospho [S1231(100)]	1	3	1357.72		Q96RT1	[R].QSSVSSTASVNLGDPGSTR.[R]	1xPhospho [S/T]		0	1	1929.85		Q9C0H9	[R].RFSNVGLVHTSER.[R]
Q12888	[R].QSQQPMKPISPVKDPVSPASQK.[M]	2xPhospho [S10(100); S17(99.4)]	Q12888 2xPhospho [S1094(100); S1101(99.4)]	1	1	2537.19		Q8N1F8	[R].RASISEPSDTDPEPR.[T]	1xPhospho [S3(100)]	Q8N1F8 1xPhospho [S387(100)]	1	2	1736.75		Q9HCJ3	[K].NPYLNLASVLPSVCLSSPASK.[T]	1xCarbamidomethyl [C14]; 1xPhospho [S/Y]		0	3	2297.12		P67809	[R].NYQQNYQNSESGEKNEGSESAPEGQAQQR.[R]	2xPhospho [S9(98.9); S/Y]	P67809 2xPhospho [S165(98.9); S/Y]	1	1	3417.33		Q01664	[K].RFIQELSGSSPK.[R]	1xPhospho [S10(99.4)]	Q01664 1xPhospho [S124(99.4)]	1	2	1428.69		Q93100	[R].QSSTPSAPELGQQPDVNISEWK.[D]	1xPhospho [S/T]		0	4	2478.12		Q08AD1	[R].RFSPSQVPIQTR.[S]
P46937	[R].QSSFEIPDDVPLPAGWEMAK.[T]	1xPhospho [S3(99.3)]	P46937 1xPhospho [S164(99.3)]	0	3	2297.02		Q6P3W7	[K].RASLTLEEK.[Q]	1xPhospho [S3(100)]	Q6P3W7 1xPhospho [S677(100)]	1	1	1126.55		Q6VMQ6	[K].NPVSLPSLPNPTKPNNVPSVPSPSIQR.[N]	1xPhospho [S22(99.2)]	Q6VMQ6 1xPhospho [S852(99.2)]	0	1	2916.5		P67809	[R].NYQQNYQNSESGEK.[N]	1xPhospho [S9(100)]	P67809 1xPhospho [S165(100)]	0	2	1768.68		Q5SW79	[R].RFPTDYASTSEDEFGSNR.[N]	1xPhospho [S10(100)]	Q5SW79 1xPhospho [S1241(100)]	1	1	2158.87		Q9H4A3	[K].QSSTPGSLFLSPPAPAPK.[N]	1xPhospho [S11(100)]	Q9H4A3 1xPhospho [S19(100)]	0	1	1861.91		Q9NYF8	[K].RFTDEESR.[V]
Q9H9A7	[R].QSSFEPEFVISPRPK.[E]	1xPhospho [S11(100)]	Q9H9A7 1xPhospho [S292(100)]	0	2	1827.87		Q14980	[R].RASMQPIQIAEGTGITTR.[Q]	1xPhospho [S3(100)]	Q14980 1xPhospho [S1969(100)]	1	1	2009.98		Q8TCB7	[K].NPSPVVLGLDPK.[S]	1xPhospho [S3(100)]	Q8TCB7 1xPhospho [S274(100)]	0	1	1315.67		Q9BUJ2	[R].NYILDQTNVYGSAQR.[R]	1xPhospho [S12(100)]	Q9BUJ2 1xPhospho [S512(100)]	0	1	1821.82		Q9H307	[R].RGFSDSGGGPPAK.[Q]	1xPhospho [S4(100)]	Q9H307 1xPhospho [S66(100)]	1	1	1312.57		Q86YS7	[R].QSSSSDTDLSLTPK.[T]	1xPhospho [T12(100)]	Q86YS7 1xPhospho [T314(100)]	0	3	1545.67		Q13501	[R].RFSFCCSPEPEAEAEAAAGPGPCER.[L]
Q7Z460	[R].QSSGSATNVASTPDNR.[G]	1xPhospho [S5(100)]	Q7Z460 1xPhospho [S649(100)]	0	1	1671.7		Q9HC77	[K].RASPNLFSEAQYQEAPVEK.[N]	1xPhospho [S3(100)]	Q9HC77 1xPhospho [S260(100)]	1	1	2244.03		Q96ER3	[R].NPSPPPPGRDKEEEEEVAGGDCIGSTVYSK.[H]	1xCarbamidomethyl [C22]; 1xPhospho [S3(100)]	Q96ER3 1xPhospho [S6(100)]	2	2	3281.43		Q15047	[R].NYGYNPSPVKPEGLR.[R]	1xPhospho [S7(100)]	Q15047 1xPhospho [S1066(100)]	0	2	1770.82		Q02952	[K].RGGGDEESGEHTQVPADSPDSQEEQK.[G]	1xPhospho [S8(100)]	Q02952 1xPhospho [S544(100)]	1	1	2849.15		P48634	[K].QSSSEISLAVER.[A]	1xPhospho [S]		0	1	1385.63		P51114	[R].RGPNYTSGYGTNSELSNPSETESERK.[D]
Q16799	[R].QSPVAMETASTGVAGVSSAMDHTFSTTSK.[D]	1xPhospho [S2(100)]	Q16799 1xPhospho [S71(100)]	0	1	2965.3		Q9UH62	[K].RASPNSDDTVLSPQELQK.[V]	1xPhospho [S3(100)]	Q9UH62 1xPhospho [S110(100)]	1	2	2064.96		Q14157	[K].NPSDSAVHSPFTK.[R]	1xPhospho [S9(100)]	Q14157 1xPhospho [S416(100)]	0	1	1466.63		Q15648	[K].NYGSPLISGSTPK.[H]	1xPhospho [S4(100)]	Q15648 1xPhospho [S1433(100)]	0	2	1400.65		Q96QR8	[R].RGGGSGGGEESEGEEVDED.[-]	1xPhospho [S11(100)]	Q96QR8 1xPhospho [S304(100)]	1	1	1931.68		Q9Y4B4	[R].QSSPSTNAALPGPPAQLMDSSAVPGTALGTEPR.[L]	1xPhospho [S/T]		0	6	3285.55		Q96B23	[R].RDSSESQLASTESDKPTTGR.[V]
P46821	[R].QSPDHPTVGAGVLHITENGPTEVDYSPSDMQDSSLSHK.[I]	1xPhospho [S/T/Y]		0	1	4112.82		Q9UKV3	[R].RASHTLLPSHR.[L]	1xPhospho [S/T]		1	2	1354.67		O14497	[R].NPQMPQYSSPQPGSALSPR.[Q]	1xPhospho [S17(100)]	O14497 1xPhospho [S772(100)]	0	2	2121.94		P16989	[R].NYAGEEEEEGSGSSEGFDPPATDR.[Q]	1xPhospho [S13(99.6)]	P16989 1xPhospho [S203(99.6)]	0	4	2609.98		Q9NTI5	[K].RGHTASESDEQQWPEEK.[R]	1xPhospho [S6(100)]	Q9NTI5 1xPhospho [S1257(100)]	1	1	2093.86		Q9Y4K4	[R].QSSPSCGPVAETSSIGNGDGISK.[L]	1xCarbamidomethyl [C6]; 1xPhospho [S3(100)]	Q9Y4K4 1xPhospho [S434(100)]	0	1	2314.99		Q8N2M8	[R].RDSPTYDPYKR.[S]
Q14160	[R].QSPASPPPLGGGAPVR.[T]	1xPhospho [S5(100)]	Q14160 1xPhospho [S1448(100)]	0	3	1567.76		Q4KMP7	[R].RASAGPAPGPVVTAEGLHPSLPSPTGNSTPLGSSK.[E]	1xPhospho [S3(100)]	Q4KMP7 1xPhospho [S687(100)]	1	2	3374.67		Q6ZRS2	[K].NPPSPRPSQLPVLDR.[D]	1xPhospho [S4(100)]	Q6ZRS2 1xPhospho [S3016(100)]	0	4	1752.88		Q86WB0	[K].NWGAVVRSPEGTPQK.[I]	1xPhospho [S8(100)]	Q86WB0 1xPhospho [S24(100)]	1	2	1705.81		Q96CP6	[R].RGHVTPNLSR.[A]	1xPhospho [T5(100)]	Q96CP6 1xPhospho [T277(100)]	1	1	1216.59		O43572	[K].QSSLAEPVSPSK.[K]	1xPhospho [S9(99.4)]	O43572 1xPhospho [S187(99.4)]	0	1	1309.6		P31323	[R].RASVCAEAYNPDEEEDDAESR.[I]
O75475	[K].QSNASSDVEVEEKETSVSKEDTDHEEK.[A]	2xPhospho [S5(98.9); S16(98.9)]	O75475 2xPhospho [S105(98.9); S116(98.9)]	2	5	3196.27		Q99547	[K].RDHANYEEDENGDITPIK.[A]	1xPhospho [T15(100)]	Q99547 1xPhospho [T147(100)]	1	1	2195.92		Q86U44	[R].NPEAALSPTFR.[S]	1xPhospho [S7(100)]	Q86U44 1xPhospho [S43(100)]	0	1	1282.58		P52292	[R].NVSSFPDDATSPLQENR.[N]	1xPhospho [S11(100)]	P52292 1xPhospho [S62(100)]	0	5	1956.83		O15173	[R].RGLGAGAGAGEESPATSLPR.[M]	1xPhospho [S13(100)]	O15173 1xPhospho [S90(100)]	1	1	1933.91		Q7Z460	[R].QSSGSATNVASTPDNR.[G]	1xPhospho [S5(100)]	Q7Z460 1xPhospho [S649(100)]	0	1	1671.7		A1L170	[R].RASSPSLIER.[N]
Q9H1H9	[K].QSFTQSLK.[R]	1xPhospho [S6(100)]	Q9H1H9 1xPhospho [S1287(100)]	0	1	1018.46		P51957	[R].RDLFAFQESPPR.[F]	1xPhospho [S9(100)]	P51957 1xPhospho [S563(100)]	1	1	1542.71		Q8WUM9	[R].NNSYTSYTMAICGMPLDSFR.[A]	1xCarbamidomethyl [C12]; 1xPhospho [S3(100)]	Q8WUM9 1xPhospho [S417(100)]	0	1	2407.98		Q8NC44	[R].QALDSEEEEEDVAAK.[E]	1xPhospho [S5(100)]	Q8NC44 1xPhospho [S385(100)]	0	2	1742.7		Q15678	[K].RGILHTDSQSQSLR.[N]	1xPhospho [S/T]		1	1	1677.81		P46937	[R].QSSFEIPDDVPLPAGWEMAK.[T]	1xPhospho [S]		0	3	2297.02		Q9H0B6	[K].RASSLNFLNK.[S]
P35711	[R].QSGESLSSTALGTPER.[R]	1xPhospho [T13(100)]	P35711 1xPhospho [T131(100)]	0	1	1699.75		O95819	[R].RDSPLQGSGQQNSQAGQR.[N]	1xPhospho [S3(100)]	O95819 1xPhospho [S639(100)]	1	2	1993.88		Q12789	[K].NSSTDQGSDEEGSLQKEQESAMDK.[H]	1xPhospho [S8(98.8)]	Q12789 1xPhospho [S1068(98.8)]	1	1	2680.06		O94986	[R].NVSPEFVPCEGEGGFGLHK.[K]	1xCarbamidomethyl [C9]; 1xPhospho [S3(100)]	O94986 1xPhospho [S1461(100)]	0	1	2139.92		P49736	[R].RGNDPLTSSPGR.[S]	1xPhospho [S9(100)]	P49736 1xPhospho [S27(100)]	1	2	1336.6		Q12888	[R].QSQQPMKPISPVKDPVSPASQK.[M]	2xPhospho [S10(100); S17(100)]	Q12888 2xPhospho [S1094(100); S1101(100)]	1	2	2537.19		Q9H2G2	[K].RASSDLSIASSEEDK.[L]
Q9UPN9	[K].QSGLSSLVNGKSPIR.[S]	1xPhospho [S12(100)]	Q9UPN9 1xPhospho [S862(100)]	1	2	1622.83		O96013	[R].RDSPPPPAR.[A]	1xPhospho [S3(100)]	O96013 1xPhospho [S104(100)]	1	1	1072.49		Q08357	[R].NNSYTCYTAAICGLPVHATFR.[A]	2xCarbamidomethyl [C6; C12]; 1xPhospho [S3(100)]	Q08357 1xPhospho [S385(100)]	0	3	2496.08		Q92598	[K].NVQQDNSEAGTQPQVQTDAQQTSQSPPSPELTSEENKIPDADK.[A]	1xPhospho [S28(100)]	Q92598 1xPhospho [S557(100)]	1	1	4717.1		Q99700	[K].RGPEVTSQGVQTSSPACK.[Q]	1xCarbamidomethyl [C17]; 1xPhospho [S14(100)]	Q99700 1xPhospho [S889(100)]	1	2	1968.88		Q12888	[R].QSQQPMKPISPVKDPVSPASQK.[M]	1xPhospho [S10(100)]	Q12888 1xPhospho [S1094(100)]	1	1	2457.22		Q9BZ23	[R].RASSASVPAVGASAEGTR.[R]
Q9H2J7	[K].QSGSPTLDTAPNGR.[Y]	1xPhospho [S4(100)]	Q9H2J7 1xPhospho [S701(100)]	0	1	1480.64		Q8N2M8	[R].RDSPTYDPYK.[R]	1xPhospho [S3(100)]	Q8N2M8 1xPhospho [S294(100)]	1	1	1321.55		Q68EM7	[R].NNSQIASGQNQPQAAAGSHQLSMGQPHNAAGPSPHTLR.[R]	1xPhospho [S33(98)]	Q68EM7 1xPhospho [S625(98)]	0	1	3939.81		Q9NW97	[K].NVPPPSIEPLTPPPQYDEVQEK.[A]	1xPhospho [T11(98.9)]	Q9NW97 1xPhospho [T234(98.9)]	0	1	2554.21		P31629	[K].RGPHALQSSGPPSTPSSPR.[L]	2xPhospho [S/T]		1	1	2075.91		Q69YU3	[R].QSQESLPGAVSPLSGR.[R]	1xPhospho [S11(100)]	Q69YU3 1xPhospho [S392(100)]	0	1	1692.8		Q6PJG2	[R].RASQEANLLTLAQK.[A]
Q9P260	[R].QSGTPPGMGAPGVPGAAGVGGAGGR.[E]	1xPhospho [T4(99.2)]	Q9P260 1xPhospho [T143(99.2)]	0	2	2142.98		Q8N2M8	[R].RDSPTYDPYKR.[S]	1xPhospho [S3(100)]	Q8N2M8 1xPhospho [S294(100)]	2	1	1477.65		Q86XL3	[R].NNSPPTVGAFGHTR.[C]	1xPhospho [S3(100)]	Q86XL3 1xPhospho [S662(100)]	0	3	1534.68		O15126	[R].NVPPGLDEYNPFSDSRTPPPGGVK.[M]	1xPhospho [S/T/Y]		1	3	2620.21		Q8WUM0	[R].RGPLAGLGPGSTPR.[T]	1xPhospho [S11(99.7)]	Q8WUM0 1xPhospho [S27(99.7)]	1	2	1415.72		Q6ZU65	[R].QSPTLNLLPSSR.[T]	1xPhospho [S2(100)]	Q6ZU65 1xPhospho [S1123(100)]	0	1	1392.69		P27816	[K].RASPSKPASAPASR.[S]
Q9UQ35	[R].QSHSESPSLQSK.[S]	1xPhospho [S6(99.7)]	Q9UQ35 1xPhospho [S1083(99.7)]	0	2	1394.59		Q9NRH2	[R].RDSSEGPPGSEGDGGGQSKPSNASGGVDK.[A]	1xPhospho [S3(100)]	Q9NRH2 1xPhospho [S569(100)]	1	1	2796.17		Q6PL18	[R].NNSNTCNIENELEDSRK.[T]	1xCarbamidomethyl [C6]; 1xPhospho [S3(100)]	Q6PL18 1xPhospho [S1243(100)]	1	1	2116.86		A7E2V4	[K].NVPESSPHSPCEGLPSEAALTPRPEGK.[V]	1xCarbamidomethyl [C11]; 1xPhospho [S9(98.7)]	A7E2V4 1xPhospho [S1092(98.7)]	0	2	2923.33		P51114	[R].RGPNYTSGYGTNSELSNPSETESER.[K]	1xPhospho [S19(99.6)]	P51114 1xPhospho [S409(99.6)]	1	1	2812.17		P55201	[K].QSPSPSEVSQSPGR.[E]	1xPhospho [S2(100)]	P55201 1xPhospho [S75(100)]	0	1	1522.65		Q2M2Z5	[K].RASPPVSPIPVSEYCESENK.[W]
Q9UQ35	[R].QSHSGSISPYPK.[V]	1xPhospho [S8(99.7)]	Q9UQ35 1xPhospho [S994(99.7)]	0	2	1367.6		Q6NT76	[R].RDSSVIKEEIK.[A]	1xPhospho [S3(99.7)]	Q6NT76 1xPhospho [S170(99.7)]	2	1	1383.69		Q6ZN55	[R].NNSGEAGGAATQELFCSACDQLFLSPHQLQQHLR.[S]	2xCarbamidomethyl [C16; C19]; 1xPhospho [S3(100)]	Q6ZN55 1xPhospho [S298(100)]	0	1	3864.72		Q92734	[K].NVMSAFGLTDDQVSGPPSAPAEDR.[S]	1xPhospho [S18(100)]	Q92734 1xPhospho [S197(100)]	0	1	2541.1		P51114	[R].RGPNYTSGYGTNSELSNPSETESERK.[D]	1xPhospho [S19(100)]	P51114 1xPhospho [S409(100)]	2	2	2940.26		Q8IWC1	[K].QSPQTSFPYK.[I]	1xPhospho [S2(100)]	Q8IWC1 1xPhospho [S533(100)]	0	1	1262.55		Q9Y2F5	[R].RASPPDPSPSPSAASASER.[V]
P60174	[K].QSLGELIGTLNAAK.[V]	1xPhospho [S2(100)]	P60174 1xPhospho [S21(100)]	0	8	1494.76		Q8IYU2	[K].RDSTEITSILLK.[Q]	1xPhospho [S3(100)]	Q8IYU2 1xPhospho [S385(100)]	1	1	1455.75		Q15058	[R].NNSGDILDIPSSQNSSSLNALTHSSR.[L]	1xPhospho [S3(100)]	Q15058 1xPhospho [S12(100)]	0	1	2794.26		Q9H2P0	[R].NVHSEDFENR.[I]	1xPhospho [S4(100)]	Q9H2P0 1xPhospho [S98(100)]	0	2	1326.51		O43379	[R].RGQSSPPPAPPICLR.[R]	1xCarbamidomethyl [C13]; 1xPhospho [S]		1	4	1712.83		Q99728	[K].QTVPSENIPLPECSSPPSCK.[R]	2xCarbamidomethyl [C13; C19]; 1xPhospho [S/T]		0	4	2307		Q9UH62	[K].RASPNSDDTVLSPQELQK.[V]
P13861	[R].QSLGHPPPEPGPDR.[V]	1xPhospho [S2(100)]	P13861 1xPhospho [S58(100)]	0	1	1563.7		Q14643	[R].RDSVLAASR.[D]	1xPhospho [S3(100)]	Q14643 1xPhospho [S1598(100)]	1	1	1054.5		O95453	[R].NNSFTAPSTVGK.[R]	1xPhospho [S3(100)]	O95453 1xPhospho [S557(100)]	0	1	1302.57		Q96HS1	[R].NVESGEEELASK.[L]	1xPhospho [S4(100)]	Q96HS1 1xPhospho [S80(100)]	0	1	1371.57		O75145	[R].RGSALGPDEAGGELER.[L]	1xPhospho [S3(100)]	O75145 1xPhospho [S17(100)]	1	2	1693.75		Q9BZZ5	[K].RASEDTTSGSPPKK.[S]	1xPhospho [S10(100)]	Q9BZZ5 1xPhospho [S464(100)]	2	2	1540.7		Q9HC77	[K].RASPNLFSEAQYQEAPVEK.[N]
Q9NSV4	[R].QSLSPMSQRPVLK.[V]	1xPhospho [S4(100)]	Q9NSV4 1xPhospho [S1093(100)]	0	2	1550.78		P13612	[R].RDSWSYINSK.[S]	1xPhospho [S3(100)]	P13612 1xPhospho [S1021(100)]	1	1	1335.57		Q6ICG6	[R].NNRPAFFSPSLKR.[K]	1xPhospho [S8(100)]	Q6ICG6 1xPhospho [S304(100)]	1	1	1613.79		Q8N3R9	[K].NVDLASPEEHQK.[H]	1xPhospho [S6(100)]	Q8N3R9 1xPhospho [S25(100)]	0	1	1446.63		O43719	[K].RGFEGSCSQKESEEGNPVR.[G]	1xCarbamidomethyl [C7]; 1xPhospho [S8(100)]	O43719 1xPhospho [S481(100)]	2	3	2232.93		Q92547	[R].QVAASPAVGQPLQK.[E]	1xPhospho [S5(100)]	Q92547 1xPhospho [S805(100)]	0	1	1473.75		P57682	[R].RASPGLSMPSSSPPIK.[K]
Q9Y6D5	[R].QSLSSADNLESDAQGHQVAAR.[F]	1xPhospho [S]		0	4	2263.99		O95297	[K].RDYTGCSTSESLSPVK.[Q]	1xCarbamidomethyl [C6]; 1xPhospho [S11(99.6)]	O95297 1xPhospho [S208(99.6)]	1	2	1866.79		Q6ICG6	[R].NNRPAFFSPSLK.[R]	1xPhospho [S8(100)]	Q6ICG6 1xPhospho [S304(100)]	0	2	1457.69		Q15717	[K].NVALLSQLYHSPARR.[F]	1xPhospho [S11(100)]	Q15717 1xPhospho [S202(100)]	1	1	1804.92		Q2NKX8	[R].RFPEAEALSPEQAAHYLR.[Y]	1xPhospho [S9(100)]	Q2NKX8 1xPhospho [S14(100)]	1	1	2165.02		Q92766	[R].QVAGDAPVEQATAETASPVHR.[E]	1xPhospho [S17(100)]	Q92766 1xPhospho [S1320(100)]	0	2	2214.02		Q14980	[R].RASMQPIQIAEGTGITTR.[Q]
P29558	[K].QSLVPAHPMAPPSPSTTSSNNNSSSSSNSGWDQLSK.[T]	1xPhospho [S13(95.6)]	P29558 1xPhospho [S38(95.6)]	0	2	3764.65		Q04637	[K].REAALPPVSPLK.[A]	1xPhospho [S9(100)]	Q04637 1xPhospho [S1231(100)]	1	3	1357.72		Q6WKZ4; Q7L804	[R].NNMTASMFDLSMK.[D]	1xPhospho [S6(100)]	Q6WKZ4 1xPhospho [S156(100)]; Q7L804 1xPhospho [S150(100)]	0	1	1569.61		Q15717	[K].NVALLSQLYHSPAR.[R]	1xPhospho [S11(100)]	Q15717 1xPhospho [S202(100)]	0	4	1648.82		Q8WWI1	[R].RGESLDNLDSPR.[S]	1xPhospho [S4(100)]	Q8WWI1 1xPhospho [S1510(100)]	1	1	1438.63		Q4KMP7	[R].RASAGPAPGPVVTAEGLHPSLPSPTGNSTPLGSSK.[E]	1xPhospho [S3(100)]	Q4KMP7 1xPhospho [S687(100)]	1	4	3374.67		Q6P3W7	[K].RASLTLEEK.[Q]
Q14562	[K].QSMDMSPIK.[I]	1xPhospho [S6(100)]	Q14562 1xPhospho [S460(100)]	0	1	1116.45		Q969E4	[K].REDEGEPGDEGQLEDEGSQEK.[Q]	1xPhospho [S18(100)]	Q969E4 1xPhospho [S65(100)]	1	1	2412.93		Q9BXF6	[R].NNLSASMFDLSMK.[D]	1xPhospho [S6(100)]	Q9BXF6 1xPhospho [S176(100)]	0	1	1537.64		Q8IU81	[K].NVAEALGHSPKDPGGGGGPVR.[A]	1xPhospho [S9(100)]	Q8IU81 1xPhospho [S436(100)]	1	1	2051.97		Q9UQ35	[R].RGEGDAPFSEPGTTSTQRPSSPETATK.[Q]	1xPhospho [S21(100)]	Q9UQ35 1xPhospho [S323(100)]	1	7	2871.28		Q07617	[R].RASAAAAAGGGATGHPGGGQGAENPAGLK.[S]	1xPhospho [S3(100)]	Q07617 1xPhospho [S423(100)]	1	1	2539.18		Q8N1F8	[R].RASISEPSDTDPEPR.[T]
O75475	[K].QSNASSDVEVEEK.[E]	1xPhospho [S6(100)]	O75475 1xPhospho [S106(100)]	0	2	1501.61		P10244	[K].REDQEGSPPETSLPYK.[W]	1xPhospho [S7(100)]	P10244 1xPhospho [S282(100)]	1	3	1912.83		Q13451	[K].NNEESPTATVAEQGEDITSK.[K]	1xPhospho [S5(100)]	Q13451 1xPhospho [S13(100)]	0	4	2199.93		Q8IU81	[K].NVAEALGHSPK.[D]	1xPhospho [S9(100)]	Q8IU81 1xPhospho [S436(100)]	0	1	1202.56		Q5SW79	[R].RFPTDYASTSEDEFGSNRNSPK.[H]	1xPhospho [S20(98.7)]	Q5SW79 1xPhospho [S1251(98.7)]	2	1	2585.09		Q15751	[R].RAQTPPISSLPTSPSDEVGR.[R]	1xPhospho [T4(100)]	Q15751 1xPhospho [T2701(100)]	1	1	2175.04		Q00537	[R].RASLSEIGFGK.[M]
O75475	[K].QSNASSDVEVEEKETSVSK.[E]	1xPhospho [S16(100)]	O75475 1xPhospho [S116(100)]	1	4	2132.92		Q9BZE4	[K].REDSAPPSSVAR.[S]	1xPhospho [S4(100)]	Q9BZE4 1xPhospho [S558(100)]	1	2	1351.6		Q9C0C9	[K].NMTVEQLLTGSPTSPTVEPEKPTR.[E]	1xPhospho [S14(100)]	Q9C0C9 1xPhospho [S839(100)]	0	2	2692.29		Q9NXL9	[K].NTVVVSPHPK.[T]	1xPhospho [S6(100)]	Q9NXL9 1xPhospho [S762(100)]	0	1	1157.57		O60749	[R].RFSDFLGLHSK.[L]	1xPhospho [S3(100)]	O60749 1xPhospho [S185(100)]	1	1	1386.66		P21333	[R].RAPSVANVGSHCDLSLK.[I]	1xCarbamidomethyl [C12]; 1xPhospho [S4(100)]	P21333 1xPhospho [S2152(100)]	1	2	1890.89		Q07002	[R].RASLSDIGFGK.[L]
O75475	[K].QSNASSDVEVEEKETSVSK.[E]	2xPhospho [S6(100); S16(100)]	O75475 2xPhospho [S106(100); S116(100)]	1	2	2212.89		Q8WWI1	[K].REDSFESLDSLGSR.[S]	1xPhospho [S4(100)]	Q8WWI1 1xPhospho [S246(100)]	1	1	1677.71		Q32MZ4	[R].NMPGLSAATLASLGGTSSR.[R]	1xPhospho [S18(100)]	Q32MZ4 1xPhospho [S116(100)]	0	4	1870.87		Q92908	[K].NTSPTTQPTASGAGAPVMTGAGESTNPENSELK.[Y]	1xPhospho [S3(97.3)]	Q92908 1xPhospho [S531(97.3)]	0	1	3282.45		Q13286	[R].RFSDSEGEETVPEPR.[L]	1xPhospho [S3(100)]	Q13286 1xPhospho [S12(100)]	1	1	1814.76		Q9BXF3	[R].RAPSSGDDQSSSSTQPPR.[E]	1xPhospho [S4(99.4)]	Q9BXF3 1xPhospho [S605(99.4)]	1	2	1939.81		Q13233	[R].RAPSPDGFSPYSPEETNR.[R]
O75475	[K].QSNASSDVEVEEKETSVSKEDTDHEEK.[A]	1xPhospho [S16(98.5)]	O75475 1xPhospho [S116(98.5)]	2	1	3116.31		O14579	[R].RDSIVAELDR.[E]	1xPhospho [S3(100)]	O14579 1xPhospho [S99(100)]	1	1	1253.59		Q93075	[R].NNSSSSFSPHFLGPGVGGAASK.[G]	1xPhospho [S3(100)]	Q93075 1xPhospho [S80(100)]	0	1	2184.97		Q15393	[K].NVSEELDRTPPEVSK.[K]	1xPhospho [T9(100)]	Q15393 1xPhospho [T1200(100)]	1	3	1779.82		Q9C0C2	[R].RFSEGVLQSPSQDQEK.[L]	1xPhospho [S3(100)]	Q9C0C2 1xPhospho [S429(100)]	1	2	1914.86		Q13233	[R].RAPSPDGFSPYSPEETNR.[R]	1xPhospho [S4(100)]	Q13233 1xPhospho [S292(100)]	1	2	2086.89		Q9BSL1	[K].RAPSPLPK.[M]
O43572	[K].QSSLAEPVSPSKK.[H]	1xPhospho [S9(99.5)]	O43572 1xPhospho [S187(99.5)]	1	1	1437.7		A8MVW0	[R].RDSLTSPEDELGAEVGDEAGDK.[K]	1xPhospho [T/S]		1	2	2370		Q9Y2H1	[R].QLAYSTVGTPDYIAPEVFMQTGYNK.[L]	1xPhospho [S/T/Y]		0	2	2873.31		Q6P4R8	[K].QENEDSSDATTPVPR.[V]	1xPhospho [S/T]		0	1	1725.7		Q13501	[R].RFSFCCSPEPEAEAEAAAGPGPCER.[L]	3xCarbamidomethyl [C5; C6; C23]; 1xPhospho [S3(99.3)]	Q13501 1xPhospho [S24(99.3)]	1	1	2862.13		P04637	[K].RALPNNTSSSPQPK.[K]	1xPhospho [S9(99)]	P04637 1xPhospho [S314(99)]	1	2	1576.75		Q9BXF3	[R].RAPSSGDDQSSSSTQPPR.[E]
Q99856	[R].QSFGGSLFAYSPGGAHGMLSSPK.[L]	1xPhospho [S11(100)]	Q99856 1xPhospho [S362(100)]	0	1	2363.05		Q14671	[R].RDSLTGSSDLYK.[R]	1xPhospho [S3(100)]	Q14671 1xPhospho [S709(100)]	1	2	1421.63		Q92613	[R].NSSTETDQQPHSPDSSSSVHSIR.[N]	1xPhospho [S12(100)]	Q92613 1xPhospho [S566(100)]	0	1	2563.07		Q9H2D6	[R].QALDYVELSPLTQASPQR.[A]	1xPhospho [S15(100)]	Q9H2D6 1xPhospho [S1955(100)]	0	4	2096.01		Q9P219	[R].RFSLAPPKEER.[L]	1xPhospho [S3(100)]	Q9P219 1xPhospho [S1887(100)]	2	1	1409.69		P51858	[R].RAGDLLEDSPKRPK.[E]	1xPhospho [S9(100)]	P51858 1xPhospho [S165(100)]	2	4	1661.84		Q9BUT9	[R].RAPSTSPSFEGTQETYTVAHEENVR.[F]
Q9P2Y5	[R].QSSIFGGADVGFSGGIPSPDK.[G]	1xPhospho [S18(100)]	Q9P2Y5 1xPhospho [S498(100)]	0	1	2102.94		Q9NRM7	[R].RDSLQKPGLEAPPR.[A]	1xPhospho [S3(100)]	Q9NRM7 1xPhospho [S380(100)]	1	1	1643.83		Q96RK0	[K].NSTDLDSAPEDPTSPK.[R]	1xPhospho [S14(100)]	Q96RK0 1xPhospho [S1409(100)]	0	1	1753.72		Q13112	[R].QAPAPTVIRDPPSITPAVKSPLPGPSEEK.[T]	1xPhospho [S20(100)]	Q13112 1xPhospho [S458(100)]	2	1	3059.58		Q07002	[R].RFSLSVPR.[T]	1xPhospho [S3(100)]	Q07002 1xPhospho [S14(100)]	1	1	1041.52		P51858	[R].RAGDLLEDSPK.[R]	1xPhospho [S9(100)]	P51858 1xPhospho [S165(100)]	1	5	1280.59		P21333	[R].RAPSVANVGSHCDLSLK.[I]
Q9Y4K4	[R].QSSPSCGPVAETSSIGNGDGISK.[L]	1xCarbamidomethyl [C6]; 1xPhospho [S3(99)]	Q9Y4K4 1xPhospho [S434(99)]	0	2	2314.99		Q8NEY8	[K].RDNTFFRESPVGR.[K]	1xPhospho [S9(100)]	Q8NEY8 1xPhospho [S133(100)]	2	2	1660.76		P40939	[K].QFTPCQLLADHANSPNKK.[F]	1xCarbamidomethyl [C5]; 1xPhospho [S14(100)]	P40939 1xPhospho [S756(100)]	1	2	2148.99		Q96G46	[R].QENCGAQQVPAGPGTSTPPSSPVR.[T]	1xCarbamidomethyl [C4]; 1xPhospho [T17(98.8)]	Q96G46 1xPhospho [T273(98.8)]	0	1	2502.11		Q07002	[R].RFSMEDVSK.[R]	1xPhospho [S3(100)]	Q07002 1xPhospho [S89(100)]	1	1	1178.49		Q9UHD8	[K].RAEVLGHKTPEPAPR.[R]	1xPhospho [T9(100)]	Q9UHD8 1xPhospho [T142(100)]	2	2	1737.88		Q15751	[R].RAQTPPISSLPTSPSDEVGR.[R]
Q99728	[K].QTVPSENIPLPECSSPPSCK.[R]	2xCarbamidomethyl [C13; C19]; 1xPhospho [S/T]		0	2	2307		Q9Y520	[R].RDQMEGSPNSSESFEHIAR.[S]	1xPhospho [S7(100)]	Q9Y520 1xPhospho [S779(100)]	1	1	2256.93		P40939	[K].QFTPCQLLADHANSPNK.[K]	1xCarbamidomethyl [C5]; 1xPhospho [S14(100)]	P40939 1xPhospho [S756(100)]	0	1	2020.89		P54727	[K].QEKPAEKPAETPVATSPTATDSTSGDSSR.[S]	1xPhospho [S/T]		0	5	3025.36		Q9C0H9	[R].RFSNVGLVHTSER.[R]	1xPhospho [S3(100)]	Q9C0H9 1xPhospho [S45(100)]	1	1	1581.75		Q6ZSZ5	[R].RAETFAGYDCTNSPTK.[N]	1xCarbamidomethyl [C10]; 1xPhospho [S13(100)]	Q6ZSZ5 1xPhospho [S921(100)]	1	1	1897.78		Q96GS4	[R].RATISSPLELEGTVSR.[H]
Q92547	[R].QVAASPAVGQPLQK.[E]	1xPhospho [S5(100)]	Q92547 1xPhospho [S805(100)]	0	1	1473.75		Q53SF7	[K].RDQTASAPATPLVNK.[H]	1xPhospho [T4(99.5)]	Q53SF7 1xPhospho [T254(99.5)]	1	4	1648.81		Q9H063	[K].QFCQEGQPHVLEALSPPQTSGLSPSR.[L]	1xCarbamidomethyl [C3]; 1xPhospho [S/T]		0	2	2930.35		Q96SB4	[K].QEESESPVERPLKENPPNK.[M]	1xPhospho [S6(100)]	Q96SB4 1xPhospho [S311(100)]	1	1	2287.06		Q08AD1	[R].RFSPSQVPIQTR.[S]	1xPhospho [S3(100)]	Q08AD1 1xPhospho [S1019(100)]	1	1	1495.74		Q9C0H5	[K].RAELPGSSSPLLAQPR.[K]	1xPhospho [S9(100)]	Q9C0H5 1xPhospho [S286(100)]	1	2	1758.89		Q07617	[R].RASAAAAAGGGATGHPGGGQGAENPAGLK.[S]
O94804	[K].QVAEQGGDLSPAANR.[S]	1xPhospho [S10(100)]	O94804 1xPhospho [S438(100)]	0	2	1592.71		Q53SF7	[K].RDQTASAPATPLVNK.[H]	2xPhospho [S6(100); T10(100)]	Q53SF7 2xPhospho [S256(100); T260(100)]	1	1	1728.77		Q5VUJ6	[R].QEYGAADPGFTMR.[R]	1xPhospho [T11(100)]	Q5VUJ6 1xPhospho [T634(100)]	0	1	1522.6		Q96SB4	[K].QEESESPVERPLK.[E]	1xPhospho [S6(100)]	Q96SB4 1xPhospho [S311(100)]	0	2	1607.73		Q8WXF0	[R].RFSYSQSK.[S]	1xPhospho [S3(100)]	Q8WXF0 1xPhospho [S146(100)]	1	1	1082.47		Q9C0D5	[R].RADNCSPVAEEETTGSAESTLPK.[A]	1xCarbamidomethyl [C5]; 1xPhospho [S6(100)]	Q9C0D5 1xPhospho [S270(100)]	1	1	2529.08		Q8N4B1	[R].RASAPHGPLDMAPFAR.[L]
Q92766	[R].QVAGDAPVEQATAETASPVHR.[E]	1xPhospho [S17(100)]	Q92766 1xPhospho [S1320(100)]	0	2	2214.02		Q96KR1	[R].RDSDGVDGFEAEGK.[K]	1xPhospho [S3(100)]	Q96KR1 1xPhospho [S1054(100)]	1	1	1561.62		Q13625	[K].QESPPAAAVRPFTPQPSK.[D]	1xPhospho [S3(100)]	Q13625 1xPhospho [S576(100)]	0	1	1987.96		O43432	[K].QEEKPKPDPVLKSPSPVLR.[L]	1xPhospho [S]		1	1	2224.17		Q53EL6	[K].RFVSEGDGGR.[L]	1xPhospho [S4(100)]	Q53EL6 1xPhospho [S457(100)]	1	1	1159.49		Q96C19	[R].RADLNQGIGEPQSPSRR.[V]	1xPhospho [S13(100)]	Q96C19 1xPhospho [S74(100)]	2	1	1960.93		Q9Y2K2	[R].RASDGGANIQLHAQQLLK.[R]
Q9C0H9	[R].QVDEGVWPPPNNLLSQSPKK.[V]	1xPhospho [S]		1	2	2313.13		P29536	[R].RDSDLGKEPK.[R]	1xPhospho [S3(100)]	P29536 1xPhospho [S119(100)]	2	1	1224.56		Q9H307	[R].QESDPEDDDVKKPALQSSVVATSK.[E]	1xPhospho [S3(100)]	Q9H307 1xPhospho [S100(100)]	1	5	2653.22		O75391	[R].QEEEAAQQGPVVVSPASDYKDK.[Y]	1xPhospho [S14(100)]	O75391 1xPhospho [S158(100)]	1	1	2455.1		Q6SPF0	[R].RGATPPAPPR.[A]	1xPhospho [T4(100)]	Q6SPF0 1xPhospho [T107(100)]	1	1	1099.54		Q96C19	[R].RADLNQGIGEPQSPSR.[R]	1xPhospho [S15(99.6)]	Q96C19 1xPhospho [S76(99.6)]	1	2	1804.83		Q7Z628	[R].RASGLSTEGATGPSADTSGSELDGR.[C]
P42694	[K].QVDLESNPQNRSPESRPSVVYPSTK.[F]	1xPhospho [S/Y/T]		1	2	2894.37		P43243	[R].RDSFDDRGPSLNPVLDYDHGSR.[S]	1xPhospho [S3(99.4)]	P43243 1xPhospho [S188(99.4)]	2	9	2598.14		Q8N1G0	[K].QESCSPHHPQVLAQQGSGSSPK.[A]	1xCarbamidomethyl [C4]; 2xPhospho [S3(98.8); S]	Q8N1G0 2xPhospho [S225(98.8); S]	0	1	2506.02		Q96T58	[K].QEDTENHPKTPESAPENK.[D]	1xPhospho [T10(99.3)]	Q96T58 1xPhospho [T1619(99.3)]	1	2	2130.9		P31269	[R].RGDCPTLDTHTLSLTDYACGSPPVDR.[E]	2xCarbamidomethyl [C4; C19]; 1xPhospho [S21(100)]	P31269 1xPhospho [S161(100)]	1	2	2984.29		Q86V15	[K].RADAGSHTEGSPSQPR.[D]	1xPhospho [S11(100)]	Q86V15 1xPhospho [S57(100)]	1	1	1732.74		P16949	[K].RASGQAFELILSPR.[S]
Q8IY63	[R].QTSLTSSQLAEEK.[K]	1xPhospho [S3(100)]	Q8IY63 1xPhospho [S809(100)]	0	1	1501.68		Q8NI27	[K].RDHSNNDREVPPDLTK.[R]	1xPhospho [S4(100)]	Q8NI27 1xPhospho [S1486(100)]	2	3	1972.89		Q8N1G0	[K].QESCSPHHPQVLAQQGSGSSPK.[A]	1xCarbamidomethyl [C4]; 1xPhospho [S20(100)]	Q8N1G0 1xPhospho [S242(100)]	0	4	2426.06		P48681	[R].QEASTGQSPEDHASLAPPLSPDHSSLEAK.[D]	1xPhospho [S20(100)]	P48681 1xPhospho [S471(100)]	0	2	3066.37		Q8N350	[R].RGDSVDGPPDGR.[T]	1xPhospho [S4(100)]	Q8N350 1xPhospho [S621(100)]	1	1	1307.54		O00116	[R].RAASAATAAPTATPAAQESGTIPK.[K]	1xPhospho [S4(99.3)]	O00116 1xPhospho [S65(99.3)]	1	2	2319.13		Q9UKV3	[R].RASHTLLPSHR.[L]
P56270	[R].QVHSTERPFK.[C]	1xPhospho [S4(99.5)]	P56270 1xPhospho [S361(99.5)]	0	2	1308.61		Q5UIP0	[K].RDSFDNCSLGESSK.[I]	1xCarbamidomethyl [C7]; 1xPhospho [S3(100)]	Q5UIP0 1xPhospho [S1688(100)]	1	2	1681.65		Q86W56	[R].QESCLGNSPPFEK.[E]	1xCarbamidomethyl [C4]; 1xPhospho [S8(100)]	Q86W56 1xPhospho [S291(100)]	0	3	1572.64		Q13428	[K].QEAKPQQAAGMLSPK.[T]	1xPhospho [S13(100)]	Q13428 1xPhospho [S1257(100)]	0	3	1663.79		Q9UQ35	[R].RGEGDAPFSEPGTTSTQRPSSPETATK.[Q]	2xPhospho [S21(98.7); T/S]	Q9UQ35 2xPhospho [S323(98.7); T/S]	1	3	2951.25		Q13442	[R].QYTSPEEIDAQLQAEK.[Q]	1xPhospho [S4(97.5)]	Q13442 1xPhospho [S19(97.5)]	0	2	1929.85		A6NDB9	[K].RASLPAGLVGTPPESPSEPR.[E]
P33240	[R].QVPVMQGTGMQGASIQGGSQPGGFSPGQNQVTPQDHEK.[A]	1xPhospho [S25(100)]	P33240 1xPhospho [S524(100)]	0	5	3944.77		O94804	[K].RDSFIGTPYWMAPEVVMCETMK.[D]	1xCarbamidomethyl [C18]; 1xPhospho [S3(99.5)]	O94804 1xPhospho [S191(99.5)]	1	1	2728.17		Q8TAD8	[K].QERLSPEVAPPAHR.[R]	1xPhospho [S5(100)]	Q8TAD8 1xPhospho [S35(100)]	1	3	1666.81		P49848	[K].QEAGDSPPPAPGTPK.[A]	2xPhospho [S6(100); T13(100)]	P49848 2xPhospho [S653(100); T660(100)]	0	2	1608.63		O95297	[K].RDYTGCSTSESLSPVK.[Q]	1xCarbamidomethyl [C6]; 1xPhospho [S13(100)]	O95297 1xPhospho [S210(100)]	1	2	1866.79		Q5VT52	[K].QYPDSPHPVPHR.[S]	1xPhospho [S5(100)]	Q5VT52 1xPhospho [S965(100)]	0	1	1509.66		Q4KMP7	[R].RASAGPAPGPVVTAEGLHPSLPSPTGNSTPLGSSK.[E]
P08670	[R].QVQSLTCEVDALK.[G]	1xCarbamidomethyl [C7]; 1xPhospho [S4(100)]	P08670 1xPhospho [S325(100)]	0	1	1570.72		Q9H2G2	[R].RDSFIGTPYWMAPEVVMCETSK.[D]	1xCarbamidomethyl [C18]; 1xPhospho [S3(100)]	Q9H2G2 1xPhospho [S189(100)]	1	5	2684.16		O15446	[K].QEQINTEPLEDTVLSPTK.[K]	1xPhospho [S/T]		0	3	2122		P49848	[K].QEAGDSPPPAPGTPK.[A]	1xPhospho [T13(100)]	P49848 1xPhospho [T660(100)]	0	1	1528.67		P13612	[R].RDSWSYINSK.[S]	1xPhospho [S3(100)]	P13612 1xPhospho [S1021(100)]	1	1	1335.57		Q6P597	[R].QYDPPAESQQSESPPR.[R]	1xPhospho [S13(100)]	Q6P597 1xPhospho [S167(100)]	0	1	1895.78		Q9NRH2	[R].RDSSEGPPGSEGDGGGQSKPSNASGGVDK.[A]
Q15054	[R].QVSITGFFQR.[K]	1xPhospho [S3(100)]	Q15054 1xPhospho [S458(100)]	0	1	1262.59		Q8IZT6	[K].RDSGSFEQYSENIK.[L]	1xPhospho [S3(100)]	Q8IZT6 1xPhospho [S1103(100)]	1	1	1739.73		Q8N0Y2	[K].QEPSSPPLAPGLPAFLAAPGTTSCPECGK.[T]	2xCarbamidomethyl [C24; C27]; 1xPhospho [S/T]		0	2	3017.38		Q9Y5B9	[K].QDSLVINLNR.[S]	1xPhospho [S3(100)]	Q9Y5B9 1xPhospho [S650(100)]	0	1	1251.61		Q14643	[R].RDSVLAASR.[D]	1xPhospho [S3(100)]	Q14643 1xPhospho [S1598(100)]	1	1	1054.5		Q9Y608	[K].QYAENYTRPSSR.[N]	1xPhospho [S11(100)]	Q9Y608 1xPhospho [S309(100)]	0	1	1551.66		Q14160	[R].RATPHPSELK.[V]
Q86V48	[R].QVSSPSFTNR.[R]	1xPhospho [S4(100)]	Q86V48 1xPhospho [S423(100)]	0	1	1202.52		Q12770	[R].RDSGVGSGLEAQESWER.[L]	1xPhospho [S3(99.4)]	Q12770 1xPhospho [S822(99.4)]	1	1	1942.83		Q9UKJ3	[K].QEPGGSHGSETEDTGR.[S]	1xPhospho [S9(99.4)]	Q9UKJ3 1xPhospho [S653(99.4)]	0	1	1723.66		Q15599	[K].QDPFQESGLHLSPTAAEAK.[E]	1xPhospho [S/T]		0	2	2105.95		Q6P3W7	[K].RASLTLEEK.[Q]	1xPhospho [S3(100)]	Q6P3W7 1xPhospho [S677(100)]	1	1	1126.55		Q15054	[R].QVSITGFFQR.[K]	1xPhospho [S3(100)]	Q15054 1xPhospho [S458(100)]	0	1	1262.59		O14654	[R].RAVSVPASFFR.[R]
Q9P266	[R].QVSSPYSQGESTCETQTK.[L]	1xCarbamidomethyl [C13]; 1xPhospho [S/Y/T]		0	2	2096.85		Q9UQ88; P21127	[K].RDSLEEGELR.[D]	1xPhospho [S3(100)]	Q9UQ88 1xPhospho [S47(100)]; P21127 1xPhospho [S47(100)]	1	3	1283.56		P49756	[K].QEPESEEEEEEKQEK.[E]	1xPhospho [S5(100)]	P49756 1xPhospho [S583(100)]	1	8	1956.76		Q15645	[K].QALPCVAESPTVHVEVHQR.[G]	1xCarbamidomethyl [C5]; 1xPhospho [S/T]		0	1	2237.05		P57682	[R].RASPGLSMPSSSPPIK.[K]	1xPhospho [S3(100)]	P57682 1xPhospho [S92(100)]	1	1	1691.82		Q9Y2D5	[R].QVLQSTQSPR.[T]	1xPhospho [S8(99.7)]	Q9Y2D5 1xPhospho [S748(99.7)]	0	1	1223.58		Q8N2M8	[R].RDSPTYDPYK.[R]
Q99459	[R].QVVQTPNTVLSTPFR.[T]	1xPhospho [S/T]		0	2	1766.88		Q9C0C2	[K].RDSLGAYASQDANEQGQDLGK.[R]	1xPhospho [S3(100)]	Q9C0C2 1xPhospho [S893(100)]	1	1	2302.99		Q8N6T7	[K].QEPCAQHNGSEPASPK.[R]	1xCarbamidomethyl [C4]; 1xPhospho [S14(100)]	Q8N6T7 1xPhospho [S330(100)]	0	1	1816.73		Q12888	[R].QDKPMDTSVLSEEGGEPFQK.[K]	1xPhospho [S11(100)]	Q12888 1xPhospho [S398(100)]	0	1	2301.99		Q9HC77	[K].RASPNLFSEAQYQEAPVEK.[N]	1xPhospho [S3(100)]	Q9HC77 1xPhospho [S260(100)]	1	1	2244.03		P56270	[R].QVHSTERPFK.[C]	1xPhospho [S4(99.5)]	P56270 1xPhospho [S361(99.5)]	0	2	1308.61		O96013	[R].RDSPPPPAR.[A]
Q9Y608	[K].QYAENYTRPSSR.[N]	1xPhospho [S11(100)]	Q9Y608 1xPhospho [S309(100)]	0	3	1551.66		Q9C0C2	[K].RDSLGTYSSR.[D]	1xPhospho [S3(100)]	Q9C0C2 1xPhospho [S872(100)]	1	1	1221.53		Q4VC05	[K].QENSSNSSPAPEPNSAVPSDGTEAK.[V]	1xPhospho [S/T]		0	3	2580.07		Q8IXQ4	[K].QDDSPPRPIIGPALPPGFIK.[S]	1xPhospho [S4(100)]	Q8IXQ4 1xPhospho [S105(100)]	0	8	2195.13		Q9UH62	[K].RASPNSDDTVLSPQELQK.[V]	1xPhospho [S3(100)]	Q9UH62 1xPhospho [S110(100)]	1	2	2064.96		O60814; P06899	[K].QVHPDTGISSK.[A]	1xPhospho [S10(99.1)]	O60814 1xPhospho [S57(99.1)]; P06899 1xPhospho [S57(99.1)]	0	1	1248.56		O95819	[R].RDSPLQGSGQQNSQAGQR.[N]
Q9Y467	[R].QVLLLGSLGQTVGAPASPSELPGTGTASSTKPLLPLFSPIKPVQTSK.[T]	1xPhospho [T/S]		0	1	4750.57		Q5UIP0	[K].RDSFLAQTK.[N]	1xPhospho [S3(100)]	Q5UIP0 1xPhospho [S1008(100)]	1	1	1145.54		Q6P4R8	[K].QENEDSSDATTPVPR.[V]	1xPhospho [S/T]		0	1	1725.7		Q9NQA3	[R].QDDGSSSASPSVQGAPR.[E]	1xPhospho [S9(100)]	Q9NQA3 1xPhospho [S327(100)]	0	1	1725.71		Q9Y2F5	[R].RASPPDPSPSPSAASASER.[V]	1xPhospho [S3(100)]	Q9Y2F5 1xPhospho [S1692(100)]	1	1	1946.86		P42694	[K].QVDLESNPQNRSPESRPSVVYPSTK.[F]	1xPhospho [S12(99)]	P42694 1xPhospho [S1317(99)]	1	2	2894.37		Q8IWC1	[R].RDSNLHSSTDKEQAER.[K]
Q9UIW2	[K].QTSAYNISNSSTFTK.[S]	1xPhospho [T12(99)]	Q9UIW2 1xPhospho [T1615(99)]	0	1	1728.75		Q07617	[R].RASAAAAAGGGATGHPGGGQGAENPAGLK.[S]	1xPhospho [S3(100)]	Q07617 1xPhospho [S423(100)]	1	1	2539.18		Q96G46	[R].QENCGAQQVPAGPGTSTPPSSPVR.[T]	1xCarbamidomethyl [C4]; 2xPhospho [T17(98.4); S/T]	Q96G46 2xPhospho [T273(98.4); S/T]	0	2	2582.07		Q6VMQ6	[K].QDDDLNCEPLSPHNITPEPVSK.[L]	1xCarbamidomethyl [C7]; 1xPhospho [S11(100)]	Q6VMQ6 1xPhospho [S113(100)]	0	2	2585.12		Q2M2Z5	[K].RASPPVSPIPVSEYCESENK.[W]	1xCarbamidomethyl [C15]; 1xPhospho [S3(100)]	Q2M2Z5 1xPhospho [S317(100)]	1	1	2326.04		O94804	[K].QVAEQGGDLSPAANR.[S]	1xPhospho [S10(100)]	O94804 1xPhospho [S438(100)]	0	1	1592.71		O14579	[R].RDSIVAELDR.[E]
P46100	[R].QTQSESSNYDSELEK.[E]	1xPhospho [S11(100)]	P46100 1xPhospho [S819(100)]	0	1	1824.72		Q15751	[R].RAQTPPISSLPTSPSDEVGR.[R]	1xPhospho [T4(100)]	Q15751 1xPhospho [T2701(100)]	1	1	2175.04		Q96G46	[R].QENCGAQQVPAGPGTSTPPSSPVR.[T]	1xCarbamidomethyl [C4]; 1xPhospho [S/T]		0	1	2502.11		Q05397	[R].QATVSWDSGGSDEAPPKPSRPGYPSPR.[S]	1xPhospho [S25(100)]	Q05397 1xPhospho [S722(100)]	0	2	2906.31		P27816	[K].RASPSKPASAPASR.[S]	1xPhospho [S3(100)]	P27816 1xPhospho [S787(100)]	1	2	1462.72		Q96T88	[K].REEEEQQEGGFASPR.[T]	1xPhospho [S13(100)]	Q96T88 1xPhospho [S639(100)]	1	2	1828.75		A8MVW0	[R].RDSLTSPEDELGAEVGDEAGDK.[K]
Q09472	[R].QTPTPPTTQLPQQVQPSLPAAPSADQPQQQPR.[S]	1xPhospho [T4(97.5)]	Q09472 1xPhospho [T887(97.5)]	0	1	3512.72		P21333	[R].RAPSVANVGSHCDLSLKIPEISIQDMTAQVTSPSGK.[T]	1xCarbamidomethyl [C12]; 1xPhospho [S4(100)]	P21333 1xPhospho [S2152(100)]	2	2	3873.89		P54727	[K].QEKPAEKPAETPVATSPTATDSTSGDSSR.[S]	1xPhospho [S/T]		0	4	3025.36		Q2M3G4	[R].QATPLLYALAAEAEAAAQAAEPPSPPASR.[A]	1xPhospho [S24(100)]	Q2M3G4 1xPhospho [S133(100)]	0	2	2942.43		Q6PJG2	[R].RASQEANLLTLAQK.[A]	1xPhospho [S3(100)]	Q6PJG2 1xPhospho [S461(100)]	1	2	1622.83		O75376	[R].REEGDPSPHSGGVCKPK.[L]	1xCarbamidomethyl [C14]; 1xPhospho [S7(100)]	O75376 1xPhospho [S2315(100)]	1	2	1916.83		Q14671	[R].RDSLTGSSDLYK.[R]
Q9Y4B4	[R].QSSPSTNAALPGPPAQLMDSSAVPGTALGTEPR.[L]	1xPhospho [S/T]		0	6	3285.55		Q86YS7	[R].QSSSSDTDLSLTPK.[T]	1xPhospho [S5(100)]	Q86YS7 1xPhospho [S307(100)]	0	2	1545.67		Q96SB4	[K].QEESESPVERPLKENPPNK.[M]	1xPhospho [S6(100)]	Q96SB4 1xPhospho [S311(100)]	1	1	2287.06		P98174	[K].QASVAAENSVICSFLHYMEK.[G]	1xCarbamidomethyl [C12]; 1xPhospho [S3(100)]	P98174 1xPhospho [S816(100)]	0	1	2364.04		Q9BZ23	[R].RASSASVPAVGASAEGTR.[R]	1xPhospho [S4(99.2)]	Q9BZ23 1xPhospho [S169(99.2)]	1	3	1753.82		Q9NTJ3	[R].REEGPPPPSPDGASSDAEPEPPSGR.[T]	1xPhospho [S15(100)]	Q9NTJ3 1xPhospho [S28(100)]	1	2	2595.1		Q9NRM7	[R].RDSLQKPGLEAPPR.[A]
Q86YS7	[R].QSSSSDTDLSLTPK.[T]	1xPhospho [S5(100)]	Q86YS7 1xPhospho [S307(100)]	0	2	1545.67		Q9H4A3	[K].QSSTPGSLFLSPPAPAPK.[N]	1xPhospho [S11(100)]	Q9H4A3 1xPhospho [S19(100)]	0	1	1861.91		Q96SB4	[K].QEESESPVERPLK.[E]	1xPhospho [S6(100)]	Q96SB4 1xPhospho [S311(100)]	0	3	1607.73		P46937	[R].QASTDAGTAGALTPQHVR.[A]	1xPhospho [S3(100)]	P46937 1xPhospho [S109(100)]	0	5	1860.86		Q9H2G2	[K].RASSDLSIASSEEDK.[L]	1xPhospho [S3(100)]	Q9H2G2 1xPhospho [S340(100)]	1	1	1674.72		Q8WUY9	[K].RHSIAIGEVPACR.[L]	1xCarbamidomethyl [C12]; 1xPhospho [S3(100)]	Q8WUY9 1xPhospho [S160(100)]	1	1	1545.74		Q9C0C2	[K].RDSLGTYSSR.[D]
Q9H4A3	[K].QSSTPGSLFLSPPAPAPK.[N]	1xPhospho [S11(100)]	Q9H4A3 1xPhospho [S19(100)]	0	1	1861.91		Q93100	[R].QSSTPSAPELGQQPDVNISEWK.[D]	1xPhospho [S3(99.4)]	Q93100 1xPhospho [S701(99.4)]	0	6	2478.12		O43432	[K].QEEKPKPDPVLKSPSPVLR.[L]	1xPhospho [S]		1	1	2224.17		Q8TB72	[R].QASPTEVVER.[L]	1xPhospho [S3(100)]	Q8TB72 1xPhospho [S182(100)]	0	1	1195.54		Q9H0B6	[K].RASSLNFLNK.[S]	1xPhospho [S4(99.9)]	Q9H0B6 1xPhospho [S582(99.9)]	1	1	1229.6		Q8TEJ3	[K].RHSFTALSVTHR.[S]	1xPhospho [S3(100)]	Q8TEJ3 1xPhospho [S381(100)]	1	1	1491.72		Q9C0C2	[K].RDSLGAYASQDANEQGQDLGK.[R]
Q93100	[R].QSSTPSAPELGQQPDVNISEWK.[D]	1xPhospho [S3(99.4)]	Q93100 1xPhospho [S701(99.4)]	0	3	2478.12		Q96RT1	[R].QSSVSSTASVNLGDPGSTR.[R]	1xPhospho [S3(99.5)]	Q96RT1 1xPhospho [S1079(99.5)]	0	2	1929.85		Q6NSJ2	[R].QEEEDRDSPGPQVPDPK.[V]	1xPhospho [S8(100)]	Q6NSJ2 1xPhospho [S254(100)]	1	1	2002.84		P27708	[R].QASPQNLGTPGLLHPQTSPLLHSLVGQHILSVQQFTK.[D]	1xPhospho [S3(100)]	P27708 1xPhospho [S1900(100)]	0	4	4052.11		A1L170	[R].RASSPSLIER.[N]	1xPhospho [S4(100)]	A1L170 1xPhospho [S223(100)]	1	1	1195.58		Q96L34	[R].RHSDFCGPSPAPLHPK.[R]	1xCarbamidomethyl [C6]; 1xPhospho [S3(100)]	Q96L34 1xPhospho [S423(100)]	1	1	1882.84		Q9UQ88; P21127	[K].RDSLEEGELR.[D]
Q96RT1	[R].QSSVSSTASVNLGDPGSTR.[R]	1xPhospho [S3(100)]	Q96RT1 1xPhospho [S1079(100)]	0	1	1929.85		Q14966	[K].QSSVTQVTEQSPK.[V]	1xPhospho [S11(100)]	Q14966 1xPhospho [S128(100)]	0	1	1498.68		P55196	[K].QGAIYHGLATLLNQPSPMMQR.[I]	1xPhospho [S16(100)]	P55196 1xPhospho [S1107(100)]	0	4	2406.15		Q3MII6	[R].QASLDGLQQLR.[D]	1xPhospho [S3(100)]	Q3MII6 1xPhospho [S506(100)]	0	1	1308.63		P31323	[R].RASVCAEAYNPDEEEDDAESR.[I]	1xCarbamidomethyl [C5]; 1xPhospho [S3(100)]	P31323 1xPhospho [S114(100)]	1	2	2492.95		P47974	[R].RHSASNLHALAHPAPSPGSCSPK.[F]	1xCarbamidomethyl [C20]; 1xPhospho [S3(99.2)]	P47974 1xPhospho [S57(99.2)]	1	1	2459.14		Q12770	[R].RDSGVGSGLEAQESWER.[L]
Q14966	[K].QSSVTQVTEQSPK.[V]	1xPhospho [S11(99.6)]	Q14966 1xPhospho [S128(99.6)]	0	1	1498.68		P52701	[R].QSTLYSFFPKSPALSDANK.[A]	1xPhospho [S11(100)]	P52701 1xPhospho [S14(100)]	1	1	2181.03		O75391	[R].QEEEAAQQGPVVVSPASDYKDK.[Y]	1xPhospho [S14(100)]	O75391 1xPhospho [S158(100)]	1	1	2455.1		Q7L5N7	[R].QASFFPPPVPNPFVQQTQIGSAR.[R]	1xPhospho [S3(100)]	Q7L5N7 1xPhospho [S34(100)]	0	2	2593.26		Q96T58	[R].RASYDYNQDR.[T]	1xPhospho [S3(100)]	Q96T58 1xPhospho [S623(100)]	1	1	1367.54		Q9ULL5	[K].RHPPLYQAGLTPPLSPPK.[S]	1xPhospho [S15(100)]	Q9ULL5 1xPhospho [S1308(100)]	1	2	2049.07		Q8IZT6	[K].RDSGSFEQYSENIK.[L]
Q92804	[K].QSSYSQQPYNNQGQQQNMESSGSQGGR.[A]	1xPhospho [S/Y]		0	2	3055.22		O14686	[K].QTAGQGSPCEEQEEPR.[A]	1xCarbamidomethyl [C9]; 1xPhospho [S7(100)]	O14686 1xPhospho [S1180(100)]	0	1	1882.73		Q9H6U6	[K].QGGRCSPVPGLSSSPSGSPLHGK.[L]	1xCarbamidomethyl [C5]; 1xPhospho [S6(100)]	Q9H6U6 1xPhospho [S480(100)]	1	1	2329.08		Q9ULV3	[K].QAQTQTSPEHLVLQQK.[Q]	1xPhospho [S7(99.5)]	Q9ULV3 1xPhospho [S350(99.5)]	0	4	1915.93		Q96GS4	[R].RATISSPLELEGTVSR.[H]	1xPhospho [T3(100)]	Q96GS4 1xPhospho [T196(100)]	1	2	1795.89		Q96F86	[R].RHNSWSSSSR.[H]	1xPhospho [S4(100)]	Q96F86 1xPhospho [S161(100)]	1	1	1283.53		Q9H2G2	[R].RDSFIGTPYWMAPEVVMCETSK.[D]
O14686	[K].QTAGQGSPCEEQEEPR.[A]	1xCarbamidomethyl [C9]; 1xPhospho [S7(100)]	O14686 1xPhospho [S1180(100)]	0	1	1882.73		Q14004	[K].QTDPSTPQQESSKPLGGIQPSSQTIQPK.[V]	1xPhospho [T6(100)]	Q14004 1xPhospho [T1147(100)]	0	1	3044.46		Q9H0L4	[K].QGGSQPSSFSPGQSQVTPQDQEK.[A]	1xPhospho [S10(100)]	Q9H0L4 1xPhospho [S563(100)]	0	3	2484.07		Q9H3P2	[K].QAPFRSPTAPSVFSPTGNR.[T]	1xPhospho [S6(99.4)]	Q9H3P2 1xPhospho [S225(99.4)]	1	2	2096.99		Q8N1F8	[R].RASISEPSDTDPEPR.[T]	1xPhospho [S3(100)]	Q8N1F8 1xPhospho [S387(100)]	1	2	1736.75		Q4KMP7	[R].RHGAPAAPSPPPR.[G]	1xPhospho [S9(100)]	Q4KMP7 1xPhospho [S22(100)]	1	2	1390.67		Q5UIP0	[K].RDSFLAQTK.[N]
Q14004	[K].QTDPSTPQQESSKPLGGIQPSSQTIQPK.[V]	1xPhospho [T6(100)]	Q14004 1xPhospho [T1147(100)]	0	1	3044.46		P28370	[K].QTELFAHFIQPSAQKSPTSPLNMK.[L]	1xPhospho [S/T]		1	2	2780.35		Q15208	[R].QLAFSTVGTPDYIAPEVFMQTGYNK.[L]	1xPhospho [S/T/Y]		0	1	2857.32		P13994	[R].QDKPLSPAGSSQEAADTPDTR.[H]	1xPhospho [S6(100)]	P13994 1xPhospho [S362(100)]	0	2	2250.99		Q14160	[R].RATPHPSELK.[V]	1xPhospho [T3(100)]	Q14160 1xPhospho [T475(100)]	1	2	1215.59		Q6VMQ6	[K].RHEHPPNPPVSPGK.[T]	1xPhospho [S11(100)]	Q6VMQ6 1xPhospho [S673(100)]	1	7	1628.77		Q5UIP0	[K].RDSFDNCSLGESSK.[I]
P28370	[K].QTELFAHFIQPSAQKSPTSPLNMK.[L]	1xPhospho [S/T]		1	2	2780.35		Q8IYH5	[R].QTEPVSPVLK.[R]	1xPhospho [S6(100)]	Q8IYH5 1xPhospho [S113(100)]	0	1	1177.59		Q6GYQ0	[R].QKTVDIDDAQILPR.[S]	1xPhospho [T3(100)]	Q6GYQ0 1xPhospho [T754(100)]	1	2	1691.84		Q9Y6M4	[K].QLPTPVGAVQQDPALSSNR.[E]	1xPhospho [S17(99.6)]	Q9Y6M4 1xPhospho [S345(99.6)]	0	1	2058		Q00537	[R].RASLSEIGFGK.[M]	1xPhospho [S3(100)]	Q00537 1xPhospho [S180(100)]	1	1	1244.6		Q9H9J4	[R].RHDSVENSDSHVEK.[K]	1xPhospho [S4(100)]	Q9H9J4 1xPhospho [S1166(100)]	1	2	1718.71		P43243	[R].RDSFDDRGPSLNPVLDYDHGSR.[S]
Q8IYH5	[R].QTEPVSPVLK.[R]	1xPhospho [S6(100)]	Q8IYH5 1xPhospho [S113(100)]	0	1	1177.59		Q8IZD4	[R].QTLPISGSQTGSSGVISPQELLK.[K]	1xPhospho [S17(100)]	Q8IZD4 1xPhospho [S448(100)]	0	3	2407.21		Q8WY36	[R].QKSPLFQFAEISSSTSHSDASTK.[Q]	1xPhospho [S3(100)]	Q8WY36 1xPhospho [S243(100)]	1	1	2563.17		Q5SW79	[K].QLQAINAMIDPDGTLEALNNMGFPSAMLPSPPK.[Q]	1xPhospho [S30(100)]	Q5SW79 1xPhospho [S1515(100)]	0	1	3561.68		A6NDB9	[K].RASLPAGLVGTPPESPSEPR.[E]	1xPhospho [S3(100)]	A6NDB9 1xPhospho [S143(100)]	1	1	2098.03		Q92625	[R].RHDSLHDPAAPSR.[A]	1xPhospho [S4(100)]	Q92625 1xPhospho [S887(100)]	1	2	1538.69		O75909	[K].RAVVVSPKEENK.[A]
Q8N4S0	[K].QTGQIIEDDQEKHLSQEDNDLNK.[Q]	1xPhospho [S15(100)]	Q8N4S0 1xPhospho [S154(100)]	1	1	2777.23		P51513	[K].QTLPSSPTTTK.[S]	1xPhospho [S6(99.7)]	P51513 1xPhospho [S154(99.7)]	0	1	1240.58		Q8NEY1	[K].QKSLTNLSFLTDSEK.[K]	1xPhospho [S3(100)]	Q8NEY1 1xPhospho [S90(100)]	1	3	1790.86		Q92576	[R].QLQEDQENNLQDNQTSNSSPCR.[S]	1xCarbamidomethyl [C21]; 1xPhospho [S19(100)]	Q92576 1xPhospho [S1614(100)]	0	4	2685.08		Q13233	[R].RAPSPDGFSPYSPEETNR.[R]	1xPhospho [S4(100)]	Q13233 1xPhospho [S292(100)]	1	1	2086.89		Q96T37	[K].RHCAPSPDRSPELSSSR.[D]	1xCarbamidomethyl [C3]; 2xPhospho [S6(100); S10(100)]	Q96T37 2xPhospho [S670(100); S674(100)]	2	2	2098.85		P40818	[K].RCPTPEIQK.[K]
Q8IZD4	[R].QTLPISGSQTGSSGVISPQELLK.[K]	1xPhospho [S17(100)]	Q8IZD4 1xPhospho [S448(100)]	0	2	2407.21		Q5SSJ5	[K].QTPMASSPRPK.[M]	1xPhospho [S7(99.7)]	Q5SSJ5 1xPhospho [S156(99.7)]	0	2	1279.59		P27824	[K].QKSDAEEDGGTVSQEEEDRKPK.[A]	2xPhospho [S3(100); S13(100)]	P27824 2xPhospho [S554(100); S564(100)]	2	9	2622.06		O75475	[K].QSNASSDVEVEEKETSVSK.[E]	1xPhospho [S16(100)]	O75475 1xPhospho [S116(100)]	1	6	2132.92		Q9BSL1	[K].RAPSPLPK.[M]	1xPhospho [S4(100)]	Q9BSL1 1xPhospho [S98(100)]	1	1	945.492		O60343	[R].RHASAPSHVQPSDSEK.[N]	1xPhospho [S4(100)]	O60343 1xPhospho [S341(100)]	1	2	1812.8		Q13615	[R].RCSDPSLNEK.[W]
P51513	[K].QTLPSSPTTTK.[S]	1xPhospho [S6(99.7)]	P51513 1xPhospho [S154(99.7)]	0	1	1240.58		Q9UPQ0	[R].QTPSPDVVLR.[G]	1xPhospho [S4(100)]	Q9UPQ0 1xPhospho [S217(100)]	0	2	1191.58		P27824	[K].QKSDAEEDGGTVSQEEEDRKPK.[A]	1xPhospho [S3(100)]	P27824 1xPhospho [S554(100)]	2	11	2542.09		O75475	[K].QSNASSDVEVEEK.[E]	1xPhospho [S6(100)]	O75475 1xPhospho [S106(100)]	0	1	1501.61		Q9BXF3	[R].RAPSSGDDQSSSSTQPPR.[E]	1xPhospho [S/T]		1	1	1939.81		P13051	[K].RHAPSPEPAVQGTGVAGVPEESGDAAAIPAK.[K]	1xPhospho [S5(100)]	P13051 1xPhospho [S23(100)]	1	2	3046.46		Q9Y570	[K].RDFSPVPWSQYFESMEDVEVENETGK.[D]
O60506	[R].QTNNQNWGSQPIAQQPLQGGDHSGNYGYK.[S]	1xPhospho [S9(100)]	O60506 1xPhospho [S587(100)]	0	1	3267.42		Q09472	[R].QTPTPPTTQLPQQVQPSLPAAPSADQPQQQPR.[S]	1xPhospho [T2(99.2)]	Q09472 1xPhospho [T885(99.2)]	0	3	3512.72		P27824	[K].QKSDAEEDGGTVSQEEEDR.[K]	1xPhospho [S3(100)]	P27824 1xPhospho [S554(100)]	1	5	2188.85		P29558	[K].QSLVPAHPMAPPSPSTTSSNNNSSSSSNSGWDQLSK.[T]	1xPhospho [S13(95.7)]	P29558 1xPhospho [S38(95.7)]	0	2	3764.65		Q9BUT9	[R].RAPSTSPSFEGTQETYTVAHEENVR.[F]	1xPhospho [S/T/Y]		1	1	2873.27		Q9P0L2	[R].RGTSTGIISK.[I]	1xPhospho [T/S]		1	1	1099.55		Q6WCQ1	[K].RDFTNEAPPAPLPDASASPLSPHR.[R]
Q5SSJ5	[K].QTPMASSPRPK.[M]	1xPhospho [S7(99.7)]	Q5SSJ5 1xPhospho [S156(99.7)]	0	2	1279.59		Q96JY6	[R].QSSSFRLLQEALEAEERGGTPAFLPSSLSPQSSLPASR.[A]	3xPhospho [S29(97.8); S/T]	Q96JY6 3xPhospho [S266(97.8); S/T]	2	1	4270.95		Q9NYF8	[K].QKFNDSEGDDTEETEDYR.[Q]	1xPhospho [S6(100)]	Q9NYF8 1xPhospho [S397(100)]	1	2	2257.84		Q9Y6D5	[R].QSLSSADNLESDAQGHQVAAR.[F]	1xPhospho [S]		0	4	2263.99		P21333	[R].RAPSVANVGSHCDLSLK.[I]	1xCarbamidomethyl [C12]; 1xPhospho [S4(100)]	P21333 1xPhospho [S2152(100)]	1	2	1890.89		Q9UQ88; P21127	[K].RGTSPRPPEGGLGYSQLGDDDLK.[E]	1xPhospho [T/S/Y]		1	1	2495.16		Q6WCQ1	[K].RDFTNEAPPAPLPDASASPLSPHRR.[A]
Q9UPQ0	[R].QTPSPDVVLR.[G]	1xPhospho [S4(100)]	Q9UPQ0 1xPhospho [S217(100)]	0	1	1191.58		P48634	[K].QSSSEISLAVER.[A]	1xPhospho [S2(100)]	P48634 1xPhospho [S456(100)]	0	1	1385.63		Q13111	[K].QHSSTSPFPTSTPLR.[R]	1xPhospho [S6(100)]	Q13111 1xPhospho [S310(100)]	0	4	1722.78		Q9NSV4	[R].QSLSPMSQRPVLK.[V]	1xPhospho [S4(100)]	Q9NSV4 1xPhospho [S1093(100)]	0	2	1550.78		Q07617	[R].RASAAAAAGGGATGHPGGGQGAENPAGLK.[S]	1xPhospho [S3(100)]	Q07617 1xPhospho [S423(100)]	1	1	2539.18		Q9NZJ0	[R].RGSVSSVSPKPPSSFK.[M]	1xPhospho [S3(100)]	Q9NZJ0 1xPhospho [S485(100)]	1	1	1726.85		Q5SQI0	[R].RATPPAHPPPR.[S]
Q9UKE5	[R].QSSPAMPHK.[V]	1xPhospho [S3(100)]	Q9UKE5 1xPhospho [S548(100)]	0	1	1062.44		Q9Y4B4	[R].QSSPSTNAALPGPPAQLMDSSAVPGTALGTEPR.[L]	1xPhospho [S/T]		0	12	3285.55		Q8N1G2	[K].QHSSDSFDDAFK.[A]	1xPhospho [S]		0	2	1463.55		P60174	[K].QSLGELIGTLNAAK.[V]	1xPhospho [S2(100)]	P60174 1xPhospho [S21(100)]	0	12	1494.76		Q4KMP7	[R].RASAGPAPGPVVTAEGLHPSLPSPTGNSTPLGSSK.[E]	1xPhospho [S3(100)]	Q4KMP7 1xPhospho [S687(100)]	1	2	3374.67		Q5H9F3	[R].RGSSTERPQLGSQVDLGR.[V]	1xPhospho [S3(100)]	Q5H9F3 1xPhospho [S1033(100)]	1	1	2022.97		Q99547	[K].RDHANYEEDENGDITPIK.[A]
O60841	[K].QSFDDNDSEELEDKDSK.[S]	1xPhospho [S8(100)]	O60841 1xPhospho [S113(100)]	1	2	2080.79		Q9Y4K4	[R].QSSPSCGPVAETSSIGNGDGISK.[L]	1xCarbamidomethyl [C6]; 1xPhospho [S3(99.2)]	Q9Y4K4 1xPhospho [S434(99.2)]	0	2	2314.99		Q9C0B0	[R].QGYACPYYHNSKDR.[R]	1xCarbamidomethyl [C5]; 1xPhospho [S11(100)]	Q9C0B0 1xPhospho [S240(100)]	1	1	1838.73		Q9UQ35	[R].QSHSGSISPYPK.[V]	1xPhospho [S8(99.7)]	Q9UQ35 1xPhospho [S994(99.7)]	0	4	1367.6		Q4KMP7	[R].RASAGPAPGPVVTAEGLHPSLPSPTGNSTPLGSSK.[E]	2xPhospho [S3(100); S/T]	Q4KMP7 2xPhospho [S687(100); S/T]	1	2	3454.64		Q6GYQ0	[R].RGSSPGSLEIPK.[D]	1xPhospho [S3(100)]	Q6GYQ0 1xPhospho [S860(100)]	1	2	1307.64		Q8NEY8	[K].RDNTFFRESPVGR.[K]
Q567U6	[K].QSELSAEESPEK.[L]	1xPhospho [S9(100)]	Q567U6 1xPhospho [S305(100)]	0	1	1413.58		Q8N1G0	[K].QSPGHQSPLASPK.[V]	1xPhospho [S7(100)]	Q8N1G0 1xPhospho [S271(100)]	0	2	1413.65		Q6WKZ4	[R].QGSSLNLFEDVQITEPEAEPESK.[S]	1xPhospho [S/T]		0	7	2627.18		Q9UQ35	[R].QSHSESPSLQSK.[S]	1xPhospho [S6(99.7)]	Q9UQ35 1xPhospho [S1083(99.7)]	0	2	1394.59		Q8N4B1	[R].RASAPHGPLDMAPFAR.[L]	1xPhospho [S3(100)]	Q8N4B1 1xPhospho [S213(100)]	1	1	1773.83		Q9NQC3	[R].RGSSGSVDETLFALPAASEPVIR.[S]	1xPhospho [S/T]		1	6	2439.19		Q9Y520	[R].RDQMEGSPNSSESFEHIAR.[S]
Q96T58	[K].QSEKPHSTPPQSCTSDLSK.[I]	1xCarbamidomethyl [C13]; 1xPhospho [T8(100)]	Q96T58 1xPhospho [T2393(100)]	0	3	2193.95		O43159	[K].QSPGSTSPKPPHTLSR.[K]	1xPhospho [S7(98.8)]	O43159 1xPhospho [S176(98.8)]	0	1	1756.84		Q9NZI8	[R].QGSPVAAGAPAK.[Q]	1xPhospho [S3(100)]	Q9NZI8 1xPhospho [S181(100)]	0	2	1133.54		Q9P260	[R].QSGTPPGMGAPGVPGAAGVGGAGGR.[E]	1xPhospho [S/T]		0	2	2142.98		Q6ZV89	[R].RASDCGLAPHRPR.[C]	1xCarbamidomethyl [C5]; 1xPhospho [S3(100)]	Q6ZV89 1xPhospho [S12(100)]	1	1	1572.72		O15014	[R].RGSQNSSEHRPPASSTSEDVK.[A]	1xPhospho [S3(100)]	O15014 1xPhospho [S413(100)]	1	2	2336.03		Q53SF7	[K].RDQTASAPATPLVNK.[H]
Q9UBW7	[K].QPGVDSLSPVASLPK.[Q]	1xPhospho [S8(100)]	Q9UBW7 1xPhospho [S305(100)]	0	1	1574.78		Q9Y618	[R].QSPLTYEDHGAPFAGHLPR.[G]	1xPhospho [S2(100)]	Q9Y618 1xPhospho [S1539(100)]	0	2	2172.99		P46821	[K].QGSPDQVSPVSEMTSTSLYQDK.[Q]	1xPhospho [S8(100)]	P46821 1xPhospho [S1443(100)]	0	1	2464.06		Q9H2J7	[K].QSGSPTLDTAPNGR.[Y]	1xPhospho [S4(100)]	Q9H2J7 1xPhospho [S701(100)]	0	1	1480.64		Q9Y2K2	[R].RASDGGANIQLHAQQLLK.[R]	1xPhospho [S3(100)]	Q9Y2K2 1xPhospho [S551(100)]	1	1	2000.01		Q6ZRV2	[R].RGSPVPPVPER.[R]	1xPhospho [S3(100)]	Q6ZRV2 1xPhospho [S914(100)]	1	2	1270.63		Q53SF7	[K].RDQTASAPATPLVNK.[H]
Q9BUL9	[R].QPGYQPPNPHPGPSSPPAAPASK.[R]	1xPhospho [S/Y]		0	3	2359.09		Q9C0B5	[R].QSPPLPGREEEPGLGDSGIQSTPGSGHAPR.[T]	1xPhospho [S2(100)]	Q9C0B5 1xPhospho [S554(100)]	1	2	3090.43		P56179	[K].QGSNPHESDPLQGSAALSPR.[S]	1xPhospho [S18(100)]	P56179 1xPhospho [S127(100)]	0	1	2127.95		Q9UPN9	[K].QSGLSSLVNGKSPIR.[S]	1xPhospho [S12(100)]	Q9UPN9 1xPhospho [S862(100)]	1	2	1622.83		Q9H0K1	[R].RASDTSLTQGIVAFR.[Q]	1xPhospho [S3(100)]	Q9H0K1 1xPhospho [S587(100)]	1	2	1701.83		Q6ZRV2	[R].RGSPTTGFIEQK.[G]	1xPhospho [S3(100)]	Q6ZRV2 1xPhospho [S892(100)]	1	1	1400.66		P29536	[R].RDSDLGKEPK.[R]
Q9UQR1	[K].QPLEQNQTISPLSTYEESK.[V]	1xPhospho [S10(100)]	Q9UQR1 1xPhospho [S412(100)]	0	1	2272.04		Q8IWC1	[K].QSPQTSFPYK.[I]	1xPhospho [S2(100)]	Q8IWC1 1xPhospho [S533(100)]	0	1	1262.55		Q9UQ35	[R].QGSITSPQANEQSVTPQRR.[S]	2xPhospho [S6(100); T15(100)]	Q9UQ35 2xPhospho [S857(100); T866(100)]	1	2	2243.98		P35711	[R].QSGESLSSTALGTPER.[R]	1xPhospho [T13(100)]	P35711 1xPhospho [T131(100)]	0	1	1699.75		Q7Z628	[R].RASGLSTEGATGPSADTSGSELDGR.[C]	1xPhospho [S3(100)]	Q7Z628 1xPhospho [S21(100)]	1	1	2459.07		O75676	[R].RGSPAPANPGR.[A]	1xPhospho [S3(100)]	O75676 1xPhospho [S745(100)]	1	1	1159.54		Q17R89	[K].RDSEEESESTAL.[-]
Q96T58	[K].QPLFVPTTSGPSTPPGLVLPHTEFQPAPK.[Q]	1xPhospho [T13(98.9)]	Q96T58 1xPhospho [T3467(98.9)]	0	1	3120.58		P55201	[K].QSPSPSEVSQSPGR.[E]	1xPhospho [S2(100)]	P55201 1xPhospho [S75(100)]	0	1	1522.65		Q9UQ35	[R].QGSITSPQANEQSVTPQRR.[S]	1xPhospho [S/T]		1	2	2164.01		Q99856	[R].QSFGGSLFAYSPGGAHGMLSSPK.[L]	1xPhospho [S11(100)]	Q99856 1xPhospho [S362(100)]	0	1	2363.05		P16949	[K].RASGQAFELILSPR.[S]	1xPhospho [S3(100)]	P16949 1xPhospho [S16(100)]	1	9	1624.82		O43847	[R].RGSLSNAGDPEIVK.[S]	1xPhospho [S3(100)]	O43847 1xPhospho [S94(100)]	1	3	1522.73		Q8NI27	[K].RDHSNNDREVPPDLTK.[R]
Q99613	[K].QPLLLSEDEEDTK.[R]	1xPhospho [S6(100)]	Q99613 1xPhospho [S39(100)]	0	2	1596.7		Q6ZU65	[R].QSPTLNLLPSSR.[T]	1xPhospho [S2(100)]	Q6ZU65 1xPhospho [S1123(100)]	0	1	1392.69		Q9UQ35	[R].QGSITSPQANEQSVTPQR.[R]	2xPhospho [S6(100); T15(100)]	Q9UQ35 2xPhospho [S857(100); T866(100)]	0	1	2087.88		O60841	[K].QSFDDNDSEELEDKDSK.[S]	1xPhospho [S8(100)]	O60841 1xPhospho [S113(100)]	1	2	2080.79		Q9UKV3	[R].RASHTLLPSHR.[L]	1xPhospho [S/T]		1	2	1354.67		O75096	[R].RGSLPDTGWK.[H]	1xPhospho [S3(100)]	O75096 1xPhospho [S1887(100)]	1	1	1196.55		P53602	[R].RNSRDGDPLPSSLSCK.[V]
Q99613	[K].QPLLLSEDEEDTKR.[V]	1xPhospho [S6(100)]	Q99613 1xPhospho [S39(100)]	1	7	1752.81		P46100	[R].QTQSESSNYDSELEK.[E]	1xPhospho [S11(100)]	P46100 1xPhospho [S819(100)]	0	1	1824.72		Q9UQ35	[R].QGSITSPQANEQSVTPQR.[R]	1xPhospho [T15(100)]	Q9UQ35 1xPhospho [T866(100)]	0	2	2007.91		O75475	[K].QSNASSDVEVEEKETSVSK.[E]	2xPhospho [S16(99); S/T]	O75475 2xPhospho [S116(99); S/T]	1	1	2212.89		Q07002	[R].RASLSDIGFGK.[L]	1xPhospho [S3(100)]	Q07002 1xPhospho [S132(100)]	1	2	1230.59		Q14934	[R].RGSLGEEGSEPPPPPPLPLAR.[D]	1xPhospho [S3(100)]	Q14934 1xPhospho [S289(100)]	1	3	2233.1		Q5T200	[K].RGPRTPPITTK.[E]
Q9NQW6	[R].QPLSEASNQQPLSGGEEK.[S]	1xPhospho [S13(100)]	Q9NQW6 1xPhospho [S54(100)]	0	1	1978.88		O95714	[K].QSPVPALPIVVQLMEMGFSR.[R]	1xPhospho [S2(100)]	O95714 1xPhospho [S2454(100)]	0	3	2279.13		Q5SW79	[R].QGSFTIEKPSPNIPIELIPHINK.[Q]	1xPhospho [S3(100)]	Q5SW79 1xPhospho [S838(100)]	0	4	2652.38		Q567U6	[K].QSELSAEESPEK.[L]	1xPhospho [S9(100)]	Q567U6 1xPhospho [S305(100)]	0	1	1413.58		Q5SQI0	[R].RATPPAHPPPR.[S]	1xPhospho [T3(100)]	Q5SQI0 1xPhospho [T261(100)]	1	1	1276.63		Q13946	[R].RGSHPYIDFR.[I]	1xPhospho [S3(100)]	Q13946 1xPhospho [S84(100)]	1	2	1327.59		Q6P5Z2	[R].RGPSPPASPTR.[K]
Q9ULM3	[K].QPGQVIGATTPSTGSPTNK.[I]	1xPhospho [S15(100)]	Q9ULM3 1xPhospho [S519(100)]	0	2	1920.91		Q12888	[R].QSQQPMKPISPVKDPVSPASQK.[M]	1xPhospho [S10(100)]	Q12888 1xPhospho [S1094(100)]	1	2	2457.22		Q9UPN3	[R].QGSFSEDVISHK.[G]	1xPhospho [S3(100)]	Q9UPN3 1xPhospho [S3927(100)]	0	3	1413.6		Q76L83	[K].QSDGQTGSPQNSNSSFSSSVK.[V]	1xPhospho [S8(99)]	Q76L83 1xPhospho [S224(99)]	0	1	2208.9		O14654	[R].RAVSVPASFFR.[R]	1xPhospho [S4(100)]	O14654 1xPhospho [S427(100)]	1	3	1316.65		P98174	[R].RGSGSALGGPLDPQFVGPSDTSLGAAPGHR.[V]	1xPhospho [S3(100)]	P98174 1xPhospho [S48(100)]	1	1	2941.4		Q8NCD3	[R].RLSLPSSK.[A]
A5PL33	[R].QPLSPSATGDTR.[G]	1xPhospho [S4(99.2)]	A5PL33 1xPhospho [S355(99.2)]	0	1	1309.58		Q12888	[R].QSQQPMKPISPVKDPVSPASQK.[M]	2xPhospho [S10(100); S17(99.3)]	Q12888 2xPhospho [S1094(100); S1101(99.3)]	1	1	2537.19		O60583	[K].QGQSQAASSSSVTSPIK.[M]	1xPhospho [S14(99.5)]	O60583 1xPhospho [S480(99.5)]	0	1	1742.8		O14654	[R].QSAFSNYVNVEFGVPFPNPANDLSDLLR.[A]	1xPhospho [S/Y]		0	1	3190.49		O75909	[K].RAVVVSPKEENK.[A]	1xPhospho [S6(100)]	O75909 1xPhospho [S340(100)]	2	3	1435.73		Q6UX71	[R].RGSGHPAYAEVEPVGEK.[E]	1xPhospho [S3(100)]	Q6UX71 1xPhospho [S506(100)]	1	1	1862.84		Q9Y2U5	[K].RLSIIGPTSR.[D]
Q8TF74	[R].QPPGVPNGPSSPTNESAPELPQR.[H]	1xPhospho [S10(99.3)]	Q8TF74 1xPhospho [S266(99.3)]	0	1	2436.12		Q9H9A7	[R].QSSFEPEFVISPRPK.[E]	1xPhospho [S11(100)]	Q9H9A7 1xPhospho [S292(100)]	0	2	1827.87		Q9C0H5	[K].QGPPSPCQQLVLTK.[Q]	1xCarbamidomethyl [C7]; 1xPhospho [S5(100)]	Q9C0H5 1xPhospho [S366(100)]	0	1	1632.78		Q9H7N4	[R].QRSPSPAPAPAPAAAAGPPTR.[K]	2xPhospho [S3(100); S5(100)]	Q9H7N4 2xPhospho [S498(100); S500(100)]	1	3	2127.97		Q9UQ88; P21127	[K].RDSLEEGELR.[D]	1xPhospho [S3(100)]	Q9UQ88 1xPhospho [S47(100)]; P21127 1xPhospho [S47(100)]	1	3	1283.56		Q5T0N5	[R].RHSSDINHLVTQGR.[E]	1xPhospho [S3(99.5)]	Q5T0N5 1xPhospho [S488(99.5)]	1	2	1699.8		Q6ZRV2	[R].RLSLGQGDSTEAATEER.[G]
P17096	[K].QPPVSPGTALVGSQK.[E]	1xPhospho [S5(100)]	P17096 1xPhospho [S36(100)]	0	1	1545.77		Q7Z460	[R].QSSGSATNVASTPDNR.[G]	1xPhospho [S5(100)]	Q7Z460 1xPhospho [S649(100)]	0	1	1671.7		Q6IQ23	[R].QGPGQSLSFPENYQTLPK.[S]	1xPhospho [T15(100)]	Q6IQ23 1xPhospho [T472(100)]	0	3	2070.95		Q9NPI6	[R].QRSPLLNQPVPELSHASLIANQSPFR.[A]	1xPhospho [S3(100)]	Q9NPI6 1xPhospho [S353(100)]	1	5	2979.52		Q9C0C2	[K].RDSLGAYASQDANEQGQDLGK.[R]	1xPhospho [S3(100)]	Q9C0C2 1xPhospho [S893(100)]	1	2	2302.99		Q9Y608	[R].RGSGDTSSLIDPDTSLSELR.[D]	1xPhospho [S3(100)]	Q9Y608 1xPhospho [S328(100)]	1	11	2186		O60658	[R].RLSGNEYVLSTK.[N]
Q15121	[R].QPSEEEIIK.[L]	1xPhospho [S3(100)]	Q15121 1xPhospho [S116(100)]	0	1	1152.52		O43572	[K].QSSLAEPVSPSKK.[H]	1xPhospho [S9(98.5)]	O43572 1xPhospho [S187(98.5)]	1	1	1437.7		Q9H0H5	[R].QGNFFASPMLK.[-]	1xPhospho [S7(100)]	Q9H0H5 1xPhospho [S628(100)]	0	1	1319.59		Q8TF01	[R].QRSPIALPVK.[Q]	1xPhospho [S3(100)]	Q8TF01 1xPhospho [S211(100)]	1	2	1188.65		Q9UPZ3	[K].RDSLGNEESVDK.[T]	1xPhospho [S3(100)]	Q9UPZ3 1xPhospho [S695(100)]	1	1	1428.6		Q86UD0	[R].RHTIASGVDCGLLK.[Q]	1xCarbamidomethyl [C10]; 1xPhospho [T3(100)]	Q86UD0 1xPhospho [T219(100)]	1	1	1606.78		P62805	[K].RISGLIYEETR.[G]
Q96A00	[R].QPSPSHDGSLSPLQDR.[A]	1xPhospho [S3(100)]	Q96A00 1xPhospho [S128(100)]	0	4	1800.79		Q9P2Y5	[R].QSSIFGGADVGFSGGIPSPDKGHR.[K]	1xPhospho [S18(100)]	Q9P2Y5 1xPhospho [S498(100)]	1	1	2453.12		A6NDB9	[R].QGHRPLSQSIVEAGSVGQTDLNK.[R]	1xPhospho [S7(99.3)]	A6NDB9 1xPhospho [S124(99.3)]	0	1	2501.21		Q9H3N1	[R].QRSLGPSLATDKS.[-]	1xPhospho [S3(100)]	Q9H3N1 1xPhospho [S270(100)]	2	2	1439.69		Q9NRM7	[R].RDSLQKPGLEAPPR.[A]	1xPhospho [S3(100)]	Q9NRM7 1xPhospho [S380(100)]	1	1	1643.83		Q9UBP0	[K].RKDPLTHTSNSLPR.[S]	1xPhospho [S11(100)]	Q9UBP0 1xPhospho [S245(100)]	2	2	1701.84		P78527	[K].RLSFAVPFR.[E]
P29590	[R].QPSPSPSPTER.[A]	1xPhospho [S3(100)]	P29590 1xPhospho [S36(100)]	0	3	1262.54		Q9UKE5	[R].QSSPAMPHK.[V]	1xPhospho [S3(100)]	Q9UKE5 1xPhospho [S548(100)]	0	2	1062.44		Q12906	[K].QGGYSQSNYNSPGSGQNYSGPPSSYQSSQGGYGR.[N]	1xPhospho [S11(100)]	Q12906 1xPhospho [S860(100)]	0	1	3583.44		Q9H3N1	[R].QRSLGPSLATDK.[S]	1xPhospho [S3(100)]	Q9H3N1 1xPhospho [S270(100)]	1	1	1352.66		Q14671	[R].RDSLTGSSDLYK.[R]	1xPhospho [S3(100)]	Q14671 1xPhospho [S709(100)]	1	2	1421.63		Q9H981	[R].RIPVSPEQAR.[S]	1xPhospho [S5(100)]	Q9H981 1xPhospho [S132(100)]	1	1	1232.61		Q96S55	[R].RLSESSALK.[Q]
Q9UIF9	[R].QPSSPSHNTNLR.[A]	1xPhospho [S4(99.6)]	Q9UIF9 1xPhospho [S135(99.6)]	0	2	1417.62		Q69YU3	[R].QSQESLPGAVSPLSGR.[R]	1xPhospho [S11(100)]	Q69YU3 1xPhospho [S392(100)]	0	1	1692.8		Q9H6U6	[K].QGGRCSPVPGLSSSPSGSPLHGK.[L]	1xCarbamidomethyl [C5]; 2xPhospho [S6(100); S14(100)]	Q9H6U6 2xPhospho [S480(100); S488(100)]	1	1	2409.04		Q969T4	[R].QRSDDESPSTSSGSSDADQRDPAAPEPEEQEER.[K]	1xPhospho [S/T]		2	3	3669.47		A8MVW0	[R].RDSLTSPEDELGAEVGDEAGDK.[K]	1xPhospho [S3(99.5)]	A8MVW0 1xPhospho [S789(99.5)]	1	1	2370		P14859	[K].RINPPSSGGTSSSPIK.[A]	1xPhospho [S/T]		1	1	1664.8		Q96PK6	[R].RLSESQLSFR.[R]
Q9UQ35	[K].QPSSPYEDKDK.[D]	1xPhospho [S4(100)]	Q9UQ35 1xPhospho [S333(100)]	1	2	1373.56		P46100	[R].QTQSESSNYDSELEKEIK.[S]	1xPhospho [S11(100)]	P46100 1xPhospho [S819(100)]	1	1	2194.94		Q96T58	[K].QEDTENHPKTPESAPENK.[D]	1xPhospho [T/S]		1	2	2130.9		Q9UQB8	[K].QRPYSVAVPAFSQGLDDYGAR.[S]	1xPhospho [S5(100)]	Q9UQB8 1xPhospho [S492(100)]	0	2	2377.1		O14579	[R].RDSIVAELDR.[E]	1xPhospho [S3(100)]	O14579 1xPhospho [S99(100)]	1	1	1253.59		Q5T8P6	[R].RLNHSPPQSSSR.[Y]	1xPhospho [S5(100)]	Q5T8P6 1xPhospho [S127(100)]	1	6	1445.66		Q8NFC6	[R].RLSESLHVVDENK.[N]
Q5TDH0	[R].QPPGTQQSHSSPGEITSSPQGLDNPALLR.[D]	1xPhospho [T/S]		0	2	3079.45		Q9UIW2	[K].QTSAYNISNSSTFTK.[S]	1xPhospho [T12(100)]	Q9UIW2 1xPhospho [T1615(100)]	0	1	1728.75		P48681	[R].QEASTGQSPEDHASLAPPLSPDHSSLEAK.[D]	1xPhospho [S20(100)]	P48681 1xPhospho [S471(100)]	0	1	3066.37		P48634	[R].QRGSETGSETHESDLAPSDK.[E]	1xPhospho [S4(100)]	P48634 1xPhospho [S1106(100)]	1	1	2210.92		Q8IWC1	[R].RDSNLHSSTDKEQAER.[K]	1xPhospho [S3(100)]	Q8IWC1 1xPhospho [S229(100)]	2	1	1952.85		Q96D71	[R].RLKSEDELRPEVDEHTQK.[T]	1xPhospho [S4(100)]	Q96D71 1xPhospho [S709(100)]	2	1	2289.09		Q9UBF8	[R].RLSEQLAHTPTAFK.[R]
Q9H6F5	[R].QPEYSPESPR.[C]	1xPhospho [S8(100)]	Q9H6F5 1xPhospho [S113(100)]	0	2	1269.51		Q8IY63	[R].QTSLTSSQLAEEK.[K]	1xPhospho [S3(100)]	Q8IY63 1xPhospho [S809(100)]	0	1	1501.68		Q13428	[K].QEAKPQQAAGMLSPK.[T]	1xPhospho [S13(100)]	Q13428 1xPhospho [S1257(100)]	0	2	1663.79		Q9Y520	[R].QREESETRSESSDFEVVPK.[R]	1xPhospho [S5(100)]	Q9Y520 1xPhospho [S1242(100)]	2	1	2319.01		O95819	[R].RDSPLQGSGQQNSQAGQR.[N]	1xPhospho [S3(100)]	O95819 1xPhospho [S639(100)]	1	2	1993.88		Q8N4W9; Q8NHY6; Q96IR2; P17026; Q08AN1	[RQNKHWCEYTL].RIHTGEKPYK.[CF]	1xPhospho [T4(100)]	Q8N4W9 1xPhospho [T450(100)]; 1xPhospho [T590(100)]; 1xPhospho [T842(100)]; Q8NHY6 1xPhospho [T443(100)]; 1xPhospho [T528(100)]; Q96IR2 1xPhospho [T350(100)]; 1xPhospho [T406(100)]; 1xPhospho [T434(100)]; 1xPhospho [T462(100)]; 1xPhospho [T490(100)]; 1xPhospho [T686(100)]; 1xPhospho [T742(100)]; 1xPhospho [T770(100)]; 1xPhospho [T798(100)]; 1xPhospho [T882(100)]; 1xPhospho [T910(100)]; P17026 1xP…	1	4	1308.65		Q9UK59	[K].RLSDEHEPEQRK.[K]
Q5TCQ9	[K].QPEDDSSQAFISTQNGSPR.[L]	1xPhospho [S17(100)]	Q5TCQ9 1xPhospho [S832(100)]	0	2	2143.89		Q96C19	[R].RADLNQGIGEPQSPSR.[R]	1xPhospho [S13(99.7)]	Q96C19 1xPhospho [S74(99.7)]	1	2	1804.83		Q86WB0	[K].NWGAVVRSPEGTPQK.[I]	1xPhospho [S8(100)]	Q86WB0 1xPhospho [S24(100)]	1	2	1705.81		Q9BUA3	[K].QQVSWEQEFLVGSSPGGSGR.[A]	1xPhospho [S14(100)]	Q9BUA3 1xPhospho [S82(100)]	0	2	2214.98		O96013	[R].RDSPPPPAR.[A]	1xPhospho [S3(100)]	O96013 1xPhospho [S104(100)]	1	1	1072.49		Q96F44	[R].RLHPPSPVPQGVCPAHR.[E]	1xCarbamidomethyl [C13]; 1xPhospho [S6(100)]	Q96F44 1xPhospho [S85(100)]	1	1	1984.97		Q9UK59	[K].RLSDEHEPEQR.[K]
P57740	[R].QPDISCILGTGGKSPR.[L]	1xCarbamidomethyl [C6]; 1xPhospho [S14(100)]	P57740 1xPhospho [S86(100)]	1	4	1765.83		Q96C19	[R].RADLNQGIGEPQSPSRR.[V]	1xPhospho [S13(100)]	Q96C19 1xPhospho [S74(100)]	2	1	1960.93		P52292	[R].NVSSFPDDATSPLQENR.[N]	1xPhospho [S11(100)]	P52292 1xPhospho [S62(100)]	0	3	1956.83		O60231	[K].QQTEKPESEDEWER.[T]	1xPhospho [S8(100)]	O60231 1xPhospho [S160(100)]	0	2	1870.75		Q8N2M8	[R].RDSPTYDPYK.[R]	1xPhospho [S3(100)]	Q8N2M8 1xPhospho [S294(100)]	1	1	1321.55		O15234	[R].RLEQTSVRDPSPEADAPVLGSPEK.[E]	1xPhospho [S11(100)]	O15234 1xPhospho [S363(100)]	2	2	2658.28		Q12923	[K].RLSCSELSLYQPLQNSSK.[E]
P19838	[R].QMGYTEAIEVIQAASSPVK.[T]	1xPhospho [S16(100)]	P19838 1xPhospho [S893(100)]	0	1	2101.99		Q53GL0	[R].RADSDRIQPSADR.[A]	1xPhospho [S4(100)]	Q53GL0 1xPhospho [S227(100)]	2	1	1566.7		O94986	[R].NVSPEFVPCEGEGGFGLHK.[K]	1xCarbamidomethyl [C9]; 1xPhospho [S3(100)]	O94986 1xPhospho [S1461(100)]	0	1	2139.92		Q06455	[R].QQSPVNPDPVALDAHR.[E]	1xPhospho [S3(100)]	Q06455 1xPhospho [S417(100)]	0	1	1823.84		Q8N2M8	[R].RDSPTYDPYKR.[S]	1xPhospho [S3(100)]	Q8N2M8 1xPhospho [S294(100)]	2	1	1477.65		Q99959	[R].RLEISPDSSPER.[A]	1xPhospho [S5(100)]	Q99959 1xPhospho [S151(100)]	1	1	1465.67		Q2TAZ0	[R].RLSAQAHPAGK.[M]
Q86U42	[K].QMNMSPPPGNAGPVIMSIEEK.[M]	1xPhospho [S5(100)]	Q86U42 1xPhospho [S150(100)]	0	4	2307.02		Q9C0H5	[K].RAELPGSSSPLLAQPR.[K]	1xPhospho [S9(100)]	Q9C0H5 1xPhospho [S286(100)]	1	2	1758.89		Q16625	[K].NVSAGTQDVPSPPSDYVER.[V]	1xPhospho [S14(99.4)]	Q16625 1xPhospho [S313(99.4)]	0	1	2097.91		Q96T58	[K].QSEKPHSTPPQSCTSDLSK.[I]	1xCarbamidomethyl [C13]; 1xPhospho [T8(98.7)]	Q96T58 1xPhospho [T2393(98.7)]	0	2	2193.95		Q96B23	[R].RDSSESQLASTESDKPTTGR.[V]	2xPhospho [S3(100); S/T]	Q96B23 2xPhospho [S66(100); S/T]	1	2	2311.94		O75822	[K].RLEEPEEPKVLTPEEQLADK.[L]	1xPhospho [T12(100)]	O75822 1xPhospho [T109(100)]	2	1	2430.18		P46379	[K].RLQEDPNYSPQR.[F]
Q9ULH0	[R].QMSFDLTK.[L]	1xPhospho [S3(100)]	Q9ULH0 1xPhospho [S918(100)]	0	1	1049.44		Q6ZSZ5	[R].RAETFAGYDCTNSPTK.[N]	1xCarbamidomethyl [C10]; 1xPhospho [S13(100)]	Q6ZSZ5 1xPhospho [S921(100)]	1	2	1897.78		Q92598	[K].NVQQDNSEAGTQPQVQTDAQQTSQSPPSPELTSEENKIPDADK.[A]	1xPhospho [S28(100)]	Q92598 1xPhospho [S557(100)]	1	1	4717.1		Q9NU19	[K].QQSLPLRPIIPLVAR.[I]	1xPhospho [S3(100)]	Q9NU19 1xPhospho [S154(100)]	0	1	1781.02		Q6NT76	[R].RDSSVIKEEIK.[A]	1xPhospho [S3(99.7)]	Q6NT76 1xPhospho [S170(99.7)]	2	1	1383.69		Q92833	[R].RLEEAHQAEKPQSPPK.[K]	1xPhospho [S13(100)]	Q92833 1xPhospho [S455(100)]	1	2	1924.93		O96028	[K].RIQDPTEDAEAEDTPRK.[R]
P40189	[K].QNCSQHESSPDISHFER.[S]	1xCarbamidomethyl [C3]; 1xPhospho [S]		0	1	2137.84		Q9UHD8	[K].RAEVLGHKTPEPAPR.[R]	1xPhospho [T9(100)]	Q9UHD8 1xPhospho [T142(100)]	2	2	1737.88		Q9NW97	[K].NVPPPSIEPLTPPPQYDEVQEK.[A]	1xPhospho [T11(100)]	Q9NW97 1xPhospho [T234(100)]	0	2	2554.21		O75475	[K].QSNASSDVEVEEKETSVSKEDTDHEEK.[A]	1xPhospho [T/S]		2	1	3116.31		Q8IYU2	[K].RDSTEITSILLK.[Q]	1xPhospho [S3(100)]	Q8IYU2 1xPhospho [S385(100)]	1	1	1455.75		O94808	[K].RLDSSACLHAVGDK.[A]	1xCarbamidomethyl [C7]; 1xPhospho [S]		1	2	1608.72		Q9H981	[R].RIPVSPEQAR.[S]
Q5PRF9	[R].QNLWFANPGGSNSMPSQSR.[S]	1xPhospho [S13(99.4)]	Q5PRF9 1xPhospho [S628(99.4)]	0	1	2157.92		P38432	[K].RAFQLEEGEETEPDCK.[Y]	1xCarbamidomethyl [C15]; 1xPhospho [T11(100)]	P38432 1xPhospho [T122(100)]	1	1	2017.82		A7E2V4	[K].NVPESSPHSPCEGLPSEAALTPRPEGK.[V]	1xCarbamidomethyl [C11]; 1xPhospho [S9(98.1)]	A7E2V4 1xPhospho [S1092(98.1)]	0	1	2923.33		Q96QC0	[R].QSNVAAPGDATPPAEK.[K]	1xPhospho [T11(100)]	Q96QC0 1xPhospho [T256(100)]	0	1	1632.73		Q12770	[R].RDSGVGSGLEAQESWER.[L]	1xPhospho [S3(99.3)]	Q12770 1xPhospho [S822(99.3)]	1	1	1942.83		Q9H3H1	[R].RLDSDAVNTIESQSVSPDHNKEPK.[E]	1xPhospho [S16(99.2)]	Q9H3H1 1xPhospho [S443(99.2)]	2	1	2746.27		Q7Z309	[K].RIDFTPVSPAPSPTR.[G]
Q99613	[K].QNPEQSADEDAEK.[N]	1xPhospho [S6(100)]	Q99613 1xPhospho [S166(100)]	0	1	1540.58		Q9UDY2	[R].RAASSDQLRDNSPPPAFKPEPPK.[A]	2xPhospho [S4(99.2); S]	Q9UDY2 2xPhospho [S978(99.2); S]	2	3	2665.22		Q13480	[K].NVLTVGSVSSEELDENYVPMNPNSPPR.[Q]	1xPhospho [S24(100)]	Q13480 1xPhospho [S454(100)]	0	1	3024.37		Q9UIW2	[K].QTSAYNISNSSTFTK.[S]	1xPhospho [T12(99.6)]	Q9UIW2 1xPhospho [T1615(99.6)]	0	1	1728.75		Q8IZT6	[K].RDSGSFEQYSENIK.[L]	1xPhospho [S3(100)]	Q8IZT6 1xPhospho [S1103(100)]	1	1	1739.73		Q9NYF8	[R].RIDISPSTLR.[K]	1xPhospho [S5(99.6)]	Q9NYF8 1xPhospho [S658(99.6)]	1	6	1237.63		Q9Y2W1	[R].RIDISPSTFR.[K]
Q99700	[R].QNSIGNTPSGPVLASPQAGIIPTEAVAMPIPAASPTPASPASNR.[A]	1xPhospho [S34(100)]	Q99700 1xPhospho [S728(100)]	0	5	4315.14		P51858	[R].RAGDLLEDSPK.[R]	1xPhospho [S9(100)]	P51858 1xPhospho [S165(100)]	1	4	1280.59		Q9H2P0	[R].NVHSEDFENR.[I]	1xPhospho [S4(100)]	Q9H2P0 1xPhospho [S98(100)]	0	2	1326.51		P46100	[R].QTQSESSNYDSELEK.[E]	1xPhospho [S11(100)]	P46100 1xPhospho [S819(100)]	0	2	1824.72		Q5UIP0	[K].RDSFLAQTK.[N]	1xPhospho [S3(100)]	Q5UIP0 1xPhospho [S1008(100)]	1	1	1145.54		Q9Y2W1	[R].RIDISPSTFRK.[H]	1xPhospho [S5(100)]	Q9Y2W1 1xPhospho [S682(100)]	2	1	1399.71		Q9Y2W1	[R].RIDISPSTFRK.[H]
Q9NSY1	[R].QNSLHGSFHSADVLK.[M]	1xPhospho [S3(100)]	Q9NSY1 1xPhospho [S1107(100)]	0	1	1719.79		A7XYQ1	[R].RAGSPPGPPGAGGQLGFPGVLQGPQDGVIDLTVGHR.[A]	1xPhospho [S4(100)]	A7XYQ1 1xPhospho [S629(100)]	1	2	3541.77		Q15717	[K].NVALLSQLYHSPARR.[F]	1xPhospho [S11(100)]	Q15717 1xPhospho [S202(100)]	1	1	1804.92		Q09472	[R].QTPTPPTTQLPQQVQPSLPAAPSADQPQQQPR.[S]	1xPhospho [T4(99.2)]	Q09472 1xPhospho [T887(99.2)]	0	3	3512.72		Q5UIP0	[K].RDSFDNCSLGESSK.[I]	1xCarbamidomethyl [C7]; 1xPhospho [S3(100)]	Q5UIP0 1xPhospho [S1688(100)]	1	2	1681.65		Q9Y2W1	[R].RIDISPSTFR.[K]	1xPhospho [S5(100)]	Q9Y2W1 1xPhospho [S682(100)]	1	7	1271.61		Q9NYF8	[R].RIDISPSTLR.[K]
Q99700	[R].QNSPAGNKENIKPNETSPSFSK.[A]	1xPhospho [S3(100)]	Q99700 1xPhospho [S758(100)]	1	3	2454.13		P04637	[K].RALPNNTSSSPQPK.[K]	1xPhospho [S10(100)]	P04637 1xPhospho [S315(100)]	1	2	1576.75		Q15717	[K].NVALLSQLYHSPAR.[R]	1xPhospho [S11(100)]	Q15717 1xPhospho [S202(100)]	0	5	1648.82		Q8IZD4	[R].QTLPISGSQTGSSGVISPQELLK.[K]	1xPhospho [S17(100)]	Q8IZD4 1xPhospho [S448(100)]	0	2	2407.21		P40818	[K].RCPTPEIQK.[K]	1xCarbamidomethyl [C2]; 1xPhospho [T4(100)]	P40818 1xPhospho [T577(100)]	1	2	1208.55		Q7Z309	[K].RIDFTPVSPAPSPTR.[G]	2xPhospho [S8(100); S12(100)]	Q7Z309 2xPhospho [S115(100); S119(100)]	1	2	1800.81		Q9H3H1	[R].RLDSDAVNTIESQSVSPDHNKEPK.[E]
Q99700	[R].QNSPAGNKENIKPNETSPSFSK.[A]	2xPhospho [S3(100); T/S]	Q99700 2xPhospho [S758(100); T/S]	1	1	2534.1		Q86TI0	[R].RANTLSHFPIECQEPPQPAR.[G]	1xCarbamidomethyl [C12]; 1xPhospho [T4(100)]	Q86TI0 1xPhospho [T596(100)]	1	2	2428.12		Q8IU81	[K].NVAEALGHSPKDPGGGGGPVR.[A]	1xPhospho [S9(100)]	Q8IU81 1xPhospho [S436(100)]	1	1	2051.97		Q8IYH5	[R].QTEPVSPVLK.[R]	1xPhospho [S6(100)]	Q8IYH5 1xPhospho [S113(100)]	0	1	1177.59		Q13615	[R].RCSDPSLNEK.[W]	1xCarbamidomethyl [C2]; 1xPhospho [S3(100)]	Q13615 1xPhospho [S633(100)]	1	1	1285.52		Q7Z309	[K].RIDFTPVSPAPSPTR.[G]	1xPhospho [S12(99.6)]	Q7Z309 1xPhospho [S119(99.6)]	1	5	1720.84		O94808	[K].RLDSSACLHAVGDK.[A]
Q8N8S7	[R].QNSQLPAQVQNGPSQEELEIQR.[R]	1xPhospho [S3(100)]	Q8N8S7 1xPhospho [S125(100)]	0	1	2573.2		O75128	[R].RAPAPPPPQPPPPSPLIPNR.[T]	1xPhospho [S14(100)]	O75128 1xPhospho [S347(100)]	1	1	2176.14		Q8IU81	[K].NVAEALGHSPK.[D]	1xPhospho [S9(100)]	Q8IU81 1xPhospho [S436(100)]	0	1	1202.56		P28370	[K].QTELFAHFIQPSAQKSPTSPLNMK.[L]	1xPhospho [S/T]		1	1	2780.35		Q6WCQ1	[K].RDFTNEAPPAPLPDASASPLSPHR.[R]	1xPhospho [S18(99.4)]	Q6WCQ1 1xPhospho [S362(99.4)]	1	1	2623.23		Q96E09	[K].RIDFIPVSPAPSPTR.[G]	1xPhospho [S/T]		1	3	1732.88		Q6ZUT9	[R].RLSITSLTGK.[N]
Q8NEY1	[R].QNSSDSISSLNSITSHSSIGSSK.[D]	1xPhospho [S3(99.1)]	Q8NEY1 1xPhospho [S1181(99.1)]	0	1	2403.07		Q13233	[R].RAPSPDGFSPYSPEETNR.[R]	1xPhospho [S4(100)]	Q13233 1xPhospho [S292(100)]	1	2	2086.89		P49790	[K].NTSLPPLWSPEAER.[S]	1xPhospho [S3(100)]	P49790 1xPhospho [S203(100)]	0	3	1676.77		Q14004	[K].QTDPSTPQQESSKPLGGIQPSSQTIQPK.[V]	1xPhospho [T6(100)]	Q14004 1xPhospho [T1147(100)]	0	1	3044.46		Q6WCQ1	[K].RDFTNEAPPAPLPDASASPLSPHRR.[A]	1xPhospho [S/T]		2	1	2779.33		Q13615	[R].RKTPEASAIGLHQDPELGDAALR.[S]	1xPhospho [T3(100)]	Q13615 1xPhospho [T731(100)]	2	1	2525.25		Q92833	[R].RLEEAHQAEKPQSPPK.[K]
Q8NDV7	[K].QNTAWDTETSPR.[G]	1xPhospho [T/S]		0	1	1485.6		Q9BUT9	[R].RAPSTSPSFEGTQETYTVAHEENVR.[F]	1xPhospho [S6(98.9)]	Q9BUT9 1xPhospho [S80(98.9)]	1	1	2873.27		Q9NYF8	[K].NTPSQHSHSIQHSPER.[S]	2xPhospho [T2(100); S13(100)]	Q9NYF8 2xPhospho [T257(100); S268(100)]	0	9	2001.8		O14686	[K].QTAGQGSPCEEQEEPR.[A]	1xCarbamidomethyl [C9]; 1xPhospho [S7(100)]	O14686 1xPhospho [S1180(100)]	0	1	1882.73		Q96EB6	[R].RDGPGLERSPGEPGGAAPER.[E]	1xPhospho [S9(100)]	Q96EB6 1xPhospho [S47(100)]	2	1	2084.95		Q9H3P2	[R].RKTLDAEVVEKPAK.[E]	1xPhospho [T3(100)]	Q9H3P2 1xPhospho [T277(100)]	2	2	1663.88		Q99959	[R].RLEISPDSSPER.[A]
Q9H6S0	[R].QPAPGGGGGGGPSPCGPGGGGR.[A]	1xCarbamidomethyl [C15]; 1xPhospho [S13(100)]	Q9H6S0 1xPhospho [S23(100)]	0	1	1870.77		P21333	[R].RAPSVANVGSHCDLSLK.[I]	1xCarbamidomethyl [C12]; 1xPhospho [S4(100)]	P21333 1xPhospho [S2152(100)]	1	4	1890.89		Q9NYF8	[K].NTPSQHSHSIQHSPER.[S]	1xPhospho [S13(100)]	Q9NYF8 1xPhospho [S268(100)]	0	11	1921.83		P52701	[R].QSTLYSFFPKSPALSDANK.[A]	1xPhospho [S11(100)]	P52701 1xPhospho [S14(100)]	1	1	2181.03		Q99547	[K].RDHANYEEDENGDITPIK.[A]	1xPhospho [T15(100)]	Q99547 1xPhospho [T147(100)]	1	1	2195.92		Q9BTE7	[K].RKSPGVAAAVAEDGGLK.[K]	1xPhospho [S3(100)]	Q9BTE7 1xPhospho [S9(100)]	2	1	1705.86		O15234	[R].RLEQTSVRDPSPEADAPVLGSPEK.[E]
Q9UPN4	[R].QPAQELSPTPGGTAHQALK.[A]	1xPhospho [S7(100)]	Q9UPN4 1xPhospho [S381(100)]	0	3	2010.96		P51858	[R].RAGDLLEDSPKRPK.[E]	1xPhospho [S9(100)]	P51858 1xPhospho [S165(100)]	2	3	1661.84		Q8IX01	[K].NTPSPDVTLGTNPGTEDIQFPIQK.[I]	1xPhospho [S4(100)]	Q8IX01 1xPhospho [S277(100)]	0	2	2649.24		Q14966	[K].QSSVTQVTEQSPK.[V]	1xPhospho [T/S]		0	1	1498.68		Q8NI27	[K].RDHSNNDREVPPDLTK.[R]	1xPhospho [S4(100)]	Q8NI27 1xPhospho [S1486(100)]	2	3	1972.89		Q68DK7	[K].RKSPFGSTER.[K]	1xPhospho [S3(100)]	Q68DK7 1xPhospho [S333(100)]	2	1	1244.58		Q96F44	[R].RLHPPSPVPQGVCPAHR.[E]
Q9P2M7	[K].QPAQSQNLSPLSGFSR.[S]	1xPhospho [S9(99.4)]	Q9P2M7 1xPhospho [S258(99.4)]	0	1	1796.83		O75382	[K].REDSPGPEVQPMDK.[Q]	1xPhospho [S4(100)]	O75382 1xPhospho [S7(100)]	1	1	1664.7		Q7Z2Z1	[R].NTLDSEVPAAYQTPKK.[S]	1xPhospho [T13(100)]	Q7Z2Z1 1xPhospho [T1105(100)]	1	2	1841.87		Q93100	[R].QSSTPSAPELGQQPDVNISEWK.[D]	1xPhospho [S/T]		0	2	2478.12		Q9C0H9	[R].RGSDELTVPR.[Y]	1xPhospho [S3(100)]	Q9C0H9 1xPhospho [S987(100)]	1	1	1209.56		P45973	[K].RKSNFSNSADDIK.[S]	1xPhospho [S3(99.5)]	P45973 1xPhospho [S92(99.5)]	2	1	1561.7		Q96D71	[R].RLKSEDELRPEVDEHTQK.[T]
O75475	[K].QPCPSESDIITEEDK.[S]	1xCarbamidomethyl [C3]; 1xPhospho [S5(100)]	O75475 1xPhospho [S206(100)]	0	1	1827.74		O00116	[R].RAASAATAAPTATPAAQESGTIPK.[K]	1xPhospho [S4(99.3)]	O00116 1xPhospho [S65(99.3)]	1	2	2319.13		Q7Z2Z1	[R].NTLDSEVPAAYQTPK.[K]	1xPhospho [T13(100)]	Q7Z2Z1 1xPhospho [T1105(100)]	0	1	1713.77		Q86YS7	[R].QSSSSDTDLSLTPK.[T]	1xPhospho [S5(100)]	Q86YS7 1xPhospho [S307(100)]	0	2	1545.67		O14654	[R].RDNQFDSPKR.[G]	1xPhospho [S7(100)]	O14654 1xPhospho [S1252(100)]	2	1	1342.59		Q14738	[R].RKSELPQDVYTIK.[A]	1xPhospho [S3(100)]	Q14738 1xPhospho [S573(100)]	2	3	1656.84		Q5T8P6	[R].RLNHSPPQSSSR.[Y]
Q9UQ35	[K].QPSSPYEDKDKDK.[K]	1xPhospho [S4(99.5)]	Q9UQ35 1xPhospho [S333(99.5)]	2	3	1616.68		Q92547	[R].QVAASPAVGQPLQK.[E]	1xPhospho [S5(100)]	Q92547 1xPhospho [S805(100)]	0	1	1473.75		Q5VT52	[K].NTGVSPASRPSPGTPTSPSNLTSGLK.[T]	1xPhospho [S11(100)]	Q5VT52 1xPhospho [S479(100)]	0	2	2590.25		P48634	[K].QSSSEISLAVER.[A]	1xPhospho [S2(100)]	P48634 1xPhospho [S456(100)]	0	1	1385.63		O95782	[R].RDPSSNDINGGMEPTPSTVSTPSPSADLLGLR.[A]	1xPhospho [S23(98.6)]	O95782 1xPhospho [S655(98.6)]	1	1	3348.54		Q13362	[R].RKSELPQDPHTK.[K]	1xPhospho [S3(100)]	Q13362 1xPhospho [S497(100)]	2	1	1515.73		P14859	[K].RINPPSSGGTSSSPIK.[A]
Q86UP2	[K].QPTPPSEAAASK.[K]	1xPhospho [T3(100)]	Q86UP2 1xPhospho [T153(100)]	0	4	1263.56		O94804	[K].QVAEQGGDLSPAANR.[S]	1xPhospho [S10(100)]	O94804 1xPhospho [S438(100)]	0	1	1592.71		Q9P2E9	[R].NTDVAQSPEAPK.[Q]	1xPhospho [S7(100)]	Q9P2E9 1xPhospho [S615(100)]	0	1	1336.58		Q9Y4B4	[R].QSSPSTNAALPGPPAQLMDSSAVPGTALGTEPR.[L]	1xPhospho [S/T]		0	8	3285.55		Q53SF7	[K].RDQTASAPATPLVNK.[H]	1xPhospho [T/S]		1	3	1648.81		P16333	[K].RKPSVPDSASPADDSFVDPGER.[L]	1xPhospho [S4(100)]	P16333 1xPhospho [S85(100)]	1	3	2409.07		O75822	[K].RLEEPEEPKVLTPEEQLADK.[L]
P37275	[K].QPTQPPPLPAAEAEKPESSVSSATGDGNLSPSQPPLK.[N]	1xPhospho [S/T]		0	1	3789.82		Q92766	[R].QVAGDAPVEQATAETASPVHR.[E]	1xPhospho [S17(100)]	Q92766 1xPhospho [S1320(100)]	0	2	2214.02		Q15398	[K].NTASQNSILEEGETK.[I]	1xPhospho [S7(100)]	Q15398 1xPhospho [S777(100)]	0	1	1700.74		O75475	[K].QSNASSDVEVEEKETSVSKEDTDHEEK.[A]	2xPhospho [S6(98.5); S16(100)]	O75475 2xPhospho [S106(98.5); S116(100)]	2	1	3196.27		Q53SF7	[K].RDQTASAPATPLVNK.[H]	2xPhospho [S6(100); T10(100)]	Q53SF7 2xPhospho [S256(100); T260(100)]	1	1	1728.77		Q7Z5L9	[K].RKPSPEPEGEVGPPK.[I]	1xPhospho [S4(100)]	Q7Z5L9 1xPhospho [S360(100)]	1	3	1683.81		Q7Z309	[K].RIDFTPVSPAPSPTR.[G]
Q01826	[R].QPTVASPAESDEENRQK.[T]	1xPhospho [S10(100)]	Q01826 1xPhospho [S637(100)]	1	1	1965.85		Q9C0H9	[R].QVDEGVWPPPNNLLSQSPKK.[V]	1xPhospho [S]		1	2	2313.13		Q9UHB7	[K].NSYNNSQAPSPGLGSK.[A]	1xPhospho [S10(100)]	Q9UHB7 1xPhospho [S1043(100)]	0	1	1700.73		Q9Y4K4	[R].QSSPSCGPVAETSSIGNGDGISK.[L]	1xCarbamidomethyl [C6]; 1xPhospho [S3(100)]	Q9Y4K4 1xPhospho [S434(100)]	0	1	2314.99		Q96KR1	[R].RDSDGVDGFEAEGK.[K]	1xPhospho [S3(100)]	Q96KR1 1xPhospho [S1054(100)]	1	1	1561.62		Q3KQU3	[R].RKPNAGGSPAPVR.[R]	1xPhospho [S8(100)]	Q3KQU3 1xPhospho [S399(100)]	1	4	1386.7		Q00537	[R].RISMEDLNK.[R]
Q5JSZ5	[R].QQSIEDKEDKPPPR.[Q]	1xPhospho [S3(100)]	Q5JSZ5 1xPhospho [S480(100)]	1	3	1746.81		P42694	[K].QVDLESNPQNRSPESRPSVVYPSTK.[F]	1xPhospho [S12(100)]	P42694 1xPhospho [S1317(100)]	1	2	2894.37		Q9UQB8	[K].NSYATTENKTLPR.[S]	1xPhospho [T10(100)]	Q9UQB8 1xPhospho [T360(100)]	1	2	1574.72		O43572	[K].QSSLAEPVSPSKK.[H]	1xPhospho [S]		1	3	1437.7		P29536	[R].RDSDLGKEPK.[R]	1xPhospho [S3(100)]	P29536 1xPhospho [S119(100)]	2	3	1224.56		P35613	[R].RKPEDVLDDDDAGSAPLK.[S]	1xPhospho [S14(100)]	P35613 1xPhospho [S362(100)]	1	3	2020.92		Q2PPJ7	[R].RLSNSSLCSIEEEHR.[M]
Q9NU19	[K].QQSLPLRPIIPLVAR.[I]	1xPhospho [S3(100)]	Q9NU19 1xPhospho [S154(100)]	0	2	1781.02		P56270	[R].QVHSTERPFK.[C]	1xPhospho [S4(99.5)]	P56270 1xPhospho [S361(99.5)]	0	2	1308.61		Q6DN90	[R].NSWDSPAFSNDVIR.[K]	1xPhospho [S2(100)]	Q6DN90 1xPhospho [S512(100)]	0	1	1687.71		Q7Z460	[R].QSSGSATNVASTPDNR.[G]	1xPhospho [S5(100)]	Q7Z460 1xPhospho [S649(100)]	0	1	1671.7		Q9Y6Q6	[R].RDSFAGNGPR.[F]	1xPhospho [S3(100)]	Q9Y6Q6 1xPhospho [S580(100)]	1	1	1156.49		Q96NW4	[R].RHTVEDAVVSQGPEAAGPLSTPQEVSASR.[S]	1xPhospho [T3(100)]	Q96NW4 1xPhospho [T1023(100)]	1	1	3055.45		Q9H0D6	[R].RNSLGGDVLFVGK.[H]
O60231	[K].QQTEKPESEDEWER.[T]	1xPhospho [S8(100)]	O60231 1xPhospho [S160(100)]	0	3	1870.75		Q9NZQ3	[R].RAAPTTPPPPVK.[R]	1xPhospho [T]		1	2	1311.68		Q8IX90	[K].NSVHEQEAINSDPELSNCENFQK.[T]	1xCarbamidomethyl [C18]; 1xPhospho [S11(100)]	Q8IX90 1xPhospho [S119(100)]	0	1	2769.15		Q9H9A7	[R].QSSFEPEFVISPRPK.[E]	1xPhospho [S11(100)]	Q9H9A7 1xPhospho [S292(100)]	0	3	1827.87		P43243	[R].RDSFDDRGPSLNPVLDYDHGSR.[S]	1xPhospho [S/Y]		2	3	2598.14		Q6P6C2	[R].RGSFSSENYWR.[K]	1xPhospho [S3(100)]	Q6P6C2 1xPhospho [S361(100)]	1	2	1468.6		O60825	[R].RNSFTPLSSSNTIR.[R]
Q5T5U3	[K].QQTSTPVLTQPGR.[A]	1xPhospho [S/T]		0	1	1492.72		Q9Y2D5	[R].QVLQSTQSPR.[T]	1xPhospho [S8(99.7)]	Q9Y2D5 1xPhospho [S748(99.7)]	0	1	1223.58		O94763	[K].NSTGSGHSAQELPTIR.[T]	1xPhospho [S/T]		0	2	1734.78		Q12888	[R].QSQQPMKPISPVKDPVSPASQK.[M]	2xPhospho [S10(100); S17(99.2)]	Q12888 2xPhospho [S1094(100); S1101(99.2)]	1	1	2537.19		Q8NEY8	[K].RDNTFFRESPVGR.[K]	1xPhospho [S9(100)]	Q8NEY8 1xPhospho [S133(100)]	2	2	1660.76		Q8IY26	[R].RGSFPLAAAGPSQSPAPPLPEEDR.[M]	1xPhospho [S3(100)]	Q8IY26 1xPhospho [S70(100)]	1	1	2527.2		Q9HCG8	[R].RNSFSENEK.[H]
Q9BUA3	[K].QQVSWEQEFLVGSSPGGSGR.[A]	1xPhospho [S14(99.5)]	Q9BUA3 1xPhospho [S82(99.5)]	0	2	2214.98		Q15054	[R].QVSITGFFQR.[K]	1xPhospho [S3(100)]	Q15054 1xPhospho [S458(100)]	0	1	1262.59		P08651	[R].NWTEDMEGGISSPVKK.[T]	1xPhospho [S12(100)]	P08651 1xPhospho [S323(100)]	1	2	1857.81		Q12888	[R].QSQQPMKPISPVKDPVSPASQK.[M]	1xPhospho [S10(100)]	Q12888 1xPhospho [S1094(100)]	1	2	2457.22		Q6P6C2	[R].RGSFSSENYWR.[K]	1xPhospho [S3(100)]	Q6P6C2 1xPhospho [S361(100)]	1	2	1468.6		Q9C0H9	[R].RGSDELTVPR.[Y]	1xPhospho [S3(100)]	Q9C0H9 1xPhospho [S987(100)]	1	2	1209.56		Q7L2J0	[R].RNSCNVGGGGGGFK.[H]
Q99549	[R].QREEKSPDDLK.[K]	1xPhospho [S6(100)]	Q99549 1xPhospho [S164(100)]	2	4	1424.64		Q86V48	[R].QVSSPSFTNR.[R]	1xPhospho [S4(99.5)]	Q86V48 1xPhospho [S423(99.5)]	0	1	1202.52		P16989	[R].NYAGEEEEEGSGSSEGFDPPATDR.[Q]	1xPhospho [S13(99.6)]	P16989 1xPhospho [S203(99.6)]	0	2	2609.98		Q69YU3	[R].QSQESLPGAVSPLSGR.[R]	1xPhospho [S11(98.6)]	Q69YU3 1xPhospho [S392(98.6)]	0	1	1692.8		Q32MZ4	[R].RGSGDTSISIDTEASIR.[E]	1xPhospho [T/S]		1	1	1844.84		Q6PGN9	[K].RESPTCNLFPASK.[S]	1xCarbamidomethyl [C6]; 1xPhospho [S3(100)]	Q6PGN9 1xPhospho [S175(100)]	1	1	1586.7		Q15696	[R].RNPSPDHSYK.[R]
Q9Y520	[R].QREESETRSESSDFEVVPK.[R]	1xPhospho [S5(100)]	Q9Y520 1xPhospho [S1242(100)]	2	2	2319.01		Q99459	[R].QVVQTPNTVLSTPFR.[T]	1xPhospho [T/S]		0	2	1766.88		Q15047	[R].NYGYNPSPVKPEGLR.[R]	1xPhospho [S7(100)]	Q15047 1xPhospho [S1066(100)]	0	2	1770.82		O95714	[K].QSPVPALPIVVQLMEMGFSR.[R]	1xPhospho [S2(100)]	O95714 1xPhospho [S2454(100)]	0	4	2279.13		Q9Y608	[R].RGSGDTSSLIDPDTSLSELR.[D]	1xPhospho [S3(100)]	Q9Y608 1xPhospho [S328(100)]	1	15	2186		Q8IYB3	[K].RESPSPAPKPR.[K]	2xPhospho [S3(100); S5(100)]	Q8IYB3 2xPhospho [S450(100); S452(100)]	1	24	1381.6		P31260	[K].RNEAASPGSGGGGGGLGPGAHGYGPSPIDLWLDAPR.[S]
P48634	[R].QRGSETGSETHESDLAPSDK.[E]	1xPhospho [S4(100)]	P48634 1xPhospho [S1106(100)]	1	1	2210.92		Q9Y608	[K].QYAENYTRPSSR.[N]	1xPhospho [S11(100)]	Q9Y608 1xPhospho [S309(100)]	0	3	1551.66		Q9BUJ2	[R].NYILDQTNVYGSAQR.[R]	1xPhospho [S12(100)]	Q9BUJ2 1xPhospho [S512(100)]	0	1	1821.82		Q6ZU65	[R].QSPTLNLLPSSR.[T]	1xPhospho [S2(100)]	Q6ZU65 1xPhospho [S1123(100)]	0	1	1392.69		Q9UK59	[K].RLSDEHEPEQR.[K]	1xPhospho [S3(100)]	Q9UK59 1xPhospho [S514(100)]	1	3	1475.63		Q8IYB3	[K].RESPSPAPKPR.[K]	1xPhospho [S3(100)]	Q8IYB3 1xPhospho [S450(100)]	1	7	1301.64		P41208	[K].RMSPKPELTEEQK.[Q]
Q9UQB8	[K].QRPYSVAVPAFSQGLDDYGAR.[S]	1xPhospho [S5(100)]	Q9UQB8 1xPhospho [S492(100)]	0	1	2377.1		Q5VT52	[K].QYPDSPHPVPHR.[S]	1xPhospho [S5(100)]	Q5VT52 1xPhospho [S965(100)]	0	1	1509.66		P49848	[K].QEAGDSPPPAPGTPK.[A]	2xPhospho [S6(100); T13(100)]	P49848 2xPhospho [S653(100); T660(100)]	0	1	1608.63		Q9NPI6	[K].QSPSQANGCSDHRPIDILEMLSR.[A]	1xCarbamidomethyl [C9]; 1xPhospho [S2(100)]	Q9NPI6 1xPhospho [S142(100)]	0	1	2691.2		Q9UK59	[K].RLSDEHEPEQRK.[K]	1xPhospho [S3(100)]	Q9UK59 1xPhospho [S514(100)]	2	2	1603.72		Q6PJG2	[R].RESPSEERLEPK.[R]	1xPhospho [S3(100)]	Q6PJG2 1xPhospho [S923(100)]	2	2	1536.71		Q92934	[R].RMSDEFVDSFKK.[G]
Q969T4	[R].QRSDDESPSTSSGSSDADQRDPAAPEPEEQEER.[K]	1xPhospho [S/T]		2	2	3669.47		Q13442	[R].QYTSPEEIDAQLQAEK.[Q]	1xPhospho [S4(100)]	Q13442 1xPhospho [S19(100)]	0	2	1929.85		P49848	[K].QEAGDSPPPAPGTPK.[A]	1xPhospho [T13(100)]	P49848 1xPhospho [T660(100)]	0	2	1528.67		Q9C0B5	[R].QSPPLPGREEEPGLGDSGIQSTPGSGHAPR.[T]	1xPhospho [S17(96.2)]	Q9C0B5 1xPhospho [S569(96.2)]	1	1	3090.43		Q9UBF8	[R].RLSEQLAHTPTAFK.[R]	1xPhospho [S3(100)]	Q9UBF8 1xPhospho [S511(100)]	1	1	1678.83		O14654	[K].RESNTPAPSTQGLPDSWGIIAEPR.[Q]	1xPhospho [S/T]		1	1	2659.25		Q92934	[R].RMSDEFVDSFK.[K]
Q9H3N1	[R].QRSLGPSLATDK.[S]	1xPhospho [S3(100)]	Q9H3N1 1xPhospho [S270(100)]	1	1	1352.66		P33240	[R].QVPVMQGTGMQGASIQGGSQPGGFSPGQNQVTPQDHEK.[A]	1xPhospho [S25(100)]	P33240 1xPhospho [S524(100)]	0	3	3944.77		Q9ULU4	[K].QDVVGKTPPSTTVGSHSPPETPVLTR.[S]	2xPhospho [T7(100); S17(100)]	Q9ULU4 2xPhospho [T746(100); S756(100)]	1	1	2847.33		Q9Y618	[R].QSPLTYEDHGAPFAGHLPR.[G]	1xPhospho [S2(100)]	Q9Y618 1xPhospho [S1539(100)]	0	1	2172.99		Q8NFC6	[R].RLSESLHVVDENK.[N]	1xPhospho [S3(99.7)]	Q8NFC6 1xPhospho [S635(99.7)]	1	1	1605.76		O00255	[R].RESKPEEPPPPK.[K]	1xPhospho [S3(100)]	O00255 1xPhospho [S492(100)]	1	1	1470.7		O43318	[K].RMSADMSEIEAR.[I]
Q9H3N1	[R].QRSLGPSLATDKS.[-]	1xPhospho [S3(100)]	Q9H3N1 1xPhospho [S270(100)]	2	2	1439.69		P43243	[K].RSYSPDGKESPSDK.[K]	1xPhospho [S2(99.6)]	P43243 1xPhospho [S596(99.6)]	2	5	1632.69		Q15599	[K].QDPFQESGLHLSPTAAEAK.[E]	1xPhospho [S/T]		0	2	2105.95		O43159	[K].QSPGSTSPKPPHTLSR.[K]	1xPhospho [S/T]		0	3	1756.84		Q96PK6	[R].RLSESQLSFR.[R]	1xPhospho [S3(100)]	Q96PK6 1xPhospho [S618(100)]	1	1	1302.62		Q9Y2D9	[K].RESGSPYSVLVDTK.[M]	1xPhospho [S5(100)]	Q9Y2D9 1xPhospho [S57(100)]	1	1	1617.75		Q5VUJ6	[K].RLSTTEPSDDDTVSLHSQVSESNR.[E]
Q8TF01	[R].QRSPIALPVK.[Q]	1xPhospho [S3(100)]	Q8TF01 1xPhospho [S211(100)]	1	1	1188.65		Q1KMD3	[K].REEDEPEERSGDETPGSEVPGDK.[A]	1xPhospho [S10(100)]	Q1KMD3 1xPhospho [S161(100)]	2	2	2624.06		P13994	[R].QDKPLSPAGSSQEAADTPDTR.[H]	1xPhospho [S6(100)]	P13994 1xPhospho [S362(100)]	0	2	2250.99		Q8N1G0	[K].QSPGHQSPLASPK.[V]	1xPhospho [S7(100)]	Q8N1G0 1xPhospho [S271(100)]	0	1	1413.65		Q96S55	[R].RLSESSALK.[Q]	1xPhospho [S3(100)]	Q96S55 1xPhospho [S75(100)]	1	1	1070.52		P25440	[R].RESGRPIKPPR.[K]	1xPhospho [S3(100)]	P25440 1xPhospho [S320(100)]	1	2	1372.72		Q9Y385	[R].RLSTSPDVIQGHQPR.[D]
Q9NPI6	[R].QRSPLLNQPVPELSHASLIANQSPFR.[A]	1xPhospho [S3(100)]	Q9NPI6 1xPhospho [S353(100)]	1	3	2979.52		Q9NTJ3	[R].REEGPPPPSPDGASSDAEPEPPSGR.[T]	1xPhospho [S15(100)]	Q9NTJ3 1xPhospho [S28(100)]	1	2	2595.1		Q8IXQ4	[K].QDDSPPRPIIGPALPPGFIK.[S]	1xPhospho [S4(100)]	Q8IXQ4 1xPhospho [S105(100)]	0	10	2195.13		Q14160	[R].QSPASPPPLGGGAPVR.[T]	1xPhospho [S5(100)]	Q14160 1xPhospho [S1448(100)]	0	3	1567.76		P78527	[K].RLSFAVPFR.[E]	1xPhospho [S3(100)]	P78527 1xPhospho [S893(100)]	1	1	1172.6		O60832	[K].RESESESDETPPAAPQLIK.[K]	1xPhospho [S/T]		1	2	2163.98		O60293	[R].RISTSDILSEK.[K]
Q9H7N4	[R].QRSPSPAPAPAPAAAAGPPTR.[K]	2xPhospho [S3(100); S5(100)]	Q9H7N4 2xPhospho [S498(100); S500(100)]	1	3	2127.97		Q96F86	[R].RHNSWSSSSR.[H]	1xPhospho [S4(100)]	Q96F86 1xPhospho [S161(100)]	1	1	1283.53		Q9NQA3	[R].QDDGSSSASPSVQGAPR.[E]	1xPhospho [S9(100)]	Q9NQA3 1xPhospho [S327(100)]	0	1	1725.71		Q9P2Y5	[R].QSSIFGGADVGFSGGIPSPDK.[G]	1xPhospho [S18(100)]	Q9P2Y5 1xPhospho [S498(100)]	0	1	2102.94		Q15058	[R].RISGCLHDIQVHPIK.[N]	1xCarbamidomethyl [C5]; 1xPhospho [S3(100)]	Q15058 1xPhospho [S1200(100)]	1	1	1852.93		P16383	[K].RESEDDPESEPDDHEK.[R]	1xPhospho [S9(100)]	P16383 1xPhospho [S180(100)]	1	1	1993.73		Q9BZL6	[R].RLSSTSLASGHSVR.[L]
O14654	[R].QSAFSNYVNVEFGVPFPNPANDLSDLLR.[A]	1xPhospho [S/Y]		0	2	3190.49		Q9ULL5	[K].RHPPLYQAGLTPPLSPPK.[S]	1xPhospho [S15(100)]	Q9ULL5 1xPhospho [S1308(100)]	1	2	2049.07		Q6VMQ6	[K].QDDDLNCEPLSPHNITPEPVSK.[L]	1xCarbamidomethyl [C7]; 1xPhospho [S11(100)]	Q6VMQ6 1xPhospho [S113(100)]	0	1	2585.12		Q5JSZ5	[R].QQSIEDKEDKPPPR.[Q]	1xPhospho [S3(100)]	Q5JSZ5 1xPhospho [S480(100)]	1	2	1746.81		P62805	[K].RISGLIYEETR.[G]	1xPhospho [S3(100)]	P62805 1xPhospho [S48(100)]	1	2	1416.69		O15231	[R].RESCGSSVLTDFEGK.[D]	1xCarbamidomethyl [C4]; 1xPhospho [S3(100)]	O15231 1xPhospho [S465(100)]	1	3	1751.73		Q96T17	[K].RLSSSTVAISYSPDR.[V]
Q9UER7	[K].QSEEPFTTVLENGAGMVSSTSFNGGVSPHNWGDSGPPCK.[K]	1xCarbamidomethyl [C38]; 1xPhospho [S27(100)]	Q9UER7 1xPhospho [S618(100)]	0	1	4144.77		Q9ULL5	[K].RHPPLYQAGLTPPLSPPK.[S]	2xPhospho [T11(100); S15(100)]	Q9ULL5 2xPhospho [T1304(100); S1308(100)]	1	1	2129.03		Q05397	[R].QATVSWDSGGSDEAPPKPSRPGYPSPR.[S]	1xPhospho [S25(100)]	Q05397 1xPhospho [S722(100)]	0	2	2906.31		Q70E73	[K].QQSFCAKPPPSPLSPVPSVVK.[Q]	1xCarbamidomethyl [C5]; 1xPhospho [S3(100)]	Q70E73 1xPhospho [S845(100)]	0	1	2330.16		O60658	[R].RLSGNEYVLSTK.[N]	1xPhospho [S3(100)]	O60658 1xPhospho [S457(100)]	1	1	1446.7		Q9UMN6	[K].RERPSGPESPVQGPR.[I]	1xPhospho [S]		1	1	1728.82		P42694	[R].RISSSSVQPCSEEVSTPQDSLAQCK.[E]
Q70E73	[K].QQSFCAKPPPSPLSPVPSVVK.[Q]	1xCarbamidomethyl [C5]; 1xPhospho [S3(100)]	Q70E73 1xPhospho [S845(100)]	0	2	2330.16		Q96ST3	[R].RHPTGTTPPVK.[K]	1xPhospho [T7(100)]	Q96ST3 1xPhospho [T435(100)]	1	2	1270.63		Q2M3G4	[R].QATPLLYALAAEAEAAAQAAEPPSPPASR.[A]	1xPhospho [S24(100)]	Q2M3G4 1xPhospho [S133(100)]	0	2	2942.43		O75376	[K].QQQLEEEAAKPPEPEKPVSPPPVEQK.[H]	1xPhospho [S19(100)]	O75376 1xPhospho [S224(100)]	0	1	2989.46		Q8TEW0	[R].RISHSLYSGIEGLDESPSR.[N]	1xPhospho [S3(100)]	Q8TEW0 1xPhospho [S715(100)]	1	1	2183.01		Q02952	[K].REQSHAEISPPAESGQAVEECKEEGEEK.[Q]	1xCarbamidomethyl [C21]; 1xPhospho [S4(100)]	Q02952 1xPhospho [S248(100)]	2	1	3220.37		Q14244	[K].RLSSSSATLLNSPDR.[A]
Q6P597	[R].QYDPPAESQQSESPPR.[R]	1xPhospho [S13(100)]	Q6P597 1xPhospho [S167(100)]	0	1	1895.78		P11274	[R].RHQDGLPYIDDSPSSSPHLSSK.[G]	1xPhospho [S12(100)]	P11274 1xPhospho [S459(100)]	1	2	2503.12		P98174	[K].QASVAAENSVICSFLHYMEK.[G]	1xCarbamidomethyl [C12]; 1xPhospho [S3(100)]	P98174 1xPhospho [S816(100)]	0	1	2364.04		O75475	[K].QPCPSESDIITEEDK.[S]	1xCarbamidomethyl [C3]; 1xPhospho [S5(100)]	O75475 1xPhospho [S206(100)]	0	1	1827.74		Q6ZRV2	[R].RLSLGQGDSTEAATEER.[G]	1xPhospho [S3(100)]	Q6ZRV2 1xPhospho [S1003(100)]	1	2	1899.84		Q02952	[K].REQSHAEISPPAESGQAVEECK.[E]	1xCarbamidomethyl [C21]; 1xPhospho [S4(100)]	Q02952 1xPhospho [S248(100)]	1	1	2519.09		Q15139	[R].RLSNVSLTGVSTIR.[T]
O14686	[K].QQQQQQQQQQQQQQHSAVLALSPSQSPR.[L]	1xPhospho [S22(98.8)]	O14686 1xPhospho [S3620(98.8)]	0	1	3322.57		P47974	[R].RHSASNLHALAHPAPSPGSCSPK.[F]	1xCarbamidomethyl [C20]; 1xPhospho [S3(99.5)]	P47974 1xPhospho [S57(99.5)]	1	2	2459.14		P46937	[R].QASTDAGTAGALTPQHVR.[A]	1xPhospho [S3(99.5)]	P46937 1xPhospho [S109(99.5)]	0	3	1860.86		Q9P2M7	[K].QPAQSQNLSPLSGFSR.[S]	1xPhospho [S9(100)]	Q9P2M7 1xPhospho [S258(100)]	0	1	1796.83		Q9Y2U5	[K].RLSIIGPTSR.[D]	1xPhospho [S3(100)]	Q9Y2U5 1xPhospho [S153(100)]	1	1	1179.62		Q2M2I8	[R].REQGGSGLGSGSSGGGGSTSGLGSGYIGR.[V]	1xPhospho [S13(99.1)]	Q2M2I8 1xPhospho [S21(99.1)]	1	1	2622.15		P50402	[R].RLSPPSSSAASSYSFSDLNSTR.[G]
O75376	[K].QQQLEEEAAKPPEPEKPVSPPPVEQK.[H]	1xPhospho [S19(100)]	O75376 1xPhospho [S224(100)]	0	2	2989.46		Q96L34	[R].RHSDFCGPSPAPLHPK.[R]	1xCarbamidomethyl [C6]; 1xPhospho [S3(100)]	Q96L34 1xPhospho [S423(100)]	1	2	1882.84		Q03164	[R].NSSTPGLQVPVSPTVPIQNQK.[Y]	1xPhospho [S/T]		0	6	2271.14		Q9UPN4	[R].QPAQELSPTPGGTAHQALK.[A]	1xPhospho [S7(100)]	Q9UPN4 1xPhospho [S381(100)]	0	1	2010.96		Q6ZUT9	[R].RLSITSLTGK.[N]	1xPhospho [S3(100)]	Q6ZUT9 1xPhospho [S1076(100)]	1	1	1155.61		Q96AY4	[R].REPESPPASAPIPLFGADTIGQR.[S]	1xPhospho [S5(99.2)]	Q96AY4 1xPhospho [S28(99.2)]	1	1	2486.21		Q49A88	[K].RLSPQPQIR.[A]
Q6W2J9	[R].QPVSEPPADQVASDMPHSPTLR.[V]	1xPhospho [S/T]		0	3	2439.1		Q8TEJ3	[K].RHSFTALSVTHR.[S]	1xPhospho [S3(100)]	Q8TEJ3 1xPhospho [S381(100)]	1	1	1491.72		P27708	[R].QASPQNLGTPGLLHPQTSPLLHSLVGQHILSVQQFTK.[D]	1xPhospho [S3(100)]	P27708 1xPhospho [S1900(100)]	0	3	4052.11		Q9H6S0	[R].QPAPGGGGGGGPSPCGPGGGGR.[A]	1xCarbamidomethyl [C15]; 1xPhospho [S13(100)]	Q9H6S0 1xPhospho [S23(100)]	0	1	1870.77		Q2PPJ7	[R].RLSNSSLCSIEEEHR.[M]	1xCarbamidomethyl [C8]; 1xPhospho [S]		1	1	1896.83		P28827	[K].REPADVPYQTGQLHPAIR.[V]	1xPhospho [T10(100)]	P28827 1xPhospho [T873(100)]	1	1	2128.03		Q9UKV3	[R].RLSQPESAEK.[H]
Q96AE4	[R].QQAAYYAQTSPQGMPQHPPAPQGQ.[-]	1xPhospho [S10(99)]	Q96AE4 1xPhospho [S630(99)]	0	2	2661.16		Q7Z6J0	[K].RHSFTSLTMANK.[S]	1xPhospho [S3(100)]	Q7Z6J0 1xPhospho [S304(100)]	1	1	1472.67		Q9ULV3	[K].QAQTQTSPEHLVLQQK.[Q]	1xPhospho [S7(100)]	Q9ULV3 1xPhospho [S350(100)]	0	2	1915.93		Q8NEY1	[R].QNSSDSISSLNSITSHSSIGSSK.[D]	1xPhospho [S/T]		0	1	2403.07		Q7Z333	[R].RLSDCESTDVK.[R]	1xCarbamidomethyl [C5]; 1xPhospho [S3(100)]	Q7Z333 1xPhospho [S1366(100)]	1	1	1389.57		Q8TCJ2	[K].RENPPVEDSSDEDDKR.[N]	1xPhospho [S9(100)]	Q8TCJ2 1xPhospho [S498(100)]	2	2	1967.8		O75167	[R].RLSQRPTTEELEQR.[N]
Q9UK58	[R].QQASKSPYNGVR.[K]	1xPhospho [S6(100)]	Q9UK58 1xPhospho [S374(100)]	1	1	1414.65		Q8WUY9	[K].RHSIAIGEVPACR.[L]	1xCarbamidomethyl [C12]; 1xPhospho [S3(100)]	Q8WUY9 1xPhospho [S160(100)]	1	2	1545.74		Q9H3P2	[K].QAPFRSPTAPSVFSPTGNR.[T]	1xPhospho [S6(99.4)]	Q9H3P2 1xPhospho [S225(99.4)]	1	1	2096.99		Q8N8S7	[R].QNSQLPAQVQNGPSQEELEIQR.[R]	1xPhospho [S3(100)]	Q8N8S7 1xPhospho [S125(100)]	0	1	2573.2		Q15139	[R].RLSNVSLTGVSTIR.[T]	1xPhospho [S3(100)]	Q15139 1xPhospho [S205(100)]	1	2	1582.83		Q8TCJ2	[K].RENPPVEDSSDEDDK.[R]	1xPhospho [S]		1	2	1811.7		Q9H7D7	[K].RLSQSDEDVIR.[L]
Q9H6F5	[R].QQDLHLESPQR.[Q]	1xPhospho [S8(100)]	Q9H6F5 1xPhospho [S102(100)]	0	2	1430.64		Q15678	[K].RHSLEVMNSMVR.[G]	1xPhospho [S3(100)]	Q15678 1xPhospho [S642(100)]	1	1	1538.7		Q15645	[K].QALPCVAESPTVHVEVHQR.[G]	1xCarbamidomethyl [C5]; 1xPhospho [S9(99.3)]	Q15645 1xPhospho [S18(99.3)]	0	1	2237.05		Q99700	[R].QNSPAGNKENIKPNETSPSFSK.[A]	2xPhospho [S3(100); T/S]	Q99700 2xPhospho [S758(100); T/S]	1	1	2534.1		Q92797	[R].RLSAQGQAISVVGSLSSMSPLEEEAPQAK.[R]	1xPhospho [S3(100)]	Q92797 1xPhospho [S494(100)]	1	1	3050.49		Q9UBF8	[K].RELPSLSPAPDTGLSPSKR.[T]	1xPhospho [S15(99.2)]	Q9UBF8 1xPhospho [S266(99.2)]	2	1	2088.05		P35240	[K].RLSMEIEK.[E]
Q9H6F5	[R].QQDLHLESPQRQPEYSPESPR.[C]	1xPhospho [S8(100)]	Q9H6F5 1xPhospho [S102(100)]	1	2	2601.17		Q8IZD4	[R].RHSPPIEK.[Q]	1xPhospho [S3(100)]	Q8IZD4 1xPhospho [S283(100)]	1	1	1043.5		Q9H2D6	[R].QALDYVELSPLTQASPQR.[A]	1xPhospho [S15(100)]	Q9H2D6 1xPhospho [S1955(100)]	0	1	2096.01		Q99700	[R].QNSPAGNKENIKPNETSPSFSK.[A]	1xPhospho [S3(100)]	Q99700 1xPhospho [S758(100)]	1	1	2454.13		P46379	[K].RLQEDPNYSPQR.[F]	1xPhospho [S9(100)]	P46379 1xPhospho [S1117(100)]	1	1	1582.7		Q9UBF8	[K].RELPSLSPAPDTGLSPSK.[R]	1xPhospho [S15(100)]	Q9UBF8 1xPhospho [S266(100)]	1	2	1931.95		O95071	[R].RISQSQPVR.[G]
Q9H6F5	[R].QQDLHLESPQRQPEYSPESPR.[C]	2xPhospho [S8(100); S16(99)]	Q9H6F5 2xPhospho [S102(100); S110(99)]	1	4	2681.14		Q5T0N5	[R].RHSSDINHLVTQGR.[E]	1xPhospho [S3(100)]	Q5T0N5 1xPhospho [S488(100)]	1	2	1699.8		Q8NC44	[R].QALDSEEEEEDVAAK.[E]	1xPhospho [S5(100)]	Q8NC44 1xPhospho [S385(100)]	0	2	1742.7		Q9NSY1	[R].QNSLHGSFHSADVLK.[M]	1xPhospho [S3(100)]	Q9NSY1 1xPhospho [S1107(100)]	0	1	1719.79		O75822	[K].RLEEPEEPKVLTPEEQLADK.[L]	1xPhospho [T12(100)]	O75822 1xPhospho [T109(100)]	2	1	2430.18		Q8IXJ6	[R].REHASIDAQSGAGVPNPSTSASPK.[K]	1xPhospho [S/T]		1	2	2444.12		Q6ZNJ1	[R].RISQVSSGETEYNPTEAR.[-]
P10398	[R].QQFYHSVQDLSGGSR.[Q]	1xPhospho [S6(100)]	P10398 1xPhospho [S157(100)]	0	2	1788.77		Q69YU3	[R].RHSTEGPEDPPPWAEK.[V]	1xPhospho [S/T]		1	1	1912.82		Q86VI3	[R].QACTAQTPEPLR.[R]	1xCarbamidomethyl [C3]; 1xPhospho [T7(100)]	Q86VI3 1xPhospho [T1415(100)]	0	1	1451.63		Q99700	[R].QNSIGNTPSGPVLASPQAGIIPTEAVAMPIPAASPTPASPASNR.[A]	1xPhospho [S34(100)]	Q99700 1xPhospho [S728(100)]	0	2	4315.14		Q92625	[K].RLEKSPSFASEWDEIEK.[I]	1xPhospho [S5(100)]	Q92625 1xPhospho [S661(100)]	2	1	2130.97		Q9Y618	[K].REGTPPPPPPSR.[D]	1xPhospho [T4(100)]	Q9Y618 1xPhospho [T1383(100)]	1	4	1367.65		O75152	[R].RLSSASTGKPPLSVEDDFEK.[L]
Q9BTA9	[K].QQGHEPVSPR.[S]	1xPhospho [S8(100)]	Q9BTA9 1xPhospho [S511(100)]	0	2	1214.53		P85299	[R].RHSVSEMTSCPEPQGFSDPPGQGPTGTFR.[S]	1xCarbamidomethyl [C10]; 1xPhospho [S3(100)]	P85299 1xPhospho [S282(100)]	1	2	3226.37		O60825	[R].NYSVGSRPLKPLSPLR.[A]	2xPhospho [S3(100); S13(100)]	O60825 2xPhospho [S483(100); S493(100)]	0	1	1943.95		O43314	[K].QNPTVGSHCAGLFSTSVLGGSSSAPNLQDYAR.[T]	1xCarbamidomethyl [C9]; 1xPhospho [S23(100)]	O43314 1xPhospho [S1074(100)]	0	2	3358.52		Q99959	[R].RLEISPDSSPER.[A]	1xPhospho [S5(100)]	Q99959 1xPhospho [S151(100)]	1	1	1465.67		Q5JSZ5	[R].REGPGSEPDSQVDGGLSGASLGEK.[K]	1xPhospho [S6(100)]	Q5JSZ5 1xPhospho [S1395(100)]	1	1	2409.06		O75152	[R].RLSSASTGKPPLSVEDDFEK.[L]
Q99496	[K].QQIENGSGAEDNGDSSHCSNASTHSNQEAGPSNK.[R]	1xCarbamidomethyl [C18]; 1xPhospho [S7(100)]	Q99496 1xPhospho [S168(100)]	0	2	3594.41		Q9HC44	[R].RHNSSDGFFNNGPLR.[T]	1xPhospho [S4(99.5)]	Q9HC44 1xPhospho [S49(99.5)]	1	1	1797.78		O60825	[R].NYSVGSRPLKPLSPLR.[A]	1xPhospho [S3(100)]	O60825 1xPhospho [S483(100)]	0	1	1863.98		P40189	[K].QNCSQHESSPDISHFER.[S]	1xCarbamidomethyl [C3]; 1xPhospho [S4(98.4)]	P40189 1xPhospho [S820(98.4)]	0	1	2137.84		O15234	[R].RLEQTSVRDPSPEADAPVLGSPEK.[E]	1xPhospho [S11(100)]	O15234 1xPhospho [S363(100)]	2	1	2658.28		Q7Z6Z7	[R].REESPMDVDQPSPSAQDTQSIASDGTPQGEK.[E]	1xPhospho [S12(100)]	Q7Z6Z7 1xPhospho [S3816(100)]	1	2	3367.43		P51957	[R].RLSSDCSVTQER.[K]
Q8IY81	[K].QQLPQTPPSCLK.[T]	1xCarbamidomethyl [C10]; 1xPhospho [T6(99.5)]	Q8IY81 1xPhospho [T573(99.5)]	0	2	1476.69		Q86WP2	[R].RHNSSDGFDSAIGRPNGGNFGR.[K]	1xPhospho [S]		1	1	2398.04		Q12986	[R].NYSSPPPCHLSR.[Q]	1xCarbamidomethyl [C8]; 1xPhospho [S4(100)]	Q12986 1xPhospho [S50(100)]	0	5	1494.62		Q86U42	[K].QMNMSPPPGNAGPVIMSIEEK.[M]	1xPhospho [S5(100)]	Q86U42 1xPhospho [S150(100)]	0	3	2307.02		Q8NI35	[R].RLFDDEASVDEPR.[R]	1xPhospho [S8(100)]	Q8NI35 1xPhospho [S645(100)]	1	1	1628.7		P36915	[R].REEQTDTSDGESVTHHIR.[R]	2xPhospho [T5(99); S8(99)]	P36915 2xPhospho [T48(99); S51(99)]	1	4	2256.89		P62753	[R].RLSSLRASTSK.[S]
Q86V81	[K].QQLSAEELDAQLDAYNAR.[M]	1xPhospho [S4(100)]	Q86V81 1xPhospho [S239(100)]	0	1	2114.94		Q9P2N6	[K].RHHPSSPLPGSK.[T]	1xPhospho [S6(100)]	Q9P2N6 1xPhospho [S633(100)]	1	3	1379.66		Q14966	[K].NYQSQADIPIRSPFGIVK.[A]	1xPhospho [S12(100)]	Q14966 1xPhospho [S383(100)]	1	2	2113.05		P19838	[R].QMGYTEAIEVIQAASSPVK.[T]	1xPhospho [S16(100)]	P19838 1xPhospho [S893(100)]	0	3	2101.99		Q14152	[R].RLGDSSLSR.[K]	1xPhospho [S]		1	1	1070.5		P36915	[R].REEQTDTSDGESVTHHIR.[R]	1xPhospho [S8(100)]	P36915 1xPhospho [S51(100)]	1	2	2176.93		Q13535	[R].RLSSSLNPSK.[R]
Q17RY0	[K].QQLSPSPGQEAGILPETEK.[A]	1xPhospho [S4(100)]	Q17RY0 1xPhospho [S97(100)]	0	1	2088.98		Q4KMP7	[R].RHGAPAAPSPPPR.[G]	1xPhospho [S9(100)]	Q4KMP7 1xPhospho [S22(100)]	1	6	1390.67		P67809	[R].NYQQNYQNSESGEKNEGSESAPEGQAQQR.[R]	2xPhospho [S9(98.9); S/Y]	P67809 2xPhospho [S165(98.9); S/Y]	1	1	3417.33		P57740	[R].QPDISCILGTGGKSPR.[L]	1xCarbamidomethyl [C6]; 1xPhospho [S14(100)]	P57740 1xPhospho [S86(100)]	1	4	1765.83		Q96F44	[R].RLHPPSPVPQGVCPAHR.[E]	1xCarbamidomethyl [C13]; 1xPhospho [S6(100)]	Q96F44 1xPhospho [S85(100)]	1	2	1984.97		P46013	[R].RESVNLGK.[S]	1xPhospho [S3(100)]	P46013 1xPhospho [S374(100)]	1	1	982.472		Q9UJD0	[R].RLSQSSLESATSPSCS.[-]
Q8NE71	[K].QQPPEPEWIGDGESTSPSDK.[V]	1xPhospho [S16(100)]	Q8NE71 1xPhospho [S22(100)]	0	5	2263.94		Q8WXH0	[R].RGSMSYLAAVEEEVEESSVK.[S]	1xPhospho [S3(100)]	Q8WXH0 1xPhospho [S4108(100)]	1	2	2280.01		P67809	[R].NYQQNYQNSESGEKNEGSESAPEGQAQQR.[R]	1xPhospho [S/Y]		1	1	3337.36		Q5QJE6	[K].QIVGTPVNSEDSDTR.[Q]	1xPhospho [T5(100)]	Q5QJE6 1xPhospho [T232(100)]	0	1	1697.74		Q96D71	[R].RLKSEDELRPEVDEHTQK.[T]	1xPhospho [S4(100)]	Q96D71 1xPhospho [S709(100)]	2	1	2289.09		O43491	[K].RETKEVQTNELK.[A]	1xPhospho [T3(100)]	O43491 1xPhospho [T194(100)]	2	1	1554.75		Q5TZA2	[R].RGPSPACSDSSTLALIHSALHK.[R]
Q4KMP7	[R].QQPPLGPSSSLLSLPGLK.[S]	1xPhospho [S13(100)]	Q4KMP7 1xPhospho [S661(100)]	0	6	1899		Q6ZRV2	[R].RGSPTTGFIEQK.[G]	1xPhospho [S3(100)]	Q6ZRV2 1xPhospho [S892(100)]	1	1	1400.66		P67809	[R].NYQQNYQNSESGEK.[N]	1xPhospho [S9(99.7)]	P67809 1xPhospho [S165(99.7)]	0	1	1768.68		Q9UJU6	[K].QLTQPETHFGR.[E]	1xPhospho [T3(100)]	Q9UJU6 1xPhospho [T291(100)]	0	2	1393.63		Q92610	[R].RLLGPAPEDDGGHNDHSQPQASQDQDSHTLSPQV.[-]	1xPhospho [S31(99.9)]	Q92610 1xPhospho [S1264(99.9)]	1	1	3713.62		Q5SW79	[R].RFPTDYASTSEDEFGSNRNSPK.[H]	1xPhospho [S16(98.9)]	Q5SW79 1xPhospho [S1247(98.9)]	2	2	2585.09		Q96E09	[K].RIDFIPVSPAPSPTR.[G]
Q9P206	[K].QQPQLPRPPTTGGSEGAGAAPCPPNPANSWVPGLSPGGSR.[R]	1xCarbamidomethyl [C22]; 1xPhospho [S35(100)]	Q9P206 1xPhospho [S504(100)]	0	1	4027.89		Q6ZRV2	[R].RGSPVPPVPER.[R]	1xPhospho [S3(100)]	Q6ZRV2 1xPhospho [S914(100)]	1	2	1270.63		Q7L5N7	[R].QASFFPPPVPNPFVQQTQIGSAR.[R]	1xPhospho [S3(100)]	Q7L5N7 1xPhospho [S34(100)]	0	3	2593.26		P20290	[K].QLTEMLPSILNQLGADSLTSLRR.[L]	1xPhospho [S17(100)]	P20290 1xPhospho [S158(100)]	1	1	2636.35		Q5T8P6	[R].RLNHSPPQSSSR.[Y]	1xPhospho [S5(100)]	Q5T8P6 1xPhospho [S127(100)]	1	7	1445.66		O60749	[R].RFSDFLGLHSK.[L]	1xPhospho [S3(100)]	O60749 1xPhospho [S185(100)]	1	1	1386.66		Q13615	[R].RKTPEASAIGLHQDPELGDAALR.[S]
P52926	[K].QQQEPTGEPSPK.[R]	1xPhospho [S10(100)]	P52926 1xPhospho [S44(100)]	0	1	1405.6		O15014	[R].RGSQNSSEHRPPASSTSEDVK.[A]	1xPhospho [S3(100)]	O15014 1xPhospho [S413(100)]	1	3	2336.03		Q96QF0	[R].NKSTSSAMSGSHQDLSVIQPIVK.[D]	1xPhospho [S3(100)]	Q96QF0 1xPhospho [S288(100)]	1	2	2494.2		P20290	[K].QLTEMLPSILNQLGADSLTSLR.[R]	1xPhospho [S/T]		0	2	2480.25		P14859	[K].RINPPSSGGTSSSPIK.[A]	1xPhospho [S/T]		1	1	1664.8		O75145	[R].RGSALGPDEAGGELER.[L]	1xPhospho [S3(100)]	O75145 1xPhospho [S17(100)]	1	1	1693.75		Q92625	[R].RHDSLHDPAAPSR.[A]
Q9Y618	[K].QQQLEEEAAKPPEPEKPVSPPPIESK.[H]	1xPhospho [S19(100)]	Q9Y618 1xPhospho [S215(100)]	0	1	2962.44		Q9NQC3	[R].RGSSGSVDETLFALPAASEPVIR.[S]	1xPhospho [S3(100)]	Q9NQC3 1xPhospho [S181(100)]	1	5	2439.19		P51114	[R].RGPNYTSGYGTNSELSNPSETESERK.[D]	1xPhospho [S19(100)]	P51114 1xPhospho [S409(100)]	2	2	2940.26		Q9HA65	[R].QLTACPELPHNVQEILGLAPPAEPHSPSPTASPLPLSPTR.[A]	1xCarbamidomethyl [C5]; 1xPhospho [S28(95)]	Q9HA65 1xPhospho [S604(95)]	0	1	4300.15		Q93015	[R].RLPATLLNAFPTAPSPRPPR.[K]	1xPhospho [S15(100)]	Q93015 1xPhospho [S217(100)]	1	2	2252.21		O43379	[R].RGQSSPPPAPPICLR.[R]	1xCarbamidomethyl [C13]; 1xPhospho [S]		1	3	1712.83		Q96T37	[K].RHCAPSPDRSPELSSSR.[D]
P12694	[R].QQQQFSSLDDKPQFPGASAEFIDK.[L]	1xPhospho [S]		0	1	2791.26		Q5H9F3	[R].RGSSTERPQLGSQVDLGR.[V]	1xPhospho [S3(100)]	Q5H9F3 1xPhospho [S1033(100)]	1	1	2022.97		O43379	[R].RGQSSPPPAPPICLR.[R]	1xCarbamidomethyl [C13]; 1xPhospho [S]		1	2	1712.83		P33527	[R].QLSSSSSYSGDISR.[H]	1xPhospho [S9(99.5)]	P33527 1xPhospho [S921(99.5)]	0	2	1553.65		P49790	[K].RIPSIVSSPLNSPLDR.[S]	1xPhospho [S8(99.4)]	P49790 1xPhospho [S334(99.4)]	1	1	1830.95		Q9BQ65	[R].RGQSPLPR.[Q]	1xPhospho [S4(100)]	Q9BQ65 1xPhospho [S36(100)]	1	1	990.488		O60343	[R].RHASAPSHVQPSDSEK.[N]
Q5VT52	[K].QYPDSPHPVPHR.[S]	1xPhospho [S5(100)]	Q5VT52 1xPhospho [S965(100)]	0	1	1509.66		Q9NZJ0	[R].RGSVSSVSPKPPSSFK.[M]	1xPhospho [S3(100)]	Q9NZJ0 1xPhospho [S485(100)]	1	1	1726.85		P07910	[R].SAAEMYGSVTEHPSPSPLLSSSFDLDYDFQR.[D]	1xPhospho [S/T/Y]		0	4	3513.52		P04792	[R].QLSSGVSEIR.[H]	1xPhospho [S3(100)]	P04792 1xPhospho [S82(100)]	0	1	1155.54		Q6PJT7	[R].RIPVLSPKPAVAPPAPPSSSQLCR.[Y]	1xCarbamidomethyl [C23]; 1xPhospho [S6(100)]	Q6PJT7 1xPhospho [S665(100)]	1	2	2605.37		Q6P5Z2	[R].RGPSPPASPTR.[K]	1xPhospho [S4(100)]	Q6P5Z2 1xPhospho [S544(100)]	1	2	1202.57		P13051	[K].RHAPSPEPAVQGTGVAGVPEESGDAAAIPAK.[K]
Q13442	[R].QYTSPEEIDAQLQAEK.[Q]	1xPhospho [S4(100)]	Q13442 1xPhospho [S19(100)]	0	1	1929.85		Q86UD0	[R].RHTIASGVDCGLLK.[Q]	1xCarbamidomethyl [C10]; 1xPhospho [T3(100)]	Q86UD0 1xPhospho [T219(100)]	1	1	1606.78		P45974	[R].SAADSISESVPVGPK.[V]	1xPhospho [S5(100)]	P45974 1xPhospho [S783(100)]	0	1	1523.7		P78559	[K].QLSPESLGTLQFGELNLGK.[E]	1xPhospho [S3(100)]	P78559 1xPhospho [S1218(100)]	0	3	2111.04		Q9H981	[R].RIPVSPEQAR.[S]	1xPhospho [S5(100)]	Q9H981 1xPhospho [S132(100)]	1	1	1232.61		Q5TZA2	[R].RGPSPACSDSSTLALIHSALHK.[R]	1xCarbamidomethyl [C7]; 1xPhospho [S4(100)]	Q5TZA2 1xPhospho [S512(100)]	1	1	2385.14		Q9P0L2	[R].RGTSTGIISK.[I]
O15027	[R].REHSAFGDRPEK.[R]	1xPhospho [S4(100)]	O15027 1xPhospho [S1305(100)]	1	1	1508.66		Q9NZJ0	[R].RGSVSSVSPKPPSSFK.[M]	2xPhospho [S3(100); S5(99.3)]	Q9NZJ0 2xPhospho [S485(100); S487(99.3)]	1	2	1806.82		Q96RK0	[K].SAAATSPAPHLVAGPLLGTVGK.[A]	1xPhospho [S6(99.3)]	Q96RK0 1xPhospho [S739(99.3)]	0	2	2095.09		Q96AY2	[K].QLSPEDSSSPVK.[S]	1xPhospho [S9(99)]	Q96AY2 1xPhospho [S117(99)]	0	1	1353.59		Q96EP0	[R].RLSAPLPSSCGDPEK.[Q]	1xCarbamidomethyl [C10]; 1xPhospho [S3(100)]	Q96EP0 1xPhospho [S466(100)]	1	2	1693.76		Q5T200	[K].RGPRTPPITTK.[E]	1xPhospho [T5(100)]	Q5T200 1xPhospho [T1033(100)]	2	2	1303.69		Q9UQ88; P21127	[K].RGTSPRPPEGGLGYSQLGDDDLK.[E]
Q9UBF8	[K].RELPSLSPAPDTGLSPSK.[R]	1xPhospho [S15(100)]	Q9UBF8 1xPhospho [S266(100)]	1	2	1931.95		Q9UQ88; P21127	[K].RGTSPRPPEGGLGYSQLGDDDLK.[E]	1xPhospho [T/S/Y]		1	1	2495.16		O75145	[R].SAAAGALGSPGLPLRK.[L]	1xPhospho [S9(100)]	O75145 1xPhospho [S1164(100)]	1	2	1545.81		Q96L91	[R].QISLSPSSGGHFVFQDGSGLTQIAQGAQVQLQHPGTPITVR.[E]	1xPhospho [S3(98.7)]	Q96L91 1xPhospho [S181(98.7)]	0	1	4324.15		Q9UH99	[K].RLSPAPQLGPSSDAHTSYYSESLVHESWFPPR.[S]	1xPhospho [S3(100)]	Q9UH99 1xPhospho [S54(100)]	1	1	3678.7		P51114	[R].RGPNYTSGYGTNSELSNPSETESERK.[D]	2xPhospho [S16(100); S19(98.9)]	P51114 2xPhospho [S406(100); S409(98.9)]	2	1	3020.23		P12277	[K].RGTGGVDTAAVGGVFDVSNADR.[L]
Q9UBF8	[K].RELPSLSPAPDTGLSPSKR.[T]	1xPhospho [S15(98.2)]	Q9UBF8 1xPhospho [S266(98.2)]	2	1	2088.05		P13051	[K].RHAPSPEPAVQGTGVAGVPEESGDAAAIPAK.[K]	1xPhospho [S5(100)]	P13051 1xPhospho [S23(100)]	1	2	3046.46		O75145	[R].SAAAGALGSPGLPLR.[K]	1xPhospho [S9(100)]	O75145 1xPhospho [S1164(100)]	0	1	1417.72		Q15390	[R].QISLPDLSQEEPQLK.[T]	1xPhospho [S3(100)]	Q15390 1xPhospho [S119(100)]	0	1	1804.87		P50402	[R].RLSPPSSSAASSYSFSDLNSTR.[G]	1xPhospho [S3(100)]	P50402 1xPhospho [S49(100)]	1	1	2397.07		P51114	[R].RGPNYTSGYGTNSELSNPSETESERK.[D]	1xPhospho [S19(100)]	P51114 1xPhospho [S409(100)]	2	1	2940.26		Q9NZJ0	[R].RGSVSSVSPKPPSSFK.[M]
Q8TCJ2	[K].RENPPVEDSSDEDDK.[R]	1xPhospho [S9(99.5)]	Q8TCJ2 1xPhospho [S498(99.5)]	1	3	1811.7		O60343	[R].RHASAPSHVQPSDSEK.[N]	1xPhospho [S4(100)]	O60343 1xPhospho [S341(100)]	1	2	1812.8		Q8N350	[R].RYTLTEGDFHHLK.[N]	1xPhospho [T5(100)]	Q8N350 1xPhospho [T156(100)]	1	2	1696.78		Q5T5U3	[R].QLSHDHESVGPPSLDAQPNSK.[T]	1xPhospho [S3(99)]	Q5T5U3 1xPhospho [S857(99)]	0	1	2323.04		Q49A88	[K].RLSPQPQIR.[A]	1xPhospho [S3(100)]	Q49A88 1xPhospho [S798(100)]	1	1	1174.61		P51114	[R].RGPNYTSGYGTNSELSNPSETESER.[K]	1xPhospho [S19(99.6)]	P51114 1xPhospho [S409(99.6)]	1	2	2812.17		Q9NZJ0	[R].RGSVSSVSPKPPSSFK.[M]
Q8TCJ2	[K].RENPPVEDSSDEDDKR.[N]	1xPhospho [S9(100)]	Q8TCJ2 1xPhospho [S498(100)]	2	2	1967.8		Q96T37	[K].RHCAPSPDRSPELSSSR.[D]	1xCarbamidomethyl [C3]; 1xPhospho [S6(100)]	Q96T37 1xPhospho [S670(100)]	2	1	2018.89		O95835	[K].RYSGNMEYVISR.[I]	1xPhospho [S3(100)]	O95835 1xPhospho [S278(100)]	1	3	1554.68		Q96N67	[K].QISGQYSGSPQLLK.[N]	1xPhospho [S9(100)]	Q96N67 1xPhospho [S30(100)]	0	1	1585.76		Q15696	[R].RNPSPDHSYK.[R]	1xPhospho [S4(100)]	Q15696 1xPhospho [S384(100)]	1	2	1280.54		Q8WUM0	[R].RGPLAGLGPGSTPR.[T]	1xPhospho [S11(99.4)]	Q8WUM0 1xPhospho [S27(99.4)]	1	1	1415.72		Q5H9F3	[R].RGSSTERPQLGSQVDLGR.[V]
Q9HAF1	[K].REPGSGTESDTSPDFHNQENEPSQEDPEDLDGSVQGVKPQK.[A]	2xPhospho [S5(98.2); S/T]	Q9HAF1 2xPhospho [S118(98.2); S/T]	1	4	4626.91		Q92625	[R].RHDSLHDPAAPSR.[A]	1xPhospho [S4(100)]	Q92625 1xPhospho [S887(100)]	1	1	1538.69		Q5VT25	[R].RYSFRVPEEER.[M]	1xPhospho [S3(100)]	Q5VT25 1xPhospho [S1545(100)]	2	1	1547.7		O43395	[K].QLSFISPPTPQPK.[T]	1xPhospho [T9(100)]	O43395 1xPhospho [T167(100)]	0	1	1519.76		Q9Y2W1	[K].RNREEEWDPEYTPK.[S]	1xPhospho [T12(100)]	Q9Y2W1 1xPhospho [T874(100)]	2	1	1928.82		P31629	[K].RGPHALQSSGPPSTPSSPR.[L]	2xPhospho [S/T]		1	1	2075.91		Q6GYQ0	[R].RGSSPGSLEIPK.[D]
Q9Y618	[K].REGTPPPPPPSR.[D]	1xPhospho [T4(100)]	Q9Y618 1xPhospho [T1383(100)]	1	5	1367.65		Q9H9J4	[R].RHDSVENSDSHVEK.[K]	1xPhospho [S4(100)]	Q9H9J4 1xPhospho [S1166(100)]	1	1	1718.71		P25205	[R].RYSDLTTLVAFPSSSVYPTK.[D]	1xPhospho [S/T/Y]		1	8	2312.12		Q9Y2K2	[K].QLSADSAEAHSLNVNR.[F]	1xPhospho [S3(100)]	Q9Y2K2 1xPhospho [S866(100)]	0	1	1791.8		Q7L2J0	[R].RNSCNVGGGGGGFK.[H]	1xCarbamidomethyl [C4]; 1xPhospho [S3(100)]	Q7L2J0 1xPhospho [S152(100)]	1	1	1446.59		Q99700	[K].RGPEVTSQGVQTSSPACK.[Q]	1xCarbamidomethyl [C17]; 1xPhospho [S14(99.6)]	Q99700 1xPhospho [S889(99.6)]	1	2	1968.88		Q9NQC3	[R].RGSSGSVDETLFALPAASEPVIR.[S]
Q16799	[K].REQDSPPMKPSALDAIR.[E]	1xPhospho [S5(100)]	Q16799 1xPhospho [S487(100)]	1	2	1990.94		Q6VMQ6	[K].RHEHPPNPPVSPGK.[T]	1xPhospho [S11(100)]	Q6VMQ6 1xPhospho [S673(100)]	1	6	1628.77		P27448	[R].RYSDHAGPAIPSVVAYPK.[R]	1xPhospho [S3(100)]	P27448 1xPhospho [S419(100)]	1	1	2007.97		Q96I25	[R].QIVDTPPHVAAGLK.[D]	1xPhospho [T5(100)]	Q96I25 1xPhospho [T71(100)]	0	3	1525.78		O60825	[R].RNSFTPLSSSNTIR.[R]	1xPhospho [S3(100)]	O60825 1xPhospho [S466(100)]	1	3	1659.79		P49736	[R].RGNDPLTSSPGR.[S]	1xPhospho [S9(100)]	P49736 1xPhospho [S27(100)]	1	1	1336.6		O15014	[R].RGSQNSSEHRPPASSTSEDVK.[A]
Q02952	[K].REQSHAEISPPAESGQAVEECK.[E]	1xCarbamidomethyl [C21]; 1xPhospho [S4(100)]	Q02952 1xPhospho [S248(100)]	1	1	2519.09		Q6P6C2	[R].RGSVTVLSGYAADEITHCIRPQDIK.[E]	1xCarbamidomethyl [C18]; 1xPhospho [S3(98.9)]	Q6P6C2 1xPhospho [S252(98.9)]	1	1	2866.39		Q14157	[R].RYPSSISSSPQK.[D]	1xPhospho [S9(100)]	Q14157 1xPhospho [S609(100)]	1	4	1416.65		Q5TCQ9	[K].QPEDDSSQAFISTQNGSPR.[L]	1xPhospho [S17(100)]	Q5TCQ9 1xPhospho [S832(100)]	0	1	2143.89		Q8NDT2	[R].RNSLEGYSR.[S]	1xPhospho [S3(100)]	Q8NDT2 1xPhospho [S562(100)]	1	3	1161.5		Q8IV63	[K].RGLNSSFETSPK.[K]	1xPhospho [S10(100)]	Q8IV63 1xPhospho [S59(100)]	1	1	1402.64		Q6ZRV2	[R].RGSPVPPVPER.[R]
Q02952	[K].REQSHAEISPPAESGQAVEECKEEGEEK.[Q]	1xCarbamidomethyl [C21]; 1xPhospho [S4(100)]	Q02952 1xPhospho [S248(100)]	2	1	3220.37		Q13563	[R].RGSISSGVSYEEFQVLVR.[R]	1xPhospho [S3(99.2)]	Q13563 1xPhospho [S829(99.2)]	1	2	2093.01		Q9Y2K7	[R].RYEDDGISDDEIEGK.[R]	1xPhospho [S8(100)]	Q9Y2K7 1xPhospho [S28(100)]	1	1	1820.72		Q9H6F5	[R].QPEYSPESPR.[C]	1xPhospho [S8(100)]	Q9H6F5 1xPhospho [S113(100)]	0	2	1269.51		Q9H0D6	[R].RNSLGGDVLFVGK.[H]	1xPhospho [S3(100)]	Q9H0D6 1xPhospho [S678(100)]	1	1	1441.72		Q9UK59	[K].RLSDEHEPEQR.[K]	1xPhospho [S3(100)]	Q9UK59 1xPhospho [S514(100)]	1	3	1475.63		Q6ZRV2	[R].RGSPTTGFIEQK.[G]
Q5T5Y3	[K].REQSPSQHGKDPASLLASELVQLHMQLEEK.[R]	1xPhospho [S4(98.3)]	Q5T5Y3 1xPhospho [S862(98.3)]	2	1	3465.68		Q9H0K1	[R].RHTLSEVTNQLVVMPGAGK.[I]	1xPhospho [T3(99)]	Q9H0K1 1xPhospho [T484(99)]	1	1	2117.06		Q96II8	[K].RWSGNEPTDEFSDLPLR.[V]	1xPhospho [S3(100)]	Q96II8 1xPhospho [S324(100)]	1	1	2098.92		Q9ULM3	[K].QPGQVIGATTPSTGSPTNK.[I]	1xPhospho [S15(100)]	Q9ULM3 1xPhospho [S519(100)]	0	2	1920.91		Q9NXD2	[R].RNSLILKPKPDPAQQTDSQNSDTEQYFR.[E]	1xPhospho [S3(100)]	Q9NXD2 1xPhospho [S607(100)]	1	1	3356.59		Q15678	[K].RGILHTDSQSQSLR.[N]	1xPhospho [S12(99.5)]	Q15678 1xPhospho [S465(99.5)]	1	1	1677.81		Q8WXH0	[R].RGSMSYLAAVEEEVEESSVK.[S]
Q9UMN6	[K].RERPSGPESPVQGPR.[I]	1xPhospho [S9(100)]	Q9UMN6 1xPhospho [S861(100)]	1	1	1728.82		Q5T4S7	[R].RHVTLPSSPR.[S]	1xPhospho [S/T]		1	1	1229.62		Q9UJM3	[R].RWSAEVTSSTYSDEDRPPK.[V]	1xPhospho [S3(100)]	Q9UJM3 1xPhospho [S302(100)]	1	1	2291		Q9Y618	[K].QQQLEEEAAKPPEPEKPVSPPPIESK.[H]	1xPhospho [S19(100)]	Q9Y618 1xPhospho [S215(100)]	0	5	2962.44		Q9BX95	[R].RNSLTGEEGQLAR.[V]	1xPhospho [S3(100)]	Q9BX95 1xPhospho [S112(100)]	1	1	1510.7		Q9NTI5	[K].RGHTASESDEQQWPEEK.[R]	1xPhospho [S6(100)]	Q9NTI5 1xPhospho [S1257(100)]	1	1	2093.86		Q6ZRV2	[R].RGSLTLTISGESPK.[A]
Q8N6T7	[K].RERPTSPAPHRPPK.[R]	1xPhospho [T5(99.5)]	Q8N6T7 1xPhospho [T337(99.5)]	1	4	1705.86		Q9Y2W1	[R].RIDISPSTFR.[K]	1xPhospho [S5(100)]	Q9Y2W1 1xPhospho [S682(100)]	1	6	1271.61		O75533	[R].RWDQTADQTPGATPKK.[L]	2xPhospho [T9(100); T13(100)]	O75533 2xPhospho [T207(100); T211(100)]	2	1	1959.84		P52926	[K].QQQEPTGEPSPK.[R]	1xPhospho [S10(100)]	P52926 1xPhospho [S44(100)]	0	1	1405.6		P53602	[R].RNSRDGDPLPSSLSCK.[V]	1xCarbamidomethyl [C15]; 1xPhospho [S3(100)]	P53602 1xPhospho [S96(100)]	2	1	1868.83		Q96QR8	[R].RGGGSGGGEESEGEEVDED.[-]	1xPhospho [S11(100)]	Q96QR8 1xPhospho [S304(100)]	1	1	1931.68		Q9BQ65	[R].RGQSPLPR.[Q]
O15231	[R].RESCGSSVLTDFEGK.[D]	1xCarbamidomethyl [C4]; 1xPhospho [S3(100)]	O15231 1xPhospho [S465(100)]	1	2	1751.73		Q9Y2W1	[R].RIDISPSTFRK.[H]	1xPhospho [S5(100)]	Q9Y2W1 1xPhospho [S682(100)]	2	2	1399.71		O75533	[R].RWDQTADQTPGATPKK.[L]	1xPhospho [T13(100)]	O75533 1xPhospho [T211(100)]	2	1	1879.87		Q4KMP7	[R].QQPPLGPSSSLLSLPGLK.[S]	1xPhospho [S13(100)]	Q4KMP7 1xPhospho [S661(100)]	0	6	1899		Q14686	[R].RNSRTEEPTVASESVENGHR.[K]	1xPhospho [S/T]		2	1	2335.04		O43719	[K].RGFEGSCSQKESEEGNPVR.[G]	1xCarbamidomethyl [C7]; 1xPhospho [S8(100)]	O43719 1xPhospho [S481(100)]	2	3	2232.93		O43379	[R].RGQSSPPPAPPICLR.[R]
P16383	[K].RESEDDPESEPDDHEK.[R]	1xPhospho [S9(100)]	P16383 1xPhospho [S180(100)]	1	2	1993.73		Q9NYF8	[R].RIDISPSTLR.[K]	1xPhospho [S5(99.5)]	Q9NYF8 1xPhospho [S658(99.5)]	1	5	1237.63		O75533	[R].RWDQTADQTPGATPK.[K]	1xPhospho [T13(100)]	O75533 1xPhospho [T211(100)]	1	2	1751.77		Q8NE71	[K].QQPPEPEWIGDGESTSPSDK.[V]	1xPhospho [S16(100)]	Q8NE71 1xPhospho [S22(100)]	0	3	2263.94		P46100	[K].RNSSDSAIDNPKPNK.[L]	1xPhospho [S]		1	1	1722.78		Q9UQ35	[R].RGEGDAPFSEPGTTSTQRPSSPETATK.[Q]	2xPhospho [S/T]		1	3	2951.25		O75145	[R].RGSALGPDEAGGELER.[L]
Q2M2I8	[R].REQGGSGLGSGSSGGGGSTSGLGSGYIGR.[V]	1xPhospho [S13(99.4)]	Q2M2I8 1xPhospho [S21(99.4)]	1	2	2622.15		Q9H3H1	[R].RLDSDAVNTIESQSVSPDHNKEPK.[E]	1xPhospho [S16(99.3)]	Q9H3H1 1xPhospho [S443(99.3)]	2	2	2746.27		Q13541	[R].RVVLGDGVQLPPGDYSTTPGGTLFSTTPGGTR.[I]	2xPhospho [T18(100); T27(100)]	Q13541 2xPhospho [T37(100); T46(100)]	1	58	3363.57		Q17RY0	[K].QQLSPSPGQEAGILPETEK.[A]	1xPhospho [S4(100)]	Q17RY0 1xPhospho [S97(100)]	0	1	2088.98		Q9UK76	[R].RNSSEASSGDFLDLK.[G]	1xPhospho [S]		1	13	1705.74		Q9UQ35	[R].RGEGDAPFSEPGTTSTQRPSSPETATK.[Q]	1xPhospho [S21(100)]	Q9UQ35 1xPhospho [S323(100)]	1	13	2871.28		Q8IY26	[R].RGSFPLAAAGPSQSPAPPLPEEDR.[M]
Q5JSZ5	[R].REGPGSEPDSQVDGGLSGASLGEK.[K]	1xPhospho [S6(100)]	Q5JSZ5 1xPhospho [S1395(100)]	1	1	2409.06		O94808	[K].RLDSSACLHAVGDK.[A]	1xCarbamidomethyl [C7]; 1xPhospho [S]		1	1	1608.72		Q13541	[R].RVVLGDGVQLPPGDYSTTPGGTLFSTTPGGTR.[I]	1xPhospho [T18(100)]	Q13541 1xPhospho [T37(100)]	1	11	3283.6		Q86V81	[K].QQLSAEELDAQLDAYNAR.[M]	1xPhospho [S4(100)]	Q86V81 1xPhospho [S239(100)]	0	1	2114.94		Q8TBZ3	[K].RNSTDSRPVSVTYR.[F]	1xPhospho [S3(100)]	Q8TBZ3 1xPhospho [S357(100)]	1	1	1717.8		Q8N350	[R].RGDSVDGPPDGR.[T]	1xPhospho [S4(100)]	Q8N350 1xPhospho [S621(100)]	1	1	1307.54		Q6P6C2	[R].RGSFSSENYWR.[K]
Q99733	[R].REFITGDVEPTDAESEWHSENEEEEK.[L]	1xPhospho [S19(100)]	Q99733 1xPhospho [S125(100)]	1	1	3172.29		Q92833	[R].RLEEAHQAEKPQSPPK.[K]	1xPhospho [S13(100)]	Q92833 1xPhospho [S455(100)]	1	2	1924.93		P14923	[K].RVSVELTNSLFK.[H]	1xPhospho [S3(100)]	P14923 1xPhospho [S665(100)]	1	1	1472.75		Q99496	[K].QQIENGSGAEDNGDSSHCSNASTHSNQEAGPSNK.[R]	1xCarbamidomethyl [C18]; 1xPhospho [S7(100)]	Q99496 1xPhospho [S168(100)]	0	2	3594.41		Q96E09	[R].RNSTTFPSR.[H]	1xPhospho [S3(100)]	Q96E09 1xPhospho [S62(100)]	1	2	1145.51		Q6SPF0	[R].RGATPPAPPR.[A]	1xPhospho [T4(100)]	Q6SPF0 1xPhospho [T107(100)]	1	2	1099.54		Q9Y608	[R].RGSGDTSSLIDPDTSLSELR.[D]
Q7Z6Z7	[R].REESPMDVDQPSPSAQDTQSIASDGTPQGEK.[E]	1xPhospho [S12(100)]	Q7Z6Z7 1xPhospho [S3816(100)]	1	1	3367.43		O75822	[K].RLEEPEEPKVLTPEEQLADK.[L]	1xPhospho [T12(100)]	O75822 1xPhospho [T109(100)]	2	1	2430.18		P13861	[R].RVSVCAETYNPDEEEEDTDPR.[V]	1xCarbamidomethyl [C5]; 1xPhospho [S3(100)]	P13861 1xPhospho [S99(100)]	1	3	2591.02		P10398	[R].QQFYHSVQDLSGGSR.[Q]	1xPhospho [S6(100)]	P10398 1xPhospho [S157(100)]	0	1	1788.77		Q7Z309	[R].RNSTTIMSR.[H]	1xPhospho [S3(100)]	Q7Z309 1xPhospho [S50(100)]	1	1	1145.51		Q53EL6	[K].RFVSEGDGGR.[L]	1xPhospho [S4(100)]	Q53EL6 1xPhospho [S457(100)]	1	1	1159.49		Q9H9J4	[R].RHDSVENSDSHVEK.[K]
P15056	[R].RDSSDDWEIPDGQITVGQR.[I]	1xPhospho [S3(99.3)]	P15056 1xPhospho [S446(99.3)]	1	4	2253.98		Q92625	[K].RLEKSPSFASEWDEIEK.[I]	1xPhospho [S5(100)]	Q92625 1xPhospho [S661(100)]	2	1	2130.97		Q15751	[R].RVSTDLPEGQDVYTAACNSVIHR.[C]	1xCarbamidomethyl [C17]; 1xPhospho [S3(99.6)]	Q15751 1xPhospho [S1428(99.6)]	1	1	2668.22		Q9H6F5	[R].QQDLHLESPQRQPEYSPESPR.[C]	2xPhospho [S8(100); S/Y]	Q9H6F5 2xPhospho [S102(100); S/Y]	1	6	2681.14		P41208	[K].RMSPKPELTEEQK.[Q]	1xPhospho [S3(100)]	P41208 1xPhospho [S20(100)]	1	2	1652.77		Q8WXF0	[R].RFSYSQSK.[S]	1xPhospho [S3(100)]	Q8WXF0 1xPhospho [S146(100)]	1	1	1082.47		P98174	[R].RGSGSALGGPLDPQFVGPSDTSLGAAPGHR.[V]
Q9NRH2	[R].RDSSEGPPGSEGDGGGQSKPSNASGGVDK.[A]	1xPhospho [S3(99.3)]	Q9NRH2 1xPhospho [S569(99.3)]	1	1	2796.17		Q99959	[R].RLEISPDSSPER.[A]	1xPhospho [S5(100)]	Q99959 1xPhospho [S151(100)]	1	1	1465.67		Q70CQ2	[R].RVSSDEEHTVDSCISDMK.[T]	1xCarbamidomethyl [C13]; 1xPhospho [S3(99.5)]	Q70CQ2 1xPhospho [S3358(99.5)]	1	1	2174.87		Q9H6F5	[R].QQDLHLESPQRQPEYSPESPR.[C]	1xPhospho [S8(100)]	Q9H6F5 1xPhospho [S102(100)]	1	2	2601.17		Q5VT52	[R].RMSGEPIQTVESIR.[V]	1xPhospho [S3(100)]	Q5VT52 1xPhospho [S1099(100)]	1	1	1682.79		Q08AD1	[R].RFSPSQVPIQTR.[S]	1xPhospho [S3(100)]	Q08AD1 1xPhospho [S1019(100)]	1	1	1495.74		Q6ZN18	[R].RGSLEMSSDGEPLSR.[M]
Q96B23	[R].RDSSESQLASTESDKPTTGR.[V]	2xPhospho [S3(100); S/T]	Q96B23 2xPhospho [S66(100); S/T]	1	2	2311.94		O15234	[R].RLEQTSVRDPSPEADAPVLGSPEK.[E]	1xPhospho [S11(100)]	O15234 1xPhospho [S363(100)]	2	1	2658.28		Q14160	[K].RVSLVGADDLRK.[M]	1xPhospho [S3(100)]	Q14160 1xPhospho [S1378(100)]	2	2	1408.73		Q9H6F5	[R].QQDLHLESPQR.[Q]	1xPhospho [S8(100)]	Q9H6F5 1xPhospho [S102(100)]	0	2	1430.64		Q92934	[R].RMSDEFVDSFKK.[G]	1xPhospho [S3(100)]	Q92934 1xPhospho [S118(100)]	2	1	1568.68		Q9C0H9	[R].RFSNVGLVHTSER.[R]	1xPhospho [S3(100)]	Q9C0H9 1xPhospho [S45(100)]	1	1	1581.75		Q14934	[R].RGSLGEEGSEPPPPPPLPLAR.[D]
Q6NT76	[R].RDSSVIKEEIK.[A]	1xPhospho [S3(99.7)]	Q6NT76 1xPhospho [S170(99.7)]	2	1	1383.69		Q8NI35	[R].RLFDDEASVDEPR.[R]	1xPhospho [S8(100)]	Q8NI35 1xPhospho [S645(100)]	1	1	1628.7		Q14160	[K].RVSLVGADDLR.[K]	1xPhospho [S3(100)]	Q14160 1xPhospho [S1378(100)]	1	1	1280.64		Q6W2J9	[R].QPVSEPPADQVASDMPHSPTLR.[V]	1xPhospho [S/T]		0	3	2439.1		Q92934	[R].RMSDEFVDSFK.[K]	1xPhospho [S3(100)]	Q92934 1xPhospho [S118(100)]	1	1	1440.59		O43314	[K].RFSISFAR.[H]	1xPhospho [S3(100)]	O43314 1xPhospho [S1108(100)]	1	1	1063.51		Q9HDC5	[R].RGSLLGSMK.[L]
Q8IYU2	[K].RDSTEITSILLK.[Q]	1xPhospho [S3(100)]	Q8IYU2 1xPhospho [S385(100)]	1	1	1455.75		Q96F44	[R].RLHPPSPVPQGVCPAHR.[E]	1xCarbamidomethyl [C13]; 1xPhospho [S6(100)]	Q96F44 1xPhospho [S85(100)]	1	1	1984.97		Q00536	[R].RVSLSEIGFGK.[L]	1xPhospho [S3(100)]	Q00536 1xPhospho [S153(100)]	1	1	1272.63		P37275	[K].QPTQPPPLPAAEAEKPESSVSSATGDGNLSPSQPPLK.[N]	1xPhospho [S/T]		0	1	3789.82		Q9UKV3	[R].RLSQPESAEK.[H]	1xPhospho [S3(100)]	Q9UKV3 1xPhospho [S710(100)]	1	1	1224.56		Q9C0C2	[R].RFSEGVLQSPSQDQEK.[L]	1xPhospho [S3(100)]	Q9C0C2 1xPhospho [S429(100)]	1	2	1914.86		O75096	[R].RGSLPDTGWK.[H]
Q14643	[R].RDSVLAASR.[D]	1xPhospho [S3(100)]	Q14643 1xPhospho [S1598(100)]	1	1	1054.5		Q96D71	[R].RLKSEDELRPEVDEHTQK.[T]	1xPhospho [S4(100)]	Q96D71 1xPhospho [S709(100)]	2	1	2289.09		Q8IWF6	[R].RVSLHCLLDQFDK.[D]	1xCarbamidomethyl [C6]; 1xPhospho [S3(100)]	Q8IWF6 1xPhospho [S127(100)]	1	2	1710.8		Q86UP2	[K].QPTPPSEAAASK.[K]	1xPhospho [T3(100)]	Q86UP2 1xPhospho [T153(100)]	0	3	1263.56		Q9H7D7	[K].RLSQSDEDVIR.[L]	1xPhospho [S3(100)]	Q9H7D7 1xPhospho [S121(100)]	1	1	1397.64		Q13286	[R].RFSDSEGEETVPEPR.[L]	1xPhospho [S3(100)]	Q13286 1xPhospho [S12(100)]	1	2	1814.76		O43847	[R].RGSLSNAGDPEIVK.[S]
P13612	[R].RDSWSYINSK.[S]	1xPhospho [S3(100)]	P13612 1xPhospho [S1021(100)]	1	1	1335.57		Q92610	[R].RLLGPAPEDDGGHNDHSQPQASQDQDSHTLSPQV.[-]	1xPhospho [S31(95.5)]	Q92610 1xPhospho [S1264(95.5)]	1	1	3713.62		Q86VQ1	[R].SAAGSPPAVAAAGSGNGAGGGGGVGCAPAAGAGR.[L]	1xCarbamidomethyl [C26]; 1xPhospho [S5(99.1)]	Q86VQ1 1xPhospho [S30(99.1)]	0	1	2745.22		Q6P1L5	[R].QPSSSPSSIIR.[R]	1xPhospho [S5(99.5)]	Q6P1L5 1xPhospho [S210(99.5)]	0	1	1238.58		O95071	[R].RISQSQPVR.[G]	1xPhospho [S3(100)]	O95071 1xPhospho [S1549(100)]	1	1	1150.57		O15173	[R].RGLGAGAGAGEESPATSLPR.[M]	1xPhospho [S13(100)]	O15173 1xPhospho [S90(100)]	1	1	1933.91		Q8NFC6	[R].RGSLSQEMAK.[G]
O95297	[K].RDYTGCSTSESLSPVK.[Q]	1xCarbamidomethyl [C6]; 1xPhospho [S13(100)]	O95297 1xPhospho [S210(100)]	1	1	1866.79		Q5T8P6	[R].RLNHSPPQSSSR.[Y]	1xPhospho [S5(100)]	Q5T8P6 1xPhospho [S127(100)]	1	4	1445.66		Q14980	[K].RVSLEPHQGPGTPESK.[K]	1xPhospho [T12(100)]	Q14980 1xPhospho [T2000(100)]	1	1	1798.85		Q9UQ35	[K].QPSSPYEDKDKDK.[K]	1xPhospho [S4(100)]	Q9UQ35 1xPhospho [S333(100)]	2	6	1616.68		Q6ZNJ1	[R].RISQVSSGETEYNPTEAR.[-]	1xPhospho [S3(100)]	Q6ZNJ1 1xPhospho [S2739(100)]	1	1	2103.93		Q8N8A6	[R].RVNDAEPGSPEAPQGK.[R]	1xPhospho [S9(100)]	Q8N8A6 1xPhospho [S83(100)]	1	3	1731.77		Q13946	[R].RGSHPYIDFR.[I]
Q04637	[K].REAALPPVSPLK.[A]	1xPhospho [S9(100)]	Q04637 1xPhospho [S1231(100)]	1	3	1357.72		Q7Z309	[K].RIDFTPVSPAPSPTR.[G]	2xPhospho [S8(100); S12(100)]	Q7Z309 2xPhospho [S115(100); S119(100)]	1	5	1800.81		Q9H211	[R].SAAPSSPGSPRPALPATPPATPPAASPSALK.[G]	1xPhospho [S9(100)]	Q9H211 1xPhospho [S394(100)]	0	1	2929.48		Q9UQ35	[K].QPSSPYEDKDK.[D]	1xPhospho [S4(100)]	Q9UQ35 1xPhospho [S333(100)]	1	1	1373.56		A0A8V8TLD8; O75152	[R].RLSSASTGKPPLSVEDDFEK.[L]	1xPhospho [S3(100)]	A0A8V8TLD8 1xPhospho [S759(100)]; O75152 1xPhospho [S758(100)]	1	2	2243.06		Q9UGN5	[K].RVNNGNTAPEDSSPAK.[K]	1xPhospho [S13(100)]	Q9UGN5 1xPhospho [S34(100)]	1	2	1736.76		Q9UHD1	[R].RKTSDFNTFLAQEGCTK.[G]
Q969E4	[K].REDEGEPGDEGQLEDEGSQEK.[Q]	1xPhospho [S18(100)]	Q969E4 1xPhospho [S65(100)]	1	1	2412.93		Q7Z309	[K].RIDFTPVSPAPSPTR.[G]	1xPhospho [S8(100)]	Q7Z309 1xPhospho [S115(100)]	1	4	1720.84		Q9UPN9	[R].SACMLSSPESSLTPPLSTNLHLESELDALASLENHVK.[I]	1xCarbamidomethyl [C3]; 1xPhospho [T13(92.5)]	Q9UPN9 1xPhospho [T815(92.5)]	0	5	4057.91		Q9UBW7	[K].QPGVDSLSPVASLPK.[Q]	1xPhospho [S8(100)]	Q9UBW7 1xPhospho [S305(100)]	0	2	1574.78		A0A8V8TLD8; O75152	[R].RLSSASTGKPPLSVEDDFEK.[L]	2xPhospho [S3(100); S4(98.2)]	A0A8V8TLD8 2xPhospho [S759(100); S760(98.2)]; O75152 2xPhospho [S758(100); S759(98.2)]	1	2	2323.03		O75592	[R].RVNSGDTEVGSSLLR.[H]	1xPhospho [S4(100)]	O75592 1xPhospho [S3505(100)]	1	1	1669.79		Q6VMQ6	[K].RHEHPPNPPVSPGK.[T]
P10244	[K].REDQEGSPPETSLPYK.[W]	1xPhospho [S7(100)]	P10244 1xPhospho [S282(100)]	1	3	1912.83		Q96E09	[K].RIDFIPVSPAPSPTR.[G]	2xPhospho [S8(100); S12(99.3)]	Q96E09 2xPhospho [S143(100); S147(99.3)]	1	8	1812.84		Q92560	[R].SANPTRPSSPVTSHISK.[V]	1xPhospho [S/T]		0	3	1845.89		Q9BUL9	[R].QPGYQPPNPHPGPSSPPAAPASK.[R]	1xPhospho [S/Y]		0	4	2359.09		P51957	[R].RLSSDCSVTQER.[K]	1xCarbamidomethyl [C6]; 1xPhospho [S3(100)]	P51957 1xPhospho [S661(100)]	1	1	1517.64		Q9BTD8	[R].SHLDSPEAR.[E]	1xPhospho [S5(100)]	Q9BTD8 1xPhospho [S135(100)]	0	1	1091.45		Q9P2N6	[K].RHHPSSPLPGSK.[T]
Q8WWI1	[K].REDSFESLDSLGSR.[S]	1xPhospho [S4(100)]	Q8WWI1 1xPhospho [S246(100)]	1	1	1677.71		Q96E09	[K].RIDFIPVSPAPSPTR.[G]	1xPhospho [S12(99.7)]	Q96E09 1xPhospho [S147(99.7)]	1	4	1732.88		Q9Y450	[K].SANPPHTIQASEEQSSTPAPVKK.[S]	1xPhospho [T17(100)]	Q9Y450 1xPhospho [T231(100)]	1	1	2484.18		Q9UQR1	[K].QPLEQNQTISPLSTYEESK.[V]	1xPhospho [S10(100)]	Q9UQR1 1xPhospho [S412(100)]	0	1	2272.04		Q92833	[R].RLEEAHQAEKPQSPPK.[K]	1xPhospho [S13(100)]	Q92833 1xPhospho [S455(100)]	1	3	1924.93		O75665	[R].SHIASPSPCPDR.[M]	1xCarbamidomethyl [C9]; 1xPhospho [S5(100)]	O75665 1xPhospho [S762(100)]	0	1	1403.58		Q9H3P2	[R].RKTLDAEVVEKPAK.[E]
O75382	[K].REDSPGPEVQPMDK.[Q]	1xPhospho [S4(100)]	O75382 1xPhospho [S7(100)]	1	1	1664.7		Q5PSV4	[K].RKDPFSPDK.[K]	1xPhospho [S6(100)]	Q5PSV4 1xPhospho [S197(100)]	2	1	1169.54		Q9Y450	[K].SANPPHTIQASEEQSSTPAPVK.[K]	1xPhospho [T17(100)]	Q9Y450 1xPhospho [T231(100)]	0	1	2356.08		Q96T58	[K].QPLFVPTTSGPSTPPGLVLPHTEFQPAPK.[Q]	1xPhospho [T13(99.2)]	Q96T58 1xPhospho [T3467(99.2)]	0	2	3120.58		P62753	[R].RLSSLRASTSK.[S]	2xPhospho [S4(100); S8(100)]	P62753 2xPhospho [S236(100); S240(100)]	2	1	1365.63		O14497	[R].SHHAPMSPGSSGGGGQPLAR.[T]	1xPhospho [S7(100)]	O14497 1xPhospho [S363(100)]	0	1	1967.85		Q9BTE7	[K].RKSPGVAAAVAEDGGLK.[K]
Q96T88	[K].REEEEQQEGGFASPR.[T]	1xPhospho [S13(100)]	Q96T88 1xPhospho [S639(100)]	1	2	1828.75		Q9UBP0	[K].RKDPLTHTSNSLPR.[S]	1xPhospho [S11(100)]	Q9UBP0 1xPhospho [S245(100)]	2	2	1701.84		O00178	[R].SAMDSPVPASMFAPEPSSPGAAR.[A]	1xPhospho [S]		0	5	2340		Q99613	[K].QPLLLSEDEEDTK.[R]	1xPhospho [S6(100)]	Q99613 1xPhospho [S39(100)]	0	9	1596.7		P42694	[R].RISSSSVQPCSEEVSTPQDSLAQCK.[E]	2xCarbamidomethyl [C10; C24]; 1xPhospho [S3(99.5)]	P42694 1xPhospho [S1763(99.5)]	1	1	2860.25		Q7Z6Z7	[R].SHHAASTTTAPTPAAR.[S]	1xPhospho [S/T]		0	1	1656.75		P45973	[K].RKSNFSNSADDIK.[S]
O75376	[R].REEGDPSPHSGGVCKPK.[L]	1xCarbamidomethyl [C14]; 1xPhospho [S7(100)]	O75376 1xPhospho [S2315(100)]	1	2	1916.83		P35613	[R].RKPEDVLDDDDAGSAPLK.[S]	1xPhospho [S14(100)]	P35613 1xPhospho [S362(100)]	1	3	2020.92		Q14161	[R].SALVTSSSSLPSFPSTLSWSR.[D]	1xPhospho [S9(97.6)]	Q14161 1xPhospho [S559(97.6)]	0	1	2277.08		Q99613	[K].QPLLLSEDEEDTKR.[V]	1xPhospho [S6(100)]	Q99613 1xPhospho [S39(100)]	1	14	1752.81		Q96T17	[K].RLSSSTVAISYSPDR.[V]	1xPhospho [S5(100)]	Q96T17 1xPhospho [S188(100)]	1	2	1718.81		Q9ULL5	[R].SHGLEPAAPSPR.[L]	1xPhospho [S10(100)]	Q9ULL5 1xPhospho [S865(100)]	0	1	1298.59		P16949	[R].RKSHEAEVLK.[Q]
P36915	[R].REEQTDTSDGESVTHHIR.[R]	1xPhospho [S8(100)]	P36915 1xPhospho [S51(100)]	1	2	2176.93		Q3KQU3	[R].RKPNAGGSPAPVR.[R]	1xPhospho [S8(100)]	Q3KQU3 1xPhospho [S399(100)]	1	4	1386.7		Q6DN90	[R].SALSSSLRDLSEAGK.[R]	1xPhospho [S6(100)]	Q6DN90 1xPhospho [S925(100)]	1	2	1600.76		O94804	[K].QVAEQGGDLSPAANR.[S]	1xPhospho [S10(100)]	O94804 1xPhospho [S438(100)]	0	1	1592.71		Q9BZL6	[R].RLSSTSLASGHSVR.[L]	1xPhospho [S3(99.7)]	Q9BZL6 1xPhospho [S197(99.7)]	1	2	1537.75		Q6PJG2	[R].SHESNAPGSAGGQASEKPR.[E]	1xPhospho [S9(100)]	Q6PJG2 1xPhospho [S996(100)]	0	1	1946.84		Q14738	[R].RKSELPQDVYTIK.[A]
P36915	[R].REEQTDTSDGESVTHHIR.[R]	2xPhospho [T5(100); S8(100)]	P36915 2xPhospho [T48(100); S51(100)]	1	4	2256.89		Q7Z5L9	[K].RKPSPEPEGEVGPPK.[I]	1xPhospho [S4(100)]	Q7Z5L9 1xPhospho [S360(100)]	1	3	1683.81		P49792	[K].SALSPSKSPAK.[L]	1xPhospho [S8(100)]	P49792 1xPhospho [S2280(100)]	1	2	1152.57		Q9NQW6	[R].QPLSEASNQQPLSGGEEK.[S]	1xPhospho [S13(100)]	Q9NQW6 1xPhospho [S54(100)]	0	1	1978.88		O60293	[R].RISTSDILSEK.[K]	1xPhospho [S3(100)]	O60293 1xPhospho [S352(100)]	1	1	1328.65		P16949	[K].SHEAEVLK.[Q]	1xPhospho [S1(100)]	P16949 1xPhospho [S63(100)]	0	3	992.445		Q13362	[R].RKSELPQDPHTK.[K]
O60832	[K].RESESESDETPPAAPQLIK.[K]	1xPhospho [S3(100)]	O60832 1xPhospho [S451(100)]	1	2	2163.98		P16333	[K].RKPSVPDSASPADDSFVDPGER.[L]	1xPhospho [S4(100)]	P16333 1xPhospho [S85(100)]	1	3	2409.07		A8CG34; Q96HA1	[R].SAIPEQIISSTLSSPSSNAPDPCAK.[E]	1xCarbamidomethyl [C23]; 1xPhospho [S14(98.9)]	A8CG34 1xPhospho [S275(98.9)]; Q96HA1 1xPhospho [S298(98.9)]	0	3	2637.21		Q8TF74	[R].QPPGVPNGPSSPTNESAPELPQR.[H]	1xPhospho [S10(99.3)]	Q8TF74 1xPhospho [S266(99.3)]	0	2	2436.12		Q9Y385	[R].RLSTSPDVIQGHQPR.[D]	1xPhospho [S3(100)]	Q9Y385 1xPhospho [S266(100)]	1	2	1770.86		Q14999	[R].SHDWSSLATR.[G]	1xPhospho [S/T]		0	1	1239.52		Q9BQG0	[K].RKSEDGTPAEDGTPAATGGSQPPSMGR.[K]
O00255	[R].RESKPEEPPPPK.[K]	1xPhospho [S3(100)]	O00255 1xPhospho [S492(100)]	1	1	1470.7		P36507	[R].RKPVLPALTINPTIAEGPSPTSEGASEANLVDLQK.[K]	1xPhospho [S19(100)]	P36507 1xPhospho [S23(100)]	1	2	3693.91		Q86XJ1	[K].SALNLNQPVSVSSVSPVK.[A]	1xPhospho [S15(100)]	Q86XJ1 1xPhospho [S570(100)]	0	1	1905.97		P17096	[K].QPPVSPGTALVGSQK.[E]	1xPhospho [S5(99.4)]	P17096 1xPhospho [S36(99.4)]	0	1	1545.77		Q5VUJ6	[K].RLSTTEPSDDDTVSLHSQVSESNR.[E]	1xPhospho [S3(100)]	Q5VUJ6 1xPhospho [S359(100)]	1	1	2740.21		Q96QE3	[K].SGYISESENSEISQQVR.[F]	1xPhospho [S5(100)]	Q96QE3 1xPhospho [S306(100)]	0	1	1992.85		P16333	[K].RKPSVPDSASPADDSFVDPGER.[L]
O14654	[K].RESNTPAPSTQGLPDSWGIIAEPR.[Q]	1xPhospho [T5(100)]	O14654 1xPhospho [T933(100)]	1	2	2659.25		Q96NW4	[R].RHTVEDAVVSQGPEAAGPLSTPQEVSASR.[S]	1xPhospho [T3(100)]	Q96NW4 1xPhospho [T1023(100)]	1	1	3055.45		Q86UU1	[K].SALLTQNGTGSLPR.[N]	1xPhospho [S11(100)]	Q86UU1 1xPhospho [S1017(100)]	0	1	1494.73		Q15121	[R].QPSEEEIIK.[L]	1xPhospho [S3(100)]	Q15121 1xPhospho [S116(100)]	0	1	1152.52		O43318	[K].RMSADMSEIEAR.[I]	1xPhospho [S3(100)]	O43318 1xPhospho [S389(100)]	1	1	1475.6		Q9NVG8	[R].SGVTNMSSPHK.[N]	1xPhospho [S8(99.7)]	Q9NVG8 1xPhospho [S184(99.7)]	0	1	1224.51		P11388	[K].RKPSTSDDSDSNFEK.[I]
Q6PJG2	[R].RESPSEERLEPK.[R]	1xPhospho [S3(100)]	Q6PJG2 1xPhospho [S923(100)]	2	2	1536.71		Q13362	[R].RKSELPQDPHTK.[K]	1xPhospho [S3(100)]	Q13362 1xPhospho [S497(100)]	2	2	1515.73		Q9BXS6	[K].SAHVTVSGGTPK.[G]	1xPhospho [S7(99.6)]	Q9BXS6 1xPhospho [S311(99.6)]	0	1	1220.57		O60292	[R].QPSGSFSTPGSATYVR.[Y]	1xPhospho [S5(100)]	O60292 1xPhospho [S1160(100)]	0	1	1721.75		Q13535	[R].RLSSSLNPSK.[R]	1xPhospho [S3(100)]	Q13535 1xPhospho [S435(100)]	1	1	1168.57		Q92630	[R].SGVGTGPPSPIALPPLR.[A]	1xPhospho [S9(100)]	Q92630 1xPhospho [S48(100)]	0	1	1695.88		Q7Z5L9	[K].RKPSPEPEGEVGPPK.[I]
Q96QR8	[R].RGGGSGGGEESEGEEVDED.[-]	1xPhospho [S11(100)]	Q96QR8 1xPhospho [S304(100)]	1	1	1931.68		P45973	[K].RKSNFSNSADDIK.[S]	1xPhospho [S3(100)]	P45973 1xPhospho [S92(100)]	2	1	1561.7		Q9H6Z4	[R].SAGGSSPEGGEDSDREDGNYCPPVK.[R]	1xCarbamidomethyl [C21]; 1xPhospho [S13(100)]	Q9H6Z4 1xPhospho [S108(100)]	1	6	2647.03		Q96A00	[R].QPSPSHDGSLSPLQDR.[A]	1xPhospho [S3(100)]	Q96A00 1xPhospho [S128(100)]	0	4	1800.79		Q16875	[R].RNSVTPLASPEPTK.[K]	1xPhospho [S3(100)]	Q16875 1xPhospho [S461(100)]	1	2	1576.77		Q99459	[R].SGTTPKPVINSTPGR.[T]	1xPhospho [T4(100)]	Q99459 1xPhospho [T430(100)]	0	3	1591.78		Q3KQU3	[R].RKPNAGGSPAPVR.[R]
Q9NTI5	[K].RGHTASESDEQQWPEEK.[R]	1xPhospho [S6(100)]	Q9NTI5 1xPhospho [S1257(100)]	1	1	2093.86		Q9BTE7	[K].RKSPGVAAAVAEDGGLK.[K]	1xPhospho [S3(100)]	Q9BTE7 1xPhospho [S9(100)]	2	1	1705.86		Q66PJ3	[R].SAGEEEDGPVLTDEQK.[S]	1xPhospho [S1(100)]	Q66PJ3 1xPhospho [S148(100)]	0	2	1783.73		Q9UIF9	[R].QPSSPSHNTNLR.[A]	1xPhospho [S4(99.5)]	Q9UIF9 1xPhospho [S135(99.5)]	0	2	1417.62		O94808	[K].RLDSSACLHAVGDK.[A]	1xCarbamidomethyl [C7]; 1xPhospho [S4(100)]	O94808 1xPhospho [S244(100)]	1	2	1608.72		Q8N556	[K].SGTSSPQSPVFR.[H]	1xPhospho [S8(100)]	Q8N556 1xPhospho [S668(100)]	0	1	1329.58		P35613	[R].RKPEDVLDDDDAGSAPLK.[S]
O15173	[R].RGLGAGAGAGEESPATSLPR.[M]	1xPhospho [S13(100)]	O15173 1xPhospho [S90(100)]	1	1	1933.91		P48551	[R].RKSPLQDPFPEEDYSSTEGSGGR.[I]	1xPhospho [S3(100)]	P48551 1xPhospho [S400(100)]	2	1	2619.14		P42679	[R].SAGAPASVSGQDADGSTSPR.[S]	1xPhospho [S18(99.6)]	P42679 1xPhospho [S501(99.6)]	0	1	1897.79		Q5TDH0	[R].QPPGTQQSHSSPGEITSSPQGLDNPALLR.[D]	1xPhospho [S18(100)]	Q5TDH0 1xPhospho [S128(100)]	0	3	3079.45		Q9NYF8	[R].RIDISPSTLR.[K]	1xPhospho [S5(99.6)]	Q9NYF8 1xPhospho [S658(99.6)]	1	7	1237.63		Q9UKT5	[R].SGTNSPPPPFSDWGR.[L]	1xPhospho [S5(100)]	Q9UKT5 1xPhospho [S12(100)]	0	3	1681.7		Q9UBP0	[K].RKDPLTHTSNSLPR.[S]
Q15678	[K].RGILHTDSQSQSLR.[N]	1xPhospho [S/T]		1	1	1677.81		Q9H3P2	[R].RKTLDAEVVEKPAK.[E]	1xPhospho [T3(100)]	Q9H3P2 1xPhospho [T277(100)]	2	2	1663.88		Q15811	[R].SAFTPATATGSSPSPVLGQGEK.[V]	1xPhospho [S14(100)]	Q15811 1xPhospho [S904(100)]	0	4	2170.01		P49790	[K].NTSLPPLWSPEAER.[S]	1xPhospho [S9(100)]	P49790 1xPhospho [S209(100)]	0	5	1676.77		Q9P0L2	[R].RGTSTGIISK.[I]	1xPhospho [T/S]		1	1	1099.55		O60673	[R].SGTLSPEIFEK.[S]	1xPhospho [S5(100)]	O60673 1xPhospho [S1724(100)]	0	1	1287.59		Q5PSV4	[K].RKDPFSPDK.[K]
P49736	[R].RGLLYDSDEEDEERPAR.[K]	1xPhospho [S7(100)]	P49736 1xPhospho [S139(100)]	1	1	2129.91		Q13615	[R].RKTPEASAIGLHQDPELGDAALR.[S]	1xPhospho [T3(100)]	Q13615 1xPhospho [T731(100)]	2	3	2525.25		Q8TF72	[K].SAFSSLQNIPESLR.[R]	1xPhospho [S5(100)]	Q8TF72 1xPhospho [S664(100)]	0	1	1628.77		Q12824	[K].RNSQWVPTLPNSSHHLDAVPCSTTINR.[N]	1xCarbamidomethyl [C21]; 1xPhospho [S3(100)]	Q12824 1xPhospho [S129(100)]	1	2	3167.48		P13051	[K].RHAPSPEPAVQGTGVAGVPEESGDAAAIPAK.[K]	1xPhospho [S5(100)]	P13051 1xPhospho [S23(100)]	1	2	3046.46		Q12888	[K].SGTAETEPVEQDSSQPSLPLVR.[A]	1xPhospho [S/T]		0	6	2407.1		Q5T4S7	[R].RHVTLPSSPR.[S]
Q8IV63	[K].RGLNSSFETSPK.[K]	1xPhospho [S10(100)]	Q8IV63 1xPhospho [S59(100)]	1	1	1402.64		Q9BUH6	[R].RLAAAEETAVSPR.[K]	1xPhospho [S11(100)]	Q9BUH6 1xPhospho [S148(100)]	1	1	1450.7		Q9UPS6	[K].SAFSPYQTPVAHFPPPPEEPTATAAFGAR.[D]	1xPhospho [S/Y/T]		0	2	3121.45		P46100	[K].RNSSDSAIDNPKPNK.[L]	1xPhospho [S3(99.6)]	P46100 1xPhospho [S703(99.6)]	1	2	1722.78		O60343	[R].RHASAPSHVQPSDSEK.[N]	1xPhospho [S4(100)]	O60343 1xPhospho [S341(100)]	1	2	1812.8		O14974	[R].SGSYSYLEER.[K]	1xPhospho [S3(100)]	O14974 1xPhospho [S910(100)]	0	1	1270.5		Q96NW4	[R].RHTVEDAVVSQGPEAAGPLSTPQEVSASR.[S]
P49736	[R].RGNDPLTSSPGR.[S]	1xPhospho [S9(99.6)]	P49736 1xPhospho [S27(99.6)]	1	2	1336.6		Q14738	[R].RKSELPQDVYTIK.[A]	1xPhospho [S3(100)]	Q14738 1xPhospho [S573(100)]	2	3	1656.84		Q02952	[K].SAESPTSPVTSETGSTFK.[K]	1xPhospho [S4(100)]	Q02952 1xPhospho [S283(100)]	0	3	1892.82		Q12756	[R].SDSLILDHQWELEK.[L]	1xPhospho [S3(100)]	Q12756 1xPhospho [S1370(100)]	0	3	1792.82		Q96T37	[K].RHCAPSPDRSPELSSSR.[D]	1xCarbamidomethyl [C3]; 1xPhospho [S6(100)]	Q96T37 1xPhospho [S670(100)]	2	1	2018.89		O75385	[R].SGSTSPLGFAR.[A]	1xPhospho [S5(100)]	O75385 1xPhospho [S469(100)]	0	1	1159.51		Q86UD0	[R].RHTIASGVDCGLLK.[Q]
Q99700	[K].RGPEVTSQGVQTSSPACK.[Q]	1xCarbamidomethyl [C17]; 1xPhospho [S14(99.6)]	Q99700 1xPhospho [S889(99.6)]	1	2	1968.88		O43847	[R].RGSLSNAGDPEIVK.[S]	1xPhospho [S3(100)]	O43847 1xPhospho [S94(100)]	1	4	1522.73		Q9Y4B5	[R].SAEPRPELGPGQETGTNSR.[G]	1xPhospho [T/S]		0	1	2062.92		P48634	[R].SDSGGSSSEPFDR.[H]	1xPhospho [S3(100)]	P48634 1xPhospho [S761(100)]	0	1	1407.51		Q96T37	[K].RHCAPSPDRSPELSSSR.[D]	1xCarbamidomethyl [C3]; 2xPhospho [S6(100); S10(100)]	Q96T37 2xPhospho [S670(100); S674(100)]	2	2	2098.85		O15357	[R].SGSTSISAPTGPSSPLPAPETPTAPAAESAPNGLSTVSHDYLK.[G]	1xPhospho [S/T/Y]		0	2	4228		Q9HC44	[R].RHNSSDGFFNNGPLR.[T]
Q5QJ74	[R].RGPGMGVHVPATPQGSPMKDR.[L]	1xPhospho [S16(100)]	Q5QJ74 1xPhospho [S41(100)]	2	1	2255.06		P46934	[R].RGSLQAYTFEEQPTLPVLLPTSSGLPPGWEEK.[Q]	1xPhospho [S3(100)]	P46934 1xPhospho [S747(100)]	1	5	3607.77		Q9C040	[R].SADVSPTTEGVK.[R]	1xPhospho [S5(100)]	Q9C040 1xPhospho [S428(100)]	0	1	1270.56		P55196	[K].SDSDMWINQSSSLDSSTSSQEHLNHSSK.[S]	1xPhospho [S/T]		0	1	3174.3		Q92625	[R].RHDSLHDPAAPSR.[A]	1xPhospho [S4(100)]	Q92625 1xPhospho [S887(100)]	1	1	1538.69		P17812	[R].SGSSSPDSEITELKFPSINHD.[-]	1xPhospho [S5(98.1)]	P17812 1xPhospho [S575(98.1)]	1	19	2327.01		Q9ULL5	[K].RHPPLYQAGLTPPLSPPK.[S]
P31629	[K].RGPHALQSSGPPSTPSSPR.[L]	2xPhospho [S/T]		1	1	2075.91		O75096	[R].RGSLPDTGWK.[H]	1xPhospho [S3(100)]	O75096 1xPhospho [S1887(100)]	1	1	1196.55		A7XYQ1	[K].SADSPPGCSGQALSLAPTPAEHGR.[S]	1xCarbamidomethyl [C8]; 1xPhospho [S/T]		0	1	2443.07		Q92625	[K].SDSDLLTCSPTEDATMGSR.[S]	1xCarbamidomethyl [C8]; 1xPhospho [S/T]		0	2	2122.83		Q9H9J4	[R].RHDSVENSDSHVEK.[K]	1xPhospho [S4(100)]	Q9H9J4 1xPhospho [S1166(100)]	1	1	1718.71		P17812	[R].SGSSSPDSEITELK.[F]	1xPhospho [S5(100)]	P17812 1xPhospho [S575(100)]	0	2	1516.64		Q96ST3	[R].RHPTGTTPPVK.[K]
Q8WUM0	[R].RGPLAGLGPGSTPR.[T]	1xPhospho [S11(99.7)]	Q8WUM0 1xPhospho [S27(99.7)]	1	1	1415.72		P16383	[K].RESEDDPESEPDDHEK.[R]	1xPhospho [S9(100)]	P16383 1xPhospho [S180(100)]	1	1	1993.73		Q99759	[R].SADSENALSVQER.[N]	1xPhospho [S4(100)]	Q99759 1xPhospho [S340(100)]	0	1	1485.62		P17302	[K].SDPYHATSGALSPAK.[D]	1xPhospho [S12(100)]	P17302 1xPhospho [S255(100)]	0	1	1581.69		Q6VMQ6	[K].RHEHPPNPPVSPGK.[T]	1xPhospho [S11(100)]	Q6VMQ6 1xPhospho [S673(100)]	1	5	1628.77		Q9UQ35	[R].SGSSQELDVKPSASPQER.[S]	2xPhospho [S14(99.2); S]	Q9UQ35 2xPhospho [S1552(99.2); S]	0	1	2061.85		P11274	[R].RHQDGLPYIDDSPSSSPHLSSK.[G]
Q5JRA6	[R].RGPLSQNGSFGPSPVSGGECSPPLTVEPPVRPLSATLNR.[R]	1xCarbamidomethyl [C20]; 1xPhospho [S21(100)]	Q5JRA6 1xPhospho [S1678(100)]	1	1	4095.01		O60832	[K].RESESESDETPPAAPQLIK.[K]	1xPhospho [S3(99.3)]	O60832 1xPhospho [S451(99.3)]	1	3	2163.98		Q96BP3	[K].SADSDRDVFNEKPSK.[E]	1xPhospho [S4(100)]	Q96BP3 1xPhospho [S464(100)]	1	1	1774.76		Q96T58	[K].SDPVDPDKEPEKEDVSASGPSPEATQLAK.[Q]	1xPhospho [S21(100)]	Q96T58 1xPhospho [S2159(100)]	2	2	3103.4		Q4KMP7	[R].RHGAPAAPSPPPR.[G]	1xPhospho [S9(100)]	Q4KMP7 1xPhospho [S22(100)]	1	4	1390.67		Q9UQ35	[R].SGSSQELDVKPSASPQER.[S]	1xPhospho [S]		0	6	1981.89		O43166	[K].RHQSDGNEIAHTR.[L]
P51114	[R].RGPNYTSGYGTNSELSNPSETESER.[K]	1xPhospho [S19(100)]	P51114 1xPhospho [S409(100)]	1	2	2812.17		O14654	[K].RESNTPAPSTQGLPDSWGIIAEPR.[Q]	1xPhospho [T5(99.4)]	O14654 1xPhospho [T933(99.4)]	1	3	2659.25		Q9NVI1	[K].SADFSQSTSIGIK.[N]	1xPhospho [S5(100)]	Q9NVI1 1xPhospho [S730(100)]	0	1	1420.64		O75179	[K].SDNHSPAVVTTTVSSK.[K]	1xPhospho [S5(99.6)]	O75179 1xPhospho [S1639(99.6)]	0	3	1709.77		Q9P2N6	[K].RHHPSSPLPGSK.[T]	1xPhospho [S6(100)]	Q9P2N6 1xPhospho [S633(100)]	1	1	1379.66		Q92618	[K].SGSSPLGVVTK.[A]	1xPhospho [S4(100)]	Q92618 1xPhospho [S852(100)]	0	1	1111.54		P47974	[R].RHSASNLHALAHPAPSPGSCSPK.[F]
P51114	[R].RGPNYTSGYGTNSELSNPSETESERK.[D]	1xPhospho [S/T/Y]		2	1	2940.26		O75376	[K].RESPPIR.[A]	1xPhospho [S3(100)]	O75376 1xPhospho [S1322(100)]	1	1	934.451		O43439	[R].SADCSVPSPALDK.[T]	1xCarbamidomethyl [C4]; 1xPhospho [S8(100)]	O43439 1xPhospho [S577(100)]	0	1	1426.59		Q9C0A6	[R].SDLNGLPSPVEER.[C]	1xPhospho [S8(100)]	Q9C0A6 1xPhospho [S72(100)]	0	1	1492.67		Q9HC44	[R].RHNSSDGFFNNGPLR.[T]	1xPhospho [S4(99.5)]	Q9HC44 1xPhospho [S49(99.5)]	1	1	1797.78		Q9Y580	[R].SGSSHAPQDVSLSYPQHHVGNSSPTSTSPSR.[Y]	1xPhospho [S/T/Y]		0	1	3271.44		Q4KMP7	[R].RHGAPAAPSPPPR.[G]
P51114	[R].RGPNYTSGYGTNSELSNPSETESERK.[D]	2xPhospho [S16(100); S19(100)]	P51114 2xPhospho [S406(100); S409(100)]	2	1	3020.23		Q6PJG2	[R].RESPSEERLEPK.[R]	1xPhospho [S3(100)]	Q6PJG2 1xPhospho [S923(100)]	2	2	1536.71		O00443	[R].SADAGSFSPTPGQIGGAVK.[L]	1xPhospho [S8(100)]	O00443 1xPhospho [S1553(100)]	0	1	1826.83		Q9BY44	[R].SDKSPDLAPTPAPQSTPR.[N]	1xPhospho [S4(100)]	Q9BY44 1xPhospho [S506(100)]	1	3	1944.91		Q9ULL5	[K].RHPPLYQAGLTPPLSPPK.[S]	1xPhospho [S15(100)]	Q9ULL5 1xPhospho [S1308(100)]	1	2	2049.07		P49792	[K].SGSSFVHQASFK.[F]	1xPhospho [S10(100)]	P49792 1xPhospho [S1456(100)]	0	1	1361.59		Q96L34	[R].RHSDFCGPSPAPLHPK.[R]
Q5TZA2	[R].RGPSPACSDSSTLALIHSALHK.[R]	1xCarbamidomethyl [C7]; 1xPhospho [S4(100)]	Q5TZA2 1xPhospho [S512(100)]	1	1	2385.14		Q8IYB3	[K].RESPSPAPKPR.[K]	1xPhospho [S3(100)]	Q8IYB3 1xPhospho [S450(100)]	1	8	1301.64		Q86X27	[R].SAASREDLVGPEVGASPQSGRK.[S]	2xPhospho [S16(100); S]	Q86X27 2xPhospho [S308(100); S]	2	1	2358.05		Q07889	[K].SDHGNAFFPNSPSPFTPPPPQTPSPHGTR.[R]	1xPhospho [S24(98.8)]	Q07889 1xPhospho [S1265(98.8)]	0	1	3151.41		Q92558	[K].RHPSTLPVISDAR.[S]	1xPhospho [S4(99.4)]	Q92558 1xPhospho [S489(99.4)]	1	1	1528.76		Q9UPN4	[R].SGSPRPTEPTDFLMLFEGSPSGK.[K]	1xPhospho [T/S]		0	1	2517.14		Q7Z6J0	[K].RHSFTSLTMANK.[S]
O43379	[R].RGQSSPPPAPPICLR.[R]	1xCarbamidomethyl [C13]; 1xPhospho [S]		1	4	1712.83		Q8IYB3	[K].RESPSPAPKPR.[K]	2xPhospho [S3(100); S5(100)]	Q8IYB3 2xPhospho [S450(100); S452(100)]	1	20	1381.6		Q13546	[R].RVSHDPFAQQRPYENFQNTEGK.[G]	1xPhospho [S3(100)]	Q13546 1xPhospho [S416(100)]	1	1	2728.23		O14770	[K].SDHEELSGSSTNLADHNPSSWR.[D]	1xPhospho [S1(100)]	O14770 1xPhospho [S198(100)]	0	1	2506.03		Q96ST3	[R].RHPTGTTPPVK.[K]	1xPhospho [T7(100)]	Q96ST3 1xPhospho [T435(100)]	1	4	1270.63		Q5T481	[R].SGSPNLPHSVSSYK.[S]	1xPhospho [S3(99.7)]	Q5T481 1xPhospho [S742(99.7)]	0	3	1539.68		Q8WUY9	[K].RHSIAIGEVPACR.[L]
Q02952	[K].RGGGDEESGEHTQVPADSPDSQEEQK.[G]	1xPhospho [S8(100)]	Q02952 1xPhospho [S544(100)]	1	1	2849.15		Q6PGN9	[K].RESPTCNLFPASK.[S]	1xCarbamidomethyl [C6]; 1xPhospho [S3(100)]	Q6PGN9 1xPhospho [S175(100)]	1	1	1586.7		P22314	[R].RVSGPDPKPGSNCSPAQSVLSEVPSVPTNGMAK.[N]	1xCarbamidomethyl [C13]; 2xPhospho [S3(100); S/T]	P22314 2xPhospho [S13(100); S/T]	1	2	3510.58		Q7Z6Z7	[R].SDGSGESAQPPEDSSPPASSESSSTR.[D]	1xPhospho [S15(100)]	Q7Z6Z7 1xPhospho [S2918(100)]	0	4	2616.02		P11274	[R].RHQDGLPYIDDSPSSSPHLSSK.[G]	1xPhospho [S12(100)]	P11274 1xPhospho [S459(100)]	1	1	2503.12		Q8N1F8	[R].SHLEPSGNPLPATPTTSAPSAPPASSQGPDTAPRPSPPQEEAR.[G]	1xPhospho [T/S]		0	1	4365.04		Q8IZD4	[R].RHSPPIEK.[Q]
Q8N2M8	[R].RDSPTYDPYKR.[S]	1xPhospho [S3(100)]	Q8N2M8 1xPhospho [S294(100)]	2	1	1477.65		P57737	[R].RESWISDIR.[A]	1xPhospho [S3(100)]	P57737 1xPhospho [S21(100)]	1	1	1241.57		P22314	[R].RVSGPDPKPGSNCSPAQSVLSEVPSVPTNGMAK.[N]	1xCarbamidomethyl [C13]; 1xPhospho [S3(100)]	P22314 1xPhospho [S13(100)]	1	3	3430.61		Q68DQ2	[K].SDGSDTTEQESTNLPSPNK.[S]	1xPhospho [S16(100)]	Q68DQ2 1xPhospho [S457(100)]	0	2	2086.84		Q9UQ88; P21127	[K].RGTSPRPPEGGLGYSQLGDDDLK.[E]	1xPhospho [T/S/Y]		1	1	2495.16		Q9H706	[K].SGSPDLSEDQYFVK.[K]	1xPhospho [S3(99.7)]	Q9H706 1xPhospho [S759(99.7)]	0	4	1651.69		Q5T0N5	[R].RHSSDINHLVTQGR.[E]
Q9H307	[R].RGFSDSGGGPPAK.[Q]	1xPhospho [S4(100)]	Q9H307 1xPhospho [S66(100)]	1	1	1312.57		Q96JH8	[R].RESWSSAPELPEELRR.[V]	1xPhospho [S3(100)]	Q96JH8 1xPhospho [S598(100)]	2	1	2021.94		Q86TB9	[R].RSTSPIIGSPPVR.[A]	1xPhospho [S4(100)]	Q86TB9 1xPhospho [S179(100)]	1	2	1446.75		P26358	[K].SDGEAKPEPSPSPR.[I]	1xPhospho [S12(100)]	P26358 1xPhospho [S154(100)]	0	7	1533.66		Q9UDY2	[R].RHQYSDYDYHSSSEK.[L]	1xPhospho [S/Y]		1	1	1981.77		Q9H8N7	[K].SHLIVTSPPR.[A]	1xPhospho [T/S]		0	1	1186.6		Q69YU3	[R].RHSTEGPEDPPPWAEK.[V]
Q8WWI1	[R].RGESLDNLDSPR.[S]	1xPhospho [S4(100)]	Q8WWI1 1xPhospho [S1510(100)]	1	2	1438.63		Q2NKX8	[R].RFPEAEALSPEQAAHYLR.[Y]	1xPhospho [S9(100)]	Q2NKX8 1xPhospho [S14(100)]	1	1	2165.02		O60237	[R].RSTQGVTLTDLQEAER.[T]	1xPhospho [T3(99.2)]	O60237 1xPhospho [T646(99.2)]	1	1	1883.89		O95071	[R].SDSMTFLGCIPPNPFEVPLAEAIPLADQPHLLQPNAR.[K]	1xCarbamidomethyl [C9]; 1xPhospho [S/T]		0	3	4136		Q6P6C2	[R].RGSVTVLSGYAADEITHCIRPQDIK.[E]	1xCarbamidomethyl [C18]; 1xPhospho [S3(99.2)]	Q6P6C2 1xPhospho [S252(99.2)]	1	1	2866.39		Q9Y478	[R].SHNNFVAILDLPEGEHQYK.[F]	1xPhospho [S1(100)]	Q9Y478 1xPhospho [S108(100)]	0	3	2291.05		P85299	[R].RHSVSEMTSCPEPQGFSDPPGQGPTGTFR.[S]
Q8IYB3	[K].RESPSPAPKPR.[K]	1xPhospho [S3(100)]	Q8IYB3 1xPhospho [S450(100)]	1	4	1301.64		Q5SW79	[R].RFPTDYASTSEDEFGSNR.[N]	1xPhospho [S10(100)]	Q5SW79 1xPhospho [S1241(100)]	1	1	2158.87		O14974	[R].RSTQGVTLTDLQEAEK.[T]	1xPhospho [T3(100)]	O14974 1xPhospho [T696(100)]	1	1	1855.88		Q9UIG0	[K].SDGACDSPSSDKENSSQIAQDHQK.[K]	1xCarbamidomethyl [C5]; 2xPhospho [S]		1	1	2751.02		Q9NZJ0	[R].RGSVSSVSPKPPSSFK.[M]	1xPhospho [S3(99.3)]	Q9NZJ0 1xPhospho [S485(99.3)]	1	2	1726.85		Q12767	[R].SKHPSGSNVSFSR.[D]	1xPhospho [S7(100)]	Q12767 1xPhospho [S515(100)]	1	1	1469.65		Q8TEJ3	[K].RHSFTALSVTHR.[S]
Q8IYB3	[K].RESPSPAPKPR.[K]	2xPhospho [S3(100); S5(100)]	Q8IYB3 2xPhospho [S450(100); S452(100)]	1	11	1381.6		O60749	[R].RFSDFLGLHSK.[L]	1xPhospho [S3(100)]	O60749 1xPhospho [S185(100)]	1	3	1386.66		Q8TDY2	[K].RSTELVLSPDMPR.[T]	1xPhospho [S2(100)]	Q8TDY2 1xPhospho [S237(100)]	1	2	1580.75		Q15149	[R].SDEGQLSPATR.[G]	1xPhospho [S7(100)]	Q15149 1xPhospho [S720(100)]	0	1	1240.52		Q6UX71	[R].RGSGHPAYAEVEPVGEK.[E]	1xPhospho [S3(100)]	Q6UX71 1xPhospho [S506(100)]	1	1	1862.84		Q3T8J9	[K].SKEPHELVGSSPHR.[E]	1xPhospho [S11(99.7)]	Q3T8J9 1xPhospho [S1896(99.7)]	1	2	1639.76		Q14157	[R].RYPSSISSSPQK.[D]
Q96JH8	[R].RESWSSAPELPEELRR.[V]	1xPhospho [S3(100)]	Q96JH8 1xPhospho [S598(100)]	2	1	2021.94		Q13286	[R].RFSDSEGEETVPEPR.[L]	1xPhospho [S3(100)]	Q13286 1xPhospho [S12(100)]	1	2	1814.76		Q27J81	[R].RSSWYVDASDVLTTEDPQCPQPLEGAWPVTLGDAQALKPLK.[F]	1xCarbamidomethyl [C19]; 1xPhospho [S2(98.7)]	Q27J81 1xPhospho [S1076(98.7)]	1	1	4619.22		Q6PCB8	[K].SDDSNGIENNVPR.[H]	1xPhospho [S4(98.9)]	Q6PCB8 1xPhospho [S309(98.9)]	0	1	1496.6		P98174	[R].RGSGSALGGPLDPQFVGPSDTSLGAAPGHR.[V]	1xPhospho [S3(100)]	P98174 1xPhospho [S48(100)]	1	3	2941.4		P78559	[R].SHWDDSTSDSELEK.[G]	1xPhospho [T/S]		0	1	1715.64		Q96RT1	[K].RYPTPYPDELK.[N]
Q01664	[K].RFIQELSGSSPK.[R]	1xPhospho [S10(99.5)]	Q01664 1xPhospho [S124(99.5)]	1	2	1428.69		Q9C0C2	[R].RFSEGVLQSPSQDQEK.[L]	1xPhospho [S3(100)]	Q9C0C2 1xPhospho [S429(100)]	1	1	1914.86		Q02241	[R].RSSTVAPAQPDGAESEWTDVETR.[C]	1xPhospho [S2(99.5)]	Q02241 1xPhospho [S911(99.5)]	1	2	2569.12		Q96FJ0	[K].SDATNYASHSPPVNR.[A]	1xPhospho [S10(100)]	Q96FJ0 1xPhospho [S242(100)]	0	1	1695.71		Q13946	[R].RGSHPYIDFR.[I]	1xPhospho [S3(100)]	Q13946 1xPhospho [S84(100)]	1	1	1327.59		O75376	[R].SHVSSEPYEPISPPQVPVVHEK.[Q]	1xPhospho [S12(100)]	O75376 1xPhospho [S2151(100)]	0	2	2522.2		P27448	[R].RYSDHAGPAIPSVVAYPK.[R]
Q5SW79	[R].RFPTDYASTSEDEFGSNR.[N]	1xPhospho [S10(100)]	Q5SW79 1xPhospho [S1241(100)]	1	1	2158.87		O15231	[R].RESCGSSVLTDFEGK.[D]	1xCarbamidomethyl [C4]; 1xPhospho [S3(100)]	O15231 1xPhospho [S465(100)]	1	2	1751.73		Q69YQ0	[R].RSSTSSEPTPTVK.[T]	1xPhospho [S3(100)]	Q69YQ0 1xPhospho [S832(100)]	1	2	1456.67		Q9UBF8	[K].SDATASISLSSNLK.[R]	1xPhospho [S1(100)]	Q9UBF8 1xPhospho [S277(100)]	0	3	1473.68		Q14934	[R].RGSLGEEGSEPPPPPPLPLAR.[D]	1xPhospho [S3(100)]	Q14934 1xPhospho [S289(100)]	1	3	2233.1		Q9P2E9	[K].SHVEDGDIAGAPASSPEAPPAEQDPVQLK.[T]	1xPhospho [S15(99.4)]	Q9P2E9 1xPhospho [S1277(99.4)]	0	2	2992.36		Q14999	[R].SHDWSSLATR.[G]
O60749	[R].RFSDFLGLHSK.[L]	1xPhospho [S3(100)]	O60749 1xPhospho [S185(100)]	1	2	1386.66		Q8N6T7	[K].RERPTSPAPHRPPK.[R]	1xPhospho [T5(99.6)]	Q8N6T7 1xPhospho [T337(99.6)]	1	1	1705.86		O60271	[K].RSSTLSQLPGDK.[S]	1xPhospho [S3(100)]	O60271 1xPhospho [S594(100)]	1	1	1368.65		Q12923	[R].SDAESLAGVTK.[L]	1xPhospho [S1(100)]	Q12923 1xPhospho [S1010(100)]	0	1	1157.51		Q9HDC5	[R].RGSLLGSMK.[L]	1xPhospho [S3(100)]	Q9HDC5 1xPhospho [S216(100)]	1	1	1028.5		Q9NYV4	[R].SHTSSNYDSYK.[K]	1xPhospho [S1(99.4)]	Q9NYV4 1xPhospho [S253(99.4)]	0	1	1368.51		Q96QE3	[K].SGYISESENSEISQQVR.[F]
Q13286	[R].RFSDSEGEETVPEPR.[L]	1xPhospho [S3(100)]	Q13286 1xPhospho [S12(100)]	1	2	1814.76		Q9UMN6	[K].RERPSGPESPVQGPR.[I]	1xPhospho [S9(100)]	Q9UMN6 1xPhospho [S861(100)]	1	1	1728.82		Q99963	[K].RSSSELNGVSTTSVVK.[T]	1xPhospho [S3(100)]	Q99963 1xPhospho [S264(100)]	1	1	1730.83		P27824	[K].SDAEEDGGTVSQEEEDRKPK.[A]	2xPhospho [S1(100); S11(100)]	P27824 2xPhospho [S554(100); S564(100)]	1	7	2365.91		O75096	[R].RGSLPDTGWK.[H]	1xPhospho [S3(100)]	O75096 1xPhospho [S1887(100)]	1	1	1196.55		Q92597	[R].SHTSEGAHLDITPNSGAAGNSAGPK.[S]	1xPhospho [T3(100)]	Q92597 1xPhospho [T366(100)]	0	6	2456.08		Q9NVG8	[R].SGVTNMSSPHK.[N]
Q9C0C2	[R].RFSEGVLQSPSQDQEK.[L]	1xPhospho [S3(100)]	Q9C0C2 1xPhospho [S429(100)]	1	2	1914.86		Q5T5Y3	[K].REQSPSQHGKDPASLLASELVQLHMQLEEK.[R]	1xPhospho [S4(98.2)]	Q5T5Y3 1xPhospho [S862(98.2)]	2	1	3465.68		Q3KQU3	[R].RSSQPSPTAVPASDSPPTK.[Q]	2xPhospho [S3(99.4); S6(100)]	Q3KQU3 2xPhospho [S113(99.4); S116(100)]	1	4	2069.89		P27824	[K].SDAEEDGGTVSQEEEDRKPK.[A]	1xPhospho [S11(100)]	P27824 1xPhospho [S564(100)]	1	7	2285.94		O43847	[R].RGSLSNAGDPEIVK.[S]	1xPhospho [S3(100)]	O43847 1xPhospho [S94(100)]	1	2	1522.73		Q5T481	[R].SHTPSFTSCSSSHSPPGPSR.[A]	1xCarbamidomethyl [C9]; 2xPhospho [T3(100); S/T]	Q5T481 2xPhospho [T649(100); S/T]	0	1	2259.85		Q92630	[R].SGVGTGPPSPIALPPLR.[A]
Q13501	[R].RFSFCCSPEPEAEAEAAAGPGPCER.[L]	3xCarbamidomethyl [C5; C6; C23]; 1xPhospho [S]		1	2	2862.13		P36915	[R].REEQTDTSDGESVTHHIR.[R]	1xPhospho [S8(100)]	P36915 1xPhospho [S51(100)]	1	3	2176.93		Q3KQU3	[R].RSSQPSPTAVPASDSPPTK.[Q]	1xPhospho [S3(99.4)]	Q3KQU3 1xPhospho [S113(99.4)]	1	2	1989.93		P27824	[K].SDAEEDGGTVSQEEEDR.[K]	1xPhospho [S1(100)]	P27824 1xPhospho [S554(100)]	0	3	1932.7		Q9H1K0	[R].RGSISSMSSVSSVLDEKDDDR.[I]	1xPhospho [S3(99.9)]	Q9H1K0 1xPhospho [S230(99.9)]	2	1	2350.02		Q7Z2Z1	[R].SHSVSAVDGLEDK.[L]	1xPhospho [S3(100)]	Q7Z2Z1 1xPhospho [S938(100)]	0	2	1423.61		Q99459	[R].SGTTPKPVINSTPGR.[T]
Q07002	[R].RFSMEDVSK.[R]	1xPhospho [S3(100)]	Q07002 1xPhospho [S89(100)]	1	1	1178.49		P36915	[R].REEQTDTSDGESVTHHIR.[R]	2xPhospho [T5(99.4); S8(100)]	P36915 2xPhospho [T48(99.4); S51(100)]	1	4	2256.89		Q10570	[R].RSSQPPADRDPAPFR.[A]	1xPhospho [S3(100)]	Q10570 1xPhospho [S766(100)]	2	2	1776.82		Q7Z2W4	[R].SCTPSPDQISHR.[A]	1xCarbamidomethyl [C2]; 2xPhospho [T3(100); S5(100)]	Q7Z2W4 2xPhospho [T273(100); S275(100)]	0	4	1544.56		Q6ZRV2	[R].RGSLTLTISGESPK.[A]	1xPhospho [S3(100)]	Q6ZRV2 1xPhospho [S936(100)]	1	1	1525.76		Q8IVF2	[R].SHSSSEAYEPR.[D]	1xPhospho [S3(100)]	Q8IVF2 1xPhospho [S280(100)]	0	1	1329.51		Q8N556	[K].SGTSSPQSPVFR.[H]
Q9C0H9	[R].RFSNVGLVHTSER.[R]	1xPhospho [S3(100)]	Q9C0H9 1xPhospho [S45(100)]	1	1	1581.75		Q7Z6Z7	[R].REESPMDVDQPSPSAQDTQSIASDGTPQGEK.[E]	1xPhospho [S12(100)]	Q7Z6Z7 1xPhospho [S3816(100)]	1	1	3367.43		Q5VUA4	[R].RSSPPPPPSGSSSR.[T]	1xPhospho [S3(99.6)]	Q5VUA4 1xPhospho [S40(99.6)]	1	2	1475.66		Q7Z2W4	[R].SCTPSPDQISHR.[A]	1xCarbamidomethyl [C2]; 1xPhospho [S5(100)]	Q7Z2W4 1xPhospho [S275(100)]	0	4	1464.59		Q6ZRV2	[R].RGSPTTGFIEQK.[G]	1xPhospho [S3(100)]	Q6ZRV2 1xPhospho [S892(100)]	1	1	1400.66		Q9H792	[R].SHSSPSQIPK.[K]	1xPhospho [S4(100)]	Q9H792 1xPhospho [S1036(100)]	0	1	1147.51		Q5VT52	[R].SGTPTQDEMMDKPTSSSVDTMSLLSK.[I]
Q96G46	[R].RFSQGPTPAAAVPEGTAAEGAPR.[Q]	1xPhospho [T7(100)]	Q96G46 1xPhospho [T240(100)]	1	1	2318.09		Q9Y618	[K].REGTPPPPPPSR.[D]	1xPhospho [T4(100)]	Q9Y618 1xPhospho [T1383(100)]	1	4	1367.65		Q9NX40	[R].RSSPPGHYYQK.[S]	1xPhospho [S3(100)]	Q9NX40 1xPhospho [S123(100)]	1	3	1399.62		Q96EY5	[K].SCSPLAFSAFGDLTIK.[S]	1xCarbamidomethyl [C2]; 1xPhospho [S3(100)]	Q96EY5 1xPhospho [S232(100)]	0	1	1793.82		Q6ZRV2	[R].RGSPVPPVPER.[R]	1xPhospho [S3(100)]	Q6ZRV2 1xPhospho [S914(100)]	1	2	1270.63		Q9NYI0	[K].SHSSPSLNPDTSPITAK.[V]	1xPhospho [S3(100)]	Q9NYI0 1xPhospho [S1011(100)]	0	2	1818.83		Q9UKT5	[R].SGTNSPPPPFSDWGR.[L]
Q53EL6	[K].RFVSEGDGGR.[L]	1xPhospho [S4(100)]	Q53EL6 1xPhospho [S457(100)]	1	1	1159.49		Q02952	[K].REGVTPWASFKK.[M]	1xPhospho [S9(100)]	Q02952 1xPhospho [S612(100)]	2	1	1485.72		Q9BY77	[K].RSSPAAFINPPIGTVTPALK.[L]	1xPhospho [S3(99.5)]	Q9BY77 1xPhospho [S127(99.5)]	1	2	2117.12		Q9UIG0	[K].SDGACDSPSSDKENSSQIAQDHQK.[K]	1xCarbamidomethyl [C5]; 1xPhospho [S10(99.5)]	Q9UIG0 1xPhospho [S161(99.5)]	1	2	2671.06		O15014	[R].RGSQNSSEHRPPASSTSEDVK.[A]	1xPhospho [S3(98.4)]	O15014 1xPhospho [S413(98.4)]	1	1	2336.03		Q9GZV5	[R].SHSSPASLQLGTGAGAAGSPAQQHAHLR.[Q]	1xPhospho [S3(98.3)]	Q9GZV5 1xPhospho [S89(98.3)]	0	2	2774.31		O60673	[R].SGTLSPEIFEK.[S]
P31269	[R].RGDCPTLDTHTLSLTDYACGSPPVDR.[E]	2xCarbamidomethyl [C4; C19]; 1xPhospho [S21(100)]	P31269 1xPhospho [S161(100)]	1	2	2984.29		Q9UBF8	[K].RELPSLSPAPDTGLSPSK.[R]	1xPhospho [S15(100)]	Q9UBF8 1xPhospho [S266(100)]	1	2	1931.95		Q13625	[K].RSSITEPEGPNGPNIQK.[L]	1xPhospho [S3(100)]	Q13625 1xPhospho [S737(100)]	1	2	1903.89		Q9P246	[K].SCSMNQLSSGIPVPKPR.[H]	1xCarbamidomethyl [C2]; 1xPhospho [S3(100)]	Q9P246 1xPhospho [S680(100)]	0	1	1937.9		Q9NQC3	[R].RGSSGSVDETLFALPAASEPVIR.[S]	1xPhospho [S/T]		1	9	2439.19		O43293	[K].SHSSLPPNNSYADFER.[F]	1xPhospho [S/Y]		0	2	1900.79		Q14155	[K].SGTLKSPPK.[G]
Q5FBB7	[R].RGDPFTDLCFLNSPIFK.[Q]	1xCarbamidomethyl [C9]; 1xPhospho [S13(100)]	Q5FBB7 1xPhospho [S507(100)]	1	3	2106.97		Q9UBF8	[K].RELPSLSPAPDTGLSPSKR.[T]	1xPhospho [S15(99.4)]	Q9UBF8 1xPhospho [S266(99.4)]	2	1	2088.05		Q96KQ4	[K].RSSITEPEGPGGPNIQK.[L]	1xPhospho [S3(100)]	Q96KQ4 1xPhospho [S710(100)]	1	2	1846.87		Q12888	[R].SDSPEIPFQAAAGPSDGLDASSPGNSFVGLR.[V]	1xPhospho [S]		0	16	3126.41		Q6GYQ0	[R].RGSSPGSLEIPK.[D]	1xPhospho [S3(100)]	Q6GYQ0 1xPhospho [S860(100)]	1	2	1307.64		Q9P2M7	[R].SHSQASLAGPGPVDPSNR.[S]	1xPhospho [S3(100)]	Q9P2M7 1xPhospho [S137(100)]	0	3	1856.83		Q12888	[K].SGTAETEPVEQDSSQPSLPLVR.[A]
Q9UQ35	[R].RGEGDAPFSEPGTTSTQRPSSPETATK.[Q]	1xPhospho [S21(100)]	Q9UQ35 1xPhospho [S323(100)]	1	10	2871.28		Q13501	[R].RFSFCCSPEPEAEAEAAAGPGPCER.[L]	3xCarbamidomethyl [C5; C6; C23]; 1xPhospho [S3(99.3)]	Q13501 1xPhospho [S24(99.3)]	1	1	2862.13		Q5VZ89	[R].RSSLPLDHGSPAQENPESEK.[S]	1xPhospho [S3(100)]	Q5VZ89 1xPhospho [S1278(100)]	1	2	2258.01		Q86U44	[R].SDSPVPTAPTSGGPKPSTASAVPELATDPELEK.[K]	1xPhospho [S3(99.1)]	Q86U44 1xPhospho [S50(99.1)]	0	1	3313.57		Q5H9F3	[R].RGSSTERPQLGSQVDLGR.[V]	1xPhospho [S3(100)]	Q5H9F3 1xPhospho [S1033(100)]	1	1	2022.97		Q13586	[R].SHSPSSPDPDTPSPVGDSR.[A]	1xPhospho [S3(100)]	Q13586 1xPhospho [S618(100)]	0	2	2001.82		O14974	[R].SGSYSYLEER.[K]
Q9UQ35	[R].RGEGDAPFSEPGTTSTQRPSSPETATK.[Q]	2xPhospho [S20(100); S21(100)]	Q9UQ35 2xPhospho [S322(100); S323(100)]	1	1	2951.25		Q8TCJ2	[K].RENPPVEDSSDEDDKR.[N]	1xPhospho [S9(100)]	Q8TCJ2 1xPhospho [S498(100)]	2	1	1967.8		Q6WKZ4	[R].RSSLLSLMTGK.[K]	1xPhospho [S3(99.7)]	Q6WKZ4 1xPhospho [S435(99.7)]	1	1	1272.64		A7KAX9	[K].SEESLTSLHAVDGDSK.[L]	1xPhospho [S1(100)]	A7KAX9 1xPhospho [S706(100)]	0	1	1754.75		Q9NZJ0	[R].RGSVSSVSPKPPSSFK.[M]	2xPhospho [S3(100); S]	Q9NZJ0 2xPhospho [S485(100); S]	1	2	1806.82		Q8WWI1	[R].SHSPSASQSGSQLR.[N]	1xPhospho [S3(100)]	Q8WWI1 1xPhospho [S1593(100)]	0	2	1508.65		O75385	[R].SGSTSPLGFAR.[A]
O43719	[K].RGFEGSCSQKESEEGNPVR.[G]	1xCarbamidomethyl [C7]; 1xPhospho [S8(100)]	O43719 1xPhospho [S481(100)]	2	3	2232.93		P28827	[K].REPADVPYQTGQLHPAIR.[V]	1xPhospho [T10(100)]	P28827 1xPhospho [T873(100)]	1	1	2128.03		Q5VZK9	[K].RSSGFISELPSEEGKK.[L]	1xPhospho [S3(99.4)]	Q5VZK9 1xPhospho [S968(99.4)]	2	1	1830.86		O95793	[K].SEEKTPIKKPGDGR.[K]	1xPhospho [T5(100)]	O95793 1xPhospho [T372(100)]	2	2	1621.79		P47974	[R].RHSASNLHALAHPAPSPGSCSPK.[F]	1xCarbamidomethyl [C20]; 1xPhospho [S3(100)]	P47974 1xPhospho [S57(100)]	1	2	2459.14		Q9BWF2	[K].SHSPIQDVPK.[K]	1xPhospho [S3(100)]	Q9BWF2 1xPhospho [S347(100)]	0	1	1187.55		O15357	[R].SGSTSISAPTGPSSPLPAPETPTAPAAESAPNGLSTVSHDYLK.[G]
Q9UPN3	[R].RGSDASDFDLLETQSACSDTSESSAAGGQGNSR.[R]	1xCarbamidomethyl [C17]; 1xPhospho [S3(100)]	Q9UPN3 1xPhospho [S7330(100)]	1	2	3443.39		Q96AY4	[R].REPESPPASAPIPLFGADTIGQR.[S]	1xPhospho [S5(100)]	Q96AY4 1xPhospho [S28(100)]	1	1	2486.21		Q5VZK9	[K].RSSGFISELPSEEGK.[K]	1xPhospho [S3(100)]	Q5VZK9 1xPhospho [S968(100)]	1	2	1702.77		O15042	[K].SEEHHLYSNPIK.[E]	1xPhospho [S1(100)]	O15042 1xPhospho [S811(100)]	0	1	1533.67		Q96L34	[R].RHSDFCGPSPAPLHPK.[R]	1xCarbamidomethyl [C6]; 1xPhospho [S3(100)]	Q96L34 1xPhospho [S423(100)]	1	2	1882.84		Q07157	[K].SHSLAQPPEFDSGVETFSIHAEKPK.[Y]	1xPhospho [S3(99.5)]	Q07157 1xPhospho [S1579(99.5)]	0	1	2818.31		P17812	[R].SGSSSPDSEITELKFPSINHD.[-]
Q8N2M8	[R].RDSPTYDPYK.[R]	1xPhospho [S3(100)]	Q8N2M8 1xPhospho [S294(100)]	1	1	1321.55		Q16799	[K].REQDSPPMKPSALDAIR.[E]	1xPhospho [S5(100)]	Q16799 1xPhospho [S487(100)]	1	1	1990.94		Q92622	[R].RSSFSEGQTLTVTSGAK.[K]	1xPhospho [S3(99.7)]	Q92622 1xPhospho [S388(99.7)]	1	1	1835.85		P43007	[K].SEEETSPLVTHQNPAGPVASAPELESK.[E]	1xPhospho [S6(99.3)]	P43007 1xPhospho [S507(99.3)]	0	1	2884.32		Q8TEJ3	[K].RHSFTALSVTHR.[S]	1xPhospho [S3(100)]	Q8TEJ3 1xPhospho [S381(100)]	1	1	1491.72		Q96D71	[R].SHSGTSPDNTAPPPPPPRPQPSHSR.[S]	2xPhospho [S6(98.2); S24(100)]	Q96D71 2xPhospho [S540(98.2); S558(100)]	0	7	2761.19		P17812	[R].SGSSSPDSEITELK.[F]
Q8IWC1	[R].RDSNLHSSTDKEQAER.[K]	1xPhospho [S3(100)]	Q8IWC1 1xPhospho [S229(100)]	2	1	1952.85		Q2M2I8	[R].REQGGSGLGSGSSGGGGSTSGLGSGYIGR.[V]	1xPhospho [S/T/Y]		1	2	2622.15		Q8TEW0	[R].RSSDPALIGLSTSVSDSNFSSEEPSR.[K]	1xPhospho [S3(99.5)]	Q8TEW0 1xPhospho [S144(99.5)]	1	3	2805.26		P52701	[K].SEEDNEIESEEEVQPK.[T]	1xPhospho [S9(100)]	P52701 1xPhospho [S227(100)]	0	2	1970.78		Q13362	[R].RKSELPQDPHTK.[K]	1xPhospho [S3(100)]	Q13362 1xPhospho [S497(100)]	2	2	1515.73		Q96D71	[R].SHSGTSPDNTAPPPPPPRPQPSHSR.[S]	1xPhospho [T/S]		0	7	2681.22		P53004	[K].SGSLENVPNVGVNK.[N]
Q07617	[R].RASAAAAAGGGATGHPGGGQGAENPAGLK.[S]	1xPhospho [S3(100)]	Q07617 1xPhospho [S423(100)]	1	1	2539.18		Q02952	[K].REQSHAEISPPAESGQAVEECK.[E]	1xCarbamidomethyl [C21]; 1xPhospho [S4(100)]	Q02952 1xPhospho [S248(100)]	1	1	2519.09		Q13136	[K].RSSDGSLSHEEDLAK.[V]	1xPhospho [S3(99.7)]	Q13136 1xPhospho [S239(99.7)]	1	3	1710.73		Q8NC51	[K].SEEAHAEDSVMDHHFR.[K]	1xPhospho [S1(100)]	Q8NC51 1xPhospho [S330(100)]	0	2	1976.76		Q14738	[R].RKSELPQDVYTIK.[A]	1xPhospho [S3(100)]	Q14738 1xPhospho [S573(100)]	2	3	1656.84		Q9UJM3	[R].SHSGPAGSFNKPAIR.[I]	1xPhospho [S3(100)]	Q9UJM3 1xPhospho [S251(100)]	0	1	1605.75		Q9UBS9	[K].SGSLPSLHDIIK.[G]
Q4KMP7	[R].RASAGPAPGPVVTAEGLHPSLPSPTGNSTPLGSSK.[E]	1xPhospho [S3(100)]	Q4KMP7 1xPhospho [S687(100)]	1	3	3374.67		Q02952	[K].REQSHAEISPPAESGQAVEECKEEGEEK.[Q]	1xCarbamidomethyl [C21]; 1xPhospho [S4(100)]	Q02952 1xPhospho [S248(100)]	2	1	3220.37		O43432	[R].RSPVPAQIAITVPK.[T]	1xPhospho [S2(100)]	O43432 1xPhospho [S495(100)]	1	2	1556.86		Q86U86	[K].SEDSSGAAGLSGLHR.[T]	1xPhospho [S4(100)]	Q86U86 1xPhospho [S934(100)]	0	2	1523.65		P16949	[R].RKSHEAEVLK.[Q]	1xPhospho [S3(100)]	P16949 1xPhospho [S63(100)]	2	1	1276.64		P04049	[R].SHSESASPSALSSSPNNLSPTGWSQPK.[T]	1xPhospho [S14(100)]	P04049 1xPhospho [S296(100)]	0	1	2820.25		P42858	[R].SGSIVELIAGGGSSCSPVLSR.[K]
Q4KMP7	[R].RASAGPAPGPVVTAEGLHPSLPSPTGNSTPLGSSK.[E]	2xPhospho [S3(100); S/T]	Q4KMP7 2xPhospho [S687(100); S/T]	1	2	3454.64		Q9ULI0	[K].RENTLFDIHRSPAR.[R]	1xPhospho [S11(100)]	Q9ULI0 1xPhospho [S318(100)]	2	2	1791.87		Q8WXG6	[K].RSPTESVNTPVGK.[D]	1xPhospho [S2(100)]	Q8WXG6 1xPhospho [S1059(100)]	1	1	1451.69		Q02952	[K].SEDSIAGSGVEHSTPDTEPGKEESWVSIK.[K]	1xPhospho [S4(100)]	Q02952 1xPhospho [S783(100)]	1	1	3138.38		Q9P0K7	[K].RKSLEDVTAEYIHK.[A]	1xPhospho [S3(100)]	Q9P0K7 1xPhospho [S667(100)]	2	1	1768.86		Q76I76	[R].SHSDSDLSDHHEPICKPGLELNK.[K]	1xCarbamidomethyl [C15]; 1xPhospho [S3(96.8)]	Q76I76 1xPhospho [S461(96.8)]	0	1	2695.18		Q07666	[R].SGSMDPSGAHPSVR.[Q]
Q8N4B1	[R].RASAPHGPLDMAPFAR.[L]	1xPhospho [S3(100)]	Q8N4B1 1xPhospho [S213(100)]	1	1	1773.83		O43314	[K].RFSISFAR.[H]	1xPhospho [S3(100)]	O43314 1xPhospho [S1108(100)]	1	1	1063.51		Q8TAQ2	[K].RSPSPSPTPEAK.[K]	2xPhospho [S2(100); S4(100)]	Q8TAQ2 2xPhospho [S302(100); S304(100)]	1	3	1413.58		O75153	[K].SEDPPGQEAGSEEEGSSASGLAK.[V]	1xPhospho [S11(100)]	O75153 1xPhospho [S664(100)]	0	2	2298.92		Q9BTE7	[K].RKSPGVAAAVAEDGGLK.[K]	1xPhospho [S3(100)]	Q9BTE7 1xPhospho [S9(100)]	2	1	1705.86		Q6XZF7	[R].SHSDASVGSHSSTESEHGSSSPR.[F]	1xPhospho [S/T]		0	3	2391.94		Q2M1P5	[R].SGSNGSVVSLEQQQK.[I]
Q9Y2K2	[R].RASDGGANIQLHAQQLLK.[R]	1xPhospho [S3(100)]	Q9Y2K2 1xPhospho [S551(100)]	1	1	2000.01		Q07002	[R].RFSLSVPR.[T]	1xPhospho [S3(100)]	Q07002 1xPhospho [S14(100)]	1	1	1041.52		Q9P206	[R].RSTVLGLPQHVQK.[E]	1xPhospho [S2(99.6)]	Q9P206 1xPhospho [S161(99.6)]	1	1	1542.82		P52756	[R].SEDGYHSDGDYGEHDYRHDISDER.[E]	1xPhospho [Y/S]		1	1	2934.09		P48551	[R].RKSPLQDPFPEEDYSSTEGSGGR.[I]	1xPhospho [S3(100)]	P48551 1xPhospho [S400(100)]	2	1	2619.14		Q86V48	[K].SHSAPSEVGFSDAR.[H]	1xPhospho [S3(100)]	Q86V48 1xPhospho [S905(100)]	0	1	1526.63		O15047	[R].SGSPAPETTNESVPFAQHSSLDSR.[I]
Q9H0K1	[R].RASDTSLTQGIVAFR.[Q]	1xPhospho [S3(100)]	Q9H0K1 1xPhospho [S587(100)]	1	2	1701.83		Q9C0H9	[R].RFSNVGLVHTSER.[R]	1xPhospho [S3(100)]	Q9C0H9 1xPhospho [S45(100)]	1	1	1581.75		Q9Y6X9	[K].RSVAVSDEEEVEEEAER.[R]	1xPhospho [S6(100)]	Q9Y6X9 1xPhospho [S743(100)]	1	1	2042.86		P52756	[R].SEDGYHSDGDYGEHDYR.[H]	1xPhospho [S7(100)]	P52756 1xPhospho [S78(100)]	0	2	2081.71		Q9H3P2	[R].RKTLDAEVVEKPAK.[E]	1xPhospho [T3(100)]	Q9H3P2 1xPhospho [T277(100)]	2	2	1663.88		Q6ICG6	[K].SHSANDSEEFFREDDGGADLHNATNLR.[S]	1xPhospho [S/T]		1	2	3084.27		P16949	[K].SHEAEVLK.[Q]
Q9BZZ5	[K].RASEDTTSGSPPKK.[S]	1xPhospho [S10(99.6)]	Q9BZZ5 1xPhospho [S464(99.6)]	2	1	1540.7		P51114	[R].RGPNYTSGYGTNSELSNPSETESERK.[D]	2xPhospho [S16(100); S19(100)]	P51114 2xPhospho [S406(100); S409(100)]	2	1	3020.23		P42696	[K].RSVQEGENPDDGVR.[G]	1xPhospho [S2(100)]	P42696 1xPhospho [S14(100)]	1	2	1637.69		Q8TBB5	[R].SEDEDSLEEAGSPAPGPCPR.[S]	1xCarbamidomethyl [C18]; 1xPhospho [S1(100)]	Q8TBB5 1xPhospho [S413(100)]	0	1	2179.85		Q13615	[R].RKTPEASAIGLHQDPELGDAALR.[S]	1xPhospho [T3(100)]	Q13615 1xPhospho [T731(100)]	2	1	2525.25		Q6ICG6	[K].SHSANDSEEFFR.[E]	1xPhospho [S3(100)]	Q6ICG6 1xPhospho [S324(100)]	0	1	1505.57		Q9H706	[K].SGSPDLSEDQYFVK.[K]
P21333	[R].RAPSVANVGSHCDLSLK.[I]	1xCarbamidomethyl [C12]; 1xPhospho [S4(100)]	P21333 1xPhospho [S2152(100)]	1	3	1890.89		Q6P5Z2	[R].RGPSPPASPTR.[K]	1xPhospho [S4(100)]	Q6P5Z2 1xPhospho [S544(100)]	1	2	1202.57		Q5VZK9	[R].RSWGQQAQEYQEQK.[Q]	1xPhospho [S2(100)]	Q5VZK9 1xPhospho [S1331(100)]	1	3	1845.79		Q15061	[K].SEAVGMSNQTDLLALGTAVGSILLYSTVK.[G]	1xPhospho [S1(100)]	Q15061 1xPhospho [S85(100)]	0	1	3018.51		Q9BUH6	[R].RLAAAEETAVSPR.[K]	1xPhospho [S11(100)]	Q9BUH6 1xPhospho [S148(100)]	1	2	1450.7		Q9ULH1	[K].SHPLDLSPNVQSR.[D]	1xPhospho [S7(100)]	Q9ULH1 1xPhospho [S1027(100)]	0	1	1529.71		Q9UPN4	[R].SGSPRPTEPTDFLMLFEGSPSGK.[K]
Q7Z628	[R].RASGLSTEGATGPSADTSGSELDGR.[C]	1xPhospho [S3(100)]	Q7Z628 1xPhospho [S21(100)]	1	1	2459.07		O43379	[R].RGQSSPPPAPPICLR.[R]	1xCarbamidomethyl [C13]; 1xPhospho [S]		1	3	1712.83		O43290	[R].RVSEVEEEKEPVPQPLPSDDTR.[V]	1xPhospho [S3(100)]	O43290 1xPhospho [S448(100)]	2	1	2616.22		P48431	[K].SEASSSPPVVTSSSHSR.[A]	1xPhospho [S6(100)]	P48431 1xPhospho [S251(100)]	0	3	1781.77		Q96E09	[K].RIDFIPVSPAPSPTR.[G]	1xPhospho [S12(99.7)]	Q96E09 1xPhospho [S147(99.7)]	1	4	1732.88		P42166	[R].SHISDQSPLSSK.[R]	1xPhospho [S7(100)]	P42166 1xPhospho [S351(100)]	0	1	1365.6		P31749	[R].SGSPSDNSGAEEMEVSLAKPK.[H]
Q9UKV3	[R].RASHTLLPSHR.[L]	1xPhospho [T5(99.7)]	Q9UKV3 1xPhospho [T563(99.7)]	1	2	1354.67		O75145	[R].RGSALGPDEAGGELER.[L]	1xPhospho [S3(100)]	O75145 1xPhospho [S17(100)]	1	2	1693.75		Q9UQ35	[K].RVPSPTPAPK.[E]	1xPhospho [S4(99.7)]	Q9UQ35 1xPhospho [S2581(99.7)]	1	4	1129.58		O75400	[K].SDSPESDAEREKDK.[K]	1xPhospho [S6(100)]	O75400 1xPhospho [S888(100)]	2	1	1672.67		Q96E09	[K].RIDFIPVSPAPSPTR.[G]	2xPhospho [S8(100); S12(99)]	Q96E09 2xPhospho [S143(100); S147(99)]	1	6	1812.84		Q9Y4D8	[K].SKPDEKDPEKSPTK.[K]	1xPhospho [S/T]		2	2	1665.77		Q9Y580	[R].SGSSHAPQDVSLSYPQHHVGNSSPTSTSPSR.[Y]
A6NDB9	[K].RASLPAGLVGTPPESPSEPR.[E]	1xPhospho [S3(100)]	A6NDB9 1xPhospho [S143(100)]	1	1	2098.03		Q9C0H9	[R].RGSDELTVPR.[Y]	1xPhospho [S3(100)]	Q9C0H9 1xPhospho [S987(100)]	1	1	1209.56		O14654	[R].RVPRPPEREDSDNDDDTHVR.[M]	1xPhospho [S11(100)]	O14654 1xPhospho [S1231(100)]	2	4	2485.09		Q96PV7	[K].SEASPAPRPPASLEVPSAK.[G]	1xPhospho [S4(100)]	Q96PV7 1xPhospho [S730(100)]	0	3	1970.96		Q7Z309	[K].RIDFTPVSPAPSPTR.[G]	1xPhospho [S12(99.5)]	Q7Z309 1xPhospho [S119(99.5)]	1	3	1720.84		O15047	[R].SGSPAPETTNESVPFAQHSSLDSR.[I]	1xPhospho [S/T]		0	4	2581.12		Q92618	[K].SGSSPLGVVTK.[A]
Q07002	[R].RASLSDIGFGK.[L]	1xPhospho [S3(100)]	Q07002 1xPhospho [S132(100)]	1	1	1230.59		P15924	[R].RGSFDATGNSSYSYSYSFSSSSIGH.[-]	1xPhospho [S3(100)]	P15924 1xPhospho [S2849(100)]	1	1	2731.09		O75592	[R].RVNSGDTEVGSSLLR.[H]	1xPhospho [S4(100)]	O75592 1xPhospho [S3505(100)]	1	1	1669.79		O15234	[K].SEANDAVNSSTKEEK.[G]	1xPhospho [S10(99.5)]	O15234 1xPhospho [S126(99.5)]	1	3	1688.7		Q7Z309	[K].RIDFTPVSPAPSPTR.[G]	2xPhospho [S8(100); S12(100)]	Q7Z309 2xPhospho [S115(100); S119(100)]	1	4	1800.81		Q07666	[R].SGSMDPSGAHPSVR.[Q]	1xPhospho [S3(100)]	Q07666 1xPhospho [S20(100)]	0	2	1464.59		Q9UQ35	[R].SGSSQELDVKPSASPQER.[S]
Q8N1F8	[R].RASISEPSDTDPEPR.[T]	1xPhospho [S3(100)]	Q8N1F8 1xPhospho [S387(100)]	1	2	1736.75		Q15149	[R].RGSFDATGSGFSMTFSSSSYSSSGYGR.[R]	1xPhospho [S3(97.9)]	Q15149 1xPhospho [S4642(97.9)]	1	1	2853.15		Q9UGN5	[K].RVNNGNTAPEDSSPAK.[K]	1xPhospho [S13(100)]	Q9UGN5 1xPhospho [S34(100)]	1	2	1736.76		Q6NZY4	[K].SEAGHASSPDSEVTSLCQK.[E]	1xCarbamidomethyl [C17]; 1xPhospho [S/T]		0	1	2069.85		Q9Y2W1	[R].RIDISPSTFR.[K]	1xPhospho [S5(100)]	Q9Y2W1 1xPhospho [S682(100)]	1	6	1271.61		O00257	[K].SGEVAEGEARSPSHK.[K]	1xPhospho [S11(99.5)]	O00257 1xPhospho [S291(99.5)]	1	1	1620.7		Q9UQ35	[R].SGSSQELDVKPSASPQER.[S]
Q6P3W7	[K].RASLTLEEK.[Q]	1xPhospho [S3(100)]	Q6P3W7 1xPhospho [S677(100)]	1	1	1126.55		P51114	[R].RGPNYTSGYGTNSELSNPSETESERK.[D]	1xPhospho [S19(99.5)]	P51114 1xPhospho [S409(99.5)]	2	2	2940.26		Q8N8A6	[R].RVNDAEPGSPEAPQGK.[R]	1xPhospho [S9(100)]	Q8N8A6 1xPhospho [S83(100)]	1	2	1731.77		Q9H4G0	[R].SEAEEGEVRTPTK.[I]	1xPhospho [T10(100)]	Q9H4G0 1xPhospho [T475(100)]	1	1	1512.66		Q9Y2W1	[R].RIDISPSTFRK.[H]	1xPhospho [S5(100)]	Q9Y2W1 1xPhospho [S682(100)]	2	1	1399.71		O43314	[R].SGEQITSSPVSPK.[S]	1xPhospho [S1(100)]	O43314 1xPhospho [S1006(100)]	0	2	1396.64		Q5T481	[R].SGSPNLPHSVSSYK.[S]
Q14980	[R].RASMQPIQIAEGTGITTR.[Q]	1xPhospho [S3(100)]	Q14980 1xPhospho [S1969(100)]	1	1	2009.98		Q8IY26	[R].RGSFPLAAAGPSQSPAPPLPEEDR.[M]	1xPhospho [S3(100)]	Q8IY26 1xPhospho [S70(100)]	1	1	2527.2		Q9BX66	[R].RVGEQDSAPTQEKPTSPGK.[A]	1xPhospho [S16(99.3)]	Q9BX66 1xPhospho [S350(99.3)]	1	1	2091.97		Q6P4R8	[K].SEAEDLAEPLSSTEGVAPLSQAPSPLAIPAIK.[E]	1xPhospho [S24(100)]	Q6P4R8 1xPhospho [S351(100)]	0	2	3268.62		Q9BQG0	[K].RKSEDGTPAEDGTPAATGGSQPPSMGR.[K]	1xPhospho [S/T]		2	1	2737.19		Q07687	[K].SGEIPSEQHPGASASPPCASPPVSAPASWDFGVPQR.[M]	1xCarbamidomethyl [C18]; 1xPhospho [S15(98.9)]	Q07687 1xPhospho [S227(98.9)]	0	3	3737.67		Q12802	[K].SGSLDSELSVSPKR.[N]
Q9HC77	[K].RASPNLFSEAQYQEAPVEK.[N]	1xPhospho [S3(100)]	Q9HC77 1xPhospho [S260(100)]	1	1	2244.03		Q32MZ4	[R].RGSGDTSISIDTEASIR.[E]	1xPhospho [S3(100)]	Q32MZ4 1xPhospho [S120(100)]	1	10	1844.84		Q86UE8	[R].RVEQPLYGLDGSAAK.[E]	1xPhospho [S12(100)]	Q86UE8 1xPhospho [S134(100)]	1	2	1683.81		Q14160	[R].SEACPCQPDSGSPLPAEEEKR.[L]	2xCarbamidomethyl [C4; C6]; 1xPhospho [S]		1	1	2423.98		Q8NHM5	[R].RKSDDVHLR.[K]	1xPhospho [S3(100)]	Q8NHM5 1xPhospho [S795(100)]	2	2	1205.58		Q5QP82	[R].SGELGLPGAPESSTASAPGEPSPPSPPCR.[R]	1xCarbamidomethyl [C28]; 1xPhospho [S25(100)]	Q5QP82 1xPhospho [S92(100)]	0	2	2869.27		Q6PJG2	[R].SHESNAPGSAGGQASEKPR.[E]
P16949	[K].RASGQAFELILSPR.[S]	1xPhospho [S3(100)]	P16949 1xPhospho [S16(100)]	1	4	1624.82		Q9Y608	[R].RGSGDTSSLIDPDTSLSELR.[D]	1xPhospho [S3(100)]	Q9Y608 1xPhospho [S328(100)]	1	12	2186		Q6P1L5	[R].RTSSLDTLAAPYLAGHWPR.[D]	1xPhospho [T/S/Y]		1	4	2192.06		Q14160	[R].SEACPCQPDSGSPLPAEEEK.[R]	2xCarbamidomethyl [C4; C6]; 1xPhospho [S12(100)]	Q14160 1xPhospho [S504(100)]	0	2	2267.88		P16333	[K].RKPSVPDSASPADDSFVDPGER.[L]	1xPhospho [S4(100)]	P16333 1xPhospho [S85(100)]	1	5	2409.07		Q13263	[R].SGEGEVSGLMR.[K]	1xPhospho [S1(100)]	Q13263 1xPhospho [S473(100)]	0	1	1201.49		O14497	[R].SHHAPMSPGSSGGGGQPLAR.[T]
Q9BUT9	[R].RAPSTSPSFEGTQETYTVAHEENVR.[F]	1xPhospho [S6(98.8)]	Q9BUT9 1xPhospho [S80(98.8)]	1	1	2873.27		Q6UX71	[R].RGSGHPAYAEVEPVGEK.[E]	1xPhospho [S3(100)]	Q6UX71 1xPhospho [S506(100)]	1	1	1862.84		Q5SNT2	[R].RTSPSSLPGR.[L]	1xPhospho [S3(100)]	Q5SNT2 1xPhospho [S441(100)]	1	1	1137.54		Q96S66	[K].SEAAGSPDQGSTYSPAR.[G]	1xPhospho [S14(100)]	Q96S66 1xPhospho [S532(100)]	0	5	1760.71		Q7Z5L9	[K].RKPSPEPEGEVGPPK.[I]	1xPhospho [S4(100)]	Q7Z5L9 1xPhospho [S360(100)]	1	3	1683.81		Q1KMD3	[R].SGDETPGSEVPGDK.[A]	1xPhospho [S1(100)]	Q1KMD3 1xPhospho [S161(100)]	0	1	1454.57		Q9NYV4	[R].SHTSSNYDSYK.[K]
Q9BSL1	[K].RAPSPLPK.[M]	1xPhospho [S4(100)]	Q9BSL1 1xPhospho [S98(100)]	1	1	945.492		P98174	[R].RGSGSALGGPLDPQFVGPSDTSLGAAPGHR.[V]	1xPhospho [S3(99.4)]	P98174 1xPhospho [S48(99.4)]	1	3	2941.4		Q7Z417	[K].RTSPQVLGSILK.[S]	1xPhospho [S3(99.8)]	Q7Z417 1xPhospho [S572(99.8)]	1	3	1378.75		Q5VUA4	[R].SDYSPHISCHDELLR.[G]	1xCarbamidomethyl [C9]; 1xPhospho [S4(100)]	Q5VUA4 1xPhospho [S237(100)]	0	1	1908.79		Q7Z6J0	[K].RHSFTSLTMANK.[S]	1xPhospho [S3(99.3)]	Q7Z6J0 1xPhospho [S304(99.3)]	1	1	1472.67		O43823	[R].SGDEEFKGEDELCDSGR.[Q]	1xCarbamidomethyl [C13]; 1xPhospho [S1(100)]	O43823 1xPhospho [S339(100)]	1	2	2009.74		Q92597	[R].SHTSEGAHLDITPNSGAAGNSAGPK.[S]
Q13233	[R].RAPSPDGFSPYSPEETNR.[R]	1xPhospho [S4(100)]	Q13233 1xPhospho [S292(100)]	1	2	2086.89		Q13946	[R].RGSHPYIDFR.[I]	1xPhospho [S3(100)]	Q13946 1xPhospho [S84(100)]	1	1	1327.59		P35222	[R].RTSMGGTQQQFVEGVR.[M]	1xPhospho [S3(100)]	P35222 1xPhospho [S552(100)]	1	2	1860.84		P43005	[K].SDTISFTQTSQF.[-]	1xPhospho [T3(99.8)]	P43005 1xPhospho [T515(99.8)]	0	2	1441.59		Q8WUY9	[K].RHSIAIGEVPACR.[L]	1xCarbamidomethyl [C12]; 1xPhospho [S3(100)]	Q8WUY9 1xPhospho [S160(100)]	1	2	1545.74		Q9P270	[R].SGAVQGAGSLGPGSPVR.[A]	1xPhospho [S14(100)]	Q9P270 1xPhospho [S48(100)]	0	1	1576.75		Q8IVF2	[R].SHSSSEAYEPR.[D]
O00116	[R].RAASAATAAPTATPAAQESGTIPK.[K]	1xPhospho [S4(99.3)]	O00116 1xPhospho [S65(99.3)]	1	2	2319.13		Q14934	[R].RGSLGEEGSEPPPPPPLPLAR.[D]	1xPhospho [S3(100)]	Q14934 1xPhospho [S289(100)]	1	3	2233.1		Q13459	[R].RTSFSTSDVSK.[L]	1xPhospho [S3(100)]	Q13459 1xPhospho [S1354(100)]	1	1	1294.57		O75592	[K].SDSYTLDPDTLR.[K]	1xPhospho [S/Y/T]		0	2	1462.61		Q8IZD4	[R].RHSPPIEK.[Q]	1xPhospho [S3(100)]	Q8IZD4 1xPhospho [S283(100)]	1	1	1043.5		P46013	[R].SGASEANLIVAK.[S]	1xPhospho [S1(100)]	P46013 1xPhospho [S648(100)]	0	1	1239.6		Q9H792	[R].SHSSPSQIPK.[K]
Q9UDY2	[R].RAASSDQLRDNSPPPAFKPEPPK.[A]	2xPhospho [S4(99); S12(100)]	Q9UDY2 2xPhospho [S978(99); S986(100)]	2	5	2665.22		Q9HDC5	[R].RGSLLGSMK.[L]	1xPhospho [S3(100)]	Q9HDC5 1xPhospho [S216(100)]	1	1	1028.5		Q01167	[R].SAPASPNHAGVLSAHSSGAQTPESLSR.[E]	1xPhospho [S1(98.5)]	Q01167 1xPhospho [S369(98.5)]	0	1	2696.24		Q8N4C8	[R].SDSVLPASHGHLPQAGSLER.[N]	1xPhospho [S17(100)]	Q8N4C8 1xPhospho [S763(100)]	0	1	2138		Q5T0N5	[R].RHSSDINHLVTQGR.[E]	1xPhospho [S3(100)]	Q5T0N5 1xPhospho [S488(100)]	1	1	1699.8		P02545	[R].SGAQASSTPLSPTR.[I]	1xPhospho [S11(99.7)]	P02545 1xPhospho [S22(99.7)]	0	1	1439.65		Q9NYI0	[K].SHSSPSLNPDTSPITAK.[V]
Q86V15	[K].RADAGSHTEGSPSQPR.[D]	1xPhospho [S11(100)]	Q86V15 1xPhospho [S57(100)]	1	1	1732.74		Q6P6C2	[R].RGSFSSENYWR.[K]	1xPhospho [S3(100)]	Q6P6C2 1xPhospho [S361(100)]	1	2	1468.6		Q9NYV4	[R].RTPTMPQEEAAACPPHILPPEK.[R]	1xCarbamidomethyl [C13]; 1xPhospho [T2(100)]	Q9NYV4 1xPhospho [T1244(100)]	1	6	2550.19		Q9P2D0	[R].SDSSGGYNLSDIIQSPSSTGLLK.[S]	1xPhospho [S/Y/T]		0	6	2406.11		Q5T0N5	[R].RHSSDINHLVTQGRESPEGSYTDDANQEVR.[G]	2xPhospho [S/T/Y]		2	1	3557.51		Q8NEY8	[K].SFYSSHYAR.[E]	1xPhospho [S1(100)]	Q8NEY8 1xPhospho [S110(100)]	0	1	1197.47		Q9GZV5	[R].SHSSPASLQLGTGAGAAGSPAQQHAHLR.[Q]
Q96C19	[R].RADLNQGIGEPQSPSR.[R]	1xPhospho [S15(99.6)]	Q96C19 1xPhospho [S76(99.6)]	1	2	1804.83		O75376	[R].REEGDPSPHSGGVCKPK.[L]	1xCarbamidomethyl [C14]; 1xPhospho [S7(100)]	O75376 1xPhospho [S2315(100)]	1	2	1916.83		Q8TF01	[K].RTPNETTSVLEPK.[K]	1xPhospho [T2(100)]	Q8TF01 1xPhospho [T485(100)]	1	1	1551.74		P55884	[R].SDSRAQAVSEDAGGNEGR.[A]	1xPhospho [S3(100)]	P55884 1xPhospho [S119(100)]	1	3	1885.77		Q03164	[R].RHSTSSLSPQR.[S]	1xPhospho [S8(100)]	Q03164 1xPhospho [S2201(100)]	1	3	1335.62		O94875	[K].SFTSSSPSSPSR.[A]	1xPhospho [S/T]		0	1	1306.53		O43293	[K].SHSSLPPNNSYADFER.[F]
Q9C0D5	[R].RADNCSPVAEEETTGSAESTLPK.[A]	1xCarbamidomethyl [C5]; 1xPhospho [S6(100)]	Q9C0D5 1xPhospho [S270(100)]	1	1	2529.08		P51114	[R].RGPNYTSGYGTNSELSNPSETESER.[K]	1xPhospho [S19(99.5)]	P51114 1xPhospho [S409(99.5)]	1	1	2812.17		P0C1Z6	[R].RTPAPPEPGSPAPGEGPSGR.[K]	1xPhospho [S10(100)]	P0C1Z6 1xPhospho [S180(100)]	1	1	1993.91		Q8TEV9	[K].SDSQASLTVPLSPQVVR.[S]	1xPhospho [S12(100)]	Q8TEV9 1xPhospho [S498(100)]	0	2	1863.92		P85299	[R].RHSVSEMTSCPEPQGFSDPPGQGPTGTFR.[S]	1xCarbamidomethyl [C10]; 1xPhospho [S3(100)]	P85299 1xPhospho [S282(100)]	1	1	3226.37		Q9Y3Q8	[R].SFTGGLGQLVVPSK.[A]	1xPhospho [S1(100)]	Q9Y3Q8 1xPhospho [S165(100)]	0	1	1469.74		Q9P2M7	[R].SHSQASLAGPGPVDPSNR.[S]
Q53GL0	[R].RADSDRIQPSADR.[A]	1xPhospho [S4(100)]	Q53GL0 1xPhospho [S227(100)]	2	1	1566.7		Q99700	[K].RGPEVTSQGVQTSSPACK.[Q]	1xCarbamidomethyl [C17]; 1xPhospho [S14(100)]	Q99700 1xPhospho [S889(100)]	1	2	1968.88		Q9ULV3	[K].RTPAPEPEPCEASELPAK.[R]	1xCarbamidomethyl [C10]; 1xPhospho [T2(100)]	Q9ULV3 1xPhospho [T244(100)]	1	2	2058.92		Q6PID6	[K].SEAPAEVTHFSPK.[S]	1xPhospho [S11(100)]	Q6PID6 1xPhospho [S197(100)]	0	2	1479.65		Q9H3H1	[R].RLDSDAVNTIESQSVSPDHNKEPK.[E]	1xPhospho [S16(99.4)]	Q9H3H1 1xPhospho [S443(99.4)]	2	2	2746.27		Q96EQ0	[R].SFSSSAEEHS.[-]	1xPhospho [S3(100)]	Q96EQ0 1xPhospho [S297(100)]	0	1	1147.39		Q13586	[R].SHSPSSPDPDTPSPVGDSR.[A]
Q9C0H5	[K].RAELPGSSSPLLAQPR.[K]	1xPhospho [S9(100)]	Q9C0H5 1xPhospho [S286(100)]	1	2	1758.89		Q08AD1	[R].RFSPSQVPIQTR.[S]	1xPhospho [S3(99.7)]	Q08AD1 1xPhospho [S1019(99.7)]	1	1	1495.74		Q6UUV9	[R].RTNSDSALHQSTMTPTQPESFSSGSQDVHQK.[R]	1xPhospho [S4(99)]	Q6UUV9 1xPhospho [S151(99)]	1	2	3468.51		Q03188	[K].SEESPVYSNSSVR.[N]	1xPhospho [S4(100)]	Q03188 1xPhospho [S538(100)]	0	1	1520.63		Q07352	[R].RHSVTLPSSK.[F]	1xPhospho [S3(99.5)]	Q07352 1xPhospho [S54(99.5)]	1	1	1191.59		Q9Y580	[R].SFSSPENFQR.[Q]	1xPhospho [S4(100)]	Q9Y580 1xPhospho [S137(100)]	0	2	1278.52		Q9BWT3	[R].SHSPSIDGTPK.[R]
Q6ZSZ5	[R].RAETFAGYDCTNSPTK.[N]	1xCarbamidomethyl [C10]; 1xPhospho [S13(100)]	Q6ZSZ5 1xPhospho [S921(100)]	1	2	1897.78		Q8WXF0	[R].RFSYSQSK.[S]	1xPhospho [S3(100)]	Q8WXF0 1xPhospho [S146(100)]	1	1	1082.47		Q9ULH1	[K].RTLSDPPSPLPHGPPNK.[G]	1xPhospho [T2(99.4)]	Q9ULH1 1xPhospho [T837(99.4)]	1	2	1889.93		P51825	[R].SCQKSPAQQEPPQR.[Q]	1xCarbamidomethyl [C2]; 1xPhospho [S5(100)]	P51825 1xPhospho [S588(100)]	1	1	1720.75		Q96NW4	[R].RHTVEDAVVSQGPEAAGPLSTPQEVSASR.[S]	1xPhospho [T3(100)]	Q96NW4 1xPhospho [T1023(100)]	1	1	3055.45		Q9BXB4	[R].SFSLASSSNSPISQR.[R]	1xPhospho [S10(100)]	Q9BXB4 1xPhospho [S181(100)]	0	4	1647.74		Q8WWI1	[R].SHSPSASQSGSQLR.[N]
Q9UHD8	[K].RAEVLGHKTPEPAPR.[R]	1xPhospho [T9(100)]	Q9UHD8 1xPhospho [T142(100)]	2	2	1737.88		Q53EL6	[K].RFVSEGDGGR.[L]	1xPhospho [S4(100)]	Q53EL6 1xPhospho [S457(100)]	1	1	1159.49		P18858	[K].RTIQEVLEEQSEDEDREAK.[R]	1xPhospho [S11(100)]	P18858 1xPhospho [S141(100)]	2	1	2384.06		Q9UQ35	[R].SCFESSPDPELK.[S]	1xCarbamidomethyl [C2]; 1xPhospho [S6(100)]	Q9UQ35 1xPhospho [S876(100)]	0	4	1475.58		Q9BWN1	[R].RHTVGGGEMAR.[A]	1xPhospho [T3(100)]	Q9BWN1 1xPhospho [T363(100)]	1	1	1250.55		Q04637	[R].SFSKEVEER.[S]	1xPhospho [S3(100)]	Q04637 1xPhospho [S1187(100)]	1	1	1190.51		Q9BWF2	[K].SHSPIQDVPK.[K]
P38432	[K].RAFQLEEGEETEPDCK.[Y]	1xCarbamidomethyl [C15]; 1xPhospho [T11(100)]	P38432 1xPhospho [T122(100)]	1	2	2017.82		P31269	[R].RGDCPTLDTHTLSLTDYACGSPPVDR.[E]	2xCarbamidomethyl [C4; C19]; 1xPhospho [S21(99)]	P31269 1xPhospho [S161(99)]	1	1	2984.29		P22059	[K].RTGSNISGASSDISLDEQYK.[H]	1xPhospho [S4(99.6)]	P22059 1xPhospho [S379(99.6)]	1	1	2207.98		O15056	[K].SASDASISSGTHGQYSILQTAR.[L]	1xPhospho [S3(100)]	O15056 1xPhospho [S1124(100)]	0	3	2317.05		Q5T4S7	[R].RHVTLPSSPR.[S]	1xPhospho [S/T]		1	2	1229.62		Q8WWL2	[R].SFSEHDLAQLR.[S]	1xPhospho [S3(100)]	Q8WWL2 1xPhospho [S442(100)]	0	1	1382.61		Q8WXE0	[R].SHSLSRPGPTEGDAEGEAEGPVGSTLGSYATLTR.[R]
P51858	[R].RAGDLLEDSPK.[R]	1xPhospho [S9(100)]	P51858 1xPhospho [S165(100)]	1	3	1280.59		Q5FBB7	[R].RGDPFTDLCFLNSPIFK.[Q]	1xCarbamidomethyl [C9]; 1xPhospho [S13(100)]	Q5FBB7 1xPhospho [S507(100)]	1	2	2106.97		Q96D71	[K].RTGSDHTNPTSPLLVKPSDLLEENK.[I]	1xPhospho [S11(99.4)]	Q96D71 1xPhospho [S482(99.4)]	1	4	2828.38		Q3KQU3	[R].SASASPLTPCSVTR.[S]	1xCarbamidomethyl [C10]; 1xPhospho [S3(100)]	Q3KQU3 1xPhospho [S366(100)]	0	1	1513.67		Q9UBP0	[K].RKDPLTHTSNSLPR.[S]	1xPhospho [S11(100)]	Q9UBP0 1xPhospho [S245(100)]	2	3	1701.84		Q03001	[K].SFSEDVISHK.[G]	1xPhospho [S1(100)]	Q03001 1xPhospho [S3968(100)]	0	1	1228.52		Q07157	[K].SHSLAQPPEFDSGVETFSIHAEKPK.[Y]
P51858	[R].RAGDLLEDSPKRPK.[E]	1xPhospho [S9(100)]	P51858 1xPhospho [S165(100)]	2	3	1661.84		Q9UQ35	[R].RGEGDAPFSEPGTTSTQRPSSPETATK.[Q]	1xPhospho [S21(100)]	Q9UQ35 1xPhospho [S323(100)]	1	8	2871.28		Q8IVT5	[R].RTESVPSDINNPVDR.[A]	1xPhospho [S4(100)]	Q8IVT5 1xPhospho [S406(100)]	1	1	1778.81		Q14739	[R].SASASHQADIK.[E]	1xPhospho [S3(100)]	Q14739 1xPhospho [S99(100)]	0	1	1194.52		Q9Y4F5	[R].RKPAAPPPSPAAR.[E]	1xPhospho [S9(100)]	Q9Y4F5 1xPhospho [S1088(100)]	1	1	1395.73		Q27J81	[K].SFSEDAVTDSSGSGTLPR.[A]	1xPhospho [T15(99.7)]	Q27J81 1xPhospho [T1206(99.7)]	0	2	1892.79		Q96D71	[R].SHSGTSPDNTAPPPPPPRPQPSHSR.[S]
A7XYQ1	[R].RAGSPPGPPGAGGQLGFPGVLQGPQDGVIDLTVGHR.[A]	1xPhospho [S4(100)]	A7XYQ1 1xPhospho [S629(100)]	1	1	3541.77		Q9UQ35	[R].RGEGDAPFSEPGTTSTQRPSSPETATK.[Q]	2xPhospho [S21(98.5); S/T]	Q9UQ35 2xPhospho [S323(98.5); S/T]	1	4	2951.25		P49736	[R].RTDALTSSPGR.[D]	1xPhospho [S8(100)]	P49736 1xPhospho [S41(100)]	1	4	1240.57		Q8ND76	[R].SASADNLTLPR.[W]	1xPhospho [S3(100)]	Q8ND76 1xPhospho [S326(100)]	0	2	1224.56		P35613	[R].RKPEDVLDDDDAGSAPLK.[S]	1xPhospho [S14(100)]	P35613 1xPhospho [S362(100)]	1	4	2020.92		Q9ULJ3	[R].SFSASQSTDR.[E]	1xPhospho [S3(100)]	Q9ULJ3 1xPhospho [S411(100)]	0	1	1165.45		Q96D71	[R].SHSGTSPDNTAPPPPPPRPQPSHSR.[S]
Q8NDF8	[R].RAGSSASSPPSASSSPHPSAAVPAADPADSASGSSNK.[R]	1xPhospho [S]		1	4	3430.51		Q8WUM0	[R].RGPLAGLGPGSTPR.[T]	1xPhospho [S11(99.6)]	Q8WUM0 1xPhospho [S27(99.6)]	1	1	1415.72		P40818	[K].RSYSSPDITQAIQEEEK.[R]	1xPhospho [S4(100)]	P40818 1xPhospho [S718(100)]	1	6	2060.92		P35658	[R].SAQGSSSPVPSMVQK.[S]	1xPhospho [S7(99.4)]	P35658 1xPhospho [S657(99.4)]	0	1	1569.7		Q3KQU3	[R].RKPNAGGSPAPVR.[R]	1xPhospho [S8(100)]	Q3KQU3 1xPhospho [S399(100)]	1	3	1386.7		Q8N7R7	[R].SFSADNFIGIQR.[S]	1xPhospho [S3(100)]	Q8N7R7 1xPhospho [S344(100)]	0	9	1434.64		P04049	[R].SHSESASPSALSSSPNNLSPTGWSQPK.[T]
P04637	[K].RALPNNTSSSPQPK.[K]	1xPhospho [S10(99.6)]	P04637 1xPhospho [S315(99.6)]	1	1	1576.75		O43719	[K].RGFEGSCSQKESEEGNPVR.[G]	1xCarbamidomethyl [C7]; 1xPhospho [S8(100)]	O43719 1xPhospho [S481(100)]	2	3	2232.93		P43243	[K].RSYSPDGKESPSDK.[K]	1xPhospho [S/Y]		2	2	1632.69		Q14202	[R].SAPTAPTPPPPPPPATPR.[K]	1xPhospho [T16(100)]	Q14202 1xPhospho [T826(100)]	0	2	1828.9		Q86UD0	[R].RHTIASGVDCGLLK.[Q]	1xCarbamidomethyl [C10]; 1xPhospho [T3(100)]	Q86UD0 1xPhospho [T219(100)]	1	1	1606.78		Q9P0U3	[K].SFPIKPVPSPSWSGSCR.[R]	1xCarbamidomethyl [C16]; 1xPhospho [S9(99.2)]	Q9P0U3 1xPhospho [S157(99.2)]	0	2	1968.9		O75665	[R].SHIASPSPCPDR.[M]
Q86TI0	[R].RANTLSHFPIECQEPPQPAR.[G]	1xCarbamidomethyl [C12]; 1xPhospho [T4(100)]	Q86TI0 1xPhospho [T596(100)]	1	1	2428.12		Q02952	[K].RGGGDEESGEHTQVPADSPDSQEEQK.[G]	1xPhospho [S8(100)]	Q02952 1xPhospho [S544(100)]	1	2	2849.15		P18669	[R].RSYDVPPPPMEPDHPFYSNISK.[D]	1xPhospho [S2(100)]	P18669 1xPhospho [S118(100)]	1	1	2653.18		Q92934	[R].SAPPNLWAAQR.[Y]	1xPhospho [S1(100)]	Q92934 1xPhospho [S99(100)]	0	4	1290.6		Q8IYB3	[R].RYSPSPPPK.[R]	1xPhospho [S3(100)]	Q8IYB3 1xPhospho [S605(100)]	1	1	1108.52		Q5VT52	[K].SFNYSPNSSTSEVSSTSASK.[A]	1xPhospho [S5(100)]	Q5VT52 1xPhospho [S593(100)]	0	2	2146.88		Q9BTD8	[R].SHLDSPEAR.[E]
Q9UH62	[K].RASPNSDDTVLSPQELQK.[V]	1xPhospho [S3(100)]	Q9UH62 1xPhospho [S110(100)]	1	2	2064.96		Q9NTI5	[K].RGHTASESDEQQWPEEK.[R]	1xPhospho [S6(100)]	Q9NTI5 1xPhospho [S1257(100)]	1	1	2093.86		Q9Y4E1; Q641Q2	[R].RTPSDDEEDNLFAPPK.[L]	1xPhospho [S4(100)]	Q9Y4E1 1xPhospho [S333(100)]; Q641Q2 1xPhospho [S333(100)]	1	6	1910.82		P85037	[R].SAPASPTHPGLMSPR.[S]	2xPhospho [S1(100); S5(100)]	P85037 2xPhospho [S416(100); S420(100)]	0	5	1665.69		Q8IYB3	[R].RYSPSPPPK.[R]	2xPhospho [S3(100); S5(100)]	Q8IYB3 2xPhospho [S605(100); S607(100)]	1	8	1188.49		Q9H116	[K].SFLVIVDGSPK.[N]	1xPhospho [S9(100)]	Q9H116 1xPhospho [S613(100)]	0	5	1241.62		Q8N1F8	[R].SHLEPSGNPLPATPTTSAPSAPPASSQGPDTAPRPSPPQEEAR.[G]
Q9Y2F5	[R].RASPPDPSPSPSAASASER.[V]	1xPhospho [S3(100)]	Q9Y2F5 1xPhospho [S1692(100)]	1	1	1946.86		Q96CP6	[R].RGHVTPNLSR.[A]	1xPhospho [T5(100)]	Q96CP6 1xPhospho [T277(100)]	1	1	1216.59		Q8TAQ2	[K].RSPSPSPTPEAK.[K]	1xPhospho [S2(100)]	Q8TAQ2 1xPhospho [S302(100)]	1	1	1333.61		P85037	[R].SAPASPTHPGLMSPR.[S]	1xPhospho [S5(100)]	P85037 1xPhospho [S420(100)]	0	4	1585.72		Q8N350	[R].RYTLTEGDFHHLK.[N]	1xPhospho [T/Y]		1	2	1696.78		Q7Z3K3	[R].SFLVASVLPGPDGNINSPTR.[N]	1xPhospho [S/T]		0	4	2121.04		Q9H8N7	[K].SHLIVTSPPR.[A]
Q2M2Z5	[K].RASPPVSPIPVSEYCESENK.[W]	1xCarbamidomethyl [C15]; 1xPhospho [S3(100)]	Q2M2Z5 1xPhospho [S317(100)]	1	1	2326.04		O15173	[R].RGLGAGAGAGEESPATSLPR.[M]	1xPhospho [S13(100)]	O15173 1xPhospho [S90(100)]	1	1	1933.91		P85037	[R].SAPASPTHPGLMSPR.[S]	1xPhospho [S5(100)]	P85037 1xPhospho [S420(100)]	0	4	1585.72		Q01167	[R].SAPASPNHAGVLSAHSSGAQTPESLSR.[E]	1xPhospho [S1(98.4)]	Q01167 1xPhospho [S369(98.4)]	0	1	2696.24		Q9NVG8	[R].SGVTNMSSPHK.[N]	1xPhospho [S8(99.6)]	Q9NVG8 1xPhospho [S184(99.6)]	0	2	1224.51		Q9UGU0	[R].SFISPIPSK.[R]	1xPhospho [S1(100)]	Q9UGU0 1xPhospho [S1259(100)]	0	2	1055.52		P42166	[R].SHISDQSPLSSK.[R]
Q2M2Z5	[K].RASPPVSPIPVSEYCESENK.[W]	1xCarbamidomethyl [C15]; 2xPhospho [S3(100); S7(100)]	Q2M2Z5 2xPhospho [S317(100); S321(100)]	1	1	2406.01		Q15678	[K].RGILHTDSQSQSLR.[N]	1xPhospho [S/T]		1	1	1677.81		Q9UKF7	[R].SAPSSAPSTPLSTDAPEFLSVPK.[D]	1xPhospho [S/T]		0	4	2366.12		Q92560	[R].SANPTRPSSPVTSHISK.[V]	2xPhospho [T5(99.5); S/T]	Q92560 2xPhospho [T517(99.5); S/T]	0	1	1925.85		Q96QE3	[K].SGYISESENSEISQQVR.[F]	1xPhospho [S5(100)]	Q96QE3 1xPhospho [S306(100)]	0	1	1992.85		Q69YN4	[R].SFLSEPSSPGR.[T]	1xPhospho [S8(99.8)]	Q69YN4 1xPhospho [S1579(99.8)]	0	2	1243.54		A0FGR8	[K].SHMSGSPGPGGSNTAPSTPVIGGSDKPGMEEK.[A]
Q53SF7	[K].RDQTASAPATPLVNK.[H]	1xPhospho [T4(99.4)]	Q53SF7 1xPhospho [T254(99.4)]	1	2	1648.81		Q8IV63	[K].RGLNSSFETSPK.[K]	1xPhospho [S10(100)]	Q8IV63 1xPhospho [S59(100)]	1	1	1402.64		P52701	[K].SEEDNEIESEEEVQPK.[T]	1xPhospho [S9(100)]	P52701 1xPhospho [S227(100)]	0	2	1970.78		Q92560	[R].SANPTRPSSPVTSHISK.[V]	1xPhospho [S9(99.3)]	Q92560 1xPhospho [S521(99.3)]	0	3	1845.89		P10636	[R].SGYSSPGSPGTPGSR.[S]	1xPhospho [S8(100)]	P10636 1xPhospho [S519(100)]	0	1	1473.6		Q7Z7L8	[K].SFLQSLECLR.[R]	1xCarbamidomethyl [C8]; 1xPhospho [S5(100)]	Q7Z7L8 1xPhospho [S399(100)]	0	3	1332.6		Q9ULL5	[R].SHGLEPAAPSPR.[L]
Q53SF7	[K].RDQTASAPATPLVNK.[H]	2xPhospho [S6(100); T10(100)]	Q53SF7 2xPhospho [S256(100); T260(100)]	1	1	1728.77		P49736	[R].RGNDPLTSSPGR.[S]	1xPhospho [S9(99.6)]	P49736 1xPhospho [S27(99.6)]	1	2	1336.6		Q8NC51	[K].SEEAHAEDSVMDHHFR.[K]	1xPhospho [S1(100)]	Q8NC51 1xPhospho [S330(100)]	0	2	1976.76		Q9Y450	[K].SANPPHTIQASEEQSSTPAPVKK.[S]	1xPhospho [T17(99.5)]	Q9Y450 1xPhospho [T231(99.5)]	1	2	2484.18		Q14999	[R].SHDWSSLATR.[G]	1xPhospho [S/T]		0	1	1239.52		P57740	[R].SGFGEISSPVIR.[E]	1xPhospho [S8(100)]	P57740 1xPhospho [S11(100)]	0	1	1328.62		Q9Y478	[R].SHNNFVAILDLPEGEHQYK.[F]
Q96KR1	[R].RDSDGVDGFEAEGK.[K]	1xPhospho [S3(100)]	Q96KR1 1xPhospho [S1054(100)]	1	1	1561.62		Q9H307	[R].RGFSDSGGGPPAK.[Q]	1xPhospho [S4(100)]	Q9H307 1xPhospho [S66(100)]	1	1	1312.57		Q02952	[K].SEDSIAGSGVEHSTPDTEPGKEESWVSIK.[K]	1xPhospho [S4(99.2)]	Q02952 1xPhospho [S783(99.2)]	1	2	3138.38		Q9Y450	[K].SANPPHTIQASEEQSSTPAPVK.[K]	1xPhospho [T17(100)]	Q9Y450 1xPhospho [T231(100)]	0	1	2356.08		P16949	[K].SHEAEVLK.[Q]	1xPhospho [S1(100)]	P16949 1xPhospho [S63(100)]	0	3	992.445		Q2M1P5	[R].SGSNGSVVSLEQQQK.[I]	1xPhospho [S3(99.6)]	Q2M1P5 1xPhospho [S895(99.6)]	0	2	1627.73		Q6ICG6	[K].SHSANDSEEFFR.[E]
P43243	[R].RDSFDDRGPSLNPVLDYDHGSR.[S]	1xPhospho [S3(100)]	P43243 1xPhospho [S188(100)]	2	5	2598.14		P40818	[K].RSYSSPDITQAIQEEEK.[R]	1xPhospho [S/Y/T]		1	2	2060.92		O75153	[K].SEDPPGQEAGSEEEGSSASGLAK.[V]	1xPhospho [S11(100)]	O75153 1xPhospho [S664(100)]	0	2	2298.92		Q2M3G4	[R].SASLSHPGGEGEPAR.[S]	1xPhospho [S3(99.2)]	Q2M3G4 1xPhospho [S188(99.2)]	0	1	1531.65		Q6PJG2	[R].SHESNAPGSAGGQASEKPR.[E]	1xPhospho [S9(100)]	Q6PJG2 1xPhospho [S996(100)]	0	1	1946.84		P04626	[R].SGGGDLTLGLEPSEEEAPR.[S]	1xPhospho [S1(100)]	P04626 1xPhospho [S1054(100)]	0	2	1993.88		Q6ICG6	[K].SHSANDSEEFFREDDGGADLHNATNLR.[S]
Q5UIP0	[K].RDSFDNCSLGESSK.[I]	1xCarbamidomethyl [C7]; 1xPhospho [S3(100)]	Q5UIP0 1xPhospho [S1688(100)]	1	2	1681.65		P40818	[K].RSYSSPDITQAIQEEEKR.[K]	1xPhospho [S4(99.5)]	P40818 1xPhospho [S718(99.5)]	2	1	2217.02		P52756	[R].SEDGYHSDGDYGEHDYRHDISDER.[E]	1xPhospho [S7(98.8)]	P52756 1xPhospho [S78(98.8)]	1	1	2934.09		O00151	[R].SAMPFTASPASSTTAR.[V]	1xPhospho [S8(97.2)]	O00151 1xPhospho [S130(97.2)]	0	1	1662.72		Q9ULL5	[R].SHGLEPAAPSPR.[L]	1xPhospho [S10(100)]	Q9ULL5 1xPhospho [S865(100)]	0	1	1298.59		P27987	[K].SGGGPGPSGSETPPPPR.[R]	1xPhospho [T12(100)]	P27987 1xPhospho [T33(100)]	0	2	1613.7		Q86V48	[K].SHSAPSEVGFSDAR.[H]
Q5UIP0	[K].RDSFLAQTK.[N]	1xPhospho [S3(100)]	Q5UIP0 1xPhospho [S1008(100)]	1	1	1145.54		Q86W92	[K].RTASAPNLAETEK.[E]	1xPhospho [S4(100)]	Q86W92 1xPhospho [S540(100)]	1	1	1467.68		P52756	[R].SEDGYHSDGDYGEHDYR.[H]	1xPhospho [S7(100)]	P52756 1xPhospho [S78(100)]	0	2	2081.71		Q6DN90	[R].SALSSSLRDLSEAGK.[R]	1xPhospho [S6(100)]	Q6DN90 1xPhospho [S925(100)]	1	2	1600.76		Q7Z6Z7	[R].SHHAASTTTAPTPAAR.[S]	1xPhospho [S1(100)]	Q7Z6Z7 1xPhospho [S1084(100)]	0	1	1656.75		P42858	[R].SGSIVELIAGGGSSCSPVLSR.[K]	1xCarbamidomethyl [C15]; 1xPhospho [S16(100)]	P42858 1xPhospho [S432(100)]	0	4	2113		Q6XZF7	[R].SHSDASVGSHSSTESEHGSSSPR.[F]
O94804	[K].RDSFIGTPYWMAPEVVMCETMK.[D]	1xCarbamidomethyl [C18]; 1xPhospho [S/T/Y]		1	1	2728.17		Q92729	[R].SGGVTEASSLLGGSPR.[R]	1xPhospho [S14(100)]	Q92729 1xPhospho [S853(100)]	0	1	1554.72		Q15061	[K].SEAVGMSNQTDLLALGTAVGSILLYSTVK.[G]	1xPhospho [S1(100)]	Q15061 1xPhospho [S85(100)]	0	1	3018.51		P49792	[K].SALSPSKSPAK.[L]	1xPhospho [S8(100)]	P49792 1xPhospho [S2280(100)]	1	1	1152.57		O14497	[R].SHHAPMSPGSSGGGGQPLAR.[T]	1xPhospho [S7(100)]	O14497 1xPhospho [S363(100)]	0	2	1967.85		Q9UBS9	[K].SGSLPSLHDIIK.[G]	1xPhospho [S3(99.8)]	Q9UBS9 1xPhospho [S1226(99.8)]	0	2	1346.67		P81408	[R].SHSDPGITTSSDTADFR.[D]
Q9H2G2	[R].RDSFIGTPYWMAPEVVMCETSK.[D]	1xCarbamidomethyl [C18]; 1xPhospho [S3(100)]	Q9H2G2 1xPhospho [S189(100)]	1	10	2684.16		Q99708	[K].SGLDLNTSLSPSLLQPGK.[K]	1xPhospho [S10(99.6)]	Q99708 1xPhospho [S347(99.6)]	0	1	1906.95		Q6PID6	[K].SEAPAEVTHFSPK.[S]	1xPhospho [S11(100)]	Q6PID6 1xPhospho [S197(100)]	0	2	1479.65		Q96HA1	[R].SAIPEQIISSTLSSPSSNAPDPCAK.[E]	1xCarbamidomethyl [C23]; 1xPhospho [S/T]		0	2	2637.21		Q86VP3	[R].SHKEPPSPADVPEK.[T]	1xPhospho [S1(100)]	Q86VP3 1xPhospho [S343(100)]	1	1	1597.73		Q12802	[K].SGSLDSELSVSPKR.[N]	1xPhospho [S11(100)]	Q12802 1xPhospho [S2728(100)]	1	1	1541.72		Q76I76	[R].SHSDSDLSDHHEPICKPGLELNK.[K]
Q12770	[R].RDSGVGSGLEAQESWER.[L]	1xPhospho [S3(100)]	Q12770 1xPhospho [S822(100)]	1	2	1942.83		P49790	[R].SGIDITDFQAK.[R]	1xPhospho [S1(100)]	P49790 1xPhospho [S343(100)]	0	1	1274.57		Q6NZY4	[K].SEAGHASSPDSEVTSLCQK.[E]	1xCarbamidomethyl [C17]; 1xPhospho [S8(100)]	Q6NZY4 1xPhospho [S598(100)]	0	2	2069.85		Q86XJ1	[K].SALNLNQPVSVSSVSPVK.[A]	1xPhospho [S15(100)]	Q86XJ1 1xPhospho [S570(100)]	0	1	1905.97		O75665	[R].SHIASPSPCPDR.[M]	1xCarbamidomethyl [C9]; 1xPhospho [S5(100)]	O75665 1xPhospho [S762(100)]	0	1	1403.58		Q12802	[K].SGSLDSELSVSPK.[R]	1xPhospho [S11(100)]	Q12802 1xPhospho [S2728(100)]	0	2	1385.62		O15027	[R].SHNVAAGSYEAPLPPGSFHGDFAYGTYR.[S]
Q9UQ88; P21127	[K].RDSLEEGELR.[D]	1xPhospho [S3(100)]	Q9UQ88 1xPhospho [S47(100)]; P21127 1xPhospho [S47(100)]	1	2	1283.56		Q9Y618	[R].SGLEPASSPSK.[G]	1xPhospho [S8(99.2)]	Q9Y618 1xPhospho [S1971(99.2)]	0	1	1139.5		Q6P4R8	[K].SEAEDLAEPLSSTEGVAPLSQAPSPLAIPAIK.[E]	1xPhospho [S24(100)]	Q6P4R8 1xPhospho [S351(100)]	0	3	3268.62		Q86UU1	[K].SALLTQNGTGSLPR.[N]	1xPhospho [S11(100)]	Q86UU1 1xPhospho [S1017(100)]	0	1	1494.73		Q9BTD8	[R].SHLDSPEAR.[E]	1xPhospho [S5(100)]	Q9BTD8 1xPhospho [S135(100)]	0	1	1091.45		Q9NT99	[K].SGSKENVQETQI.[-]	1xPhospho [S/T]		1	2	1399.61		Q9P2E9	[K].SHVEDGDIAGAPASSPEAPPAEQDPVQLK.[T]
Q9C0C2	[K].RDSLGAYASQDANEQGQDLGK.[R]	1xPhospho [S3(100)]	Q9C0C2 1xPhospho [S893(100)]	1	2	2302.99		P57740	[R].SGLFTNTEPHSITEDVTISAVMLR.[E]	1xPhospho [S1(100)]	P57740 1xPhospho [S119(100)]	0	1	2698.28		Q14160	[R].SEACPCQPDSGSPLPAEEEKR.[L]	2xCarbamidomethyl [C4; C6]; 1xPhospho [S]		1	1	2423.98		Q9BXS6	[K].SAHVTVSGGTPK.[G]	1xPhospho [S7(99.7)]	Q9BXS6 1xPhospho [S311(99.7)]	0	1	1220.57		Q8N1F8	[R].SHLEPSGNPLPATPTTSAPSAPPASSQGPDTAPRPSPPQEEAR.[G]	1xPhospho [T/S]		0	1	4365.04		Q15811	[R].SGSGISVISSTSVDQR.[L]	1xPhospho [S3(99.6)]	Q15811 1xPhospho [S315(99.6)]	0	4	1659.76		Q12802	[K].SGSLDSELSVSPK.[R]
Q9UPZ3	[K].RDSLGNEESVDK.[T]	1xPhospho [S3(100)]	Q9UPZ3 1xPhospho [S695(100)]	1	1	1428.6		Q96L93	[K].SGLLSSFSLSMTDLSK.[S]	1xPhospho [S/T]		0	1	1752.81		Q14160	[R].SEACPCQPDSGSPLPAEEEK.[R]	2xCarbamidomethyl [C4; C6]; 1xPhospho [S12(100)]	Q14160 1xPhospho [S504(100)]	0	2	2267.88		Q13428	[K].SAHTLGPTPSR.[T]	1xPhospho [T8(100)]	Q13428 1xPhospho [T1175(100)]	0	2	1203.55		Q9BUA3	[R].SHILEQHPHTLDLSPSEK.[S]	1xPhospho [S/T]		0	1	2148.01		Q8IWI9	[K].SGSETPDGPLSPGK.[M]	1xPhospho [S11(100)]	Q8IWI9 1xPhospho [S1422(100)]	0	1	1408.6		Q15811	[R].SGSGISVISSTSVDQR.[L]
Q9C0C2	[K].RDSLGTYSSR.[D]	1xPhospho [S3(100)]	Q9C0C2 1xPhospho [S872(100)]	1	1	1221.53		Q96H22	[K].SGLNGSILAER.[E]	1xPhospho [S6(100)]	Q96H22 1xPhospho [S282(100)]	0	1	1196.57		Q96S66	[K].SEAAGSPDQGSTYSPAR.[G]	1xPhospho [S14(100)]	Q96S66 1xPhospho [S532(100)]	0	1	1760.71		Q9H6Z4	[R].SAGGSSPEGGEDSDREDGNYCPPVK.[R]	1xCarbamidomethyl [C21]; 1xPhospho [S13(100)]	Q9H6Z4 1xPhospho [S108(100)]	1	3	2647.03		P42166	[R].SHISDQSPLSSK.[R]	1xPhospho [S7(100)]	P42166 1xPhospho [S351(100)]	0	1	1365.6		Q92508	[R].SGSEEAVTDPGER.[E]	1xPhospho [S3(99.7)]	Q92508 1xPhospho [S1621(99.7)]	0	1	1413.55		Q5QP82	[R].SGELGLPGAPESSTASAPGEPSPPSPPCR.[R]
Q9NRM7	[R].RDSLQKPGLEAPPR.[A]	1xPhospho [S3(100)]	Q9NRM7 1xPhospho [S380(100)]	1	1	1643.83		O60333	[R].SGLSLEELR.[I]	1xPhospho [S4(100)]	O60333 1xPhospho [S1057(100)]	0	1	1083.51		Q5VUA4	[R].SDYSPHISCHDELLR.[G]	1xCarbamidomethyl [C9]; 1xPhospho [S4(100)]	Q5VUA4 1xPhospho [S237(100)]	0	1	1908.79		O14908	[R].SAGGRPGSGPQLGTGR.[G]	1xPhospho [S8(100)]	O14908 1xPhospho [S232(100)]	0	1	1534.71		Q9C0H5	[R].SGVPSSSCVFPTFTLR.[K]	1xCarbamidomethyl [C8]; 1xPhospho [T/S]		0	3	1821.82		Q96FS4	[R].SGSDAGEARPPTPASPR.[A]	1xPhospho [T/S]		0	2	1732.77		Q13263	[R].SGEGEVSGLMR.[K]
Q14671	[R].RDSLTGSSDLYK.[R]	1xPhospho [S3(100)]	Q14671 1xPhospho [S709(100)]	1	1	1421.63		O14686	[R].SGITSPVEK.[R]	1xPhospho [S5(100)]	O14686 1xPhospho [S2640(100)]	0	1	997.46		P43005	[K].SDTISFTQTSQF.[-]	1xPhospho [T3(99.4)]	P43005 1xPhospho [T515(99.4)]	0	1	1441.59		Q66PJ3	[R].SAGEEEDGPVLTDEQK.[S]	1xPhospho [S1(100)]	Q66PJ3 1xPhospho [S148(100)]	0	2	1783.73		Q99459	[R].SGTTPKPVINSTPGR.[T]	1xPhospho [T4(100)]	Q99459 1xPhospho [T430(100)]	0	2	1591.78		Q5VTR2	[R].SGSALLQSQSSTEDPK.[D]	1xPhospho [S/T]		0	1	1714.75		Q1KMD3	[R].SGDETPGSEVPGDK.[A]
A8MVW0	[R].RDSLTSPEDELGAEVGDEAGDK.[K]	1xPhospho [S3(99.5)]	A8MVW0 1xPhospho [S789(99.5)]	1	2	2370		Q53EL6	[R].SGLTVPTSPK.[G]	1xPhospho [S8(99.6)]	Q53EL6 1xPhospho [S94(99.6)]	0	3	1066.52		Q8N4C8	[R].SDSVLPASHGHLPQAGSLER.[N]	1xPhospho [S17(100)]	Q8N4C8 1xPhospho [S763(100)]	0	1	2138		Q96N64	[R].SAGEAPSENQSPSKGPEEASSEVQDTNEVHVPGDQDEPQTLGK.[K]	1xPhospho [S/T]		1	1	4541.97		Q9UQ35	[R].SGSSQELDVKPSASPQER.[S]	1xPhospho [S14(100)]	Q9UQ35 1xPhospho [S1552(100)]	0	8	1981.89		Q92685	[R].SGSAAQAEGLCK.[Q]	1xCarbamidomethyl [C11]; 1xPhospho [S3(100)]	Q92685 1xPhospho [S13(100)]	0	1	1258.51		O43823	[R].SGDEEFKGEDELCDSGR.[Q]
O14579	[R].RDSIVAELDR.[E]	1xPhospho [S3(100)]	O14579 1xPhospho [S99(100)]	1	1	1253.59		Q9H7S9	[K].SGLVGGQLSGGLGLPPGKPPSSSPLTGASPPSFLQGLCR.[D]	1xCarbamidomethyl [C38]; 1xPhospho [S29(98.5)]	Q9H7S9 1xPhospho [S367(98.5)]	0	1	3810.92		P55884	[R].SDSRAQAVSEDAGGNEGR.[A]	1xPhospho [S3(100)]	P55884 1xPhospho [S119(100)]	1	3	1885.77		P42679	[R].SAGAPASVSGQDADGSTSPR.[S]	1xPhospho [S18(99.6)]	P42679 1xPhospho [S501(99.6)]	0	1	1897.79		Q9UQ35	[R].SGSSQELDVKPSASPQER.[S]	2xPhospho [S14(100); S]	Q9UQ35 2xPhospho [S1552(100); S]	0	1	2061.85		Q8TB72	[R].SGQGFHGNSEVNAILSPR.[S]	1xPhospho [S16(100)]	Q8TB72 1xPhospho [S82(100)]	0	1	1949.89		Q9Y6A5	[K].SGCSEAQPPESPETR.[L]
Q9H0D6	[K].RDQPAFTPSGILTPHALGSR.[N]	1xPhospho [T13(100)]	Q9H0D6 1xPhospho [T439(100)]	1	1	2201.09		Q9UQR1	[R].SGMNSPLR.[T]	1xPhospho [S5(100)]	Q9UQR1 1xPhospho [S665(100)]	0	1	941.391		Q8TEV9	[K].SDSQASLTVPLSPQVVR.[S]	1xPhospho [S12(100)]	Q8TEV9 1xPhospho [S498(100)]	0	2	1863.92		P83369	[R].SAGAGSPARPPSPR.[L]	1xPhospho [S12(100)]	P83369 1xPhospho [S21(100)]	0	1	1387.65		P17812	[R].SGSSSPDSEITELK.[F]	1xPhospho [S5(100)]	P17812 1xPhospho [S575(100)]	0	1	1516.64		O75179	[K].SGPSPLSSPNGK.[L]	1xPhospho [S4(100)]	O75179 1xPhospho [S1696(100)]	0	2	1207.54		Q9P270	[R].SGAVQGAGSLGPGSPVR.[A]
O95819	[R].RDSPLQGSGQQNSQAGQR.[N]	1xPhospho [S3(100)]	O95819 1xPhospho [S639(100)]	1	2	1993.88		P51153	[R].SGNGNKPPSTDLK.[T]	1xPhospho [S1(100)]	P51153 1xPhospho [S178(100)]	0	1	1394.63		Q86U44	[R].SDSPVPTAPTSGGPKPSTASAVPELATDPELEK.[K]	1xPhospho [S3(99)]	Q86U44 1xPhospho [S50(99)]	0	1	3313.57		Q15811	[R].SAFTPATATGSSPSPVLGQGEK.[V]	1xPhospho [S14(100)]	Q15811 1xPhospho [S904(100)]	0	2	2170.01		P17812	[R].SGSSSPDSEITELKFPSINHD.[-]	1xPhospho [S5(99.4)]	P17812 1xPhospho [S575(99.4)]	1	22	2327.01		Q6ZRS2	[R].SGPPSPPSTATSFGGPRPR.[R]	1xPhospho [S5(100)]	Q6ZRS2 1xPhospho [S1859(100)]	0	2	1932.9		Q99704	[K].SGASGSWDCGLSR.[V]
Q9Y520	[R].RDQMEGSPNSSESFEHIAR.[S]	1xPhospho [S7(100)]	Q9Y520 1xPhospho [S779(100)]	1	1	2256.93		O75179	[K].SGPSPLSSPNGK.[L]	1xPhospho [S4(100)]	O75179 1xPhospho [S1696(100)]	0	1	1207.54		Q12888	[R].SDSPEIPFQAAAGPSDGLDASSPGNSFVGLR.[V]	1xPhospho [S]		0	15	3126.41		O00178	[R].SAMDSPVPASMFAPEPSSPGAAR.[A]	1xPhospho [S18(99.6)]	O00178 1xPhospho [S25(99.6)]	0	4	2340		O15357	[R].SGSTSISAPTGPSSPLPAPETPTAPAAESAPNGLSTVSHDYLK.[G]	1xPhospho [S/T/Y]		0	9	4228		P51153	[R].SGNGNKPPSTDLK.[T]	1xPhospho [S1(100)]	P51153 1xPhospho [S178(100)]	0	1	1394.63		P46013	[R].SGASEANLIVAK.[S]
Q8NI27	[K].RDHSNNDREVPPDLTK.[R]	1xPhospho [S4(100)]	Q8NI27 1xPhospho [S1486(100)]	2	3	1972.89		Q68DC2	[R].SGGSIDNVLSQIAAQR.[K]	1xPhospho [S]		0	1	1695.81		Q12756	[R].SDSLILDHQWELEK.[L]	1xPhospho [S3(100)]	Q12756 1xPhospho [S1370(100)]	0	4	1792.82		Q8NCF5	[R].SCLSPKPPQGQEQQGQEDEVVLVEGPTLPETPR.[L]	1xCarbamidomethyl [C2]; 1xPhospho [S4(100)]	Q8NCF5 1xPhospho [S234(100)]	0	2	3709.74		O75385	[R].SGSTSPLGFAR.[A]	1xPhospho [S5(100)]	O75385 1xPhospho [S469(100)]	0	1	1159.51		Q53EL6	[R].SGLTVPTSPK.[G]	1xPhospho [T/S]		0	4	1066.52		P02545	[R].SGAQASSTPLSPTR.[I]
P27816	[K].RASPSKPASAPASR.[S]	1xPhospho [S3(100)]	P27816 1xPhospho [S787(100)]	1	2	1462.72		P46013	[K].SGGSGHAVAEPASPEQELDQNK.[G]	1xPhospho [S13(100)]	P46013 1xPhospho [S308(100)]	0	1	2287.98		P48634	[R].SDSGGSSSEPFDR.[H]	1xPhospho [S3(100)]	P48634 1xPhospho [S761(100)]	0	1	1407.51		Q9Y3M2	[K].SASLSNLHSLDR.[S]	1xPhospho [S3(100)]	Q9Y3M2 1xPhospho [S20(100)]	0	1	1379.63		Q93100	[R].SGSVYEPLK.[S]	1xPhospho [S3(100)]	Q93100 1xPhospho [S27(100)]	0	1	1059.48		O14686	[R].SGITSPVEK.[R]	1xPhospho [S5(100)]	O14686 1xPhospho [S2640(100)]	0	1	997.46		Q8NEY8	[K].SFYSSHYAR.[E]
Q6PJG2	[R].RASQEANLLTLAQK.[A]	1xPhospho [S3(100)]	Q6PJG2 1xPhospho [S461(100)]	1	2	1622.83		Q16204	[K].SGGIVISPFRLEELTNR.[L]	1xPhospho [S7(100)]	Q16204 1xPhospho [S52(100)]	1	1	1968		P55196	[K].SDSDMWINQSSSLDSSTSSQEHLNHSSK.[S]	1xPhospho [S/T]		0	1	3174.3		Q92560	[K].SASNKSPLVLEANR.[A]	1xPhospho [S6(100)]	Q92560 1xPhospho [S292(100)]	1	2	1565.77		O14974	[R].SGSYSYLEER.[K]	1xPhospho [S3(100)]	O14974 1xPhospho [S910(100)]	0	1	1270.5		Q8WV41	[R].SGISTNHADYSSSPAGSPGAQVSLYNSPSVASPAR.[S]	1xPhospho [S32(100)]	Q8WV41 1xPhospho [S92(100)]	0	1	3499.58		Q5T481	[R].SFTQSSPTFPLASVGTTFAQR.[K]
Q9BZ23	[R].RASSASVPAVGASAEGTR.[R]	1xPhospho [S4(99.3)]	Q9BZ23 1xPhospho [S169(99.3)]	1	2	1753.82		Q16204	[K].SGGIVISPFR.[L]	1xPhospho [S7(100)]	Q16204 1xPhospho [S52(100)]	0	1	1112.55		Q92625	[K].SDSDLLTCSPTEDATMGSR.[S]	1xCarbamidomethyl [C8]; 1xPhospho [S1(99.5)]	Q92625 1xPhospho [S626(99.5)]	0	1	2122.83		Q8N1G0	[K].SCDSPLNLK.[T]	1xCarbamidomethyl [C2]; 1xPhospho [S4(100)]	Q8N1G0 1xPhospho [S1211(100)]	0	1	1113.46		Q12888	[K].SGTAETEPVEQDSSQPSLPLVR.[A]	1xPhospho [S14(100)]	Q12888 1xPhospho [S831(100)]	0	2	2407.1		Q6UVJ0	[R].SGISPNLNVVDGR.[L]	1xPhospho [S4(100)]	Q6UVJ0 1xPhospho [S510(100)]	0	1	1407.66		Q86WR7	[R].SFTLDDESLK.[Y]
[truncated: 11,591 more rows]
[truncated: 12 more columns]

## Sheet: S6-2_Fig4B
Biotin with LMNG-1												Biotin with LMNG-2												Biotin with LMNG-3												Biotin without LMNG-1												Biotin without LMNG-2
[truncated: 75 more rows]
[truncated: 20 more columns]
