# Supplementary material for: Universal Pretreatment Development for Low-input Proteomics Using Lauryl Maltose Neopentyl Glycol
Source: Mol Cell Proteomics. 2024 Mar 4;23(4):100745. doi: 10.1016/j.mcpro.2024.100745 (PMC10999711; doi:10.1016/j.mcpro.2024.100745)
Supplement: Supplemental Table S7 [file mmc10.xlsx]

## Sheet: Legend
Supplemental Table S7: List of protiens and precursors identified and quantified for EVOSEP ONE acquisition.
	S7-1_Fig5B-Proteins: List of proteins identified in the experiments with or without LMNG addition during the digestion of HEK293 cell lysates by SP3 method.
			The digested peptides were separated and analyzed using Exproris 480 combined EVOSEP ONE. Proteins and precursors were identified by DIA-NN and proteins were ticked and displayed in each condition.
	S7-2_Fig5B-Precursors: List of precursors identified in the experiments with or without LMNG addition during the digestion of HEK293 cell lysates by SP3 method.
			The digested peptide were separated and analyzed using Exproris 480 combined EVOSEP ONE. Proteins and precursors were identified by DIA-NN and precursors were ticked and displayed in each condition.
	S7-3_Fig5C-Proteins: List of proteins identified and quantified in the expriments with or without LMNG addition during the digestion of HEK293 cell lysates by SP3 method.
			The digested peptide were separated and analyzed using Exproris 480 combined EVOSEP ONE. Precursors were quantified using DIA-NN with MBRs and proteins were quantified by summing the unique peptide intensities. Missing values were replaced by zero.
	S7-4_Fig5C-Precursors: List of precurosors identified and quantified using DIA-NN with MBRs in the expriments with or without LMNG addition during the digestion of HEK293 cell lysates by SP3 method.
			The digested peptide separated and analyzed using Exproris 480 combined EVOSEP ONE. Missing values were replaced by zero.
	S7-5_FigD-Proteins: List of proteins identified in the expriments with or without LMNG addition during serum EVs digestion.
			The digested peptide were separated and analyzed using Exproris 480 combined EVOSEP ONE. Proteins and precursors were identified by DIA-NN and proteins were ticked and displayed in each condition.
	S7-6_FigD-Precursors: List of precursors identified in the expriments with or without LMNG addition during serum EVs digestion.
			The digested peptide were separated and analyzed using Exproris 480 combined EVOSEP ONE. Proteins and precursors were identified by DIA-NN and precursors were ticked and displayed in each condition.
	S7-7_Fig5EF-Proteins: List of proteins identified and quantified in the expriments with or without LMNG addition during serum EVs digestion.
			The digested peptide were separated and analyzed using Exproris 480 combined EVOSEP ONE. Precursors were quantified using DIA-NN with MBRs and proteins were quantified by summing the unique peptide intensities. Missing values were replaced by zero.
	S7-8_Fig5EF-Precursors: List of precurosors list identified and quantified using DIA-NN with MBRs in the expriments with or without LMNG addition during serum EVs digestion.
			The digested peptide were separated and analyzed using Exproris 480 combined EVOSEP ONE. Missing values were replaced by zero.

## Sheet: S7-1_Fig5B-Proteins
Number	# of Grouped proteins	Accession number	Master accession number	Master protein name	Master Gene Symbol	Species	MW(kDa)	Coverge (%)	Peptides	Unique peptides	HEK100ng_LMNG_1	HEK100ng_LMNG_2	HEK100ng_LMNG_3	HEK100ng_LMNG_4	HEK100ng_wo-LMNG_1	HEK100ng_wo-LMNG_2	HEK100ng_wo-LMNG_3	HEK100ng_wo-LMNG_4
1	1	Q14204	Q14204	Cytoplasmic dynein 1 heavy chain 1	DYNC1H1	Homo sapiens	532.418	16.444	52	52	✓	✓	✓	✓	✓	✓	✓	✓
2	1	P78527	P78527	DNA-dependent protein kinase catalytic subunit	PRKDC	Homo sapiens	469.099	17.054	51	51	✓	✓	✓	✓	✓	✓	✓	✓
3	1	P49327	P49327	Fatty acid synthase	FASN	Homo sapiens	273.431	23.218	35	35	✓	✓	✓	✓	✓	✓	✓	✓
4	1	Q01082	Q01082	Spectrin beta chain, non-erythrocytic 1	SPTBN1	Homo sapiens	274.614	21.489	35	34	✓	✓	✓	✓	✓	✓	✓	✓
5	1	Q13813	Q13813	Spectrin alpha chain, non-erythrocytic 1	SPTAN1	Homo sapiens	284.544	21.157	33	33	✓	✓	✓	✓	✓	✓	✓	✓
6	1	Q92616	Q92616	eIF-2-alpha kinase activator GCN1	GCN1	Homo sapiens	292.713	17.709	32	32	✓	✓	✓	✓	✓	✓	✓	✓
7	1	Q9NU22	Q9NU22	Midasin	MDN1	Homo sapiens	632.83	6.576	27	27	✓	✓	✓	✓	✓	✓	✓	✓
8	1	P21333	P21333	Filamin-A	FLNA	Homo sapiens	280.742	16.471	27	26	✓	✓	✓	✓	✓	✓	✓	✓
9	1	P46013	P46013	Proliferation marker protein Ki-67	MKI67	Homo sapiens	358.699	12.561	26	26	✓	✓	✓	✓	✓	✓	✓	✓
10	1	P35579	P35579	Myosin-9	MYH9	Homo sapiens	226.536	18.776	26	24	✓	✓	✓	✓	✓	✓	✓	✓
11	1	P35580	P35580	Myosin-10	MYH10	Homo sapiens	229.002	17.763	22	22	✓	✓	✓	✓	✓	✓	✓	✓
12	1	Q9Y490	Q9Y490	Talin-1	TLN1	Homo sapiens	269.773	16.411	26	22	✓	✓	✓	✓	✓	✓	✓	✓
13	1	P09874	P09874	Poly [ADP-ribose] polymerase 1	PARP1	Homo sapiens	113.086	26.923	21	21	✓	✓	✓	✓	✓	✓	✓	✓
14	1	Q00610	Q00610	Clathrin heavy chain 1	CLTC	Homo sapiens	191.617	23.403	29	21	✓	✓	✓	✓	✓	✓	✓	✓
15	1	Q6P2Q9	Q6P2Q9	Pre-mRNA-processing-splicing factor 8	PRPF8	Homo sapiens	273.605	12.377	21	21	✓	✓	✓	✓	✓	✓	✓	✓
16	1	O75369	O75369	Filamin-B	FLNB	Homo sapiens	278.167	12.606	21	20	✓	✓	✓	✓	✓	✓	✓	✓
17	1	O75533	O75533	Splicing factor 3B subunit 1	SF3B1	Homo sapiens	145.831	23.313	20	20	✓	✓	✓	✓	✓	✓	✓	✓
18	1	O75643	O75643	U5 small nuclear ribonucleoprotein 200 kDa helicase	SNRNP200	Homo sapiens	244.511	14.419	20	20	✓	✓	✓	✓	✓	✓	✓	✓
19	1	P07814	P07814	Bifunctional glutamate/proline--tRNA ligase	EPRS1	Homo sapiens	170.594	21.098	20	20	✓	✓	✓	✓	✓	✓	✓	✓
20	1	Q9H583	Q9H583	HEAT repeat-containing protein 1	HEATR1	Homo sapiens	242.375	14.272	20	20	✓	✓	✓	✓	✓	✓	✓	✓
21	1	P13639	P13639	Elongation factor 2	EEF2	Homo sapiens	95.342	30.186	19	19	✓	✓	✓	✓	✓	✓	✓	✓
22	1	P50851	P50851	Lipopolysaccharide-responsive and beige-like anchor protein	LRBA	Homo sapiens	319.112	10.409	22	19	✓	✓	✓	✓	✓	✓	✓	✓
23	1	Q13085	Q13085	Acetyl-CoA carboxylase 1	ACACA	Homo sapiens	265.558	12.958	20	19	✓	✓	✓	✓	✓	✓	✓	✓
24	1	Q14008	Q14008	Cytoskeleton-associated protein 5	CKAP5	Homo sapiens	225.499	12.402	19	19	✓	✓	✓	✓	✓	✓	✓	✓
25	1	P12270	P12270	Nucleoprotein TPR	TPR	Homo sapiens	267.298	10.41	18	18	✓	✓	✓	✓	✓	✓	✓	✓
26	1	A5YKK6	A5YKK6	CCR4-NOT transcription complex subunit 1	CNOT1	Homo sapiens	266.945	9.47	17	17	✓	✓	✓	✓	✓		✓	✓
27	1	P15924	P15924	Desmoplakin	DSP	Homo sapiens	331.78	8.534	17	17	✓	✓	✓	✓	✓	✓	✓
28	1	P27708	P27708	CAD protein	CAD	Homo sapiens	242.985	11.146	17	17	✓	✓	✓	✓	✓	✓	✓	✓
29	1	P53618	P53618	Coatomer subunit beta	COPB1	Homo sapiens	107.143	22.77	17	17	✓	✓	✓	✓	✓	✓	✓	✓
30	1	Q7Z6Z7	Q7Z6Z7	E3 ubiquitin-protein ligase HUWE1	HUWE1	Homo sapiens	481.899	5.967	17	17	✓	✓	✓	✓	✓	✓	✓	✓
31	1	P11586	P11586	C-1-tetrahydrofolate synthase, cytoplasmic	MTHFD1	Homo sapiens	101.531	24.492	16	16	✓	✓	✓	✓	✓	✓	✓	✓
32	1	P41252	P41252	Isoleucine--tRNA ligase, cytoplasmic	IARS1	Homo sapiens	144.498	18.225	16	16	✓	✓	✓	✓	✓	✓	✓	✓
33	1	P42704	P42704	Leucine-rich PPR motif-containing protein, mitochondrial	LRPPRC	Homo sapiens	157.907	15.567	16	16	✓	✓	✓	✓	✓	✓	✓	✓
34	1	P53396	P53396	ATP-citrate synthase	ACLY	Homo sapiens	120.838	21.708	16	16	✓	✓	✓	✓	✓	✓	✓	✓
35	1	P53621	P53621	Coatomer subunit alpha	COPA	Homo sapiens	138.349	18.709	16	16	✓	✓	✓	✓	✓	✓	✓	✓
36	1	Q13200	Q13200	26S proteasome non-ATPase regulatory subunit 2	PSMD2	Homo sapiens	100.201	28.744	16	16	✓	✓	✓	✓	✓	✓	✓	✓
37	1	Q15029	Q15029	116 kDa U5 small nuclear ribonucleoprotein component	EFTUD2	Homo sapiens	109.439	23.663	16	16	✓	✓	✓	✓	✓	✓	✓	✓
38	1	Q15149	Q15149	Plectin	PLEC	Homo sapiens	531.798	5.722	17	16	✓	✓	✓	✓	✓	✓	✓	✓
39	1	Q5T4S7	Q5T4S7	E3 ubiquitin-protein ligase UBR4	UBR4	Homo sapiens	573.853	4.341	16	16	✓	✓	✓	✓	✓		✓	✓
40	1	P22102	P22102	Trifunctional purine biosynthetic protein adenosine-3	GART	Homo sapiens	107.766	22.475	15	15	✓	✓	✓	✓	✓	✓	✓	✓
41	1	P49792	P49792	E3 SUMO-protein ligase RanBP2	RANBP2	Homo sapiens	358.206	11.911	23	15	✓	✓	✓	✓	✓	✓	✓	✓
42	1	P55196	P55196	Afadin	AFDN	Homo sapiens	206.808	11.787	15	15	✓	✓	✓	✓	✓	✓	✓	✓
43	1	Q14152	Q14152	Eukaryotic translation initiation factor 3 subunit A	EIF3A	Homo sapiens	166.569	14.689	15	15	✓	✓	✓	✓	✓	✓	✓	✓
44	1	Q92621	Q92621	Nuclear pore complex protein Nup205	NUP205	Homo sapiens	227.922	10.686	15	15	✓	✓	✓	✓		✓	✓	✓
45	1	Q99460	Q99460	26S proteasome non-ATPase regulatory subunit 1	PSMD1	Homo sapiens	105.837	23.924	15	15	✓	✓	✓	✓	✓		✓	✓
46	1	Q9NSE4	Q9NSE4	Isoleucine--tRNA ligase, mitochondrial	IARS2	Homo sapiens	113.793	19.862	15	15	✓	✓	✓	✓	✓	✓	✓	✓
47	1	Q9UQE7	Q9UQE7	Structural maintenance of chromosomes protein 3	SMC3	Homo sapiens	141.543	18.817	15	15	✓	✓	✓	✓	✓	✓	✓	✓
48	1	Q9Y2L1	Q9Y2L1	Exosome complex exonuclease RRP44	DIS3	Homo sapiens	109.004	24.008	15	15	✓	✓	✓	✓	✓	✓	✓	✓
49	1	O14980	O14980	Exportin-1	XPO1	Homo sapiens	123.387	20.542	14	14	✓	✓	✓	✓
50	1	P04264	P04264	Keratin, type II cytoskeletal 1	KRT1	Homo sapiens	66.038	29.658	15	14	✓	✓	✓	✓	✓	✓	✓	✓
51	1	P33176	P33176	Kinesin-1 heavy chain	KIF5B	Homo sapiens	109.688	19.211	14	14	✓	✓	✓	✓	✓	✓	✓	✓
52	1	P34932	P34932	Heat shock 70 kDa protein 4	HSPA4	Homo sapiens	94.333	24.405	15	14	✓	✓	✓	✓	✓	✓	✓	✓
53	1	P35573	P35573	Glycogen debranching enzyme	AGL	Homo sapiens	174.768	12.206	14	14	✓	✓	✓	✓	✓	✓	✓	✓
54	1	Q08211	Q08211	ATP-dependent RNA helicase A	DHX9	Homo sapiens	140.961	14.882	14	14	✓	✓	✓	✓	✓	✓	✓	✓
55	1	O95347	O95347	Structural maintenance of chromosomes protein 2	SMC2	Homo sapiens	135.661	16.207	13	13	✓	✓	✓	✓	✓	✓	✓	✓
56	1	P14625	P14625	Endoplasmin	HSP90B1	Homo sapiens	92.472	20.423	13	13	✓	✓	✓	✓	✓	✓	✓	✓
57	1	P35606	P35606	Coatomer subunit beta'	COPB2	Homo sapiens	102.488	22.406	13	13	✓	✓	✓	✓	✓	✓	✓	✓
58	1	P49321	P49321	Nuclear autoantigenic sperm protein	NASP	Homo sapiens	85.237	22.716	13	13	✓	✓	✓	✓	✓	✓	✓	✓
59	1	P49588	P49588	Alanine--tRNA ligase, cytoplasmic	AARS1	Homo sapiens	106.813	21.074	13	13	✓	✓	✓	✓	✓	✓	✓	✓
60	1	P49736	P49736	DNA replication licensing factor MCM2	MCM2	Homo sapiens	101.897	17.035	13	13	✓	✓	✓	✓	✓	✓	✓	✓
61	1	Q13620	Q13620	Cullin-4B	CUL4B	Homo sapiens	103.981	21.139	14	13	✓	✓	✓	✓	✓	✓	✓	✓
62	1	Q5UIP0	Q5UIP0	Telomere-associated protein RIF1	RIF1	Homo sapiens	274.472	7.686	13	13	✓	✓	✓	✓	✓	✓	✓	✓
63	1	Q7KZF4	Q7KZF4	Staphylococcal nuclease domain-containing protein 1	SND1	Homo sapiens	101.999	19.78	13	13	✓	✓	✓	✓	✓	✓	✓	✓
64	1	Q86UP2	Q86UP2	Kinectin	KTN1	Homo sapiens	156.279	15.107	13	13	✓	✓	✓	✓	✓	✓	✓	✓
65	1	Q8NCM8	Q8NCM8	Cytoplasmic dynein 2 heavy chain 1	DYNC2H1	Homo sapiens	492.631	4.202	13	13	✓	✓	✓	✓
66	1	Q93009	Q93009	Ubiquitin carboxyl-terminal hydrolase 7	USP7	Homo sapiens	128.303	19.056	13	13	✓	✓	✓	✓	✓	✓		✓
67	1	O95831	O95831	Apoptosis-inducing factor 1, mitochondrial	AIFM1	Homo sapiens	66.9	27.08	12	12	✓	✓	✓	✓	✓	✓	✓	✓
68	1	P06576	P06576	ATP synthase subunit beta, mitochondrial	ATP5F1B	Homo sapiens	56.559	39.319	12	12	✓	✓	✓	✓	✓	✓	✓	✓
69	1	P06733	P06733	Alpha-enolase	ENO1	Homo sapiens	47.168	41.705	13	12	✓	✓	✓	✓	✓	✓	✓	✓
70	1	P08670	P08670	Vimentin	VIM	Homo sapiens	53.652	38.197	16	12	✓	✓	✓	✓	✓	✓	✓	✓
71	1	P27816	P27816	Microtubule-associated protein 4	MAP4	Homo sapiens	121.007	15.017	12	12	✓	✓	✓	✓	✓	✓	✓	✓
72	1	P35658	P35658	Nuclear pore complex protein Nup214	NUP214	Homo sapiens	213.623	8.134	12	12	✓	✓	✓	✓	✓	✓	✓	✓
73	1	P35908	P35908	Keratin, type II cytoskeletal 2 epidermal	KRT2	Homo sapiens	65.433	31.925	15	12	✓	✓	✓	✓	✓	✓	✓	✓
74	1	P46821	P46821	Microtubule-associated protein 1B	MAP1B	Homo sapiens	270.639	6.969	12	12	✓	✓	✓	✓	✓		✓	✓
75	1	P46940	P46940	Ras GTPase-activating-like protein IQGAP1	IQGAP1	Homo sapiens	189.254	11.889	13	12	✓	✓	✓	✓	✓	✓	✓	✓
76	1	P51659	P51659	Peroxisomal multifunctional enzyme type 2	HSD17B4	Homo sapiens	79.686	25.136	12	12	✓	✓	✓	✓	✓	✓	✓	✓
77	1	P52701	P52701	DNA mismatch repair protein Msh6	MSH6	Homo sapiens	152.789	11.25	12	12	✓	✓	✓	✓	✓	✓	✓	✓
78	1	P52948	P52948	Nuclear pore complex protein Nup98-Nup96	NUP98	Homo sapiens	197.583	9.081	12	12	✓	✓	✓	✓	✓	✓	✓	✓
79	1	P56192	P56192	Methionine--tRNA ligase, cytoplasmic	MARS1	Homo sapiens	101.116	20.444	12	12	✓	✓	✓	✓	✓	✓	✓	✓
80	1	P78371	P78371	T-complex protein 1 subunit beta	CCT2	Homo sapiens	57.488	35.327	12	12	✓	✓	✓	✓	✓	✓	✓	✓
81	1	Q02790	Q02790	Peptidyl-prolyl cis-trans isomerase FKBP4	FKBP4	Homo sapiens	51.805	42.919	12	12	✓	✓	✓	✓	✓	✓	✓	✓
82	1	Q12906	Q12906	Interleukin enhancer-binding factor 3	ILF3	Homo sapiens	95.341	20.694	14	12	✓	✓	✓	✓	✓	✓	✓	✓
83	1	Q14203	Q14203	Dynactin subunit 1	DCTN1	Homo sapiens	141.696	12.989	12	12	✓	✓	✓	✓	✓	✓	✓	✓
84	1	Q92841	Q92841	Probable ATP-dependent RNA helicase DDX17	DDX17	Homo sapiens	80.276	26.749	15	12	✓	✓	✓	✓	✓	✓	✓	✓
85	1	Q92945	Q92945	Far upstream element-binding protein 2	KHSRP	Homo sapiens	73.117	30.52	12	12	✓	✓	✓	✓	✓	✓	✓	✓
86	1	Q93008	Q93008	Probable ubiquitin carboxyl-terminal hydrolase FAF-X	USP9X	Homo sapiens	290.467	9.671	17	12	✓	✓	✓	✓	✓	✓	✓	✓
87	1	Q9BQG0	Q9BQG0	Myb-binding protein 1A	MYBBP1A	Homo sapiens	148.856	14.383	12	12	✓	✓	✓	✓				✓
88	1	Q9H3U1	Q9H3U1	Protein unc-45 homolog A	UNC45A	Homo sapiens	103.077	19.915	12	12	✓	✓	✓	✓
89	1	Q9NR09	Q9NR09	Baculoviral IAP repeat-containing protein 6	BIRC6	Homo sapiens	530.279	3.83	12	12	✓	✓	✓	✓
90	1	Q9Y4L1	Q9Y4L1	Hypoxia up-regulated protein 1	HYOU1	Homo sapiens	111.34	19.319	12	12	✓	✓	✓	✓	✓	✓	✓	✓
91	1	Q9Y520	Q9Y520	Protein PRRC2C	PRRC2C	Homo sapiens	316.918	6.457	12	12	✓	✓	✓	✓	✓	✓	✓	✓
92	1	O43491	O43491	Band 4.1-like protein 2	EPB41L2	Homo sapiens	112.588	15.224	12	11	✓	✓	✓	✓	✓	✓	✓	✓
93	1	O43776	O43776	Asparagine--tRNA ligase, cytoplasmic	NARS1	Homo sapiens	62.943	27.555	11	11	✓	✓	✓	✓	✓	✓	✓	✓
94	1	O95757	O95757	Heat shock 70 kDa protein 4L	HSPA4L	Homo sapiens	94.515	22.765	12	11	✓	✓	✓	✓	✓	✓	✓	✓
95	1	P04843	P04843	Dolichyl-diphosphooligosaccharide--protein glycosyltransferase subunit 1	RPN1	Homo sapiens	68.57	28.666	11	11	✓	✓	✓	✓	✓	✓	✓	✓
96	1	P11021	P11021	Endoplasmic reticulum chaperone BiP	HSPA5	Homo sapiens	72.331	19.878	11	11	✓	✓	✓	✓	✓	✓	✓	✓
97	1	P12956	P12956	X-ray repair cross-complementing protein 6	XRCC6	Homo sapiens	69.844	20.361	11	11	✓	✓	✓	✓	✓	✓	✓	✓
98	1	P13010	P13010	X-ray repair cross-complementing protein 5	XRCC5	Homo sapiens	82.705	16.53	11	11	✓	✓	✓	✓	✓	✓	✓	✓
99	1	P14923	P14923	Junction plakoglobin	JUP	Homo sapiens	81.745	24.564	13	11	✓	✓	✓	✓	✓	✓	✓	✓
100	1	P18206	P18206	Vinculin	VCL	Homo sapiens	123.801	13.757	11	11	✓	✓	✓	✓	✓	✓	✓	✓
101	1	P22626	P22626	Heterogeneous nuclear ribonucleoproteins A2/B1	HNRNPA2B1	Homo sapiens	37.428	47.309	11	11	✓	✓	✓	✓	✓	✓	✓	✓
102	1	P30101	P30101	Protein disulfide-isomerase A3	PDIA3	Homo sapiens	56.783	26.337	11	11	✓	✓	✓	✓	✓	✓	✓	✓
103	1	P31939	P31939	Bifunctional purine biosynthesis protein ATIC	ATIC	Homo sapiens	64.616	26.014	11	11	✓	✓	✓	✓	✓	✓	✓	✓
104	1	P33992	P33992	DNA replication licensing factor MCM5	MCM5	Homo sapiens	82.284	22.071	11	11	✓	✓	✓	✓	✓	✓	✓	✓
105	1	P38646	P38646	Stress-70 protein, mitochondrial	HSPA9	Homo sapiens	73.682	23.122	11	11	✓	✓	✓	✓	✓	✓	✓	✓
106	1	P42345	P42345	Serine/threonine-protein kinase mTOR	MTOR	Homo sapiens	288.896	7.022	11	11	✓	✓	✓	✓			✓	✓
107	1	P49915	P49915	GMP synthase [glutamine-hydrolyzing]	GMPS	Homo sapiens	76.718	28.427	11	11	✓	✓	✓	✓	✓	✓	✓	✓
108	1	P55072	P55072	Transitional endoplasmic reticulum ATPase	VCP	Homo sapiens	89.322	21.34	11	11	✓	✓	✓	✓	✓	✓	✓	✓
109	1	P55884	P55884	Eukaryotic translation initiation factor 3 subunit B	EIF3B	Homo sapiens	92.482	20.885	11	11	✓	✓	✓	✓	✓	✓	✓	✓
110	1	P62495	P62495	Eukaryotic peptide chain release factor subunit 1	ETF1	Homo sapiens	49.03	37.757	11	11	✓	✓	✓	✓	✓	✓	✓	✓
111	1	Q14669	Q14669	E3 ubiquitin-protein ligase TRIP12	TRIP12	Homo sapiens	220.438	7.781	11	11	✓	✓	✓	✓				✓
112	1	Q14980	Q14980	Nuclear mitotic apparatus protein 1	NUMA1	Homo sapiens	238.263	8.085	11	11	✓	✓	✓	✓	✓
113	1	Q15021	Q15021	Condensin complex subunit 1	NCAPD2	Homo sapiens	157.186	12.777	11	11	✓	✓	✓	✓	✓	✓	✓
114	1	Q7KZ85	Q7KZ85	Transcription elongation factor SPT6	SUPT6H	Homo sapiens	199.076	8.227	11	11	✓	✓	✓	✓	✓		✓	✓
115	1	Q8N1F7	Q8N1F7	Nuclear pore complex protein Nup93	NUP93	Homo sapiens	93.489	15.385	11	11	✓	✓	✓	✓	✓	✓	✓	✓
116	1	Q8TEM1	Q8TEM1	Nuclear pore membrane glycoprotein 210	NUP210	Homo sapiens	205.115	9.698	11	11	✓	✓	✓	✓	✓	✓	✓	✓
117	1	Q8TEQ6	Q8TEQ6	Gem-associated protein 5	GEMIN5	Homo sapiens	168.592	9.549	11	11	✓	✓	✓	✓	✓	✓	✓	✓
118	1	Q9NTJ3	Q9NTJ3	Structural maintenance of chromosomes protein 4	SMC4	Homo sapiens	147.183	11.879	11	11	✓	✓	✓	✓	✓	✓	✓	✓
119	1	Q9UQ35	Q9UQ35	Serine/arginine repetitive matrix protein 2	SRRM2	Homo sapiens	299.619	5.959	11	11	✓	✓	✓	✓	✓	✓	✓	✓
120	1	Q9Y5B9	Q9Y5B9	FACT complex subunit SPT16	SUPT16H	Homo sapiens	119.916	14.136	11	11	✓	✓	✓	✓	✓	✓	✓	✓
121	1	O60841	O60841	Eukaryotic translation initiation factor 5B	EIF5B	Homo sapiens	138.829	13.934	10	10	✓	✓	✓	✓	✓	✓	✓	✓
122	1	P05455	P05455	Lupus La protein	SSB	Homo sapiens	46.835	30.637	10	10	✓	✓	✓	✓	✓	✓	✓	✓
123	1	P09960	P09960	Leukotriene A-4 hydrolase	LTA4H	Homo sapiens	69.285	20.295	10	10	✓	✓	✓	✓	✓	✓	✓	✓
124	1	P11142	P11142	Heat shock cognate 71 kDa protein	HSPA8	Homo sapiens	70.899	26.78	13	10	✓	✓	✓	✓	✓	✓	✓	✓
125	1	P12268	P12268	Inosine-5'-monophosphate dehydrogenase 2	IMPDH2	Homo sapiens	55.806	29.572	10	10	✓	✓	✓	✓	✓	✓	✓	✓
126	1	P13645	P13645	Keratin, type I cytoskeletal 10	KRT10	Homo sapiens	58.827	22.774	11	10	✓	✓	✓	✓	✓	✓	✓	✓
127	1	P16615	P16615	Sarcoplasmic/endoplasmic reticulum calcium ATPase 2	ATP2A2	Homo sapiens	114.757	18.234	15	10	✓	✓	✓	✓	✓	✓	✓	✓
128	1	P20700	P20700	Lamin-B1	LMNB1	Homo sapiens	66.409	19.966	10	10	✓	✓	✓	✓	✓	✓	✓	✓
129	1	P22314	P22314	Ubiquitin-like modifier-activating enzyme 1	UBA1	Homo sapiens	117.849	13.705	10	10	✓	✓	✓	✓	✓	✓	✓	✓
130	1	P25205	P25205	DNA replication licensing factor MCM3	MCM3	Homo sapiens	90.981	15.842	10	10	✓	✓	✓	✓	✓	✓	✓	✓
131	1	P25705	P25705	ATP synthase subunit alpha, mitochondrial	ATP5F1A	Homo sapiens	59.75	21.157	10	10	✓	✓	✓	✓	✓	✓	✓	✓
132	1	P26640	P26640	Valine--tRNA ligase	VARS1	Homo sapiens	140.479	9.81	10	10	✓	✓	✓	✓	✓	✓	✓	✓
133	1	P27824	P27824	Calnexin	CANX	Homo sapiens	67.57	26.858	10	10	✓	✓	✓	✓	✓	✓	✓	✓
134	1	P29401	P29401	Transketolase	TKT	Homo sapiens	67.878	25.201	10	10	✓	✓	✓	✓	✓	✓	✓	✓
135	1	P30876	P30876	DNA-directed RNA polymerase II subunit RPB2	POLR2B	Homo sapiens	133.897	12.777	10	10	✓	✓	✓	✓	✓	✓	✓	✓
136	1	P36776	P36776	Lon protease homolog, mitochondrial	LONP1	Homo sapiens	106.492	13.452	10	10	✓	✓	✓	✓	✓	✓	✓	✓
137	1	P40939	P40939	Trifunctional enzyme subunit alpha, mitochondrial	HADHA	Homo sapiens	82.999	19.397	10	10	✓	✓	✓	✓	✓	✓	✓	✓
138	1	P42224	P42224	Signal transducer and activator of transcription 1-alpha/beta	STAT1	Homo sapiens	87.333	17.733	10	10	✓	✓	✓	✓	✓	✓	✓	✓
139	1	P43034	P43034	Platelet-activating factor acetylhydrolase IB subunit beta	PAFAH1B1	Homo sapiens	46.639	31.463	10	10	✓	✓	✓	✓	✓	✓	✓	✓
140	1	P50991	P50991	T-complex protein 1 subunit delta	CCT4	Homo sapiens	57.924	24.861	10	10	✓	✓	✓	✓	✓	✓	✓	✓
141	1	P54136	P54136	Arginine--tRNA ligase, cytoplasmic	RARS1	Homo sapiens	75.378	20.758	10	10	✓	✓	✓	✓	✓	✓	✓	✓
142	1	Q02952	Q02952	A-kinase anchor protein 12	AKAP12	Homo sapiens	191.487	9.484	10	10	✓	✓	✓	✓	✓	✓	✓	✓
143	1	Q04637	Q04637	Eukaryotic translation initiation factor 4 gamma 1	EIF4G1	Homo sapiens	175.493	9.881	11	10	✓	✓	✓	✓	✓	✓	✓	✓
144	1	Q07157	Q07157	Tight junction protein ZO-1	TJP1	Homo sapiens	195.461	8.352	10	10	✓	✓	✓	✓
145	1	Q08J23	Q08J23	RNA cytosine C(5)-methyltransferase NSUN2	NSUN2	Homo sapiens	86.473	19.166	10	10	✓	✓	✓	✓	✓	✓	✓	✓
146	1	Q09161	Q09161	Nuclear cap-binding protein subunit 1	NCBP1	Homo sapiens	91.842	17.595	10	10	✓	✓	✓	✓
147	1	Q12788	Q12788	Transducin beta-like protein 3	TBL3	Homo sapiens	89.035	16.832	10	10	✓	✓	✓	✓	✓	✓	✓	✓
148	1	Q14566	Q14566	DNA replication licensing factor MCM6	MCM6	Homo sapiens	92.889	16.931	10	10	✓	✓	✓	✓	✓	✓	✓	✓
149	1	Q14690	Q14690	Protein RRP5 homolog	PDCD11	Homo sapiens	208.704	7.376	10	10	✓	✓	✓	✓	✓	✓	✓	✓
150	1	Q15008	Q15008	26S proteasome non-ATPase regulatory subunit 6	PSMD6	Homo sapiens	45.533	29.049	10	10	✓	✓	✓	✓	✓	✓	✓	✓
151	1	Q15459	Q15459	Splicing factor 3A subunit 1	SF3A1	Homo sapiens	88.887	19.168	10	10	✓	✓	✓	✓	✓	✓	✓	✓
152	1	Q5VT52	Q5VT52	Regulation of nuclear pre-mRNA domain-containing protein 2	RPRD2	Homo sapiens	156.02	10.13	10	10	✓	✓	✓	✓	✓		✓	✓
153	1	Q5VYK3	Q5VYK3	Proteasome adapter and scaffold protein ECM29	ECPAS	Homo sapiens	204.294	8.238	10	10	✓	✓	✓	✓			✓
154	1	Q6P2E9	Q6P2E9	Enhancer of mRNA-decapping protein 4	EDC4	Homo sapiens	151.664	13.919	10	10	✓	✓	✓	✓		✓	✓	✓
155	1	Q6PI48	Q6PI48	Aspartate--tRNA ligase, mitochondrial	DARS2	Homo sapiens	73.563	29.147	10	10	✓	✓	✓	✓	✓	✓	✓	✓
156	1	Q7L2E3	Q7L2E3	ATP-dependent RNA helicase DHX30	DHX30	Homo sapiens	133.939	13.819	10	10	✓	✓	✓	✓	✓	✓	✓	✓
157	1	Q86VP6	Q86VP6	Cullin-associated NEDD8-dissociated protein 1	CAND1	Homo sapiens	136.377	11.789	10	10	✓	✓	✓	✓	✓	✓	✓	✓
158	1	Q86XP3	Q86XP3	ATP-dependent RNA helicase DDX42	DDX42	Homo sapiens	102.978	15.991	10	10	✓	✓	✓	✓	✓	✓	✓	✓
159	1	Q99459	Q99459	Cell division cycle 5-like protein	CDC5L	Homo sapiens	92.252	17.456	10	10	✓	✓	✓	✓	✓	✓	✓	✓
160	1	Q9H223	Q9H223	EH domain-containing protein 4	EHD4	Homo sapiens	61.177	26.802	11	10	✓	✓	✓	✓	✓	✓	✓	✓
161	1	Q9HAV4	Q9HAV4	Exportin-5	XPO5	Homo sapiens	136.313	12.292	10	10	✓	✓	✓	✓	✓	✓	✓	✓
162	1	Q9HC35	Q9HC35	Echinoderm microtubule-associated protein-like 4	EML4	Homo sapiens	108.916	17.635	10	10	✓	✓	✓	✓	✓	✓	✓	✓
163	1	Q9P2J5	Q9P2J5	Leucine--tRNA ligase, cytoplasmic	LARS1	Homo sapiens	134.468	11.735	10	10	✓	✓	✓	✓	✓	✓	✓	✓
164	1	Q9Y2A7	Q9Y2A7	Nck-associated protein 1	NCKAP1	Homo sapiens	128.79	13.741	10	10	✓	✓	✓	✓
165	1	A0AVT1	A0AVT1	Ubiquitin-like modifier-activating enzyme 6	UBA6	Homo sapiens	117.972	12.262	9	9	✓	✓	✓	✓	✓	✓	✓	✓
166	1	O00116	O00116	Alkyldihydroxyacetonephosphate synthase, peroxisomal	AGPS	Homo sapiens	72.909	20.213	9	9	✓	✓	✓	✓	✓	✓	✓	✓
167	1	O00231	O00231	26S proteasome non-ATPase regulatory subunit 11	PSMD11	Homo sapiens	47.464	26.777	9	9	✓	✓	✓	✓	✓	✓	✓
168	1	O00429	O00429	Dynamin-1-like protein	DNM1L	Homo sapiens	81.877	19.429	9	9	✓	✓	✓	✓	✓	✓	✓	✓
169	1	O60287	O60287	Nucleolar pre-ribosomal-associated protein 1	URB1	Homo sapiens	254.393	5.46	9	9	✓	✓	✓	✓
170	1	O60502	O60502	Protein O-GlcNAcase	OGA	Homo sapiens	102.919	15.284	9	9	✓	✓	✓	✓	✓	✓	✓	✓
171	1	O60610	O60610	Protein diaphanous homolog 1	DIAPH1	Homo sapiens	141.35	9.198	9	9	✓	✓	✓	✓	✓		✓	✓
172	1	O60763	O60763	General vesicular transport factor p115	USO1	Homo sapiens	107.895	15.385	9	9	✓	✓	✓	✓	✓	✓	✓	✓
173	1	O94832	O94832	Unconventional myosin-Id	MYO1D	Homo sapiens	116.205	13.618	10	9	✓	✓	✓	✓	✓	✓	✓	✓
174	1	O95202	O95202	Mitochondrial proton/calcium exchanger protein	LETM1	Homo sapiens	83.357	15.562	9	9	✓	✓	✓	✓	✓	✓	✓	✓
175	1	P02545	P02545	Prelamin-A/C	LMNA	Homo sapiens	74.141	16.867	9	9	✓	✓	✓	✓	✓	✓	✓	✓
176	1	P04075	P04075	Fructose-bisphosphate aldolase A	ALDOA	Homo sapiens	39.418	39.011	9	9	✓	✓	✓	✓	✓	✓	✓	✓
177	1	P04844	P04844	Dolichyl-diphosphooligosaccharide--protein glycosyltransferase subunit 2	RPN2	Homo sapiens	69.284	20.761	9	9	✓	✓	✓	✓	✓	✓	✓	✓
178	1	P11387	P11387	DNA topoisomerase 1	TOP1	Homo sapiens	90.726	16.209	9	9	✓	✓	✓	✓	✓	✓	✓	✓
179	1	P14618	P14618	Pyruvate kinase PKM	PKM	Homo sapiens	57.938	30.132	9	9	✓	✓	✓	✓	✓	✓	✓	✓
180	1	P17987	P17987	T-complex protein 1 subunit alpha	TCP1	Homo sapiens	60.343	24.281	9	9	✓	✓	✓	✓	✓	✓	✓	✓
181	1	P27694	P27694	Replication protein A 70 kDa DNA-binding subunit	RPA1	Homo sapiens	68.139	20.617	9	9	✓	✓	✓	✓	✓	✓	✓	✓
182	1	P31040	P31040	Succinate dehydrogenase [ubiquinone] flavoprotein subunit, mitochondrial	SDHA	Homo sapiens	72.69	22.289	9	9	✓	✓	✓	✓	✓	✓	✓	✓
183	1	P42166	P42166	Lamina-associated polypeptide 2, isoform alpha	TMPO	Homo sapiens	75.492	16.859	9	9	✓	✓	✓	✓	✓	✓	✓	✓
184	1	P45974	P45974	Ubiquitin carboxyl-terminal hydrolase 5	USP5	Homo sapiens	95.788	14.802	9	9	✓	✓	✓	✓	✓	✓	✓	✓
185	1	P49368	P49368	T-complex protein 1 subunit gamma	CCT3	Homo sapiens	60.533	22.569	9	9	✓	✓	✓	✓	✓	✓	✓	✓
186	1	P50990	P50990	T-complex protein 1 subunit theta	CCT8	Homo sapiens	59.619	20.438	9	9	✓	✓	✓	✓	✓	✓	✓	✓
187	1	P55060	P55060	Exportin-2	CSE1L	Homo sapiens	110.419	13.285	9	9	✓	✓	✓	✓	✓	✓	✓	✓
188	1	P62195	P62195	26S proteasome regulatory subunit 8	PSMC5	Homo sapiens	45.624	29.31	9	9	✓	✓	✓	✓	✓	✓	✓	✓
189	1	P62333	P62333	26S proteasome regulatory subunit 10B	PSMC6	Homo sapiens	44.172	30.077	9	9	✓	✓	✓	✓	✓	✓	✓	✓
190	1	P63244	P63244	Receptor of activated protein C kinase 1	RACK1	Homo sapiens	35.075	48.896	9	9	✓	✓	✓	✓	✓	✓	✓	✓
191	1	Q00341	Q00341	Vigilin	HDLBP	Homo sapiens	141.457	9.464	9	9	✓	✓	✓	✓	✓	✓	✓	✓
192	1	Q02880	Q02880	DNA topoisomerase 2-beta	TOP2B	Homo sapiens	183.272	10.209	9	9	✓	✓	✓	✓	✓	✓	✓	✓
193	1	Q07864	Q07864	DNA polymerase epsilon catalytic subunit A	POLE	Homo sapiens	261.523	5.643	9	9	✓	✓	✓	✓
194	1	Q08945	Q08945	FACT complex subunit SSRP1	SSRP1	Homo sapiens	81.075	12.553	9	9	✓	✓	✓	✓	✓	✓	✓	✓
195	1	Q13435	Q13435	Splicing factor 3B subunit 2	SF3B2	Homo sapiens	100.23	15.307	9	9	✓	✓	✓	✓	✓	✓	✓	✓
196	1	Q14683	Q14683	Structural maintenance of chromosomes protein 1A	SMC1A	Homo sapiens	143.236	10.219	9	9	✓	✓	✓	✓	✓		✓	✓
197	1	Q14839	Q14839	Chromodomain-helicase-DNA-binding protein 4	CHD4	Homo sapiens	218.008	9.153	12	9	✓	✓	✓	✓	✓	✓	✓	✓
198	1	Q14C86	Q14C86	GTPase-activating protein and VPS9 domain-containing protein 1	GAPVD1	Homo sapiens	164.979	8.863	9	9	✓	✓	✓	✓
199	1	Q15477	Q15477	SKI2 subunit of superkiller complex protein	SKIC2	Homo sapiens	137.757	11.396	9	9	✓	✓	✓	✓				✓
200	1	Q5SRE5	Q5SRE5	Nucleoporin NUP188	NUP188	Homo sapiens	196.046	7.89	9	9	✓	✓	✓	✓
201	1	Q5SW79	Q5SW79	Centrosomal protein of 170 kDa	CEP170	Homo sapiens	175.295	9.659	10	9	✓	✓	✓	✓	✓	✓	✓	✓
202	1	Q7L2H7	Q7L2H7	Eukaryotic translation initiation factor 3 subunit M	EIF3M	Homo sapiens	42.502	31.016	9	9	✓	✓	✓	✓	✓		✓
203	1	Q86Y56	Q86Y56	Dynein axonemal assembly factor 5	DNAAF5	Homo sapiens	93.52	15.322	9	9	✓	✓	✓	✓
204	1	Q8N3C0	Q8N3C0	Activating signal cointegrator 1 complex subunit 3	ASCC3	Homo sapiens	251.464	6.176	9	9	✓	✓	✓	✓
205	1	Q8N766	Q8N766	ER membrane protein complex subunit 1	EMC1	Homo sapiens	111.761	14.602	9	9	✓	✓	✓	✓	✓
206	1	Q8NE71	Q8NE71	ATP-binding cassette sub-family F member 1	ABCF1	Homo sapiens	95.927	14.556	9	9	✓	✓	✓	✓	✓	✓	✓	✓
207	1	Q8NI27	Q8NI27	THO complex subunit 2	THOC2	Homo sapiens	182.778	8.161	9	9	✓	✓	✓	✓		✓	✓	✓
208	1	Q8WUM4	Q8WUM4	Programmed cell death 6-interacting protein	PDCD6IP	Homo sapiens	96.023	12.327	9	9	✓	✓	✓	✓	✓	✓	✓	✓
209	1	Q8WXH0	Q8WXH0	Nesprin-2	SYNE2	Homo sapiens	796.458	1.786	9	9	✓	✓	✓	✓
210	1	Q92499	Q92499	ATP-dependent RNA helicase DDX1	DDX1	Homo sapiens	82.434	20.27	9	9	✓	✓	✓	✓	✓	✓	✓	✓
211	1	Q92598	Q92598	Heat shock protein 105 kDa	HSPH1	Homo sapiens	96.865	19.347	9	9	✓	✓	✓	✓	✓	✓	✓	✓
212	1	Q96AE4	Q96AE4	Far upstream element-binding protein 1	FUBP1	Homo sapiens	67.561	22.205	9	9	✓	✓	✓	✓	✓	✓	✓	✓
213	1	Q96HC4	Q96HC4	PDZ and LIM domain protein 5	PDLIM5	Homo sapiens	63.946	20.134	9	9	✓	✓	✓	✓	✓	✓	✓	✓
214	1	Q9BSJ2	Q9BSJ2	Gamma-tubulin complex component 2	TUBGCP2	Homo sapiens	102.536	14.191	9	9	✓	✓	✓	✓
215	1	Q9BVI4	Q9BVI4	Nucleolar complex protein 4 homolog	NOC4L	Homo sapiens	58.47	25.388	9	9	✓	✓	✓	✓	✓		✓	✓
216	1	Q9BXW9	Q9BXW9	Fanconi anemia group D2 protein	FANCD2	Homo sapiens	164.13	9.166	9	9	✓	✓	✓	✓
217	1	Q9C0C9	Q9C0C9	(E3-independent) E2 ubiquitin-conjugating enzyme	UBE2O	Homo sapiens	141.296	12.074	9	9	✓	✓	✓	✓	✓			✓
218	1	Q9NR30	Q9NR30	Nucleolar RNA helicase 2	DDX21	Homo sapiens	87.344	15.453	9	9	✓	✓	✓	✓	✓	✓	✓	✓
219	1	Q9NVI1	Q9NVI1	Fanconi anemia group I protein	FANCI	Homo sapiens	149.326	9.036	9	9	✓	✓	✓	✓
220	1	Q9NZB2	Q9NZB2	Constitutive coactivator of PPAR-gamma-like protein 1	FAM120A	Homo sapiens	121.888	11.36	9	9	✓	✓	✓	✓	✓	✓	✓	✓
221	1	Q9UJS0	Q9UJS0	Electrogenic aspartate/glutamate antiporter SLC25A13, mitochondrial	SLC25A13	Homo sapiens	74.175	21.63	9	9	✓	✓	✓	✓	✓	✓	✓	✓
222	1	Q9ULT8	Q9ULT8	E3 ubiquitin-protein ligase HECTD1	HECTD1	Homo sapiens	289.375	4.904	9	9	✓	✓	✓	✓	✓
223	1	Q9Y230	Q9Y230	RuvB-like 2	RUVBL2	Homo sapiens	51.156	27.862	9	9	✓	✓	✓	✓	✓	✓	✓	✓
224	1	O00410	O00410	Importin-5	IPO5	Homo sapiens	123.633	12.124	9	8	✓	✓	✓	✓	✓			✓
225	1	O14744	O14744	Protein arginine N-methyltransferase 5	PRMT5	Homo sapiens	72.684	15.699	8	8	✓	✓	✓	✓
226	1	O14802	O14802	DNA-directed RNA polymerase III subunit RPC1	POLR3A	Homo sapiens	155.645	7.482	8	8	✓	✓	✓	✓	✓
227	1	O43143	O43143	ATP-dependent RNA helicase DHX15	DHX15	Homo sapiens	90.934	13.836	8	8	✓	✓	✓	✓	✓	✓	✓	✓
228	1	O43242	O43242	26S proteasome non-ATPase regulatory subunit 3	PSMD3	Homo sapiens	60.978	19.85	8	8	✓	✓	✓	✓	✓	✓	✓	✓
229	1	O43592	O43592	Exportin-T	XPOT	Homo sapiens	109.967	11.538	8	8	✓	✓	✓	✓
230	1	O43707	O43707	Alpha-actinin-4	ACTN4	Homo sapiens	104.855	24.369	17	8	✓	✓	✓	✓	✓	✓	✓	✓
231	1	O75155	O75155	Cullin-associated NEDD8-dissociated protein 2	CAND2	Homo sapiens	135.259	10.437	8	8	✓	✓	✓	✓
232	1	O94973	O94973	AP-2 complex subunit alpha-2	AP2A2	Homo sapiens	103.961	16.507	8	8	✓	✓	✓	✓
233	1	O95071	O95071	E3 ubiquitin-protein ligase UBR5	UBR5	Homo sapiens	309.357	4.609	8	8	✓	✓	✓	✓
234	1	O95352	O95352	Ubiquitin-like modifier-activating enzyme ATG7	ATG7	Homo sapiens	77.96	15.505	8	8	✓	✓	✓	✓
235	1	P06737	P06737	Glycogen phosphorylase, liver form	PYGL	Homo sapiens	97.151	14.758	10	8	✓	✓	✓	✓	✓	✓	✓	✓
236	1	P07384	P07384	Calpain-1 catalytic subunit	CAPN1	Homo sapiens	81.892	14.286	8	8	✓	✓	✓	✓	✓
237	1	P08237	P08237	ATP-dependent 6-phosphofructokinase, muscle type	PFKM	Homo sapiens	85.184	14.359	8	8	✓	✓	✓	✓			✓	✓
238	1	P10809	P10809	60 kDa heat shock protein, mitochondrial	HSPD1	Homo sapiens	61.054	16.056	8	8	✓	✓	✓	✓	✓	✓	✓	✓
239	1	P11388	P11388	DNA topoisomerase 2-alpha	TOP2A	Homo sapiens	174.387	9.993	12	8	✓	✓	✓	✓	✓	✓	✓	✓
240	1	P13489	P13489	Ribonuclease inhibitor	RNH1	Homo sapiens	49.976	26.464	8	8	✓	✓	✓	✓	✓	✓	✓	✓
241	1	P13647	P13647	Keratin, type II cytoskeletal 5	KRT5	Homo sapiens	62.378	24.746	9	8	✓	✓	✓	✓	✓	✓	✓	✓
242	1	P13667	P13667	Protein disulfide-isomerase A4	PDIA4	Homo sapiens	72.934	25.891	8	8	✓	✓	✓	✓	✓	✓	✓	✓
243	1	P13797	P13797	Plastin-3	PLS3	Homo sapiens	70.813	26.349	12	8	✓	✓	✓	✓	✓	✓	✓	✓
244	1	P14868	P14868	Aspartate--tRNA ligase, cytoplasmic	DARS1	Homo sapiens	57.136	22.355	8	8	✓	✓	✓	✓	✓	✓	✓	✓
245	1	P21796	P21796	Voltage-dependent anion-selective channel protein 1	VDAC1	Homo sapiens	30.773	38.163	8	8	✓	✓	✓	✓	✓	✓	✓	✓
246	1	P26599	P26599	Polypyrimidine tract-binding protein 1	PTBP1	Homo sapiens	59.632	24.417	8	8	✓	✓	✓	✓	✓	✓	✓	✓
247	1	P28340	P28340	DNA polymerase delta catalytic subunit	POLD1	Homo sapiens	123.63	9.666	8	8	✓	✓	✓	✓	✓	✓	✓	✓
248	1	P31153	P31153	S-adenosylmethionine synthase isoform type-2	MAT2A	Homo sapiens	43.663	38.228	9	8	✓	✓	✓	✓	✓	✓	✓	✓
249	1	P33993	P33993	DNA replication licensing factor MCM7	MCM7	Homo sapiens	81.31	16.551	8	8	✓	✓	✓	✓	✓	✓	✓	✓
250	1	P35221	P35221	Catenin alpha-1	CTNNA1	Homo sapiens	100.073	15.232	10	8	✓	✓	✓	✓	✓	✓	✓	✓
251	1	P42285	P42285	Exosome RNA helicase MTR4	MTREX	Homo sapiens	117.807	9.693	8	8	✓	✓	✓	✓	✓	✓	✓	✓
252	1	P42858	P42858	Huntingtin	HTT	Homo sapiens	347.607	3.374	8	8	✓	✓	✓	✓
253	1	P49790	P49790	Nuclear pore complex protein Nup153	NUP153	Homo sapiens	153.941	7.661	8	8	✓	✓	✓	✓	✓	✓	✓	✓
254	1	P50395	P50395	Rab GDP dissociation inhibitor beta	GDI2	Homo sapiens	50.666	37.528	11	8	✓	✓	✓	✓	✓	✓	✓	✓
255	1	P50570	P50570	Dynamin-2	DNM2	Homo sapiens	98.067	15.517	10	8	✓	✓	✓	✓	✓	✓	✓	✓
256	1	P50748	P50748	Kinetochore-associated protein 1	KNTC1	Homo sapiens	250.751	4.527	8	8	✓	✓	✓	✓
257	1	P51858	P51858	Hepatoma-derived growth factor	HDGF	Homo sapiens	26.789	52.5	8	8	✓	✓	✓	✓	✓	✓	✓	✓
258	1	P52272	P52272	Heterogeneous nuclear ribonucleoprotein M	HNRNPM	Homo sapiens	77.518	16.575	8	8	✓	✓	✓	✓	✓	✓	✓	✓
259	1	P52732	P52732	Kinesin-like protein KIF11	KIF11	Homo sapiens	119.16	10.322	8	8	✓	✓	✓	✓	✓	✓	✓	✓
260	1	P54886	P54886	Delta-1-pyrroline-5-carboxylate synthase	ALDH18A1	Homo sapiens	87.304	17.736	8	8	✓	✓	✓	✓	✓	✓	✓	✓
261	1	P55265	P55265	Double-stranded RNA-specific adenosine deaminase	ADAR	Homo sapiens	136.067	10.44	8	8	✓	✓	✓	✓	✓	✓	✓	✓
262	1	P55786	P55786	Puromycin-sensitive aminopeptidase	NPEPPS	Homo sapiens	103.277	17.193	12	8	✓	✓	✓	✓	✓	✓	✓	✓
263	1	Q01581	Q01581	Hydroxymethylglutaryl-CoA synthase, cytoplasmic	HMGCS1	Homo sapiens	57.291	20.769	8	8	✓	✓	✓	✓	✓	✓	✓	✓
264	1	Q01780	Q01780	Exosome component 10	EXOSC10	Homo sapiens	100.833	14.689	8	8	✓	✓	✓	✓	✓	✓	✓	✓
265	1	Q02218	Q02218	2-oxoglutarate dehydrogenase complex component E1	OGDH	Homo sapiens	115.937	13.685	9	8	✓	✓	✓	✓	✓	✓	✓	✓
266	1	Q03252	Q03252	Lamin-B2	LMNB2	Homo sapiens	69.949	17.419	8	8	✓	✓	✓	✓	✓	✓	✓	✓
267	1	Q06203	Q06203	Amidophosphoribosyltransferase	PPAT	Homo sapiens	57.399	21.277	8	8	✓	✓	✓	✓	✓	✓	✓	✓
268	1	Q09666	Q09666	Neuroblast differentiation-associated protein AHNAK	AHNAK	Homo sapiens	629.112	4.228	8	8	✓	✓	✓	✓
269	1	Q12874	Q12874	Splicing factor 3A subunit 3	SF3A3	Homo sapiens	58.849	19.96	8	8	✓	✓	✓	✓	✓	✓	✓	✓
270	1	Q12931	Q12931	Heat shock protein 75 kDa, mitochondrial	TRAP1	Homo sapiens	80.111	15.341	8	8	✓	✓	✓	✓	✓	✓	✓	✓
271	1	Q13867	Q13867	Bleomycin hydrolase	BLMH	Homo sapiens	52.563	26.154	8	8	✓	✓	✓	✓	✓	✓	✓	✓
272	1	Q14697	Q14697	Neutral alpha-glucosidase AB	GANAB	Homo sapiens	106.874	12.712	8	8	✓	✓	✓	✓	✓	✓	✓	✓
273	1	Q15084	Q15084	Protein disulfide-isomerase A6	PDIA6	Homo sapiens	48.121	23.636	8	8	✓	✓	✓	✓	✓	✓	✓	✓
274	1	Q16222	Q16222	UDP-N-acetylhexosamine pyrophosphorylase	UAP1	Homo sapiens	58.769	23.372	8	8	✓	✓	✓	✓	✓	✓	✓	✓
275	1	Q16513	Q16513	Serine/threonine-protein kinase N2	PKN2	Homo sapiens	112.034	10.671	8	8	✓	✓	✓	✓	✓	✓	✓	✓
276	1	Q29RF7	Q29RF7	Sister chromatid cohesion protein PDS5 homolog A	PDS5A	Homo sapiens	150.829	9.948	9	8	✓	✓	✓	✓		✓		✓
277	1	Q32P28	Q32P28	Prolyl 3-hydroxylase 1	P3H1	Homo sapiens	83.395	15.217	8	8	✓	✓	✓	✓	✓	✓	✓	✓
278	1	Q3SY69	Q3SY69	Mitochondrial 10-formyltetrahydrofolate dehydrogenase	ALDH1L2	Homo sapiens	101.747	12.243	8	8	✓	✓	✓	✓				✓
279	1	Q5JRX3	Q5JRX3	Presequence protease, mitochondrial	PITRM1	Homo sapiens	117.415	10.8	8	8	✓	✓	✓	✓		✓	✓	✓
280	1	Q6PJG6	Q6PJG6	BRCA1-associated ATM activator 1	BRAT1	Homo sapiens	88.121	15.469	8	8	✓	✓	✓	✓
281	1	Q6PKG0	Q6PKG0	La-related protein 1	LARP1	Homo sapiens	123.512	10.493	8	8	✓	✓	✓	✓	✓	✓	✓	✓
282	1	Q7Z2W4	Q7Z2W4	Zinc finger CCCH-type antiviral protein 1	ZC3HAV1	Homo sapiens	101.433	10.532	8	8	✓	✓	✓	✓	✓	✓	✓	✓
283	1	Q86X55	Q86X55	Histone-arginine methyltransferase CARM1	CARM1	Homo sapiens	65.854	22.697	8	8	✓	✓	✓	✓	✓	✓	✓	✓
284	1	Q86YZ3	Q86YZ3	Hornerin	HRNR	Homo sapiens	282.391	7.053	8	8	✓	✓	✓	✓	✓
285	1	Q92878	Q92878	DNA repair protein RAD50	RAD50	Homo sapiens	153.893	8.613	8	8	✓	✓	✓	✓	✓	✓	✓	✓
286	1	Q969X6	Q969X6	U3 small nucleolar RNA-associated protein 4 homolog	UTP4	Homo sapiens	76.89	19.242	8	8	✓	✓	✓	✓	✓	✓	✓	✓
287	1	Q96KR1	Q96KR1	Zinc finger RNA-binding protein	ZFR	Homo sapiens	117.013	10.056	8	8	✓	✓	✓	✓	✓	✓	✓	✓
288	1	Q96N67	Q96N67	Dedicator of cytokinesis protein 7	DOCK7	Homo sapiens	242.565	6.168	9	8	✓	✓	✓	✓	✓	✓	✓
289	1	Q99615	Q99615	DnaJ homolog subfamily C member 7	DNAJC7	Homo sapiens	56.439	19.028	8	8	✓	✓	✓	✓	✓	✓	✓	✓
290	1	Q9BT78	Q9BT78	COP9 signalosome complex subunit 4	COPS4	Homo sapiens	46.271	31.034	8	8	✓	✓	✓	✓	✓	✓	✓	✓
291	1	Q9BUJ2	Q9BUJ2	Heterogeneous nuclear ribonucleoprotein U-like protein 1	HNRNPUL1	Homo sapiens	95.742	11.916	8	8	✓	✓	✓	✓	✓	✓	✓	✓
292	1	Q9BXJ9	Q9BXJ9	N-alpha-acetyltransferase 15, NatA auxiliary subunit	NAA15	Homo sapiens	101.275	12.125	8	8	✓	✓	✓	✓	✓	✓	✓	✓
293	1	Q9H0D6	Q9H0D6	5'-3' exoribonuclease 2	XRN2	Homo sapiens	108.582	11.579	8	8	✓	✓	✓	✓	✓	✓	✓	✓
294	1	Q9H2G2	Q9H2G2	STE20-like serine/threonine-protein kinase	SLK	Homo sapiens	142.697	9.555	8	8	✓	✓	✓	✓
295	1	Q9NTK5	Q9NTK5	Obg-like ATPase 1	OLA1	Homo sapiens	44.741	32.071	8	8	✓	✓	✓	✓	✓	✓	✓	✓
296	1	Q9NVP1	Q9NVP1	ATP-dependent RNA helicase DDX18	DDX18	Homo sapiens	75.408	20.149	8	8	✓	✓	✓	✓	✓
297	1	Q9NYU2	Q9NYU2	UDP-glucose:glycoprotein glucosyltransferase 1	UGGT1	Homo sapiens	177.192	7.846	9	8	✓	✓	✓	✓	✓	✓	✓	✓
298	1	Q9UBF2	Q9UBF2	Coatomer subunit gamma-2	COPG2	Homo sapiens	97.623	14.811	9	8	✓	✓	✓	✓	✓	✓	✓	✓
299	1	Q9UNS2	Q9UNS2	COP9 signalosome complex subunit 3	COPS3	Homo sapiens	47.874	35.697	8	8	✓	✓	✓	✓				✓
300	1	Q9UNX4	Q9UNX4	WD repeat-containing protein 3	WDR3	Homo sapiens	106.1	13.256	8	8	✓	✓	✓	✓		✓	✓
301	1	Q9UNY4	Q9UNY4	Transcription termination factor 2	TTF2	Homo sapiens	129.59	10.155	8	8	✓	✓	✓	✓
302	1	Q9UPU5	Q9UPU5	Ubiquitin carboxyl-terminal hydrolase 24	USP24	Homo sapiens	294.369	4.16	8	8	✓	✓	✓	✓	✓	✓	✓	✓
303	1	Q9Y3Z3	Q9Y3Z3	Deoxynucleoside triphosphate triphosphohydrolase SAMHD1	SAMHD1	Homo sapiens	72.203	18.211	8	8	✓	✓	✓	✓	✓	✓	✓	✓
304	1	A6NHR9	A6NHR9	Structural maintenance of chromosomes flexible hinge domain-containing protein 1	SMCHD1	Homo sapiens	226.377	4.638	7	7	✓	✓	✓	✓	✓	✓	✓	✓
305	1	O00159	O00159	Unconventional myosin-Ic	MYO1C	Homo sapiens	121.682	9.219	7	7	✓	✓	✓	✓	✓		✓
306	1	O00411	O00411	DNA-directed RNA polymerase, mitochondrial	POLRMT	Homo sapiens	138.622	8.78	7	7	✓	✓	✓	✓
307	1	O15371	O15371	Eukaryotic translation initiation factor 3 subunit D	EIF3D	Homo sapiens	63.974	16.788	7	7	✓	✓	✓	✓	✓	✓	✓	✓
308	1	O15397	O15397	Importin-8	IPO8	Homo sapiens	119.941	8.679	7	7	✓	✓	✓	✓
309	1	O43172	O43172	U4/U6 small nuclear ribonucleoprotein Prp4	PRPF4	Homo sapiens	58.45	19.349	7	7	✓	✓	✓	✓	✓	✓	✓	✓
310	1	O43252	O43252	Bifunctional 3'-phosphoadenosine 5'-phosphosulfate synthase 1	PAPSS1	Homo sapiens	70.832	20.192	8	7	✓	✓	✓	✓	✓	✓	✓	✓
311	1	O43815	O43815	Striatin	STRN	Homo sapiens	86.134	15.641	7	7	✓	✓	✓	✓	✓	✓	✓	✓
312	1	O60343	O60343	TBC1 domain family member 4	TBC1D4	Homo sapiens	146.567	7.088	7	7	✓	✓	✓	✓	✓	✓	✓	✓
313	1	O75534	O75534	Cold shock domain-containing protein E1	CSDE1	Homo sapiens	88.885	12.281	7	7	✓	✓	✓	✓	✓		✓	✓
314	1	O75717	O75717	WD repeat and HMG-box DNA-binding protein 1	WDHD1	Homo sapiens	125.971	8.857	7	7	✓	✓	✓	✓			✓	✓
315	1	O75955	O75955	Flotillin-1	FLOT1	Homo sapiens	47.356	23.888	7	7	✓	✓	✓	✓	✓	✓	✓	✓
316	1	O94826	O94826	Mitochondrial import receptor subunit TOM70	TOMM70	Homo sapiens	67.454	16.283	7	7	✓	✓	✓	✓	✓	✓	✓	✓
317	1	O95163	O95163	Elongator complex protein 1	ELP1	Homo sapiens	150.254	6.982	7	7	✓	✓	✓	✓	✓	✓	✓
318	1	O95373	O95373	Importin-7	IPO7	Homo sapiens	119.517	7.418	7	7	✓	✓	✓	✓	✓		✓	✓
319	1	P00505	P00505	Aspartate aminotransferase, mitochondrial	GOT2	Homo sapiens	47.519	20.698	7	7	✓	✓	✓	✓	✓	✓	✓	✓
320	1	P00558	P00558	Phosphoglycerate kinase 1	PGK1	Homo sapiens	44.616	23.501	7	7	✓	✓	✓	✓	✓	✓	✓	✓
321	1	P04406	P04406	Glyceraldehyde-3-phosphate dehydrogenase	GAPDH	Homo sapiens	36.054	31.94	7	7	✓	✓	✓	✓	✓	✓	✓	✓
322	1	P06865	P06865	Beta-hexosaminidase subunit alpha	HEXA	Homo sapiens	60.701	17.769	7	7	✓	✓	✓	✓	✓		✓	✓
323	1	P08238	P08238	Heat shock protein HSP 90-beta	HSP90AB1	Homo sapiens	83.267	33.149	17	7	✓	✓	✓	✓	✓	✓	✓	✓
324	1	P08243	P08243	Asparagine synthetase [glutamine-hydrolyzing]	ASNS	Homo sapiens	64.371	19.251	7	7	✓	✓	✓	✓	✓	✓		✓
325	1	P08779	P08779	Keratin, type I cytoskeletal 16	KRT16	Homo sapiens	51.266	27.273	7	7	✓	✓	✓	✓	✓	✓	✓
326	1	P12277	P12277	Creatine kinase B-type	CKB	Homo sapiens	42.646	26.247	7	7	✓	✓	✓	✓	✓	✓	✓	✓
327	1	P13796	P13796	Plastin-2	LCP1	Homo sapiens	70.291	22.01	8	7	✓	✓	✓	✓		✓	✓
328	1	P17480	P17480	Nucleolar transcription factor 1	UBTF	Homo sapiens	89.408	10.733	7	7	✓	✓	✓	✓	✓	✓	✓	✓
329	1	P17812	P17812	CTP synthase 1	CTPS1	Homo sapiens	66.691	19.797	8	7	✓	✓	✓	✓	✓	✓	✓	✓
330	1	P19367	P19367	Hexokinase-1	HK1	Homo sapiens	102.489	12.759	8	7	✓	✓	✓	✓	✓	✓	✓	✓
331	1	P22059	P22059	Oxysterol-binding protein 1	OSBP	Homo sapiens	89.422	11.772	7	7	✓	✓	✓	✓	✓	✓	✓	✓
332	1	P26196	P26196	Probable ATP-dependent RNA helicase DDX6	DDX6	Homo sapiens	54.418	17.805	7	7	✓	✓	✓	✓	✓	✓	✓	✓
333	1	P28838	P28838	Cytosol aminopeptidase	LAP3	Homo sapiens	56.168	21.195	7	7	✓	✓	✓	✓	✓	✓	✓	✓
334	1	P30084	P30084	Enoyl-CoA hydratase, mitochondrial	ECHS1	Homo sapiens	31.385	34.483	7	7	✓	✓	✓	✓	✓	✓	✓	✓
335	1	P30419	P30419	Glycylpeptide N-tetradecanoyltransferase 1	NMT1	Homo sapiens	56.806	22.782	8	7	✓	✓	✓	✓	✓	✓	✓	✓
336	1	P30520	P30520	Adenylosuccinate synthetase isozyme 2	ADSS2	Homo sapiens	50.097	25.877	8	7	✓	✓	✓	✓	✓	✓	✓	✓
337	1	P30566	P30566	Adenylosuccinate lyase	ADSL	Homo sapiens	54.89	23.76	7	7	✓	✓	✓	✓	✓		✓
338	1	P31150	P31150	Rab GDP dissociation inhibitor alpha	GDI1	Homo sapiens	50.585	35.123	7	7	✓	✓	✓	✓	✓	✓	✓	✓
339	1	P31689	P31689	DnaJ homolog subfamily A member 1	DNAJA1	Homo sapiens	44.866	23.929	7	7	✓	✓	✓	✓	✓	✓	✓	✓
340	1	P31943	P31943	Heterogeneous nuclear ribonucleoprotein H	HNRNPH1	Homo sapiens	49.228	33.63	9	7	✓	✓	✓	✓	✓	✓	✓	✓
341	1	P34897	P34897	Serine hydroxymethyltransferase, mitochondrial	SHMT2	Homo sapiens	55.994	24.405	7	7	✓	✓	✓	✓	✓	✓	✓	✓
342	1	P35222	P35222	Catenin beta-1	CTNNB1	Homo sapiens	85.496	16.133	7	7	✓	✓	✓	✓	✓	✓	✓	✓
343	1	P35251	P35251	Replication factor C subunit 1	RFC1	Homo sapiens	128.257	8.014	7	7	✓	✓	✓	✓	✓		✓	✓
344	1	P36871	P36871	Phosphoglucomutase-1	PGM1	Homo sapiens	61.45	20.641	7	7	✓	✓	✓	✓	✓	✓	✓	✓
345	1	P40937	P40937	Replication factor C subunit 5	RFC5	Homo sapiens	38.498	27.353	7	7	✓	✓	✓	✓			✓	✓
346	1	P41250	P41250	Glycine--tRNA ligase	GARS1	Homo sapiens	83.167	15.02	7	7	✓	✓	✓	✓	✓	✓		✓
347	1	P42356	P42356	Phosphatidylinositol 4-kinase alpha	PI4KA	Homo sapiens	236.834	5.423	8	7	✓	✓	✓	✓
348	1	P43243	P43243	Matrin-3	MATR3	Homo sapiens	94.624	12.043	7	7	✓	✓	✓	✓	✓	✓	✓	✓
349	1	P43246	P43246	DNA mismatch repair protein Msh2	MSH2	Homo sapiens	104.745	9.85	7	7	✓	✓	✓	✓	✓	✓	✓	✓
350	1	P46379	P46379	Large proline-rich protein BAG6	BAG6	Homo sapiens	119.41	9.894	7	7	✓	✓	✓	✓
351	1	P46939	P46939	Utrophin	UTRN	Homo sapiens	394.474	2.651	7	7	✓	✓	✓	✓	✓			✓
352	1	P48449	P48449	Lanosterol synthase	LSS	Homo sapiens	83.308	12.705	7	7	✓	✓	✓	✓			✓	✓
353	1	P48634	P48634	Protein PRRC2A	PRRC2A	Homo sapiens	228.866	3.894	7	7	✓	✓	✓	✓	✓	✓	✓	✓
354	1	P49591	P49591	Serine--tRNA ligase, cytoplasmic	SARS1	Homo sapiens	58.778	19.261	7	7	✓	✓	✓	✓	✓	✓	✓	✓
355	1	P51610	P51610	Host cell factor 1	HCFC1	Homo sapiens	208.734	5.405	7	7	✓	✓	✓	✓	✓		✓	✓
356	1	P52209	P52209	6-phosphogluconate dehydrogenase, decarboxylating	PGD	Homo sapiens	53.139	24.431	7	7	✓	✓	✓	✓	✓	✓	✓	✓
357	1	P52888	P52888	Thimet oligopeptidase	THOP1	Homo sapiens	78.842	13.788	7	7	✓	✓	✓	✓	✓	✓	✓	✓
358	1	P53992	P53992	Protein transport protein Sec24C	SEC24C	Homo sapiens	118.325	9.598	7	7	✓	✓	✓	✓	✓	✓	✓	✓
359	1	P61011	P61011	Signal recognition particle subunit SRP54	SRP54	Homo sapiens	55.703	17.262	7	7	✓	✓	✓	✓	✓	✓	✓	✓
360	1	P61086	P61086	Ubiquitin-conjugating enzyme E2 K	UBE2K	Homo sapiens	22.407	57	7	7	✓	✓	✓	✓	✓	✓	✓	✓
361	1	P62805	P62805	Histone H4	H4C16	Homo sapiens	11.365	54.369	7	7	✓	✓	✓	✓	✓	✓	✓	✓
362	1	P63010	P63010	AP-2 complex subunit beta	AP2B1	Homo sapiens	104.551	20.598	7	7	✓	✓	✓	✓
363	1	P78344	P78344	Eukaryotic translation initiation factor 4 gamma 2	EIF4G2	Homo sapiens	102.363	10.033	7	7	✓	✓	✓	✓		✓	✓	✓
364	1	Q00839	Q00839	Heterogeneous nuclear ribonucleoprotein U	HNRNPU	Homo sapiens	90.588	9.818	7	7	✓	✓	✓	✓	✓	✓	✓	✓
365	1	Q02241	Q02241	Kinesin-like protein KIF23	KIF23	Homo sapiens	110.06	9.688	7	7	✓	✓	✓	✓	✓	✓	✓	✓
366	1	Q02413	Q02413	Desmoglein-1	DSG1	Homo sapiens	113.749	12.011	7	7	✓	✓	✓	✓	✓	✓	✓
367	1	Q04695	Q04695	Keratin, type I cytoskeletal 17	KRT17	Homo sapiens	48.106	29.63	7	7	✓	✓	✓
368	1	Q05048	Q05048	Cleavage stimulation factor subunit 1	CSTF1	Homo sapiens	48.357	27.146	7	7	✓	✓	✓	✓	✓	✓	✓	✓
369	1	Q06124	Q06124	Tyrosine-protein phosphatase non-receptor type 11	PTPN11	Homo sapiens	68.012	19.73	7	7	✓	✓	✓	✓				✓
370	1	Q07065	Q07065	Cytoskeleton-associated protein 4	CKAP4	Homo sapiens	66.021	16.445	7	7	✓	✓	✓	✓	✓	✓	✓	✓
371	1	Q12888	Q12888	TP53-binding protein 1	TP53BP1	Homo sapiens	213.579	4.97	7	7	✓	✓	✓	✓	✓	✓	✓	✓
372	1	Q13045	Q13045	Protein flightless-1 homolog	FLII	Homo sapiens	144.753	8.747	7	7	✓	✓	✓	✓				✓
373	1	Q13576	Q13576	Ras GTPase-activating-like protein IQGAP2	IQGAP2	Homo sapiens	180.581	5.524	7	7	✓	✓	✓	✓	✓		✓
374	1	Q14139	Q14139	Ubiquitin conjugation factor E4 A	UBE4A	Homo sapiens	122.563	9.85	7	7	✓	✓	✓	✓
375	1	Q14254	Q14254	Flotillin-2	FLOT2	Homo sapiens	47.064	23.131	7	7	✓	✓	✓	✓			✓	✓
376	1	Q14694	Q14694	Ubiquitin carboxyl-terminal hydrolase 10	USP10	Homo sapiens	87.137	14.286	7	7	✓	✓	✓	✓	✓	✓	✓	✓
377	1	Q14974	Q14974	Importin subunit beta-1	KPNB1	Homo sapiens	97.172	13.699	7	7	✓	✓	✓	✓	✓	✓	✓	✓
378	1	Q14CX7	Q14CX7	N-alpha-acetyltransferase 25, NatB auxiliary subunit	NAA25	Homo sapiens	112.293	10.494	7	7	✓	✓	✓	✓	✓		✓	✓
379	1	Q15269	Q15269	Periodic tryptophan protein 2 homolog	PWP2	Homo sapiens	102.452	11.97	7	7	✓	✓	✓	✓			✓	✓
380	1	Q15276	Q15276	Rab GTPase-binding effector protein 1	RABEP1	Homo sapiens	99.291	10.093	7	7	✓	✓	✓	✓	✓
381	1	Q15393	Q15393	Splicing factor 3B subunit 3	SF3B3	Homo sapiens	135.578	9.121	7	7	✓	✓	✓	✓	✓	✓	✓	✓
382	1	Q16822	Q16822	Phosphoenolpyruvate carboxykinase [GTP], mitochondrial	PCK2	Homo sapiens	70.701	15.625	7	7	✓	✓	✓	✓	✓		✓	✓
383	1	Q16891	Q16891	MICOS complex subunit MIC60	IMMT	Homo sapiens	83.679	14.38	7	7	✓	✓	✓	✓	✓	✓	✓	✓
384	1	Q4VCS5	Q4VCS5	Angiomotin	AMOT	Homo sapiens	118.085	10.24	7	7	✓	✓	✓	✓	✓	✓	✓	✓
385	1	Q5H9R7	Q5H9R7	Serine/threonine-protein phosphatase 6 regulatory subunit 3	PPP6R3	Homo sapiens	97.671	11.455	7	7	✓	✓	✓	✓	✓	✓	✓	✓
386	1	Q5JRA6	Q5JRA6	Transport and Golgi organization protein 1 homolog	MIA3	Homo sapiens	213.707	4.982	7	7	✓	✓	✓	✓				✓
387	1	Q5JSH3	Q5JSH3	WD repeat-containing protein 44	WDR44	Homo sapiens	101.369	9.31	7	7	✓	✓	✓	✓	✓	✓	✓	✓
388	1	Q5JTZ9	Q5JTZ9	Alanine--tRNA ligase, mitochondrial	AARS2	Homo sapiens	107.341	10.051	7	7	✓	✓	✓	✓	✓	✓	✓	✓
389	1	Q6L8Q7	Q6L8Q7	2',5'-phosphodiesterase 12	PDE12	Homo sapiens	67.353	17.077	7	7	✓	✓	✓	✓	✓	✓	✓	✓
390	1	Q6NZY4	Q6NZY4	Zinc finger CCHC domain-containing protein 8	ZCCHC8	Homo sapiens	78.578	16.407	7	7	✓	✓	✓	✓	✓	✓	✓	✓
391	1	Q6P158	Q6P158	Putative ATP-dependent RNA helicase DHX57	DHX57	Homo sapiens	155.606	7.287	8	7	✓	✓	✓	✓	✓		✓	✓
392	1	Q6UB35	Q6UB35	Monofunctional C1-tetrahydrofolate synthase, mitochondrial	MTHFD1L	Homo sapiens	105.788	12.577	7	7	✓	✓	✓	✓	✓	✓	✓	✓
393	1	Q8IWA0	Q8IWA0	WD repeat-containing protein 75	WDR75	Homo sapiens	94.5	12.048	7	7	✓	✓	✓	✓
394	1	Q8NFW8	Q8NFW8	N-acylneuraminate cytidylyltransferase	CMAS	Homo sapiens	48.381	20.276	7	7	✓	✓	✓	✓	✓	✓	✓	✓
395	1	Q8TCS8	Q8TCS8	Polyribonucleotide nucleotidyltransferase 1, mitochondrial	PNPT1	Homo sapiens	85.956	14.304	7	7	✓	✓	✓	✓	✓	✓	✓	✓
396	1	Q92667	Q92667	A-kinase anchor protein 1, mitochondrial	AKAP1	Homo sapiens	97.342	11.296	7	7	✓	✓	✓	✓	✓	✓	✓	✓
397	1	Q92900	Q92900	Regulator of nonsense transcripts 1	UPF1	Homo sapiens	124.346	10.54	7	7	✓	✓	✓	✓	✓	✓	✓	✓
398	1	Q92922	Q92922	SWI/SNF complex subunit SMARCC1	SMARCC1	Homo sapiens	122.87	16.199	12	7	✓	✓	✓	✓	✓	✓		✓
399	1	Q92990	Q92990	Glomulin	GLMN	Homo sapiens	68.208	18.519	7	7	✓	✓	✓	✓
400	1	Q93034	Q93034	Cullin-5	CUL5	Homo sapiens	90.956	12.179	7	7	✓	✓	✓	✓
401	1	Q96A33	Q96A33	PAT complex subunit CCDC47	CCDC47	Homo sapiens	55.874	18.012	7	7	✓	✓	✓	✓	✓		✓	✓
402	1	Q96AY3	Q96AY3	Peptidyl-prolyl cis-trans isomerase FKBP10	FKBP10	Homo sapiens	64.245	18.385	7	7	✓	✓	✓	✓	✓	✓	✓
403	1	Q96CS3	Q96CS3	FAS-associated factor 2	FAF2	Homo sapiens	52.624	27.191	7	7	✓	✓	✓	✓	✓		✓	✓
404	1	Q96DI7	Q96DI7	U5 small nuclear ribonucleoprotein 40 kDa protein	SNRNP40	Homo sapiens	39.31	29.132	7	7	✓	✓	✓	✓	✓	✓	✓	✓
405	1	Q96HE7	Q96HE7	ERO1-like protein alpha	ERO1A	Homo sapiens	54.392	23.504	8	7	✓	✓	✓	✓	✓	✓	✓	✓
406	1	Q96T37	Q96T37	RNA-binding protein 15	RBM15	Homo sapiens	107.191	11.771	7	7	✓	✓	✓	✓	✓		✓
407	1	Q96T76	Q96T76	MMS19 nucleotide excision repair protein homolog	MMS19	Homo sapiens	113.292	8.835	7	7	✓	✓	✓	✓
408	1	Q9BSJ8	Q9BSJ8	Extended synaptotagmin-1	ESYT1	Homo sapiens	122.857	7.609	7	7	✓	✓	✓	✓	✓	✓	✓	✓
409	1	Q9H0A0	Q9H0A0	RNA cytidine acetyltransferase	NAT10	Homo sapiens	115.732	9.756	7	7	✓	✓	✓	✓	✓			✓
410	1	Q9H845	Q9H845	Complex I assembly factor ACAD9, mitochondrial	ACAD9	Homo sapiens	68.761	15.298	7	7	✓	✓	✓	✓	✓	✓	✓
411	1	Q9NSD9	Q9NSD9	Phenylalanine--tRNA ligase beta subunit	FARSB	Homo sapiens	66.117	16.299	7	7	✓	✓	✓	✓	✓	✓	✓	✓
412	1	Q9NUQ9	Q9NUQ9	CYFIP-related Rac1 interactor B	CYRIB	Homo sapiens	36.75	36.42	8	7	✓	✓	✓	✓
413	1	Q9P2E9	Q9P2E9	Ribosome-binding protein 1	RRBP1	Homo sapiens	152.457	6.809	7	7	✓	✓	✓	✓	✓	✓	✓	✓
414	1	Q9P2I0	Q9P2I0	Cleavage and polyadenylation specificity factor subunit 2	CPSF2	Homo sapiens	88.487	14.45	7	7	✓	✓	✓	✓	✓			✓
415	1	Q9UBT2	Q9UBT2	SUMO-activating enzyme subunit 2	UBA2	Homo sapiens	71.226	15.625	7	7	✓	✓	✓	✓	✓	✓	✓	✓
416	1	Q9UHD8	Q9UHD8	Septin-9	SEPTIN9	Homo sapiens	65.402	17.235	7	7	✓	✓	✓	✓	✓	✓	✓	✓
417	1	Q9UI26	Q9UI26	Importin-11	IPO11	Homo sapiens	112.535	11.385	7	7	✓	✓	✓	✓	✓			✓
418	1	Q9UN86	Q9UN86	Ras GTPase-activating protein-binding protein 2	G3BP2	Homo sapiens	54.12	25.311	8	7	✓	✓	✓	✓	✓	✓	✓	✓
419	1	Q9UPT5	Q9UPT5	Exocyst complex component 7	EXOC7	Homo sapiens	83.382	12.653	7	7	✓	✓	✓	✓	✓	✓		✓
420	1	Q9Y262	Q9Y262	Eukaryotic translation initiation factor 3 subunit L	EIF3L	Homo sapiens	66.726	18.262	7	7	✓	✓	✓	✓
421	1	Q9Y285	Q9Y285	Phenylalanine--tRNA ligase alpha subunit	FARSA	Homo sapiens	57.561	27.953	7	7	✓	✓	✓	✓	✓	✓	✓	✓
422	1	Q9Y2R9	Q9Y2R9	28S ribosomal protein S7, mitochondrial	MRPS7	Homo sapiens	28.134	33.471	7	7	✓	✓	✓	✓	✓	✓	✓	✓
423	1	Q9Y3I0	Q9Y3I0	RNA-splicing ligase RtcB homolog	RTCB	Homo sapiens	55.209	20.198	7	7	✓	✓	✓	✓	✓	✓	✓	✓
424	1	Q9Y4A5	Q9Y4A5	Transformation/transcription domain-associated protein	TRRAP	Homo sapiens	437.61	2.565	7	7	✓	✓	✓	✓
425	1	O00232	O00232	26S proteasome non-ATPase regulatory subunit 12	PSMD12	Homo sapiens	52.906	16.228	6	6	✓	✓	✓	✓	✓	✓	✓	✓
426	1	O00267	O00267	Transcription elongation factor SPT5	SUPT5H	Homo sapiens	121.002	5.98	6	6	✓	✓	✓	✓
427	1	O00567	O00567	Nucleolar protein 56	NOP56	Homo sapiens	66.051	12.795	6	6	✓	✓	✓	✓	✓	✓	✓	✓
428	1	O14787	O14787	Transportin-2	TNPO2	Homo sapiens	101.39	9.81	6	6	✓	✓	✓	✓				✓
429	1	O15042	O15042	U2 snRNP-associated SURP motif-containing protein	U2SURP	Homo sapiens	118.29	9.135	6	6	✓	✓	✓	✓	✓	✓	✓	✓
430	1	O15347	O15347	High mobility group protein B3	HMGB3	Homo sapiens	22.979	39	6	6	✓	✓	✓	✓	✓	✓	✓	✓
431	1	O15372	O15372	Eukaryotic translation initiation factor 3 subunit H	EIF3H	Homo sapiens	39.931	27.273	6	6	✓	✓	✓	✓	✓	✓	✓	✓
432	1	O15381	O15381	Nuclear valosin-containing protein-like	NVL	Homo sapiens	95.053	10.514	6	6	✓	✓	✓	✓	✓		✓	✓
433	1	O43149	O43149	Zinc finger ZZ-type and EF-hand domain-containing protein 1	ZZEF1	Homo sapiens	331.083	2.432	6	6	✓	✓	✓	✓
434	1	O43264	O43264	Centromere/kinetochore protein zw10 homolog	ZW10	Homo sapiens	88.83	11.938	6	6	✓	✓	✓	✓			✓	✓
435	1	O43390	O43390	Heterogeneous nuclear ribonucleoprotein R	HNRNPR	Homo sapiens	70.943	16.904	6	6	✓	✓	✓	✓	✓	✓	✓	✓
436	1	O43615	O43615	Mitochondrial import inner membrane translocase subunit TIM44	TIMM44	Homo sapiens	51.356	18.142	6	6	✓	✓	✓	✓	✓	✓	✓	✓
437	1	O60216	O60216	Double-strand-break repair protein rad21 homolog	RAD21	Homo sapiens	71.693	12.837	6	6	✓	✓	✓	✓	✓	✓	✓	✓
438	1	O60488	O60488	Long-chain-fatty-acid--CoA ligase 4	ACSL4	Homo sapiens	79.189	13.783	6	6	✓	✓	✓	✓
439	1	O60506	O60506	Heterogeneous nuclear ribonucleoprotein Q	SYNCRIP	Homo sapiens	69.605	17.978	9	6	✓	✓	✓	✓	✓	✓	✓	✓
440	1	O60547	O60547	GDP-mannose 4,6 dehydratase	GMDS	Homo sapiens	41.95	23.925	6	6	✓	✓	✓	✓	✓	✓	✓	✓
441	1	O60678	O60678	Protein arginine N-methyltransferase 3	PRMT3	Homo sapiens	59.903	14.501	6	6	✓	✓	✓	✓
442	1	O60701	O60701	UDP-glucose 6-dehydrogenase	UGDH	Homo sapiens	55.026	17.206	6	6	✓	✓	✓	✓	✓		✓	✓
443	1	O60716	O60716	Catenin delta-1	CTNND1	Homo sapiens	108.171	9.401	6	6	✓	✓	✓	✓	✓	✓	✓	✓
444	1	O60832	O60832	H/ACA ribonucleoprotein complex subunit DKC1	DKC1	Homo sapiens	57.673	17.315	6	6	✓	✓	✓	✓	✓	✓	✓	✓
445	1	O75131	O75131	Copine-3	CPNE3	Homo sapiens	60.129	13.966	6	6	✓	✓	✓	✓	✓	✓	✓	✓
446	1	O75475	O75475	PC4 and SFRS1-interacting protein	PSIP1	Homo sapiens	60.104	16.038	6	6	✓	✓	✓	✓
447	1	O75694	O75694	Nuclear pore complex protein Nup155	NUP155	Homo sapiens	155.203	7.189	6	6	✓	✓	✓	✓	✓			✓
448	1	O75832	O75832	26S proteasome non-ATPase regulatory subunit 10	PSMD10	Homo sapiens	24.426	50.442	6	6	✓	✓	✓	✓	✓	✓	✓	✓
449	1	O76021	O76021	Ribosomal L1 domain-containing protein 1	RSL1D1	Homo sapiens	54.974	18.163	6	6	✓	✓	✓	✓	✓	✓	✓	✓
450	1	O94822	O94822	E3 ubiquitin-protein ligase listerin	LTN1	Homo sapiens	200.553	4.304	6	6	✓	✓	✓	✓
451	1	O94874	O94874	E3 UFM1-protein ligase 1	UFL1	Homo sapiens	89.597	10.705	6	6	✓	✓	✓	✓	✓	✓	✓	✓
452	1	O95573	O95573	Fatty acid CoA ligase Acsl3	ACSL3	Homo sapiens	80.422	12.639	6	6	✓	✓	✓	✓	✓	✓	✓	✓
453	1	O95602	O95602	DNA-directed RNA polymerase I subunit RPA1	POLR1A	Homo sapiens	194.815	4.419	6	6	✓	✓	✓	✓
454	1	P00338	P00338	L-lactate dehydrogenase A chain	LDHA	Homo sapiens	36.688	34.94	7	6	✓	✓	✓	✓	✓	✓	✓	✓
455	1	P04040	P04040	Catalase	CAT	Homo sapiens	59.757	15.939	6	6	✓	✓	✓	✓	✓	✓	✓	✓
456	1	P07195	P07195	L-lactate dehydrogenase B chain	LDHB	Homo sapiens	36.639	26.347	6	6	✓	✓	✓	✓	✓	✓	✓	✓
457	1	P07948	P07948	Tyrosine-protein kinase Lyn	LYN	Homo sapiens	58.575	16.602	6	6	✓	✓	✓	✓	✓	✓		✓
458	2	P0DMV8;P0DMV9	P0DMV8	Heat shock 70 kDa protein 1A	HSPA1A	Homo sapiens	70.056	22.309	8	6	✓	✓	✓	✓	✓	✓	✓	✓
459	1	P11171	P11171	Protein 4.1	EPB41	Homo sapiens	97.018	9.954	6	6	✓	✓	✓	✓	✓	✓	✓	✓
460	1	P11216	P11216	Glycogen phosphorylase, brain form	PYGB	Homo sapiens	96.699	9.846	6	6	✓	✓	✓	✓
461	1	P11498	P11498	Pyruvate carboxylase, mitochondrial	PC	Homo sapiens	129.633	6.706	6	6	✓	✓	✓	✓
462	1	P11717	P11717	Cation-independent mannose-6-phosphate receptor	IGF2R	Homo sapiens	274.381	3.051	6	6	✓	✓	✓	✓	✓	✓	✓	✓
463	1	P14735	P14735	Insulin-degrading enzyme	IDE	Homo sapiens	117.97	8.538	6	6	✓	✓	✓	✓
464	1	P15311	P15311	Ezrin	EZR	Homo sapiens	69.414	19.795	8	6	✓	✓	✓	✓	✓	✓	✓	✓
465	1	P16435	P16435	NADPH--cytochrome P450 reductase	POR	Homo sapiens	76.69	14.032	6	6	✓	✓	✓	✓	✓			✓
466	1	P17655	P17655	Calpain-2 catalytic subunit	CAPN2	Homo sapiens	79.996	12.857	6	6	✓	✓	✓	✓	✓		✓	✓
467	1	P17858	P17858	ATP-dependent 6-phosphofructokinase, liver type	PFKL	Homo sapiens	85.018	12.564	6	6	✓	✓	✓	✓	✓	✓	✓	✓
468	1	P18669	P18669	Phosphoglycerate mutase 1	PGAM1	Homo sapiens	28.803	40.551	8	6	✓	✓	✓	✓	✓	✓	✓	✓
469	1	P19338	P19338	Nucleolin	NCL	Homo sapiens	76.615	10.423	6	6	✓	✓	✓	✓	✓	✓	✓	✓
470	1	P20585	P20585	DNA mismatch repair protein Msh3	MSH3	Homo sapiens	127.415	7.74	6	6	✓	✓	✓	✓		✓
471	1	P22695	P22695	Cytochrome b-c1 complex subunit 2, mitochondrial	UQCRC2	Homo sapiens	48.445	16.115	6	6	✓	✓	✓	✓	✓	✓	✓	✓
472	1	P23381	P23381	Tryptophan--tRNA ligase, cytoplasmic	WARS1	Homo sapiens	53.168	16.348	6	6	✓	✓	✓	✓	✓	✓	✓	✓
473	1	P23921	P23921	Ribonucleoside-diphosphate reductase large subunit	RRM1	Homo sapiens	90.073	12.879	6	6	✓	✓	✓	✓	✓			✓
474	1	P26639	P26639	Threonine--tRNA ligase 1, cytoplasmic	TARS1	Homo sapiens	83.436	19.225	8	6	✓	✓	✓	✓	✓	✓	✓	✓
475	1	P27348	P27348	14-3-3 protein theta	YWHAQ	Homo sapiens	27.761	35.918	6	6	✓	✓	✓	✓	✓	✓	✓	✓
476	1	P28331	P28331	NADH-ubiquinone oxidoreductase 75 kDa subunit, mitochondrial	NDUFS1	Homo sapiens	79.469	12.655	6	6	✓	✓	✓	✓		✓	✓	✓
477	1	P29144	P29144	Tripeptidyl-peptidase 2	TPP2	Homo sapiens	138.352	6.325	6	6	✓	✓	✓	✓			✓
478	1	P29692	P29692	Elongation factor 1-delta	EEF1D	Homo sapiens	31.122	35.231	7	6	✓	✓	✓	✓	✓	✓	✓	✓
479	1	P30153	P30153	Serine/threonine-protein phosphatase 2A 65 kDa regulatory subunit A alpha isoform	PPP2R1A	Homo sapiens	65.31	21.562	8	6	✓	✓	✓	✓	✓	✓	✓	✓
480	1	P31948	P31948	Stress-induced-phosphoprotein 1	STIP1	Homo sapiens	62.639	16.39	6	6	✓	✓	✓	✓	✓	✓	✓	✓
481	1	P35232	P35232	Prohibitin 1	PHB1	Homo sapiens	29.801	28.676	6	6	✓	✓	✓	✓	✓	✓	✓	✓
482	1	P35998	P35998	26S proteasome regulatory subunit 7	PSMC2	Homo sapiens	48.634	18.707	6	6	✓	✓	✓	✓	✓	✓	✓	✓
483	1	P37837	P37837	Transaldolase	TALDO1	Homo sapiens	37.54	17.804	6	6	✓	✓	✓	✓	✓	✓	✓	✓
484	1	P40926	P40926	Malate dehydrogenase, mitochondrial	MDH2	Homo sapiens	35.502	24.852	6	6	✓	✓	✓	✓	✓	✓	✓	✓
485	1	P43490	P43490	Nicotinamide phosphoribosyltransferase	NAMPT	Homo sapiens	55.523	20.163	6	6	✓	✓	✓	✓	✓	✓	✓	✓
486	1	P43686	P43686	26S proteasome regulatory subunit 6B	PSMC4	Homo sapiens	47.367	23.445	6	6	✓	✓	✓	✓
487	1	P46063	P46063	ATP-dependent DNA helicase Q1	RECQL	Homo sapiens	73.462	13.251	6	6	✓	✓	✓	✓	✓	✓	✓	✓
488	1	P46459	P46459	Vesicle-fusing ATPase	NSF	Homo sapiens	82.597	12.231	6	6	✓	✓	✓	✓	✓	✓	✓	✓
489	1	P48643	P48643	T-complex protein 1 subunit epsilon	CCT5	Homo sapiens	59.672	16.081	6	6	✓	✓	✓	✓	✓	✓	✓	✓
490	1	P48739	P48739	Phosphatidylinositol transfer protein beta isoform	PITPNB	Homo sapiens	31.542	31.365	6	6	✓	✓	✓	✓	✓	✓	✓	✓
491	1	P49419	P49419	Alpha-aminoadipic semialdehyde dehydrogenase	ALDH7A1	Homo sapiens	58.487	16.141	6	6	✓	✓	✓	✓	✓	✓	✓	✓
492	1	P49750	P49750	YLP motif-containing protein 1	YLPM1	Homo sapiens	241.651	3.728	6	6	✓	✓	✓	✓	✓	✓	✓	✓
493	1	P50454	P50454	Serpin H1	SERPINH1	Homo sapiens	46.441	20.813	6	6	✓	✓	✓	✓	✓	✓	✓	✓
494	1	P50995	P50995	Annexin A11	ANXA11	Homo sapiens	54.39	13.267	6	6	✓	✓	✓	✓	✓	✓	✓	✓
495	1	P52292	P52292	Importin subunit alpha-1	KPNA2	Homo sapiens	57.864	16.446	6	6	✓	✓	✓	✓	✓	✓	✓	✓
496	1	P53041	P53041	Serine/threonine-protein phosphatase 5	PPP5C	Homo sapiens	56.882	20.04	6	6	✓	✓	✓	✓			✓	✓
497	1	P54577	P54577	Tyrosine--tRNA ligase, cytoplasmic	YARS1	Homo sapiens	59.144	17.803	6	6	✓	✓	✓	✓	✓	✓	✓	✓
498	1	P54819	P54819	Adenylate kinase 2, mitochondrial	AK2	Homo sapiens	26.478	29.707	6	6	✓	✓	✓	✓	✓	✓	✓	✓
499	1	P54920	P54920	Alpha-soluble NSF attachment protein	NAPA	Homo sapiens	33.233	32.881	7	6	✓	✓	✓	✓	✓		✓	✓
500	1	P55795	P55795	Heterogeneous nuclear ribonucleoprotein H2	HNRNPH2	Homo sapiens	49.264	26.281	6	6	✓	✓	✓	✓	✓	✓	✓	✓
501	1	P60174	P60174	Triosephosphate isomerase	TPI1	Homo sapiens	26.669	40.964	6	6	✓	✓	✓	✓	✓	✓	✓	✓
502	1	P60981	P60981	Destrin	DSTN	Homo sapiens	18.506	44.242	6	6	✓	✓	✓	✓	✓	✓	✓	✓
503	1	P61247	P61247	40S ribosomal protein S3a	RPS3A	Homo sapiens	29.947	25.758	6	6	✓	✓	✓	✓	✓	✓	✓	✓
504	1	P61978	P61978	Heterogeneous nuclear ribonucleoprotein K	HNRNPK	Homo sapiens	50.979	19.222	6	6	✓	✓	✓	✓	✓	✓	✓	✓
505	1	P62191	P62191	26S proteasome regulatory subunit 4	PSMC1	Homo sapiens	49.185	20	6	6	✓	✓	✓	✓	✓	✓	✓	✓
506	1	P62258	P62258	14-3-3 protein epsilon	YWHAE	Homo sapiens	29.172	31.373	6	6	✓	✓	✓	✓	✓	✓	✓	✓
507	1	P62888	P62888	60S ribosomal protein L30	RPL30	Homo sapiens	12.784	53.913	6	6	✓	✓	✓	✓	✓	✓	✓	✓
508	1	P62906	P62906	60S ribosomal protein L10a	RPL10A	Homo sapiens	24.829	33.18	6	6	✓	✓	✓	✓	✓	✓	✓	✓
509	1	P63104	P63104	14-3-3 protein zeta/delta	YWHAZ	Homo sapiens	27.745	28.163	6	6	✓	✓	✓	✓	✓	✓	✓	✓
510	1	P78347	P78347	General transcription factor II-I	GTF2I	Homo sapiens	112.418	10.922	7	6	✓	✓	✓	✓	✓	✓	✓	✓
511	1	Q05086	Q05086	Ubiquitin-protein ligase E3A	UBE3A	Homo sapiens	100.691	9.257	6	6	✓	✓	✓	✓	✓		✓
512	1	Q05682	Q05682	Caldesmon	CALD1	Homo sapiens	93.231	9.584	6	6	✓	✓	✓	✓	✓	✓	✓	✓
513	1	Q08378	Q08378	Golgin subfamily A member 3	GOLGA3	Homo sapiens	167.355	5.474	6	6	✓	✓	✓	✓
514	1	Q12769	Q12769	Nuclear pore complex protein Nup160	NUP160	Homo sapiens	162.123	5.084	6	6	✓	✓	✓	✓
515	1	Q12792	Q12792	Twinfilin-1	TWF1	Homo sapiens	40.283	28.571	6	6	✓	✓	✓	✓	✓	✓	✓	✓
516	1	Q12996	Q12996	Cleavage stimulation factor subunit 3	CSTF3	Homo sapiens	82.923	11.715	6	6	✓	✓	✓	✓	✓	✓	✓	✓
517	1	Q13263	Q13263	Transcription intermediary factor 1-beta	TRIM28	Homo sapiens	88.553	9.461	6	6	✓	✓	✓	✓	✓	✓	✓	✓
518	1	Q13395	Q13395	Probable methyltransferase TARBP1	TARBP1	Homo sapiens	181.678	5.737	6	6	✓	✓	✓	✓	✓	✓	✓
519	1	Q13423	Q13423	NAD(P) transhydrogenase, mitochondrial	NNT	Homo sapiens	113.895	9.761	6	6	✓	✓	✓	✓	✓		✓	✓
520	1	Q13428	Q13428	Treacle protein	TCOF1	Homo sapiens	152.11	5.847	6	6	✓	✓	✓	✓	✓	✓	✓	✓
521	1	Q13616	Q13616	Cullin-1	CUL1	Homo sapiens	89.679	11.211	6	6	✓	✓	✓	✓	✓		✓
522	1	Q14146	Q14146	Unhealthy ribosome biogenesis protein 2 homolog	URB2	Homo sapiens	170.547	5.709	6	6	✓	✓	✓	✓	✓		✓	✓
523	1	Q14157	Q14157	Ubiquitin-associated protein 2-like	UBAP2L	Homo sapiens	114.536	8.464	6	6	✓	✓	✓	✓	✓	✓	✓	✓
524	1	Q14166	Q14166	Tubulin--tyrosine ligase-like protein 12	TTLL12	Homo sapiens	74.404	11.491	6	6	✓	✓	✓	✓	✓	✓	✓	✓
525	1	Q14247	Q14247	Src substrate cortactin	CTTN	Homo sapiens	61.585	12.727	6	6	✓	✓	✓	✓	✓	✓		✓
526	1	Q14258	Q14258	E3 ubiquitin/ISG15 ligase TRIM25	TRIM25	Homo sapiens	70.975	12.54	6	6	✓	✓	✓	✓	✓	✓	✓	✓
527	1	Q14527	Q14527	Helicase-like transcription factor	HLTF	Homo sapiens	113.931	9.812	6	6	✓	✓	✓	✓
528	1	Q14676	Q14676	Mediator of DNA damage checkpoint protein 1	MDC1	Homo sapiens	226.672	4.931	6	6	✓	✓	✓	✓	✓		✓	✓
529	1	Q14789	Q14789	Golgin subfamily B member 1	GOLGB1	Homo sapiens	376.027	2.301	6	6	✓	✓	✓	✓	✓	✓
530	1	Q15003	Q15003	Condensin complex subunit 2	NCAPH	Homo sapiens	82.566	12.416	6	6	✓	✓	✓	✓			✓	✓
531	1	Q15046	Q15046	Lysine--tRNA ligase	KARS1	Homo sapiens	68.048	12.06	6	6	✓	✓	✓	✓	✓	✓	✓	✓
532	1	Q15233	Q15233	Non-POU domain-containing octamer-binding protein	NONO	Homo sapiens	54.23	21.656	6	6	✓	✓	✓	✓	✓	✓	✓	✓
533	1	Q15645	Q15645	Pachytene checkpoint protein 2 homolog	TRIP13	Homo sapiens	48.553	18.519	6	6	✓	✓	✓	✓
534	1	Q16531	Q16531	DNA damage-binding protein 1	DDB1	Homo sapiens	126.97	8.333	6	6	✓	✓	✓	✓	✓	✓	✓	✓
535	1	Q16576	Q16576	Histone-binding protein RBBP7	RBBP7	Homo sapiens	47.82	28	7	6	✓	✓	✓	✓	✓	✓	✓	✓
536	1	Q1KMD3	Q1KMD3	Heterogeneous nuclear ribonucleoprotein U-like protein 2	HNRNPUL2	Homo sapiens	85.105	10.576	6	6	✓	✓	✓	✓	✓	✓	✓	✓
537	1	Q5QJE6	Q5QJE6	Deoxynucleotidyltransferase terminal-interacting protein 2	DNTTIP2	Homo sapiens	84.469	11.376	6	6	✓	✓	✓	✓		✓	✓	✓
538	1	Q66K74	Q66K74	Microtubule-associated protein 1S	MAP1S	Homo sapiens	112.213	9.348	6	6	✓	✓	✓	✓
539	1	Q6FI81	Q6FI81	Anamorsin	CIAPIN1	Homo sapiens	33.581	26.923	6	6	✓	✓	✓	✓	✓	✓	✓	✓
540	1	Q6IN85	Q6IN85	Serine/threonine-protein phosphatase 4 regulatory subunit 3A	PPP4R3A	Homo sapiens	95.37	12.365	7	6	✓	✓	✓	✓
541	1	Q6NSI4	Q6NSI4	RPA-related protein RADX	RADX	Homo sapiens	97.555	11.111	6	6	✓	✓	✓	✓	✓	✓	✓	✓
542	1	Q6P1N9	Q6P1N9	Deoxyribonuclease TATDN1	TATDN1	Homo sapiens	33.6	27.273	6	6	✓	✓	✓	✓
543	1	Q6P996	Q6P996	Pyridoxal-dependent decarboxylase domain-containing protein 1	PDXDC1	Homo sapiens	86.707	15.482	8	6	✓	✓	✓	✓	✓			✓
544	1	Q6PGP7	Q6PGP7	SKI3 subunit of superkiller complex protein	SKIC3	Homo sapiens	175.491	4.795	6	6	✓	✓	✓	✓			✓	✓
545	1	Q709C8	Q709C8	Intermembrane lipid transfer protein VPS13C	VPS13C	Homo sapiens	422.398	2.212	6	6	✓	✓	✓	✓
546	1	Q7L014	Q7L014	Probable ATP-dependent RNA helicase DDX46	DDX46	Homo sapiens	117.363	7.662	6	6	✓	✓	✓	✓	✓	✓	✓	✓
547	1	Q7Z2T5	Q7Z2T5	TRMT1-like protein	TRMT1L	Homo sapiens	81.748	12.278	6	6	✓	✓	✓	✓	✓	✓	✓	✓
548	1	Q7Z3K3	Q7Z3K3	Pogo transposable element with ZNF domain	POGZ	Homo sapiens	155.346	5.816	6	6	✓	✓	✓	✓			✓
549	1	Q7Z460	Q7Z460	CLIP-associating protein 1	CLASP1	Homo sapiens	169.453	6.177	6	6	✓	✓	✓	✓	✓
550	1	Q7Z5K2	Q7Z5K2	Wings apart-like protein homolog	WAPL	Homo sapiens	132.946	8.487	6	6	✓	✓	✓	✓	✓	✓	✓	✓
551	1	Q86W50	Q86W50	RNA N6-adenosine-methyltransferase METTL16	METTL16	Homo sapiens	63.62	15.302	6	6	✓	✓	✓	✓				✓
552	1	Q8IZL8	Q8IZL8	Proline-, glutamic acid- and leucine-rich protein 1	PELP1	Homo sapiens	119.704	8.407	6	6	✓	✓	✓	✓				✓
553	1	Q8N1G4	Q8N1G4	Leucine-rich repeat-containing protein 47	LRRC47	Homo sapiens	63.473	14.58	6	6	✓	✓	✓	✓	✓	✓	✓	✓
554	1	Q8NBF2	Q8NBF2	NHL repeat-containing protein 2	NHLRC2	Homo sapiens	79.446	12.672	6	6	✓	✓	✓	✓	✓	✓	✓	✓
555	1	Q8NBJ5	Q8NBJ5	Procollagen galactosyltransferase 1	COLGALT1	Homo sapiens	71.637	13.023	6	6	✓	✓	✓	✓				✓
556	1	Q8NCN5	Q8NCN5	Pyruvate dehydrogenase phosphatase regulatory subunit, mitochondrial	PDPR	Homo sapiens	99.364	8.191	6	6	✓	✓	✓	✓
557	1	Q8NFC6	Q8NFC6	Biorientation of chromosomes in cell division protein 1-like 1	BOD1L1	Homo sapiens	330.471	2.491	6	6	✓	✓	✓	✓	✓		✓	✓
558	1	Q8NI36	Q8NI36	WD repeat-containing protein 36	WDR36	Homo sapiens	105.324	8.833	6	6	✓	✓	✓	✓
559	1	Q8TBC4	Q8TBC4	NEDD8-activating enzyme E1 catalytic subunit	UBA3	Homo sapiens	51.854	20.302	6	6	✓	✓	✓	✓				✓
560	1	Q8TCG1	Q8TCG1	Protein CIP2A	CIP2A	Homo sapiens	102.184	8.177	6	6	✓	✓	✓	✓	✓	✓	✓	✓
561	1	Q8WWM7	Q8WWM7	Ataxin-2-like protein	ATXN2L	Homo sapiens	113.376	8.465	6	6	✓	✓	✓	✓	✓	✓	✓	✓
562	1	Q92538	Q92538	Golgi-specific brefeldin A-resistance guanine nucleotide exchange factor 1	GBF1	Homo sapiens	206.45	4.142	6	6	✓	✓	✓	✓
563	1	Q96AC1	Q96AC1	Fermitin family homolog 2	FERMT2	Homo sapiens	77.86	12.5	6	6	✓	✓	✓	✓	✓	✓	✓	✓
564	1	Q96CX2	Q96CX2	BTB/POZ domain-containing protein KCTD12	KCTD12	Homo sapiens	35.702	28.615	6	6	✓	✓	✓	✓	✓	✓	✓	✓
565	1	Q96G03	Q96G03	Phosphopentomutase	PGM2	Homo sapiens	68.283	12.255	6	6	✓	✓	✓	✓	✓	✓	✓	✓
566	1	Q96KP4	Q96KP4	Cytosolic non-specific dipeptidase	CNDP2	Homo sapiens	52.877	21.053	6	6	✓	✓	✓	✓	✓			✓
567	1	Q96RP9	Q96RP9	Elongation factor G, mitochondrial	GFM1	Homo sapiens	83.474	12.65	6	6	✓	✓	✓	✓	✓			✓
568	1	Q96S55	Q96S55	ATPase WRNIP1	WRNIP1	Homo sapiens	72.136	11.579	6	6	✓	✓	✓	✓	✓	✓	✓	✓
569	1	Q99536	Q99536	Synaptic vesicle membrane protein VAT-1 homolog	VAT1	Homo sapiens	41.921	23.664	6	6	✓	✓	✓	✓	✓	✓	✓	✓
570	1	Q99798	Q99798	Aconitate hydratase, mitochondrial	ACO2	Homo sapiens	85.426	14.487	6	6	✓	✓	✓	✓	✓	✓	✓	✓
571	1	Q99832	Q99832	T-complex protein 1 subunit eta	CCT7	Homo sapiens	59.365	15.838	6	6	✓	✓	✓	✓	✓	✓	✓	✓
572	1	Q9BQ67	Q9BQ67	Glutamate-rich WD repeat-containing protein 1	GRWD1	Homo sapiens	49.42	25.785	6	6	✓	✓	✓	✓	✓	✓	✓	✓
573	1	Q9BQP7	Q9BQP7	Mitochondrial genome maintenance exonuclease 1	MGME1	Homo sapiens	39.419	18.895	6	6	✓	✓	✓	✓	✓	✓	✓	✓
574	1	Q9BTE3	Q9BTE3	Mini-chromosome maintenance complex-binding protein	MCMBP	Homo sapiens	72.984	13.707	6	6	✓	✓	✓	✓	✓	✓	✓	✓
575	1	Q9BXS5	Q9BXS5	AP-1 complex subunit mu-1	AP1M1	Homo sapiens	48.586	21.277	6	6	✓	✓	✓	✓	✓	✓	✓	✓
576	1	Q9H078	Q9H078	Caseinolytic peptidase B protein homolog	CLPB	Homo sapiens	78.728	13.437	6	6	✓	✓	✓	✓	✓	✓	✓	✓
577	1	Q9H1A4	Q9H1A4	Anaphase-promoting complex subunit 1	ANAPC1	Homo sapiens	216.5	4.218	6	6	✓	✓	✓	✓
578	1	Q9H269	Q9H269	Vacuolar protein sorting-associated protein 16 homolog	VPS16	Homo sapiens	94.691	11.323	6	6	✓	✓	✓	✓	✓	✓	✓	✓
579	1	Q9H2M9	Q9H2M9	Rab3 GTPase-activating protein non-catalytic subunit	RAB3GAP2	Homo sapiens	155.984	6.317	6	6	✓	✓	✓	✓	✓	✓	✓	✓
580	1	Q9H2P0	Q9H2P0	Activity-dependent neuroprotector homeobox protein	ADNP	Homo sapiens	123.565	7.713	6	6	✓	✓	✓	✓	✓	✓	✓	✓
581	1	Q9H4A4	Q9H4A4	Aminopeptidase B	RNPEP	Homo sapiens	72.598	10.615	6	6	✓	✓	✓	✓	✓	✓	✓	✓
582	1	Q9H6S0	Q9H6S0	3'-5' RNA helicase YTHDC2	YTHDC2	Homo sapiens	160.251	5.664	6	6	✓	✓	✓	✓
583	1	Q9H993	Q9H993	Damage-control phosphatase ARMT1	ARMT1	Homo sapiens	51.172	20.181	6	6	✓	✓	✓	✓
584	1	Q9H9Y6	Q9H9Y6	DNA-directed RNA polymerase I subunit RPA2	POLR1B	Homo sapiens	128.232	7.225	6	6	✓	✓	✓	✓			✓
585	1	Q9HB71	Q9HB71	Calcyclin-binding protein	CACYBP	Homo sapiens	26.21	37.719	6	6	✓	✓	✓	✓	✓	✓	✓	✓
586	1	Q9HCC0	Q9HCC0	Methylcrotonoyl-CoA carboxylase beta chain, mitochondrial	MCCC2	Homo sapiens	61.332	15.986	6	6	✓	✓	✓	✓	✓	✓	✓	✓
587	1	Q9HCE1	Q9HCE1	Helicase MOV-10	MOV10	Homo sapiens	113.672	9.87	6	6	✓	✓	✓	✓	✓	✓	✓	✓
588	1	Q9NTZ6	Q9NTZ6	RNA-binding protein 12	RBM12	Homo sapiens	97.397	8.262	6	6	✓	✓	✓	✓	✓	✓	✓	✓
589	1	Q9NW82	Q9NW82	WD repeat-containing protein 70	WDR70	Homo sapiens	73.201	11.621	6	6	✓	✓	✓	✓	✓	✓	✓	✓
590	1	Q9NXE4	Q9NXE4	Sphingomyelin phosphodiesterase 4	SMPD4	Homo sapiens	97.809	11.432	6	6	✓	✓	✓	✓			✓
591	1	Q9NYY8	Q9NYY8	FAST kinase domain-containing protein 2, mitochondrial	FASTKD2	Homo sapiens	81.463	12.817	6	6	✓	✓	✓	✓
592	1	Q9UBB9	Q9UBB9	Tuftelin-interacting protein 11	TFIP11	Homo sapiens	96.821	9.08	6	6	✓	✓	✓	✓	✓
593	1	Q9UHB9	Q9UHB9	Signal recognition particle subunit SRP68	SRP68	Homo sapiens	70.73	11.483	6	6	✓	✓	✓	✓	✓	✓	✓	✓
594	1	Q9UI12	Q9UI12	V-type proton ATPase subunit H	ATP6V1H	Homo sapiens	55.885	16.977	6	6	✓	✓	✓	✓	✓		✓
595	1	Q9UIA9	Q9UIA9	Exportin-7	XPO7	Homo sapiens	123.908	8.188	6	6	✓	✓	✓	✓
596	1	Q9UJV9	Q9UJV9	Probable ATP-dependent RNA helicase DDX41	DDX41	Homo sapiens	69.839	16.72	6	6	✓	✓	✓	✓	✓		✓	✓
597	1	Q9UKV3	Q9UKV3	Apoptotic chromatin condensation inducer in the nucleus	ACIN1	Homo sapiens	151.864	7.606	6	6	✓	✓	✓	✓		✓	✓
598	1	Q9UPN3	Q9UPN3	Microtubule-actin cross-linking factor 1, isoforms 1/2/3/4/5	MACF1	Homo sapiens	838.323	1.408	8	6	✓	✓	✓	✓
599	1	Q9Y265	Q9Y265	RuvB-like 1	RUVBL1	Homo sapiens	50.226	19.518	6	6	✓	✓	✓	✓	✓	✓	✓	✓
600	1	Q9Y266	Q9Y266	Nuclear migration protein nudC	NUDC	Homo sapiens	38.244	24.471	6	6	✓	✓	✓	✓	✓	✓	✓	✓
601	1	Q9Y2W1	Q9Y2W1	Thyroid hormone receptor-associated protein 3	THRAP3	Homo sapiens	108.667	10.366	7	6	✓	✓	✓	✓	✓	✓	✓	✓
602	1	Q9Y3T9	Q9Y3T9	Nucleolar complex protein 2 homolog	NOC2L	Homo sapiens	84.919	9.746	6	6	✓	✓	✓	✓	✓	✓	✓	✓
603	1	Q9Y450	Q9Y450	HBS1-like protein	HBS1L	Homo sapiens	75.475	14.62	6	6	✓	✓	✓	✓	✓	✓	✓	✓
604	1	Q9Y5Q8	Q9Y5Q8	General transcription factor 3C polypeptide 5	GTF3C5	Homo sapiens	59.572	16.57	6	6	✓	✓	✓	✓	✓	✓	✓	✓
605	1	Q9Y678	Q9Y678	Coatomer subunit gamma-1	COPG1	Homo sapiens	97.719	12.243	6	6	✓	✓	✓	✓				✓
606	1	Q9Y6Y8	Q9Y6Y8	SEC23-interacting protein	SEC23IP	Homo sapiens	111.077	7.9	6	6	✓	✓	✓	✓	✓	✓	✓	✓
607	1	A3KN83	A3KN83	Protein strawberry notch homolog 1	SBNO1	Homo sapiens	154.316	7.107	7	5	✓	✓	✓	✓				✓
608	1	O00273	O00273	DNA fragmentation factor subunit alpha	DFFA	Homo sapiens	36.521	15.408	5	5	✓	✓	✓	✓
609	1	O00425	O00425	Insulin-like growth factor 2 mRNA-binding protein 3	IGF2BP3	Homo sapiens	63.705	14.508	5	5	✓	✓	✓	✓	✓	✓	✓	✓
610	1	O00754	O00754	Lysosomal alpha-mannosidase	MAN2B1	Homo sapiens	113.743	7.814	5	5	✓	✓	✓	✓
611	1	O14776	O14776	Transcription elongation regulator 1	TCERG1	Homo sapiens	123.903	6.011	5	5	✓	✓	✓	✓	✓	✓	✓	✓
612	1	O14979	O14979	Heterogeneous nuclear ribonucleoprotein D-like	HNRNPDL	Homo sapiens	46.439	14.048	5	5	✓	✓	✓	✓	✓	✓	✓	✓
613	1	O14981	O14981	TATA-binding protein-associated factor 172	BTAF1	Homo sapiens	206.89	3.894	5	5	✓	✓	✓	✓	✓	✓	✓	✓
614	1	O15067	O15067	Phosphoribosylformylglycinamidine synthase	PFAS	Homo sapiens	144.738	5.83	5	5	✓	✓	✓	✓	✓	✓
615	1	O15160	O15160	DNA-directed RNA polymerases I and III subunit RPAC1	POLR1C	Homo sapiens	39.251	22.254	5	5	✓	✓	✓	✓
616	1	O15226	O15226	NF-kappa-B-repressing factor	NKRF	Homo sapiens	77.673	8.841	5	5	✓	✓	✓	✓	✓	✓	✓	✓
617	1	O43175	O43175	D-3-phosphoglycerate dehydrogenase	PHGDH	Homo sapiens	56.652	15.197	5	5	✓	✓	✓	✓	✓	✓	✓	✓
618	1	O60231	O60231	Pre-mRNA-splicing factor ATP-dependent RNA helicase DHX16	DHX16	Homo sapiens	119.264	7.012	5	5	✓	✓	✓	✓			✓
619	1	O60264	O60264	SWI/SNF-related matrix-associated actin-dependent regulator of chromatin subfamily A member 5	SMARCA5	Homo sapiens	121.907	8.65	7	5	✓	✓	✓	✓	✓	✓	✓	✓
620	1	O60271	O60271	C-Jun-amino-terminal kinase-interacting protein 4	SPAG9	Homo sapiens	146.207	4.845	5	5	✓	✓	✓	✓	✓	✓	✓	✓
621	1	O60306	O60306	RNA helicase aquarius	AQR	Homo sapiens	171.299	5.791	5	5	✓	✓	✓	✓	✓	✓	✓	✓
622	1	O60313	O60313	Dynamin-like 120 kDa protein, mitochondrial	OPA1	Homo sapiens	111.631	7.812	5	5	✓	✓	✓	✓	✓
623	1	O60341	O60341	Lysine-specific histone demethylase 1A	KDM1A	Homo sapiens	92.903	9.155	5	5	✓	✓	✓	✓	✓	✓	✓	✓
624	1	O60664	O60664	Perilipin-3	PLIN3	Homo sapiens	47.075	18.664	5	5	✓	✓	✓	✓	✓	✓	✓	✓
625	1	O60749	O60749	Sorting nexin-2	SNX2	Homo sapiens	58.471	11.561	5	5	✓	✓	✓	✓	✓	✓	✓	✓
626	1	O60870	O60870	DNA/RNA-binding protein KIN17	KIN	Homo sapiens	45.372	16.031	5	5	✓	✓	✓	✓	✓
627	1	O75083	O75083	WD repeat-containing protein 1	WDR1	Homo sapiens	66.194	16.667	5	5	✓	✓	✓	✓		✓	✓	✓
628	1	O75122	O75122	CLIP-associating protein 2	CLASP2	Homo sapiens	141.065	6.414	5	5	✓	✓	✓	✓	✓		✓
629	1	O75153	O75153	Clustered mitochondria protein homolog	CLUH	Homo sapiens	146.673	6.035	5	5	✓	✓	✓	✓	✓	✓	✓	✓
630	1	O75439	O75439	Mitochondrial-processing peptidase subunit beta	PMPCB	Homo sapiens	54.367	15.746	5	5	✓	✓	✓	✓	✓	✓	✓	✓
631	1	O75489	O75489	NADH dehydrogenase [ubiquinone] iron-sulfur protein 3, mitochondrial	NDUFS3	Homo sapiens	30.239	20.833	5	5	✓	✓	✓	✓	✓			✓
632	1	O75691	O75691	Small subunit processome component 20 homolog	UTP20	Homo sapiens	318.389	2.585	5	5	✓	✓	✓	✓
633	1	O75874	O75874	Isocitrate dehydrogenase [NADP] cytoplasmic	IDH1	Homo sapiens	46.659	14.976	5	5	✓	✓	✓	✓	✓	✓	✓	✓
634	1	O94906	O94906	Pre-mRNA-processing factor 6	PRPF6	Homo sapiens	106.929	7.12	5	5	✓	✓	✓	✓	✓	✓	✓	✓
635	1	O94925	O94925	Glutaminase kidney isoform, mitochondrial	GLS	Homo sapiens	73.46	13.453	5	5	✓	✓	✓	✓	✓	✓	✓	✓
636	1	O95340	O95340	Bifunctional 3'-phosphoadenosine 5'-phosphosulfate synthase 2	PAPSS2	Homo sapiens	69.498	13.192	5	5	✓	✓	✓	✓
637	1	O95433	O95433	Activator of 90 kDa heat shock protein ATPase homolog 1	AHSA1	Homo sapiens	38.273	20.71	5	5	✓	✓	✓	✓	✓		✓	✓
638	1	O95453	O95453	Poly(A)-specific ribonuclease PARN	PARN	Homo sapiens	73.451	10.172	5	5	✓	✓	✓	✓	✓		✓	✓
639	1	O96019	O96019	Actin-like protein 6A	ACTL6A	Homo sapiens	47.46	21.678	6	5	✓	✓	✓	✓	✓			✓
640	1	P00387	P00387	NADH-cytochrome b5 reductase 3	CYB5R3	Homo sapiens	34.236	23.256	5	5	✓	✓	✓	✓				✓
641	1	P00918	P00918	Carbonic anhydrase 2	CA2	Homo sapiens	29.243	33.077	5	5	✓	✓	✓	✓	✓	✓	✓	✓
642	1	P02533	P02533	Keratin, type I cytoskeletal 14	KRT14	Homo sapiens	51.559	36.653	12	5	✓	✓	✓	✓	✓	✓	✓	✓
643	1	P02786	P02786	Transferrin receptor protein 1	TFRC	Homo sapiens	84.872	10.921	5	5	✓	✓	✓	✓	✓	✓	✓	✓
644	1	P05091	P05091	Aldehyde dehydrogenase, mitochondrial	ALDH2	Homo sapiens	56.381	12.959	5	5	✓	✓	✓	✓	✓	✓	✓	✓
645	1	P06493	P06493	Cyclin-dependent kinase 1	CDK1	Homo sapiens	34.096	24.916	5	5	✓	✓	✓	✓	✓	✓	✓	✓
646	1	P07741	P07741	Adenine phosphoribosyltransferase	APRT	Homo sapiens	19.606	45.556	5	5	✓	✓	✓	✓	✓
647	1	P07900	P07900	Heat shock protein HSP 90-alpha	HSP90AA1	Homo sapiens	84.662	27.459	6	5	✓	✓	✓	✓			✓	✓
648	1	P08195	P08195	4F2 cell-surface antigen heavy chain	SLC3A2	Homo sapiens	67.995	13.333	5	5	✓	✓	✓	✓	✓
649	1	P08240	P08240	Signal recognition particle receptor subunit alpha	SRPRA	Homo sapiens	69.812	10.815	5	5	✓	✓	✓	✓	✓	✓		✓
650	1	P08559	P08559	Pyruvate dehydrogenase E1 component subunit alpha, somatic form, mitochondrial	PDHA1	Homo sapiens	43.295	15.385	6	5	✓	✓	✓	✓	✓		✓	✓
651	1	P09543	P09543	2',3'-cyclic-nucleotide 3'-phosphodiesterase	CNP	Homo sapiens	47.58	14.964	5	5	✓	✓	✓	✓	✓	✓	✓	✓
652	1	P13861	P13861	cAMP-dependent protein kinase type II-alpha regulatory subunit	PRKAR2A	Homo sapiens	45.52	17.822	5	5	✓	✓	✓	✓	✓	✓	✓	✓
653	1	P16383	P16383	Intron Large complex component GCFC2	GCFC2	Homo sapiens	89.387	10.243	5	5	✓	✓	✓	✓
654	1	P17980	P17980	26S proteasome regulatory subunit 6A	PSMC3	Homo sapiens	49.204	20.046	5	5	✓	✓	✓	✓	✓	✓	✓	✓
655	1	P18754	P18754	Regulator of chromosome condensation	RCC1	Homo sapiens	44.969	17.577	5	5	✓	✓	✓	✓	✓	✓	✓	✓
656	1	P20042	P20042	Eukaryotic translation initiation factor 2 subunit 2	EIF2S2	Homo sapiens	38.389	16.216	5	5	✓	✓	✓	✓	✓	✓	✓	✓
657	1	P21283	P21283	V-type proton ATPase subunit C 1	ATP6V1C1	Homo sapiens	43.943	20.157	5	5	✓	✓	✓	✓
658	1	P21359	P21359	Neurofibromin	NF1	Homo sapiens	319.377	2.219	5	5	✓	✓	✓	✓
659	1	P22087	P22087	rRNA 2'-O-methyltransferase fibrillarin	FBL	Homo sapiens	33.783	25.857	5	5	✓	✓	✓	✓	✓	✓	✓	✓
660	1	P23246	P23246	Splicing factor, proline- and glutamine-rich	SFPQ	Homo sapiens	76.151	10.467	5	5	✓	✓	✓	✓	✓	✓	✓	✓
661	1	P24928	P24928	DNA-directed RNA polymerase II subunit RPB1	POLR2A	Homo sapiens	217.18	4.721	5	5	✓	✓	✓	✓		✓	✓	✓
662	1	P25786	P25786	Proteasome subunit alpha type-1	PSMA1	Homo sapiens	29.556	24.335	5	5	✓	✓	✓	✓	✓	✓	✓	✓
663	1	P26038	P26038	Moesin	MSN	Homo sapiens	67.82	16.811	5	5	✓	✓	✓	✓	✓	✓	✓	✓
664	1	P26583	P26583	High mobility group protein B2	HMGB2	Homo sapiens	24.032	33.493	5	5	✓	✓	✓	✓	✓	✓	✓	✓
665	1	P27695	P27695	DNA-(apurinic or apyrimidinic site) endonuclease	APEX1	Homo sapiens	35.555	30.503	5	5	✓	✓	✓	✓	✓	✓	✓	✓
666	1	P28066	P28066	Proteasome subunit alpha type-5	PSMA5	Homo sapiens	26.412	34.44	5	5	✓	✓	✓	✓	✓	✓	✓	✓
667	1	P30041	P30041	Peroxiredoxin-6	PRDX6	Homo sapiens	25.034	36.607	5	5	✓	✓	✓	✓	✓	✓	✓	✓
668	1	P30085	P30085	UMP-CMP kinase	CMPK1	Homo sapiens	22.222	34.184	5	5	✓	✓	✓	✓	✓	✓
669	1	P31946	P31946	14-3-3 protein beta/alpha	YWHAB	Homo sapiens	28.083	28.049	5	5	✓	✓	✓	✓	✓	✓	✓	✓
670	1	P33527	P33527	Multidrug resistance-associated protein 1	ABCC1	Homo sapiens	171.593	4.507	5	5	✓	✓	✓	✓
671	1	P33991	P33991	DNA replication licensing factor MCM4	MCM4	Homo sapiens	96.56	9.618	5	5	✓	✓	✓	✓	✓	✓	✓	✓
672	1	P35250	P35250	Replication factor C subunit 2	RFC2	Homo sapiens	39.156	21.469	5	5	✓	✓	✓	✓	✓	✓	✓	✓
673	1	P35520	P35520	Cystathionine beta-synthase	CBS	Homo sapiens	60.588	15.608	5	5	✓	✓	✓	✓	✓		✓	✓
674	1	P35527	P35527	Keratin, type I cytoskeletal 9	KRT9	Homo sapiens	62.066	15.73	5	5	✓	✓	✓	✓	✓	✓	✓
675	1	P36551	P36551	Oxygen-dependent coproporphyrinogen-III oxidase, mitochondrial	CPOX	Homo sapiens	50.153	12.555	5	5	✓	✓	✓	✓	✓	✓	✓	✓
676	1	P36578	P36578	60S ribosomal protein L4	RPL4	Homo sapiens	47.696	17.33	5	5	✓	✓	✓	✓			✓	✓
677	1	P36957	P36957	Dihydrolipoyllysine-residue succinyltransferase component of 2-oxoglutarate dehydrogenase complex, mitochondrial	DLST	Homo sapiens	48.758	14.79	5	5	✓	✓	✓	✓	✓	✓	✓	✓
678	1	P38606	P38606	V-type proton ATPase catalytic subunit A	ATP6V1A	Homo sapiens	68.301	12.642	5	5	✓	✓	✓	✓	✓	✓	✓	✓
679	1	P38919	P38919	Eukaryotic initiation factor 4A-III	EIF4A3	Homo sapiens	46.871	20.681	5	5	✓	✓	✓	✓	✓	✓	✓	✓
680	1	P40227	P40227	T-complex protein 1 subunit zeta	CCT6A	Homo sapiens	58.024	13.559	6	5	✓	✓	✓	✓	✓	✓	✓	✓
681	1	P40925	P40925	Malate dehydrogenase, cytoplasmic	MDH1	Homo sapiens	36.427	20.958	5	5	✓	✓	✓	✓	✓	✓	✓	✓
682	1	P40938	P40938	Replication factor C subunit 3	RFC3	Homo sapiens	40.555	22.753	5	5	✓	✓	✓	✓		✓		✓
683	1	P41240	P41240	Tyrosine-protein kinase CSK	CSK	Homo sapiens	50.707	16.222	5	5	✓	✓	✓	✓
684	1	P46060	P46060	Ran GTPase-activating protein 1	RANGAP1	Homo sapiens	63.543	10.903	5	5	✓	✓	✓	✓	✓	✓	✓	✓
685	1	P46977	P46977	Dolichyl-diphosphooligosaccharide--protein glycosyltransferase subunit STT3A	STT3A	Homo sapiens	80.53	10.213	5	5	✓	✓	✓	✓				✓
686	1	P47897	P47897	Glutamine--tRNA ligase	QARS1	Homo sapiens	87.799	10.71	5	5	✓	✓	✓	✓
687	1	P48444	P48444	Coatomer subunit delta	ARCN1	Homo sapiens	57.212	11.546	5	5	✓	✓	✓	✓	✓	✓	✓	✓
688	1	P49411	P49411	Elongation factor Tu, mitochondrial	TUFM	Homo sapiens	49.876	13.626	5	5	✓	✓	✓	✓	✓	✓	✓	✓
689	1	P49454	P49454	Centromere protein F	CENPF	Homo sapiens	357.532	2.055	5	5	✓	✓	✓	✓
690	1	P49589	P49589	Cysteine--tRNA ligase, cytoplasmic	CARS1	Homo sapiens	85.474	10.16	5	5	✓	✓	✓	✓	✓	✓	✓	✓
691	1	P49643	P49643	DNA primase large subunit	PRIM2	Homo sapiens	58.807	11.984	5	5	✓	✓	✓	✓
692	1	P49748	P49748	Very long-chain specific acyl-CoA dehydrogenase, mitochondrial	ACADVL	Homo sapiens	70.392	10.076	5	5	✓	✓	✓	✓	✓	✓	✓	✓
693	1	P49916	P49916	DNA ligase 3	LIG3	Homo sapiens	112.907	5.946	5	5	✓	✓	✓	✓	✓		✓	✓
694	1	P49959	P49959	Double-strand break repair protein MRE11	MRE11	Homo sapiens	80.594	11.017	5	5	✓	✓	✓	✓	✓	✓	✓	✓
695	1	P51398	P51398	28S ribosomal protein S29, mitochondrial	DAP3	Homo sapiens	45.566	18.342	5	5	✓	✓	✓	✓	✓	✓	✓	✓
696	1	P51572	P51572	B-cell receptor-associated protein 31	BCAP31	Homo sapiens	27.99	19.512	5	5	✓	✓	✓	✓	✓	✓	✓	✓
697	1	P52306	P52306	Rap1 GTPase-GDP dissociation stimulator 1	RAP1GDS1	Homo sapiens	66.316	13.18	5	5	✓	✓	✓	✓	✓
698	1	P54578	P54578	Ubiquitin carboxyl-terminal hydrolase 14	USP14	Homo sapiens	56.069	12.955	5	5	✓	✓	✓	✓	✓	✓	✓	✓
699	1	P54727	P54727	UV excision repair protein RAD23 homolog B	RAD23B	Homo sapiens	43.172	22.249	5	5	✓	✓	✓	✓	✓	✓	✓	✓
700	1	P57678	P57678	Gem-associated protein 4	GEMIN4	Homo sapiens	120.037	6.144	5	5	✓	✓	✓	✓
701	1	P61158	P61158	Actin-related protein 3	ACTR3	Homo sapiens	47.371	16.507	6	5	✓	✓	✓	✓	✓	✓	✓	✓
702	1	P61160	P61160	Actin-related protein 2	ACTR2	Homo sapiens	44.762	16.751	5	5	✓	✓	✓	✓	✓	✓	✓	✓
703	1	P61221	P61221	ATP-binding cassette sub-family E member 1	ABCE1	Homo sapiens	67.315	13.523	5	5	✓	✓	✓	✓	✓	✓	✓	✓
704	1	P61604	P61604	10 kDa heat shock protein, mitochondrial	HSPE1	Homo sapiens	10.931	52.941	5	5	✓	✓	✓	✓	✓	✓	✓	✓
705	1	P62826	P62826	GTP-binding nuclear protein Ran	RAN	Homo sapiens	24.421	28.704	5	5	✓	✓	✓	✓	✓	✓	✓	✓
706	1	P62937	P62937	Peptidyl-prolyl cis-trans isomerase A	PPIA	Homo sapiens	18.013	55.152	6	5	✓	✓	✓	✓	✓	✓	✓	✓
707	1	P82933	P82933	28S ribosomal protein S9, mitochondrial	MRPS9	Homo sapiens	45.834	18.182	5	5	✓	✓	✓	✓	✓	✓	✓	✓
708	1	P98175	P98175	RNA-binding protein 10	RBM10	Homo sapiens	103.535	7.097	5	5	✓	✓	✓	✓	✓	✓	✓	✓
709	1	Q01813	Q01813	ATP-dependent 6-phosphofructokinase, platelet type	PFKP	Homo sapiens	85.598	8.929	5	5	✓	✓	✓	✓	✓	✓	✓	✓
710	1	Q03701	Q03701	CCAAT/enhancer-binding protein zeta	CEBPZ	Homo sapiens	120.977	5.882	5	5	✓	✓	✓	✓	✓
711	1	Q06210	Q06210	Glutamine--fructose-6-phosphate aminotransferase [isomerizing] 1	GFPT1	Homo sapiens	78.806	10.157	5	5	✓	✓	✓	✓
712	1	Q06323	Q06323	Proteasome activator complex subunit 1	PSME1	Homo sapiens	28.72	24.9	5	5	✓	✓	✓	✓
713	1	Q07020	Q07020	60S ribosomal protein L18	RPL18	Homo sapiens	21.636	23.936	5	5	✓	✓	✓	✓	✓	✓	✓	✓
714	1	Q07866	Q07866	Kinesin light chain 1	KLC1	Homo sapiens	65.31	10.82	5	5	✓	✓	✓	✓	✓	✓	✓	✓
715	1	Q08188	Q08188	Protein-glutamine gamma-glutamyltransferase E	TGM3	Homo sapiens	76.631	10.39	5	5		✓	✓	✓
716	1	Q08AM6	Q08AM6	Protein VAC14 homolog	VAC14	Homo sapiens	87.975	9.463	5	5	✓	✓	✓	✓
717	1	Q10567	Q10567	AP-1 complex subunit beta-1	AP1B1	Homo sapiens	104.607	18.651	13	5	✓	✓	✓	✓
718	1	Q10570	Q10570	Cleavage and polyadenylation specificity factor subunit 1	CPSF1	Homo sapiens	160.886	5.336	5	5	✓	✓	✓	✓	✓	✓		✓
719	1	Q12756	Q12756	Kinesin-like protein KIF1A	KIF1A	Homo sapiens	191.065	5.148	6	5	✓	✓	✓	✓	✓
720	1	Q12768	Q12768	WASH complex subunit 5	WASHC5	Homo sapiens	134.289	6.04	5	5	✓	✓	✓	✓
721	1	Q12789	Q12789	General transcription factor 3C polypeptide 1	GTF3C1	Homo sapiens	238.879	3.129	5	5	✓	✓	✓	✓
722	1	Q12904	Q12904	Aminoacyl tRNA synthase complex-interacting multifunctional protein 1	AIMP1	Homo sapiens	34.354	22.436	5	5	✓	✓	✓	✓	✓	✓	✓	✓
723	1	Q12905	Q12905	Interleukin enhancer-binding factor 2	ILF2	Homo sapiens	43.064	18.974	5	5	✓	✓	✓	✓	✓	✓	✓	✓
724	1	Q13011	Q13011	Delta(3,5)-Delta(2,4)-dienoyl-CoA isomerase, mitochondrial	ECH1	Homo sapiens	35.816	25.305	5	5	✓	✓	✓	✓	✓	✓	✓	✓
725	1	Q13308	Q13308	Inactive tyrosine-protein kinase 7	PTK7	Homo sapiens	118.391	8.037	5	5	✓	✓	✓	✓
726	1	Q13451	Q13451	Peptidyl-prolyl cis-trans isomerase FKBP5	FKBP5	Homo sapiens	51.214	17.943	5	5	✓	✓	✓	✓				✓
727	1	Q13464	Q13464	Rho-associated protein kinase 1	ROCK1	Homo sapiens	158.178	4.284	5	5	✓	✓	✓	✓	✓	✓	✓	✓
728	1	Q13564	Q13564	NEDD8-activating enzyme E1 regulatory subunit	NAE1	Homo sapiens	60.247	13.858	5	5	✓	✓	✓	✓	✓
729	1	Q13573	Q13573	SNW domain-containing protein 1	SNW1	Homo sapiens	61.494	11.94	5	5	✓	✓	✓	✓	✓	✓	✓	✓
730	1	Q13617	Q13617	Cullin-2	CUL2	Homo sapiens	86.982	8.456	5	5	✓	✓	✓	✓	✓
731	1	Q13618	Q13618	Cullin-3	CUL3	Homo sapiens	88.931	9.505	5	5	✓	✓	✓	✓
732	1	Q13835	Q13835	Plakophilin-1	PKP1	Homo sapiens	82.86	9.103	5	5	✓	✓	✓	✓
733	1	Q13907	Q13907	Isopentenyl-diphosphate Delta-isomerase 1	IDI1	Homo sapiens	26.319	34.802	5	5	✓	✓	✓	✓	✓	✓	✓	✓
734	1	Q14103	Q14103	Heterogeneous nuclear ribonucleoprotein D0	HNRNPD	Homo sapiens	38.435	18.028	5	5	✓	✓	✓	✓	✓	✓	✓	✓
735	1	Q14160	Q14160	Protein scribble homolog	SCRIB	Homo sapiens	174.916	5.521	6	5	✓	✓	✓	✓
736	1	Q14181	Q14181	DNA polymerase alpha subunit B	POLA2	Homo sapiens	65.947	12.375	5	5	✓	✓	✓	✓
737	1	Q14315	Q14315	Filamin-C	FLNC	Homo sapiens	291.025	4.037	5	5	✓	✓	✓	✓			✓	✓
738	1	Q14997	Q14997	Proteasome activator complex subunit 4	PSME4	Homo sapiens	211.337	3.852	5	5	✓	✓	✓	✓		✓		✓
739	1	Q15007	Q15007	Pre-mRNA-splicing regulator WTAP	WTAP	Homo sapiens	44.243	16.919	5	5	✓	✓	✓	✓	✓	✓	✓	✓
740	1	Q15075	Q15075	Early endosome antigen 1	EEA1	Homo sapiens	162.468	4.394	5	5	✓	✓	✓	✓	✓	✓	✓
741	1	Q15365	Q15365	Poly(rC)-binding protein 1	PCBP1	Homo sapiens	37.497	34.551	6	5	✓	✓	✓	✓	✓	✓	✓	✓
742	1	Q15386	Q15386	Ubiquitin-protein ligase E3C	UBE3C	Homo sapiens	123.924	5.448	5	5	✓	✓	✓	✓
743	1	Q15435	Q15435	Protein phosphatase 1 regulatory subunit 7	PPP1R7	Homo sapiens	41.564	24.444	5	5	✓	✓	✓	✓
744	1	Q15436	Q15436	Protein transport protein Sec23A	SEC23A	Homo sapiens	86.16	10.065	6	5	✓	✓	✓	✓	✓	✓	✓	✓
745	1	Q15717	Q15717	ELAV-like protein 1	ELAVL1	Homo sapiens	36.091	21.166	5	5	✓	✓	✓	✓	✓	✓	✓	✓
746	1	Q15750	Q15750	TGF-beta-activated kinase 1 and MAP3K7-binding protein 1	TAB1	Homo sapiens	54.645	12.103	5	5	✓	✓	✓	✓
747	1	Q16181	Q16181	Septin-7	SEPTIN7	Homo sapiens	50.682	18.078	5	5	✓	✓	✓	✓	✓	✓	✓	✓
748	1	Q16643	Q16643	Drebrin	DBN1	Homo sapiens	71.43	14.176	5	5	✓	✓	✓	✓	✓
749	1	Q16658	Q16658	Fascin	FSCN1	Homo sapiens	54.531	16.227	5	5	✓	✓	✓	✓	✓		✓	✓
750	1	Q16795	Q16795	NADH dehydrogenase [ubiquinone] 1 alpha subcomplex subunit 9, mitochondrial	NDUFA9	Homo sapiens	42.509	21.485	5	5	✓	✓	✓	✓		✓	✓	✓
751	1	Q16850	Q16850	Lanosterol 14-alpha demethylase	CYP51A1	Homo sapiens	57.277	13.36	5	5	✓	✓	✓	✓	✓	✓	✓	✓
752	1	Q2M389	Q2M389	WASH complex subunit 4	WASHC4	Homo sapiens	136.404	6.309	5	5	✓	✓	✓	✓		✓	✓
753	1	Q2TAY7	Q2TAY7	WD40 repeat-containing protein SMU1	SMU1	Homo sapiens	57.547	18.713	5	5	✓	✓	✓	✓	✓		✓
754	1	Q32MZ4	Q32MZ4	Leucine-rich repeat flightless-interacting protein 1	LRRFIP1	Homo sapiens	89.253	9.901	6	5	✓	✓	✓	✓	✓	✓	✓	✓
755	1	Q4V328	Q4V328	GRIP1-associated protein 1	GRIPAP1	Homo sapiens	96.006	7.015	5	5	✓	✓	✓	✓				✓
756	1	Q52LJ0	Q52LJ0	Protein FAM98B	FAM98B	Homo sapiens	45.546	21.478	6	5	✓	✓	✓	✓	✓	✓	✓	✓
757	1	Q5D862	Q5D862	Filaggrin-2	FLG2	Homo sapiens	248.077	3.053	5	5	✓	✓	✓	✓	✓	✓	✓
758	1	Q5JVF3	Q5JVF3	PCI domain-containing protein 2	PCID2	Homo sapiens	46.031	16.541	5	5	✓	✓	✓	✓
759	1	Q5VTR2	Q5VTR2	E3 ubiquitin-protein ligase BRE1A	RNF20	Homo sapiens	113.663	6.359	5	5	✓	✓	✓	✓	✓	✓	✓	✓
760	1	Q68CQ4	Q68CQ4	U3 small nucleolar RNA-associated protein 25 homolog	UTP25	Homo sapiens	87.058	10.714	5	5	✓	✓	✓	✓				✓
761	1	Q6KB66	Q6KB66	Keratin, type II cytoskeletal 80	KRT80	Homo sapiens	50.526	14.823	5	5	✓	✓	✓	✓
762	1	Q6NVY1	Q6NVY1	3-hydroxyisobutyryl-CoA hydrolase, mitochondrial	HIBCH	Homo sapiens	43.484	15.026	5	5	✓	✓	✓	✓	✓	✓	✓	✓
763	1	Q6P1J9	Q6P1J9	Parafibromin	CDC73	Homo sapiens	60.577	15.631	5	5	✓	✓	✓	✓			✓	✓
764	1	Q7L0Y3	Q7L0Y3	tRNA methyltransferase 10 homolog C	TRMT10C	Homo sapiens	47.347	17.37	5	5	✓	✓	✓	✓	✓
765	1	Q7L576	Q7L576	Cytoplasmic FMR1-interacting protein 1	CYFIP1	Homo sapiens	145.185	9.018	9	5	✓	✓	✓	✓	✓	✓	✓	✓
766	1	Q7Z2K6	Q7Z2K6	Endoplasmic reticulum metallopeptidase 1	ERMP1	Homo sapiens	100.233	7.08	5	5	✓	✓	✓	✓				✓
767	1	Q7Z3U7	Q7Z3U7	Protein MON2 homolog	MON2	Homo sapiens	190.362	3.553	5	5	✓	✓	✓	✓
768	1	Q7Z4H8	Q7Z4H8	Protein O-glucosyltransferase 3	POGLUT3	Homo sapiens	58.572	14.596	5	5	✓	✓	✓	✓
769	1	Q7Z5L9	Q7Z5L9	Interferon regulatory factor 2-binding protein 2	IRF2BP2	Homo sapiens	61.027	18.399	6	5	✓	✓	✓	✓			✓	✓
770	1	Q86U86	Q86U86	Protein polybromo-1	PBRM1	Homo sapiens	192.951	4.144	5	5	✓	✓	✓	✓		✓	✓	✓
771	1	Q86YP4	Q86YP4	Transcriptional repressor p66-alpha	GATAD2A	Homo sapiens	68.063	13.586	6	5	✓	✓	✓	✓	✓	✓	✓	✓
772	1	Q8IX12	Q8IX12	Cell division cycle and apoptosis regulator protein 1	CCAR1	Homo sapiens	132.823	6.957	5	5	✓	✓	✓	✓	✓		✓	✓
773	1	Q8IYS1	Q8IYS1	Xaa-Arg dipeptidase	PM20D2	Homo sapiens	47.777	16.514	5	5	✓	✓	✓	✓	✓		✓
774	1	Q8IZH2	Q8IZH2	5'-3' exoribonuclease 1	XRN1	Homo sapiens	194.109	3.458	5	5	✓	✓	✓	✓	✓	✓	✓	✓
775	1	Q8N122	Q8N122	Regulatory-associated protein of mTOR	RPTOR	Homo sapiens	149.038	6.367	5	5	✓	✓	✓	✓
776	1	Q8N1G2	Q8N1G2	Cap-specific mRNA (nucleoside-2'-O-)-methyltransferase 1	CMTR1	Homo sapiens	95.321	6.946	5	5	✓	✓	✓	✓	✓		✓	✓
777	1	Q8N335	Q8N335	Glycerol-3-phosphate dehydrogenase 1-like protein	GPD1L	Homo sapiens	38.418	18.519	5	5	✓	✓	✓	✓	✓	✓	✓	✓
778	1	Q8N7H5	Q8N7H5	RNA polymerase II-associated factor 1 homolog	PAF1	Homo sapiens	59.975	11.488	5	5	✓	✓	✓	✓			✓	✓
779	1	Q8NBS9	Q8NBS9	Thioredoxin domain-containing protein 5	TXNDC5	Homo sapiens	47.628	20.37	5	5	✓	✓	✓	✓	✓	✓	✓	✓
780	1	Q8NC51	Q8NC51	Plasminogen activator inhibitor 1 RNA-binding protein	SERBP1	Homo sapiens	44.967	18.873	5	5	✓	✓	✓	✓	✓	✓	✓	✓
781	1	Q8TC07	Q8TC07	TBC1 domain family member 15	TBC1D15	Homo sapiens	79.49	10.564	5	5	✓	✓	✓	✓	✓	✓	✓
782	1	Q8WU90	Q8WU90	Zinc finger CCCH domain-containing protein 15	ZC3H15	Homo sapiens	48.605	13.146	5	5	✓	✓	✓	✓	✓	✓	✓	✓
783	1	Q8WVM8	Q8WVM8	Sec1 family domain-containing protein 1	SCFD1	Homo sapiens	72.381	12.305	5	5	✓	✓	✓	✓	✓	✓	✓
784	1	Q8WZA9	Q8WZA9	Immunity-related GTPase family Q protein	IRGQ	Homo sapiens	62.717	14.446	5	5	✓	✓	✓	✓	✓			✓
785	1	Q92599	Q92599	Septin-8	SEPTIN8	Homo sapiens	55.756	15.942	5	5	✓	✓	✓	✓				✓
786	1	Q92620	Q92620	Pre-mRNA-splicing factor ATP-dependent RNA helicase PRP16	DHX38	Homo sapiens	140.508	5.542	5	5	✓	✓	✓	✓
787	1	Q92696	Q92696	Geranylgeranyl transferase type-2 subunit alpha	RABGGTA	Homo sapiens	65.075	13.404	5	5	✓	✓	✓	✓				✓
788	1	Q92797	Q92797	Symplekin	SYMPK	Homo sapiens	141.151	5.887	5	5	✓	✓	✓	✓
789	1	Q92820	Q92820	Gamma-glutamyl hydrolase	GGH	Homo sapiens	35.965	15.094	5	5	✓	✓	✓	✓	✓	✓	✓	✓
790	1	Q92888	Q92888	Rho guanine nucleotide exchange factor 1	ARHGEF1	Homo sapiens	102.435	7.675	5	5	✓	✓	✓	✓
791	1	Q92905	Q92905	COP9 signalosome complex subunit 5	COPS5	Homo sapiens	37.579	22.455	5	5	✓	✓	✓	✓	✓		✓	✓
792	1	Q969G3	Q969G3	SWI/SNF-related matrix-associated actin-dependent regulator of chromatin subfamily E member 1	SMARCE1	Homo sapiens	46.65	13.382	5	5	✓	✓	✓	✓	✓	✓	✓	✓
793	1	Q969Z0	Q969Z0	FAST kinase domain-containing protein 4	TBRG4	Homo sapiens	70.738	15.055	5	5	✓	✓	✓	✓			✓	✓
794	1	Q96EK5	Q96EK5	KIF-binding protein	KIFBP	Homo sapiens	71.815	16.103	5	5	✓	✓	✓	✓
795	1	Q96ER9	Q96ER9	Mitochondrial potassium channel	CCDC51	Homo sapiens	45.81	15.328	5	5	✓	✓	✓	✓			✓
796	1	Q96EY7	Q96EY7	Pentatricopeptide repeat domain-containing protein 3, mitochondrial	PTCD3	Homo sapiens	78.551	9.144	5	5	✓	✓	✓	✓		✓	✓
797	1	Q96F86	Q96F86	Enhancer of mRNA-decapping protein 3	EDC3	Homo sapiens	56.078	16.732	5	5	✓	✓	✓	✓			✓	✓
798	1	Q96K76	Q96K76	Ubiquitin carboxyl-terminal hydrolase 47	USP47	Homo sapiens	157.314	4.291	5	5	✓	✓	✓	✓
799	1	Q96KP1	Q96KP1	Exocyst complex component 2	EXOC2	Homo sapiens	104.066	6.602	5	5	✓	✓	✓	✓			✓
800	1	Q96M27	Q96M27	Protein PRRC1	PRRC1	Homo sapiens	46.701	16.404	5	5	✓	✓	✓	✓
801	1	Q96PZ0	Q96PZ0	Pseudouridylate synthase 7 homolog	PUS7	Homo sapiens	75.036	11.044	5	5	✓	✓	✓	✓	✓	✓	✓	✓
802	1	Q96QK1	Q96QK1	Vacuolar protein sorting-associated protein 35	VPS35	Homo sapiens	91.707	8.794	5	5	✓	✓	✓	✓	✓
803	1	Q96ST3	Q96ST3	Paired amphipathic helix protein Sin3a	SIN3A	Homo sapiens	145.177	4.949	5	5	✓	✓	✓	✓	✓	✓	✓	✓
804	1	Q96T58	Q96T58	Msx2-interacting protein	SPEN	Homo sapiens	402.254	2.129	5	5	✓		✓	✓
805	1	Q96TA2	Q96TA2	ATP-dependent zinc metalloprotease YME1L1	YME1L1	Homo sapiens	86.456	8.797	5	5	✓	✓	✓	✓	✓		✓	✓
806	1	Q99661	Q99661	Kinesin-like protein KIF2C	KIF2C	Homo sapiens	81.317	9.793	5	5	✓	✓	✓	✓	✓	✓	✓
807	1	Q99714	Q99714	3-hydroxyacyl-CoA dehydrogenase type-2	HSD17B10	Homo sapiens	26.923	36.398	5	5	✓	✓	✓	✓			✓	✓
808	1	Q99729	Q99729	Heterogeneous nuclear ribonucleoprotein A/B	HNRNPAB	Homo sapiens	36.224	15.06	5	5	✓	✓	✓	✓	✓	✓	✓	✓
809	1	Q99797	Q99797	Mitochondrial intermediate peptidase	MIPEP	Homo sapiens	80.64	9.257	5	5	✓	✓	✓	✓
810	1	Q99873	Q99873	Protein arginine N-methyltransferase 1	PRMT1	Homo sapiens	42.462	21.294	7	5	✓	✓	✓	✓
811	1	Q9BPX3	Q9BPX3	Condensin complex subunit 3	NCAPG	Homo sapiens	114.337	6.502	5	5	✓	✓	✓	✓
812	1	Q9BTX1	Q9BTX1	Nucleoporin NDC1	NDC1	Homo sapiens	76.304	11.128	5	5	✓	✓	✓	✓	✓	✓	✓	✓
813	1	Q9BUT1	Q9BUT1	Dehydrogenase/reductase SDR family member 6	BDH2	Homo sapiens	26.723	28.98	5	5	✓	✓	✓	✓	✓	✓	✓	✓
814	1	Q9BV20	Q9BV20	Methylthioribose-1-phosphate isomerase	MRI1	Homo sapiens	39.147	21.138	5	5	✓	✓	✓	✓	✓
815	1	Q9BWS9	Q9BWS9	Chitinase domain-containing protein 1	CHID1	Homo sapiens	44.939	19.593	5	5	✓	✓	✓	✓			✓
816	1	Q9BXP5	Q9BXP5	Serrate RNA effector molecule homolog	SRRT	Homo sapiens	100.669	8.105	5	5	✓	✓	✓	✓	✓	✓	✓	✓
817	1	Q9BY44	Q9BY44	Eukaryotic translation initiation factor 2A	EIF2A	Homo sapiens	64.99	12.479	5	5	✓	✓	✓	✓	✓	✓	✓	✓
818	1	Q9BZJ0	Q9BZJ0	Crooked neck-like protein 1	CRNKL1	Homo sapiens	100.455	7.783	5	5	✓	✓	✓	✓				✓
819	1	Q9BZZ5	Q9BZZ5	Apoptosis inhibitor 5	API5	Homo sapiens	59.005	15.458	5	5	✓	✓	✓	✓	✓	✓	✓	✓
820	1	Q9GZL7	Q9GZL7	Ribosome biogenesis protein WDR12	WDR12	Homo sapiens	47.709	18.203	5	5	✓	✓	✓	✓	✓	✓	✓	✓
821	1	Q9H2P9	Q9H2P9	Diphthine methyl ester synthase	DPH5	Homo sapiens	31.65	31.228	5	5	✓	✓	✓	✓
822	1	Q9H4M9	Q9H4M9	EH domain-containing protein 1	EHD1	Homo sapiens	60.627	18.539	8	5	✓	✓	✓	✓	✓	✓	✓	✓
823	1	Q9H6T3	Q9H6T3	RNA polymerase II-associated protein 3	RPAP3	Homo sapiens	75.72	9.173	5	5	✓	✓	✓	✓	✓	✓	✓	✓
824	1	Q9H773	Q9H773	dCTP pyrophosphatase 1	DCTPP1	Homo sapiens	18.682	44.706	5	5	✓	✓	✓	✓	✓	✓	✓	✓
825	1	Q9H8H0	Q9H8H0	Nucleolar protein 11	NOL11	Homo sapiens	81.125	10.848	5	5	✓	✓	✓	✓	✓		✓
826	1	Q9H910	Q9H910	Jupiter microtubule associated homolog 2	JPT2	Homo sapiens	20.063	45.263	5	5	✓	✓	✓	✓	✓	✓	✓	✓
827	1	Q9HD20	Q9HD20	Endoplasmic reticulum transmembrane helix translocase	ATP13A1	Homo sapiens	132.957	5.731	5	5	✓	✓	✓	✓
828	1	Q9HD45	Q9HD45	Transmembrane 9 superfamily member 3	TM9SF3	Homo sapiens	67.89	13.922	5	5	✓	✓	✓	✓	✓	✓	✓	✓
829	1	Q9NPF4	Q9NPF4	tRNA N6-adenosine threonylcarbamoyltransferase	OSGEP	Homo sapiens	36.426	27.463	5	5	✓	✓	✓	✓
830	1	Q9NQ48	Q9NQ48	Leucine zipper transcription factor-like protein 1	LZTFL1	Homo sapiens	34.591	21.07	5	5	✓	✓	✓	✓	✓	✓	✓	✓
831	1	Q9NQX3	Q9NQX3	Gephyrin	GPHN	Homo sapiens	79.749	11.413	5	5	✓	✓	✓	✓	✓		✓	✓
832	1	Q9NR28	Q9NR28	Diablo IAP-binding mitochondrial protein	DIABLO	Homo sapiens	27.13	27.197	5	5	✓	✓	✓	✓	✓	✓	✓	✓
833	1	Q9NRG9	Q9NRG9	Aladin	AAAS	Homo sapiens	59.576	13.004	5	5	✓	✓	✓	✓			✓
834	1	Q9NRN7	Q9NRN7	L-aminoadipate-semialdehyde dehydrogenase-phosphopantetheinyl transferase	AASDHPPT	Homo sapiens	35.778	20.388	5	5	✓	✓	✓	✓
835	1	Q9NRY5	Q9NRY5	Protein FAM114A2	FAM114A2	Homo sapiens	55.467	15.644	5	5	✓	✓	✓	✓
836	1	Q9NRZ9	Q9NRZ9	Lymphoid-specific helicase	HELLS	Homo sapiens	97.077	7.995	5	5	✓	✓	✓	✓	✓	✓	✓
837	1	Q9NXH9	Q9NXH9	tRNA (guanine(26)-N(2))-dimethyltransferase	TRMT1	Homo sapiens	72.233	11.684	5	5	✓	✓	✓	✓
838	1	Q9NYL9	Q9NYL9	Tropomodulin-3	TMOD3	Homo sapiens	39.594	21.023	5	5	✓	✓	✓	✓	✓	✓	✓	✓
839	1	Q9NZI8	Q9NZI8	Insulin-like growth factor 2 mRNA-binding protein 1	IGF2BP1	Homo sapiens	63.482	14.385	6	5	✓	✓	✓	✓	✓	✓	✓	✓
840	1	Q9NZL9	Q9NZL9	Methionine adenosyltransferase 2 subunit beta	MAT2B	Homo sapiens	37.551	18.263	5	5	✓	✓	✓	✓				✓
841	1	Q9UBS4	Q9UBS4	DnaJ homolog subfamily B member 11	DNAJB11	Homo sapiens	40.511	23.184	5	5	✓	✓	✓	✓	✓	✓	✓	✓
842	1	Q9UG63	Q9UG63	ATP-binding cassette sub-family F member 2	ABCF2	Homo sapiens	71.292	10.754	5	5	✓	✓	✓	✓	✓	✓	✓	✓
843	1	Q9UHX1	Q9UHX1	Poly(U)-binding-splicing factor PUF60	PUF60	Homo sapiens	59.876	14.311	5	5	✓	✓	✓	✓	✓	✓	✓	✓
844	1	Q9UID3	Q9UID3	Vacuolar protein sorting-associated protein 51 homolog	VPS51	Homo sapiens	86.042	9.335	5	5	✓	✓	✓	✓	✓	✓	✓	✓
845	1	Q9UJU6	Q9UJU6	Drebrin-like protein	DBNL	Homo sapiens	48.207	15.814	5	5	✓	✓	✓	✓	✓	✓	✓	✓
846	1	Q9UJX4	Q9UJX4	Anaphase-promoting complex subunit 5	ANAPC5	Homo sapiens	85.079	10.728	5	5	✓	✓	✓	✓		✓		✓
847	1	Q9UKF6	Q9UKF6	Cleavage and polyadenylation specificity factor subunit 3	CPSF3	Homo sapiens	77.486	8.918	5	5	✓	✓	✓	✓			✓
848	1	Q9UKN8	Q9UKN8	General transcription factor 3C polypeptide 4	GTF3C4	Homo sapiens	91.982	8.394	5	5	✓	✓	✓	✓	✓	✓	✓	✓
849	1	Q9ULK4	Q9ULK4	Mediator of RNA polymerase II transcription subunit 23	MED23	Homo sapiens	156.473	4.313	5	5	✓	✓	✓	✓
850	1	Q9ULW0	Q9ULW0	Targeting protein for Xklp2	TPX2	Homo sapiens	85.655	9.103	5	5	✓	✓	✓	✓	✓	✓	✓	✓
851	1	Q9UM54	Q9UM54	Unconventional myosin-VI	MYO6	Homo sapiens	149.694	5.564	5	5	✓	✓	✓	✓	✓	✓	✓	✓
852	1	Q9UMS4	Q9UMS4	Pre-mRNA-processing factor 19	PRPF19	Homo sapiens	55.18	20.04	5	5	✓	✓	✓	✓	✓	✓	✓	✓
853	1	Q9UNZ2	Q9UNZ2	NSFL1 cofactor p47	NSFL1C	Homo sapiens	40.571	20.541	5	5	✓	✓	✓	✓		✓		✓
854	1	Q9Y223	Q9Y223	Bifunctional UDP-N-acetylglucosamine 2-epimerase/N-acetylmannosamine kinase	GNE	Homo sapiens	79.275	9.003	5	5	✓	✓	✓	✓
855	1	Q9Y263	Q9Y263	Phospholipase A-2-activating protein	PLAA	Homo sapiens	87.158	8.805	5	5	✓	✓	✓	✓			✓	✓
856	1	Q9Y296	Q9Y296	Trafficking protein particle complex subunit 4	TRAPPC4	Homo sapiens	24.339	26.484	5	5	✓	✓	✓	✓
857	1	Q9Y2J2	Q9Y2J2	Band 4.1-like protein 3	EPB41L3	Homo sapiens	120.678	8.464	5	5	✓	✓	✓	✓	✓	✓	✓	✓
858	1	Q9Y2S7	Q9Y2S7	Polymerase delta-interacting protein 2	POLDIP2	Homo sapiens	42.032	16.033	5	5	✓	✓	✓	✓
859	1	Q9Y2X3	Q9Y2X3	Nucleolar protein 58	NOP58	Homo sapiens	59.581	12.854	5	5	✓	✓	✓	✓	✓	✓	✓	✓
860	1	Q9Y2Z4	Q9Y2Z4	Tyrosine--tRNA ligase, mitochondrial	YARS2	Homo sapiens	53.197	17.82	5	5	✓	✓	✓	✓
861	1	Q9Y3P9	Q9Y3P9	Rab GTPase-activating protein 1	RABGAP1	Homo sapiens	121.737	7.016	5	5	✓	✓	✓	✓
862	1	Q9Y4W2	Q9Y4W2	Ribosomal biogenesis protein LAS1L	LAS1L	Homo sapiens	83.067	10.082	5	5	✓	✓	✓	✓		✓	✓
863	1	Q9Y613	Q9Y613	FH1/FH2 domain-containing protein 1	FHOD1	Homo sapiens	126.554	6.1	5	5	✓	✓	✓	✓	✓		✓	✓
864	1	A3KMH1	A3KMH1	von Willebrand factor A domain-containing protein 8	VWA8	Homo sapiens	214.825	2.992	4	4	✓	✓	✓	✓
865	1	O00170	O00170	AH receptor-interacting protein	AIP	Homo sapiens	37.665	15.455	4	4	✓	✓	✓	✓	✓		✓	✓
866	1	O00471	O00471	Exocyst complex component 5	EXOC5	Homo sapiens	81.85	7.768	4	4	✓	✓	✓	✓
867	1	O00566	O00566	U3 small nucleolar ribonucleoprotein protein MPP10	MPHOSPH10	Homo sapiens	78.864	10.573	4	4	✓	✓	✓	✓
868	1	O00625	O00625	Pirin	PIR	Homo sapiens	32.113	22.759	4	4	✓	✓	✓	✓
869	1	O14617	O14617	AP-3 complex subunit delta-1	AP3D1	Homo sapiens	130.159	5.551	4	4	✓	✓	✓	✓
870	1	O14654	O14654	Insulin receptor substrate 4	IRS4	Homo sapiens	133.77	4.773	4	4	✓	✓	✓	✓	✓			✓
871	1	O14737	O14737	Programmed cell death protein 5	PDCD5	Homo sapiens	14.285	39.2	4	4	✓	✓	✓	✓	✓	✓	✓	✓
872	1	O14772	O14772	Fucose-1-phosphate guanylyltransferase	FPGT	Homo sapiens	68.01	7.908	4	4	✓	✓	✓	✓	✓		✓
873	1	O15027	O15027	Protein transport protein Sec16A	SEC16A	Homo sapiens	251.897	2.588	4	4	✓	✓	✓	✓	✓	✓	✓	✓
874	1	O15084	O15084	Serine/threonine-protein phosphatase 6 regulatory ankyrin repeat subunit A	ANKRD28	Homo sapiens	112.967	6.648	4	4	✓	✓	✓	✓
875	1	O15144	O15144	Actin-related protein 2/3 complex subunit 2	ARPC2	Homo sapiens	34.332	19.667	4	4	✓	✓	✓	✓	✓	✓	✓	✓
876	1	O15228	O15228	Dihydroxyacetone phosphate acyltransferase	GNPAT	Homo sapiens	77.19	8.824	4	4	✓	✓	✓	✓
877	1	O15294	O15294	UDP-N-acetylglucosamine--peptide N-acetylglucosaminyltransferase 110 kDa subunit	OGT	Homo sapiens	116.925	5.927	4	4	✓	✓	✓	✓	✓	✓	✓	✓
878	1	O43237	O43237	Cytoplasmic dynein 1 light intermediate chain 2	DYNC1LI2	Homo sapiens	54.101	11.789	4	4	✓	✓	✓	✓	✓	✓	✓	✓
879	1	O43301	O43301	Heat shock 70 kDa protein 12A	HSPA12A	Homo sapiens	74.978	7.556	4	4	✓	✓	✓	✓
880	1	O43681	O43681	ATPase GET3	GET3	Homo sapiens	38.792	19.828	4	4	✓	✓	✓	✓		✓	✓	✓
881	1	O43684	O43684	Mitotic checkpoint protein BUB3	BUB3	Homo sapiens	37.154	19.817	4	4	✓	✓	✓	✓	✓	✓	✓	✓
882	1	O43719	O43719	HIV Tat-specific factor 1	HTATSF1	Homo sapiens	85.854	8.079	4	4	✓	✓	✓	✓	✓	✓	✓	✓
883	1	O43765	O43765	Small glutamine-rich tetratricopeptide repeat-containing protein alpha	SGTA	Homo sapiens	34.063	16.294	4	4	✓	✓	✓	✓	✓	✓	✓	✓
884	1	O43847	O43847	Nardilysin	NRDC	Homo sapiens	131.705	4.692	4	4	✓	✓	✓	✓			✓
885	1	O60508	O60508	Pre-mRNA-processing factor 17	CDC40	Homo sapiens	65.521	9.672	4	4	✓	✓	✓	✓		✓	✓
886	1	O60524	O60524	Ribosome quality control complex subunit NEMF	NEMF	Homo sapiens	122.955	5.39	4	4	✓	✓	✓	✓
887	1	O60762	O60762	Dolichol-phosphate mannosyltransferase subunit 1	DPM1	Homo sapiens	29.633	20.385	4	4	✓	✓	✓	✓
888	1	O60784	O60784	Target of Myb1 membrane trafficking protein	TOM1	Homo sapiens	53.817	12.602	4	4	✓	✓	✓	✓
889	1	O60934	O60934	Nibrin	NBN	Homo sapiens	84.962	7.427	4	4	✓	✓	✓	✓
890	1	O75306	O75306	NADH dehydrogenase [ubiquinone] iron-sulfur protein 2, mitochondrial	NDUFS2	Homo sapiens	52.545	11.015	4	4	✓	✓	✓	✓
891	1	O75390	O75390	Citrate synthase, mitochondrial	CS	Homo sapiens	51.714	11.588	4	4	✓	✓	✓	✓	✓		✓	✓
892	1	O75436	O75436	Vacuolar protein sorting-associated protein 26A	VPS26A	Homo sapiens	38.169	17.431	4	4	✓	✓	✓	✓	✓	✓	✓	✓
893	1	O75663	O75663	TIP41-like protein	TIPRL	Homo sapiens	31.444	20.956	4	4	✓	✓	✓	✓	✓	✓	✓	✓
894	1	O75844	O75844	CAAX prenyl protease 1 homolog	ZMPSTE24	Homo sapiens	54.814	15.368	4	4	✓	✓	✓	✓			✓
895	1	O76031	O76031	ATP-dependent Clp protease ATP-binding subunit clpX-like, mitochondrial	CLPX	Homo sapiens	69.224	7.899	4	4	✓	✓	✓	✓	✓	✓	✓	✓
896	1	O94888	O94888	UBX domain-containing protein 7	UBXN7	Homo sapiens	54.863	12.474	4	4	✓	✓	✓	✓
897	1	O94905	O94905	Erlin-2	ERLIN2	Homo sapiens	37.841	23.009	6	4	✓	✓	✓	✓	✓	✓	✓	✓
898	1	O94927	O94927	HAUS augmin-like complex subunit 5	HAUS5	Homo sapiens	71.685	7.899	4	4	✓	✓	✓	✓				✓
899	1	O95239	O95239	Chromosome-associated kinesin KIF4A	KIF4A	Homo sapiens	139.883	6.656	7	4		✓	✓	✓
900	1	O95299	O95299	NADH dehydrogenase [ubiquinone] 1 alpha subcomplex subunit 10, mitochondrial	NDUFA10	Homo sapiens	40.751	15.775	4	4	✓	✓	✓	✓				✓
901	1	O95400	O95400	CD2 antigen cytoplasmic tail-binding protein 2	CD2BP2	Homo sapiens	37.647	16.129	4	4	✓	✓	✓	✓				✓
902	1	O95747	O95747	Serine/threonine-protein kinase OSR1	OXSR1	Homo sapiens	58.023	13.852	5	4	✓	✓	✓	✓	✓	✓
903	1	O95816	O95816	BAG family molecular chaperone regulator 2	BAG2	Homo sapiens	23.771	24.171	4	4	✓	✓	✓	✓		✓		✓
904	1	O95817	O95817	BAG family molecular chaperone regulator 3	BAG3	Homo sapiens	61.595	10.087	4	4	✓	✓	✓	✓			✓	✓
905	1	O95983	O95983	Methyl-CpG-binding domain protein 3	MBD3	Homo sapiens	32.845	14.433	4	4	✓	✓	✓	✓	✓	✓	✓	✓
906	1	O96008	O96008	Mitochondrial import receptor subunit TOM40 homolog	TOMM40	Homo sapiens	37.893	18.56	4	4	✓	✓	✓	✓	✓		✓	✓
907	1	P00390	P00390	Glutathione reductase, mitochondrial	GSR	Homo sapiens	56.257	15.517	4	4	✓	✓	✓	✓	✓	✓	✓	✓
908	1	P00491	P00491	Purine nucleoside phosphorylase	PNP	Homo sapiens	32.118	23.875	4	4	✓	✓	✓	✓	✓	✓	✓	✓
909	1	P04181	P04181	Ornithine aminotransferase, mitochondrial	OAT	Homo sapiens	48.533	14.806	4	4	✓	✓	✓	✓	✓	✓	✓	✓
910	1	P04183	P04183	Thymidine kinase, cytosolic	TK1	Homo sapiens	25.468	28.205	4	4	✓	✓	✓	✓		✓
911	1	P05198	P05198	Eukaryotic translation initiation factor 2 subunit 1	EIF2S1	Homo sapiens	36.114	15.556	4	4	✓	✓	✓	✓	✓	✓	✓	✓
912	1	P05387	P05387	60S acidic ribosomal protein P2	RPLP2	Homo sapiens	11.663	59.13	4	4	✓	✓	✓	✓	✓	✓	✓	✓
913	1	P05783	P05783	Keratin, type I cytoskeletal 18	KRT18	Homo sapiens	48.056	12.791	4	4	✓	✓	✓	✓	✓
914	1	P05787	P05787	Keratin, type II cytoskeletal 8	KRT8	Homo sapiens	53.706	11.18	4	4	✓	✓	✓	✓
915	1	P06730	P06730	Eukaryotic translation initiation factor 4E	EIF4E	Homo sapiens	25.098	20.276	4	4	✓	✓	✓	✓	✓	✓	✓	✓
916	1	P06744	P06744	Glucose-6-phosphate isomerase	GPI	Homo sapiens	63.147	10.573	4	4	✓	✓	✓	✓	✓			✓
917	1	P07099	P07099	Epoxide hydrolase 1	EPHX1	Homo sapiens	52.949	14.725	4	4	✓	✓	✓	✓				✓
918	1	P07197	P07197	Neurofilament medium polypeptide	NEFM	Homo sapiens	102.474	8.515	4	4	✓	✓	✓	✓	✓
919	1	P07237	P07237	Protein disulfide-isomerase	P4HB	Homo sapiens	57.118	14.173	4	4	✓	✓	✓	✓	✓	✓	✓	✓
920	1	P08069	P08069	Insulin-like growth factor 1 receptor	IGF1R	Homo sapiens	154.798	3.511	4	4	✓	✓	✓	✓				✓
921	1	P08133	P08133	Annexin A6	ANXA6	Homo sapiens	75.875	9.658	4	4	✓	✓	✓	✓
922	1	P09211	P09211	Glutathione S-transferase P	GSTP1	Homo sapiens	23.355	24.286	4	4	✓	✓	✓	✓	✓	✓	✓	✓
923	1	P09622	P09622	Dihydrolipoyl dehydrogenase, mitochondrial	DLD	Homo sapiens	54.177	12.574	4	4	✓	✓	✓	✓			✓	✓
924	1	P09884	P09884	DNA polymerase alpha catalytic subunit	POLA1	Homo sapiens	165.915	3.694	4	4	✓	✓	✓	✓				✓
925	1	P0CG12	P0CG12	Decreased expression in renal and prostate cancer protein	DERPC	Homo sapiens	51.392	10.687	4	4	✓	✓	✓	✓	✓	✓	✓	✓
926	1	P10155	P10155	RNA-binding protein RO60	RO60	Homo sapiens	60.67	12.268	4	4	✓	✓	✓	✓
927	1	P10768	P10768	S-formylglutathione hydrolase	ESD	Homo sapiens	31.463	23.404	4	4	✓	✓	✓	✓	✓	✓	✓	✓
928	1	P11172	P11172	Uridine 5'-monophosphate synthase	UMPS	Homo sapiens	52.22	12.917	4	4	✓	✓	✓	✓
929	1	P11413	P11413	Glucose-6-phosphate 1-dehydrogenase	G6PD	Homo sapiens	59.259	15.728	4	4	✓	✓	✓	✓
930	1	P11940	P11940	Polyadenylate-binding protein 1	PABPC1	Homo sapiens	70.67	19.497	9	4	✓	✓	✓	✓	✓	✓	✓	✓
931	1	P12004	P12004	Proliferating cell nuclear antigen	PCNA	Homo sapiens	28.769	24.138	4	4	✓	✓	✓	✓	✓	✓	✓	✓
932	1	P12814	P12814	Alpha-actinin-1	ACTN1	Homo sapiens	103.062	18.386	4	4	✓	✓	✓	✓	✓	✓	✓
933	1	P12955	P12955	Xaa-Pro dipeptidase	PEPD	Homo sapiens	54.549	16.227	4	4	✓	✓	✓	✓				✓
934	1	P14324	P14324	Farnesyl pyrophosphate synthase	FDPS	Homo sapiens	48.275	12.888	4	4	✓	✓	✓	✓	✓	✓	✓	✓
935	1	P15374	P15374	Ubiquitin carboxyl-terminal hydrolase isozyme L3	UCHL3	Homo sapiens	26.18	27.391	4	4	✓	✓	✓	✓	✓	✓
936	1	P16278	P16278	Beta-galactosidase	GLB1	Homo sapiens	76.074	11.078	5	4	✓	✓	✓	✓
937	1	P16333	P16333	Cytoplasmic protein NCK1	NCK1	Homo sapiens	42.865	14.058	4	4	✓	✓	✓	✓	✓		✓	✓
938	1	P16949	P16949	Stathmin	STMN1	Homo sapiens	17.305	25.503	4	4	✓	✓	✓	✓	✓	✓	✓	✓
939	1	P17174	P17174	Aspartate aminotransferase, cytoplasmic	GOT1	Homo sapiens	46.247	15.496	4	4	✓	✓	✓	✓	✓	✓	✓	✓
940	1	P18124	P18124	60S ribosomal protein L7	RPL7	Homo sapiens	29.225	24.597	4	4	✓	✓	✓	✓	✓	✓	✓	✓
941	1	P18433	P18433	Receptor-type tyrosine-protein phosphatase alpha	PTPRA	Homo sapiens	90.721	6.733	4	4	✓	✓	✓	✓
942	1	P18858	P18858	DNA ligase 1	LIG1	Homo sapiens	101.739	6.311	4	4	✓	✓	✓	✓	✓		✓	✓
943	1	P19784	P19784	Casein kinase II subunit alpha'	CSNK2A2	Homo sapiens	41.213	15.714	4	4	✓	✓	✓	✓
944	1	P20020	P20020	Plasma membrane calcium-transporting ATPase 1	ATP2B1	Homo sapiens	134.687	9.754	8	4	✓	✓	✓	✓	✓	✓	✓	✓
945	1	P21266	P21266	Glutathione S-transferase Mu 3	GSTM3	Homo sapiens	26.559	22.667	4	4	✓	✓	✓	✓	✓	✓	✓
946	1	P21399	P21399	Cytoplasmic aconitate hydratase	ACO1	Homo sapiens	98.403	7.312	4	4	✓	✓	✓	✓
947	1	P22033	P22033	Methylmalonyl-CoA mutase, mitochondrial	MMUT	Homo sapiens	83.135	7.6	4	4	✓	✓	✓	✓	✓	✓	✓	✓
948	1	P22307	P22307	Sterol carrier protein 2	SCP2	Homo sapiens	58.995	11.152	4	4	✓	✓	✓	✓	✓	✓	✓	✓
949	1	P22413	P22413	Ectonucleotide pyrophosphatase/phosphodiesterase family member 1	ENPP1	Homo sapiens	104.924	5.946	4	4	✓	✓	✓	✓
950	1	P23284	P23284	Peptidyl-prolyl cis-trans isomerase B	PPIB	Homo sapiens	23.741	24.074	4	4	✓	✓	✓	✓	✓	✓	✓	✓
951	1	P23396	P23396	40S ribosomal protein S3	RPS3	Homo sapiens	26.684	16.049	4	4	✓	✓	✓	✓	✓	✓	✓	✓
952	1	P23526	P23526	Adenosylhomocysteinase	AHCY	Homo sapiens	47.715	16.435	4	4	✓	✓	✓	✓	✓	✓
953	1	P23528	P23528	Cofilin-1	CFL1	Homo sapiens	18.501	43.373	6	4	✓	✓	✓	✓	✓	✓	✓	✓
954	1	P23786	P23786	Carnitine O-palmitoyltransferase 2, mitochondrial	CPT2	Homo sapiens	73.779	9.119	4	4	✓	✓	✓	✓	✓	✓	✓	✓
955	1	P24539	P24539	ATP synthase F(0) complex subunit B1, mitochondrial	ATP5PB	Homo sapiens	28.907	18.359	4	4	✓	✓	✓	✓	✓	✓	✓	✓
956	1	P26641	P26641	Elongation factor 1-gamma	EEF1G	Homo sapiens	50.12	12.357	4	4	✓	✓	✓	✓	✓	✓	✓	✓
957	1	P27797	P27797	Calreticulin	CALR	Homo sapiens	48.141	17.266	4	4	✓	✓	✓	✓	✓	✓	✓	✓
958	1	P28074	P28074	Proteasome subunit beta type-5	PSMB5	Homo sapiens	28.48	20.152	4	4	✓	✓	✓	✓	✓	✓	✓	✓
959	1	P28288	P28288	ATP-binding cassette sub-family D member 3	ABCD3	Homo sapiens	75.478	8.346	4	4	✓	✓	✓	✓		✓	✓	✓
960	1	P28482	P28482	Mitogen-activated protein kinase 1	MAPK1	Homo sapiens	41.39	15	4	4	✓	✓	✓	✓	✓	✓	✓	✓
961	1	P29218	P29218	Inositol monophosphatase 1	IMPA1	Homo sapiens	30.188	21.3	4	4	✓	✓	✓	✓	✓	✓	✓	✓
962	1	P29966	P29966	Myristoylated alanine-rich C-kinase substrate	MARCKS	Homo sapiens	31.554	18.373	4	4	✓	✓	✓	✓	✓	✓	✓	✓
963	1	P30043	P30043	Flavin reductase (NADPH)	BLVRB	Homo sapiens	22.118	32.524	4	4	✓	✓	✓	✓	✓		✓
964	1	P30044	P30044	Peroxiredoxin-5, mitochondrial	PRDX5	Homo sapiens	22.085	31.776	4	4	✓	✓	✓	✓
965	1	P30837	P30837	Aldehyde dehydrogenase X, mitochondrial	ALDH1B1	Homo sapiens	57.25	10.058	4	4	✓	✓	✓	✓	✓	✓	✓	✓
966	1	P31350	P31350	Ribonucleoside-diphosphate reductase subunit M2	RRM2	Homo sapiens	44.878	13.625	4	4	✓	✓	✓	✓	✓	✓	✓	✓
967	1	P31930	P31930	Cytochrome b-c1 complex subunit 1, mitochondrial	UQCRC1	Homo sapiens	52.649	13.125	4	4	✓	✓	✓	✓	✓	✓	✓	✓
968	1	P32929	P32929	Cystathionine gamma-lyase	CTH	Homo sapiens	44.509	14.568	4	4	✓	✓	✓	✓	✓	✓	✓	✓
969	1	P33981	P33981	Dual specificity protein kinase TTK	TTK	Homo sapiens	97.073	6.651	4	4	✓	✓	✓	✓			✓
970	1	P34896	P34896	Serine hydroxymethyltransferase, cytosolic	SHMT1	Homo sapiens	53.083	13.458	4	4	✓	✓	✓	✓
971	1	P35249	P35249	Replication factor C subunit 4	RFC4	Homo sapiens	39.681	11.846	4	4	✓	✓	✓	✓	✓	✓	✓	✓
972	1	P35659	P35659	Protein DEK	DEK	Homo sapiens	42.675	15.2	4	4	✓	✓	✓	✓	✓	✓	✓	✓
973	1	P36405	P36405	ADP-ribosylation factor-like protein 3	ARL3	Homo sapiens	20.456	36.813	4	4	✓	✓	✓	✓			✓
974	1	P42695	P42695	Condensin-2 complex subunit D3	NCAPD3	Homo sapiens	168.893	3.805	4	4	✓	✓	✓	✓				✓
975	1	P43304	P43304	Glycerol-3-phosphate dehydrogenase, mitochondrial	GPD2	Homo sapiens	80.852	8.116	4	4	✓	✓	✓	✓	✓	✓	✓
976	1	P43378	P43378	Tyrosine-protein phosphatase non-receptor type 9	PTPN9	Homo sapiens	68.021	8.769	4	4	✓	✓	✓	✓			✓
977	1	P46087	P46087	Probable 28S rRNA (cytosine(4447)-C(5))-methyltransferase	NOP2	Homo sapiens	89.303	7.02	4	4	✓	✓	✓	✓	✓	✓	✓	✓
978	1	P46109	P46109	Crk-like protein	CRKL	Homo sapiens	33.777	19.142	4	4	✓	✓	✓	✓	✓	✓	✓
979	1	P46777	P46777	60S ribosomal protein L5	RPL5	Homo sapiens	34.361	12.795	4	4	✓	✓	✓	✓	✓	✓	✓	✓
980	1	P47755	P47755	F-actin-capping protein subunit alpha-2	CAPZA2	Homo sapiens	32.949	30.07	4	4	✓	✓	✓	✓
981	1	P47756	P47756	F-actin-capping protein subunit beta	CAPZB	Homo sapiens	30.629	17.279	4	4	✓	✓	✓	✓	✓	✓	✓	✓
982	1	P48147	P48147	Prolyl endopeptidase	PREP	Homo sapiens	80.699	9.718	4	4	✓	✓	✓	✓	✓	✓	✓	✓
983	1	P49366	P49366	Deoxyhypusine synthase	DHPS	Homo sapiens	40.969	15.447	4	4	✓	✓	✓	✓
984	1	P49593	P49593	Protein phosphatase 1F	PPM1F	Homo sapiens	49.83	17.401	4	4	✓	✓	✓	✓				✓
985	1	P49642	P49642	DNA primase small subunit	PRIM1	Homo sapiens	49.902	15.238	4	4	✓	✓	✓	✓				✓
986	1	P49756	P49756	RNA-binding protein 25	RBM25	Homo sapiens	100.186	6.524	4	4	✓	✓	✓	✓	✓	✓	✓	✓
987	1	P50897	P50897	Palmitoyl-protein thioesterase 1	PPT1	Homo sapiens	34.193	10.131	4	4	✓	✓	✓	✓
988	1	P51003	P51003	Poly(A) polymerase alpha	PAPOLA	Homo sapiens	82.843	9.664	5	4	✓	✓	✓	✓
989	1	P51114	P51114	RNA-binding protein FXR1	FXR1	Homo sapiens	69.723	9.984	4	4	✓	✓	✓	✓	✓
990	1	P51151	P51151	Ras-related protein Rab-9A	RAB9A	Homo sapiens	22.838	25.871	4	4	✓	✓	✓	✓	✓	✓	✓
991	1	P51571	P51571	Translocon-associated protein subunit delta	SSR4	Homo sapiens	19.001	25.434	4	4	✓	✓	✓	✓	✓	✓	✓	✓
992	1	P51648	P51648	Aldehyde dehydrogenase family 3 member A2	ALDH3A2	Homo sapiens	54.847	10.928	4	4	✓	✓	✓	✓
993	1	P51809	P51809	Vesicle-associated membrane protein 7	VAMP7	Homo sapiens	24.934	26.818	4	4	✓	✓	✓	✓	✓	✓	✓	✓
994	1	P51991	P51991	Heterogeneous nuclear ribonucleoprotein A3	HNRNPA3	Homo sapiens	39.595	14.815	4	4	✓	✓	✓	✓	✓	✓		✓
995	1	P52756	P52756	RNA-binding protein 5	RBM5	Homo sapiens	92.155	6.258	4	4	✓	✓	✓	✓	✓	✓	✓	✓
996	1	P53582	P53582	Methionine aminopeptidase 1	METAP1	Homo sapiens	43.216	17.358	4	4	✓	✓	✓	✓
997	1	P53985	P53985	Monocarboxylate transporter 1	SLC16A1	Homo sapiens	53.943	8.8	4	4	✓	✓	✓	✓	✓	✓	✓	✓
998	1	P55039	P55039	Developmentally-regulated GTP-binding protein 2	DRG2	Homo sapiens	40.745	15.11	4	4	✓	✓	✓	✓	✓		✓	✓
999	1	P55209	P55209	Nucleosome assembly protein 1-like 1	NAP1L1	Homo sapiens	45.374	17.903	6	4	✓	✓	✓	✓	✓	✓	✓	✓
1000	1	P55263	P55263	Adenosine kinase	ADK	Homo sapiens	40.544	16.022	4	4	✓	✓	✓	✓			✓	✓
1001	1	P55809	P55809	Succinyl-CoA:3-ketoacid coenzyme A transferase 1, mitochondrial	OXCT1	Homo sapiens	56.156	12.5	5	4	✓	✓	✓	✓
1002	1	P57737	P57737	Coronin-7	CORO7	Homo sapiens	100.607	6.703	4	4	✓	✓	✓	✓
1003	1	P60510	P60510	Serine/threonine-protein phosphatase 4 catalytic subunit	PPP4C	Homo sapiens	35.079	20.195	4	4	✓	✓	✓	✓	✓	✓	✓	✓
1004	1	P60842	P60842	Eukaryotic initiation factor 4A-I	EIF4A1	Homo sapiens	46.156	14.532	6	4	✓	✓	✓	✓	✓	✓	✓	✓
1005	1	P60900	P60900	Proteasome subunit alpha type-6	PSMA6	Homo sapiens	27.398	21.545	4	4	✓	✓	✓	✓	✓	✓	✓	✓
1006	1	P62241	P62241	40S ribosomal protein S8	RPS8	Homo sapiens	24.208	17.788	4	4	✓	✓	✓	✓	✓	✓	✓	✓
1007	1	P62942	P62942	Peptidyl-prolyl cis-trans isomerase FKBP1A	FKBP1A	Homo sapiens	11.95	45.37	4	4	✓	✓	✓	✓	✓	✓	✓	✓
1008	2	P68104;Q5VTE0	P68104	Elongation factor 1-alpha 1	EEF1A1	Homo sapiens	50.139	27.056	4	4	✓	✓	✓	✓	✓	✓	✓	✓
1009	1	P78406	P78406	mRNA export factor RAE1	RAE1	Homo sapiens	40.967	17.935	4	4	✓	✓	✓	✓			✓	✓
1010	1	Q01518	Q01518	Adenylyl cyclase-associated protein 1	CAP1	Homo sapiens	51.9	11.579	4	4	✓	✓	✓	✓	✓	✓	✓	✓
1011	1	Q02543	Q02543	60S ribosomal protein L18a	RPL18A	Homo sapiens	20.76	27.273	4	4	✓	✓	✓	✓	✓	✓	✓	✓
1012	1	Q02809	Q02809	Procollagen-lysine,2-oxoglutarate 5-dioxygenase 1	PLOD1	Homo sapiens	83.553	6.465	4	4	✓	✓	✓	✓
1013	1	Q02978	Q02978	Mitochondrial 2-oxoglutarate/malate carrier protein	SLC25A11	Homo sapiens	34.058	22.93	4	4	✓	✓	✓	✓	✓	✓	✓	✓
1014	1	Q05397	Q05397	Focal adhesion kinase 1	PTK2	Homo sapiens	119.234	5.608	4	4	✓	✓	✓	✓
1015	1	Q08379	Q08379	Golgin subfamily A member 2	GOLGA2	Homo sapiens	113.089	4.691	4	4	✓	✓	✓	✓
1016	1	Q08554	Q08554	Desmocollin-1	DSC1	Homo sapiens	99.986	6.376	4	4	✓	✓	✓				✓
1017	1	Q09028	Q09028	Histone-binding protein RBBP4	RBBP4	Homo sapiens	47.655	22.118	4	4	✓	✓	✓	✓	✓	✓	✓	✓
1018	1	Q10471	Q10471	Polypeptide N-acetylgalactosaminyltransferase 2	GALNT2	Homo sapiens	64.732	9.982	4	4	✓	✓	✓	✓
1019	1	Q12797	Q12797	Aspartyl/asparaginyl beta-hydroxylase	ASPH	Homo sapiens	85.863	6.992	4	4	✓	✓	✓	✓
1020	1	Q12849	Q12849	G-rich sequence factor 1	GRSF1	Homo sapiens	53.127	14.167	4	4	✓	✓	✓	✓				✓
1021	1	Q12972	Q12972	Nuclear inhibitor of protein phosphatase 1	PPP1R8	Homo sapiens	38.478	18.234	4	4	✓	✓	✓	✓			✓	✓
1022	1	Q13098	Q13098	COP9 signalosome complex subunit 1	GPS1	Homo sapiens	55.537	13.849	4	4	✓	✓	✓	✓	✓	✓	✓	✓
1023	1	Q13126	Q13126	S-methyl-5'-thioadenosine phosphorylase	MTAP	Homo sapiens	31.235	23.322	4	4	✓	✓	✓	✓				✓
1024	1	Q13136	Q13136	Liprin-alpha-1	PPFIA1	Homo sapiens	135.779	6.489	6	4	✓		✓	✓
1025	1	Q13177	Q13177	Serine/threonine-protein kinase PAK 2	PAK2	Homo sapiens	58.044	8.015	4	4	✓	✓	✓	✓	✓	✓	✓	✓
1026	1	Q13228	Q13228	Methanethiol oxidase	SELENBP1	Homo sapiens	52.39	10.805	4	4	✓	✓	✓	✓
1027	1	Q13347	Q13347	Eukaryotic translation initiation factor 3 subunit I	EIF3I	Homo sapiens	36.503	14.154	4	4	✓	✓	✓	✓	✓	✓	✓	✓
1028	1	Q13363	Q13363	C-terminal-binding protein 1	CTBP1	Homo sapiens	47.535	19.091	4	4	✓	✓	✓	✓
1029	1	Q13416	Q13416	Origin recognition complex subunit 2	ORC2	Homo sapiens	65.971	10.572	4	4	✓	✓	✓	✓
1030	1	Q13596	Q13596	Sorting nexin-1	SNX1	Homo sapiens	59.069	9.004	4	4	✓	✓	✓	✓			✓	✓
1031	1	Q13642	Q13642	Four and a half LIM domains protein 1	FHL1	Homo sapiens	36.262	13.313	4	4	✓	✓	✓	✓	✓	✓	✓	✓
1032	1	Q13685	Q13685	Angio-associated migratory cell protein	AAMP	Homo sapiens	46.75	11.982	4	4	✓	✓	✓	✓	✓	✓	✓
1033	1	Q13740	Q13740	CD166 antigen	ALCAM	Homo sapiens	65.102	9.434	4	4	✓	✓	✓	✓				✓
1034	1	Q13838	Q13838	Spliceosome RNA helicase DDX39B	DDX39B	Homo sapiens	48.993	25	7	4	✓	✓	✓	✓	✓	✓	✓	✓
1035	1	Q14331	Q14331	Protein FRG1	FRG1	Homo sapiens	29.172	21.705	4	4	✓	✓	✓	✓		✓	✓	✓
1036	1	Q14444	Q14444	Caprin-1	CAPRIN1	Homo sapiens	78.364	7.757	4	4	✓	✓	✓	✓	✓	✓	✓	✓
1037	1	Q14558	Q14558	Phosphoribosyl pyrophosphate synthase-associated protein 1	PRPSAP1	Homo sapiens	39.394	17.978	5	4	✓	✓	✓	✓
1038	1	Q14562	Q14562	ATP-dependent RNA helicase DHX8	DHX8	Homo sapiens	139.314	4.016	4	4	✓	✓	✓	✓
1039	1	Q14571	Q14571	Inositol 1,4,5-trisphosphate receptor type 2	ITPR2	Homo sapiens	308.07	2.221	4	4		✓	✓	✓
1040	1	Q14677	Q14677	Clathrin interactor 1	CLINT1	Homo sapiens	68.26	9.12	4	4	✓	✓	✓	✓	✓	✓	✓	✓
1041	1	Q14684	Q14684	Ribosomal RNA processing protein 1 homolog B	RRP1B	Homo sapiens	84.428	8.839	4	4	✓	✓	✓	✓		✓		✓
1042	1	Q14692	Q14692	Ribosome biogenesis protein BMS1 homolog	BMS1	Homo sapiens	145.811	4.134	4	4	✓	✓	✓	✓
1043	1	Q15006	Q15006	ER membrane protein complex subunit 2	EMC2	Homo sapiens	34.83	18.855	4	4	✓	✓	✓	✓		✓	✓	✓
1044	1	Q15019	Q15019	Septin-2	SEPTIN2	Homo sapiens	41.488	18.006	4	4	✓	✓	✓	✓	✓	✓	✓	✓
1045	1	Q15042	Q15042	Rab3 GTPase-activating protein catalytic subunit	RAB3GAP1	Homo sapiens	110.526	6.218	4	4	✓	✓	✓	✓
1046	1	Q15293	Q15293	Reticulocalbin-1	RCN1	Homo sapiens	38.89	19.335	4	4	✓	✓	✓	✓
1047	1	Q15334	Q15334	Lethal(2) giant larvae protein homolog 1	LLGL1	Homo sapiens	115.419	4.699	4	4	✓	✓	✓	✓				✓
1048	1	Q15437	Q15437	Protein transport protein Sec23B	SEC23B	Homo sapiens	86.481	10.169	4	4	✓	✓	✓	✓
1049	1	Q15554	Q15554	Telomeric repeat-binding factor 2	TERF2	Homo sapiens	59.593	10.517	4	4	✓	✓	✓	✓	✓		✓	✓
1050	1	Q15637	Q15637	Splicing factor 1	SF1	Homo sapiens	68.332	9.859	4	4	✓	✓	✓	✓	✓	✓	✓	✓
1051	1	Q15654	Q15654	Thyroid receptor-interacting protein 6	TRIP6	Homo sapiens	50.286	14.076	4	4	✓	✓	✓	✓	✓	✓	✓	✓
1052	1	Q15691	Q15691	Microtubule-associated protein RP/EB family member 1	MAPRE1	Homo sapiens	30	23.881	4	4	✓	✓	✓	✓	✓	✓	✓	✓
1053	1	Q15738	Q15738	Sterol-4-alpha-carboxylate 3-dehydrogenase, decarboxylating	NSDHL	Homo sapiens	41.9	20.375	4	4	✓	✓	✓	✓
1054	1	Q15813	Q15813	Tubulin-specific chaperone E	TBCE	Homo sapiens	59.348	10.626	4	4	✓	✓	✓	✓
1055	1	Q15942	Q15942	Zyxin	ZYX	Homo sapiens	61.277	11.364	4	4	✓	✓	✓	✓	✓	✓	✓	✓
1056	1	Q16527	Q16527	Cysteine and glycine-rich protein 2	CSRP2	Homo sapiens	20.952	30.052	4	4	✓	✓	✓	✓	✓	✓	✓	✓
1057	1	Q16539	Q16539	Mitogen-activated protein kinase 14	MAPK14	Homo sapiens	41.295	15.833	4	4	✓	✓	✓	✓
1058	1	Q16555	Q16555	Dihydropyrimidinase-related protein 2	DPYSL2	Homo sapiens	62.294	16.259	5	4	✓	✓	✓	✓
1059	1	Q16630	Q16630	Cleavage and polyadenylation specificity factor subunit 6	CPSF6	Homo sapiens	59.211	7.078	4	4	✓	✓	✓	✓	✓	✓	✓	✓
1060	1	Q16698	Q16698	2,4-dienoyl-CoA reductase [(3E)-enoyl-CoA-producing], mitochondrial	DECR1	Homo sapiens	36.069	19.104	4	4	✓	✓	✓	✓	✓	✓	✓	✓
1061	1	Q16762	Q16762	Thiosulfate sulfurtransferase	TST	Homo sapiens	33.43	20.539	4	4	✓	✓	✓	✓	✓	✓	✓	✓
1062	1	Q16763	Q16763	Ubiquitin-conjugating enzyme E2 S	UBE2S	Homo sapiens	23.844	26.577	4	4	✓	✓	✓	✓	✓			✓
1063	1	Q2NKX8	Q2NKX8	DNA excision repair protein ERCC-6-like	ERCC6L	Homo sapiens	141.104	4.32	4	4	✓	✓	✓	✓	✓	✓	✓	✓
1064	1	Q2NL82	Q2NL82	Pre-rRNA-processing protein TSR1 homolog	TSR1	Homo sapiens	91.811	6.219	4	4	✓	✓	✓	✓	✓		✓	✓
1065	1	Q4J6C6	Q4J6C6	Prolyl endopeptidase-like	PREPL	Homo sapiens	83.929	9.078	4	4	✓	✓	✓	✓
1066	1	Q5BKZ1	Q5BKZ1	DBIRD complex subunit ZNF326	ZNF326	Homo sapiens	65.653	10.481	4	4	✓	✓	✓	✓	✓	✓	✓	✓
1067	1	Q5JPH6	Q5JPH6	Probable glutamate--tRNA ligase, mitochondrial	EARS2	Homo sapiens	58.688	14.34	4	4	✓	✓	✓	✓
1068	1	Q5JSL3	Q5JSL3	Dedicator of cytokinesis protein 11	DOCK11	Homo sapiens	237.675	2.267	4	4	✓	✓	✓	✓
1069	1	Q5TFE4	Q5TFE4	5'-nucleotidase domain-containing protein 1	NT5DC1	Homo sapiens	51.845	10.769	4	4	✓	✓	✓	✓	✓	✓	✓	✓
1070	1	Q66K14	Q66K14	TBC1 domain family member 9B	TBC1D9B	Homo sapiens	140.526	5.12	4	4	✓		✓				✓	✓
1071	1	Q6IAN0	Q6IAN0	Dehydrogenase/reductase SDR family member 7B	DHRS7B	Homo sapiens	35.118	17.538	4	4	✓	✓	✓	✓	✓		✓	✓
1072	1	Q6P3W7	Q6P3W7	SCY1-like protein 2	SCYL2	Homo sapiens	103.711	6.674	4	4	✓	✓	✓	✓	✓	✓
1073	1	Q6WKZ4	Q6WKZ4	Rab11 family-interacting protein 1	RAB11FIP1	Homo sapiens	137.168	5.768	5	4	✓	✓	✓	✓
1074	1	Q6Y7W6	Q6Y7W6	GRB10-interacting GYF protein 2	GIGYF2	Homo sapiens	150.073	4.157	4	4	✓	✓	✓	✓	✓	✓	✓	✓
1075	1	Q6YHU6	Q6YHU6	Thyroid adenoma-associated protein	THADA	Homo sapiens	219.61	3.175	4	4	✓	✓	✓	✓
1076	1	Q6YN16	Q6YN16	Hydroxysteroid dehydrogenase-like protein 2	HSDL2	Homo sapiens	45.398	17.464	4	4	✓	✓	✓	✓	✓	✓	✓	✓
1077	1	Q6YP21	Q6YP21	Kynurenine--oxoglutarate transaminase 3	KYAT3	Homo sapiens	51.4	11.674	4	4	✓	✓	✓	✓			✓	✓
1078	1	Q7L592	Q7L592	Protein arginine methyltransferase NDUFAF7, mitochondrial	NDUFAF7	Homo sapiens	49.238	14.059	4	4	✓	✓	✓	✓
1079	1	Q7L5D6	Q7L5D6	Golgi to ER traffic protein 4 homolog	GET4	Homo sapiens	36.504	14.373	4	4	✓	✓	✓	✓
1080	1	Q7Z2Z2	Q7Z2Z2	Elongation factor-like GTPase 1	EFL1	Homo sapiens	125.43	5	4	4	✓	✓	✓	✓
1081	1	Q7Z3B4	Q7Z3B4	Nucleoporin p54	NUP54	Homo sapiens	55.434	10.848	4	4	✓	✓	✓	✓	✓	✓		✓
1082	1	Q7Z417	Q7Z417	FMR1-interacting protein NUFIP2	NUFIP2	Homo sapiens	76.122	7.77	4	4	✓	✓	✓	✓	✓	✓	✓	✓
1083	1	Q7Z434	Q7Z434	Mitochondrial antiviral-signaling protein	MAVS	Homo sapiens	56.528	12.037	4	4	✓	✓	✓	✓			✓	✓
1084	1	Q7Z478	Q7Z478	ATP-dependent RNA helicase DHX29	DHX29	Homo sapiens	155.239	4.529	4	4	✓	✓	✓	✓	✓	✓	✓	✓
1085	1	Q7Z4H3	Q7Z4H3	5'-deoxynucleotidase HDDC2	HDDC2	Homo sapiens	23.39	25.49	4	4	✓	✓	✓	✓
1086	1	Q86UE4	Q86UE4	Protein LYRIC	MTDH	Homo sapiens	63.837	10.137	4	4	✓	✓	✓	✓	✓	✓	✓	✓
1087	1	Q86V81	Q86V81	THO complex subunit 4	ALYREF	Homo sapiens	26.887	21.79	4	4	✓	✓	✓	✓	✓	✓	✓	✓
1088	1	Q86W56	Q86W56	Poly(ADP-ribose) glycohydrolase	PARG	Homo sapiens	111.114	4.816	4	4	✓	✓	✓	✓
1089	1	Q86WJ1	Q86WJ1	Chromodomain-helicase-DNA-binding protein 1-like	CHD1L	Homo sapiens	100.999	6.243	4	4	✓	✓	✓	✓	✓	✓	✓	✓
1090	1	Q86XI2	Q86XI2	Condensin-2 complex subunit G2	NCAPG2	Homo sapiens	130.962	5.774	4	4	✓	✓	✓	✓
1091	1	Q8IWB7	Q8IWB7	WD repeat and FYVE domain-containing protein 1	WDFY1	Homo sapiens	46.323	13.171	4	4	✓	✓	✓	✓	✓		✓
1092	1	Q8IWX8	Q8IWX8	Calcium homeostasis endoplasmic reticulum protein	CHERP	Homo sapiens	103.703	6.878	4	4	✓	✓	✓	✓			✓
1093	1	Q8IXB1	Q8IXB1	DnaJ homolog subfamily C member 10	DNAJC10	Homo sapiens	91.078	6.053	4	4	✓	✓	✓	✓
1094	1	Q8IXJ6	Q8IXJ6	NAD-dependent protein deacetylase sirtuin-2	SIRT2	Homo sapiens	43.182	13.625	4	4	✓	✓	✓	✓
1095	1	Q8N1B4	Q8N1B4	Vacuolar protein sorting-associated protein 52 homolog	VPS52	Homo sapiens	82.223	7.469	4	4	✓	✓	✓	✓
1096	1	Q8N1N4	Q8N1N4	Keratin, type II cytoskeletal 78	KRT78	Homo sapiens	56.868	9.038	4	4	✓	✓	✓	✓	✓
1097	1	Q8N5M1	Q8N5M1	ATP synthase mitochondrial F1 complex assembly factor 2	ATPAF2	Homo sapiens	32.776	15.917	4	4	✓	✓	✓	✓
1098	1	Q8N684	Q8N684	Cleavage and polyadenylation specificity factor subunit 7	CPSF7	Homo sapiens	52.049	12.951	4	4	✓	✓	✓	✓	✓	✓	✓	✓
1099	1	Q8N8S7	Q8N8S7	Protein enabled homolog	ENAH	Homo sapiens	66.51	12.69	4	4	✓	✓	✓	✓	✓	✓	✓	✓
1100	1	Q8ND24	Q8ND24	RING finger protein 214	RNF214	Homo sapiens	77.669	7.966	4	4	✓	✓	✓	✓	✓		✓	✓
1101	1	Q8TD19	Q8TD19	Serine/threonine-protein kinase Nek9	NEK9	Homo sapiens	107.169	6.027	4	4	✓	✓	✓	✓	✓	✓	✓	✓
1102	1	Q8TEX9	Q8TEX9	Importin-4	IPO4	Homo sapiens	118.717	7.678	4	4	✓	✓	✓	✓
1103	1	Q8WUH6	Q8WUH6	Transmembrane protein 263	TMEM263	Homo sapiens	11.747	59.483	4	4	✓	✓	✓	✓			✓	✓
1104	1	Q8WUM0	Q8WUM0	Nuclear pore complex protein Nup133	NUP133	Homo sapiens	128.981	4.931	4	4	✓	✓	✓	✓	✓	✓	✓
1105	1	Q8WVV9	Q8WVV9	Heterogeneous nuclear ribonucleoprotein L-like	HNRNPLL	Homo sapiens	60.083	11.439	4	4	✓	✓	✓	✓
1106	1	Q8WWK9	Q8WWK9	Cytoskeleton-associated protein 2	CKAP2	Homo sapiens	76.989	7.467	4	4	✓	✓	✓	✓	✓	✓	✓	✓
1107	1	Q8WX93	Q8WX93	Palladin	PALLD	Homo sapiens	150.567	3.905	4	4	✓	✓		✓				✓
1108	1	Q8WXD5	Q8WXD5	Gem-associated protein 6	GEMIN6	Homo sapiens	18.824	28.743	4	4	✓	✓	✓	✓	✓	✓	✓
1109	1	Q92597	Q92597	Protein NDRG1	NDRG1	Homo sapiens	42.836	19.543	4	4	✓	✓	✓	✓	✓	✓	✓	✓
1110	1	Q92625	Q92625	Ankyrin repeat and SAM domain-containing protein 1A	ANKS1A	Homo sapiens	123.11	4.321	4	4	✓	✓	✓	✓
1111	1	Q92804	Q92804	TATA-binding protein-associated factor 2N	TAF15	Homo sapiens	61.83	11.486	5	4	✓	✓	✓	✓	✓	✓	✓	✓
1112	1	Q92973	Q92973	Transportin-1	TNPO1	Homo sapiens	102.357	6.125	4	4	✓	✓	✓	✓	✓	✓	✓	✓
1113	1	Q92974	Q92974	Rho guanine nucleotide exchange factor 2	ARHGEF2	Homo sapiens	111.544	6.897	4	4	✓	✓	✓	✓
1114	1	Q969N2	Q969N2	GPI transamidase component PIG-T	PIGT	Homo sapiens	65.699	10.554	4	4	✓	✓	✓	✓	✓		✓	✓
1115	1	Q96A49	Q96A49	Synapse-associated protein 1	SYAP1	Homo sapiens	39.933	17.33	4	4	✓	✓	✓	✓	✓		✓	✓
1116	1	Q96A65	Q96A65	Exocyst complex component 4	EXOC4	Homo sapiens	110.499	5.031	4	4	✓	✓	✓	✓				✓
1117	1	Q96AY4	Q96AY4	Tetratricopeptide repeat protein 28	TTC28	Homo sapiens	270.888	2.781	4	4	✓	✓	✓	✓
1118	1	Q96CN7	Q96CN7	Isochorismatase domain-containing protein 1	ISOC1	Homo sapiens	32.237	22.148	4	4	✓	✓	✓	✓
1119	1	Q96DT7	Q96DT7	Zinc finger and BTB domain-containing protein 10	ZBTB10	Homo sapiens	94.896	5.97	4	4	✓	✓	✓	✓	✓	✓	✓	✓
1120	1	Q96EE3	Q96EE3	Nucleoporin SEH1	SEH1L	Homo sapiens	39.649	18.889	4	4	✓	✓	✓	✓	✓	✓		✓
1121	1	Q96EY1	Q96EY1	DnaJ homolog subfamily A member 3, mitochondrial	DNAJA3	Homo sapiens	52.489	10	4	4	✓	✓	✓	✓	✓	✓	✓	✓
1122	1	Q96FV9	Q96FV9	THO complex subunit 1	THOC1	Homo sapiens	75.669	8.067	4	4	✓	✓	✓	✓
1123	1	Q96G46	Q96G46	tRNA-dihydrouridine(47) synthase [NAD(P)(+)]-like	DUS3L	Homo sapiens	72.595	8.769	4	4	✓	✓	✓	✓				✓
1124	1	Q96GD4	Q96GD4	Aurora kinase B	AURKB	Homo sapiens	39.311	16.57	4	4	✓	✓	✓	✓	✓	✓	✓	✓
1125	1	Q96GM8	Q96GM8	Target of EGR1 protein 1	TOE1	Homo sapiens	56.549	11.569	4	4	✓	✓	✓	✓
1126	1	Q96GX9	Q96GX9	Methylthioribulose-1-phosphate dehydratase	APIP	Homo sapiens	27.125	18.182	4	4	✓	✓	✓	✓			✓	✓
1127	1	Q96H79	Q96H79	Zinc finger CCCH-type antiviral protein 1-like	ZC3HAV1L	Homo sapiens	32.961	23	4	4	✓	✓	✓	✓	✓	✓	✓	✓
1128	1	Q96HS1	Q96HS1	Serine/threonine-protein phosphatase PGAM5, mitochondrial	PGAM5	Homo sapiens	32.002	20.415	4	4	✓	✓	✓	✓				✓
1129	1	Q96KB5	Q96KB5	Lymphokine-activated killer T-cell-originated protein kinase	PBK	Homo sapiens	36.086	14.907	4	4	✓	✓	✓	✓	✓	✓
1130	1	Q96PU8	Q96PU8	KH domain-containing RNA-binding protein QKI	QKI	Homo sapiens	37.67	19.355	4	4	✓	✓	✓	✓	✓	✓	✓	✓
1131	1	Q96S52	Q96S52	GPI transamidase component PIG-S	PIGS	Homo sapiens	61.657	12.252	4	4	✓	✓	✓	✓
1132	1	Q96SB4	Q96SB4	SRSF protein kinase 1	SRPK1	Homo sapiens	74.327	9.008	4	4	✓	✓	✓	✓	✓	✓	✓	✓
1133	1	Q96SB8	Q96SB8	Structural maintenance of chromosomes protein 6	SMC6	Homo sapiens	126.328	5.316	4	4	✓	✓	✓	✓				✓
1134	1	Q96T51	Q96T51	RUN and FYVE domain-containing protein 1	RUFY1	Homo sapiens	79.819	7.203	4	4	✓	✓	✓	✓		✓	✓
1135	1	Q96TA1	Q96TA1	Protein Niban 2	NIBAN2	Homo sapiens	84.137	7.373	4	4	✓	✓	✓	✓
1136	1	Q99426	Q99426	Tubulin-folding cofactor B	TBCB	Homo sapiens	27.325	19.672	4	4	✓	✓	✓	✓	✓	✓	✓	✓
1137	1	Q99436	Q99436	Proteasome subunit beta type-7	PSMB7	Homo sapiens	29.966	22.383	4	4	✓	✓	✓	✓	✓	✓	✓	✓
1138	1	Q99543	Q99543	DnaJ homolog subfamily C member 2	DNAJC2	Homo sapiens	71.997	10.467	4	4	✓	✓	✓	✓	✓	✓	✓	✓
1139	1	Q99614	Q99614	Tetratricopeptide repeat protein 1	TTC1	Homo sapiens	33.525	21.575	4	4	✓	✓	✓	✓	✓	✓	✓	✓
1140	1	Q99707	Q99707	Methionine synthase	MTR	Homo sapiens	140.529	5.059	4	4	✓	✓	✓	✓
1141	1	Q9BPU6	Q9BPU6	Dihydropyrimidinase-related protein 5	DPYSL5	Homo sapiens	61.422	13.121	4	4	✓	✓	✓	✓	✓
1142	1	Q9BQ52	Q9BQ52	Zinc phosphodiesterase ELAC protein 2	ELAC2	Homo sapiens	92.221	7.143	4	4	✓	✓	✓	✓	✓	✓	✓	✓
1143	1	Q9BRX2	Q9BRX2	Protein pelota homolog	PELO	Homo sapiens	43.358	14.545	4	4	✓	✓	✓	✓	✓
1144	1	Q9BSV6	Q9BSV6	tRNA-splicing endonuclease subunit Sen34	TSEN34	Homo sapiens	33.65	18.387	4	4	✓	✓	✓	✓			✓
1145	1	Q9BTE7	Q9BTE7	DCN1-like protein 5	DCUN1D5	Homo sapiens	27.509	16.456	4	4	✓	✓	✓	✓	✓		✓	✓
1146	1	Q9BU89	Q9BU89	Deoxyhypusine hydroxylase	DOHH	Homo sapiens	32.902	22.517	4	4	✓	✓	✓	✓
1147	1	Q9BV44	Q9BV44	tRNA (guanine(6)-N2)-methyltransferase THUMP3	THUMPD3	Homo sapiens	57.003	11.243	4	4	✓	✓	✓	✓
1148	1	Q9BVJ6	Q9BVJ6	U3 small nucleolar RNA-associated protein 14 homolog A	UTP14A	Homo sapiens	87.978	11.543	6	4	✓	✓	✓	✓	✓	✓	✓	✓
1149	1	Q9BZE4	Q9BZE4	GTP-binding protein 4	GTPBP4	Homo sapiens	73.965	10.568	4	4	✓	✓	✓	✓	✓		✓	✓
1150	1	Q9C0B1	Q9C0B1	Alpha-ketoglutarate-dependent dioxygenase FTO	FTO	Homo sapiens	58.283	11.287	4	4	✓	✓	✓	✓
1151	1	Q9C0C2	Q9C0C2	182 kDa tankyrase-1-binding protein	TNKS1BP1	Homo sapiens	181.799	3.528	4	4	✓	✓	✓	✓			✓
1152	1	Q9C0E8	Q9C0E8	Endoplasmic reticulum junction formation protein lunapark	LNPK	Homo sapiens	47.74	13.318	4	4	✓	✓	✓	✓	✓		✓	✓
1153	1	Q9GZR7	Q9GZR7	ATP-dependent RNA helicase DDX24	DDX24	Homo sapiens	96.333	7.218	4	4	✓	✓	✓	✓				✓
1154	1	Q9GZS3	Q9GZS3	SKI8 subunit of superkiller complex protein	SKIC8	Homo sapiens	33.58	19.672	4	4	✓	✓	✓	✓
1155	1	Q9GZT9	Q9GZT9	Egl nine homolog 1	EGLN1	Homo sapiens	46.019	15.728	4	4	✓	✓	✓	✓		✓	✓	✓
1156	1	Q9GZZ1	Q9GZZ1	N-alpha-acetyltransferase 50	NAA50	Homo sapiens	19.399	29.586	4	4	✓	✓	✓	✓	✓	✓	✓	✓
1157	1	Q9H0S4	Q9H0S4	Probable ATP-dependent RNA helicase DDX47	DDX47	Homo sapiens	50.646	11.868	4	4	✓	✓	✓	✓
1158	1	Q9H267	Q9H267	Vacuolar protein sorting-associated protein 33B	VPS33B	Homo sapiens	70.588	8.104	4	4	✓	✓	✓	✓
1159	1	Q9H2U1	Q9H2U1	ATP-dependent DNA/RNA helicase DHX36	DHX36	Homo sapiens	114.762	5.258	4	4	✓	✓	✓	✓
1160	1	Q9H3G5	Q9H3G5	Probable serine carboxypeptidase CPVL	CPVL	Homo sapiens	54.163	12.185	4	4	✓	✓	✓	✓	✓
1161	1	Q9H3P2	Q9H3P2	Negative elongation factor A	NELFA	Homo sapiens	57.276	12.121	4	4	✓	✓	✓	✓
1162	1	Q9H3S7	Q9H3S7	Tyrosine-protein phosphatase non-receptor type 23	PTPN23	Homo sapiens	178.974	2.995	4	4	✓	✓	✓	✓
1163	1	Q9H4L4	Q9H4L4	Sentrin-specific protease 3	SENP3	Homo sapiens	65.012	9.408	4	4	✓	✓	✓	✓
1164	1	Q9H4L7	Q9H4L7	SWI/SNF-related matrix-associated actin-dependent regulator of chromatin subfamily A containing DEAD/H box 1	SMARCAD1	Homo sapiens	117.403	5.945	4	4	✓	✓	✓	✓		✓	✓	✓
1165	1	Q9H6R4	Q9H6R4	Nucleolar protein 6	NOL6	Homo sapiens	127.594	4.188	4	4	✓	✓	✓	✓
1166	1	Q9H6Z4	Q9H6Z4	Ran-binding protein 3	RANBP3	Homo sapiens	60.21	10.053	4	4	✓	✓	✓	✓	✓	✓	✓	✓
1167	1	Q9H7Z7	Q9H7Z7	Prostaglandin E synthase 2	PTGES2	Homo sapiens	41.941	18.833	4	4	✓	✓	✓	✓
1168	1	Q9H9A6	Q9H9A6	Leucine-rich repeat-containing protein 40	LRRC40	Homo sapiens	68.25	8.804	4	4	✓	✓	✓	✓		✓	✓	✓
1169	1	Q9H9B4	Q9H9B4	Sideroflexin-1	SFXN1	Homo sapiens	35.62	26.087	5	4	✓	✓	✓	✓	✓	✓	✓	✓
1170	1	Q9H9J2	Q9H9J2	39S ribosomal protein L44, mitochondrial	MRPL44	Homo sapiens	37.536	18.072	4	4	✓	✓	✓	✓
1171	1	Q9H9P8	Q9H9P8	L-2-hydroxyglutarate dehydrogenase, mitochondrial	L2HGDH	Homo sapiens	50.315	10.151	4	4	✓	✓	✓	✓
1172	1	Q9H9Q2	Q9H9Q2	COP9 signalosome complex subunit 7b	COPS7B	Homo sapiens	29.622	21.212	4	4	✓	✓	✓	✓	✓	✓	✓
1173	1	Q9HAB8	Q9HAB8	Phosphopantothenate--cysteine ligase	PPCS	Homo sapiens	34.006	21.865	4	4	✓	✓	✓	✓
1174	1	Q9HAV7	Q9HAV7	GrpE protein homolog 1, mitochondrial	GRPEL1	Homo sapiens	24.281	23.963	4	4	✓	✓	✓	✓			✓	✓
1175	1	Q9HBK9	Q9HBK9	Arsenite methyltransferase	AS3MT	Homo sapiens	41.749	12.267	4	4	✓	✓	✓	✓
1176	1	Q9HBM1	Q9HBM1	Kinetochore protein Spc25	SPC25	Homo sapiens	26.15	24.107	4	4	✓	✓	✓	✓
1177	1	Q9NNW5	Q9NNW5	WD repeat-containing protein 6	WDR6	Homo sapiens	121.724	6.69	4	4	✓	✓	✓	✓
1178	1	Q9NQT5	Q9NQT5	Exosome complex component RRP40	EXOSC3	Homo sapiens	29.572	24.727	4	4	✓	✓	✓	✓
1179	1	Q9NR45	Q9NR45	Sialic acid synthase	NANS	Homo sapiens	40.31	22.006	4	4	✓	✓	✓	✓	✓	✓	✓	✓
1180	1	Q9NRL2	Q9NRL2	Bromodomain adjacent to zinc finger domain protein 1A	BAZ1A	Homo sapiens	178.703	3.535	4	4	✓	✓	✓	✓	✓
1181	1	Q9NRW7	Q9NRW7	Vacuolar protein sorting-associated protein 45	VPS45	Homo sapiens	65.075	8.246	4	4	✓	✓	✓	✓
1182	1	Q9NS86	Q9NS86	LanC-like protein 2	LANCL2	Homo sapiens	50.855	14	4	4	✓	✓	✓	✓
1183	1	Q9NT62	Q9NT62	Ubiquitin-like-conjugating enzyme ATG3	ATG3	Homo sapiens	35.866	17.197	4	4	✓	✓	✓	✓	✓	✓	✓	✓
1184	1	Q9NTX5	Q9NTX5	Ethylmalonyl-CoA decarboxylase	ECHDC1	Homo sapiens	33.697	15.961	4	4	✓	✓	✓	✓	✓	✓	✓	✓
1185	1	Q9NUL3	Q9NUL3	Double-stranded RNA-binding protein Staufen homolog 2	STAU2	Homo sapiens	62.608	9.123	4	4	✓	✓	✓	✓	✓	✓	✓
1186	1	Q9NV70	Q9NV70	Exocyst complex component 1	EXOC1	Homo sapiens	101.984	6.711	4	4	✓	✓	✓	✓
1187	1	Q9NVH0	Q9NVH0	Exonuclease 3'-5' domain-containing protein 2	EXD2	Homo sapiens	70.353	8.374	4	4	✓	✓	✓	✓
1188	1	Q9NVH1	Q9NVH1	DnaJ homolog subfamily C member 11	DNAJC11	Homo sapiens	63.276	10.197	4	4	✓	✓	✓	✓
1189	1	Q9NW08	Q9NW08	DNA-directed RNA polymerase III subunit RPC2	POLR3B	Homo sapiens	127.786	5.031	4	4	✓	✓	✓	✓
1190	1	Q9NX58	Q9NX58	Cell growth-regulating nucleolar protein	LYAR	Homo sapiens	43.635	12.401	4	4	✓	✓	✓	✓
1191	1	Q9NXC5	Q9NXC5	GATOR complex protein MIOS	MIOS	Homo sapiens	98.584	5.829	4	4	✓	✓	✓	✓
1192	1	Q9NZW5	Q9NZW5	Protein PALS2	PALS2	Homo sapiens	61.118	10.741	4	4	✓	✓	✓	✓	✓	✓	✓	✓
1193	1	Q9P253	Q9P253	Vacuolar protein sorting-associated protein 18 homolog	VPS18	Homo sapiens	110.186	6.783	4	4	✓	✓	✓	✓
1194	1	Q9P258	Q9P258	Protein RCC2	RCC2	Homo sapiens	56.085	13.027	4	4	✓	✓	✓	✓	✓	✓	✓	✓
1195	1	Q9P2R3	Q9P2R3	Rabankyrin-5	ANKFY1	Homo sapiens	128.399	4.962	4	4	✓	✓	✓	✓
1196	1	Q9P2R7	Q9P2R7	Succinate--CoA ligase [ADP-forming] subunit beta, mitochondrial	SUCLA2	Homo sapiens	50.316	13.175	4	4	✓	✓	✓	✓	✓	✓	✓	✓
1197	1	Q9UBB4	Q9UBB4	Ataxin-10	ATXN10	Homo sapiens	53.491	11.579	4	4	✓	✓	✓	✓	✓	✓	✓	✓
1198	1	Q9UBD5	Q9UBD5	Origin recognition complex subunit 3	ORC3	Homo sapiens	82.254	9.564	4	4	✓	✓	✓	✓
1199	1	Q9UBU9	Q9UBU9	Nuclear RNA export factor 1	NXF1	Homo sapiens	70.183	10.501	4	4	✓	✓	✓	✓
1200	1	Q9UEY8	Q9UEY8	Gamma-adducin	ADD3	Homo sapiens	79.157	7.932	4	4	✓	✓	✓	✓	✓		✓	✓
1201	1	Q9UGI8	Q9UGI8	Testin	TES	Homo sapiens	47.998	18.527	4	4	✓	✓	✓	✓	✓		✓	✓
1202	1	Q9UGP8	Q9UGP8	Translocation protein SEC63 homolog	SEC63	Homo sapiens	87.998	6.316	4	4	✓	✓	✓	✓	✓	✓	✓	✓
1203	1	Q9UHD1	Q9UHD1	Cysteine and histidine-rich domain-containing protein 1	CHORDC1	Homo sapiens	37.489	22.892	4	4	✓	✓	✓	✓				✓
1204	1	Q9UHR4	Q9UHR4	Brain-specific angiogenesis inhibitor 1-associated protein 2-like protein 1	BAIAP2L1	Homo sapiens	56.884	11.742	4	4	✓	✓	✓	✓	✓	✓	✓	✓
1205	1	Q9UI09	Q9UI09	NADH dehydrogenase [ubiquinone] 1 alpha subcomplex subunit 12	NDUFA12	Homo sapiens	17.114	40	4	4	✓	✓	✓	✓				✓
1206	1	Q9UIG0	Q9UIG0	Tyrosine-protein kinase BAZ1B	BAZ1B	Homo sapiens	170.906	4.046	4	4	✓	✓	✓	✓	✓			✓
1207	1	Q9UJ70	Q9UJ70	N-acetyl-D-glucosamine kinase	NAGK	Homo sapiens	37.374	18.895	4	4	✓	✓	✓	✓
1208	1	Q9UK61	Q9UK61	Protein TASOR	TASOR	Homo sapiens	189.034	3.054	4	4	✓	✓	✓	✓
1209	1	Q9UKV8	Q9UKV8	Protein argonaute-2	AGO2	Homo sapiens	97.209	6.636	4	4	✓	✓	✓	✓
1210	1	Q9UL15	Q9UL15	BAG family molecular chaperone regulator 5	BAG5	Homo sapiens	51.2	12.975	4	4	✓	✓	✓	✓	✓	✓
1211	1	Q9UNF0	Q9UNF0	Protein kinase C and casein kinase substrate in neurons protein 2	PACSIN2	Homo sapiens	55.736	9.053	4	4	✓	✓	✓	✓	✓	✓	✓	✓
1212	1	Q9UNM6	Q9UNM6	26S proteasome non-ATPase regulatory subunit 13	PSMD13	Homo sapiens	42.944	15.426	4	4	✓	✓	✓	✓	✓
1213	1	Q9UNN5	Q9UNN5	FAS-associated factor 1	FAF1	Homo sapiens	73.957	7.692	4	4	✓	✓	✓	✓
1214	1	Q9UPY3	Q9UPY3	Endoribonuclease Dicer	DICER1	Homo sapiens	218.686	3.07	4	4	✓	✓	✓	✓			✓
1215	1	Q9UQ80	Q9UQ80	Proliferation-associated protein 2G4	PA2G4	Homo sapiens	43.785	16.244	4	4	✓	✓	✓	✓	✓	✓	✓	✓
1216	1	Q9Y224	Q9Y224	RNA transcription, translation and transport factor protein	RTRAF	Homo sapiens	28.069	20.902	4	4	✓	✓	✓	✓
1217	1	Q9Y276	Q9Y276	Mitochondrial chaperone BCS1	BCS1L	Homo sapiens	47.537	13.842	4	4	✓	✓	✓	✓				✓
1218	1	Q9Y277	Q9Y277	Voltage-dependent anion-selective channel protein 3	VDAC3	Homo sapiens	30.66	22.261	4	4	✓	✓	✓	✓	✓	✓	✓	✓
1219	1	Q9Y2T2	Q9Y2T2	AP-3 complex subunit mu-1	AP3M1	Homo sapiens	46.938	13.636	4	4	✓	✓	✓	✓
1220	1	Q9Y305	Q9Y305	Acyl-coenzyme A thioesterase 9, mitochondrial	ACOT9	Homo sapiens	49.902	12.301	4	4	✓	✓	✓	✓	✓			✓
1221	1	Q9Y3B3	Q9Y3B3	Transmembrane emp24 domain-containing protein 7	TMED7	Homo sapiens	25.171	27.232	4	4	✓	✓	✓	✓		✓	✓	✓
1222	1	Q9Y487	Q9Y487	V-type proton ATPase 116 kDa subunit a 2	ATP6V0A2	Homo sapiens	98.085	5.374	4	4	✓	✓	✓	✓
1223	1	Q9Y4E8	Q9Y4E8	Ubiquitin carboxyl-terminal hydrolase 15	USP15	Homo sapiens	112.422	5.708	4	4	✓	✓	✓	✓
1224	1	Q9Y4R8	Q9Y4R8	Telomere length regulation protein TEL2 homolog	TELO2	Homo sapiens	91.748	7.766	4	4	✓	✓	✓	✓
1225	1	Q9Y512	Q9Y512	Sorting and assembly machinery component 50 homolog	SAMM50	Homo sapiens	51.978	12.154	4	4	✓	✓	✓	✓	✓	✓	✓	✓
1226	1	Q9Y570	Q9Y570	Protein phosphatase methylesterase 1	PPME1	Homo sapiens	42.316	15.285	4	4	✓	✓	✓	✓	✓	✓
1227	1	Q9Y5B6	Q9Y5B6	PAX3- and PAX7-binding protein 1	PAXBP1	Homo sapiens	104.806	7.634	4	4	✓	✓	✓	✓				✓
1228	1	Q9Y5Q9	Q9Y5Q9	General transcription factor 3C polypeptide 3	GTF3C3	Homo sapiens	101.273	5.53	4	4	✓	✓	✓	✓
1229	1	Q9Y5X3	Q9Y5X3	Sorting nexin-5	SNX5	Homo sapiens	46.817	12.624	4	4	✓	✓	✓	✓	✓			✓
1230	1	Q9Y696	Q9Y696	Chloride intracellular channel protein 4	CLIC4	Homo sapiens	28.771	24.506	4	4	✓	✓	✓	✓	✓	✓		✓
1231	1	Q9Y6A5	Q9Y6A5	Transforming acidic coiled-coil-containing protein 3	TACC3	Homo sapiens	90.36	8.473	4	4	✓	✓	✓	✓		✓	✓	✓
1232	1	Q9Y6D5	Q9Y6D5	Brefeldin A-inhibited guanine nucleotide-exchange protein 2	ARFGEF2	Homo sapiens	202.043	4.258	4	4		✓	✓	✓
1233	1	Q9Y6V7	Q9Y6V7	Probable ATP-dependent RNA helicase DDX49	DDX49	Homo sapiens	54.227	12.422	4	4	✓	✓	✓	✓	✓			✓
1234	1	A0MZ66	A0MZ66	Shootin-1	SHTN1	Homo sapiens	71.642	6.973	3	3	✓	✓	✓	✓		✓	✓	✓
1235	1	A1L0T0	A1L0T0	2-hydroxyacyl-CoA lyase 2	ILVBL	Homo sapiens	67.868	6.487	3	3	✓	✓	✓	✓	✓			✓
1236	1	A6NDG6	A6NDG6	Glycerol-3-phosphate phosphatase	PGP	Homo sapiens	34.003	11.215	3	3	✓	✓	✓	✓	✓			✓
1237	1	O00151	O00151	PDZ and LIM domain protein 1	PDLIM1	Homo sapiens	36.07	14.59	3	3	✓	✓	✓	✓	✓	✓	✓	✓
1238	1	O00244	O00244	Copper transport protein ATOX1	ATOX1	Homo sapiens	7.398	54.412	3	3	✓	✓	✓	✓				✓
1239	1	O00399	O00399	Dynactin subunit 6	DCTN6	Homo sapiens	20.747	21.053	3	3	✓	✓	✓	✓
1240	1	O00400	O00400	Acetyl-coenzyme A transporter 1	SLC33A1	Homo sapiens	60.908	7.286	3	3	✓	✓	✓	✓	✓		✓
1241	1	O00442	O00442	RNA 3'-terminal phosphate cyclase	RTCA	Homo sapiens	39.335	13.115	3	3	✓	✓	✓	✓
1242	1	O00461	O00461	Golgi integral membrane protein 4	GOLIM4	Homo sapiens	81.881	6.322	3	3	✓	✓	✓	✓				✓
1243	1	O00469	O00469	Procollagen-lysine,2-oxoglutarate 5-dioxygenase 2	PLOD2	Homo sapiens	84.686	5.156	3	3	✓	✓	✓	✓	✓	✓	✓
1244	1	O00487	O00487	26S proteasome non-ATPase regulatory subunit 14	PSMD14	Homo sapiens	34.577	12.581	3	3	✓	✓	✓	✓	✓	✓	✓	✓
1245	1	O00767	O00767	Stearoyl-CoA desaturase	SCD	Homo sapiens	41.521	11.421	3	3	✓	✓	✓	✓			✓
1246	1	O14578	O14578	Citron Rho-interacting kinase	CIT	Homo sapiens	231.435	1.875	3	3	✓	✓	✓	✓
1247	1	O14579	O14579	Coatomer subunit epsilon	COPE	Homo sapiens	34.482	16.558	3	3	✓	✓	✓	✓
1248	1	O14646	O14646	Chromodomain-helicase-DNA-binding protein 1	CHD1	Homo sapiens	196.692	3.567	4	3	✓	✓	✓	✓
1249	1	O14656	O14656	Torsin-1A	TOR1A	Homo sapiens	37.809	15.663	3	3	✓	✓	✓	✓
1250	1	O14893	O14893	Gem-associated protein 2	GEMIN2	Homo sapiens	31.584	10.357	3	3	✓	✓	✓	✓		✓	✓	✓
1251	1	O15118	O15118	NPC intracellular cholesterol transporter 1	NPC1	Homo sapiens	142.169	2.895	3	3	✓	✓	✓	✓
1252	1	O15126	O15126	Secretory carrier-associated membrane protein 1	SCAMP1	Homo sapiens	37.921	18.343	3	3	✓	✓	✓	✓	✓	✓	✓	✓
1253	1	O15164	O15164	Transcription intermediary factor 1-alpha	TRIM24	Homo sapiens	116.831	4	3	3	✓		✓	✓
1254	1	O15212	O15212	Prefoldin subunit 6	PFDN6	Homo sapiens	14.58	29.457	3	3	✓	✓	✓	✓	✓
1255	1	O15355	O15355	Protein phosphatase 1G	PPM1G	Homo sapiens	59.271	10.073	3	3	✓	✓	✓	✓	✓	✓	✓	✓
1256	1	O15357	O15357	Phosphatidylinositol 3,4,5-trisphosphate 5-phosphatase 2	INPPL1	Homo sapiens	138.6	3.339	3	3	✓	✓	✓	✓				✓
1257	1	O15446	O15446	DNA-directed RNA polymerase I subunit RPA34	POLR1G	Homo sapiens	54.987	9.02	3	3	✓	✓	✓	✓	✓		✓	✓
1258	1	O15498	O15498	Synaptobrevin homolog YKT6	YKT6	Homo sapiens	22.417	20.707	3	3	✓	✓	✓	✓	✓
1259	1	O43156	O43156	TELO2-interacting protein 1 homolog	TTI1	Homo sapiens	122.071	3.673	3	3	✓	✓	✓	✓
1260	1	O43169	O43169	Cytochrome b5 type B	CYB5B	Homo sapiens	16.697	24.667	3	3	✓	✓	✓	✓	✓	✓	✓	✓
1261	1	O43396	O43396	Thioredoxin-like protein 1	TXNL1	Homo sapiens	32.251	17.993	3	3	✓	✓	✓	✓	✓		✓	✓
1262	1	O43399	O43399	Tumor protein D54	TPD52L2	Homo sapiens	22.237	13.592	3	3	✓	✓	✓	✓	✓	✓	✓	✓
1263	1	O43414	O43414	ERI1 exoribonuclease 3	ERI3	Homo sapiens	37.237	12.166	3	3	✓	✓	✓	✓
1264	1	O43427	O43427	Acidic fibroblast growth factor intracellular-binding protein	FIBP	Homo sapiens	41.879	11.264	3	3	✓	✓	✓	✓
1265	1	O43432	O43432	Eukaryotic translation initiation factor 4 gamma 3	EIF4G3	Homo sapiens	176.656	3.028	3	3	✓	✓	✓	✓
1266	1	O43583	O43583	Density-regulated protein	DENR	Homo sapiens	22.089	24.242	3	3	✓	✓	✓	✓	✓	✓	✓	✓
1267	1	O43660	O43660	Pleiotropic regulator 1	PLRG1	Homo sapiens	57.195	11.089	3	3	✓	✓	✓	✓	✓	✓	✓	✓
1268	1	O43747	O43747	AP-1 complex subunit gamma-1	AP1G1	Homo sapiens	91.353	5.353	3	3	✓	✓	✓	✓	✓	✓	✓	✓
1269	1	O43813	O43813	Glutathione S-transferase LANCL1	LANCL1	Homo sapiens	45.284	11.529	3	3	✓	✓	✓	✓	✓		✓
1270	1	O43913	O43913	Origin recognition complex subunit 5	ORC5	Homo sapiens	50.284	9.655	3	3	✓	✓	✓	✓
1271	1	O43924	O43924	Retinal rod rhodopsin-sensitive cGMP 3',5'-cyclic phosphodiesterase subunit delta	PDE6D	Homo sapiens	17.42	28.667	3	3	✓	✓	✓	✓
1272	1	O60220	O60220	Mitochondrial import inner membrane translocase subunit Tim8 A	TIMM8A	Homo sapiens	10.996	38.144	3	3	✓	✓	✓	✓	✓	✓	✓
1273	1	O60256	O60256	Phosphoribosyl pyrophosphate synthase-associated protein 2	PRPSAP2	Homo sapiens	40.924	15.447	3	3	✓	✓	✓	✓
1274	1	O60551	O60551	Glycylpeptide N-tetradecanoyltransferase 2	NMT2	Homo sapiens	56.981	11.245	3	3	✓	✓	✓	✓				✓
1275	1	O60566	O60566	Mitotic checkpoint serine/threonine-protein kinase BUB1 beta	BUB1B	Homo sapiens	119.547	3.429	3	3	✓	✓	✓	✓
1276	1	O60826	O60826	Coiled-coil domain-containing protein 22	CCDC22	Homo sapiens	70.754	6.38	3	3	✓	✓	✓	✓
1277	1	O60888	O60888	Protein CutA	CUTA	Homo sapiens	19.114	24.581	3	3	✓	✓	✓	✓
1278	1	O75150	O75150	E3 ubiquitin-protein ligase BRE1B	RNF40	Homo sapiens	113.682	3.896	3	3	✓	✓	✓	✓	✓	✓	✓	✓
1279	1	O75152	O75152	Zinc finger CCCH domain-containing protein 11A	ZC3H11A	Homo sapiens	89.131	10.988	5	3	✓	✓	✓	✓	✓	✓	✓	✓
1280	1	O75175	O75175	CCR4-NOT transcription complex subunit 3	CNOT3	Homo sapiens	81.874	6.507	3	3	✓	✓	✓	✓
1281	1	O75179	O75179	Ankyrin repeat domain-containing protein 17	ANKRD17	Homo sapiens	274.262	2.19	5	3	✓	✓	✓	✓	✓	✓
1282	1	O75223	O75223	Gamma-glutamylcyclotransferase	GGCT	Homo sapiens	21.007	21.809	3	3	✓	✓	✓	✓	✓	✓	✓	✓
1283	1	O75340	O75340	Programmed cell death protein 6	PDCD6	Homo sapiens	21.87	17.801	3	3	✓	✓	✓	✓			✓
1284	1	O75347	O75347	Tubulin-specific chaperone A	TBCA	Homo sapiens	12.855	32.407	3	3	✓	✓	✓	✓	✓	✓	✓	✓
1285	1	O75351	O75351	Vacuolar protein sorting-associated protein 4B	VPS4B	Homo sapiens	49.303	11.261	3	3	✓	✓	✓	✓
1286	1	O75396	O75396	Vesicle-trafficking protein SEC22b	SEC22B	Homo sapiens	24.74	23.256	3	3	✓	✓	✓	✓	✓
1287	1	O75400	O75400	Pre-mRNA-processing factor 40 homolog A	PRPF40A	Homo sapiens	108.806	6.27	4	3		✓	✓	✓
1288	1	O75448	O75448	Mediator of RNA polymerase II transcription subunit 24	MED24	Homo sapiens	110.306	4.247	3	3	✓	✓	✓	✓
1289	1	O75525	O75525	KH domain-containing, RNA-binding, signal transduction-associated protein 3	KHDRBS3	Homo sapiens	38.798	13.584	3	3	✓	✓	✓	✓	✓
1290	1	O75569	O75569	Interferon-inducible double-stranded RNA-dependent protein kinase activator A	PRKRA	Homo sapiens	34.402	14.696	3	3	✓	✓	✓	✓
1291	1	O75592	O75592	E3 ubiquitin-protein ligase MYCBP2	MYCBP2	Homo sapiens	513.646	0.791	3	3	✓	✓	✓	✓
1292	1	O75746	O75746	Electrogenic aspartate/glutamate antiporter SLC25A12, mitochondrial	SLC25A12	Homo sapiens	74.762	6.637	3	3	✓	✓	✓	✓
1293	1	O75818	O75818	Ribonuclease P protein subunit p40	RPP40	Homo sapiens	41.831	14.325	3	3	✓	✓	✓	✓
1294	1	O75822	O75822	Eukaryotic translation initiation factor 3 subunit J	EIF3J	Homo sapiens	29.063	14.341	3	3	✓	✓	✓	✓	✓
1295	1	O75915	O75915	PRA1 family protein 3	ARL6IP5	Homo sapiens	21.615	16.489	3	3	✓	✓	✓	✓			✓	✓
1296	1	O76094	O76094	Signal recognition particle subunit SRP72	SRP72	Homo sapiens	74.609	7.452	3	3	✓	✓	✓	✓
1297	1	O94763	O94763	Unconventional prefoldin RPB5 interactor 1	URI1	Homo sapiens	59.835	8.224	3	3	✓	✓	✓	✓	✓	✓	✓	✓
1298	1	O94788	O94788	Retinal dehydrogenase 2	ALDH1A2	Homo sapiens	56.725	8.301	3	3	✓	✓	✓	✓		✓		✓
1299	1	O94804	O94804	Serine/threonine-protein kinase 10	STK10	Homo sapiens	112.136	4.029	3	3	✓	✓	✓	✓
1300	1	O94901	O94901	SUN domain-containing protein 1	SUN1	Homo sapiens	87.111	5.478	3	3	✓		✓	✓	✓
1301	1	O95169	O95169	NADH dehydrogenase [ubiquinone] 1 beta subcomplex subunit 8, mitochondrial	NDUFB8	Homo sapiens	21.767	20.968	3	3	✓	✓	✓	✓			✓
1302	1	O95251	O95251	Histone acetyltransferase KAT7	KAT7	Homo sapiens	70.643	5.728	3	3	✓	✓	✓	✓	✓		✓	✓
1303	1	O95292	O95292	Vesicle-associated membrane protein-associated protein B/C	VAPB	Homo sapiens	27.228	18.107	3	3	✓	✓	✓	✓	✓	✓	✓	✓
1304	1	O95336	O95336	6-phosphogluconolactonase	PGLS	Homo sapiens	27.546	18.605	3	3	✓	✓	✓	✓	✓	✓	✓	✓
1305	1	O95372	O95372	Acyl-protein thioesterase 2	LYPLA2	Homo sapiens	24.737	26.84	3	3	✓	✓	✓	✓
1306	1	O95376	O95376	E3 ubiquitin-protein ligase ARIH2	ARIH2	Homo sapiens	57.819	8.925	3	3	✓	✓	✓	✓	✓	✓	✓	✓
1307	1	O95394	O95394	Phosphoacetylglucosamine mutase	PGM3	Homo sapiens	59.851	9.594	3	3	✓	✓	✓	✓
1308	1	O95619	O95619	YEATS domain-containing protein 4	YEATS4	Homo sapiens	26.499	18.062	3	3	✓	✓	✓	✓	✓		✓
1309	1	O95721	O95721	Synaptosomal-associated protein 29	SNAP29	Homo sapiens	28.971	21.318	3	3	✓	✓	✓	✓
1310	1	O95782	O95782	AP-2 complex subunit alpha-1	AP2A1	Homo sapiens	107.547	3.787	3	3	✓	✓	✓	✓	✓	✓	✓	✓
1311	1	O95819	O95819	Mitogen-activated protein kinase kinase kinase kinase 4	MAP4K4	Homo sapiens	142.103	6.053	5	3	✓	✓	✓	✓				✓
1312	1	O95861	O95861	3'(2'),5'-bisphosphate nucleotidase 1	BPNT1	Homo sapiens	33.392	14.935	3	3	✓	✓	✓	✓
1313	1	O96000	O96000	NADH dehydrogenase [ubiquinone] 1 beta subcomplex subunit 10	NDUFB10	Homo sapiens	20.775	20.93	3	3	✓	✓	✓	✓	✓	✓	✓	✓
1314	1	O96013	O96013	Serine/threonine-protein kinase PAK 4	PAK4	Homo sapiens	64.073	12.352	5	3		✓	✓	✓				✓
1315	1	P00367	P00367	Glutamate dehydrogenase 1, mitochondrial	GLUD1	Homo sapiens	61.398	13.082	5	3	✓	✓	✓	✓	✓		✓	✓
1316	1	P00492	P00492	Hypoxanthine-guanine phosphoribosyltransferase	HPRT1	Homo sapiens	24.579	17.431	3	3	✓	✓	✓	✓	✓	✓	✓	✓
1317	1	P02768	P02768	Albumin	ALB	Homo sapiens	69.365	7.061	3	3	✓	✓	✓	✓	✓	✓	✓	✓
1318	1	P04062	P04062	Lysosomal acid glucosylceramidase	GBA1	Homo sapiens	59.718	9.888	3	3	✓	✓	✓	✓
1319	1	P04637	P04637	Cellular tumor antigen p53	TP53	Homo sapiens	43.653	11.196	3	3	✓	✓	✓	✓	✓	✓	✓	✓
1320	1	P05026	P05026	Sodium/potassium-transporting ATPase subunit beta-1	ATP1B1	Homo sapiens	35.061	12.541	3	3	✓	✓	✓	✓	✓	✓	✓	✓
1321	1	P05089	P05089	Arginase-1	ARG1	Homo sapiens	34.734	13.665	3	3	✓	✓	✓	✓
1322	1	P05114	P05114	Non-histone chromosomal protein HMG-14	HMGN1	Homo sapiens	10.657	47	3	3	✓	✓	✓	✓	✓	✓	✓	✓
1323	1	P05165	P05165	Propionyl-CoA carboxylase alpha chain, mitochondrial	PCCA	Homo sapiens	80.06	5.769	3	3	✓	✓	✓	✓
1324	1	P05412	P05412	Transcription factor Jun	JUN	Homo sapiens	35.676	14.199	3	3	✓	✓	✓	✓	✓
1325	1	P05556	P05556	Integrin beta-1	ITGB1	Homo sapiens	88.417	4.511	3	3	✓	✓	✓	✓
1326	1	P06280	P06280	Alpha-galactosidase A	GLA	Homo sapiens	48.769	9.557	3	3	✓	✓	✓	✓	✓		✓	✓
1327	1	P06396	P06396	Gelsolin	GSN	Homo sapiens	85.699	6.266	3	3		✓	✓	✓		✓	✓
1328	1	P06400	P06400	Retinoblastoma-associated protein	RB1	Homo sapiens	106.162	4.31	3	3	✓	✓	✓	✓
1329	1	P07339	P07339	Cathepsin D	CTSD	Homo sapiens	44.551	9.466	3	3	✓	✓	✓	✓
1330	1	P07737	P07737	Profilin-1	PFN1	Homo sapiens	15.054	33.571	3	3	✓	✓	✓	✓	✓	✓	✓	✓
1331	1	P07954	P07954	Fumarate hydratase, mitochondrial	FH	Homo sapiens	54.636	9.608	3	3	✓	✓	✓	✓	✓	✓	✓	✓
1332	1	P08758	P08758	Annexin A5	ANXA5	Homo sapiens	35.937	10	3	3	✓	✓	✓	✓	✓	✓	✓	✓
1333	1	P09132	P09132	Signal recognition particle 19 kDa protein	SRP19	Homo sapiens	16.157	27.083	3	3	✓	✓	✓	✓	✓	✓	✓	✓
1334	1	P09429	P09429	High mobility group protein B1	HMGB1	Homo sapiens	24.895	36.744	7	3	✓	✓	✓	✓	✓	✓	✓	✓
1335	1	P09972	P09972	Fructose-bisphosphate aldolase C	ALDOC	Homo sapiens	39.458	13.736	3	3	✓	✓	✓	✓	✓	✓	✓	✓
1336	1	P10253	P10253	Lysosomal alpha-glucosidase	GAA	Homo sapiens	105.326	5.777	3	3	✓	✓	✓	✓
1337	1	P10515	P10515	Dihydrolipoyllysine-residue acetyltransferase component of pyruvate dehydrogenase complex, mitochondrial	DLAT	Homo sapiens	68.996	8.81	3	3	✓	✓	✓	✓	✓
1338	1	P11182	P11182	Lipoamide acyltransferase component of branched-chain alpha-keto acid dehydrogenase complex, mitochondrial	DBT	Homo sapiens	53.487	10.581	3	3	✓	✓	✓	✓
1339	1	P11310	P11310	Medium-chain specific acyl-CoA dehydrogenase, mitochondrial	ACADM	Homo sapiens	46.589	11.164	3	3	✓	✓	✓	✓	✓	✓	✓	✓
1340	1	P12081	P12081	Histidine--tRNA ligase, cytoplasmic	HARS1	Homo sapiens	57.411	8.448	3	3	✓	✓	✓	✓
1341	1	P13674	P13674	Prolyl 4-hydroxylase subunit alpha-1	P4HA1	Homo sapiens	61.052	8.614	3	3	✓		✓	✓
1342	1	P14314	P14314	Glucosidase 2 subunit beta	PRKCSH	Homo sapiens	59.428	8.712	3	3	✓	✓	✓	✓	✓	✓	✓	✓
1343	1	P15170	P15170	Eukaryotic peptide chain release factor GTP-binding subunit ERF3A	GSPT1	Homo sapiens	55.758	7.415	3	3	✓	✓	✓	✓		✓
1344	1	P15586	P15586	N-acetylglucosamine-6-sulfatase	GNS	Homo sapiens	62.083	6.703	3	3	✓	✓	✓	✓	✓	✓	✓	✓
1345	1	P15880	P15880	40S ribosomal protein S2	RPS2	Homo sapiens	31.324	11.604	3	3	✓	✓	✓	✓	✓	✓	✓	✓
1346	1	P16930	P16930	Fumarylacetoacetase	FAH	Homo sapiens	46.374	10.024	3	3	✓	✓	✓	✓
1347	1	P17844	P17844	Probable ATP-dependent RNA helicase DDX5	DDX5	Homo sapiens	69.148	12.215	3	3	✓	✓	✓	✓	✓	✓	✓	✓
1348	1	P18621	P18621	60S ribosomal protein L17	RPL17	Homo sapiens	21.397	26.63	3	3	✓	✓	✓	✓	✓	✓	✓	✓
1349	1	P19623	P19623	Spermidine synthase	SRM	Homo sapiens	33.824	15.894	3	3	✓	✓	✓	✓	✓	✓	✓	✓
1350	1	P20618	P20618	Proteasome subunit beta type-1	PSMB1	Homo sapiens	26.49	16.183	3	3	✓	✓	✓	✓
1351	1	P20839	P20839	Inosine-5'-monophosphate dehydrogenase 1	IMPDH1	Homo sapiens	55.406	8.755	3	3	✓	✓	✓	✓
1352	1	P20936	P20936	Ras GTPase-activating protein 1	RASA1	Homo sapiens	116.405	3.534	3	3	✓	✓	✓	✓
1353	1	P22234	P22234	Bifunctional phosphoribosylaminoimidazole carboxylase/phosphoribosylaminoimidazole succinocarboxamide synthetase	PAICS	Homo sapiens	47.077	8.706	3	3	✓	✓	✓	✓	✓	✓	✓	✓
1354	1	P22570	P22570	NADPH:adrenodoxin oxidoreductase, mitochondrial	FDXR	Homo sapiens	53.836	7.332	3	3	✓			✓			✓	✓
1355	1	P22681	P22681	E3 ubiquitin-protein ligase CBL	CBL	Homo sapiens	99.634	4.305	3	3	✓	✓	✓	✓	✓	✓	✓	✓
1356	1	P22830	P22830	Ferrochelatase, mitochondrial	FECH	Homo sapiens	47.861	10.638	3	3	✓	✓	✓	✓	✓	✓	✓	✓
1357	1	P23193	P23193	Transcription elongation factor A protein 1	TCEA1	Homo sapiens	33.97	16.611	4	3	✓	✓	✓	✓	✓	✓	✓	✓
1358	1	P23368	P23368	NAD-dependent malic enzyme, mitochondrial	ME2	Homo sapiens	65.442	6.336	3	3	✓	✓	✓	✓				✓
1359	1	P23634	P23634	Plasma membrane calcium-transporting ATPase 4	ATP2B4	Homo sapiens	137.923	6.849	3	3	✓	✓	✓	✓	✓	✓	✓	✓
1360	1	P24390	P24390	ER lumen protein-retaining receptor 1	KDELR1	Homo sapiens	24.543	19.34	3	3	✓	✓	✓	✓				✓
1361	1	P24666	P24666	Low molecular weight phosphotyrosine protein phosphatase	ACP1	Homo sapiens	18.042	26.582	3	3	✓	✓	✓	✓	✓	✓	✓	✓
1362	1	P25325	P25325	3-mercaptopyruvate sulfurtransferase	MPST	Homo sapiens	33.181	15.152	3	3	✓	✓	✓	✓
1363	1	P25787	P25787	Proteasome subunit alpha type-2	PSMA2	Homo sapiens	25.897	23.077	3	3	✓	✓	✓	✓	✓	✓	✓	✓
1364	1	P25789	P25789	Proteasome subunit alpha type-4	PSMA4	Homo sapiens	29.483	16.092	3	3	✓	✓	✓	✓	✓	✓	✓	✓
1365	1	P26373	P26373	60S ribosomal protein L13	RPL13	Homo sapiens	24.263	16.588	3	3	✓	✓	✓	✓	✓	✓	✓	✓
1366	1	P28370	P28370	Probable global transcription activator SNF2L1	SMARCA1	Homo sapiens	122.605	5.977	3	3	✓	✓	✓	✓
1367	1	P29372	P29372	DNA-3-methyladenine glycosylase	MPG	Homo sapiens	32.867	15.101	3	3	✓	✓	✓	✓
1368	2	P29508;P48594	P29508	Serpin B3	SERPINB3	Homo sapiens	44.564	8.462	3	3	✓	✓	✓	✓	✓
1369	1	P30519	P30519	Heme oxygenase 2	HMOX2	Homo sapiens	36.034	16.139	3	3	✓	✓	✓	✓
1370	1	P30622	P30622	CAP-Gly domain-containing linker protein 1	CLIP1	Homo sapiens	162.249	2.712	3	3	✓	✓	✓	✓		✓	✓	✓
1371	1	P30626	P30626	Sorcin	SRI	Homo sapiens	21.674	22.222	3	3	✓	✓	✓	✓			✓
1372	1	P31151	P31151	Protein S100-A7	S100A7	Homo sapiens	11.47	43.564	4	3	✓	✓	✓	✓	✓
1373	1	P31942	P31942	Heterogeneous nuclear ribonucleoprotein H3	HNRNPH3	Homo sapiens	36.924	13.873	3	3	✓	✓	✓	✓	✓	✓	✓	✓
1374	1	P32969	P32969	60S ribosomal protein L9	RPL9P9	Homo sapiens	21.863	22.917	3	3	✓	✓	✓	✓	✓	✓	✓	✓
1375	1	P33947	P33947	ER lumen protein-retaining receptor 2	KDELR2	Homo sapiens	24.423	27.358	4	3	✓	✓	✓	✓
1376	1	P34949	P34949	Mannose-6-phosphate isomerase	MPI	Homo sapiens	46.656	10.638	3	3	✓	✓	✓	✓
1377	1	P35237	P35237	Serpin B6	SERPINB6	Homo sapiens	42.623	13.298	3	3	✓	✓	✓	✓	✓	✓	✓	✓
1378	1	P35241	P35241	Radixin	RDX	Homo sapiens	68.564	12.35	3	3	✓	✓	✓	✓
1379	1	P35244	P35244	Replication protein A 14 kDa subunit	RPA3	Homo sapiens	13.569	39.669	3	3	✓	✓	✓	✓	✓
1380	1	P35611	P35611	Alpha-adducin	ADD1	Homo sapiens	80.956	6.513	3	3	✓	✓	✓	✓			✓
1381	1	P35637	P35637	RNA-binding protein FUS	FUS	Homo sapiens	53.425	14.829	3	3	✓	✓	✓	✓	✓	✓	✓	✓
1382	1	P36507	P36507	Dual specificity mitogen-activated protein kinase kinase 2	MAP2K2	Homo sapiens	44.424	12	4	3	✓	✓	✓	✓	✓	✓	✓	✓
1383	1	P36542	P36542	ATP synthase subunit gamma, mitochondrial	ATP5F1C	Homo sapiens	32.995	12.416	3	3	✓	✓	✓	✓	✓	✓	✓	✓
1384	1	P39019	P39019	40S ribosomal protein S19	RPS19	Homo sapiens	16.062	27.586	3	3	✓	✓	✓	✓	✓	✓	✓	✓
1385	1	P39687	P39687	Acidic leucine-rich nuclear phosphoprotein 32 family member A	ANP32A	Homo sapiens	28.585	14.859	3	3	✓		✓	✓	✓	✓	✓	✓
1386	1	P39748	P39748	Flap endonuclease 1	FEN1	Homo sapiens	42.592	11.579	3	3	✓	✓	✓	✓	✓	✓	✓	✓
1387	1	P41223	P41223	Protein BUD31 homolog	BUD31	Homo sapiens	17.001	28.472	3	3	✓	✓	✓	✓	✓	✓	✓	✓
1388	1	P42126	P42126	Enoyl-CoA delta isomerase 1, mitochondrial	ECI1	Homo sapiens	32.814	15.563	3	3	✓	✓	✓	✓	✓	✓	✓	✓
1389	1	P43487	P43487	Ran-specific GTPase-activating protein	RANBP1	Homo sapiens	23.311	22.388	3	3	✓	✓	✓	✓	✓	✓	✓	✓
1390	1	P45880	P45880	Voltage-dependent anion-selective channel protein 2	VDAC2	Homo sapiens	31.568	14.966	3	3	✓	✓	✓	✓	✓	✓	✓	✓
1391	1	P45954	P45954	Short/branched chain specific acyl-CoA dehydrogenase, mitochondrial	ACADSB	Homo sapiens	47.486	8.796	3	3	✓	✓	✓	✓	✓	✓	✓
1392	1	P46778	P46778	60S ribosomal protein L21	RPL21	Homo sapiens	18.564	21.875	3	3						✓		✓
1393	1	P46781	P46781	40S ribosomal protein S9	RPS9	Homo sapiens	22.592	19.588	3	3	✓	✓	✓	✓	✓	✓	✓	✓
1394	1	P48047	P48047	ATP synthase subunit O, mitochondrial	ATP5PO	Homo sapiens	23.276	23.474	3	3	✓	✓	✓	✓				✓
1395	1	P48426	P48426	Phosphatidylinositol 5-phosphate 4-kinase type-2 alpha	PIP4K2A	Homo sapiens	46.224	7.143	3	3	✓	✓	✓	✓
1396	1	P48637	P48637	Glutathione synthetase	GSS	Homo sapiens	52.387	10.549	3	3	✓	✓	✓	✓
1397	1	P48651	P48651	Phosphatidylserine synthase 1	PTDSS1	Homo sapiens	55.529	8.879	3	3	✓	✓	✓	✓
1398	1	P48723	P48723	Heat shock 70 kDa protein 13	HSPA13	Homo sapiens	51.925	6.157	3	3	✓	✓	✓	✓
1399	1	P48735	P48735	Isocitrate dehydrogenase [NADP], mitochondrial	IDH2	Homo sapiens	50.911	8.186	3	3	✓	✓	✓	✓	✓	✓	✓	✓
1400	1	P49257	P49257	Protein ERGIC-53	LMAN1	Homo sapiens	57.547	12.353	3	3	✓	✓	✓	✓
1401	1	P49721	P49721	Proteasome subunit beta type-2	PSMB2	Homo sapiens	22.835	21.393	3	3	✓	✓	✓	✓			✓
1402	1	P49755	P49755	Transmembrane emp24 domain-containing protein 10	TMED10	Homo sapiens	24.975	22.831	3	3	✓	✓	✓	✓	✓	✓	✓	✓
1403	1	P49773	P49773	Adenosine 5'-monophosphoramidase HINT1	HINT1	Homo sapiens	13.801	46.032	3	3	✓	✓	✓	✓	✓	✓	✓	✓
1404	1	P49815	P49815	Tuberin	TSC2	Homo sapiens	200.613	2.048	3	3	✓	✓	✓	✓
1405	1	P49840	P49840	Glycogen synthase kinase-3 alpha	GSK3A	Homo sapiens	50.98	9.938	3	3	✓	✓	✓	✓	✓		✓	✓
1406	1	P50213	P50213	Isocitrate dehydrogenase [NAD] subunit alpha, mitochondrial	IDH3A	Homo sapiens	39.59	10.929	3	3	✓	✓	✓	✓	✓
1407	1	P50747	P50747	Biotin--protein ligase	HLCS	Homo sapiens	80.761	6.061	3	3	✓	✓	✓	✓
1408	1	P50750	P50750	Cyclin-dependent kinase 9	CDK9	Homo sapiens	42.778	11.559	3	3	✓	✓	✓	✓
1409	1	P51149	P51149	Ras-related protein Rab-7a	RAB7A	Homo sapiens	23.488	19.324	3	3	✓	✓	✓	✓	✓	✓	✓	✓
1410	1	P51452	P51452	Dual specificity protein phosphatase 3	DUSP3	Homo sapiens	20.476	21.081	3	3	✓	✓	✓	✓	✓	✓	✓
1411	1	P51553	P51553	Isocitrate dehydrogenase [NAD] subunit gamma, mitochondrial	IDH3G	Homo sapiens	42.793	13.486	3	3	✓	✓	✓	✓			✓	✓
1412	1	P51570	P51570	Galactokinase	GALK1	Homo sapiens	42.273	11.224	3	3	✓	✓	✓	✓	✓		✓	✓
1413	1	P51617	P51617	Interleukin-1 receptor-associated kinase 1	IRAK1	Homo sapiens	76.538	4.916	3	3	✓	✓	✓	✓
1414	1	P51665	P51665	26S proteasome non-ATPase regulatory subunit 7	PSMD7	Homo sapiens	37.025	11.111	3	3	✓	✓	✓	✓	✓	✓	✓	✓
1415	1	P51812	P51812	Ribosomal protein S6 kinase alpha-3	RPS6KA3	Homo sapiens	83.737	10	5	3	✓	✓	✓	✓
1416	1	P52434	P52434	DNA-directed RNA polymerases I, II, and III subunit RPABC3	POLR2H	Homo sapiens	17.142	24.667	3	3	✓	✓	✓	✓	✓	✓	✓	✓
1417	1	P52564	P52564	Dual specificity mitogen-activated protein kinase kinase 6	MAP2K6	Homo sapiens	37.491	11.677	3	3	✓	✓	✓	✓	✓	✓	✓	✓
1418	1	P52594	P52594	Arf-GAP domain and FG repeat-containing protein 1	AGFG1	Homo sapiens	58.261	9.431	3	3	✓	✓	✓	✓
1419	1	P52597	P52597	Heterogeneous nuclear ribonucleoprotein F	HNRNPF	Homo sapiens	45.673	16.386	3	3	✓	✓	✓	✓	✓			✓
1420	1	P52907	P52907	F-actin-capping protein subunit alpha-1	CAPZA1	Homo sapiens	32.924	25.874	4	3	✓	✓	✓	✓	✓		✓	✓
1421	1	P52926	P52926	High mobility group protein HMGI-C	HMGA2	Homo sapiens	11.831	32.11	3	3	✓	✓	✓	✓	✓	✓	✓	✓
1422	1	P53004	P53004	Biliverdin reductase A	BLVRA	Homo sapiens	33.428	15.541	3	3	✓	✓	✓	✓	✓	✓	✓	✓
1423	1	P53634	P53634	Dipeptidyl peptidase 1	CTSC	Homo sapiens	51.853	9.935	3	3	✓	✓	✓	✓
1424	1	P53701	P53701	Holocytochrome c-type synthase	HCCS	Homo sapiens	30.603	15.299	3	3	✓	✓	✓	✓				✓
1425	1	P54646	P54646	5'-AMP-activated protein kinase catalytic subunit alpha-2	PRKAA2	Homo sapiens	62.323	7.246	3	3	✓	✓	✓	✓
1426	1	P55010	P55010	Eukaryotic translation initiation factor 5	EIF5	Homo sapiens	49.224	11.833	3	3	✓	✓	✓	✓	✓	✓	✓	✓
1427	1	P55011	P55011	Solute carrier family 12 member 2	SLC12A2	Homo sapiens	131.448	3.795	3	3	✓	✓	✓	✓
1428	1	P55084	P55084	Trifunctional enzyme subunit beta, mitochondrial	HADHB	Homo sapiens	51.296	9.916	3	3	✓	✓	✓	✓	✓	✓	✓	✓
1429	1	P56282	P56282	DNA polymerase epsilon subunit 2	POLE2	Homo sapiens	59.539	9.867	3	3	✓	✓	✓	✓
1430	1	P56385	P56385	ATP synthase subunit e, mitochondrial	ATP5ME	Homo sapiens	7.931	56.522	3	3	✓	✓	✓	✓	✓	✓	✓	✓
1431	1	P56545	P56545	C-terminal-binding protein 2	CTBP2	Homo sapiens	48.947	12.809	3	3	✓	✓	✓	✓			✓
1432	1	P57740	P57740	Nuclear pore complex protein Nup107	NUP107	Homo sapiens	106.375	3.568	3	3	✓	✓	✓	✓
1433	1	P58546	P58546	Myotrophin	MTPN	Homo sapiens	12.894	44.068	3	3	✓	✓	✓	✓	✓	✓	✓	✓
1434	1	P59998	P59998	Actin-related protein 2/3 complex subunit 4	ARPC4	Homo sapiens	19.666	25	3	3	✓	✓	✓	✓
1435	1	P60228	P60228	Eukaryotic translation initiation factor 3 subunit E	EIF3E	Homo sapiens	52.223	11.461	3	3	✓	✓	✓	✓	✓			✓
1436	1	P60953	P60953	Cell division control protein 42 homolog	CDC42	Homo sapiens	21.257	18.325	3	3	✓	✓	✓	✓		✓
1437	1	P61421	P61421	V-type proton ATPase subunit d 1	ATP6V0D1	Homo sapiens	40.329	11.966	3	3	✓	✓	✓	✓	✓	✓	✓	✓
1438	1	P61764	P61764	Syntaxin-binding protein 1	STXBP1	Homo sapiens	67.569	8.418	3	3	✓	✓	✓	✓
1439	1	P61962	P61962	DDB1- and CUL4-associated factor 7	DCAF7	Homo sapiens	38.925	10.819	3	3	✓	✓	✓	✓	✓		✓
1440	1	P61981	P61981	14-3-3 protein gamma	YWHAG	Homo sapiens	28.302	25.911	3	3	✓	✓	✓	✓
1441	1	P62081	P62081	40S ribosomal protein S7	RPS7	Homo sapiens	22.126	18.041	3	3	✓	✓	✓	✓	✓	✓	✓	✓
1442	1	P62249	P62249	40S ribosomal protein S16	RPS16	Homo sapiens	16.444	23.973	3	3	✓	✓	✓	✓	✓	✓	✓	✓
1443	1	P62269	P62269	40S ribosomal protein S18	RPS18	Homo sapiens	17.72	21.711	3	3	✓	✓	✓	✓	✓	✓	✓	✓
1444	1	P62280	P62280	40S ribosomal protein S11	RPS11	Homo sapiens	18.429	25.949	3	3	✓	✓	✓	✓	✓	✓	✓	✓
1445	1	P62424	P62424	60S ribosomal protein L7a	RPL7A	Homo sapiens	29.994	9.398	3	3	✓	✓	✓	✓	✓	✓	✓	✓
1446	1	P62701	P62701	40S ribosomal protein S4, X isoform	RPS4X	Homo sapiens	29.596	16.73	3	3	✓	✓	✓	✓	✓		✓	✓
1447	1	P62753	P62753	40S ribosomal protein S6	RPS6	Homo sapiens	28.679	14.458	3	3	✓	✓	✓	✓	✓	✓	✓	✓
1448	1	P62829	P62829	60S ribosomal protein L23	RPL23	Homo sapiens	14.865	37.857	3	3	✓	✓	✓	✓	✓		✓	✓
1449	1	P62841	P62841	40S ribosomal protein S15	RPS15	Homo sapiens	17.039	22.069	3	3	✓	✓	✓	✓	✓	✓	✓	✓
1450	1	P62993	P62993	Growth factor receptor-bound protein 2	GRB2	Homo sapiens	25.205	19.355	3	3	✓	✓	✓	✓	✓
1451	1	P63151	P63151	Serine/threonine-protein phosphatase 2A 55 kDa regulatory subunit B alpha isoform	PPP2R2A	Homo sapiens	51.692	14.765	5	3	✓	✓	✓	✓	✓	✓	✓	✓
1452	1	P63279	P63279	SUMO-conjugating enzyme UBC9	UBE2I	Homo sapiens	18.008	27.848	3	3	✓	✓	✓	✓	✓	✓	✓	✓
1453	1	P78310	P78310	Coxsackievirus and adenovirus receptor	CXADR	Homo sapiens	40.032	9.589	3	3	✓		✓	✓	✓	✓	✓	✓
1454	1	P78318	P78318	Immunoglobulin-binding protein 1	IGBP1	Homo sapiens	39.222	14.159	3	3	✓	✓	✓	✓			✓
1455	1	P78330	P78330	Phosphoserine phosphatase	PSPH	Homo sapiens	25.009	16.444	3	3	✓	✓	✓	✓		✓	✓	✓
1456	1	P78417	P78417	Glutathione S-transferase omega-1	GSTO1	Homo sapiens	27.565	15.768	3	3	✓	✓	✓	✓	✓	✓	✓	✓
1457	1	P80723	P80723	Brain acid soluble protein 1	BASP1	Homo sapiens	22.693	22.907	3	3	✓	✓	✓	✓	✓	✓	✓	✓
1458	1	P82673	P82673	28S ribosomal protein S35, mitochondrial	MRPS35	Homo sapiens	36.844	15.17	3	3	✓	✓	✓	✓				✓
1459	1	P83876	P83876	Thioredoxin-like protein 4A	TXNL4A	Homo sapiens	16.786	25.352	3	3	✓	✓	✓	✓
1460	1	P84095	P84095	Rho-related GTP-binding protein RhoG	RHOG	Homo sapiens	21.308	26.702	3	3	✓	✓	✓	✓		✓	✓	✓
1461	1	P98179	P98179	RNA-binding protein 3	RBM3	Homo sapiens	17.171	20.382	3	3	✓	✓	✓	✓	✓		✓	✓
1462	1	P99999	P99999	Cytochrome c	CYCS	Homo sapiens	11.746	30.476	3	3	✓	✓	✓	✓	✓	✓	✓	✓
1463	1	Q00013	Q00013	55 kDa erythrocyte membrane protein	MPP1	Homo sapiens	52.295	9.013	3	3	✓	✓	✓	✓
1464	1	Q00059	Q00059	Transcription factor A, mitochondrial	TFAM	Homo sapiens	29.097	10.163	3	3	✓	✓	✓	✓	✓		✓	✓
1465	1	Q00403	Q00403	Transcription initiation factor IIB	GTF2B	Homo sapiens	34.83	15.19	3	3	✓	✓	✓	✓	✓	✓	✓
1466	1	Q00653	Q00653	Nuclear factor NF-kappa-B p100 subunit	NFKB2	Homo sapiens	96.749	6	3	3		✓	✓	✓
1467	1	Q01433	Q01433	AMP deaminase 2	AMPD2	Homo sapiens	100.69	4.778	3	3	✓	✓	✓	✓	✓	✓	✓	✓
1468	1	Q01484	Q01484	Ankyrin-2	ANK2	Homo sapiens	433.723	1.592	3	3				✓			✓
1469	1	Q01844	Q01844	RNA-binding protein EWS	EWSR1	Homo sapiens	68.481	7.317	3	3	✓	✓	✓	✓	✓	✓	✓	✓
1470	1	Q01968	Q01968	Inositol polyphosphate 5-phosphatase OCRL	OCRL	Homo sapiens	104.204	5.105	3	3	✓	✓	✓	✓
1471	1	Q02224	Q02224	Centromere-associated protein E	CENPE	Homo sapiens	316.424	1.555	3	3	✓			✓		✓
1472	1	Q02878	Q02878	60S ribosomal protein L6	RPL6	Homo sapiens	32.728	13.542	3	3	✓	✓	✓	✓	✓		✓	✓
1473	1	Q04721	Q04721	Neurogenic locus notch homolog protein 2	NOTCH2	Homo sapiens	265.41	1.943	3	3	✓	✓	✓	✓
1474	1	Q04760	Q04760	Lactoylglutathione lyase	GLO1	Homo sapiens	20.778	19.565	3	3	✓	✓	✓	✓
1475	1	Q05655	Q05655	Protein kinase C delta type	PRKCD	Homo sapiens	77.506	6.213	3	3	✓	✓	✓	✓			✓	✓
1476	1	Q06265	Q06265	Exosome complex component RRP45	EXOSC9	Homo sapiens	48.949	12.073	3	3	✓	✓	✓	✓	✓	✓	✓	✓
1477	1	Q06546	Q06546	GA-binding protein alpha chain	GABPA	Homo sapiens	51.293	7.489	3	3	✓	✓	✓	✓	✓		✓	✓
1478	1	Q07812	Q07812	Apoptosis regulator BAX	BAX	Homo sapiens	21.182	19.271	3	3	✓	✓	✓	✓	✓		✓	✓
1479	1	Q07960	Q07960	Rho GTPase-activating protein 1	ARHGAP1	Homo sapiens	50.435	7.973	3	3	✓	✓	✓	✓	✓	✓
1480	1	Q08257	Q08257	Quinone oxidoreductase	CRYZ	Homo sapiens	35.205	15.502	3	3	✓	✓	✓	✓	✓		✓	✓
1481	1	Q0VDF9	Q0VDF9	Heat shock 70 kDa protein 14	HSPA14	Homo sapiens	54.796	9.234	3	3	✓	✓	✓	✓
1482	1	Q10472	Q10472	Polypeptide N-acetylgalactosaminyltransferase 1	GALNT1	Homo sapiens	64.217	9.839	4	3	✓	✓	✓	✓
1483	1	Q12765	Q12765	Secernin-1	SCRN1	Homo sapiens	46.383	10.386	3	3	✓	✓	✓	✓	✓	✓	✓	✓
1484	1	Q13123	Q13123	Protein Red	IK	Homo sapiens	65.602	5.386	3	3	✓	✓	✓	✓	✓	✓	✓	✓
1485	1	Q13144	Q13144	Translation initiation factor eIF-2B subunit epsilon	EIF2B5	Homo sapiens	80.381	8.183	3	3	✓	✓	✓	✓			✓	✓
1486	1	Q13155	Q13155	Aminoacyl tRNA synthase complex-interacting multifunctional protein 2	AIMP2	Homo sapiens	35.348	14.062	3	3	✓	✓	✓	✓	✓	✓	✓	✓
1487	1	Q13162	Q13162	Peroxiredoxin-4	PRDX4	Homo sapiens	30.538	23.247	4	3	✓	✓	✓	✓	✓	✓	✓	✓
1488	1	Q13185	Q13185	Chromobox protein homolog 3	CBX3	Homo sapiens	20.81	27.322	4	3	✓	✓	✓	✓	✓	✓	✓	✓
1489	1	Q13283	Q13283	Ras GTPase-activating protein-binding protein 1	G3BP1	Homo sapiens	52.164	15.021	3	3	✓	✓	✓	✓	✓	✓	✓	✓
1490	1	Q13325	Q13325	Interferon-induced protein with tetratricopeptide repeats 5	IFIT5	Homo sapiens	55.845	10.166	3	3	✓	✓	✓	✓	✓		✓	✓
1491	1	Q13409	Q13409	Cytoplasmic dynein 1 intermediate chain 2	DYNC1I2	Homo sapiens	71.459	7.994	3	3	✓	✓	✓	✓				✓
1492	1	Q13439	Q13439	Golgin subfamily A member 4	GOLGA4	Homo sapiens	261.144	1.57	3	3	✓	✓	✓	✓
1493	1	Q13442	Q13442	28 kDa heat- and acid-stable phosphoprotein	PDAP1	Homo sapiens	20.63	20.442	3	3	✓	✓	✓	✓	✓	✓	✓	✓
1494	1	Q13472	Q13472	DNA topoisomerase 3-alpha	TOP3A	Homo sapiens	112.375	3.896	3	3	✓		✓	✓
1495	1	Q13601	Q13601	KRR1 small subunit processome component homolog	KRR1	Homo sapiens	43.666	13.123	3	3	✓	✓	✓	✓	✓	✓	✓	✓
1496	1	Q13613	Q13613	Myotubularin-related protein 1	MTMR1	Homo sapiens	74.678	9.474	3	3	✓	✓	✓	✓
1497	1	Q13619	Q13619	Cullin-4A	CUL4A	Homo sapiens	87.68	8.037	3	3		✓	✓	✓			✓
1498	1	Q13895	Q13895	Bystin	BYSL	Homo sapiens	49.601	10.755	3	3	✓	✓	✓	✓		✓		✓
1499	1	Q14145	Q14145	Kelch-like ECH-associated protein 1	KEAP1	Homo sapiens	69.667	7.051	3	3	✓	✓	✓	✓
1500	1	Q14165	Q14165	Malectin	MLEC	Homo sapiens	32.231	14.384	3	3	✓	✓	✓	✓	✓	✓	✓	✓
1501	1	Q14232	Q14232	Translation initiation factor eIF-2B subunit alpha	EIF2B1	Homo sapiens	33.713	14.754	3	3	✓	✓	✓	✓	✓
1502	1	Q14320	Q14320	Protein FAM50A	FAM50A	Homo sapiens	40.243	21.239	5	3	✓	✓	✓	✓
1503	1	Q14525	Q14525	Keratin, type I cuticular Ha3-II	KRT33B	Homo sapiens	46.212	14.109	5	3			✓
1504	1	Q14651	Q14651	Plastin-1	PLS1	Homo sapiens	70.254	12.242	3	3	✓	✓	✓	✓	✓	✓	✓	✓
1505	1	Q14671	Q14671	Pumilio homolog 1	PUM1	Homo sapiens	126.475	4.3	3	3	✓	✓	✓	✓
1506	1	Q14738	Q14738	Serine/threonine-protein phosphatase 2A 56 kDa regulatory subunit delta isoform	PPP2R5D	Homo sapiens	69.993	9.136	4	3	✓	✓	✓	✓
1507	1	Q14739	Q14739	Delta(14)-sterol reductase LBR	LBR	Homo sapiens	70.702	5.041	3	3	✓	✓	✓	✓
1508	1	Q14790	Q14790	Caspase-8	CASP8	Homo sapiens	55.389	7.098	3	3	✓	✓	✓	✓
1509	1	Q15014	Q15014	Mortality factor 4-like protein 2	MORF4L2	Homo sapiens	32.307	19.444	4	3	✓	✓	✓	✓
1510	1	Q15020	Q15020	Squamous cell carcinoma antigen recognized by T-cells 3	SART3	Homo sapiens	109.935	3.531	3	3	✓	✓	✓	✓	✓
1511	1	Q15031	Q15031	Leucine--tRNA ligase, mitochondrial	LARS2	Homo sapiens	101.976	5.094	3	3	✓	✓	✓	✓	✓	✓	✓	✓
1512	1	Q15061	Q15061	WD repeat-containing protein 43	WDR43	Homo sapiens	74.889	7.386	3	3	✓	✓	✓	✓				✓
1513	1	Q15118	Q15118	[Pyruvate dehydrogenase (acetyl-transferring)] kinase isozyme 1, mitochondrial	PDK1	Homo sapiens	49.246	11.468	3	3	✓	✓	✓	✓
1514	1	Q15121	Q15121	Astrocytic phosphoprotein PEA-15	PEA15	Homo sapiens	15.037	36.923	3	3	✓	✓	✓	✓
1515	1	Q15165	Q15165	Serum paraoxonase/arylesterase 2	PON2	Homo sapiens	39.382	14.124	3	3	✓	✓	✓	✓
1516	1	Q15181	Q15181	Inorganic pyrophosphatase	PPA1	Homo sapiens	32.661	14.879	3	3	✓	✓	✓	✓	✓	✓	✓	✓
1517	1	Q15185	Q15185	Prostaglandin E synthase 3	PTGES3	Homo sapiens	18.696	26.25	3	3	✓	✓	✓	✓	✓	✓	✓	✓
1518	1	Q15363	Q15363	Transmembrane emp24 domain-containing protein 2	TMED2	Homo sapiens	22.761	18.408	3	3	✓	✓	✓	✓	✓	✓	✓	✓
1519	1	Q15392	Q15392	Delta(24)-sterol reductase	DHCR24	Homo sapiens	60.102	9.884	3	3	✓	✓	✓	✓				✓
1520	1	Q15417	Q15417	Calponin-3	CNN3	Homo sapiens	36.414	14.286	3	3	✓	✓	✓	✓	✓	✓	✓	✓
1521	1	Q15424	Q15424	Scaffold attachment factor B1	SAFB	Homo sapiens	102.643	5.027	3	3	✓	✓	✓	✓	✓	✓	✓	✓
1522	1	Q15631	Q15631	Translin	TSN	Homo sapiens	26.182	17.982	3	3	✓	✓	✓	✓	✓	✓	✓	✓
1523	1	Q15642	Q15642	Cdc42-interacting protein 4	TRIP10	Homo sapiens	68.351	5.824	3	3	✓	✓	✓	✓	✓
1524	1	Q15653	Q15653	NF-kappa-B inhibitor beta	NFKBIB	Homo sapiens	37.772	12.921	3	3	✓	✓	✓	✓
1525	1	Q15758	Q15758	Neutral amino acid transporter B(0)	SLC1A5	Homo sapiens	56.599	7.209	3	3	✓	✓	✓	✓
1526	1	Q15785	Q15785	Mitochondrial import receptor subunit TOM34	TOMM34	Homo sapiens	34.558	14.239	3	3	✓	✓	✓	✓	✓	✓	✓	✓
1527	1	Q16134	Q16134	Electron transfer flavoprotein-ubiquinone oxidoreductase, mitochondrial	ETFDH	Homo sapiens	68.494	8.752	3	3	✓	✓	✓	✓
1528	1	Q16543	Q16543	Hsp90 co-chaperone Cdc37	CDC37	Homo sapiens	44.467	12.963	3	3	✓	✓	✓	✓	✓			✓
1529	1	Q16836	Q16836	Hydroxyacyl-coenzyme A dehydrogenase, mitochondrial	HADH	Homo sapiens	34.293	15.287	3	3	✓	✓	✓	✓	✓	✓	✓	✓
1530	1	Q3LXA3	Q3LXA3	Triokinase/FMN cyclase	TKFC	Homo sapiens	58.946	8.696	3	3	✓	✓	✓	✓				✓
1531	1	Q4G0F5	Q4G0F5	Vacuolar protein sorting-associated protein 26B	VPS26B	Homo sapiens	39.155	13.69	3	3	✓	✓	✓	✓	✓		✓	✓
1532	1	Q53F19	Q53F19	Nuclear cap-binding protein subunit 3	NCBP3	Homo sapiens	70.593	6.29	3	3	✓	✓	✓	✓	✓		✓	✓
1533	1	Q53GQ0	Q53GQ0	Very-long-chain 3-oxoacyl-CoA reductase	HSD17B12	Homo sapiens	34.325	12.179	3	3	✓	✓	✓	✓	✓	✓	✓	✓
1534	1	Q53GS9	Q53GS9	U4/U6.U5 tri-snRNP-associated protein 2	USP39	Homo sapiens	65.379	6.018	3	3	✓	✓	✓	✓	✓	✓		✓
1535	1	Q53H12	Q53H12	Acylglycerol kinase, mitochondrial	AGK	Homo sapiens	47.136	10.19	3	3	✓	✓	✓	✓	✓	✓	✓	✓
1536	1	Q53HC9	Q53HC9	EARP and GARP complex-interacting protein 1	EIPR1	Homo sapiens	43.602	11.37	3	3	✓	✓	✓	✓
1537	1	Q5GLZ8	Q5GLZ8	Probable E3 ubiquitin-protein ligase HERC4	HERC4	Homo sapiens	118.563	3.595	3	3	✓	✓	✓	✓
1538	1	Q5JSZ5	Q5JSZ5	Protein PRRC2B	PRRC2B	Homo sapiens	242.969	1.795	3	3	✓	✓	✓	✓	✓			✓
1539	1	Q5JTV8	Q5JTV8	Torsin-1A-interacting protein 1	TOR1AIP1	Homo sapiens	66.246	6.518	3	3	✓	✓	✓	✓	✓	✓	✓	✓
1540	1	Q5JWF2	Q5JWF2	Guanine nucleotide-binding protein G(s) subunit alpha isoforms XLas	GNAS	Homo sapiens	111.025	7.811	5	3	✓	✓	✓	✓	✓	✓	✓	✓
1541	1	Q5SY16	Q5SY16	Polynucleotide 5'-hydroxyl-kinase NOL9	NOL9	Homo sapiens	79.324	5.698	3	3	✓	✓	✓	✓
1542	1	Q5T440	Q5T440	Putative transferase CAF17, mitochondrial	IBA57	Homo sapiens	38.156	10.674	3	3	✓	✓	✓	✓		✓	✓	✓
1543	1	Q5T6V5	Q5T6V5	Queuosine salvage protein	C9orf64	Homo sapiens	39.027	10.557	3	3	✓	✓	✓	✓	✓	✓
1544	1	Q5T8P6	Q5T8P6	RNA-binding protein 26	RBM26	Homo sapiens	113.598	3.376	3	3	✓	✓	✓	✓		✓	✓	✓
1545	1	Q5TC12	Q5TC12	ATP synthase mitochondrial F1 complex assembly factor 1	ATPAF1	Homo sapiens	36.436	14.939	3	3	✓	✓	✓	✓
1546	1	Q5VW36	Q5VW36	Focadhesin	FOCAD	Homo sapiens	200.06	2.11	3	3	✓	✓	✓	✓
1547	1	Q5VZ89	Q5VZ89	DENN domain-containing protein 4C	DENND4C	Homo sapiens	212.714	1.991	3	3	✓	✓		✓
1548	1	Q63HN8	Q63HN8	E3 ubiquitin-protein ligase RNF213	RNF213	Homo sapiens	591.42	0.845	3	3			✓	✓
1549	1	Q658Y4	Q658Y4	Protein FAM91A1	FAM91A1	Homo sapiens	93.912	5.609	3	3	✓	✓	✓	✓
1550	1	Q69YN2	Q69YN2	CWF19-like protein 1	CWF19L1	Homo sapiens	60.62	6.877	3	3	✓	✓	✓	✓
1551	1	Q69YN4	Q69YN4	Protein virilizer homolog	VIRMA	Homo sapiens	202.027	3.091	3	3	✓	✓	✓	✓
1552	1	Q6AI08	Q6AI08	HEAT repeat-containing protein 6	HEATR6	Homo sapiens	128.78	3.048	3	3	✓	✓	✓	✓
1553	1	Q6IAA8	Q6IAA8	Ragulator complex protein LAMTOR1	LAMTOR1	Homo sapiens	17.743	23.602	3	3	✓	✓	✓	✓			✓	✓
1554	1	Q6NUK1	Q6NUK1	Calcium-binding mitochondrial carrier protein SCaMC-1	SLC25A24	Homo sapiens	53.355	9.434	3	3	✓	✓	✓	✓	✓	✓	✓	✓
1555	1	Q6P9B9	Q6P9B9	Integrator complex subunit 5	INTS5	Homo sapiens	107.995	5.299	3	3	✓		✓	✓
1556	1	Q6PIU2	Q6PIU2	Neutral cholesterol ester hydrolase 1	NCEH1	Homo sapiens	45.809	8.824	3	3	✓	✓	✓				✓
1557	1	Q6PML9	Q6PML9	Proton-coupled zinc antiporter SLC30A9, mitochondrial	SLC30A9	Homo sapiens	63.515	6.338	3	3	✓	✓	✓	✓		✓	✓	✓
1558	1	Q6UX04	Q6UX04	Spliceosome-associated protein CWC27 homolog	CWC27	Homo sapiens	53.846	8.898	3	3	✓	✓	✓	✓
1559	1	Q6UXN9	Q6UXN9	WD repeat-containing protein 82	WDR82	Homo sapiens	35.078	12.46	3	3	✓	✓	✓	✓
1560	1	Q6ZRS2	Q6ZRS2	Helicase SRCAP	SRCAP	Homo sapiens	343.561	1.486	3	3	✓	✓	✓	✓		✓	✓	✓
1561	1	Q70CQ2	Q70CQ2	Ubiquitin carboxyl-terminal hydrolase 34	USP34	Homo sapiens	404.238	1.184	3	3	✓	✓	✓	✓
1562	1	Q70E73	Q70E73	Ras-associated and pleckstrin homology domains-containing protein 1	RAPH1	Homo sapiens	135.257	3.28	3	3		✓	✓	✓	✓		✓	✓
1563	1	Q7L3T8	Q7L3T8	Probable proline--tRNA ligase, mitochondrial	PARS2	Homo sapiens	53.263	9.263	3	3	✓	✓	✓	✓	✓	✓	✓	✓
1564	1	Q7L8L6	Q7L8L6	FAST kinase domain-containing protein 5, mitochondrial	FASTKD5	Homo sapiens	86.577	7.068	3	3	✓	✓	✓	✓
1565	1	Q7LBC6	Q7LBC6	Lysine-specific demethylase 3B	KDM3B	Homo sapiens	191.584	2.158	3	3	✓	✓	✓	✓				✓
1566	1	Q7Z3J2	Q7Z3J2	VPS35 endosomal protein-sorting factor-like	VPS35L	Homo sapiens	109.566	5.296	3	3	✓	✓	✓	✓
1567	1	Q7Z4H7	Q7Z4H7	HAUS augmin-like complex subunit 6	HAUS6	Homo sapiens	108.623	3.77	3	3	✓	✓	✓	✓	✓	✓
1568	1	Q7Z6E9	Q7Z6E9	E3 ubiquitin-protein ligase RBBP6	RBBP6	Homo sapiens	201.569	2.511	3	3	✓	✓	✓	✓				✓
1569	1	Q7Z794	Q7Z794	Keratin, type II cytoskeletal 1b	KRT77	Homo sapiens	61.902	8.304	3	3			✓	✓
1570	1	Q86SF2	Q86SF2	N-acetylgalactosaminyltransferase 7	GALNT7	Homo sapiens	75.391	5.479	3	3	✓	✓	✓	✓
1571	1	Q86TU7	Q86TU7	Actin-histidine N-methyltransferase	SETD3	Homo sapiens	67.26	5.724	3	3	✓	✓	✓	✓
1572	1	Q86U44	Q86U44	N6-adenosine-methyltransferase catalytic subunit	METTL3	Homo sapiens	64.475	8.793	3	3	✓	✓	✓	✓
1573	1	Q86U90	Q86U90	Threonylcarbamoyl-AMP synthase	YRDC	Homo sapiens	29.326	15.054	3	3	✓	✓	✓	✓		✓
1574	1	Q86UA1	Q86UA1	Pre-mRNA-processing factor 39	PRPF39	Homo sapiens	78.431	5.68	3	3	✓	✓	✓	✓
1575	1	Q86UY8	Q86UY8	5'-nucleotidase domain-containing protein 3	NT5DC3	Homo sapiens	63.419	7.664	3	3	✓	✓	✓	✓
1576	1	Q86VN1	Q86VN1	Vacuolar protein-sorting-associated protein 36	VPS36	Homo sapiens	43.816	10.104	3	3	✓	✓	✓	✓
1577	1	Q86WX3	Q86WX3	Active regulator of SIRT1	RPS19BP1	Homo sapiens	15.431	34.559	3	3	✓	✓	✓	✓	✓	✓	✓	✓
1578	1	Q86XL3	Q86XL3	Ankyrin repeat and LEM domain-containing protein 2	ANKLE2	Homo sapiens	104.117	4.797	3	3	✓	✓	✓	✓
1579	1	Q8IUD2	Q8IUD2	ELKS/Rab6-interacting/CAST family member 1	ERC1	Homo sapiens	128.089	3.226	3	3	✓	✓	✓	✓	✓
1580	1	Q8IVW6	Q8IVW6	AT-rich interactive domain-containing protein 3B	ARID3B	Homo sapiens	60.636	7.13	3	3	✓	✓	✓	✓	✓			✓
1581	1	Q8IW35	Q8IW35	Centrosomal protein of 97 kDa	CEP97	Homo sapiens	96.982	4.393	3	3	✓	✓	✓	✓
1582	1	Q8IXM2	Q8IXM2	Chromatin complexes subunit BAP18	BAP18	Homo sapiens	17.9	25.581	3	3	✓	✓	✓	✓	✓	✓	✓	✓
1583	1	Q8IXT5	Q8IXT5	RNA-binding protein 12B	RBM12B	Homo sapiens	118.103	4.695	3	3	✓	✓	✓	✓
1584	1	Q8IY37	Q8IY37	Probable ATP-dependent RNA helicase DHX37	DHX37	Homo sapiens	129.546	3.717	3	3	✓	✓	✓	✓
1585	1	Q8IYB8	Q8IYB8	ATP-dependent RNA helicase SUPV3L1, mitochondrial	SUPV3L1	Homo sapiens	87.992	4.962	3	3	✓	✓	✓	✓				✓
1586	1	Q8IZ81	Q8IZ81	ELMO domain-containing protein 2	ELMOD2	Homo sapiens	34.961	16.041	3	3	✓	✓	✓	✓	✓
1587	1	Q8N3U4	Q8N3U4	Cohesin subunit SA-2	STAG2	Homo sapiens	141.329	2.843	3	3	✓	✓	✓	✓
1588	1	Q8N543	Q8N543	Prolyl 3-hydroxylase OGFOD1	OGFOD1	Homo sapiens	63.246	9.041	3	3	✓	✓	✓	✓
1589	1	Q8N5C6	Q8N5C6	S1 RNA-binding domain-containing protein 1	SRBD1	Homo sapiens	111.776	3.518	3	3	✓	✓		✓
1590	1	Q8N5N7	Q8N5N7	39S ribosomal protein L50, mitochondrial	MRPL50	Homo sapiens	18.324	27.215	3	3	✓	✓	✓	✓	✓		✓	✓
1591	1	Q8N668	Q8N668	COMM domain-containing protein 1	COMMD1	Homo sapiens	21.181	27.895	3	3	✓		✓	✓
1592	1	Q8N6R0	Q8N6R0	eEF1A lysine and N-terminal methyltransferase	METTL13	Homo sapiens	78.768	6.438	3	3	✓	✓	✓	✓		✓	✓	✓
1593	1	Q8N9N7	Q8N9N7	Leucine-rich repeat-containing protein 57	LRRC57	Homo sapiens	26.754	15.481	3	3	✓	✓	✓	✓
1594	1	Q8NBL1	Q8NBL1	Protein O-glucosyltransferase 1	POGLUT1	Homo sapiens	46.189	9.184	3	3		✓	✓	✓
1595	1	Q8NBU5	Q8NBU5	Outer mitochondrial transmembrane helix translocase	ATAD1	Homo sapiens	40.744	12.465	3	3	✓	✓	✓	✓	✓		✓	✓
1596	1	Q8NBX0	Q8NBX0	Saccharopine dehydrogenase-like oxidoreductase	SCCPDH	Homo sapiens	47.154	9.091	3	3	✓	✓	✓	✓		✓	✓	✓
1597	1	Q8NFF5	Q8NFF5	FAD synthase	FLAD1	Homo sapiens	65.266	8.348	3	3	✓	✓	✓	✓
1598	1	Q8NFH5	Q8NFH5	Nucleoporin NUP35	NUP35	Homo sapiens	34.772	11.656	3	3	✓	✓	✓	✓	✓	✓	✓	✓
1599	1	Q8NFQ8	Q8NFQ8	Torsin-1A-interacting protein 2	TOR1AIP2	Homo sapiens	51.264	12.553	3	3	✓	✓	✓	✓
1600	1	Q8NG08	Q8NG08	DNA helicase B	HELB	Homo sapiens	123.254	3.128	3	3	✓	✓	✓	✓	✓		✓	✓
1601	1	Q8NI60	Q8NI60	Atypical kinase COQ8A, mitochondrial	COQ8A	Homo sapiens	71.949	7.883	3	3	✓	✓	✓	✓
1602	1	Q8TAG9	Q8TAG9	Exocyst complex component 6	EXOC6	Homo sapiens	93.723	6.095	3	3	✓	✓	✓	✓
1603	1	Q8TAQ2	Q8TAQ2	SWI/SNF complex subunit SMARCC2	SMARCC2	Homo sapiens	132.881	9.308	3	3	✓	✓	✓	✓		✓
1604	1	Q8TC12	Q8TC12	Retinol dehydrogenase 11	RDH11	Homo sapiens	35.386	13.836	3	3	✓	✓	✓	✓	✓	✓	✓	✓
1605	1	Q8TD16	Q8TD16	Protein bicaudal D homolog 2	BICD2	Homo sapiens	93.535	4.612	3	3	✓	✓	✓	✓
1606	1	Q8TDN6	Q8TDN6	Ribosome biogenesis protein BRX1 homolog	BRIX1	Homo sapiens	41.403	11.048	3	3	✓	✓	✓	✓				✓
1607	1	Q8TED0	Q8TED0	U3 small nucleolar RNA-associated protein 15 homolog	UTP15	Homo sapiens	58.415	7.915	3	3	✓	✓	✓	✓	✓	✓		✓
1608	1	Q8TF66	Q8TF66	Leucine-rich repeat-containing protein 15	LRRC15	Homo sapiens	64.367	7.573	3	3			✓
1609	1	Q8WTT2	Q8WTT2	Nucleolar complex protein 3 homolog	NOC3L	Homo sapiens	92.547	5.875	3	3	✓	✓	✓	✓
1610	1	Q8WTV0	Q8WTV0	Scavenger receptor class B member 1	SCARB1	Homo sapiens	60.878	6.703	3	3	✓	✓	✓	✓	✓	✓	✓	✓
1611	1	Q8WUA4	Q8WUA4	General transcription factor 3C polypeptide 2	GTF3C2	Homo sapiens	100.679	5.928	3	3	✓	✓	✓	✓
1612	1	Q8WUK0	Q8WUK0	Phosphatidylglycerophosphatase and protein-tyrosine phosphatase 1	PTPMT1	Homo sapiens	22.843	19.403	3	3	✓	✓	✓	✓
1613	1	Q8WVM0	Q8WVM0	Dimethyladenosine transferase 1, mitochondrial	TFB1M	Homo sapiens	39.542	14.451	3	3	✓	✓	✓	✓
1614	1	Q8WVX9	Q8WVX9	Fatty acyl-CoA reductase 1	FAR1	Homo sapiens	59.358	6.99	3	3	✓	✓	✓	✓	✓	✓	✓	✓
1615	1	Q8WXF1	Q8WXF1	Paraspeckle component 1	PSPC1	Homo sapiens	58.742	8.987	3	3	✓	✓	✓	✓	✓	✓	✓	✓
1616	1	Q8WXI9	Q8WXI9	Transcriptional repressor p66-beta	GATAD2B	Homo sapiens	65.262	8.263	3	3	✓	✓	✓	✓		✓	✓
1617	1	Q8WXX5	Q8WXX5	DnaJ homolog subfamily C member 9	DNAJC9	Homo sapiens	29.907	16.538	3	3	✓	✓	✓	✓		✓	✓
1618	1	Q8WZ82	Q8WZ82	Esterase OVCA2	OVCA2	Homo sapiens	24.416	20.264	3	3	✓	✓	✓	✓				✓
1619	1	Q92506	Q92506	(3R)-3-hydroxyacyl-CoA dehydrogenase	HSD17B8	Homo sapiens	26.973	16.475	3	3	✓	✓	✓	✓
1620	1	Q92541	Q92541	RNA polymerase-associated protein RTF1 homolog	RTF1	Homo sapiens	80.315	5.352	3	3	✓	✓	✓	✓
1621	1	Q92759	Q92759	General transcription factor IIH subunit 4	GTF2H4	Homo sapiens	52.186	9.524	3	3	✓	✓	✓	✓		✓
1622	1	Q92783	Q92783	Signal transducing adapter molecule 1	STAM	Homo sapiens	59.182	6.667	3	3	✓	✓	✓	✓
1623	1	Q92879	Q92879	CUGBP Elav-like family member 1	CELF1	Homo sapiens	52.064	12.346	5	3	✓	✓	✓	✓	✓	✓	✓	✓
1624	1	Q92896	Q92896	Golgi apparatus protein 1	GLG1	Homo sapiens	134.556	3.562	3	3	✓	✓	✓	✓
1625	1	Q92917	Q92917	G-patch domain and KOW motifs-containing protein	GPKOW	Homo sapiens	52.231	10.084	3	3	✓	✓	✓	✓
1626	1	Q92947	Q92947	Glutaryl-CoA dehydrogenase, mitochondrial	GCDH	Homo sapiens	48.126	14.384	3	3	✓	✓	✓	✓
1627	1	Q92979	Q92979	Ribosomal RNA small subunit methyltransferase NEP1	EMG1	Homo sapiens	26.718	18.852	3	3	✓	✓	✓	✓
1628	1	Q93050	Q93050	V-type proton ATPase 116 kDa subunit a 1	ATP6V0A1	Homo sapiens	96.415	5.018	3	3	✓	✓	✓	✓		✓	✓	✓
1629	1	Q969S9	Q969S9	Ribosome-releasing factor 2, mitochondrial	GFM2	Homo sapiens	86.604	5.777	3	3	✓	✓	✓	✓
1630	1	Q96A35	Q96A35	39S ribosomal protein L24, mitochondrial	MRPL24	Homo sapiens	24.914	18.519	3	3	✓	✓	✓	✓	✓	✓	✓	✓
1631	1	Q96AG4	Q96AG4	Leucine-rich repeat-containing protein 59	LRRC59	Homo sapiens	34.931	12.052	3	3	✓	✓	✓	✓	✓			✓
1632	1	Q96BP3	Q96BP3	Peptidylprolyl isomerase domain and WD repeat-containing protein 1	PPWD1	Homo sapiens	73.573	5.882	3	3	✓	✓	✓	✓	✓	✓	✓
1633	1	Q96C23	Q96C23	Galactose mutarotase	GALM	Homo sapiens	37.766	13.743	3	3	✓	✓	✓	✓	✓		✓
1634	1	Q96C57	Q96C57	Protein CUSTOS	CUSTOS	Homo sapiens	28.172	19.847	3	3	✓	✓	✓	✓	✓	✓	✓	✓
1635	1	Q96C86	Q96C86	m7GpppX diphosphatase	DCPS	Homo sapiens	38.608	12.166	3	3	✓	✓	✓	✓
1636	1	Q96CW5	Q96CW5	Gamma-tubulin complex component 3	TUBGCP3	Homo sapiens	103.571	5.292	3	3	✓	✓	✓	✓
1637	1	Q96EB1	Q96EB1	Elongator complex protein 4	ELP4	Homo sapiens	46.588	11.557	3	3		✓	✓	✓
1638	1	Q96F45	Q96F45	Zinc finger protein 503	ZNF503	Homo sapiens	62.554	10.991	4	3	✓	✓	✓	✓	✓	✓	✓	✓
1639	1	Q96FK6	Q96FK6	WD repeat-containing protein 89	WDR89	Homo sapiens	43.215	11.628	3	3	✓	✓	✓	✓
1640	1	Q96HY6	Q96HY6	DDRGK domain-containing protein 1	DDRGK1	Homo sapiens	35.61	14.013	3	3	✓	✓	✓	✓	✓	✓	✓	✓
1641	1	Q96I15	Q96I15	Selenocysteine lyase	SCLY	Homo sapiens	48.149	12.36	3	3	✓		✓	✓
1642	1	Q96I24	Q96I24	Far upstream element-binding protein 3	FUBP3	Homo sapiens	61.639	7.517	3	3	✓	✓	✓	✓	✓
1643	1	Q96IJ6	Q96IJ6	Mannose-1-phosphate guanyltransferase alpha	GMPPA	Homo sapiens	46.29	11.19	3	3	✓	✓	✓	✓	✓	✓	✓	✓
1644	1	Q96J01	Q96J01	THO complex subunit 3	THOC3	Homo sapiens	38.77	18.519	3	3	✓	✓	✓	✓
1645	1	Q96J02	Q96J02	E3 ubiquitin-protein ligase Itchy homolog	ITCH	Homo sapiens	102.801	5.316	4	3	✓	✓	✓	✓
1646	1	Q96JB2	Q96JB2	Conserved oligomeric Golgi complex subunit 3	COG3	Homo sapiens	94.098	5.193	3	3	✓	✓	✓	✓
1647	1	Q96JB5	Q96JB5	CDK5 regulatory subunit-associated protein 3	CDK5RAP3	Homo sapiens	56.919	7.51	3	3	✓	✓	✓	✓
1648	1	Q96JG6	Q96JG6	Syndetin	VPS50	Homo sapiens	111.175	3.527	3	3	✓	✓	✓	✓	✓
1649	1	Q96L92	Q96L92	Sorting nexin-27	SNX27	Homo sapiens	61.264	7.024	3	3	✓	✓	✓	✓	✓		✓	✓
1650	1	Q96MX6	Q96MX6	Dynein axonemal assembly factor 10	DNAAF10	Homo sapiens	39.743	10.364	3	3	✓	✓	✓	✓	✓	✓	✓	✓
1651	1	Q96P47	Q96P47	Arf-GAP with GTPase, ANK repeat and PH domain-containing protein 3	AGAP3	Homo sapiens	95.046	5.029	3	3	✓	✓		✓				✓
1652	1	Q96P48	Q96P48	Arf-GAP with Rho-GAP domain, ANK repeat and PH domain-containing protein 1	ARAP1	Homo sapiens	162.193	3.103	3	3	✓	✓	✓	✓
1653	1	Q96P63	Q96P63	Serpin B12	SERPINB12	Homo sapiens	46.276	11.358	3	3	✓	✓	✓	✓
1654	1	Q96P70	Q96P70	Importin-9	IPO9	Homo sapiens	115.964	3.266	3	3	✓	✓	✓	✓	✓	✓	✓	✓
1655	1	Q96QC0	Q96QC0	Serine/threonine-protein phosphatase 1 regulatory subunit 10	PPP1R10	Homo sapiens	99.059	3.936	3	3	✓	✓	✓	✓				✓
1656	1	Q96QU8	Q96QU8	Exportin-6	XPO6	Homo sapiens	128.886	3.822	3	3	✓	✓	✓	✓
1657	1	Q96RE7	Q96RE7	Nucleus accumbens-associated protein 1	NACC1	Homo sapiens	57.261	7.4	3	3		✓	✓	✓
1658	1	Q96RL7	Q96RL7	Intermembrane lipid transfer protein VPS13A	VPS13A	Homo sapiens	360.285	1.103	3	3	✓	✓	✓
1659	1	Q96RU2	Q96RU2	Ubiquitin carboxyl-terminal hydrolase 28	USP28	Homo sapiens	122.491	3.25	3	3	✓	✓	✓	✓
1660	1	Q96S44	Q96S44	EKC/KEOPS complex subunit TP53RK	TP53RK	Homo sapiens	28.16	19.763	3	3	✓	✓	✓	✓				✓
1661	1	Q96SU4	Q96SU4	Oxysterol-binding protein-related protein 9	OSBPL9	Homo sapiens	83.188	5.571	3	3	✓		✓	✓
1662	1	Q96T60	Q96T60	Bifunctional polynucleotide phosphatase/kinase	PNKP	Homo sapiens	57.074	7.294	3	3	✓	✓	✓	✓
1663	1	Q99471	Q99471	Prefoldin subunit 5	PFDN5	Homo sapiens	17.329	33.766	3	3	✓	✓	✓	✓	✓	✓	✓	✓
1664	1	Q99496	Q99496	E3 ubiquitin-protein ligase RING2	RNF2	Homo sapiens	37.655	10.714	3	3	✓	✓	✓	✓
1665	1	Q99541	Q99541	Perilipin-2	PLIN2	Homo sapiens	48.076	10.526	3	3	✓	✓	✓	✓				✓
1666	1	Q99598	Q99598	Translin-associated protein X	TSNAX	Homo sapiens	33.112	17.586	3	3	✓	✓	✓	✓	✓	✓	✓	✓
1667	1	Q99733	Q99733	Nucleosome assembly protein 1-like 4	NAP1L4	Homo sapiens	42.824	13.6	3	3	✓	✓	✓	✓	✓	✓	✓	✓
1668	1	Q9BRJ6	Q9BRJ6	Uncharacterized protein C7orf50	C7orf50	Homo sapiens	22.087	24.227	3	3	✓	✓	✓	✓	✓			✓
1669	1	Q9BTC0	Q9BTC0	Death-inducer obliterator 1	DIDO1	Homo sapiens	243.876	1.696	3	3				✓			✓	✓
1670	1	Q9BTT6	Q9BTT6	Leucine-rich repeat-containing protein 1	LRRC1	Homo sapiens	59.244	12.023	3	3	✓	✓	✓	✓
1671	1	Q9BTU6	Q9BTU6	Phosphatidylinositol 4-kinase type 2-alpha	PI4K2A	Homo sapiens	54.021	7.098	3	3	✓	✓	✓	✓
1672	1	Q9BTV4	Q9BTV4	Transmembrane protein 43	TMEM43	Homo sapiens	44.876	15	3	3	✓	✓	✓	✓
1673	1	Q9BTY7	Q9BTY7	Protein HGH1 homolog	HGH1	Homo sapiens	42.131	11.282	3	3	✓	✓	✓	✓
1674	1	Q9BUB7	Q9BUB7	Transmembrane protein 70, mitochondrial	TMEM70	Homo sapiens	28.972	13.077	3	3	✓	✓	✓	✓
1675	1	Q9BUQ8	Q9BUQ8	Probable ATP-dependent RNA helicase DDX23	DDX23	Homo sapiens	95.582	5.366	3	3	✓	✓	✓	✓
1676	1	Q9BVC4	Q9BVC4	Target of rapamycin complex subunit LST8	MLST8	Homo sapiens	35.877	13.19	3	3	✓	✓	✓	✓
1677	1	Q9BVK6	Q9BVK6	Transmembrane emp24 domain-containing protein 9	TMED9	Homo sapiens	27.277	28.511	4	3	✓	✓	✓	✓	✓	✓	✓	✓
1678	1	Q9BW19	Q9BW19	Kinesin-like protein KIFC1	KIFC1	Homo sapiens	73.746	7.281	3	3	✓	✓	✓	✓	✓	✓	✓	✓
1679	1	Q9BW27	Q9BW27	Nuclear pore complex protein Nup85	NUP85	Homo sapiens	75.019	6.707	3	3	✓	✓	✓	✓		✓
1680	1	Q9BW92	Q9BW92	Threonine--tRNA ligase, mitochondrial	TARS2	Homo sapiens	81.039	5.292	3	3	✓	✓	✓	✓
1681	1	Q9BXY0	Q9BXY0	Protein MAK16 homolog	MAK16	Homo sapiens	35.369	13.667	3	3	✓	✓	✓	✓
1682	1	Q9BY77	Q9BY77	Polymerase delta-interacting protein 3	POLDIP3	Homo sapiens	46.091	9.501	3	3	✓	✓	✓	✓	✓	✓	✓	✓
1683	1	Q9BYG3	Q9BYG3	MKI67 FHA domain-interacting nucleolar phosphoprotein	NIFK	Homo sapiens	34.223	14.676	3	3	✓	✓	✓	✓	✓	✓	✓	✓
1684	1	Q9BZD4	Q9BZD4	Kinetochore protein Nuf2	NUF2	Homo sapiens	54.304	8.621	3	3	✓	✓	✓	✓
1685	1	Q9BZE1	Q9BZE1	39S ribosomal protein L37, mitochondrial	MRPL37	Homo sapiens	48.118	13.475	3	3	✓	✓	✓	✓
1686	1	Q9BZF1	Q9BZF1	Oxysterol-binding protein-related protein 8	OSBPL8	Homo sapiens	101.197	5.399	3	3	✓	✓	✓	✓			✓	✓
1687	1	Q9BZH6	Q9BZH6	WD repeat-containing protein 11	WDR11	Homo sapiens	136.687	3.023	3	3	✓	✓	✓	✓
1688	1	Q9GZN8	Q9GZN8	UPF0687 protein C20orf27	C20orf27	Homo sapiens	19.293	29.885	3	3	✓	✓	✓	✓	✓	✓	✓	✓
1689	1	Q9H074	Q9H074	Polyadenylate-binding protein-interacting protein 1	PAIP1	Homo sapiens	53.524	10.647	3	3	✓	✓	✓	✓
1690	1	Q9H0C8	Q9H0C8	Integrin-linked kinase-associated serine/threonine phosphatase 2C	ILKAP	Homo sapiens	42.908	9.184	3	3	✓	✓	✓	✓			✓	✓
1691	1	Q9H0H0	Q9H0H0	Integrator complex subunit 2	INTS2	Homo sapiens	134.326	2.99	3	3	✓	✓	✓	✓
1692	1	Q9H2H8	Q9H2H8	Peptidyl-prolyl cis-trans isomerase-like 3	PPIL3	Homo sapiens	18.154	27.329	3	3	✓	✓	✓	✓	✓	✓	✓	✓
1693	1	Q9H2J4	Q9H2J4	Phosducin-like protein 3	PDCL3	Homo sapiens	27.614	17.573	3	3	✓	✓	✓	✓
1694	1	Q9H2U2	Q9H2U2	Inorganic pyrophosphatase 2, mitochondrial	PPA2	Homo sapiens	37.92	9.281	3	3	✓	✓	✓	✓	✓	✓	✓	✓
1695	1	Q9H2W6	Q9H2W6	39S ribosomal protein L46, mitochondrial	MRPL46	Homo sapiens	31.706	14.337	3	3	✓	✓	✓	✓	✓	✓	✓	✓
1696	1	Q9H3P7	Q9H3P7	Golgi resident protein GCP60	ACBD3	Homo sapiens	60.594	10.417	3	3	✓	✓	✓	✓	✓	✓	✓	✓
1697	1	Q9H488	Q9H488	GDP-fucose protein O-fucosyltransferase 1	POFUT1	Homo sapiens	43.953	14.175	3	3	✓	✓	✓	✓			✓	✓
1698	1	Q9H553	Q9H553	Alpha-1,3/1,6-mannosyltransferase ALG2	ALG2	Homo sapiens	47.091	8.894	3	3	✓	✓	✓	✓
1699	1	Q9H5N1	Q9H5N1	Rab GTPase-binding effector protein 2	RABEP2	Homo sapiens	63.542	6.854	3	3			✓	✓
1700	1	Q9H6R3	Q9H6R3	Acyl-CoA synthetase short-chain family member 3, mitochondrial	ACSS3	Homo sapiens	74.779	6.414	3	3		✓	✓	✓		✓	✓	✓
1701	1	Q9H7B2	Q9H7B2	Ribosome production factor 2 homolog	RPF2	Homo sapiens	35.585	17.647	3	3	✓	✓	✓	✓	✓	✓	✓
1702	1	Q9H7D7	Q9H7D7	WD repeat-containing protein 26	WDR26	Homo sapiens	72.125	8.169	3	3	✓	✓	✓	✓
1703	1	Q9H857	Q9H857	5'-nucleotidase domain-containing protein 2	NT5DC2	Homo sapiens	60.718	9.423	3	3	✓	✓	✓	✓
1704	1	Q9H8M7	Q9H8M7	Ubiquitin carboxyl-terminal hydrolase MINDY-3	MINDY3	Homo sapiens	49.724	11.461	3	3	✓	✓	✓	✓
1705	1	Q9H900	Q9H900	Protein zwilch homolog	ZWILCH	Homo sapiens	67.214	6.43	3	3	✓	✓	✓	✓
1706	1	Q9H9A5	Q9H9A5	CCR4-NOT transcription complex subunit 10	CNOT10	Homo sapiens	82.309	4.839	3	3	✓	✓	✓	✓
1707	1	Q9HA64	Q9HA64	Ketosamine-3-kinase	FN3KRP	Homo sapiens	34.415	14.239	3	3	✓	✓	✓	✓
1708	1	Q9HB07	Q9HB07	MYG1 exonuclease	MYG1	Homo sapiens	42.478	11.436	3	3	✓	✓	✓	✓
1709	1	Q9HC38	Q9HC38	Glyoxalase domain-containing protein 4	GLOD4	Homo sapiens	34.794	14.377	3	3	✓	✓	✓	✓	✓	✓	✓	✓
1710	1	Q9HCS7	Q9HCS7	Pre-mRNA-splicing factor SYF1	XAB2	Homo sapiens	100.011	6.316	3	3	✓	✓	✓	✓
1711	1	Q9NNW7	Q9NNW7	Thioredoxin reductase 2, mitochondrial	TXNRD2	Homo sapiens	56.479	10.878	3	3	✓	✓	✓	✓
1712	1	Q9NP77	Q9NP77	RNA polymerase II subunit A C-terminal domain phosphatase SSU72	SSU72	Homo sapiens	22.572	18.557	3	3	✓	✓	✓	✓
1713	1	Q9NP81	Q9NP81	Serine--tRNA ligase, mitochondrial	SARS2	Homo sapiens	58.284	7.143	3	3	✓	✓	✓	✓
1714	1	Q9NP92	Q9NP92	39S ribosomal protein S30, mitochondrial	MRPS30	Homo sapiens	50.366	11.162	3	3	✓	✓	✓	✓
1715	1	Q9NPH2	Q9NPH2	Inositol-3-phosphate synthase 1	ISYNA1	Homo sapiens	61.068	6.631	3	3	✓	✓	✓	✓
1716	1	Q9NPI6	Q9NPI6	mRNA-decapping enzyme 1A	DCP1A	Homo sapiens	63.277	7.216	3	3	✓	✓	✓	✓
1717	1	Q9NPQ8	Q9NPQ8	Synembryn-A	RIC8A	Homo sapiens	59.708	12.994	4	3	✓	✓	✓	✓
1718	1	Q9NQ88	Q9NQ88	Fructose-2,6-bisphosphatase TIGAR	TIGAR	Homo sapiens	30.062	12.963	3	3	✓	✓	✓	✓			✓
1719	1	Q9NQR4	Q9NQR4	Omega-amidase NIT2	NIT2	Homo sapiens	30.609	15.942	3	3	✓	✓	✓	✓	✓
1720	1	Q9NQW7	Q9NQW7	Xaa-Pro aminopeptidase 1	XPNPEP1	Homo sapiens	69.92	8.026	3	3	✓	✓	✓	✓
1721	1	Q9NR50	Q9NR50	Translation initiation factor eIF-2B subunit gamma	EIF2B3	Homo sapiens	50.241	8.186	3	3	✓	✓	✓	✓
1722	1	Q9NS87	Q9NS87	Kinesin-like protein KIF15	KIF15	Homo sapiens	160.162	2.738	3	3	✓	✓	✓	✓
1723	1	Q9NTJ5	Q9NTJ5	Phosphatidylinositol-3-phosphatase SAC1	SACM1L	Homo sapiens	66.968	5.792	3	3	✓	✓	✓	✓	✓	✓	✓	✓
1724	1	Q9NUP9	Q9NUP9	Protein lin-7 homolog C	LIN7C	Homo sapiens	21.833	27.919	4	3	✓	✓	✓	✓	✓	✓	✓	✓
1725	1	Q9NUQ8	Q9NUQ8	ATP-binding cassette sub-family F member 3	ABCF3	Homo sapiens	79.746	7.193	3	3	✓	✓	✓	✓
1726	1	Q9NV35	Q9NV35	Nucleotide triphosphate diphosphatase NUDT15	NUDT15	Homo sapiens	18.608	25	3	3	✓	✓	✓	✓
1727	1	Q9NVA2	Q9NVA2	Septin-11	SEPTIN11	Homo sapiens	49.399	17.716	5	3	✓	✓	✓	✓	✓	✓	✓	✓
1728	1	Q9NVE7	Q9NVE7	4'-phosphopantetheine phosphatase	PANK4	Homo sapiens	85.992	5.951	3	3	✓	✓	✓	✓
1729	1	Q9NVG8	Q9NVG8	TBC1 domain family member 13	TBC1D13	Homo sapiens	46.555	12	3	3	✓	✓	✓	✓
1730	1	Q9NVH2	Q9NVH2	Integrator complex subunit 7	INTS7	Homo sapiens	106.835	6.133	3	3	✓	✓	✓	✓
1731	1	Q9NVV0	Q9NVV0	Trimeric intracellular cation channel type B	TMEM38B	Homo sapiens	32.508	16.495	3	3	✓	✓	✓	✓
1732	1	Q9NVX2	Q9NVX2	Notchless protein homolog 1	NLE1	Homo sapiens	53.321	9.072	3	3	✓	✓	✓	✓	✓			✓
1733	1	Q9NW64	Q9NW64	Pre-mRNA-splicing factor RBM22	RBM22	Homo sapiens	46.896	7.857	3	3	✓	✓	✓	✓		✓	✓	✓
1734	1	Q9NWU1	Q9NWU1	3-oxoacyl-[acyl-carrier-protein] synthase, mitochondrial	OXSM	Homo sapiens	48.845	10.24	3	3	✓	✓	✓	✓
1735	1	Q9NWU2	Q9NWU2	Glucose-induced degradation protein 8 homolog	GID8	Homo sapiens	26.748	17.544	3	3	✓	✓	✓	✓
1736	1	Q9NX46	Q9NX46	ADP-ribosylhydrolase ARH3	ADPRS	Homo sapiens	38.947	11.846	3	3	✓	✓	✓	✓
1737	1	Q9NXF1	Q9NXF1	Testis-expressed protein 10	TEX10	Homo sapiens	105.674	4.736	3	3	✓	✓	✓	✓
1738	1	Q9NXV6	Q9NXV6	CDKN2A-interacting protein	CDKN2AIP	Homo sapiens	61.126	6.552	3	3	✓	✓	✓			✓
1739	1	Q9NY33	Q9NY33	Dipeptidyl peptidase 3	DPP3	Homo sapiens	82.589	7.056	3	3	✓	✓	✓	✓
1740	1	Q9NYB0	Q9NYB0	Telomeric repeat-binding factor 2-interacting protein 1	TERF2IP	Homo sapiens	44.257	10.025	3	3	✓	✓	✓	✓			✓
1741	1	Q9NYF8	Q9NYF8	Bcl-2-associated transcription factor 1	BCLAF1	Homo sapiens	106.124	6.087	3	3	✓	✓	✓	✓	✓	✓	✓	✓
1742	1	Q9NYH9	Q9NYH9	U3 small nucleolar RNA-associated protein 6 homolog	UTP6	Homo sapiens	70.195	7.873	3	3	✓	✓	✓	✓
1743	1	Q9NYZ3	Q9NYZ3	G2 and S phase-expressed protein 1	GTSE1	Homo sapiens	76.645	5.972	3	3	✓	✓	✓	✓	✓	✓	✓	✓
1744	1	Q9NZD2	Q9NZD2	Glycolipid transfer protein	GLTP	Homo sapiens	23.849	22.488	3	3	✓	✓	✓	✓
1745	1	Q9NZJ7	Q9NZJ7	Mitochondrial carrier homolog 1	MTCH1	Homo sapiens	41.543	11.568	3	3	✓	✓	✓	✓
1746	1	Q9P0J0	Q9P0J0	NADH dehydrogenase [ubiquinone] 1 alpha subcomplex subunit 13	NDUFA13	Homo sapiens	16.699	25.694	3	3	✓	✓	✓	✓			✓
1747	1	Q9UBB6	Q9UBB6	Neurochondrin	NCDN	Homo sapiens	78.864	5.213	3	3	✓	✓	✓	✓
1748	1	Q9UBE0	Q9UBE0	SUMO-activating enzyme subunit 1	SAE1	Homo sapiens	38.449	19.075	3	3	✓	✓	✓	✓		✓	✓	✓
1749	1	Q9UBM7	Q9UBM7	7-dehydrocholesterol reductase	DHCR7	Homo sapiens	54.49	11.158	3	3	✓	✓	✓	✓	✓	✓	✓	✓
1750	1	Q9UDY2	Q9UDY2	Tight junction protein ZO-2	TJP2	Homo sapiens	133.958	3.025	3	3	✓	✓	✓	✓				✓
1751	1	Q9UGM6	Q9UGM6	Tryptophan--tRNA ligase, mitochondrial	WARS2	Homo sapiens	40.148	18.889	3	3	✓	✓	✓	✓
1752	1	Q9UGP4	Q9UGP4	LIM domain-containing protein 1	LIMD1	Homo sapiens	72.191	7.396	3	3		✓	✓	✓		✓		✓
1753	1	Q9UH99	Q9UH99	SUN domain-containing protein 2	SUN2	Homo sapiens	80.314	7.252	3	3	✓	✓	✓	✓
1754	1	Q9UHB6	Q9UHB6	LIM domain and actin-binding protein 1	LIMA1	Homo sapiens	85.228	5.534	3	3	✓	✓	✓	✓	✓		✓	✓
1755	1	Q9UHD9	Q9UHD9	Ubiquilin-2	UBQLN2	Homo sapiens	65.697	13.942	5	3	✓	✓	✓	✓		✓	✓
1756	1	Q9UHG3	Q9UHG3	Prenylcysteine oxidase 1	PCYOX1	Homo sapiens	56.64	9.505	3	3	✓	✓	✓	✓
1757	1	Q9UHI6	Q9UHI6	Probable ATP-dependent RNA helicase DDX20	DDX20	Homo sapiens	92.239	5.583	3	3	✓	✓	✓	✓			✓
1758	1	Q9UHV9	Q9UHV9	Prefoldin subunit 2	PFDN2	Homo sapiens	16.647	29.221	3	3	✓	✓	✓	✓	✓	✓	✓	✓
1759	1	Q9UHY7	Q9UHY7	Enolase-phosphatase E1	ENOPH1	Homo sapiens	28.932	14.176	3	3	✓	✓	✓	✓	✓	✓	✓	✓
1760	1	Q9UIJ7	Q9UIJ7	GTP:AMP phosphotransferase AK3, mitochondrial	AK3	Homo sapiens	25.566	22.026	3	3	✓	✓	✓	✓				✓
1761	1	Q9UIQ6	Q9UIQ6	Leucyl-cystinyl aminopeptidase	LNPEP	Homo sapiens	117.35	3.61	3	3	✓	✓	✓	✓			✓
1762	1	Q9UJA5	Q9UJA5	tRNA (adenine(58)-N(1))-methyltransferase non-catalytic subunit TRM6	TRMT6	Homo sapiens	55.799	9.658	3	3	✓	✓	✓	✓	✓
1763	1	Q9UJW0	Q9UJW0	Dynactin subunit 4	DCTN4	Homo sapiens	52.337	8.261	3	3	✓	✓	✓	✓	✓	✓	✓	✓
1764	1	Q9UJX2	Q9UJX2	Cell division cycle protein 23 homolog	CDC23	Homo sapiens	68.834	7.37	3	3	✓	✓	✓	✓	✓			✓
1765	1	Q9UJX5	Q9UJX5	Anaphase-promoting complex subunit 4	ANAPC4	Homo sapiens	92.118	5.569	3	3	✓	✓	✓	✓
1766	1	Q9UJZ1	Q9UJZ1	Stomatin-like protein 2, mitochondrial	STOML2	Homo sapiens	38.533	13.483	3	3	✓	✓	✓	✓	✓	✓	✓	✓
1767	1	Q9UKG1	Q9UKG1	DCC-interacting protein 13-alpha	APPL1	Homo sapiens	79.664	6.77	3	3	✓	✓	✓	✓	✓	✓	✓	✓
1768	1	Q9UKS6	Q9UKS6	Protein kinase C and casein kinase substrate in neurons protein 3	PACSIN3	Homo sapiens	48.486	9.67	3	3	✓	✓	✓	✓
1769	1	Q9UKY7	Q9UKY7	Protein CDV3 homolog	CDV3	Homo sapiens	27.335	18.605	3	3	✓	✓	✓	✓	✓	✓	✓	✓
1770	1	Q9UKZ1	Q9UKZ1	CCR4-NOT transcription complex subunit 11	CNOT11	Homo sapiens	55.215	10.392	3	3	✓	✓	✓	✓
1771	1	Q9UL40	Q9UL40	Zinc finger protein 346	ZNF346	Homo sapiens	32.933	12.585	3	3	✓	✓	✓	✓	✓	✓	✓	✓
1772	1	Q9UN37	Q9UN37	Vacuolar protein sorting-associated protein 4A	VPS4A	Homo sapiens	48.899	11.67	3	3	✓	✓	✓	✓
1773	1	Q9UN81	Q9UN81	LINE-1 retrotransposable element ORF1 protein	L1RE1	Homo sapiens	40.055	11.243	3	3	✓	✓	✓	✓		✓	✓	✓
1774	1	Q9UNE7	Q9UNE7	E3 ubiquitin-protein ligase CHIP	STUB1	Homo sapiens	34.854	11.881	3	3	✓	✓	✓	✓	✓	✓	✓	✓
1775	1	Q9UNF1	Q9UNF1	Melanoma-associated antigen D2	MAGED2	Homo sapiens	64.954	9.736	4	3	✓	✓	✓	✓
1776	1	Q9UNQ2	Q9UNQ2	Probable dimethyladenosine transferase	DIMT1	Homo sapiens	35.235	15.335	3	3	✓	✓	✓	✓
1777	1	Q9UPN6	Q9UPN6	SR-related and CTD-associated factor 8	SCAF8	Homo sapiens	140.522	3.855	4	3	✓	✓	✓	✓			✓
1778	1	Q9UPN9	Q9UPN9	E3 ubiquitin-protein ligase TRIM33	TRIM33	Homo sapiens	122.533	3.194	3	3	✓	✓	✓	✓	✓	✓	✓	✓
1779	1	Q9UPT8	Q9UPT8	Zinc finger CCCH domain-containing protein 4	ZC3H4	Homo sapiens	140.26	4.375	3	3	✓	✓		✓
1780	1	Q9Y248	Q9Y248	DNA replication complex GINS protein PSF2	GINS2	Homo sapiens	21.427	19.459	3	3	✓	✓	✓	✓
1781	1	Q9Y295	Q9Y295	Developmentally-regulated GTP-binding protein 1	DRG1	Homo sapiens	40.543	10.082	3	3	✓	✓	✓	✓	✓	✓	✓	✓
1782	1	Q9Y2D4	Q9Y2D4	Exocyst complex component 6B	EXOC6B	Homo sapiens	94.201	5.425	3	3	✓	✓	✓	✓
1783	1	Q9Y2H6	Q9Y2H6	Fibronectin type-III domain-containing protein 3A	FNDC3A	Homo sapiens	131.854	3.756	3	3	✓	✓	✓	✓
1784	1	Q9Y2Q3	Q9Y2Q3	Glutathione S-transferase kappa 1	GSTK1	Homo sapiens	25.495	22.566	3	3	✓	✓	✓	✓	✓	✓	✓	✓
1785	1	Q9Y2V7	Q9Y2V7	Conserved oligomeric Golgi complex subunit 6	COG6	Homo sapiens	73.279	5.632	3	3	✓	✓	✓	✓
1786	1	Q9Y2W2	Q9Y2W2	WW domain-binding protein 11	WBP11	Homo sapiens	69.997	7.02	3	3	✓	✓	✓	✓	✓			✓
1787	1	Q9Y333	Q9Y333	U6 snRNA-associated Sm-like protein LSm2	LSM2	Homo sapiens	10.832	60	3	3	✓	✓	✓	✓
1788	1	Q9Y371	Q9Y371	Endophilin-B1	SH3GLB1	Homo sapiens	40.795	10.411	3	3	✓	✓	✓	✓	✓	✓	✓	✓
1789	1	Q9Y376	Q9Y376	Calcium-binding protein 39	CAB39	Homo sapiens	39.87	6.745	3	3	✓	✓	✓	✓
1790	1	Q9Y394	Q9Y394	Dehydrogenase/reductase SDR family member 7	DHRS7	Homo sapiens	38.295	13.274	3	3	✓	✓	✓	✓	✓		✓
1791	1	Q9Y3A4	Q9Y3A4	Ribosomal RNA-processing protein 7 homolog A	RRP7A	Homo sapiens	32.335	11.071	3	3	✓	✓	✓	✓		✓
1792	1	Q9Y3B8	Q9Y3B8	Oligoribonuclease, mitochondrial	REXO2	Homo sapiens	26.833	18.565	3	3	✓	✓	✓	✓
1793	1	Q9Y3C1	Q9Y3C1	Nucleolar protein 16	NOP16	Homo sapiens	21.189	22.472	3	3	✓	✓	✓	✓
1794	1	Q9Y3D9	Q9Y3D9	28S ribosomal protein S23, mitochondrial	MRPS23	Homo sapiens	21.769	22.632	3	3	✓	✓	✓	✓
1795	1	Q9Y3E5	Q9Y3E5	Peptidyl-tRNA hydrolase 2, mitochondrial	PTRH2	Homo sapiens	19.193	31.285	3	3	✓	✓	✓	✓			✓	✓
1796	1	Q9Y3F4	Q9Y3F4	Serine-threonine kinase receptor-associated protein	STRAP	Homo sapiens	38.438	10.571	3	3	✓	✓	✓	✓	✓	✓	✓	✓
1797	1	Q9Y4B4	Q9Y4B4	Helicase ARIP4	RAD54L2	Homo sapiens	162.771	2.59	3	3	✓	✓	✓	✓
1798	1	Q9Y4C2	Q9Y4C2	TRPM8 channel-associated factor 1	TCAF1	Homo sapiens	102.128	3.8	3	3	✓	✓	✓	✓
1799	1	Q9Y4K4	Q9Y4K4	Mitogen-activated protein kinase kinase kinase kinase 5	MAP4K5	Homo sapiens	95.026	5.083	3	3	✓		✓	✓				✓
1800	1	Q9Y4P3	Q9Y4P3	Transducin beta-like protein 2	TBL2	Homo sapiens	49.8	8.501	3	3	✓	✓	✓	✓	✓	✓	✓	✓
1801	1	Q9Y4W6	Q9Y4W6	AFG3-like protein 2	AFG3L2	Homo sapiens	88.584	6.148	3	3	✓	✓	✓	✓	✓	✓	✓	✓
1802	1	Q9Y547	Q9Y547	Intraflagellar transport protein 25 homolog	HSPB11	Homo sapiens	16.295	33.333	3	3	✓	✓	✓	✓
1803	1	Q9Y5A7	Q9Y5A7	NEDD8 ultimate buster 1	NUB1	Homo sapiens	70.54	6.341	3	3	✓	✓	✓	✓	✓			✓
1804	1	Q9Y5K5	Q9Y5K5	Ubiquitin carboxyl-terminal hydrolase isozyme L5	UCHL5	Homo sapiens	37.607	10.638	3	3	✓	✓	✓	✓	✓	✓	✓	✓
1805	1	Q9Y5L0	Q9Y5L0	Transportin-3	TNPO3	Homo sapiens	104.205	4.984	3	3	✓	✓	✓	✓
1806	1	Q9Y5P6	Q9Y5P6	Mannose-1-phosphate guanyltransferase beta	GMPPB	Homo sapiens	39.834	12.222	3	3	✓	✓	✓	✓	✓	✓	✓	✓
1807	1	Q9Y5S9	Q9Y5S9	RNA-binding protein 8A	RBM8A	Homo sapiens	19.89	31.034	3	3	✓	✓	✓	✓	✓	✓	✓	✓
1808	1	Q9Y5X1	Q9Y5X1	Sorting nexin-9	SNX9	Homo sapiens	66.593	6.891	3	3	✓	✓	✓	✓
1809	1	Q9Y617	Q9Y617	Phosphoserine aminotransferase	PSAT1	Homo sapiens	40.423	15.135	3	3	✓	✓	✓	✓	✓	✓	✓	✓
1810	1	Q9Y673	Q9Y673	Dolichyl-phosphate beta-glucosyltransferase	ALG5	Homo sapiens	36.949	11.42	3	3	✓	✓	✓	✓	✓	✓	✓	✓
1811	1	Q9Y6A4	Q9Y6A4	Cilia- and flagella-associated protein 20	CFAP20	Homo sapiens	22.773	18.135	3	3	✓	✓	✓	✓	✓		✓	✓
1812	1	Q9Y6G9	Q9Y6G9	Cytoplasmic dynein 1 light intermediate chain 1	DYNC1LI1	Homo sapiens	56.579	8.031	3	3	✓	✓	✓	✓	✓	✓	✓	✓
1813	1	Q9Y6M5	Q9Y6M5	Proton-coupled zinc antiporter SLC30A1	SLC30A1	Homo sapiens	55.302	8.679	3	3	✓	✓	✓	✓
1814	1	Q9Y6R4	Q9Y6R4	Mitogen-activated protein kinase kinase kinase 4	MAP3K4	Homo sapiens	181.687	2.177	3	3	✓	✓	✓	✓
1815	2	A0A0B4J2D5;P0DPI2	A0A0B4J2D5	Putative glutamine amidotransferase-like class 1 domain-containing protein 3B, mitochondrial	GATD3B	Homo sapiens	28.141	14.179	2	2	✓	✓	✓	✓	✓	✓	✓	✓
1816	1	A0AVF1	A0AVF1	Intraflagellar transport protein 56	TTC26	Homo sapiens	64.177	4.513	2	2	✓		✓	✓
1817	1	A0FGR8	A0FGR8	Extended synaptotagmin-2	ESYT2	Homo sapiens	102.358	3.257	2	2	✓	✓	✓	✓
1818	1	A1X283	A1X283	SH3 and PX domain-containing protein 2B	SH3PXD2B	Homo sapiens	101.58	3.403	2	2	✓	✓	✓	✓				✓
1819	1	A4D1P6	A4D1P6	WD repeat-containing protein 91	WDR91	Homo sapiens	83.344	3.614	2	2			✓	✓
1820	1	A6NIH7	A6NIH7	Protein unc-119 homolog B	UNC119B	Homo sapiens	28.137	14.741	2	2	✓	✓	✓	✓
1821	2	A8MWD9;P62308	A8MWD9	Putative small nuclear ribonucleoprotein G-like protein 15	SNRPGP15	Homo sapiens	8.541	17.105	2	2	✓	✓	✓	✓
1822	1	A8MXV4	A8MXV4	Acyl-coenzyme A diphosphatase NUDT19	NUDT19	Homo sapiens	42.232	7.2	2	2	✓	✓	✓	✓	✓
1823	2	B7ZAQ6;P0CG08	B7ZAQ6	Golgi pH regulator A	GPR89A	Homo sapiens	52.917	5.275	2	2	✓	✓	✓	✓
1824	1	C9JLW8	C9JLW8	Mapk-regulated corepressor-interacting protein 1	MCRIP1	Homo sapiens	10.918	29.897	2	2	✓	✓	✓	✓	✓
1825	1	E9PAV3	E9PAV3	Nascent polypeptide-associated complex subunit alpha, muscle-specific form	NACA	Homo sapiens	205.426	1.299	2	2	✓	✓	✓	✓	✓	✓	✓	✓
1826	1	O00148	O00148	ATP-dependent RNA helicase DDX39A	DDX39A	Homo sapiens	49.129	16.159	2	2	✓	✓	✓	✓	✓	✓	✓	✓
1827	1	O00154	O00154	Cytosolic acyl coenzyme A thioester hydrolase	ACOT7	Homo sapiens	41.792	10.263	2	2	✓	✓	✓	✓			✓	✓
1828	1	O00165	O00165	HCLS1-associated protein X-1	HAX1	Homo sapiens	31.618	12.903	2	2	✓	✓	✓	✓
1829	1	O00178	O00178	GTP-binding protein 1	GTPBP1	Homo sapiens	72.457	4.933	2	2	✓	✓	✓	✓
1830	1	O00203	O00203	AP-3 complex subunit beta-1	AP3B1	Homo sapiens	121.321	2.742	2	2	✓	✓	✓	✓
1831	1	O00217	O00217	NADH dehydrogenase [ubiquinone] iron-sulfur protein 8, mitochondrial	NDUFS8	Homo sapiens	23.705	10.952	2	2	✓	✓	✓	✓	✓	✓	✓	✓
1832	1	O00255	O00255	Menin	MEN1	Homo sapiens	68.024	4.065	2	2			✓	✓
1833	1	O00258	O00258	Guided entry of tail-anchored proteins factor 1	GET1	Homo sapiens	19.779	13.793	2	2	✓	✓	✓	✓	✓		✓
1834	1	O00264	O00264	Membrane-associated progesterone receptor component 1	PGRMC1	Homo sapiens	21.67	17.436	2	2	✓	✓	✓	✓	✓	✓	✓	✓
1835	1	O00268	O00268	Transcription initiation factor TFIID subunit 4	TAF4	Homo sapiens	110.116	2.396	2	2	✓	✓	✓
1836	1	O00291	O00291	Huntingtin-interacting protein 1	HIP1	Homo sapiens	116.223	2.604	2	2	✓	✓	✓	✓
1837	1	O00299	O00299	Chloride intracellular channel protein 1	CLIC1	Homo sapiens	26.922	11.618	2	2	✓	✓	✓	✓	✓	✓	✓	✓
1838	1	O00303	O00303	Eukaryotic translation initiation factor 3 subunit F	EIF3F	Homo sapiens	37.562	8.403	2	2	✓	✓	✓	✓	✓		✓	✓
1839	1	O00308	O00308	NEDD4-like E3 ubiquitin-protein ligase WWP2	WWP2	Homo sapiens	98.914	2.759	2	2			✓	✓
1840	1	O00330	O00330	Pyruvate dehydrogenase protein X component, mitochondrial	PDHX	Homo sapiens	54.124	6.188	2	2	✓	✓	✓	✓
1841	1	O00458	O00458	Interferon-related developmental regulator 1	IFRD1	Homo sapiens	50.268	6.652	2	2	✓	✓		✓
1842	1	O00505	O00505	Importin subunit alpha-4	KPNA3	Homo sapiens	57.809	7.294	2	2	✓	✓	✓	✓
1843	1	O00571	O00571	ATP-dependent RNA helicase DDX3X	DDX3X	Homo sapiens	73.246	22.508	10	2	✓	✓	✓	✓	✓	✓	✓	✓
1844	1	O00592	O00592	Podocalyxin	PODXL	Homo sapiens	58.636	4.122	2	2	✓	✓	✓
1845	1	O00629	O00629	Importin subunit alpha-3	KPNA4	Homo sapiens	57.887	8.637	3	2	✓	✓	✓	✓
1846	1	O00743	O00743	Serine/threonine-protein phosphatase 6 catalytic subunit	PPP6C	Homo sapiens	35.144	12.787	2	2	✓	✓	✓	✓
1847	1	O00746	O00746	Nucleoside diphosphate kinase, mitochondrial	NME4	Homo sapiens	20.657	16.578	2	2	✓		✓	✓
1848	1	O00764	O00764	Pyridoxal kinase	PDXK	Homo sapiens	35.102	10.577	2	2	✓	✓	✓	✓
1849	1	O14497	O14497	AT-rich interactive domain-containing protein 1A	ARID1A	Homo sapiens	242.048	1.182	2	2	✓	✓	✓	✓
1850	1	O14530	O14530	Thioredoxin domain-containing protein 9	TXNDC9	Homo sapiens	26.533	10.177	2	2	✓		✓	✓			✓
1851	1	O14562	O14562	Ubiquitin domain-containing protein UBFD1	UBFD1	Homo sapiens	33.382	7.443	2	2	✓	✓	✓	✓	✓	✓	✓	✓
1852	1	O14618	O14618	Copper chaperone for superoxide dismutase	CCS	Homo sapiens	29.037	7.299	2	2	✓	✓	✓	✓	✓		✓	✓
1853	1	O14681	O14681	Etoposide-induced protein 2.4 homolog	EI24	Homo sapiens	38.965	9.412	2	2	✓	✓	✓	✓
1854	1	O14735	O14735	CDP-diacylglycerol--inositol 3-phosphatidyltransferase	CDIPT	Homo sapiens	23.538	12.207	2	2	✓	✓	✓	✓
1855	1	O14745	O14745	Na(+)/H(+) exchange regulatory cofactor NHE-RF1	NHERF1	Homo sapiens	38.867	7.263	2	2	✓	✓	✓	✓	✓		✓	✓
1856	1	O14818	O14818	Proteasome subunit alpha type-7	PSMA7	Homo sapiens	27.887	15.726	2	2	✓	✓	✓	✓
1857	1	O14828	O14828	Secretory carrier-associated membrane protein 3	SCAMP3	Homo sapiens	38.286	8.357	2	2	✓	✓	✓	✓	✓		✓	✓
1858	1	O14874	O14874	[3-methyl-2-oxobutanoate dehydrogenase [lipoamide]] kinase, mitochondrial	BCKDK	Homo sapiens	46.36	9.466	2	2	✓	✓	✓	✓				✓
1859	1	O14880	O14880	Microsomal glutathione S-transferase 3	MGST3	Homo sapiens	16.516	25	2	2	✓	✓	✓	✓	✓		✓
1860	1	O14910	O14910	Protein lin-7 homolog A	LIN7A	Homo sapiens	25.999	18.884	2	2	✓		✓	✓
1861	1	O14929	O14929	Histone acetyltransferase type B catalytic subunit	HAT1	Homo sapiens	49.541	10.263	2	2	✓	✓	✓	✓				✓
1862	1	O14936	O14936	Peripheral plasma membrane protein CASK	CASK	Homo sapiens	105.126	3.132	2	2	✓	✓	✓	✓
1863	2	O14950;P19105	O14950	Myosin regulatory light chain 12B	MYL12B	Homo sapiens	19.779	23.256	4	2	✓	✓	✓	✓	✓	✓	✓	✓
1864	1	O14964	O14964	Hepatocyte growth factor-regulated tyrosine kinase substrate	HGS	Homo sapiens	86.193	2.96	2	2	✓	✓	✓	✓	✓	✓	✓	✓
1865	1	O14972	O14972	Vacuolar protein sorting-associated protein 26C	VPS26C	Homo sapiens	33.01	8.081	2	2	✓	✓	✓	✓
1866	1	O14974	O14974	Protein phosphatase 1 regulatory subunit 12A	PPP1R12A	Homo sapiens	115.284	2.816	2	2	✓	✓	✓	✓
1867	1	O14975	O14975	Long-chain fatty acid transport protein 2	SLC27A2	Homo sapiens	70.313	5.323	2	2	✓	✓	✓	✓
1868	1	O15020	O15020	Spectrin beta chain, non-erythrocytic 2	SPTBN2	Homo sapiens	271.33	2.092	3	2	✓	✓	✓
1869	1	O15085	O15085	Rho guanine nucleotide exchange factor 11	ARHGEF11	Homo sapiens	167.706	1.708	2	2	✓		✓	✓
1870	1	O15111	O15111	Inhibitor of nuclear factor kappa-B kinase subunit alpha	CHUK	Homo sapiens	84.641	3.356	2	2	✓		✓	✓
1871	1	O15116	O15116	U6 snRNA-associated Sm-like protein LSm1	LSM1	Homo sapiens	15.178	20.301	2	2	✓	✓	✓	✓				✓
1872	1	O15121	O15121	Sphingolipid delta(4)-desaturase DES1	DEGS1	Homo sapiens	37.867	10.836	2	2	✓	✓	✓	✓	✓
1873	1	O15260	O15260	Surfeit locus protein 4	SURF4	Homo sapiens	30.396	11.524	2	2	✓	✓	✓	✓
1874	1	O15270	O15270	Serine palmitoyltransferase 2	SPTLC2	Homo sapiens	62.926	5.694	2	2	✓	✓	✓	✓
1875	1	O15439	O15439	ATP-binding cassette sub-family C member 4	ABCC4	Homo sapiens	149.528	2.566	2	2	✓		✓	✓
1876	1	O15460	O15460	Prolyl 4-hydroxylase subunit alpha-2	P4HA2	Homo sapiens	60.901	5.607	2	2	✓	✓	✓	✓
1877	1	O15511	O15511	Actin-related protein 2/3 complex subunit 5	ARPC5	Homo sapiens	16.321	21.192	2	2	✓	✓	✓	✓
1878	1	O43290	O43290	U4/U6.U5 tri-snRNP-associated protein 1	SART1	Homo sapiens	90.255	3.125	2	2	✓	✓	✓	✓	✓		✓	✓
1879	1	O43292	O43292	Glycosylphosphatidylinositol anchor attachment 1 protein	GPAA1	Homo sapiens	67.623	4.187	2	2	✓			✓		✓		✓
1880	1	O43395	O43395	U4/U6 small nuclear ribonucleoprotein Prp3	PRPF3	Homo sapiens	77.528	3.807	2	2	✓	✓	✓	✓	✓		✓	✓
1881	1	O43464	O43464	Serine protease HTRA2, mitochondrial	HTRA2	Homo sapiens	48.841	8.297	3	2	✓	✓	✓	✓
1882	1	O43488	O43488	Aflatoxin B1 aldehyde reductase member 2	AKR7A2	Homo sapiens	39.588	6.407	2	2	✓	✓	✓	✓
1883	1	O43502	O43502	DNA repair protein RAD51 homolog 3	RAD51C	Homo sapiens	42.191	7.979	2	2	✓	✓	✓	✓
1884	1	O43617	O43617	Trafficking protein particle complex subunit 3	TRAPPC3	Homo sapiens	20.275	17.778	2	2	✓	✓	✓	✓
1885	1	O43768	O43768	Alpha-endosulfine	ENSA	Homo sapiens	13.39	33.884	3	2	✓	✓	✓	✓	✓	✓	✓	✓
1886	1	O43795	O43795	Unconventional myosin-Ib	MYO1B	Homo sapiens	131.986	3.257	2	2	✓	✓	✓	✓
1887	1	O43809	O43809	Cleavage and polyadenylation specificity factor subunit 5	NUDT21	Homo sapiens	26.228	10.573	2	2	✓	✓	✓	✓	✓	✓	✓	✓
1888	1	O43823	O43823	A-kinase anchor protein 8	AKAP8	Homo sapiens	76.109	3.324	2	2	✓	✓	✓	✓	✓	✓	✓
1889	1	O43837	O43837	Isocitrate dehydrogenase [NAD] subunit beta, mitochondrial	IDH3B	Homo sapiens	42.184	6.494	2	2	✓	✓	✓	✓	✓	✓	✓	✓
1890	1	O43852	O43852	Calumenin	CALU	Homo sapiens	37.104	9.206	2	2	✓	✓	✓	✓	✓	✓
1891	1	O43929	O43929	Origin recognition complex subunit 4	ORC4	Homo sapiens	50.38	5.505	2	2	✓	✓	✓	✓
1892	1	O60244	O60244	Mediator of RNA polymerase II transcription subunit 14	MED14	Homo sapiens	160.608	1.582	2	2	✓	✓	✓	✓
1893	1	O60563	O60563	Cyclin-T1	CCNT1	Homo sapiens	80.687	3.444	2	2	✓		✓
1894	1	O60568	O60568	Multifunctional procollagen lysine hydroxylase and glycosyltransferase LH3	PLOD3	Homo sapiens	84.787	4.472	2	2	✓	✓	✓	✓	✓		✓	✓
1895	1	O60573	O60573	Eukaryotic translation initiation factor 4E type 2	EIF4E2	Homo sapiens	28.362	8.571	2	2	✓	✓	✓	✓
1896	1	O60925	O60925	Prefoldin subunit 1	PFDN1	Homo sapiens	14.208	28.689	2	2	✓	✓	✓	✓	✓	✓	✓	✓
1897	1	O75027	O75027	Iron-sulfur clusters transporter ABCB7, mitochondrial	ABCB7	Homo sapiens	82.644	3.989	2	2	✓	✓	✓	✓	✓		✓	✓
1898	1	O75116	O75116	Rho-associated protein kinase 2	ROCK2	Homo sapiens	160.903	1.801	2	2		✓	✓	✓	✓
1899	1	O75127	O75127	Pentatricopeptide repeat-containing protein 1, mitochondrial	PTCD1	Homo sapiens	78.858	3.429	2	2	✓	✓	✓	✓
1900	1	O75165	O75165	DnaJ homolog subfamily C member 13	DNAJC13	Homo sapiens	254.422	1.293	2	2			✓	✓
1901	1	O75190	O75190	DnaJ homolog subfamily B member 6	DNAJB6	Homo sapiens	36.086	11.963	3	2	✓	✓	✓	✓			✓	✓
1902	1	O75312	O75312	Zinc finger protein ZPR1	ZPR1	Homo sapiens	50.924	5.229	2	2	✓	✓	✓	✓	✓	✓	✓	✓
1903	1	O75323	O75323	Protein NipSnap homolog 2	NIPSNAP2	Homo sapiens	33.745	11.189	2	2	✓	✓	✓	✓				✓
1904	1	O75348	O75348	V-type proton ATPase subunit G 1	ATP6V1G1	Homo sapiens	13.756	28.814	2	2	✓	✓	✓	✓	✓	✓	✓	✓
1905	1	O75368	O75368	Adapter SH3BGRL	SH3BGRL	Homo sapiens	12.772	11.404	2	2	✓	✓	✓	✓			✓	✓
1906	1	O75380	O75380	NADH dehydrogenase [ubiquinone] iron-sulfur protein 6, mitochondrial	NDUFS6	Homo sapiens	13.711	21.774	2	2	✓	✓	✓	✓	✓	✓	✓	✓
1907	1	O75431	O75431	Metaxin-2	MTX2	Homo sapiens	29.763	12.167	2	2	✓	✓	✓	✓	✓	✓	✓	✓
1908	1	O75477	O75477	Erlin-1	ERLIN1	Homo sapiens	39.172	14.08	2	2	✓	✓	✓	✓	✓	✓	✓	✓
1909	1	O75496	O75496	Geminin	GMNN	Homo sapiens	23.567	14.833	2	2	✓	✓	✓	✓
1910	1	O75530	O75530	Polycomb protein EED	EED	Homo sapiens	50.197	6.576	2	2	✓	✓		✓
1911	1	O75531	O75531	Barrier-to-autointegration factor	BANF1	Homo sapiens	10.056	42.697	2	2	✓	✓	✓	✓	✓		✓	✓
1912	1	O75600	O75600	2-amino-3-ketobutyrate coenzyme A ligase, mitochondrial	GCAT	Homo sapiens	45.287	8.353	2	2		✓	✓	✓
1913	1	O75608	O75608	Acyl-protein thioesterase 1	LYPLA1	Homo sapiens	24.67	19.13	2	2	✓	✓	✓	✓
1914	1	O75616	O75616	GTPase Era, mitochondrial	ERAL1	Homo sapiens	48.352	8.696	2	2	✓	✓	✓	✓
1915	1	O75688	O75688	Protein phosphatase 1B	PPM1B	Homo sapiens	52.643	5.219	2	2	✓	✓	✓	✓
1916	1	O75787	O75787	Renin receptor	ATP6AP2	Homo sapiens	39.008	7.714	2	2	✓	✓	✓	✓
1917	1	O75794	O75794	Cell division cycle protein 123 homolog	CDC123	Homo sapiens	39.135	7.44	2	2	✓	✓	✓	✓	✓
1918	1	O75821	O75821	Eukaryotic translation initiation factor 3 subunit G	EIF3G	Homo sapiens	35.61	8.438	2	2	✓	✓	✓	✓	✓	✓	✓	✓
1919	1	O75884	O75884	Serine hydrolase RBBP9	RBBP9	Homo sapiens	21	17.204	2	2	✓	✓	✓	✓
1920	1	O75886	O75886	Signal transducing adapter molecule 2	STAM2	Homo sapiens	58.166	4.952	2	2			✓	✓	✓
1921	1	O75934	O75934	Pre-mRNA-splicing factor SPF27	BCAS2	Homo sapiens	26.133	11.111	2	2	✓	✓	✓	✓
1922	1	O75937	O75937	DnaJ homolog subfamily C member 8	DNAJC8	Homo sapiens	29.839	13.439	2	2	✓	✓	✓	✓	✓	✓	✓	✓
1923	1	O75976	O75976	Carboxypeptidase D	CPD	Homo sapiens	152.935	1.739	2	2	✓	✓	✓	✓
1924	1	O76003	O76003	Glutaredoxin-3	GLRX3	Homo sapiens	37.432	8.657	2	2	✓	✓	✓	✓				✓
1925	1	O76013	O76013	Keratin, type I cuticular Ha6	KRT36	Homo sapiens	52.247	8.565	3	2			✓
1926	1	O76071	O76071	Probable cytosolic iron-sulfur protein assembly protein CIAO1	CIAO1	Homo sapiens	37.839	6.785	2	2	✓	✓	✓	✓
1927	1	O94776	O94776	Metastasis-associated protein MTA2	MTA2	Homo sapiens	75.024	4.641	2	2	✓	✓	✓	✓	✓	✓	✓	✓
1928	1	O94811	O94811	Tubulin polymerization-promoting protein	TPPP	Homo sapiens	23.693	12.329	2	2		✓	✓	✓
1929	1	O94855	O94855	Protein transport protein Sec24D	SEC24D	Homo sapiens	113.01	2.326	2	2		✓	✓	✓
1930	1	O94966	O94966	Ubiquitin carboxyl-terminal hydrolase 19	USP19	Homo sapiens	145.65	3.263	2	2	✓			✓
1931	1	O94979	O94979	Protein transport protein Sec31A	SEC31A	Homo sapiens	133.018	3.115	2	2	✓	✓	✓	✓	✓	✓
1932	1	O95070	O95070	Protein YIF1A	YIF1A	Homo sapiens	32.01	9.215	2	2	✓	✓	✓	✓	✓	✓	✓	✓
1933	1	O95155	O95155	Ubiquitin conjugation factor E4 B	UBE4B	Homo sapiens	146.184	2.381	2	2	✓		✓	✓
1934	1	O95218	O95218	Zinc finger Ran-binding domain-containing protein 2	ZRANB2	Homo sapiens	37.405	7.273	2	2	✓	✓	✓	✓	✓	✓	✓	✓
1935	1	O95232	O95232	Luc7-like protein 3	LUC7L3	Homo sapiens	51.466	5.787	2	2	✓	✓	✓	✓	✓	✓	✓
1936	1	O95319	O95319	CUGBP Elav-like family member 2	CELF2	Homo sapiens	54.285	8.268	2	2	✓	✓	✓	✓	✓			✓
1937	1	O95363	O95363	Phenylalanine--tRNA ligase, mitochondrial	FARS2	Homo sapiens	52.356	8.426	2	2	✓	✓	✓	✓
1938	1	O95470	O95470	Sphingosine-1-phosphate lyase 1	SGPL1	Homo sapiens	63.524	6.162	2	2	✓	✓	✓	✓
1939	1	O95486	O95486	Protein transport protein Sec24A	SEC24A	Homo sapiens	119.75	2.745	2	2	✓	✓	✓	✓
1940	1	O95630	O95630	STAM-binding protein	STAMBP	Homo sapiens	48.077	6.84	2	2	✓		✓	✓
1941	1	O95671	O95671	Probable bifunctional dTTP/UTP pyrophosphatase/methyltransferase protein	ASMTL	Homo sapiens	68.856	4.026	2	2	✓	✓	✓	✓
1942	1	O95685	O95685	Protein phosphatase 1 regulatory subunit 3D	PPP1R3D	Homo sapiens	32.559	8.027	2	2	✓	✓	✓	✓
1943	1	O95749	O95749	Geranylgeranyl pyrophosphate synthase	GGPS1	Homo sapiens	34.869	10.667	2	2	✓	✓	✓	✓
1944	1	O95758	O95758	Polypyrimidine tract-binding protein 3	PTBP3	Homo sapiens	59.691	5.797	2	2	✓	✓	✓	✓	✓	✓		✓
1945	1	O95801	O95801	Tetratricopeptide repeat protein 4	TTC4	Homo sapiens	44.681	7.494	2	2	✓	✓	✓	✓
1946	1	O95825	O95825	Quinone oxidoreductase-like protein 1	CRYZL1	Homo sapiens	38.697	9.456	2	2	✓	✓	✓	✓
1947	1	O95834	O95834	Echinoderm microtubule-associated protein-like 2	EML2	Homo sapiens	70.68	4.931	2	2	✓	✓	✓	✓
1948	1	O95985	O95985	DNA topoisomerase 3-beta-1	TOP3B	Homo sapiens	96.662	3.48	2	2		✓		✓
1949	1	O96007	O96007	Molybdopterin synthase catalytic subunit	MOCS2	Homo sapiens	20.943	20.213	2	2	✓	✓	✓	✓
1950	1	O96011	O96011	Peroxisomal membrane protein 11B	PEX11B	Homo sapiens	28.432	9.266	2	2	✓	✓	✓	✓
1951	1	P00167	P00167	Cytochrome b5	CYB5A	Homo sapiens	15.33	25.373	2	2	✓	✓	✓	✓			✓
1952	1	P00568	P00568	Adenylate kinase isoenzyme 1	AK1	Homo sapiens	21.633	17.01	2	2	✓	✓	✓	✓			✓	✓
1953	1	P04049	P04049	RAF proto-oncogene serine/threonine-protein kinase	RAF1	Homo sapiens	73.053	3.704	2	2	✓		✓	✓
1954	1	P04080	P04080	Cystatin-B	CSTB	Homo sapiens	11.139	24.49	2	2	✓	✓	✓	✓	✓	✓	✓	✓
1955	1	P04632	P04632	Calpain small subunit 1	CAPNS1	Homo sapiens	28.315	11.567	2	2	✓	✓	✓	✓	✓	✓	✓	✓
1956	1	P05023	P05023	Sodium/potassium-transporting ATPase subunit alpha-1	ATP1A1	Homo sapiens	112.897	5.279	4	2	✓	✓	✓	✓	✓	✓	✓	✓
1957	1	P05067	P05067	Amyloid-beta precursor protein	APP	Homo sapiens	86.944	3.247	2	2				✓
1958	1	P06132	P06132	Uroporphyrinogen decarboxylase	UROD	Homo sapiens	40.788	11.172	2	2	✓	✓	✓	✓
1959	1	P06748	P06748	Nucleophosmin	NPM1	Homo sapiens	32.576	13.605	2	2	✓	✓	✓	✓	✓	✓	✓	✓
1960	1	P07108	P07108	Acyl-CoA-binding protein	DBI	Homo sapiens	10.042	41.379	2	2	✓	✓	✓	✓	✓	✓	✓	✓
1961	1	P07199	P07199	Major centromere autoantigen B	CENPB	Homo sapiens	65.169	4.174	2	2	✓		✓	✓
1962	1	P07203	P07203	Glutathione peroxidase 1	GPX1	Homo sapiens	22.061	17.734	2	2	✓	✓	✓	✓
1963	1	P07311	P07311	Acylphosphatase-1	ACYP1	Homo sapiens	11.258	25.253	2	2	✓	✓	✓	✓		✓
1964	1	P07320	P07320	Gamma-crystallin D	CRYGD	Homo sapiens	20.738	20.115	2	2	✓	✓	✓	✓
1965	1	P07437	P07437	Tubulin beta chain	TUBB	Homo sapiens	49.668	31.306	3	2	✓	✓	✓	✓	✓	✓	✓	✓
1966	1	P07711	P07711	Procathepsin L	CTSL	Homo sapiens	37.563	7.808	2	2	✓	✓	✓	✓				✓
1967	1	P07992	P07992	DNA excision repair protein ERCC-1	ERCC1	Homo sapiens	32.56	8.081	2	2	✓	✓	✓	✓
1968	1	P08397	P08397	Porphobilinogen deaminase	HMBS	Homo sapiens	39.329	10.526	2	2	✓	✓	✓	✓
1969	1	P08621	P08621	U1 small nuclear ribonucleoprotein 70 kDa	SNRNP70	Homo sapiens	51.555	4.119	2	2	✓	✓	✓	✓	✓	✓	✓	✓
1970	1	P08648	P08648	Integrin alpha-5	ITGA5	Homo sapiens	114.538	2.383	2	2	✓	✓	✓	✓
1971	1	P08708	P08708	40S ribosomal protein S17	RPS17	Homo sapiens	15.55	9.63	2	2	✓	✓	✓	✓	✓	✓	✓	✓
1972	3	P09086;P14859;Q9UKI9	P09086	POU domain, class 2, transcription factor 2	POU2F2	Homo sapiens	51.211	5.637	2	2	✓	✓	✓	✓
1973	1	P09104	P09104	Gamma-enolase	ENO2	Homo sapiens	47.271	13.364	2	2	✓	✓	✓	✓
1974	1	P09110	P09110	3-ketoacyl-CoA thiolase, peroxisomal	ACAA1	Homo sapiens	44.291	8.019	2	2	✓	✓	✓	✓
1975	1	P09234	P09234	U1 small nuclear ribonucleoprotein C	SNRPC	Homo sapiens	17.393	18.868	2	2	✓	✓	✓	✓	✓	✓	✓	✓
1976	1	P09455	P09455	Retinol-binding protein 1	RBP1	Homo sapiens	15.85	20.741	2	2	✓	✓	✓	✓
1977	1	P09601	P09601	Heme oxygenase 1	HMOX1	Homo sapiens	32.818	11.111	2	2	✓	✓	✓	✓
1978	1	P09661	P09661	U2 small nuclear ribonucleoprotein A'	SNRPA1	Homo sapiens	28.415	10.588	2	2	✓	✓	✓	✓	✓	✓	✓	✓
1979	2	P0C0S5;Q71UI9	P0C0S5	Histone H2A.Z	H2AZ1	Homo sapiens	13.552	24.219	2	2	✓	✓	✓	✓	✓	✓	✓	✓
1980	3	P0DP23;P0DP24;P0DP25	P0DP23	Calmodulin-1	CALM1	Homo sapiens	16.836	14.765	2	2	✓	✓	✓	✓
1981	1	P0DPB6	P0DPB6	DNA-directed RNA polymerases I and III subunit RPAC2	POLR1D	Homo sapiens	15.239	23.308	2	2	✓	✓	✓	✓
1982	1	P10321	P10321	HLA class I histocompatibility antigen, C alpha chain	HLA-C	Homo sapiens	40.649	10.656	3	2	✓	✓	✓	✓	✓	✓	✓	✓
1983	1	P10398	P10398	Serine/threonine-protein kinase A-Raf	ARAF	Homo sapiens	67.586	3.96	2	2	✓	✓	✓	✓
1984	1	P10586	P10586	Receptor-type tyrosine-protein phosphatase F	PTPRF	Homo sapiens	212.882	2.569	4	2	✓	✓	✓	✓
1985	1	P10599	P10599	Thioredoxin	TXN	Homo sapiens	11.737	23.81	2	2	✓	✓	✓	✓	✓	✓	✓	✓
1986	1	P10606	P10606	Cytochrome c oxidase subunit 5B, mitochondrial	COX5B	Homo sapiens	13.695	18.605	2	2	✓	✓	✓	✓	✓	✓	✓	✓
1987	1	P10619	P10619	Lysosomal protective protein	CTSA	Homo sapiens	54.465	5	2	2	✓	✓	✓	✓
1988	1	P10620	P10620	Microsomal glutathione S-transferase 1	MGST1	Homo sapiens	17.597	16.129	2	2	✓	✓	✓	✓	✓	✓	✓	✓
1989	1	P10644	P10644	cAMP-dependent protein kinase type I-alpha regulatory subunit	PRKAR1A	Homo sapiens	42.981	7.874	2	2	✓		✓	✓
1990	1	P11177	P11177	Pyruvate dehydrogenase E1 component subunit beta, mitochondrial	PDHB	Homo sapiens	39.232	10.864	2	2	✓	✓	✓	✓	✓	✓	✓	✓
1991	1	P11802	P11802	Cyclin-dependent kinase 4	CDK4	Homo sapiens	33.731	9.571	2	2	✓	✓	✓	✓
1992	1	P12074	P12074	Cytochrome c oxidase subunit 6A1, mitochondrial	COX6A1	Homo sapiens	12.155	35.78	2	2	✓		✓	✓
1993	1	P12532	P12532	Creatine kinase U-type, mitochondrial	CKMT1B	Homo sapiens	47.036	8.153	2	2	✓	✓	✓	✓	✓		✓	✓
1994	1	P13591	P13591	Neural cell adhesion molecule 1	NCAM1	Homo sapiens	94.574	2.914	2	2	✓	✓	✓	✓
1995	1	P13693	P13693	Translationally-controlled tumor protein	TPT1	Homo sapiens	19.597	22.093	3	2	✓	✓	✓	✓	✓		✓
1996	1	P13798	P13798	Acylamino-acid-releasing enzyme	APEH	Homo sapiens	81.229	3.415	2	2	✓	✓	✓	✓	✓	✓	✓	✓
1997	1	P13804	P13804	Electron transfer flavoprotein subunit alpha, mitochondrial	ETFA	Homo sapiens	35.081	7.508	2	2	✓	✓	✓	✓	✓	✓	✓	✓
1998	1	P13807	P13807	Glycogen [starch] synthase, muscle	GYS1	Homo sapiens	83.788	5.292	2	2	✓		✓	✓
1999	1	P13984	P13984	General transcription factor IIF subunit 2	GTF2F2	Homo sapiens	28.382	15.261	2	2	✓	✓	✓	✓	✓	✓	✓	✓
[truncated: 2,235 more rows]

## Sheet: S7-2_Fig5B-Precursors
Number	Accession number(グループ化含む)	Unique peptide (Y/N)	Master accession	Master protein name	Master protein symbol	Master gene symbol	Sequence position start	Sequence position stop	Sequence	Modifications (in peptide)	Modification site (in protein)	Modification (in protein)	HEK100ng_LMNG_1	HEK100ng_LMNG_2	HEK100ng_LMNG_3	HEK100ng_LMNG_4	HEK100ng_wo-LMNG_1	HEK100ng_wo-LMNG_2	HEK100ng_wo-LMNG_3	HEK100ng_wo-LMNG_4
1	O15042	Y	O15042	U2 snRNP-associated SURP motif-containing protein	SR140_HUMAN	U2SURP	112	131	AAAEIYEEFLAAFEGSDGNK				✓	✓	✓	✓
2	P07954	Y	P07954	Fumarate hydratase, mitochondrial	FUMH_HUMAN	FH	102	115	AAAEVNQDYGLDPK				✓	✓	✓	✓
3	Q96L58	Y	Q96L58	Beta-1,3-galactosyltransferase 6	B3GT6_HUMAN	B3GALT6	55	68	AAAFLAVLVASAPR					✓	✓	✓
4	Q96S52	Y	Q96S52	GPI transamidase component PIG-S	PIGS_HUMAN	PIGS	2	15	AAAGAAATHLEVAR				✓
5	P35221	Y	P35221	Catenin alpha-1	CTNA1_HUMAN	CTNNA1	106	120	AAAGEFADDPCSSVK	11 Carbamidomethylation	116	116 Carbamidomethylation on C	✓	✓	✓	✓	✓	✓	✓	✓
6	Q9H3U1	Y	Q9H3U1	Protein unc-45 homolog A	UN45A_HUMAN	UNC45A	837	855	AAAGGLAMLTSMRPTLCSR	17 Carbamidomethylation	853	853 Carbamidomethylation on C	✓	✓	✓	✓
7	Q9GZT9	Y	Q9GZT9	Egl nine homolog 1	EGLN1_HUMAN	EGLN1	129	152	AAAGGQGSAVAAEAEPGKEEPPAR				✓	✓	✓	✓		✓	✓	✓
8	P13807	Y	P13807	Glycogen [starch] synthase, muscle	GYS1_HUMAN	GYS1	247	271	AAAHCAHVFTTVSQITAIEAQHLLK	5 Carbamidomethylation	251	251 Carbamidomethylation on C			✓	✓
9	Q9BR61	Y	Q9BR61	Acyl-CoA-binding domain-containing protein 6	ACBD6_HUMAN	ACBD6	49	62	AAAHLQGLIQVASR					✓		✓
10	P0DMV8;P0DMV9	N	P0DMV8;P0DMV9	Heat shock 70 kDa protein 1A	HS71A_HUMAN;HS71B_HUMAN	HSPA1A;HSPA1B	0	21	AAAIGIDLGTTYSCVGVFQHGK	14 Carbamidomethylation	13	13 Carbamidomethylation on C	✓	✓	✓	✓	✓	✓	✓	✓
11	P31948	Y	P31948	Stress-induced-phosphoprotein 1	STIP1_HUMAN	STIP1	435	446	AAALEAMKDYTK								✓	✓	✓	✓
12	O60716	Y	O60716	Catenin delta-1	CTND1_HUMAN	CTNND1	821	833	AAALVLQTIWGYK				✓	✓	✓	✓
13	Q9NV92	Y	Q9NV92	NEDD4 family-interacting protein 2	NFIP2_HUMAN	NDFIP2	194	207	AAAMAAAAAETSQR					✓		✓	✓	✓	✓
14	P31350	Y	P31350	Ribonucleoside-diphosphate reductase subunit M2	RIR2_HUMAN	RRM2	62	74	AAAPGVEDEPLLR				✓	✓	✓	✓				✓
15	Q16643	Y	Q16643	Drebrin	DREB_HUMAN	DBN1	391	412	AAAPQAWAGPMEEPPQAQAPPR				✓	✓	✓	✓
16	P53618	Y	P53618	Coatomer subunit beta	COPB_HUMAN	COPB1	280	291	AAAQCYIDLIIK	5 Carbamidomethylation	284	284 Carbamidomethylation on C	✓	✓	✓	✓
17	Q9NVA2	Y	Q9NVA2	Septin-11	SEP11_HUMAN	SEPTIN11	400	418	AAAQLLQSQAQQSGAQQTK				✓	✓	✓	✓	✓	✓	✓	✓
18	Q9UNS1	Y	Q9UNS1	Protein timeless homolog	TIM_HUMAN	TIMELESS	1094	1106	AAASLSQPEEEQK						✓	✓
19	P49006	Y	P49006	MARCKS-related protein	MRP_HUMAN	MARCKSL1	145	157	AAATPESQEPQAK				✓	✓	✓	✓	✓	✓	✓	✓
20	P19404	Y	P19404	NADH dehydrogenase [ubiquinone] flavoprotein 2, mitochondrial	NDUV2_HUMAN	NDUFV2	76	88	AAAVLPVLDLAQR				✓	✓	✓	✓	✓	✓		✓
21	Q8IVF7	Y	Q8IVF7	Formin-like protein 3	FMNL3_HUMAN	FMNL3	836	849	AAAVSLENVLLDVK				✓		✓	✓
22	Q70CQ2	Y	Q70CQ2	Ubiquitin carboxyl-terminal hydrolase 34	UBP34_HUMAN	USP34	1842	1853	AAAYDLLVEMVK				✓		✓	✓
23	Q8TDX7	Y	Q8TDX7	Serine/threonine-protein kinase Nek7	NEK7_HUMAN	NEK7	51	63	AACLLDGVPVALK	3 Carbamidomethylation	53	53 Carbamidomethylation on C	✓	✓	✓	✓
24	P06753	Y	P06753	Tropomyosin alpha-3 chain	TPM3_HUMAN	TPM3	79	91	AADAEAEVASLNR					✓
25	P55060	Y	P55060	Exportin-2	XPO2_HUMAN	CSE1L	356	372	AADEEAFEDNSEEYIRR				✓	✓	✓	✓	✓	✓	✓	✓
26	Q13144	Y	Q13144	Translation initiation factor eIF-2B subunit epsilon	EI2BE_HUMAN	EIF2B5	639	665	AADHLEALAAIEDFFLEHEALGISMAK				✓	✓	✓	✓
27	Q12888	Y	Q12888	TP53-binding protein 1	TP53B_HUMAN	TP53BP1	1614	1626	AADISLDNLVEGK						✓	✓	✓	✓		✓
28	Q2NKX8	Y	Q2NKX8	DNA excision repair protein ERCC-6-like	ERC6L_HUMAN	ERCC6L	1193	1205	AAEATNDYETLVK				✓	✓	✓	✓	✓	✓	✓	✓
29	Q08211	Y	Q08211	ATP-dependent RNA helicase A	DHX9_HUMAN	DHX9	435	446	AAECNIVVTQPR	4 Carbamidomethylation	438	438 Carbamidomethylation on C	✓	✓	✓	✓	✓	✓	✓	✓
30	P06454	Y	P06454	Prothymosin alpha	PTMA_HUMAN	PTMA	91	103	AAEDDEDDDVDTK				✓	✓	✓	✓	✓	✓	✓	✓
31	Q7Z460	Y	Q7Z460	CLIP-associating protein 1	CLAP1_HUMAN	CLASP1	1406	1425	AAEEAASTLASSIHPEQCIK	18 Carbamidomethylation	1423	1423 Carbamidomethylation on C				✓
32	Q96T51	Y	Q96T51	RUN and FYVE domain-containing protein 1	RUFY1_HUMAN	RUFY1	58	71	AAEGWSAPILTLAR				✓	✓	✓	✓
33	Q16706	Y	Q16706	Alpha-mannosidase 2	MA2A1_HUMAN	MAN2A1	527	537	AAEILYYFALR						✓	✓
34	Q9UHV9	Y	Q9UHV9	Prefoldin subunit 2	PFD2_HUMAN	PFDN2	44	62	AAELEMELNEHSLVIDTLK				✓	✓	✓	✓
35	P35232	Y	P35232	Prohibitin 1	PHB1_HUMAN	PHB1	220	239	AAELIANSLATAGDGLIELR				✓	✓	✓	✓
36	P35232	Y	P35232	Prohibitin 1	PHB1_HUMAN	PHB1	220	240	AAELIANSLATAGDGLIELRK				✓	✓	✓	✓	✓	✓	✓	✓
37	Q9BUK6	Y	Q9BUK6	Protein misato homolog 1	MSTO1_HUMAN	MSTO1	245	256	AAELLQDEYSGR				✓	✓	✓	✓	✓	✓	✓	✓
38	Q08379	Y	Q08379	Golgin subfamily A member 2	GOGA2_HUMAN	GOLGA2	510	521	AAELWGEQAEAR				✓	✓	✓	✓
39	P78318	Y	P78318	Immunoglobulin-binding protein 1	IGBP1_HUMAN	IGBP1	52	64	AAEMLSQLDLFSR				✓	✓	✓	✓
40	Q00610	Y	Q00610	Clathrin heavy chain 1	CLH1_HUMAN	CLTC	1351	1367	AAEQAHLWAELVFLYDK				✓	✓	✓	✓
41	Q6SZW1	Y	Q6SZW1	NAD(+) hydrolase SARM1	SARM1_HUMAN	SARM1	250	261	AAEWLFPLAFSK					✓
42	P27708	Y	P27708	CAD protein	PYR1_HUMAN	CAD	556	571	AAFALGGLGSGFASNR				✓	✓	✓	✓
43	P62258	Y	P62258	14-3-3 protein epsilon	1433E_HUMAN	YWHAE	197	215	AAFDDAIAELDTLSEESYK				✓	✓	✓	✓
44	Q969H8	Y	Q969H8	Myeloid-derived growth factor	MYDGF_HUMAN	MYDGF	126	137	AAFERESDVPLK								✓	✓	✓	✓
45	Q9UQ35	Y	Q9UQ35	Serine/arginine repetitive matrix protein 2	SRRM2_HUMAN	SRRM2	137	156	AAFGISDSYVDGSSFDPQRR				✓		✓	✓	✓		✓	✓
46	Q96CT7	Y	Q96CT7	Coiled-coil domain-containing protein 124	CC124_HUMAN	CCDC124	171	183	AAFTAFEEAQLPR				✓	✓	✓	✓	✓	✓	✓	✓
47	Q99543	Y	Q99543	DnaJ homolog subfamily C member 2	DNJC2_HUMAN	DNAJC2	125	143	AAGEPIKEGDNDYFTCITK	16 Carbamidomethylation	140	140 Carbamidomethylation on C								✓
48	Q9UHI6	Y	Q9UHI6	Probable ATP-dependent RNA helicase DDX20	DDX20_HUMAN	DDX20	79	91	AAGFERPSPVQLK					✓	✓
49	P28838	Y	P28838	Cytosol aminopeptidase	AMPL_HUMAN	LAP3	105	122	AAGIDEQENWHEGKENIR				✓	✓	✓	✓			✓	✓
50	P27694	Y	P27694	Replication protein A 70 kDa DNA-binding subunit	RFA1_HUMAN	RPA1	168	183	AAGPSLSHTSGGTQSK						✓
51	Q9BZE9	Y	Q9BZE9	Tether containing UBX domain for GLUT4	ASPC1_HUMAN	ASPSCR1	497	512	AAGSPSPLPAPDPAPK					✓
52	Q9Y230	Y	Q9Y230	RuvB-like 2	RUVB2_HUMAN	RUVBL2	55	67	AAGVVLEMIREGK											✓
53	Q8WZA9	Y	Q8WZA9	Immunity-related GTPase family Q protein	IRGQ_HUMAN	IRGQ	596	609	AAHGVLLQALDEMR					✓
54	Q15833	Y	Q15833	Syntaxin-binding protein 2	STXB2_HUMAN	STXBP2	101	120	AAHIFFTDTCPEPLFSELGR	10 Carbamidomethylation	110	110 Carbamidomethylation on C		✓	✓
55	P78371	Y	P78371	T-complex protein 1 subunit beta	TCPB_HUMAN	CCT2	467	481	AAHSEGNTTAGLDMR				✓	✓	✓	✓	✓	✓	✓	✓
56	P61764	Y	P61764	Syntaxin-binding protein 1	STXB1_HUMAN	STXBP1	101	120	AAHVFFTDSCPDALFNELVK	10 Carbamidomethylation	110	110 Carbamidomethylation on C	✓	✓	✓
57	Q5SRE5	Y	Q5SRE5	Nucleoporin NUP188	NU188_HUMAN	NUP188	983	995	AAIAFLHALWQDR				✓	✓	✓	✓
58	Q92804	Y	Q92804	TATA-binding protein-associated factor 2N	RBP56_HUMAN	TAF15	298	314	AAIDWFDGKEFHGNIIK				✓	✓	✓	✓		✓	✓	✓
59	Q6YHU6	Y	Q6YHU6	Thyroid adenoma-associated protein	THADA_HUMAN	THADA	1237	1250	AAILGFTSPVWAVR				✓	✓	✓	✓
60	O14744	Y	O14744	Protein arginine N-methyltransferase 5	ANM5_HUMAN	PRMT5	228	240	AAILPTSIFLTNK				✓	✓	✓	✓
61	Q92925	Y	Q92925	SWI/SNF-related matrix-associated actin-dependent regulator of chromatin subfamily D member 2	SMRD2_HUMAN	SMARCD2	329	340	AAIMQALWLYIK				✓	✓	✓	✓
62	O75175	Y	O75175	CCR4-NOT transcription complex subunit 3	CNOT3_HUMAN	CNOT3	550	568	AAISSGIEDPVPTLHLTER						✓	✓
63	Q9Y4F1	Y	Q9Y4F1	FERM, ARHGEF and pleckstrin domain-containing protein 1	FARP1_HUMAN	FARP1	715	733	AALAEITEMVAQLHGTMIK					✓	✓	✓
64	P54098	Y	P54098	DNA polymerase subunit gamma-1	DPOG1_HUMAN	POLG	1149	1161	AALALQITNLLTR				✓	✓	✓	✓
65	P34897	Y	P34897	Serine hydroxymethyltransferase, mitochondrial	GLYM_HUMAN	SHMT2	83	95	AALEALGSCLNNK	9 Carbamidomethylation	91	91 Carbamidomethylation on C	✓	✓	✓	✓	✓	✓	✓	✓
66	Q12788	Y	Q12788	Transducin beta-like protein 3	TBL3_HUMAN	TBL3	755	766	AALEALLPYTER				✓	✓	✓	✓
67	O95319	Y	O95319	CUGBP Elav-like family member 2	CELF2_HUMAN	CELF2	95	107	AALEAQNALHNIK				✓	✓	✓	✓	✓			✓
68	Q92879	Y	Q92879	CUGBP Elav-like family member 1	CELF1_HUMAN	CELF1	71	83	AALEAQNALHNMK				✓	✓	✓	✓	✓	✓	✓	✓
69	Q9H0D6	Y	Q9H0D6	5'-3' exoribonuclease 2	XRN2_HUMAN	XRN2	660	676	AALEEVYPDLTPEETRR				✓	✓	✓	✓	✓	✓	✓	✓
70	Q9BRX8	Y	Q9BRX8	Peroxiredoxin-like 2A	PXL2A_HUMAN	PRXL2A	44	55	AALEYLEDIDLK				✓	✓	✓	✓
71	Q99707	Y	Q99707	Methionine synthase	METH_HUMAN	MTR	204	216	AALFALQNLFEEK				✓	✓	✓	✓
72	Q7Z2K6	Y	Q7Z2K6	Endoplasmic reticulum metallopeptidase 1	ERMP1_HUMAN	ERMP1	73	85	AALGLALYLIALR				✓	✓	✓	✓
73	P41227	Y	P41227	N-alpha-acetyltransferase 10	NAA10_HUMAN	NAA10	117	136	AALHLYSNTLNFQISEVEPK				✓	✓	✓	✓
74	Q9Y5V0	Y	Q9Y5V0	Zinc finger protein 706	ZN706_HUMAN	ZNF706	35	45	AALIYTCTVCR	7 Carbamidomethylation, 10 Carbamidomethylation	41, 44	41 Carbamidomethylation on C, 44 Carbamidomethylation on C	✓		✓	✓	✓	✓	✓	✓
75	Q92616	Y	Q92616	eIF-2-alpha kinase activator GCN1	GCN1_HUMAN	GCN1	2324	2336	AALLETLSLLLAK				✓	✓	✓	✓
76	Q9Y613	Y	Q9Y613	FH1/FH2 domain-containing protein 1	FHOD1_HUMAN	FHOD1	718	730	AALLNFDEFAVSK				✓	✓	✓	✓
77	Q8IZ83	Y	Q8IZ83	Aldehyde dehydrogenase family 16 member A1	A16A1_HUMAN	ALDH16A1	589	601	AALLWALAAALER				✓	✓	✓	✓
78	P78316	Y	P78316	Nucleolar protein 14	NOP14_HUMAN	NOP14	538	550	AALPGLDVLIYLK				✓	✓	✓	✓
79	Q9H3S7	Y	Q9H3S7	Tyrosine-protein phosphatase non-receptor type 23	PTN23_HUMAN	PTPN23	538	550	AALPTPALSPEDK						✓
80	P49327	Y	P49327	Fatty acid synthase	FAS_HUMAN	FASN	1132	1142	AALQEELQLCK	10 Carbamidomethylation	1141	1141 Carbamidomethylation on C	✓	✓	✓	✓	✓	✓	✓	✓
81	Q9H773	Y	Q9H773	dCTP pyrophosphatase 1	DCTP1_HUMAN	DCTPP1	90	109	AALQEELSDVLIYLVALAAR							✓
82	O96013	Y	O96013	Serine/threonine-protein kinase PAK 4	PAK4_HUMAN	PAK4	306	318	AALQLVVDPGDPR						✓	✓
83	Q9UNQ2	Y	Q9UNQ2	Probable dimethyladenosine transferase	DIM1_HUMAN	DIMT1	52	73	AALRPTDVVLEVGPGTGNMTVK				✓	✓	✓	✓
84	O95831	Y	O95831	Apoptosis-inducing factor 1, mitochondrial	AIFM1_HUMAN	AIFM1	113	127	AALSASEGEEVPQDK				✓	✓	✓	✓	✓	✓	✓	✓
85	Q9UIA9	Y	Q9UIA9	Exportin-7	XPO7_HUMAN	XPO7	841	854	AALSGSYVNFGVFR				✓	✓	✓	✓
86	Q9NQV5	Y	Q9NQV5	PR domain-containing protein 11	PRD11_HUMAN	PRDM11	143	155	AALTIPQGMEVVK				✓
87	O60725	Y	O60725	Protein-S-isoprenylcysteine O-methyltransferase	ICMT_HUMAN	ICMT	176	193	AAMFTAGSNFNHVVQNEK				✓	✓	✓	✓
88	Q10567	Y	Q10567	AP-1 complex subunit beta-1	AP1B1_HUMAN	AP1B1	446	458	AAMIWIVGEYAER				✓	✓	✓	✓
89	P12931	Y	P12931	Proto-oncogene tyrosine-protein kinase Src	SRC_HUMAN	SRC	392	404	AANILVGENLVCK	12 Carbamidomethylation	403	403 Carbamidomethylation on C	✓	✓	✓	✓	✓	✓	✓	✓
90	Q15042	Y	Q15042	Rab3 GTPase-activating protein catalytic subunit	RB3GP_HUMAN	RAB3GAP1	688	700	AANPGCSLEDFVR	6 Carbamidomethylation	693	693 Carbamidomethylation on C	✓	✓	✓	✓
91	Q9Y6E0	Y	Q9Y6E0	Serine/threonine-protein kinase 24	STK24_HUMAN	STK24	159	171	AANVLLSEHGEVK				✓	✓	✓	✓			✓
92	Q9P289	Y	Q9P289	Serine/threonine-protein kinase 26	STK26_HUMAN	STK26	147	159	AANVLLSEQGDVK				✓	✓	✓	✓	✓	✓	✓	✓
93	P07948	Y	P07948	Tyrosine-protein kinase Lyn	LYN_HUMAN	LYN	370	382	AANVLVSESLMCK	12 Carbamidomethylation	381	381 Carbamidomethylation on C	✓			✓	✓	✓		✓
94	P05549;Q6VUC0;Q92481	N	P05549;Q6VUC0;Q92481	Transcription factor AP-2-alpha	AP2A_HUMAN;AP2B_HUMAN;AP2E_HUMAN	TFAP2A;TFAP2B;TFAP2E	0	19	AANVTLLTSLVEGEAVHLAR				✓	✓	✓	✓
95	Q9UBP6	Y	Q9UBP6	tRNA (guanine-N(7)-)-methyltransferase	TRMB_HUMAN	METTL1	125	138	AAPAGGFQNIACLR	12 Carbamidomethylation	136	136 Carbamidomethylation on C	✓	✓	✓	✓				✓
96	P31146	Y	P31146	Coronin-1A	COR1A_HUMAN	CORO1A	417	432	AAPEASGTPSSDAVSR				✓			✓
97	Q7Z6V5	Y	Q7Z6V5	tRNA-specific adenosine deaminase 2	ADAT2_HUMAN	ADAT2	5	24	AAPKPAASGACSVSAEETEK	11 Carbamidomethylation	15	15 Carbamidomethylation on C				✓
98	Q15120	Y	Q15120	[Pyruvate dehydrogenase (acetyl-transferring)] kinase isozyme 3, mitochondrial	PDK3_HUMAN	PDK3	318	332	AAPLAGFGYGLPISR				✓	✓	✓	✓
99	P49327	Y	P49327	Fatty acid synthase	FAS_HUMAN	FASN	2276	2294	AAPLDSIHSLAAYYIDCIR	17 Carbamidomethylation	2292	2292 Carbamidomethylation on C	✓	✓	✓	✓
100	P18583	Y	P18583	Protein SON	SON_HUMAN	SON	2301	2314	AAPVTGGMGAVLMR									✓	✓
101	Q13952	Y	Q13952	Nuclear transcription factor Y subunit gamma	NFYC_HUMAN	NFYC	72	83	AAQIFITELTLR				✓	✓	✓	✓
102	P19367	Y	P19367	Hexokinase-1	HXK1_HUMAN	HK1	830	844	AAQLCGAGMAAVVDK	5 Carbamidomethylation	834	834 Carbamidomethylation on C	✓	✓	✓	✓	✓	✓	✓
103	Q9UPY3	Y	Q9UPY3	Endoribonuclease Dicer	DICER_HUMAN	DICER1	1578	1589	AAQLFLCSLGLK	7 Carbamidomethylation	1584	1584 Carbamidomethylation on C		✓	✓
104	P78318	Y	P78318	Immunoglobulin-binding protein 1	IGBP1_HUMAN	IGBP1	296	317	AAQQQEEQEEKEEEDDEQTLHR										✓
105	P78371	Y	P78371	T-complex protein 1 subunit beta	TCPB_HUMAN	CCT2	136	154	AAREALLSSAVDHGSDEVK										✓	✓
106	O00116	Y	O00116	Alkyldihydroxyacetonephosphate synthase, peroxisomal	ADAS_HUMAN	AGPS	63	86	AASAATAAPTATPAAQESGTIPKK											✓
107	Q9BSJ2	Y	Q9BSJ2	Gamma-tubulin complex component 2	GCP2_HUMAN	TUBGCP2	382	393	AASAPYFEVLEK				✓	✓	✓	✓
108	P23588	Y	P23588	Eukaryotic translation initiation factor 4B	IF4B_HUMAN	EIF4B	357	372	AASIFGGAKPVDTAAR				✓	✓	✓	✓	✓	✓	✓	✓
109	Q92538	Y	Q92538	Golgi-specific brefeldin A-resistance guanine nucleotide exchange factor 1	GBF1_HUMAN	GBF1	1509	1521	AASIYSSWAEEQR				✓	✓	✓	✓
110	Q96N66	Y	Q96N66	Lysophospholipid acyltransferase 7	MBOA7_HUMAN	MBOAT7	289	300	AASLEYDYETIR				✓	✓	✓	✓	✓	✓	✓	✓
111	Q92616	Y	Q92616	eIF-2-alpha kinase activator GCN1	GCN1_HUMAN	GCN1	476	498	AASQSTQVPTITEGVAAALLLLK				✓	✓	✓	✓
112	Q9NRF9	Y	Q9NRF9	DNA polymerase epsilon subunit 3	DPOE3_HUMAN	POLE3	40	58	AASVFVLYATSCANNFAMK	12 Carbamidomethylation	51	51 Carbamidomethylation on C			✓	✓
113	O60885	Y	O60885	Bromodomain-containing protein 4	BRD4_HUMAN	BRD4	1098	1111	AASVVQPQPLVVVK				✓	✓	✓	✓			✓	✓
114	Q9H3U1	Y	Q9H3U1	Protein unc-45 homolog A	UN45A_HUMAN	UNC45A	794	806	AATECMCNLAMSK	5 Carbamidomethylation, 7 Carbamidomethylation	798, 800	798 Carbamidomethylation on C, 800 Carbamidomethylation on C			✓
115	P35232	Y	P35232	Prohibitin 1	PHB1_HUMAN	PHB1	158	177	AATFGLILDDVSLTHLTFGK				✓	✓	✓	✓	✓
116	Q9HCC0	Y	Q9HCC0	Methylcrotonoyl-CoA carboxylase beta chain, mitochondrial	MCCB_HUMAN	MCCC2	249	269	AATGEEVSAEDLGGADLHCRK	19 Carbamidomethylation	267	267 Carbamidomethylation on C					✓	✓	✓
117	Q53H96	Y	Q53H96	Pyrroline-5-carboxylate reductase 3	P5CR3_HUMAN	PYCR3	255	267	AATMSAVEAATCR	12 Carbamidomethylation	266	266 Carbamidomethylation on C	✓	✓	✓	✓	✓	✓	✓	✓
118	Q13895	Y	Q13895	Bystin	BYST_HUMAN	BYSL	111	131	AATMTAAGHHAEVVVDPEDER						✓
119	Q9H583	Y	Q9H583	HEAT repeat-containing protein 1	HEAT1_HUMAN	HEATR1	259	271	AATYMIICQISVK	8 Carbamidomethylation	266	266 Carbamidomethylation on C	✓	✓	✓	✓
120	Q86U90	Y	Q86U90	Threonylcarbamoyl-AMP synthase	YRDC_HUMAN	YRDC	12	28	AAVAASVGLSEGPAGSR				✓	✓	✓	✓		✓
121	P11766	Y	P11766	Alcohol dehydrogenase class-3	ADHX_HUMAN	ADH5	10	31	AAVAWEAGKPLSIEEIEVAPPK				✓	✓	✓	✓		✓		✓
122	Q92599	Y	Q92599	Septin-8	SEPT8_HUMAN	SEPTIN8	403	422	AAVEALQSQALHATSQQPLR				✓	✓	✓	✓
123	Q92599	Y	Q92599	Septin-8	SEPT8_HUMAN	SEPTIN8	403	423	AAVEALQSQALHATSQQPLRK				✓	✓	✓	✓				✓
124	Q5VTR2	Y	Q5VTR2	E3 ubiquitin-protein ligase BRE1A	BRE1A_HUMAN	RNF20	23	36	AAVEDSGTTVETIK				✓	✓	✓	✓	✓	✓	✓	✓
125	O94906	Y	O94906	Pre-mRNA-processing factor 6	PRP6_HUMAN	PRPF6	409	420	AAVELEEPEDAR				✓	✓	✓	✓	✓	✓	✓	✓
126	Q99460	Y	Q99460	26S proteasome non-ATPase regulatory subunit 1	PSMD1_HUMAN	PSMD1	617	628	AAVESLGFILFR				✓	✓	✓	✓	✓
127	Q96F86	Y	Q96F86	Enhancer of mRNA-decapping protein 3	EDC3_HUMAN	EDC3	216	227	AAVFEEIDTYER				✓	✓	✓	✓			✓	✓
128	Q9BZE4	Y	Q9BZE4	GTP-binding protein 4	GTPB4_HUMAN	GTPBP4	249	266	AAVLYVMDLSEQCGHGLR	13 Carbamidomethylation	261	261 Carbamidomethylation on C		✓	✓	✓
129	Q8N8S7	Y	Q8N8S7	Protein enabled homolog	ENAH_HUMAN	ENAH	11	22	AAVMVYDDANKK				✓	✓	✓	✓	✓	✓	✓	✓
130	Q7L8L6	Y	Q7L8L6	FAST kinase domain-containing protein 5, mitochondrial	FAKD5_HUMAN	FASTKD5	661	675	AAVPLGGFLCNVADK	10 Carbamidomethylation	670	670 Carbamidomethylation on C	✓	✓	✓	✓
131	O14654	Y	O14654	Insulin receptor substrate 4	IRS4_HUMAN	IRS4	1098	1110	AAVSAFPTDSLER				✓	✓	✓	✓	✓			✓
132	Q8NFQ8	Y	Q8NFQ8	Torsin-1A-interacting protein 2	TOIP2_HUMAN	TOR1AIP2	361	380	AAVVHHFESFPAGSTLIFYK				✓	✓	✓	✓
133	P35611	Y	P35611	Alpha-adducin	ADDA_HUMAN	ADD1	7	21	AAVVTSPPPTTAPHK				✓	✓	✓
134	P49916	Y	P49916	DNA ligase 3	DNLI3_HUMAN	LIG3	779	791	AAVWEITGAEFSK				✓	✓	✓	✓	✓		✓	✓
135	O15498	Y	O15498	Synaptobrevin homolog YKT6	YKT6_HUMAN	YKT6	21	33	AAYDVSSFSFFQR				✓	✓	✓	✓	✓
136	Q12873	Y	Q12873	Chromodomain-helicase-DNA-binding protein 3	CHD3_HUMAN	CHD3	1813	1832	AAYLNLSQEPAHPAMALHAR					✓
137	Q14839	Y	Q14839	Chromodomain-helicase-DNA-binding protein 4	CHD4_HUMAN	CHD4	1802	1821	AAYLNMSEDPSHPSMALNTR				✓	✓	✓	✓	✓		✓	✓
138	Q96T76	Y	Q96T76	MMS19 nucleotide excision repair protein homolog	MMS19_HUMAN	MMS19	385	403	ACDSVTSNVLPLLLEQFHK	2 Carbamidomethylation	386	386 Carbamidomethylation on C	✓	✓	✓	✓
139	Q9H939	Y	Q9H939	Proline-serine-threonine phosphatase-interacting protein 2	PPIP2_HUMAN	PSTPIP2	212	223	ACEAFEAQECER	2 Carbamidomethylation, 10 Carbamidomethylation	213, 221	213 Carbamidomethylation on C, 221 Carbamidomethylation on C				✓
140	P35658	Y	P35658	Nuclear pore complex protein Nup214	NU214_HUMAN	NUP214	727	738	ACFQVGTSEEMK	2 Carbamidomethylation	728	728 Carbamidomethylation on C	✓	✓	✓	✓	✓	✓	✓	✓
141	Q99536	Y	Q99536	Synaptic vesicle membrane protein VAT-1 homolog	VAT1_HUMAN	VAT1	85	96	ACGLNFADLMAR	2 Carbamidomethylation	86	86 Carbamidomethylation on C	✓	✓	✓	✓	✓	✓	✓	✓
142	P22234	Y	P22234	Bifunctional phosphoribosylaminoimidazole carboxylase/phosphoribosylaminoimidazole succinocarboxamide synthetase	PUR6_HUMAN	PAICS	287	298	ACGNFGIPCELR	2 Carbamidomethylation, 9 Carbamidomethylation	288, 295	288 Carbamidomethylation on C, 295 Carbamidomethylation on C	✓	✓	✓	✓	✓	✓	✓	✓
143	P29144	Y	P29144	Tripeptidyl-peptidase 2	TPP2_HUMAN	TPP2	208	220	ACIDSNEDGDLSK	2 Carbamidomethylation	209	209 Carbamidomethylation on C	✓	✓
144	P52564	Y	P52564	Dual specificity mitogen-activated protein kinase kinase 6	MP2K6_HUMAN	MAP2K6	37	49	ACISIGNQNFEVK	2 Carbamidomethylation	38	38 Carbamidomethylation on C	✓
145	Q86Y56	Y	Q86Y56	Dynein axonemal assembly factor 5	DAAF5_HUMAN	DNAAF5	611	622	ACLQPSQDPQMR	2 Carbamidomethylation	612	612 Carbamidomethylation on C	✓
146	Q9BQ67	Y	Q9BQ67	Glutamate-rich WD repeat-containing protein 1	GRWD1_HUMAN	GRWD1	298	318	ACMLTTATAHDGDVNVISWSR	2 Carbamidomethylation	299	299 Carbamidomethylation on C	✓	✓	✓	✓
147	Q9BXI6	Y	Q9BXI6	TBC1 domain family member 10A	TB10A_HUMAN	TBC1D10A	323	333	ACQGQYETIER	2 Carbamidomethylation	324	324 Carbamidomethylation on C			✓
148	Q9Y490	Y	Q9Y490	Talin-1	TLN1_HUMAN	TLN1	842	855	ADAEGESDLENSRK				✓		✓	✓
149	Q8NFQ8	Y	Q8NFQ8	Torsin-1A-interacting protein 2	TOIP2_HUMAN	TOR1AIP2	128	141	ADAHLGSSSVALPK				✓	✓	✓	✓
150	Q9BQ52	Y	Q9BQ52	Zinc phosphodiesterase ELAC protein 2	RNZ2_HUMAN	ELAC2	333	353	ADAPVALVVHMAPASVLVDSR						✓	✓
151	Q99504	Y	Q99504	Eyes absent homolog 3	EYA3_HUMAN	EYA3	292	304	ADATSSQDSELER				✓	✓	✓
152	P49411	Y	P49411	Elongation factor Tu, mitochondrial	EFTU_HUMAN	TUFM	186	203	ADAVQDSEMVELVELEIR				✓	✓	✓	✓
153	O43747	Y	O43747	AP-1 complex subunit gamma-1	AP1G1_HUMAN	AP1G1	398	410	ADCASGIFLAAEK	3 Carbamidomethylation	400	400 Carbamidomethylation on C	✓	✓	✓	✓	✓	✓	✓	✓
154	Q9H9L3	Y	Q9H9L3	Interferon-stimulated 20 kDa exonuclease-like 2	I20L2_HUMAN	ISG20L2	293	304	ADCPENATMSLK	3 Carbamidomethylation	295	295 Carbamidomethylation on C			✓	✓
155	P22307	Y	P22307	Sterol carrier protein 2	SCP2_HUMAN	SCP2	493	511	ADCTITMADSDFLALMTGK	3 Carbamidomethylation	495	495 Carbamidomethylation on C	✓	✓	✓	✓
156	P04075	Y	P04075	Fructose-bisphosphate aldolase A	ALDOA_HUMAN	ALDOA	88	99	ADDGRPFPQVIK				✓	✓	✓	✓	✓	✓	✓	✓
157	P52564	Y	P52564	Dual specificity mitogen-activated protein kinase kinase 6	MP2K6_HUMAN	MAP2K6	50	61	ADDLEPIMELGR				✓	✓	✓	✓	✓
158	Q9Y3Z3	Y	Q9Y3Z3	Deoxynucleoside triphosphate triphosphohydrolase SAMHD1	SAMH1_HUMAN	SAMHD1	393	405	ADDYIEITGAGGK				✓		✓	✓	✓	✓	✓	✓
159	P49327	Y	P49327	Fatty acid synthase	FAS_HUMAN	FASN	2194	2206	ADEASELACPTPK	9 Carbamidomethylation	2202	2202 Carbamidomethylation on C	✓	✓	✓	✓	✓	✓	✓	✓
160	P48739	Y	P48739	Phosphatidylinositol transfer protein beta isoform	PIPNB_HUMAN	PITPNB	156	167	ADEDPALFQSVK				✓	✓	✓	✓	✓	✓	✓	✓
161	Q96BI3	Y	Q96BI3	Gamma-secretase subunit APH-1A	APH1A_HUMAN	APH1A	97	109	ADEGLASLSEDGR				✓	✓	✓	✓			✓
162	P13861	Y	P13861	cAMP-dependent protein kinase type II-alpha regulatory subunit	KAP2_HUMAN	PRKAR2A	162	181	ADEHVIDQGDDGDNFYVIER				✓	✓	✓	✓	✓		✓	✓
163	P11498	Y	P11498	Pyruvate carboxylase, mitochondrial	PYC_HUMAN	PC	125	137	ADFAQACQDAGVR	7 Carbamidomethylation	131	131 Carbamidomethylation on C	✓	✓	✓	✓
164	O95573	Y	O95573	Fatty acid CoA ligase Acsl3	ACSL3_HUMAN	ACSL3	548	558	ADFFEDENGQR				✓	✓	✓	✓	✓	✓	✓	✓
165	Q9H2M9	Y	Q9H2M9	Rab3 GTPase-activating protein non-catalytic subunit	RBGPR_HUMAN	RAB3GAP2	447	460	ADFSPFGNSQGPSR				✓	✓	✓	✓	✓	✓	✓	✓
166	Q96A35	Y	Q96A35	39S ribosomal protein L24, mitochondrial	RM24_HUMAN	MRPL24	162	175	ADGIVPETWIDGPK				✓	✓	✓	✓	✓	✓	✓
167	Q13308	Y	Q13308	Inactive tyrosine-protein kinase 7	PTK7_HUMAN	PTK7	539	559	ADGSSLPEWVTDNAGTLHFAR				✓
168	O94888	Y	O94888	UBX domain-containing protein 7	UBXN7_HUMAN	UBXN7	399	412	ADGVVEGIDVNGPK				✓	✓	✓	✓
169	Q9H008	Y	Q9H008	Phospholysine phosphohistidine inorganic pyrophosphate phosphatase	LHPP_HUMAN	LHPP	250	270	ADGYVDNLAEAVDLLLQHADK					✓	✓	✓
170	P05023	Y	P05023	Sodium/potassium-transporting ATPase subunit alpha-1	AT1A1_HUMAN	ATP1A1	728	743	ADIGVAMGIAGSDVSK				✓	✓	✓	✓	✓	✓	✓	✓
171	Q2M2I8	Y	Q2M2I8	AP2-associated protein kinase 1	AAK1_HUMAN	AAK1	243	254	ADIWALGCLLYK	8 Carbamidomethylation	250	250 Carbamidomethylation on C	✓	✓	✓	✓
172	Q8N1G4	Y	Q8N1G4	Leucine-rich repeat-containing protein 47	LRC47_HUMAN	LRRC47	570	583	ADLATAPPHVTVVR				✓	✓	✓	✓	✓	✓	✓	✓
173	Q14997	Y	Q14997	Proteasome activator complex subunit 4	PSME4_HUMAN	PSME4	136	151	ADLELPWRPLYDMVER				✓	✓	✓	✓
174	Q04695	Y	Q04695	Keratin, type I cytoskeletal 17	K1C17_HUMAN	KRT17	202	212	ADLEMQIENLK				✓	✓	✓
175	Q04695	Y	Q04695	Keratin, type I cytoskeletal 17	K1C17_HUMAN	KRT17	202	219	ADLEMQIENLKEELAYLK				✓	✓	✓
176	P02533	Y	P02533	Keratin, type I cytoskeletal 14	K1C14_HUMAN	KRT14	233	250	ADLEMQIESLKEELAYLK				✓	✓	✓
177	P13645	Y	P13645	Keratin, type I cytoskeletal 10	K1C10_HUMAN	KRT10	267	284	ADLEMQIESLTEELAYLK				✓	✓	✓	✓
178	Q96CV9	Y	Q96CV9	Optineurin	OPTN_HUMAN	OPTN	155	167	ADLLGIVSELQLK				✓	✓	✓	✓
179	P07814	Y	P07814	Bifunctional glutamate/proline--tRNA ligase	SYEP_HUMAN	EPRS1	1343	1354	ADLRDNYSPGWK								✓	✓	✓	✓
180	P31930	Y	P31930	Cytochrome b-c1 complex subunit 1, mitochondrial	QCR1_HUMAN	UQCRC1	214	225	ADLTEYLSTHYK				✓	✓	✓	✓	✓	✓	✓	✓
181	Q14232	Y	Q14232	Translation initiation factor eIF-2B subunit alpha	EI2BA_HUMAN	EIF2B1	190	209	ADLVIVGAEGVVENGGIINK				✓	✓	✓	✓
182	Q9BX70;Q9H0C5	N	Q9BX70;Q9H0C5	BTB/POZ domain-containing protein 2	BTBD1_HUMAN;BTBD2_HUMAN	BTBD1;BTBD2	0	11	ADNAFMLLTQAR				✓		✓
183	P54920	Y	P54920	Alpha-soluble NSF attachment protein	SNAA_HUMAN	NAPA	95	106	ADPQEAINCLMR	9 Carbamidomethylation	103	103 Carbamidomethylation on C	✓	✓	✓	✓
184	P52434	Y	P52434	DNA-directed RNA polymerases I, II, and III subunit RPABC3	RPAB3_HUMAN	POLR2H	85	95	ADQFEYVMYGK				✓	✓	✓	✓	✓	✓	✓	✓
185	Q9H4M9	Y	Q9H4M9	EH domain-containing protein 1	EHD1_HUMAN	EHD1	221	231	ADQIETQQLMR				✓	✓		✓	✓	✓	✓	✓
186	Q9H223	Y	Q9H223	EH domain-containing protein 4	EHD4_HUMAN	EHD4	224	234	ADQVDTQQLMR				✓	✓	✓	✓	✓	✓	✓	✓
187	P62263	Y	P62263	40S ribosomal protein S14	RS14_HUMAN	RPS14	64	84	ADRDESSPYAAMLAAQDVAQR				✓	✓	✓	✓	✓	✓	✓	✓
188	P46013	Y	P46013	Proliferation marker protein Ki-67	KI67_HUMAN	MKI67	1762	1772	ADTEEEFLAFR				✓	✓		✓
189	P43686	Y	P43686	26S proteasome regulatory subunit 6B	PRS6B_HUMAN	PSMC4	314	326	ADTLDPALLRPGR						✓	✓
190	P04259	Y	P04259	Keratin, type II cytoskeletal 6B	K2C6B_HUMAN	KRT6B	288	299	ADTLTDEINFLR				✓	✓	✓		✓
191	P84090	Y	P84090	Enhancer of rudimentary homolog	ERH_HUMAN	ERH	74	84	ADTQTYQPYNK				✓	✓	✓	✓	✓	✓	✓	✓
192	Q7Z417	Y	Q7Z417	FMR1-interacting protein NUFIP2	NUFP2_HUMAN	NUFIP2	604	617	ADTSSQGALVFLSK				✓	✓	✓	✓		✓	✓	✓
193	Q9UJV9	Y	Q9UJV9	Probable ATP-dependent RNA helicase DDX41	DDX41_HUMAN	DDX41	443	455	ADVDAIHEYLLLK				✓	✓	✓	✓
194	Q9BZE4	Y	Q9BZE4	GTP-binding protein 4	GTPB4_HUMAN	GTPBP4	191	203	ADVDVQPYAFTTK				✓	✓	✓	✓	✓		✓
195	P46013	Y	P46013	Proliferation marker protein Ki-67	KI67_HUMAN	MKI67	1884	1894	ADVEEEFLAFR				✓	✓	✓	✓
196	P46013	Y	P46013	Proliferation marker protein Ki-67	KI67_HUMAN	MKI67	1154	1165	ADVEEEFLALRK					✓	✓	✓				✓
197	P46013	Y	P46013	Proliferation marker protein Ki-67	KI67_HUMAN	MKI67	2246	2257	ADVEEESLALRK								✓			✓
198	Q86VP6	Y	Q86VP6	Cullin-associated NEDD8-dissociated protein 1	CAND1_HUMAN	CAND1	392	403	ADVFHAYLSLLK				✓	✓	✓	✓
199	O75155	Y	O75155	Cullin-associated NEDD8-dissociated protein 2	CAND2_HUMAN	CAND2	394	405	ADVFTAYIVLLR				✓	✓	✓	✓
200	P20020	Y	P20020	Plasma membrane calcium-transporting ATPase 1	AT2B1_HUMAN	ATP2B1	808	823	ADVGFAMGIAGTDVAK				✓	✓	✓	✓
201	Q9NQX3	Y	Q9NQX3	Gephyrin	GEPH_HUMAN	GPHN	565	579	ADVIITSGGVSMGEK				✓	✓	✓	✓
202	A1L0T0	Y	A1L0T0	2-hydroxyacyl-CoA lyase 2	HACL2_HUMAN	ILVBL	344	357	ADVIVLAGTVCDFR	11 Carbamidomethylation	354	354 Carbamidomethylation on C	✓	✓	✓	✓	✓
203	Q9UGL1	Y	Q9UGL1	Lysine-specific demethylase 5B	KDM5B_HUMAN	KDM5B	640	653	ADVLDVVVASTVQK						✓
204	P04040	Y	P04040	Catalase	CATA_HUMAN	CAT	24	38	ADVLTTGAGNPVGDK				✓	✓	✓	✓	✓	✓	✓	✓
205	Q14146	Y	Q14146	Unhealthy ribosome biogenesis protein 2 homolog	URB2_HUMAN	URB2	1262	1275	ADVQAVVSAVTLLR				✓	✓	✓	✓
206	P08243	Y	P08243	Asparagine synthetase [glutamine-hydrolyzing]	ASNS_HUMAN	ASNS	530	540	ADWLSHYWMPK				✓	✓	✓	✓	✓			✓
207	Q6P2Q9	Y	Q6P2Q9	Pre-mRNA-processing-splicing factor 8	PRP8_HUMAN	PRPF8	747	758	ADWWTNTAHYNR				✓	✓	✓	✓			✓	✓
208	Q9UHJ6	Y	Q9UHJ6	Sedoheptulokinase	SHPK_HUMAN	SHPK	44	58	AEAAVESAVAGPQGR				✓	✓	✓	✓
209	O60220	Y	O60220	Mitochondrial import inner membrane translocase subunit Tim8 A	TIM8A_HUMAN	TIMM8A	59	69	AEACFVNCVER	4 Carbamidomethylation, 8 Carbamidomethylation	62, 66	62 Carbamidomethylation on C, 66 Carbamidomethylation on C	✓	✓	✓	✓	✓	✓	✓
210	P04264	Y	P04264	Keratin, type II cytoskeletal 1	K2C1_HUMAN	KRT1	367	386	AEAESLYQSKYEELQITAGR					✓	✓
211	O95340	Y	O95340	Bifunctional 3'-phosphoadenosine 5'-phosphosulfate synthase 2	PAPS2_HUMAN	PAPSS2	239	251	AEAETLPSLSITK				✓	✓	✓	✓
212	P46783	Y	P46783	40S ribosomal protein S10	RS10_HUMAN	RPS10	140	153	AEAGAGSATEFQFR				✓	✓	✓	✓	✓	✓	✓	✓
213	Q969T9	Y	Q969T9	WW domain-binding protein 2	WBP2_HUMAN	WBP2	98	111	AEAGGGWEGSASYK				✓	✓	✓	✓	✓	✓	✓
214	Q9Y4L1	Y	Q9Y4L1	Hypoxia up-regulated protein 1	HYOU1_HUMAN	HYOU1	670	685	AEAGPEGVAPAPEGEK				✓	✓	✓	✓	✓	✓	✓	✓
215	P21333	Y	P21333	Filamin-A	FLNA_HUMAN	FLNA	2251	2264	AEAGVPAEFSIWTR				✓	✓	✓	✓	✓	✓	✓	✓
216	Q14008	Y	Q14008	Cytoskeleton-associated protein 5	CKAP5_HUMAN	CKAP5	1574	1593	AEAMSGHIDQFLIATFMQLR				✓	✓	✓	✓
217	Q8TEM1	Y	Q8TEM1	Nuclear pore membrane glycoprotein 210	PO210_HUMAN	NUP210	612	625	AEAQGSTTLLVSYR				✓	✓	✓	✓
218	Q02790	Y	Q02790	Peptidyl-prolyl cis-trans isomerase FKBP4	FKBP4_HUMAN	FKBP4	427	445	AEASSGDHPTDTEMKEEQK				✓	✓	✓	✓	✓	✓	✓	✓
219	Q8IY81	Y	Q8IY81	pre-rRNA 2'-O-ribose RNA methyltransferase FTSJ3	SPB1_HUMAN	FTSJ3	764	776	AEAVVNTVDISER				✓	✓		✓
220	Q14807	Y	Q14807	Kinesin-like protein KIF22	KIF22_HUMAN	KIF22	572	589	AEDCWELQISPELLAHGR	4 Carbamidomethylation	575	575 Carbamidomethylation on C			✓
221	P29966	Y	P29966	Myristoylated alanine-rich C-kinase substrate	MARCS_HUMAN	MARCKS	138	152	AEDGATPSPSNETPK				✓	✓	✓	✓	✓	✓	✓	✓
222	P15880	Y	P15880	40S ribosomal protein S2	RS2_HUMAN	RPS2	55	65	AEDKEWMPVTK								✓	✓	✓	✓
223	Q7Z4V5	Y	Q7Z4V5	Hepatoma-derived growth factor-related protein 2	HDGR2_HUMAN	HDGFL2	590	610	AEDKPSTDLSAPVNGEATSQK				✓	✓	✓	✓	✓
224	P12004	Y	P12004	Proliferating cell nuclear antigen	PCNA_HUMAN	PCNA	92	110	AEDNADTLALVFEAPNQEK				✓	✓	✓	✓
225	Q9Y639	Y	Q9Y639	Neuroplastin	NPTN_HUMAN	NPTN	210	227	AEDSGEYHCVYHFVSAPK	9 Carbamidomethylation	218	218 Carbamidomethylation on C	✓	✓	✓	✓
226	Q02241	Y	Q02241	Kinesin-like protein KIF23	KIF23_HUMAN	KIF23	417	428	AEDYEENLQVMR				✓	✓	✓	✓	✓	✓	✓	✓
227	P27824	Y	P27824	Calnexin	CALX_HUMAN	CANX	574	585	AEEDEILNRSPR									✓	✓	✓
228	Q14683	Y	Q14683	Structural maintenance of chromosomes protein 1A	SMC1A_HUMAN	SMC1A	178	188	AEEDTQFNYHR				✓	✓						✓
229	Q9Y467	Y	Q9Y467	Sal-like protein 2	SALL2_HUMAN	SALL2	461	474	AEEEAATPGGGVER				✓
230	P36543	Y	P36543	V-type proton ATPase subunit E 1	VATE1_HUMAN	ATP6V1E1	34	44	AEEEFNIEKGR										✓
231	Q8N0X7	Y	Q8N0X7	Spartin	SPART_HUMAN	SPART	342	353	AEEENEFQIPGR				✓	✓	✓	✓	✓	✓	✓
232	P49588	Y	P49588	Alanine--tRNA ligase, cytoplasmic	SYAC_HUMAN	AARS1	652	664	AEEIANEMIEAAK				✓	✓	✓	✓	✓	✓	✓	✓
233	P09110	Y	P09110	3-ketoacyl-CoA thiolase, peroxisomal	THIK_HUMAN	ACAA1	293	305	AEELGLPILGVLR				✓	✓	✓	✓
234	Q14257	Y	Q14257	Reticulocalbin-2	RCN2_HUMAN	RCN2	25	35	AEELHYPLGER					✓	✓	✓	✓	✓	✓	✓
235	O15397	Y	O15397	Importin-8	IPO8_HUMAN	IPO8	165	181	AEEREPLIIAMQIFLPR				✓			✓
236	Q96B26	Y	Q96B26	Exosome complex component RRP43	EXOS8_HUMAN	EXOSC8	64	76	AEFAAPSTDAPDK				✓		✓	✓	✓	✓	✓
237	Q14692	Y	Q14692	Ribosome biogenesis protein BMS1 homolog	BMS1_HUMAN	BMS1	864	874	AEFEDQDDEAR						✓
238	Q9UQ80	Y	Q9UQ80	Proliferation-associated protein 2G4	PA2G4_HUMAN	PA2G4	216	236	AEFEVHEVYAVDVLVSSGEGK				✓	✓	✓	✓	✓	✓
239	Q9UHY7	Y	Q9UHY7	Enolase-phosphatase E1	ENOPH_HUMAN	ENOPH1	129	140	AEFFADVVPAVR				✓	✓	✓	✓
240	O95487	Y	O95487	Protein transport protein Sec24B	SC24B_HUMAN	SEC24B	1238	1248	AEFFQHLIEDR				✓			✓
241	Q05655	Y	Q05655	Protein kinase C delta type	KPCD_HUMAN	PRKCD	102	113	AEFWLDLQPQAK				✓	✓	✓	✓
242	Q9UBB4	Y	Q9UBB4	Ataxin-10	ATX10_HUMAN	ATXN10	359	371	AEGDISNVANGFK				✓	✓	✓	✓	✓	✓	✓	✓
243	P18433	Y	P18433	Receptor-type tyrosine-protein phosphatase alpha	PTPRA_HUMAN	PTPRA	754	765	AEGILDVFQTVK				✓	✓	✓	✓
244	Q86WX3	Y	Q86WX3	Active regulator of SIRT1	AROS_HUMAN	RPS19BP1	116	128	AEGTVFTEEDFQK				✓	✓	✓	✓	✓	✓	✓	✓
245	Q96EH3	Y	Q96EH3	Mitochondrial assembly of ribosomal large subunit protein 1	MASU1_HUMAN	MALSU1	71	91	AEGTVNEGRPESDAADHTGPK				✓		✓	✓
246	P20700	Y	P20700	Lamin-B1	LMNB1_HUMAN	LMNB1	112	123	AEHDQLLLNYAK				✓	✓	✓	✓	✓	✓	✓	✓
247	P16615	Y	P16615	Sarcoplasmic/endoplasmic reticulum calcium ATPase 2	AT2A2_HUMAN	ATP2A2	713	727	AEIGIAMGSGTAVAK						✓
248	P54886	Y	P54886	Delta-1-pyrroline-5-carboxylate synthase	P5CS_HUMAN	ALDH18A1	386	408	AEIIHHLADLLTDQRDEILLANK				✓	✓	✓	✓
249	Q9Y230	Y	Q9Y230	RuvB-like 2	RUVB2_HUMAN	RUVBL2	289	314	AEIIPGVLFIDEVHMLDIESFSFLNR							✓
250	Q9BRG1	Y	Q9BRG1	Vacuolar protein-sorting-associated protein 25	VPS25_HUMAN	VPS25	162	174	AEIITVSDGRGVK										✓
251	Q9H5N1	Y	Q9H5N1	Rab GTPase-binding effector protein 2	RABE2_HUMAN	RABEP2	45	58	AELAGALAEMETMK							✓
252	Q01082	Y	Q01082	Spectrin beta chain, non-erythrocytic 1	SPTB2_HUMAN	SPTBN1	1382	1394	AELFTQSCADLDK	8 Carbamidomethylation	1389	1389 Carbamidomethylation on C	✓	✓	✓	✓
253	Q13907	Y	Q13907	Isopentenyl-diphosphate Delta-isomerase 1	IDI1_HUMAN	IDI1	114	133	AELGIPLEEVPPEEINYLTR						✓
254	P05455	Y	P05455	Lupus La protein	LA_HUMAN	SSB	77	88	AELMEISEDKTK				✓	✓	✓	✓	✓	✓	✓	✓
255	Q9ULH7	Y	Q9ULH7	Myocardin-related transcription factor B	MRTFB_HUMAN	MRTFB	472	484	AELPPTGTSNATR							✓
256	Q8WZ82	Y	Q8WZ82	Esterase OVCA2	OVCA2_HUMAN	OVCA2	37	58	AELVCLSGPHPVPDPPGPEGAR	5 Carbamidomethylation	41	41 Carbamidomethylation on C	✓	✓	✓	✓				✓
257	Q96ST3	Y	Q96ST3	Paired amphipathic helix protein Sin3a	SIN3A_HUMAN	SIN3A	498	510	AELVQLVSPFLGK				✓	✓	✓	✓
258	P61601	Y	P61601	Neurocalcin-delta	NCALD_HUMAN	NCALD	119	130	AEMLEIVQAIYK					✓	✓
259	Q9HD20	Y	Q9HD20	Endoplasmic reticulum transmembrane helix translocase	AT131_HUMAN	ATP13A1	227	239	AEMVVPDFSELFK				✓	✓	✓	✓
260	P27448	Y	P27448	MAP/microtubule affinity-regulating kinase 3	MARK3_HUMAN	MARK3	181	193	AENLLLDADMNIK				✓	✓	✓	✓
261	Q08211	Y	Q08211	ATP-dependent RNA helicase A	DHX9_HUMAN	DHX9	121	141	AENNSEVGASGYGVPGPTWDR				✓			✓	✓	✓		✓
262	P22314	Y	P22314	Ubiquitin-like modifier-activating enzyme 1	UBA1_HUMAN	UBA1	870	882	AENYDIPSADRHK										✓
263	P17482	Y	P17482	Homeobox protein Hox-B9	HXB9_HUMAN	HOXB9	118	130	AEPLLGAPGELLK				✓	✓	✓	✓
264	P80723	Y	P80723	Brain acid soluble protein 1	BASP1_HUMAN	BASP1	98	121	AEPPKAPEQEQAAPGPAAGGEAPK				✓	✓	✓	✓	✓	✓	✓	✓
265	Q12906	Y	Q12906	Interleukin enhancer-binding factor 3	ILF3_HUMAN	ILF3	397	408	AEPPQAMNALMR				✓	✓	✓	✓	✓	✓	✓	✓
266	Q9NR30	Y	Q9NR30	Nucleolar RNA helicase 2	DDX21_HUMAN	DDX21	62	73	AEPSEVDMNSPK				✓	✓	✓	✓	✓	✓	✓	✓
267	Q02218	Y	Q02218	2-oxoglutarate dehydrogenase complex component E1	ODO1_HUMAN	OGDH	390	401	AEQFYCGDTEGK	6 Carbamidomethylation	395	395 Carbamidomethylation on C	✓			✓		✓
268	Q96GD0	Y	Q96GD0	Chronophin	PLPP_HUMAN	PDXP	82	94	AEQLFSSALCAAR	10 Carbamidomethylation	91	91 Carbamidomethylation on C	✓			✓
269	Q96ST3	Y	Q96ST3	Paired amphipathic helix protein Sin3a	SIN3A_HUMAN	SIN3A	1054	1065	AEQLMSDENCFK	10 Carbamidomethylation	1063	1063 Carbamidomethylation on C	✓		✓	✓	✓	✓	✓	✓
270	O75400	Y	O75400	Pre-mRNA-processing factor 40 homolog A	PR40A_HUMAN	PRPF40A	486	502	AEQMFGEMEVWNAISER						✓	✓
271	P34932	Y	P34932	Heat shock 70 kDa protein 4	HSP74_HUMAN	HSPA4	544	557	AESEEMETSQAGSK				✓	✓	✓	✓	✓	✓	✓	✓
272	Q9NR28	Y	Q9NR28	Diablo IAP-binding mitochondrial protein	DBLOH_HUMAN	DIABLO	228	239	AESEQEAYLRED				✓	✓	✓	✓
273	P15924	Y	P15924	Desmoplakin	DESP_HUMAN	DSP	20	39	AESGPDLRYEVTSGGGGTSR										✓
274	Q9Y6G5	Y	Q9Y6G5	COMM domain-containing protein 10	COMDA_HUMAN	COMMD10	45	56	AESSFSEEEEEK				✓	✓		✓
275	P49753	Y	P49753	Acyl-coenzyme A thioesterase 2, mitochondrial	ACOT2_HUMAN	ACOT2	376	392	AESTFLFLVGQDDHNWK				✓	✓	✓	✓
276	P78347	Y	P78347	General transcription factor II-I	GTF2I_HUMAN	GTF2I	42	61	AEVACIAVYETDVFVVGTER	5 Carbamidomethylation	46	46 Carbamidomethylation on C				✓
277	Q14204	Y	Q14204	Cytoplasmic dynein 1 heavy chain 1	DYHC1_HUMAN	DYNC1H1	934	954	AEVDMDTDAPQVSHKPGGEPK				✓	✓	✓	✓	✓		✓
278	Q15393	Y	Q15393	Splicing factor 3B subunit 3	SF3B3_HUMAN	SF3B3	1089	1106	AEVIMNYHVGETVLSLQK				✓	✓	✓	✓
279	Q92797	Y	Q92797	Symplekin	SYMPK_HUMAN	SYMPK	602	613	AEVLSFILEDVR				✓	✓	✓	✓
280	Q6P2E9	Y	Q6P2E9	Enhancer of mRNA-decapping protein 4	EDC4_HUMAN	EDC4	1198	1221	AEVQHQLHVAVGSLQESILAQVQR				✓	✓	✓	✓
281	P52948	Y	P52948	Nuclear pore complex protein Nup98-Nup96	NUP98_HUMAN	NUP98	819	831	AEVTLDGVWPTDK				✓		✓	✓	✓	✓	✓	✓
282	Q15149	Y	Q15149	Plectin	PLEC_HUMAN	PLEC	3686	3702	AEVVETTQVYTEEETRR				✓	✓	✓	✓			✓	✓
283	Q9Y4W2	Y	Q9Y4W2	Ribosomal biogenesis protein LAS1L	LAS1L_HUMAN	LAS1L	49	64	AEWDQVTVYLFCDDHK	12 Carbamidomethylation	60	60 Carbamidomethylation on C		✓	✓	✓
284	O60488	Y	O60488	Long-chain-fatty-acid--CoA ligase 4	ACSL4_HUMAN	ACSL4	161	172	AEWMIAAQTCFK	10 Carbamidomethylation	170	170 Carbamidomethylation on C	✓		✓
285	Q8IYU2	Y	Q8IYU2	E3 ubiquitin-protein ligase HACE1	HACE1_HUMAN	HACE1	738	748	AEYVQLVTELR				✓	✓		✓
286	Q14166	Y	Q14166	Tubulin--tyrosine ligase-like protein 12	TTL12_HUMAN	TTLL12	499	510	AFALNDLDDYEK				✓	✓	✓	✓	✓	✓	✓	✓
287	Q9NX07	Y	Q9NX07	tRNA selenocysteine 1-associated protein 1	TSAP1_HUMAN	TRNAU1AP	22	34	AFATMGETVMSVK				✓	✓	✓	✓
288	O43847	Y	O43847	Nardilysin	NRDC_HUMAN	NRDC	671	682	AFDCPETEYPVK	4 Carbamidomethylation	674	674 Carbamidomethylation on C	✓	✓	✓	✓			✓
289	Q9Y2H6	Y	Q9Y2H6	Fibronectin type-III domain-containing protein 3A	FND3A_HUMAN	FNDC3A	261	280	AFEALLSNIVKPVASDIQAR				✓	✓	✓	✓
290	O95163	Y	O95163	Elongator complex protein 1	ELP1_HUMAN	ELP1	1258	1268	AFEDTLQLMER				✓	✓	✓	✓
291	Q9H4A4	Y	Q9H4A4	Aminopeptidase B	AMPB_HUMAN	RNPEP	33	44	AFELLHLHLDLR				✓	✓	✓	✓
292	P55786	Y	P55786	Puromycin-sensitive aminopeptidase	PSA_HUMAN	NPEPPS	870	882	AFFESHPAPSAER				✓	✓	✓	✓		✓	✓	✓
293	Q9H4A4	Y	Q9H4A4	Aminopeptidase B	AMPB_HUMAN	RNPEP	177	188	AFFPCFDTPAVK	5 Carbamidomethylation	181	181 Carbamidomethylation on C	✓	✓	✓	✓	✓	✓	✓	✓
294	P21333	Y	P21333	Filamin-A	FLNA_HUMAN	FLNA	1072	1087	AFGPGLQGGSAGSPAR				✓	✓	✓	✓	✓	✓	✓	✓
295	Q13620	Y	Q13620	Cullin-4B	CUL4B_HUMAN	CUL4B	500	513	AFGSTIVINPEKDK				✓	✓	✓	✓
296	Q9NR09	Y	Q9NR09	Baculoviral IAP repeat-containing protein 6	BIRC6_HUMAN	BIRC6	3097	3116	AFHDMGGVQLICNNMVTSTR	12 Carbamidomethylation	3108	3108 Carbamidomethylation on C		✓	✓	✓
297	Q15738	Y	Q15738	Sterol-4-alpha-carboxylate 3-dehydrogenase, decarboxylating	NSDHL_HUMAN	NSDHL	264	281	AFHITNDEPIPFWTFLSR				✓	✓	✓	✓
298	P17987	Y	P17987	T-complex protein 1 subunit alpha	TCPA_HUMAN	TCP1	469	480	AFHNEAQVNPER				✓	✓	✓	✓
299	Q00341	Y	Q00341	Vigilin	VIGLN_HUMAN	HDLBP	232	243	AFHPFIAGPYNR				✓		✓	✓	✓		✓	✓
300	P23229	Y	P23229	Integrin alpha-6	ITA6_HUMAN	ITGA6	1016	1028	AFIDVTAAAENIR					✓	✓
301	P30566	Y	P30566	Adenylosuccinate lyase	PUR8_HUMAN	ADSL	235	246	AFIITGQTYTRK								✓		✓
302	Q9NQX3	Y	Q9NQX3	Gephyrin	GEPH_HUMAN	GPHN	329	348	AFITVLEMTPVLGTEIINYR						✓	✓
303	Q9Y4P3	Y	Q9Y4P3	Transducin beta-like protein 2	TBL2_HUMAN	TBL2	150	162	AFIVWLANGDTLR				✓	✓	✓	✓
304	Q9H7Z7	Y	Q9H7Z7	Prostaglandin E synthase 2	PGES2_HUMAN	PTGES2	118	136	AFLDFHALPYQVVEVNPVR				✓	✓	✓	✓
305	Q92888	Y	Q92888	Rho guanine nucleotide exchange factor 1	ARHG1_HUMAN	ARHGEF1	95	106	AFLDFYHSFLEK					✓	✓
306	O14646	Y	O14646	Chromodomain-helicase-DNA-binding protein 1	CHD1_HUMAN	CHD1	601	618	AFLGGLNWAFIGVDEAHR				✓	✓	✓
307	Q96PC5	Y	Q96PC5	Melanoma inhibitory activity protein 2	MIA2_HUMAN	MIA2	1141	1154	AFLSPPTLLEGPLR					✓	✓
308	Q96S44	Y	Q96S44	EKC/KEOPS complex subunit TP53RK	PRPK_HUMAN	TP53RK	206	223	AFLSTHPNTETVFEAFLK				✓		✓	✓
309	O95983	Y	O95983	Methyl-CpG-binding domain protein 3	MBD3_HUMAN	MBD3	217	227	AFMVTDEDIRK				✓	✓	✓	✓	✓	✓	✓	✓
310	Q02252	Y	Q02252	Methylmalonate-semialdehyde dehydrogenase [acylating], mitochondrial	MMSA_HUMAN	ALDH6A1	89	101	AFPAWADTSVLSR				✓	✓	✓	✓
311	Q9BU89	Y	Q9BU89	Deoxyhypusine hydroxylase	DOHH_HUMAN	DOHH	287	298	AFQYADGLEQLR				✓	✓	✓	✓
312	P51570	Y	P51570	Galactokinase	GALK1_HUMAN	GALK1	19	37	AFREEFGAEPELAVSAPGR				✓			✓
313	Q13907	Y	Q13907	Isopentenyl-diphosphate Delta-isomerase 1	IDI1_HUMAN	IDI1	53	64	AFSVFLFNTENK				✓	✓	✓	✓	✓	✓	✓	✓
314	Q15269	Y	Q15269	Periodic tryptophan protein 2 homolog	PWP2_HUMAN	PWP2	607	627	AFTALCYSADGHSILAGGMSK	6 Carbamidomethylation	612	612 Carbamidomethylation on C		✓		✓
315	P31939	Y	P31939	Bifunctional purine biosynthesis protein ATIC	PUR9_HUMAN	ATIC	178	194	AFTHTAQYDEAISDYFR				✓	✓	✓	✓
316	P09543	Y	P09543	2',3'-cyclic-nucleotide 3'-phosphodiesterase	CN37_HUMAN	CNP	281	294	AFTLTISALFVTPK				✓	✓	✓	✓
317	Q9UQE7	Y	Q9UQE7	Structural maintenance of chromosomes protein 3	SMC3_HUMAN	SMC3	645	661	AFTMDCITLEGDQVSHR	6 Carbamidomethylation	650	650 Carbamidomethylation on C	✓	✓	✓	✓	✓			✓
318	Q8TF68	Y	Q8TF68	Zinc finger protein 384	ZN384_HUMAN	ZNF384	383	394	AFTQLSNLQSHR						✓	✓
319	O60826	Y	O60826	Coiled-coil domain-containing protein 22	CCD22_HUMAN	CCDC22	28	40	AFTTELVVEAVVR				✓	✓	✓	✓
320	P55082	Y	P55082	Microfibril-associated glycoprotein 3	MFAP3_HUMAN	MFAP3	250	260	AFVEEMFEAVR					✓	✓
321	Q7L8L6	Y	Q7L8L6	FAST kinase domain-containing protein 5, mitochondrial	FAKD5_HUMAN	FASTKD5	212	231	AFVILGIPHSHSMLDVYETK				✓	✓	✓	✓
322	Q96P48	Y	Q96P48	Arf-GAP with Rho-GAP domain, ANK repeat and PH domain-containing protein 1	ARAP1_HUMAN	ARAP1	848	860	AFVPPLAEDLLAR					✓	✓
323	O95394	Y	O95394	Phosphoacetylglucosamine mutase	AGM1_HUMAN	PGM3	493	505	AFVRPSGTEDVVR				✓	✓	✓	✓
324	Q14683	Y	Q14683	Structural maintenance of chromosomes protein 1A	SMC1A_HUMAN	SMC1A	78	96	AFVSMVYSEEGAEDRTFAR										✓	✓
325	Q12756	Y	Q12756	Kinesin-like protein KIF1A	KIF1A_HUMAN	KIF1A	853	869	AFVYLSNLLYPVPLVHR				✓	✓	✓	✓
326	Q9HCC0	Y	Q9HCC0	Methylcrotonoyl-CoA carboxylase beta chain, mitochondrial	MCCB_HUMAN	MCCC2	349	361	AFYGDTLVTGFAR				✓	✓	✓	✓	✓	✓	✓	✓
327	P04040	Y	P04040	Catalase	CATA_HUMAN	CAT	445	456	AFYVNVLNEEQR				✓	✓	✓	✓
328	Q9UJV9	Y	Q9UJV9	Probable ATP-dependent RNA helicase DDX41	DDX41_HUMAN	DDX41	401	420	AGAASLDVIQEVEYVKEEAK				✓	✓	✓	✓
329	P40926	Y	P40926	Malate dehydrogenase, mitochondrial	MDHM_HUMAN	MDH2	242	257	AGAGSATLSMAYAGAR				✓	✓	✓	✓	✓	✓	✓	✓
330	P05388	Y	P05388	60S acidic ribosomal protein P0	RLA0_HUMAN	RPLP0	113	134	AGAIAPCEVTVPAQNTGLGPEK	7 Carbamidomethylation	119	119 Carbamidomethylation on C	✓	✓	✓	✓	✓	✓	✓	✓
331	P06396	Y	P06396	Gelsolin	GELS_HUMAN	GSN	585	597	AGALNSNDAFVLK					✓	✓	✓		✓	✓
332	Q9Y490	Y	Q9Y490	Talin-1	TLN1_HUMAN	TLN1	1934	1947	AGALQCSPSDAYTK	6 Carbamidomethylation	1939	1939 Carbamidomethylation on C	✓	✓	✓	✓	✓	✓	✓	✓
333	P16278	Y	P16278	Beta-galactosidase	BGAL_HUMAN	GLB1	469	482	AGATLDLLVENMGR				✓	✓	✓	✓
334	O60610	Y	O60610	Protein diaphanous homolog 1	DIAP1_HUMAN	DIAPH1	1225	1239	AGCAVTSLLASELTK	3 Carbamidomethylation	1227	1227 Carbamidomethylation on C	✓	✓	✓	✓				✓
335	O43396	Y	O43396	Thioredoxin-like protein 1	TXNL1_HUMAN	TXNL1	133	151	AGCECLNESDEHGFDNCLR	3 Carbamidomethylation, 5 Carbamidomethylation, 17 Carbamidomethylation	135, 137, 149	135 Carbamidomethylation on C, 137 Carbamidomethylation on C, 149 Carbamidomethylation on C	✓	✓	✓	✓
336	P54577	Y	P54577	Tyrosine--tRNA ligase, cytoplasmic	SYYC_HUMAN	YARS1	65	84	AGCEVTILFADLHAYLDNMK	3 Carbamidomethylation	67	67 Carbamidomethylation on C	✓	✓	✓	✓	✓
337	Q9H3Q1	Y	Q9H3Q1	Cdc42 effector protein 4	BORG4_HUMAN	CDC42EP4	43	56	AGDAFGDTSFLNSK				✓		✓	✓	✓	✓	✓	✓
338	P17301	Y	P17301	Integrin alpha-2	ITA2_HUMAN	ITGA2	1014	1027	AGDISCNADINPLK	6 Carbamidomethylation	1019	1019 Carbamidomethylation on C	✓		✓	✓	✓		✓
339	Q86X55	Y	Q86X55	Histone-arginine methyltransferase CARM1	CARM1_HUMAN	CARM1	430	444	AGDTLSGTCLLIANK	9 Carbamidomethylation	438	438 Carbamidomethylation on C	✓	✓	✓	✓	✓	✓	✓	✓
340	Q9H2J4	Y	Q9H2J4	Phosducin-like protein 3	PDCL3_HUMAN	PDCL3	109	121	AGEGLWVILHLYK				✓	✓	✓	✓
341	P62269	Y	P62269	40S ribosomal protein S18	RS18_HUMAN	RPS18	56	75	AGELTEDEVERVITIMQNPR											✓
342	Q86TU7	Y	Q86TU7	Actin-histidine N-methyltransferase	SETD3_HUMAN	SETD3	305	316	AGEQIYIFYGTR				✓	✓		✓
343	Q08257	Y	Q08257	Quinone oxidoreductase	QOR_HUMAN	CRYZ	148	170	AGESVLVHGASGGVGLAACQIAR	19 Carbamidomethylation	166	166 Carbamidomethylation on C	✓	✓	✓	✓			✓	✓
344	P18206	Y	P18206	Vinculin	VINC_HUMAN	VCL	890	903	AGEVINQPMMMAAR				✓	✓	✓	✓	✓	✓	✓	✓
345	Q9NTK5	Y	Q9NTK5	Obg-like ATPase 1	OLA1_HUMAN	OLA1	298	317	AGFAALQLEYFFTAGPDEVR				✓	✓	✓	✓
346	Q9NVH1	Y	Q9NVH1	DnaJ homolog subfamily C member 11	DJC11_HUMAN	DNAJC11	328	341	AGFFGTVVEYGAER				✓	✓	✓	✓
347	P98170	Y	P98170	E3 ubiquitin-protein ligase XIAP	XIAP_HUMAN	XIAP	50	62	AGFLYTGEGDTVR				✓	✓	✓		✓	✓	✓
348	Q9P258	Y	Q9P258	Protein RCC2	RCC2_HUMAN	RCC2	78	92	AGGAAVVITEPEHTK				✓	✓	✓	✓	✓
349	Q92922	Y	Q92922	SWI/SNF complex subunit SMARCC1	SMRC1_HUMAN	SMARCC1	114	127	AGGALCHILGAAYK	6 Carbamidomethylation	119	119 Carbamidomethylation on C	✓	✓	✓	✓
350	Q6DD87	Y	Q6DD87	Zinc finger protein 787	ZN787_HUMAN	ZNF787	357	377	AGGEEEDDDDEAAGGRCPECR	17 Carbamidomethylation, 20 Carbamidomethylation	373, 376	373 Carbamidomethylation on C, 376 Carbamidomethylation on C							✓	✓
351	Q5VTL8	Y	Q5VTL8	Pre-mRNA-splicing factor 38B	PR38B_HUMAN	PRPF38B	192	205	AGGGCVMTIGEMLR	5 Carbamidomethylation	196	196 Carbamidomethylation on C	✓	✓	✓	✓
352	Q92598	Y	Q92598	Heat shock protein 105 kDa	HS105_HUMAN	HSPH1	20	33	AGGIETIANEFSDR				✓	✓	✓	✓	✓	✓	✓	✓
353	P34932	Y	P34932	Heat shock 70 kDa protein 4	HSP74_HUMAN	HSPA4	20	33	AGGIETIANEYSDR				✓	✓	✓	✓	✓	✓	✓	✓
354	Q9Y296	Y	Q9Y296	Trafficking protein particle complex subunit 4	TPPC4_HUMAN	TRAPPC4	12	25	AGGLIYQLDSYAPR				✓	✓	✓	✓
355	Q9UPU5	Y	Q9UPU5	Ubiquitin carboxyl-terminal hydrolase 24	UBP24_HUMAN	USP24	1208	1220	AGGLSLVVNVMQR				✓	✓	✓	✓
356	P20618	Y	P20618	Proteasome subunit beta type-1	PSB1_HUMAN	PSMB1	165	184	AGGSASAMLQPLLDNQVGFK				✓	✓	✓	✓
357	Q9Y2Z4	Y	Q9Y2Z4	Tyrosine--tRNA ligase, mitochondrial	SYYM_HUMAN	YARS2	104	118	AGHNVIALVGGATAR				✓	✓	✓	✓
358	P18583	Y	P18583	Protein SON	SON_HUMAN	SON	1750	1763	AGIEGPLLASDVGR				✓	✓	✓	✓	✓
359	P49770	Y	P49770	Translation initiation factor eIF-2B subunit beta	EI2BB_HUMAN	EIF2B2	210	228	AGIETTVMTDAAIFAVMSR				✓	✓	✓	✓
360	Q8N5G0	Y	Q8N5G0	Small integral membrane protein 20	SIM20_HUMAN	SMIM20	45	58	AGIVQEDVQPPGLK				✓						✓	✓
361	Q96LA8	Y	Q96LA8	Protein arginine N-methyltransferase 6	ANM6_HUMAN	PRMT6	261	274	AGLEQELEAGVGGR				✓	✓	✓	✓	✓			✓
362	Q04446	Y	Q04446	1,4-alpha-glucan-branching enzyme	GLGB_HUMAN	GBE1	619	631	AGLLFIFNFHPSK				✓	✓	✓	✓
363	P05198	Y	P05198	Eukaryotic translation initiation factor 2 subunit 1	IF2A_HUMAN	EIF2S1	214	226	AGLNCSTENMPIK	5 Carbamidomethylation	218	218 Carbamidomethylation on C	✓	✓	✓	✓	✓	✓	✓	✓
364	Q96BR1	Y	Q96BR1	Serine/threonine-protein kinase Sgk3	SGK3_HUMAN	SGK3	92	103	AGLNEFIQNLVR					✓	✓
365	P42356	Y	P42356	Phosphatidylinositol 4-kinase alpha	PI4KA_HUMAN	PI4KA	579	598	AGLTVDPVIVEAFLASLSNR							✓
366	Q9Y2Q3	Y	Q9Y2Q3	Glutathione S-transferase kappa 1	GSTK1_HUMAN	GSTK1	145	158	AGMSAEQAQGLLEK				✓	✓	✓	✓	✓	✓	✓	✓
367	Q7KZF4	Y	Q7KZF4	Staphylococcal nuclease domain-containing protein 1	SND1_HUMAN	SND1	604	629	AGNFIGWLHIDGANLSVLLVEHALSK				✓	✓	✓	✓
368	Q9H2G2	Y	Q9H2G2	STE20-like serine/threonine-protein kinase	SLK_HUMAN	SLK	158	170	AGNILFTLDGDIK				✓	✓	✓	✓
369	Q13188	Y	Q13188	Serine/threonine-protein kinase 3	STK3_HUMAN	STK3	149	161	AGNILLNTEGHAK				✓	✓	✓	✓	✓		✓	✓
370	P21333	Y	P21333	Filamin-A	FLNA_HUMAN	FLNA	2585	2598	AGNNMLLVGVHGPR				✓	✓	✓	✓	✓			✓
371	O94804	Y	O94804	Serine/threonine-protein kinase 10	STK10_HUMAN	STK10	160	172	AGNVLMTLEGDIR				✓	✓	✓	✓
372	O75351	Y	O75351	Vacuolar protein sorting-associated protein 4B	VPS4B_HUMAN	VPS4B	24	46	AGNYEEALQLYQHAVQYFLHVVK				✓	✓	✓	✓
373	Q9H910	Y	Q9H910	Jupiter microtubule associated homolog 2	JUPI2_HUMAN	JPT2	148	166	AGPAKEQEPMPTVDSHEPR								✓	✓	✓	✓
374	Q86X55	Y	Q86X55	Histone-arginine methyltransferase CARM1	CARM1_HUMAN	CARM1	62	81	AGPDSAGIALYSHEDVCVFK	17 Carbamidomethylation	78	78 Carbamidomethylation on C	✓	✓	✓	✓
375	Q9BW19	Y	Q9BW19	Kinesin-like protein KIFC1	KIFC1_HUMAN	KIFC1	490	503	AGPGSEELTVTNAR				✓	✓	✓	✓	✓	✓	✓	✓
376	O75369	Y	O75369	Filamin-B	FLNB_HUMAN	FLNB	2412	2426	AGPGTLSVTIEGPSK				✓	✓	✓	✓	✓		✓	✓
377	Q96EY8	Y	Q96EY8	Corrinoid adenosyltransferase MMAB	MMAB_HUMAN	MMAB	147	159	AGPILELEQWIDK				✓	✓	✓	✓
378	O60271	Y	O60271	C-Jun-amino-terminal kinase-interacting protein 4	JIP4_HUMAN	SPAG9	1253	1267	AGPSAQEPGSQTPLK				✓	✓	✓	✓	✓	✓	✓	✓
379	Q14527	Y	Q14527	Helicase-like transcription factor	HLTF_HUMAN	HLTF	191	211	AGPSYSMPVHAAVQMTTEQLK				✓
380	Q5JTZ9	Y	Q5JTZ9	Alanine--tRNA ligase, mitochondrial	SYAM_HUMAN	AARS2	581	592	AGQEDVLFPVAR				✓	✓	✓	✓	✓	✓	✓	✓
381	P21333	Y	P21333	Filamin-A	FLNA_HUMAN	FLNA	8	24	AGQSAAGAAPGGGVDTR				✓	✓	✓			✓	✓
382	Q15417	Y	Q15417	Calponin-3	CNN3_HUMAN	CNN3	159	172	AGQSVIGLQMGTNK				✓	✓	✓	✓	✓	✓	✓	✓
383	P09543	Y	P09543	2',3'-cyclic-nucleotide 3'-phosphodiesterase	CN37_HUMAN	CNP	205	217	AGQVFLEELGNHK				✓	✓	✓	✓	✓	✓	✓	✓
384	Q9H6U8	Y	Q9H6U8	Alpha-1,2-mannosyltransferase ALG9	ALG9_HUMAN	ALG9	50	63	AGQVWAPEGSTAFK										✓
385	Q8WZA9	Y	Q8WZA9	Immunity-related GTPase family Q protein	IRGQ_HUMAN	IRGQ	389	401	AGSEGLQQVVGMK				✓	✓	✓	✓	✓			✓
386	Q9UH99	Y	Q9UH99	SUN domain-containing protein 2	SUN2_HUMAN	SUN2	162	175	AGSLLWMVATSPGR				✓	✓	✓	✓
387	Q8TCJ2	Y	Q8TCJ2	Dolichyl-diphosphooligosaccharide--protein glycosyltransferase subunit STT3B	STT3B_HUMAN	STT3B	707	719	AGSPTLLNCLMYK	9 Carbamidomethylation	715	715 Carbamidomethylation on C	✓			✓
388	P22695	Y	P22695	Cytochrome b-c1 complex subunit 2, mitochondrial	QCR2_HUMAN	UQCRC2	67	84	AGSRYEDFSNLGTTHLLR										✓	✓
389	P46379	Y	P46379	Large proline-rich protein BAG6	BAG6_HUMAN	BAG6	720	732	AGSSESIAAFIQR						✓
390	Q13813	Y	Q13813	Spectrin alpha chain, non-erythrocytic 1	SPTN1_HUMAN	SPTAN1	1392	1417	AGTFQAFEQFGQQLLAHGHYASPEIK				✓	✓	✓	✓
391	O43175	Y	O43175	D-3-phosphoglycerate dehydrogenase	SERA_HUMAN	PHGDH	76	90	AGTGVDNVDLEAATR				✓	✓	✓	✓	✓	✓	✓	✓
392	Q96G23	Y	Q96G23	Ceramide synthase 2	CERS2_HUMAN	CERS2	231	250	AGTLIMALHDSSDYLLESAK				✓	✓	✓	✓
393	Q15269	Y	Q15269	Periodic tryptophan protein 2 homolog	PWP2_HUMAN	PWP2	838	850	AGTLLPVIQFLQK				✓	✓	✓	✓
394	O43707	Y	O43707	Alpha-actinin-4	ACTN4_HUMAN	ACTN4	67	79	AGTQIENIDEDFR				✓	✓	✓	✓
395	Q9Y224	Y	Q9Y224	RNA transcription, translation and transport factor protein	RTRAF_HUMAN	RTRAF	132	145	AGVMALANLLQIQR				✓	✓	✓	✓
396	O75340	Y	O75340	Programmed cell death protein 6	PDCD6_HUMAN	PDCD6	78	90	AGVNFSEFTGVWK				✓	✓	✓	✓			✓
397	P62424	Y	P62424	60S ribosomal protein L7a	RL7A_HUMAN	RPL7A	138	150	AGVNTVTTLVENK				✓	✓	✓	✓	✓	✓	✓	✓
398	P62424	Y	P62424	60S ribosomal protein L7a	RL7A_HUMAN	RPL7A	138	151	AGVNTVTTLVENKK				✓	✓	✓	✓	✓	✓	✓	✓
399	Q8N7H5	Y	Q8N7H5	RNA polymerase II-associated factor 1 homolog	PAF1_HUMAN	PAF1	339	352	AGVQSGTNALLVVK										✓	✓
400	Q9UGM6	Y	Q9UGM6	Tryptophan--tRNA ligase, mitochondrial	SYWM_HUMAN	WARS2	270	292	AGVSNIVAVHAAVTGLSVEEVVR				✓			✓
401	P36776	Y	P36776	Lon protease homolog, mitochondrial	LONM_HUMAN	LONP1	905	917	AGVTCIVLPAENK	5 Carbamidomethylation	909	909 Carbamidomethylation on C	✓			✓
402	P48200	Y	P48200	Iron-responsive element-binding protein 2	IREB2_HUMAN	IREB2	6	23	AGYAFEYLIETLNDSSHK							✓
403	Q5T440	Y	Q5T440	Putative transferase CAF17, mitochondrial	CAF17_HUMAN	IBA57	94	105	AGYAHFLNVQGR						✓					✓
404	P42704	Y	P42704	Leucine-rich PPR motif-containing protein, mitochondrial	LPPRC_HUMAN	LRPPRC	315	327	AGYPQYVSEILEK				✓	✓	✓	✓	✓		✓	✓
405	P06733	Y	P06733	Alpha-enolase	ENOA_HUMAN	ENO1	234	253	AGYTDKVVIGMDVAASEFFR									✓
406	Q9BTW9	Y	Q9BTW9	Tubulin-specific chaperone D	TBCD_HUMAN	TBCD	919	942	AHAASVFLTLLHFDSPPIPHVPHR				✓	✓	✓	✓
407	O15027	Y	O15027	Protein transport protein Sec16A	SC16A_HUMAN	SEC16A	119	140	AHASPFSGALTPSAPPGPEMNR						✓	✓
408	Q8WUM0	Y	Q8WUM0	Nuclear pore complex protein Nup133	NU133_HUMAN	NUP133	949	962	AHATLLGLANMETR				✓	✓	✓	✓
409	Q9UGU0	Y	Q9UGU0	Transcription factor 20	TCF20_HUMAN	TCF20	1069	1086	AHAYGDPNAGLNSQLHYK						✓
410	Q9HC35	Y	Q9HC35	Echinoderm microtubule-associated protein-like 4	EMAL4_HUMAN	EML4	507	519	AHDGSVFTLCQMR	10 Carbamidomethylation	516	516 Carbamidomethylation on C	✓		✓	✓
411	P16930	Y	P16930	Fumarylacetoacetase	FAAA_HUMAN	FAH	221	237	AHEHIFGMVLMNDWSAR				✓	✓	✓	✓
412	Q9NX00	Y	Q9NX00	Transmembrane protein 160	TM160_HUMAN	TMEM160	66	76	AHETAFLSWFR				✓	✓	✓	✓
413	Q9UPY3	Y	Q9UPY3	Endoribonuclease Dicer	DICER_HUMAN	DICER1	510	530	AHETNLLIATSIVEEGVDIPK				✓		✓
414	Q9BXS5	Y	Q9BXS5	AP-1 complex subunit mu-1	AP1M1_HUMAN	AP1M1	358	370	AHFGLPSVEAEDK				✓	✓	✓	✓
415	P10253	Y	P10253	Lysosomal alpha-glucosidase	LYAG_HUMAN	GAA	394	411	AHFPLDVQWNDLDYMDSR				✓	✓	✓	✓
416	P06576	Y	P06576	ATP synthase subunit beta, mitochondrial	ATPB_HUMAN	ATP5F1B	226	239	AHGGYSVFAGVGER				✓	✓	✓	✓	✓	✓	✓	✓
417	O75369	Y	O75369	Filamin-B	FLNB_HUMAN	FLNB	1045	1066	AHGPGLEGGLVGKPAEFTIDTK				✓	✓	✓	✓
418	Q6PGP7	Y	Q6PGP7	SKI3 subunit of superkiller complex protein	SKI3_HUMAN	SKIC3	1088	1100	AHILTALAITEYK				✓	✓	✓	✓
419	P30520	Y	P30520	Adenylosuccinate synthetase isozyme 2	PURA2_HUMAN	ADSS2	133	151	AHIVFDFHQAADGIQEQQR				✓	✓	✓	✓
420	P98175	Y	P98175	RNA-binding protein 10	RBM10_HUMAN	RBM10	794	806	AHLSENELEALEK				✓	✓	✓	✓	✓	✓	✓	✓
421	P50995	Y	P50995	Annexin A11	ANX11_HUMAN	ANXA11	389	400	AHLVAVFNEYQR				✓	✓	✓	✓			✓	✓
422	P49792	Y	P49792	E3 SUMO-protein ligase RanBP2	RBP2_HUMAN	RANBP2	429	454	AHNGSLQHLTWLGLQWNSLPALPGIR						✓	✓
423	Q9H078	Y	Q9H078	Caseinolytic peptidase B protein homolog	CLPB_HUMAN	CLPB	459	475	AHPDVLTIMLQLFDEGR				✓	✓	✓	✓
424	Q4VCS5	Y	Q4VCS5	Angiomotin	AMOT_HUMAN	AMOT	190	209	AHPPVTSAPLSPPQPNDLYK				✓	✓	✓	✓
425	Q96CS3	Y	Q96CS3	FAS-associated factor 2	FAF2_HUMAN	FAF2	150	167	AHPVFYQGTYSQALNDAK				✓	✓	✓	✓	✓
426	Q9UHR6	Y	Q9UHR6	Zinc finger HIT domain-containing protein 2	ZNHI2_HUMAN	ZNHIT2	364	384	AHQAHAVVAEEVAALTGELER				✓	✓		✓
427	Q14204	Y	Q14204	Cytoplasmic dynein 1 heavy chain 1	DYHC1_HUMAN	DYNC1H1	768	786	AHQANQLYPFAISLIESVR				✓	✓	✓	✓
428	Q16891	Y	Q16891	MICOS complex subunit MIC60	MIC60_HUMAN	IMMT	566	577	AHQLWLSVEALK				✓		✓	✓
429	O14880	Y	O14880	Microsomal glutathione S-transferase 3	MGST3_HUMAN	MGST3	60	84	AHQNTLEVYPPFLFFLAVGGVYHPR				✓	✓	✓	✓			✓
430	Q8WUM0	Y	Q8WUM0	Nuclear pore complex protein Nup133	NU133_HUMAN	NUP133	607	623	AHSFLMDFIHQVGLFGR				✓	✓	✓	✓
431	Q96EE3	Y	Q96EE3	Nucleoporin SEH1	SEH1_HUMAN	SEH1L	177	196	AHSPMIAVGSDDSSPNAMAK						✓	✓	✓	✓		✓
432	P00558	Y	P00558	Phosphoglycerate kinase 1	PGK1_HUMAN	PGK1	172	184	AHSSMVGVNLPQK				✓	✓	✓	✓	✓	✓	✓	✓
433	Q00610	Y	Q00610	Clathrin heavy chain 1	CLH1_HUMAN	CLTC	101	112	AHTMTDDVTFWK				✓	✓	✓	✓	✓	✓	✓	✓
434	O95363	Y	O95363	Phenylalanine--tRNA ligase, mitochondrial	SYFM_HUMAN	FARS2	154	179	AHTSAHQWDLLHAGLDAFLVVGDVYR				✓
435	O60216	Y	O60216	Double-strand-break repair protein rad21 homolog	RAD21_HUMAN	RAD21	30	48	AHVFECNLESSVESIISPK	6 Carbamidomethylation	35	35 Carbamidomethylation on C	✓	✓
436	P55072	Y	P55072	Transitional endoplasmic reticulum ATPase	TERA_HUMAN	VCP	339	358	AHVIVMAATNRPNSIDPALR				✓	✓	✓	✓			✓	✓
437	P55072	Y	P55072	Transitional endoplasmic reticulum ATPase	TERA_HUMAN	VCP	339	359	AHVIVMAATNRPNSIDPALRR				✓	✓	✓	✓				✓
438	P35221	Y	P35221	Catenin alpha-1	CTNA1_HUMAN	CTNNA1	58	75	AHVLAASVEQATENFLEK				✓	✓	✓	✓
439	P50990	Y	P50990	T-complex protein 1 subunit theta	TCPQ_HUMAN	CCT8	282	296	AIADTGANVVVTGGK				✓	✓	✓	✓	✓	✓	✓	✓
440	P06576	Y	P06576	ATP synthase subunit beta, mitochondrial	ATPB_HUMAN	ATP5F1B	388	406	AIAELGIYPAVDPLDSTSR						✓	✓
441	Q9UKV8	Y	Q9UKV8	Protein argonaute-2	AGO2_HUMAN	AGO2	426	438	AIATPVQGVWDMR				✓		✓	✓
442	P82933	Y	P82933	28S ribosomal protein S9, mitochondrial	RT09_HUMAN	MRPS9	107	119	AIAYLFPSGLFEK				✓	✓	✓	✓
443	Q8N3U4	Y	Q8N3U4	Cohesin subunit SA-2	STAG2_HUMAN	STAG2	306	317	AICIEEIGIWMK	3 Carbamidomethylation	308	308 Carbamidomethylation on C	✓	✓	✓	✓
444	P62191	Y	P62191	26S proteasome regulatory subunit 4	PRS4_HUMAN	PSMC1	397	408	AICTEAGLMALR	3 Carbamidomethylation	399	399 Carbamidomethylation on C	✓	✓	✓	✓	✓	✓	✓	✓
445	Q9Y5X2	Y	Q9Y5X2	Sorting nexin-8	SNX8_HUMAN	SNX8	246	258	AIDNAADLLIFGK					✓	✓
446	Q16822	Y	Q16822	Phosphoenolpyruvate carboxykinase [GTP], mitochondrial	PCKGM_HUMAN	PCK2	589	600	AIDTTQLFSLPK				✓	✓	✓	✓
447	Q96CP2	Y	Q96CP2	FLYWCH family member 2	FWCH2_HUMAN	FLYWCH2	90	101	AIEAAPQEPEQK				✓	✓	✓	✓		✓		✓
448	Q15424	Y	Q15424	Scaffold attachment factor B1	SAFB1_HUMAN	SAFB	64	84	AIEDEGGNPDEIEITSEGNKK				✓	✓	✓	✓	✓	✓	✓	✓
449	P50502	Y	P50502	Hsc70-interacting protein	F10A1_HUMAN	ST13	174	186	AIEINPDSAQPYK				✓	✓	✓	✓	✓	✓	✓	✓
450	P30419	Y	P30419	Glycylpeptide N-tetradecanoyltransferase 1	NMT1_HUMAN	NMT1	95	107	AIELFSVGQGPAK				✓	✓	✓	✓	✓	✓	✓	✓
451	O76094	Y	O76094	Signal recognition particle subunit SRP72	SRP72_HUMAN	SRP72	357	376	AIELLQEFSDQHPENAAEIK				✓	✓	✓	✓
452	Q9UIA9	Y	Q9UIA9	Exportin-7	XPO7_HUMAN	XPO7	757	773	AIELWYHDPACTTPVLK	11 Carbamidomethylation	767	767 Carbamidomethylation on C	✓		✓
453	Q15796	Y	Q15796	Mothers against decapentaplegic homolog 2	SMAD2_HUMAN	SMAD2	145	156	AIENCEYAFNLK	5 Carbamidomethylation	149	149 Carbamidomethylation on C							✓
454	Q15435	Y	Q15435	Protein phosphatase 1 regulatory subunit 7	PP1R7_HUMAN	PPP1R7	200	217	AIENIDTLTNLESLFLGK				✓
455	Q08211	Y	Q08211	ATP-dependent RNA helicase A	DHX9_HUMAN	DHX9	820	837	AIEPPPLDAVIEAEHTLR				✓	✓	✓	✓
456	Q12846	Y	Q12846	Syntaxin-4	STX4_HUMAN	STX4	103	121	AIEPQKEEADENYNSVNTR						✓
457	Q9H269	Y	Q9H269	Vacuolar protein sorting-associated protein 16 homolog	VPS16_HUMAN	VPS16	565	582	AIESGDTDLVFTVLLHLK				✓	✓	✓	✓
458	P12270	Y	P12270	Nucleoprotein TPR	TPR_HUMAN	TPR	1025	1037	AIESMEQQLSELK				✓	✓	✓	✓
459	Q14690	Y	Q14690	Protein RRP5 homolog	RRP5_HUMAN	PDCD11	1782	1793	AIFENTLSTYPK				✓	✓	✓	✓	✓	✓	✓	✓
460	P49736	Y	P49736	DNA replication licensing factor MCM2	MCM2_HUMAN	MCM2	543	562	AIFTTGQGASAVGLTAYVQR				✓	✓		✓
461	O14654	Y	O14654	Insulin receptor substrate 4	IRS4_HUMAN	IRS4	385	397	AIGDGEDEMLFTR				✓	✓		✓
462	P49593	Y	P49593	Protein phosphatase 1F	PPM1F_HUMAN	PPM1F	327	346	AIGDVFQKPYVSGEADAASR				✓	✓	✓	✓				✓
463	P49750	Y	P49750	YLP motif-containing protein 1	YLPM1_HUMAN	YLPM1	2115	2127	AIGFVVGQTDWEK				✓	✓	✓	✓			✓
464	P02538	Y	P02538	Keratin, type II cytoskeletal 6A	K2C6A_HUMAN	KRT6A	534	550	AIGGGLSSVGGGSSTIK				✓	✓	✓		✓	✓
465	P36871	Y	P36871	Phosphoglucomutase-1	PGM1_HUMAN	PGM1	108	130	AIGGIILTASHNPGGPNGDFGIK				✓	✓	✓	✓
466	P28066	Y	P28066	Proteasome subunit alpha type-5	PSA5_HUMAN	PSMA5	169	187	AIGSASEGAQSSLQEVYHK				✓		✓	✓	✓
467	Q9NXW2	Y	Q9NXW2	DnaJ homolog subfamily B member 12	DJB12_HUMAN	DNAJB12	153	166	AIGTAYAVLSNPEK							✓			✓
468	Q9Y697	Y	Q9Y697	Cysteine desulfurase	NFS1_HUMAN	NFS1	394	407	AIGTDEDLAHSSIR				✓	✓	✓	✓	✓			✓
469	O00410	Y	O00410	Importin-5	IPO5_HUMAN	IPO5	756	775	AIGTEPDSDVLSEIMHSFAK				✓	✓	✓	✓
470	P55072	Y	P55072	Transitional endoplasmic reticulum ATPase	TERA_HUMAN	VCP	232	251	AIGVKPPRGILLYGPPGTGK											✓
471	Q9Y2A7	Y	Q9Y2A7	Nck-associated protein 1	NCKP1_HUMAN	NCKAP1	155	173	AIIGLYNYAHEMTHGASDR				✓	✓	✓	✓
472	P62081	Y	P62081	40S ribosomal protein S7	RS7_HUMAN	RPS7	59	70	AIIIFVPVPQLK				✓	✓	✓	✓	✓	✓	✓	✓
473	P61221	Y	P61221	ATP-binding cassette sub-family E member 1	ABCE1_HUMAN	ABCE1	166	178	AIIKPQYVDQIPK				✓	✓	✓	✓
474	Q6YP21	Y	Q6YP21	Kynurenine--oxoglutarate transaminase 3	KAT3_HUMAN	KYAT3	210	222	AIILNTPHNPLGK				✓		✓
475	Q14240	Y	Q14240	Eukaryotic initiation factor 4A-II	IF4A2_HUMAN	EIF4A2	63	83	AIIPCIKGYDVIAQAQSGTGK	5 Carbamidomethylation	67	67 Carbamidomethylation on C								✓
476	Q8WWK9	Y	Q8WWK9	Cytoskeleton-associated protein 2	CKAP2_HUMAN	CKAP2	487	499	AILAGAQPIEEMR				✓	✓	✓	✓	✓
477	Q9NU22	Y	Q9NU22	Midasin	MDN1_HUMAN	MDN1	4514	4525	AILCAIQNLEER	4 Carbamidomethylation	4517	4517 Carbamidomethylation on C	✓	✓	✓	✓
478	P25205	Y	P25205	DNA replication licensing factor MCM3	MCM3_HUMAN	MCM3	316	327	AILCLLLGGVER	4 Carbamidomethylation	319	319 Carbamidomethylation on C	✓	✓	✓	✓
479	Q07864	Y	Q07864	DNA polymerase epsilon catalytic subunit A	DPOE1_HUMAN	POLE	1126	1136	AILDWDYYIER				✓	✓		✓
480	P09960	Y	P09960	Leukotriene A-4 hydrolase	LKHA4_HUMAN	LTA4H	143	154	AILPCQDTPSVK	5 Carbamidomethylation	147	147 Carbamidomethylation on C	✓	✓	✓	✓	✓	✓	✓	✓
481	Q96PZ0	Y	Q96PZ0	Pseudouridylate synthase 7 homolog	PUS7_HUMAN	PUS7	393	410	AILQNSWTEVMDLILKPR				✓	✓	✓	✓
482	O43707	Y	O43707	Alpha-actinin-4	ACTN4_HUMAN	ACTN4	256	273	AIMTYVSSFYHAFSGAQK				✓	✓	✓	✓
483	P52701	Y	P52701	DNA mismatch repair protein Msh6	MSH6_HUMAN	MSH6	842	852	AIMYEETTYSK				✓	✓	✓	✓	✓	✓	✓	✓
484	Q9Y2A7	Y	Q9Y2A7	Nck-associated protein 1	NCKP1_HUMAN	NCKAP1	1035	1048	AINQIAAALFTIHK				✓	✓	✓	✓
485	Q92945	Y	Q92945	Far upstream element-binding protein 2	FUBP2_HUMAN	KHSRP	449	462	AINQQTGAFVEISR				✓	✓	✓	✓	✓	✓	✓	✓
486	Q14157	Y	Q14157	Ubiquitin-associated protein 2-like	UBP2L_HUMAN	UBAP2L	82	101	AINVLLEGNPDTHSWEMVGK				✓	✓	✓	✓
487	Q07864	Y	Q07864	DNA polymerase epsilon catalytic subunit A	DPOE1_HUMAN	POLE	1093	1106	AIPLAIFQAEPTVR				✓		✓	✓
488	Q9BU89	Y	Q9BU89	Deoxyhypusine hydroxylase	DOHH_HUMAN	DOHH	70	82	AIPMLVDVLQDTR				✓	✓	✓	✓
489	P50570	Y	P50570	Dynamin-2	DYN2_HUMAN	DNM2	511	522	AIPNQGEILVIR						✓	✓
490	Q9UID3	Y	Q9UID3	Vacuolar protein sorting-associated protein 51 homolog	VPS51_HUMAN	VPS51	221	232	AIQDDCQVITAR	6 Carbamidomethylation	226	226 Carbamidomethylation on C	✓	✓	✓	✓	✓	✓	✓	✓
491	P12270	Y	P12270	Nucleoprotein TPR	TPR_HUMAN	TPR	323	335	AIQDHLLEVEQSK				✓	✓
492	O15294	Y	O15294	UDP-N-acetylglucosamine--peptide N-acetylglucosaminyltransferase 110 kDa subunit	OGT1_HUMAN	OGT	421	440	AIQINPAFADAHSNLASIHK					✓
493	O43242	Y	O43242	26S proteasome non-ATPase regulatory subunit 3	PSMD3_HUMAN	PSMD3	297	307	AIQLEYSEARR									✓
494	Q9BT78	Y	Q9BT78	COP9 signalosome complex subunit 4	CSN4_HUMAN	COPS4	33	46	AIQLSGAEQLEALK				✓	✓	✓	✓
495	P82933	Y	P82933	28S ribosomal protein S9, mitochondrial	RT09_HUMAN	MRPS9	137	155	AIQWGEDGRPFHYLFYTGK				✓	✓	✓
496	Q9P0M6	Y	Q9P0M6	Core histone macro-H2A.2	H2AW_HUMAN	MACROH2A2	333	347	AISAHFDDSSASSLK				✓	✓	✓	✓
497	P53396	Y	P53396	ATP-citrate synthase	ACLY_HUMAN	ACLY	5	17	AISEQTGKELLYK									✓		✓
498	P30153	Y	P30153	Serine/threonine-protein phosphatase 2A 65 kDa regulatory subunit A alpha isoform	2AAA_HUMAN	PPP2R1A	114	133	AISHEHSPSDLEAHFVPLVK				✓	✓		✓
499	Q9H7Z3	Y	Q9H7Z3	Nuclear exosome regulator NRDE2	NRDE2_HUMAN	NRDE2	489	508	AISLFQAMVDFTFFKPDSVK							✓
500	Q02952	Y	Q02952	A-kinase anchor protein 12	AKA12_HUMAN	AKAP12	1758	1769	AITPQAQEELQK				✓	✓	✓	✓	✓	✓	✓	✓
501	Q99598	Y	Q99598	Translin-associated protein X	TSNAX_HUMAN	TSNAX	119	138	AITTGLQEYVEAVSFQHFIK				✓	✓	✓	✓
502	P35251	Y	P35251	Replication factor C subunit 1	RFC1_HUMAN	RFC1	688	700	AIVAESLNNTSIK				✓	✓	✓	✓	✓		✓	✓
503	Q13642	Y	Q13642	Four and a half LIM domains protein 1	FHL1_HUMAN	FHL1	107	118	AIVAGDQNVEYK				✓	✓	✓	✓	✓	✓	✓	✓
504	Q9Y5M8	Y	Q9Y5M8	Signal recognition particle receptor subunit beta	SRPRB_HUMAN	SRPRB	138	150	AIVFVVDSAAFQR				✓	✓	✓	✓
505	O43324	Y	O43324	Eukaryotic translation elongation factor 1 epsilon-1	MCA3_HUMAN	EEF1E1	69	78	AIVQQWLEYR				✓	✓	✓	✓	✓
506	O94906	Y	O94906	Pre-mRNA-processing factor 6	PRP6_HUMAN	PRPF6	561	573	AIYAYALQVFPSK					✓	✓	✓
507	Q15118	Y	Q15118	[Pyruvate dehydrogenase (acetyl-transferring)] kinase isozyme 1, mitochondrial	PDK1_HUMAN	PDK1	134	144	AIYDFTDTVIR				✓	✓	✓	✓
508	Q96RP9	Y	Q96RP9	Elongation factor G, mitochondrial	EFGM_HUMAN	GFM1	222	234	AIYFDGDFGQIVR				✓	✓	✓	✓
509	Q9UNF0	Y	Q9UNF0	Protein kinase C and casein kinase substrate in neurons protein 2	PACN2_HUMAN	PACSIN2	265	275	AIYHDLEQSIR				✓	✓	✓	✓	✓	✓	✓	✓
510	Q15018	Y	Q15018	BRISC complex subunit Abraxas 2	ABRX2_HUMAN	ABRAXAS2	208	219	AIYQVYNALQEK				✓	✓	✓	✓	✓		✓	✓
511	Q6JQN1	Y	Q6JQN1	Acyl-CoA dehydrogenase family member 10	ACD10_HUMAN	ACAD10	386	397	AIYTAMNTVLCK	11 Carbamidomethylation	396	396 Carbamidomethylation on C	✓	✓	✓	✓
512	Q96G03	Y	Q96G03	Phosphopentomutase	PGM2_HUMAN	PGM2	467	478	AIYVEYGYHITK				✓	✓	✓	✓
513	Q99613	Y	Q99613	Eukaryotic translation initiation factor 3 subunit C	EIF3C_HUMAN	EIF3C	642	653	AKELLGQGLLLR									✓		✓
514	Q02790	Y	Q02790	Peptidyl-prolyl cis-trans isomerase FKBP4	FKBP4_HUMAN	FKBP4	255	266	AKESWEMNSEEK									✓	✓	✓
515	P53396	Y	P53396	ATP-citrate synthase	ACLY_HUMAN	ACLY	470	483	AKPAMPQDSVPSPR				✓	✓	✓	✓			✓
516	P40855	Y	P40855	Peroxisomal biogenesis factor 19	PEX19_HUMAN	PEX19	32	52	AKPSPAPPSTTTAPDASGPQK				✓		✓	✓
517	Q02218	Y	Q02218	2-oxoglutarate dehydrogenase complex component E1	ODO1_HUMAN	OGDH	980	999	AKPVWYAGRDPAAAPATGNK										✓	✓
518	Q8N3C0	Y	Q8N3C0	Activating signal cointegrator 1 complex subunit 3	ASCC3_HUMAN	ASCC3	541	552	ALAAEMTDYFSR				✓	✓	✓	✓
519	Q01650	Y	Q01650	Large neutral amino acids transporter small subunit 1	LAT1_HUMAN	SLC7A5	10	23	ALAAPAAEEKEEAR				✓	✓	✓	✓
520	P33991	Y	P33991	DNA replication licensing factor MCM4	MCM4_HUMAN	MCM4	846	858	ALADDDFLTVTGK				✓	✓	✓	✓	✓	✓	✓	✓
521	P22830	Y	P22830	Ferrochelatase, mitochondrial	HEMH_HUMAN	FECH	380	397	ALADLVHSHIQSNELCSK	16 Carbamidomethylation	395	395 Carbamidomethylation on C	✓	✓	✓	✓
522	P52888	Y	P52888	Thimet oligopeptidase	THOP1_HUMAN	THOP1	67	79	ALADVEVTYTVQR				✓	✓	✓	✓			✓	✓
523	Q9H6E5	Y	Q9H6E5	Speckle targeted PIP5K1A-regulated poly(A) polymerase	STPAP_HUMAN	TUT1	152	165	ALAEAADVGAQMIK						✓	✓
524	Q8WVX9	Y	Q8WVX9	Fatty acyl-CoA reductase 1	FACR1_HUMAN	FAR1	209	221	ALAEYVVQQEGAK				✓	✓	✓	✓	✓	✓	✓	✓
525	O43815	Y	O43815	Striatin	STRN_HUMAN	STRN	468	488	ALAFHPIEPVLITASEDHTLK				✓	✓	✓	✓
526	P37837	Y	P37837	Transaldolase	TALDO_HUMAN	TALDO1	246	258	ALAGCDFLTISPK	5 Carbamidomethylation	250	250 Carbamidomethylation on C	✓	✓	✓	✓	✓	✓	✓	✓
527	Q9GZR2	Y	Q9GZR2	RNA exonuclease 4	REXO4_HUMAN	REXO4	243	256	ALALDCEMVGVGPK	6 Carbamidomethylation	248	248 Carbamidomethylation on C	✓		✓	✓
528	Q8IYS1	Y	Q8IYS1	Xaa-Arg dipeptidase	P20D2_HUMAN	PM20D2	400	419	ALAMTALDVIFKPELLEGIR				✓	✓	✓	✓
529	Q8IYS1	Y	Q8IYS1	Xaa-Arg dipeptidase	P20D2_HUMAN	PM20D2	400	423	ALAMTALDVIFKPELLEGIREDFK				✓	✓	✓	✓
530	Q8NBS9	Y	Q8NBS9	Thioredoxin domain-containing protein 5	TXND5_HUMAN	TXNDC5	222	241	ALAPTWEQLALGLEHSETVK				✓	✓	✓	✓
531	Q6DD88	Y	Q6DD88	Atlastin-3	ATLA3_HUMAN	ATL3	45	56	ALASILLQDHIR				✓	✓	✓	✓
532	O00273	Y	O00273	DNA fragmentation factor subunit alpha	DFFA_HUMAN	DFFA	270	281	ALAVALNWDIKK					✓	✓	✓
533	Q14008	Y	Q14008	Cytoskeleton-associated protein 5	CKAP5_HUMAN	CKAP5	1223	1235	ALAVMVDHLESEK				✓	✓	✓	✓
534	Q9NPD3	Y	Q9NPD3	Exosome complex component RRP41	EXOS4_HUMAN	EXOSC4	48	59	ALAVVYGPHEIR				✓	✓	✓	✓	✓	✓	✓	✓
535	Q9BQB6	Y	Q9BQB6	Vitamin K epoxide reductase complex subunit 1	VKOR1_HUMAN	VKORC1	41	53	ALCDVGTAISCSR	3 Carbamidomethylation, 11 Carbamidomethylation	43, 51	43 Carbamidomethylation on C, 51 Carbamidomethylation on C	✓	✓	✓	✓	✓	✓	✓	✓
536	Q66K74	Y	Q66K74	Microtubule-associated protein 1S	MAP1S_HUMAN	MAP1S	973	984	ALCYVISGQDQR	3 Carbamidomethylation	975	975 Carbamidomethylation on C	✓		✓
537	Q27J81	Y	Q27J81	Inverted formin-2	INF2_HUMAN	INF2	878	889	ALDELFEAIEQK				✓	✓	✓	✓
538	O15355	Y	O15355	Protein phosphatase 1G	PPM1G_HUMAN	PPM1G	359	376	ALDMSYDHKPEDEVELAR				✓	✓	✓	✓		✓	✓
539	Q08554	Y	Q08554	Desmocollin-1	DSC1_HUMAN	DSC1	495	507	ALDPEISSGEGLR				✓	✓
540	Q9UQE7	Y	Q9UQE7	Structural maintenance of chromosomes protein 3	SMC3_HUMAN	SMC3	986	997	ALDQFVNFSEQK				✓	✓	✓	✓	✓
541	P13798	Y	P13798	Acylamino-acid-releasing enzyme	ACPH_HUMAN	APEH	181	193	ALDVSASDDEIAR				✓	✓	✓	✓	✓	✓	✓	✓
542	P42357	Y	P42357	Histidine ammonia-lyase	HUTH_HUMAN	HAL	452	469	ALDYLAIGIHELAAISER					✓
543	O43502	Y	O43502	DNA repair protein RAD51 homolog 3	RA51C_HUMAN	RAD51C	195	212	ALEDFTLDNILSHIYYFR					✓	✓	✓
544	P23786	Y	P23786	Carnitine O-palmitoyltransferase 2, mitochondrial	CPT2_HUMAN	CPT2	643	654	ALEDMFDALEGK				✓	✓	✓	✓
545	Q6IN85	Y	Q6IN85	Serine/threonine-protein phosphatase 4 regulatory subunit 3A	P4R3A_HUMAN	PPP4R3A	627	638	ALEDVDYVQTFK				✓			✓
546	P02533	Y	P02533	Keratin, type I cytoskeletal 14	K1C14_HUMAN	KRT14	135	146	ALEEANADLEVK				✓	✓	✓	✓	✓	✓	✓	✓
547	Q04695	Y	Q04695	Keratin, type I cytoskeletal 17	K1C17_HUMAN	KRT17	104	115	ALEEANTELEVK				✓	✓	✓
548	Q6P1R4	Y	Q6P1R4	tRNA-dihydrouridine(16/17) synthase [NAD(P)(+)]-like	DUS1L_HUMAN	DUS1L	357	370	ALEEEEGGTEVLSK				✓	✓	✓	✓
549	Q9BRP8	Y	Q9BRP8	Partner of Y14 and mago	PYM1_HUMAN	PYM1	192	204	ALEEELEDLELGL				✓	✓	✓	✓
550	P13645	Y	P13645	Keratin, type I cytoskeletal 10	K1C10_HUMAN	KRT10	166	177	ALEESNYELEGK				✓	✓	✓	✓	✓	✓	✓	✓
551	Q00610	Y	Q00610	Clathrin heavy chain 1	CLH1_HUMAN	CLTC	626	637	ALEHFTDLYDIK				✓	✓	✓	✓	✓	✓
552	Q9HAB8	Y	Q9HAB8	Phosphopantothenate--cysteine ligase	PPCS_HUMAN	PPCS	246	263	ALEIYQHQVVVANILESR				✓		✓	✓
553	O43765	Y	O43765	Small glutamine-rich tetratricopeptide repeat-containing protein alpha	SGTA_HUMAN	SGTA	185	196	ALELDPDNETYK				✓	✓	✓	✓	✓	✓	✓	✓
554	Q01850	Y	Q01850	Cerebellar degeneration-related protein 2	CDR2_HUMAN	CDR2	247	258	ALELEAEVAEMR				✓	✓	✓
555	Q99614	Y	Q99614	Tetratricopeptide repeat protein 1	TTC1_HUMAN	TTC1	142	152	ALEMCPSCFQK	5 Carbamidomethylation, 8 Carbamidomethylation	146, 149	146 Carbamidomethylation on C, 149 Carbamidomethylation on C	✓	✓	✓	✓
556	P62495	Y	P62495	Eukaryotic peptide chain release factor subunit 1	ERF1_HUMAN	ETF1	311	330	ALEMGAVEILIVYENLDIMR				✓	✓	✓	✓
557	Q9H3S7	Y	Q9H3S7	Tyrosine-protein phosphatase non-receptor type 23	PTN23_HUMAN	PTPN23	220	232	ALENPDTASLLGR				✓	✓	✓	✓
558	P29372	Y	P29372	DNA-3-methyladenine glycosylase	3MG_HUMAN	MPG	183	194	ALEPLEGLETMR				✓	✓	✓	✓
559	P49748	Y	P49748	Very long-chain specific acyl-CoA dehydrogenase, mitochondrial	ACADV_HUMAN	ACADVL	539	550	ALEQFATVVEAK				✓	✓	✓		✓	✓	✓	✓
560	P46940	Y	P46940	Ras GTPase-activating-like protein IQGAP1	IQGA1_HUMAN	IQGAP1	466	477	ALESGDVNTVWK				✓	✓	✓	✓	✓
561	O60832	Y	O60832	H/ACA ribonucleoprotein complex subunit DKC1	DKC1_HUMAN	DKC1	172	191	ALETLTGALFQRPPLIAAVK				✓	✓	✓	✓
562	Q9NT62	Y	Q9NT62	Ubiquitin-like-conjugating enzyme ATG3	ATG3_HUMAN	ATG3	12	24	ALEVAEYLTPVLK				✓	✓	✓	✓
563	Q9BQ52	Y	Q9BQ52	Zinc phosphodiesterase ELAC protein 2	RNZ2_HUMAN	ELAC2	769	781	ALFAGDIEEMEER					✓	✓
564	P46108	Y	P46108	Adapter molecule crk	CRK_HUMAN	CRK	139	155	ALFDFNGNDEEDLPFKK				✓	✓	✓	✓
565	Q9NYB9	Y	Q9NYB9	Abl interactor 2	ABI2_HUMAN	ABI2	18	28	ALFDSYTNLER				✓	✓		✓	✓	✓	✓	✓
566	Q13740	Y	Q13740	CD166 antigen	CD166_HUMAN	ALCAM	143	153	ALFLETEQLKK					✓		✓				✓
567	Q9H857	Y	Q9H857	5'-nucleotidase domain-containing protein 2	NT5D2_HUMAN	NT5DC2	439	450	ALFNAQFGSIFR				✓	✓	✓	✓
568	Q9BZ23	Y	Q9BZ23	Pantothenate kinase 2, mitochondrial	PANK2_HUMAN	PANK2	548	568	ALFSEHEGYFGAVGALLELLK						✓	✓
569	Q8N3Z3	Y	Q8N3Z3	GTP-binding protein 8	GTPB8_HUMAN	GTPBP8	129	140	ALFSLAPEVEVR				✓	✓		✓
570	Q9Y2A7	Y	Q9Y2A7	Nck-associated protein 1	NCKP1_HUMAN	NCKAP1	368	379	ALFVFMALSFAR				✓	✓	✓	✓
571	P54727	Y	P54727	UV excision repair protein RAD23 homolog B	RD23B_HUMAN	RAD23B	375	392	ALGFPEGLVIQAYFACEK	16 Carbamidomethylation	390	390 Carbamidomethylation on C		✓	✓
572	Q8NI36	Y	Q8NI36	WD repeat-containing protein 36	WDR36_HUMAN	WDR36	75	88	ALGLFSNDIPHVVR				✓	✓	✓	✓
573	Q15155	Y	Q15155	BOS complex subunit NOMO1	NOMO1_HUMAN	NOMO1	1196	1211	ALGQAASDNSGPEDAK				✓		✓	✓
574	P14649	Y	P14649	Myosin light chain 6B	MYL6B_HUMAN	MYL6B	95	107	ALGQNPTNAEVLK				✓	✓	✓	✓	✓	✓	✓	✓
575	Q9ULE6	Y	Q9ULE6	Paladin	PALD_HUMAN	PALD1	524	536	ALGSILAYLTDAK				✓	✓	✓	✓
576	O95831	Y	O95831	Apoptosis-inducing factor 1, mitochondrial	AIFM1_HUMAN	AIFM1	325	337	ALGTEVIQLFPEK				✓	✓	✓	✓	✓		✓	✓
577	P06493	Y	P06493	Cyclin-dependent kinase 1	CDK1_HUMAN	CDK1	219	238	ALGTPNNEVWPEVESLQDYK					✓		✓
578	O75390	Y	O75390	Citrate synthase, mitochondrial	CISY_HUMAN	CS	429	440	ALGVLAQLIWSR				✓	✓	✓	✓	✓
579	Q15345	Y	Q15345	Leucine-rich repeat-containing protein 41	LRC41_HUMAN	LRRC41	524	541	ALHLSDLFSPLPILELTR				✓			✓
580	O14579	Y	O14579	Coatomer subunit epsilon	COPE_HUMAN	COPE	139	158	ALHQGDSLECTAMTVQILLK	10 Carbamidomethylation	148	148 Carbamidomethylation on C	✓	✓	✓	✓
581	Q9UBF2	Y	Q9UBF2	Coatomer subunit gamma-2	COPG2_HUMAN	COPG2	561	577	ALHQYTLEPSEKPFDMK				✓	✓	✓	✓
582	P10589;P24468	N	P10589;P24468	COUP transcription factor 1	COT1_HUMAN;COT2_HUMAN	NR2F1;NR2F2	0	12	ALHVDSAEYSCLK	11 Carbamidomethylation	10	10 Carbamidomethylation on C			✓	✓
583	Q9BXY0	Y	Q9BXY0	Protein MAK16 homolog	MAK16_HUMAN	MAK16	152	164	ALIAAQLDNAIEK				✓	✓	✓	✓
584	P26641	Y	P26641	Elongation factor 1-gamma	EF1G_HUMAN	EEF1G	18	30	ALIAAQYSGAQVR				✓	✓	✓	✓	✓	✓	✓	✓
585	Q8IZP0	Y	Q8IZP0	Abl interactor 1	ABI1_HUMAN	ABI1	18	28	ALIESYQNLTR				✓	✓	✓	✓
586	Q53F19	Y	Q53F19	Nuclear cap-binding protein subunit 3	NCBP3_HUMAN	NCBP3	317	329	ALIGDDVGLTSYK				✓	✓	✓	✓	✓		✓	✓
587	Q13813	Y	Q13813	Spectrin alpha chain, non-erythrocytic 1	SPTN1_HUMAN	SPTAN1	382	402	ALINADELASDVAGAEALLDR				✓	✓	✓	✓
588	Q53F19	Y	Q53F19	Nuclear cap-binding protein subunit 3	NCBP3_HUMAN	NCBP3	174	186	ALINMSSLPAQDK				✓	✓	✓	✓
589	Q86W56	Y	Q86W56	Poly(ADP-ribose) glycohydrolase	PARG_HUMAN	PARG	883	895	ALIQILAAAAAER				✓	✓	✓	✓
590	O43156	Y	O43156	TELO2-interacting protein 1 homolog	TTI1_HUMAN	TTI1	431	444	ALIQVLELDVADIK				✓		✓
591	P19388	Y	P19388	DNA-directed RNA polymerases I, II, and III subunit RPABC1	RPAB1_HUMAN	POLR2E	102	115	ALIVVQQGMTPSAK				✓	✓	✓	✓	✓	✓	✓	✓
592	Q7L2H7	Y	Q7L2H7	Eukaryotic translation initiation factor 3 subunit M	EIF3M_HUMAN	EIF3M	211	230	ALKDPNAFLFDHLLTLKPVK				✓	✓	✓	✓
593	Q12768	Y	Q12768	WASH complex subunit 5	WASC5_HUMAN	WASHC5	986	1004	ALLADIEAHYQDPSLPYPK					✓
594	Q9NYH9	Y	Q9NYH9	U3 small nucleolar RNA-associated protein 6 homolog	UTP6_HUMAN	UTP6	464	477	ALLAVIGADSVTLK				✓	✓	✓	✓
595	O00411	Y	O00411	DNA-directed RNA polymerase, mitochondrial	RPOM_HUMAN	POLRMT	823	842	ALLEFAQGRPLGPHGLDWLK						✓	✓
596	Q9BY32	Y	Q9BY32	Inosine triphosphate pyrophosphatase	ITPA_HUMAN	ITPA	181	194	ALLELQEYFGSLAA				✓	✓	✓	✓
597	P13639	Y	P13639	Elongation factor 2	EF2_HUMAN	EEF2	163	180	ALLELQLEPEELYQTFQR				✓	✓	✓	✓
598	Q9HCE1	Y	Q9HCE1	Helicase MOV-10	MOV10_HUMAN	MOV10	914	932	ALLIIVGNPLLLGHDPDWK				✓	✓	✓	✓
599	Q96S19	Y	Q96S19	Methyltransferase-like 26	MTL26_HUMAN	METTL26	134	147	ALLITYGPYAINGK					✓	✓
600	Q9H2W6	Y	Q9H2W6	39S ribosomal protein L46, mitochondrial	RM46_HUMAN	MRPL46	236	249	ALLLTGDFSQAGNK				✓	✓	✓	✓	✓	✓	✓	✓
601	Q9H269	Y	Q9H269	Vacuolar protein sorting-associated protein 16 homolog	VPS16_HUMAN	VPS16	787	805	ALLLVGDVAQAADVAIEHR				✓			✓
602	Q5SRE5	Y	Q5SRE5	Nucleoporin NUP188	NU188_HUMAN	NUP188	1142	1154	ALLLVPASVNCLR	11 Carbamidomethylation	1152	1152 Carbamidomethylation on C	✓	✓	✓	✓
603	Q9NVH0	Y	Q9NVH0	Exonuclease 3'-5' domain-containing protein 2	EXD2_HUMAN	EXD2	508	519	ALLNAESLPTQR				✓			✓
604	Q96GM8	Y	Q96GM8	Target of EGR1 protein 1	TOE1_HUMAN	TOE1	348	362	ALLNLPGTQTSGEAK							✓
605	P06280	Y	P06280	Alpha-galactosidase A	AGAL_HUMAN	GLA	309	326	ALLQDKDVIAINQDPLGK				✓	✓	✓	✓			✓	✓
606	Q02241	Y	Q02241	Kinesin-like protein KIF23	KIF23_HUMAN	KIF23	524	536	ALLQEFDNAVLSK				✓	✓	✓	✓
607	P10155	Y	P10155	RNA-binding protein RO60	RO60_HUMAN	RO60	271	283	ALLQEMPLTALLR				✓	✓		✓
608	Q9UHB9	Y	Q9UHB9	Signal recognition particle subunit SRP68	SRP68_HUMAN	SRP68	405	416	ALLQQQPEDDSK				✓	✓	✓	✓		✓	✓	✓
609	P06865	Y	P06865	Beta-hexosaminidase subunit alpha	HEXA_HUMAN	HEXA	414	424	ALLSAPWYLNR				✓	✓	✓	✓
610	O00231	Y	O00231	26S proteasome non-ATPase regulatory subunit 11	PSD11_HUMAN	PSMD11	164	175	ALLVEVQLLESK				✓	✓	✓	✓
611	Q9P2D8	Y	Q9P2D8	Protein unc-79 homolog	UNC79_HUMAN	UNC79	1401	1412	ALLVILYKYPYR						✓	✓
612	P40939	Y	P40939	Trifunctional enzyme subunit alpha, mitochondrial	ECHA_HUMAN	HADHA	338	350	ALMGLYHGQVLCK	12 Carbamidomethylation	349	349 Carbamidomethylation on C	✓	✓	✓	✓
613	P14923	Y	P14923	Junction plakoglobin	PLAK_HUMAN	JUP	178	191	ALMGSPQLVAAVVR				✓	✓	✓	✓			✓
614	P10809	Y	P10809	60 kDa heat shock protein, mitochondrial	CH60_HUMAN	HSPD1	38	58	ALMLQGVDLLADAVAVTMGPK									✓	✓
615	Q04637	Y	Q04637	Eukaryotic translation initiation factor 4 gamma 1	IF4G1_HUMAN	EIF4G1	1481	1498	ALMTAVCYSAIIFETPLR	7 Carbamidomethylation	1487	1487 Carbamidomethylation on C		✓	✓	✓
616	Q92783	Y	Q92783	Signal transducing adapter molecule 1	STAM1_HUMAN	STAM	110	120	ALMVEWTDEFK				✓	✓	✓	✓
617	Q9Y678	Y	Q9Y678	Coatomer subunit gamma-1	COPG1_HUMAN	COPG1	541	560	ALNAGYILNGLTVSIPGLER							✓
618	P30084	Y	P30084	Enoyl-CoA hydratase, mitochondrial	ECHM_HUMAN	ECHS1	57	74	ALNALCDGLIDELNQALK	6 Carbamidomethylation	62	62 Carbamidomethylation on C	✓	✓	✓	✓
619	Q13601	Y	Q13601	KRR1 small subunit processome component homolog	KRR1_HUMAN	KRR1	82	105	ALNEHHVNATLDLIEGSMTVCTTK	21 Carbamidomethylation	102	102 Carbamidomethylation on C				✓
620	Q9P260	Y	Q9P260	RAB11-binding protein RELCH	RELCH_HUMAN	RELCH	258	269	ALNFLVNEFLLK				✓	✓	✓	✓
621	O95347	Y	O95347	Structural maintenance of chromosomes protein 2	SMC2_HUMAN	SMC2	276	286	ALNHEIEELEK				✓	✓	✓	✓	✓		✓	✓
622	P40937	Y	P40937	Replication factor C subunit 5	RFC5_HUMAN	RFC5	216	229	ALNILQSTNMAFGK				✓	✓	✓	✓			✓	✓
623	Q8IX01	Y	Q8IX01	SURP and G-patch domain-containing protein 2	SUGP2_HUMAN	SUGP2	215	228	ALNIVDQEGSLLGK				✓	✓	✓	✓
624	P49915	Y	P49915	GMP synthase [glutamine-hydrolyzing]	GUAA_HUMAN	GMPS	259	276	ALNQEQVIAVHIDNGFMR				✓	✓	✓	✓
625	Q14746	Y	Q14746	Conserved oligomeric Golgi complex subunit 2	COG2_HUMAN	COG2	84	96	ALNQLSVPLGQLR				✓		✓
626	Q6YN16	Y	Q6YN16	Hydroxysteroid dehydrogenase-like protein 2	HSDL2_HUMAN	HSDL2	68	87	ALPCIVDVRDEQQISAAVEK	4 Carbamidomethylation	71	71 Carbamidomethylation on C	✓	✓	✓	✓
627	P09211	Y	P09211	Glutathione S-transferase P	GSTP1_HUMAN	GSTP1	122	141	ALPGQLKPFETLLSQNQGGK				✓	✓	✓	✓	✓	✓	✓	✓
628	Q16740	Y	Q16740	ATP-dependent Clp protease proteolytic subunit, mitochondrial	CLPP_HUMAN	CLPP	55	68	ALPLIPIVVEQTGR				✓	✓	✓	✓
629	P04637	Y	P04637	Cellular tumor antigen p53	P53_HUMAN	TP53	307	319	ALPNNTSSSPQPK				✓			✓
630	Q8WZA9	Y	Q8WZA9	Immunity-related GTPase family Q protein	IRGQ_HUMAN	IRGQ	449	471	ALPPAQAGALLLALPPASPSAAR				✓	✓	✓	✓
631	O95470	Y	O95470	Sphingosine-1-phosphate lyase 1	SGPL1_HUMAN	SGPL1	115	129	ALPSQGLSSSAVLEK				✓	✓	✓	✓
632	Q9UPT8	Y	Q9UPT8	Zinc finger CCCH domain-containing protein 4	ZC3H4_HUMAN	ZC3H4	895	916	ALPTSKPEGSLHSSPVGPSSSK							✓
633	Q92616	Y	Q92616	eIF-2-alpha kinase activator GCN1	GCN1_HUMAN	GCN1	69	87	ALQAAIQQLAEAQPEATAK				✓		✓	✓
634	Q9NUL3	Y	Q9NUL3	Double-stranded RNA-binding protein Staufen homolog 2	STAU2_HUMAN	STAU2	175	187	ALQALQNEPIPER				✓	✓	✓	✓
635	Q9UMS4	Y	Q9UMS4	Pre-mRNA-processing factor 19	PRP19_HUMAN	PRPF19	77	93	ALQDEWDAVMLHSFTLR				✓	✓	✓	✓
636	Q9NQ48	Y	Q9NQ48	Leucine zipper transcription factor-like protein 1	LZTL1_HUMAN	LZTFL1	188	200	ALQDLQLDQGNQK				✓		✓	✓	✓	✓	✓	✓
637	P49589	Y	P49589	Cysteine--tRNA ligase, cytoplasmic	SYCC_HUMAN	CARS1	296	314	ALQEGEGDLSISADRLSEK									✓	✓	✓
638	Q9UJ83	Y	Q9UJ83	2-hydroxyacyl-CoA lyase 1	HACL1_HUMAN	HACL1	269	282	ALQFADVIVLFGAR				✓	✓	✓	✓
639	Q96HS1	Y	Q96HS1	Serine/threonine-protein phosphatase PGAM5, mitochondrial	PGAM5_HUMAN	PGAM5	241	251	ALQFPPEGWLR				✓	✓		✓
640	O00429	Y	O00429	Dynamin-1-like protein	DNM1L_HUMAN	DNM1L	719	731	ALQGASQIIAEIR				✓	✓	✓	✓
641	Q9H0A0	Y	Q9H0A0	RNA cytidine acetyltransferase	NAT10_HUMAN	NAT10	644	655	ALQLLQMYYEGR				✓	✓	✓	✓
642	Q9H061	Y	Q9H061	Transmembrane protein 126A	T126A_HUMAN	TMEM126A	184	195	ALQLSEPGKEIH				✓	✓	✓	✓	✓	✓	✓	✓
643	O14964	Y	O14964	Hepatocyte growth factor-regulated tyrosine kinase substrate	HGS_HUMAN	HGS	411	422	ALQNAVTTFVNR				✓	✓	✓	✓				✓
644	Q86YP4	Y	Q86YP4	Transcriptional repressor p66-alpha	P66A_HUMAN	GATAD2A	465	475	ALQQEQEIEQR				✓	✓	✓	✓	✓	✓	✓	✓
645	Q7KZ85	Y	Q7KZ85	Transcription elongation factor SPT6	SPT6H_HUMAN	SUPT6H	716	727	ALQQFLYVQMAK				✓	✓	✓	✓
646	Q9Y678	Y	Q9Y678	Coatomer subunit gamma-1	COPG1_HUMAN	COPG1	561	577	ALQQYTLEPSEKPFDLK					✓	✓
647	P62333	Y	P62333	26S proteasome regulatory subunit 10B	PRS10_HUMAN	PSMC6	49	62	ALQSVGQIVGEVLK				✓	✓	✓	✓
648	Q14683	Y	Q14683	Structural maintenance of chromosomes protein 1A	SMC1A_HUMAN	SMC1A	608	627	ALQYACGNALVCDNVEDARR	6 Carbamidomethylation, 12 Carbamidomethylation	613, 619	613 Carbamidomethylation on C, 619 Carbamidomethylation on C		✓		✓	✓			✓
649	Q5BKT4;Q5I7T1	N	Q5BKT4;Q5I7T1	Dol-P-Glc:Glc(2)Man(9)GlcNAc(2)-PP-Dol alpha-1,2-glucosyltransferase	AG10A_HUMAN;AG10B_HUMAN	ALG10;ALG10B	0	17	ALREPYMDEIFHLPQAQR							✓
650	P61978	Y	P61978	Heterogeneous nuclear ribonucleoprotein K	HNRPK_HUMAN	HNRNPK	67	86	ALRTDYNASVSVPDSSGPER								✓	✓	✓	✓
651	Q9Y3U8	Y	Q9Y3U8	60S ribosomal protein L36	RL36_HUMAN	RPL36	2	13	ALRYPMAVGLNK								✓	✓	✓	✓
652	O95163	Y	O95163	Elongator complex protein 1	ELP1_HUMAN	ELP1	1018	1029	ALSAFLTCGNWK	8 Carbamidomethylation	1025	1025 Carbamidomethylation on C	✓	✓	✓	✓
653	Q9UK61	Y	Q9UK61	Protein TASOR	TASOR_HUMAN	TASOR	1385	1397	ALSLLTLLNVYQK							✓
654	Q9BPX3	Y	Q9BPX3	Condensin complex subunit 3	CND3_HUMAN	NCAPG	853	865	ALSSLELSSHLAK				✓	✓	✓	✓
655	Q9Y2V7	Y	Q9Y2V7	Conserved oligomeric Golgi complex subunit 6	COG6_HUMAN	COG6	59	70	ALSTFFVENSLR				✓	✓	✓	✓
656	P53365	Y	P53365	Arfaptin-2	ARFP2_HUMAN	ARFIP2	149	174	ALTAHLYSLLQTQHALGDAFADLSQK				✓	✓	✓	✓
657	O43149	Y	O43149	Zinc finger ZZ-type and EF-hand domain-containing protein 1	ZZEF1_HUMAN	ZZEF1	2898	2909	ALTELFFVTENR					✓	✓	✓
658	Q9BSJ8	Y	Q9BSJ8	Extended synaptotagmin-1	ESYT1_HUMAN	ESYT1	551	563	ALTLGALTLPLAR						✓	✓
659	Q53HC9	Y	Q53HC9	EARP and GARP complex-interacting protein 1	EIPR1_HUMAN	EIPR1	17	29	ALTPQTAETDAIR				✓	✓	✓	✓
660	P04843	Y	P04843	Dolichyl-diphosphooligosaccharide--protein glycosyltransferase subunit 1	RPN1_HUMAN	RPN1	525	536	ALTSEIALLQSR				✓	✓	✓	✓	✓	✓	✓	✓
661	P26038	Y	P26038	Moesin	MOES_HUMAN	MSN	524	537	ALTSELANARDESK								✓	✓	✓	✓
662	Q03701	Y	Q03701	CCAAT/enhancer-binding protein zeta	CEBPZ_HUMAN	CEBPZ	365	381	ALTVAHELLCNKPEEEK	10 Carbamidomethylation	374	374 Carbamidomethylation on C		✓	✓	✓
663	Q01082	Y	Q01082	Spectrin beta chain, non-erythrocytic 1	SPTB2_HUMAN	SPTBN1	1657	1668	ALVADSHPESER				✓	✓		✓			✓
664	Q9NSD9	Y	Q9NSD9	Phenylalanine--tRNA ligase beta subunit	SYFB_HUMAN	FARSB	155	176	ALVAIGTHDLDTLSGPFTYTAK				✓	✓	✓	✓
665	O43175	Y	O43175	D-3-phosphoglycerate dehydrogenase	SERA_HUMAN	PHGDH	271	289	ALVDHENVISCPHLGASTK	11 Carbamidomethylation	281	281 Carbamidomethylation on C	✓	✓	✓	✓	✓	✓	✓	✓
666	P22681	Y	P22681	E3 ubiquitin-protein ligase CBL	CBL_HUMAN	CBL	877	889	ALVIAQNNIEMAK				✓	✓	✓	✓
667	Q9NU22	Y	Q9NU22	Midasin	MDN1_HUMAN	MDN1	234	246	ALVLANPEVSLWR				✓	✓	✓	✓
668	Q92522	Y	Q92522	Histone H1.10	H1X_HUMAN	H1-10	95	106	ALVQNDTLLQVK				✓	✓	✓	✓	✓	✓	✓	✓
669	Q8N766	Y	Q8N766	ER membrane protein complex subunit 1	EMC1_HUMAN	EMC1	421	439	ALVQTEDHLLLFLQQLAGK				✓	✓	✓	✓
670	P25325	Y	P25325	3-mercaptopyruvate sulfurtransferase	THTM_HUMAN	MPST	9	21	ALVSAQWVAEALR				✓	✓	✓	✓
671	Q16531	Y	Q16531	DNA damage-binding protein 1	DDB1_HUMAN	DDB1	485	496	ALVSEWKEPQAK				✓	✓	✓	✓	✓	✓	✓	✓
672	P49589	Y	P49589	Cysteine--tRNA ligase, cytoplasmic	SYCC_HUMAN	CARS1	520	532	ALVSQCNLYMAAR	6 Carbamidomethylation	525	525 Carbamidomethylation on C	✓	✓	✓	✓	✓	✓	✓	✓
673	O15067	Y	O15067	Phosphoribosylformylglycinamidine synthase	PUR4_HUMAN	PFAS	1009	1020	ALWEETSFQLDR				✓	✓	✓	✓
674	Q96JG6	Y	Q96JG6	Syndetin	VPS50_HUMAN	VPS50	331	341	ALWEVMLSYYR					✓	✓
675	P04259	Y	P04259	Keratin, type II cytoskeletal 6B	K2C6B_HUMAN	KRT6B	300	326	ALYDAELSQMQTHISDTSVVLSMDNNR				✓
676	P20700	Y	P20700	Lamin-B1	LMNB1_HUMAN	LMNB1	80	91	ALYETELADARR						✓	✓	✓	✓	✓	✓
677	Q8IZH2	Y	Q8IZH2	5'-3' exoribonuclease 1	XRN1_HUMAN	XRN1	653	663	ALYFCGFPTLK	5 Carbamidomethylation	657	657 Carbamidomethylation on C	✓
678	P33947	Y	P33947	ER lumen protein-retaining receptor 2	ERD22_HUMAN	KDELR2	160	169	ALYLVNWIWR				✓	✓	✓	✓
679	Q15051	Y	Q15051	IQ calmodulin-binding motif-containing protein 1	IQCB1_HUMAN	IQCB1	206	217	ALYSILDEVIFK				✓		✓	✓
680	Q9NPF4	Y	Q9NPF4	tRNA N6-adenosine threonylcarbamoyltransferase	OSGEP_HUMAN	OSGEP	248	268	AMAHCGSQEALIVGGVGCNVR	5 Carbamidomethylation, 18 Carbamidomethylation	252, 265	252 Carbamidomethylation on C, 265 Carbamidomethylation on C	✓			✓
681	Q5JTH9	Y	Q5JTH9	RRP12-like protein	RRP12_HUMAN	RRP12	600	613	AMDLAQAGSTVESK				✓	✓	✓	✓	✓	✓	✓	✓
682	Q9HB07	Y	Q9HB07	MYG1 exonuclease	MYG1_HUMAN	MYG1	220	231	AMDLVQEEFLQR				✓	✓	✓	✓
683	Q9P2E9	Y	Q9P2E9	Ribosome-binding protein 1	RRBP1_HUMAN	RRBP1	1027	1039	AMEALATAEQACK	12 Carbamidomethylation	1038	1038 Carbamidomethylation on C	✓	✓		✓
684	Q8NB37	Y	Q8NB37	Glutamine amidotransferase-like class 1 domain-containing protein 1	GALD1_HUMAN	GATD1	50	62	AMEFVDVTESNAR				✓	✓	✓	✓
685	Q9HCN8	Y	Q9HCN8	Stromal cell-derived factor 2-like protein 1	SDF2L_HUMAN	SDF2L1	202	221	AMEGIFIKPSVEPSAGHDEL						✓	✓
686	O60551	Y	O60551	Glycylpeptide N-tetradecanoyltransferase 2	NMT2_HUMAN	NMT2	97	109	AMELLSACQGPAR	8 Carbamidomethylation	104	104 Carbamidomethylation on C	✓							✓
687	P17480	Y	P17480	Nucleolar transcription factor 1	UBF1_HUMAN	UBTF	514	524	AMEMTWNNMEK				✓	✓	✓	✓	✓	✓	✓	✓
688	P17980	Y	P17980	26S proteasome regulatory subunit 6A	PRS6A_HUMAN	PSMC3	174	193	AMEVDERPTEQYSDIGGLDK				✓	✓	✓	✓	✓	✓	✓	✓
689	Q9Y3C1	Y	Q9Y3C1	Nucleolar protein 16	NOP16_HUMAN	NOP16	75	85	AMEVDIEERPK					✓		✓
690	O14656	Y	O14656	Torsin-1A	TOR1A_HUMAN	TOR1A	201	213	AMFIFLSNAGAER				✓	✓	✓	✓
691	Q9BQG0	Y	Q9BQG0	Myb-binding protein 1A	MBB1A_HUMAN	MYBBP1A	412	431	AMFLQPDLDSLVDFSTNNQK				✓	✓		✓
692	P04899	Y	P04899	Guanine nucleotide-binding protein G(i) subunit alpha-2	GNAI2_HUMAN	GNAI2	87	100	AMGNLQIDFADPSR				✓	✓	✓	✓
693	Q9Y4W2	Y	Q9Y4W2	Ribosomal biogenesis protein LAS1L	LAS1L_HUMAN	LAS1L	487	499	AMGQGLPDEEQEK				✓		✓	✓		✓	✓
694	Q92879	Y	Q92879	CUGBP Elav-like family member 1	CELF1_HUMAN	CELF1	167	184	AMHQAQTMEGCSSPMVVK	11 Carbamidomethylation	177	177 Carbamidomethylation on C	✓	✓	✓	✓	✓	✓	✓	✓
695	O95319	Y	O95319	CUGBP Elav-like family member 2	CELF2_HUMAN	CELF2	191	208	AMHQSQTMEGCSSPIVVK	11 Carbamidomethylation	201	201 Carbamidomethylation on C				✓
696	Q9H910	Y	Q9H910	Jupiter microtubule associated homolog 2	JUPI2_HUMAN	JPT2	16	42	AMKPPGGESSNLFGSPEEATPSSRPNR				✓	✓	✓	✓		✓	✓	✓
697	Q9HD20	Y	Q9HD20	Endoplasmic reticulum transmembrane helix translocase	AT131_HUMAN	ATP13A1	593	604	AMLTAVDWTLTK					✓	✓
698	Q9UPQ9	Y	Q9UPQ9	Trinucleotide repeat-containing gene 6B protein	TNR6B_HUMAN	TNRC6B	1101	1112	AMNLGDFNDIMR						✓	✓
699	Q7Z2Z2	Y	Q7Z2Z2	Elongation factor-like GTPase 1	EFL1_HUMAN	EFL1	755	774	AMPLPEEVTQILEENSDLIR							✓
700	P42166	Y	P42166	Lamina-associated polypeptide 2, isoform alpha	LAP2A_HUMAN	TMPO	592	610	AMQADISQAAQILSSDPSR						✓	✓
701	Q9UJU6	Y	Q9UJU6	Drebrin-like protein	DBNL_HUMAN	DBNL	267	280	AMSTTSISSPQPGK				✓	✓	✓	✓	✓	✓	✓
702	P49368	Y	P49368	T-complex protein 1 subunit gamma	TCPG_HUMAN	CCT3	428	438	AMTGVEQWPYR				✓	✓	✓	✓	✓	✓	✓	✓
703	P55265	Y	P55265	Double-stranded RNA-specific adenosine deaminase	DSRAD_HUMAN	ADAR	565	576	AMTILLEEAKAK									✓	✓	✓
704	P50416	Y	P50416	Carnitine O-palmitoyltransferase 1, liver isoform	CPT1A_HUMAN	CPT1A	618	629	AMVDPAQTVEQR				✓	✓	✓	✓			✓	✓
705	Q3SY69	Y	Q3SY69	Mitochondrial 10-formyltetrahydrofolate dehydrogenase	AL1L2_HUMAN	ALDH1L2	197	209	AMVEAVQLIADGK				✓	✓		✓
706	P09874	Y	P09874	Poly [ADP-ribose] polymerase 1	PARP1_HUMAN	PARP1	685	695	AMVEYEIDLQK				✓	✓	✓	✓	✓		✓	✓
707	Q32MZ4	Y	Q32MZ4	Leucine-rich repeat flightless-interacting protein 1	LRRF1_HUMAN	LRRFIP1	174	185	AMVSNAQLDNEK				✓	✓	✓	✓	✓		✓
708	Q9NRW3	Y	Q9NRW3	DNA dC->dU-editing enzyme APOBEC-3C	ABC3C_HUMAN	APOBEC3C	11	22	AMYPGTFYFQFK				✓	✓	✓	✓		✓
709	Q9P2R3	Y	Q9P2R3	Rabankyrin-5	ANFY1_HUMAN	ANKFY1	567	585	ANALHATNNLQIIPDFSLK				✓	✓	✓	✓
710	Q16134	Y	Q16134	Electron transfer flavoprotein-ubiquinone oxidoreductase, mitochondrial	ETFD_HUMAN	ETFDH	264	276	ANCEPQTYGIGLK	3 Carbamidomethylation	266	266 Carbamidomethylation on C		✓		✓
711	P22087	Y	P22087	rRNA 2'-O-methyltransferase fibrillarin	FBRL_HUMAN	FBL	266	285	ANCIDSTASAEAVFASEVKK	3 Carbamidomethylation	268	268 Carbamidomethylation on C				✓			✓	✓
712	P13797	Y	P13797	Plastin-3	PLST_HUMAN	PLS3	519	530	ANDDIIVNWVNR				✓	✓	✓	✓	✓	✓	✓	✓
713	Q8NBL1	Y	Q8NBL1	Protein O-glucosyltransferase 1	PGLT1_HUMAN	POGLUT1	330	341	ANDDVAQEIAER						✓
714	Q9BQ75	Y	Q9BQ75	Protein CMSS1	CMS1_HUMAN	CMSS1	125	137	ANDLTHSLSSYLK					✓	✓
715	Q9BRX2	Y	Q9BRX2	Protein pelota homolog	PELO_HUMAN	PELO	302	319	ANEAMAIDTLLISDELFR					✓		✓
716	Q8WXH0	Y	Q8WXH0	Nesprin-2	SYNE2_HUMAN	SYNE2	5489	5500	ANEFEFVLSQFK					✓	✓
717	Q9UJX5	Y	Q9UJX5	Anaphase-promoting complex subunit 4	APC4_HUMAN	ANAPC4	400	412	ANELLQVIDSSMK				✓	✓	✓	✓
718	Q6UN15	Y	Q6UN15	Pre-mRNA 3'-end-processing factor FIP1	FIP1_HUMAN	FIP1L1	332	344	ANENSNIQVLSER				✓	✓	✓	✓				✓
719	O95486	Y	O95486	Protein transport protein Sec24A	SC24A_HUMAN	SEC24A	1063	1073	ANFLQNMIEDR				✓	✓	✓	✓
720	Q86X55	Y	Q86X55	Histone-arginine methyltransferase CARM1	CARM1_HUMAN	CARM1	310	327	ANFWYQPSFHGVDLSALR				✓	✓	✓	✓
721	Q9NQT5	Y	Q9NQT5	Exosome complex component RRP40	EXOS3_HUMAN	EXOSC3	187	201	ANGMGVIGQDGLLFK				✓	✓	✓	✓
722	P61254;Q9UNX3	N	P61254;Q9UNX3	60S ribosomal protein L26	RL26L_HUMAN;RL26_HUMAN	RPL26;RPL26L1	0	13	ANGTTVHVGIHPSK				✓				✓	✓	✓	✓
723	Q9H9B4	Y	Q9H9B4	Sideroflexin-1	SFXN1_HUMAN	SFXN1	25	35	ANHFFTVTDPR				✓	✓	✓	✓	✓	✓	✓	✓
724	Q9NU22	Y	Q9NU22	Midasin	MDN1_HUMAN	MDN1	2871	2883	ANILEDVSLDELK						✓
725	O15372	Y	O15372	Eukaryotic translation initiation factor 3 subunit H	EIF3H_HUMAN	EIF3H	190	206	ANITFEYMFEEVPIVIK				✓	✓	✓	✓
726	Q9HBE1	Y	Q9HBE1	POZ-, AT hook-, and zinc finger-containing protein 1	PATZ1_HUMAN	PATZ1	273	287	ANLLDSMFGSPGGLR				✓	✓	✓	✓
727	P21333	Y	P21333	Filamin-A	FLNA_HUMAN	FLNA	1465	1477	ANLPQSFQVDTSK				✓	✓	✓	✓	✓	✓	✓	✓
728	P29144	Y	P29144	Tripeptidyl-peptidase 2	TPP2_HUMAN	TPP2	468	479	ANNIDYTVHSVR						✓	✓
729	Q7KZF4	Y	Q7KZF4	Staphylococcal nuclease domain-containing protein 1	SND1_HUMAN	SND1	141	157	ANNPEQNRLSECEEQAK	12 Carbamidomethylation	152	152 Carbamidomethylation on C					✓		✓	✓
730	Q9NY93	Y	Q9NY93	Probable ATP-dependent RNA helicase DDX56	DDX56_HUMAN	DDX56	379	399	ANNPGIVLTFVLPTEQFHLGK				✓		✓
731	P05091	Y	P05091	Aldehyde dehydrogenase, mitochondrial	ALDH2_HUMAN	ALDH2	437	451	ANNSTYGLAAAVFTK				✓	✓	✓	✓	✓
732	Q09161	Y	Q09161	Nuclear cap-binding protein subunit 1	NCBP1_HUMAN	NCBP1	118	129	ANNYNEAVYLVR				✓	✓	✓	✓
733	Q96ES7	Y	Q96ES7	SAGA-associated factor 29	SGF29_HUMAN	SGF29	218	230	ANPETDPEALFQK										✓
734	P13010	Y	P13010	X-ray repair cross-complementing protein 5	XRCC5_HUMAN	XRCC5	401	413	ANPQVGVAFPHIK				✓	✓	✓	✓
735	Q96RP9	Y	Q96RP9	Elongation factor G, mitochondrial	EFGM_HUMAN	GFM1	435	460	ANSGLSMESIHVPDPVISIAMKPSNK				✓			✓
736	O75787	Y	O75787	Renin receptor	RENR_HUMAN	ATP6AP2	140	152	ANSVFEDLSVTLR				✓	✓	✓	✓
737	Q9Y5K6	Y	Q9Y5K6	CD2-associated protein	CD2AP_HUMAN	CD2AP	558	570	ANTTAFLTPLEIK				✓	✓	✓	✓
738	Q8NBM8	Y	Q8NBM8	Prenylcysteine oxidase-like	PCYXL_HUMAN	PCYOX1L	259	277	ANVIHATVTSVTLHSTEGK						✓
739	Q9BZE9	Y	Q9BZE9	Tether containing UBX domain for GLUT4	ASPC1_HUMAN	ASPSCR1	236	251	APAAAPFVPFSGGGQR				✓	✓	✓	✓	✓	✓	✓	✓
740	Q8TEX9	Y	Q8TEX9	Importin-4	IPO4_HUMAN	IPO4	34	54	APAALPALCDLLASAADPQIR	9 Carbamidomethylation	42	42 Carbamidomethylation on C	✓	✓	✓	✓
741	Q9BZJ0	Y	Q9BZJ0	Crooked neck-like protein 1	CRNL1_HUMAN	CRNKL1	183	196	APAEVQITAEQLLR				✓		✓	✓
742	Q8WVX9	Y	Q8WVX9	Fatty acyl-CoA reductase 1	FACR1_HUMAN	FAR1	359	369	APAFLYDIYLR				✓	✓	✓	✓
743	Q8NBN7	Y	Q8NBN7	Retinol dehydrogenase 13	RDH13_HUMAN	RDH13	295	307	APAPEAEDEEVAR				✓	✓			✓
744	Q9H1A4	Y	Q9H1A4	Anaphase-promoting complex subunit 1	APC1_HUMAN	ANAPC1	1389	1407	APDTMYLLDFVKPEFLLLR				✓	✓	✓	✓
745	Q96SB3	Y	Q96SB3	Neurabin-2	NEB2_HUMAN	PPP1R9B	371	383	APDVAPEEVDESK				✓	✓	✓	✓
746	P39880	Y	P39880	Homeobox protein cut-like 1	CUX1_HUMAN	CUX1	273	285	APDVEQAIEVLTR				✓	✓	✓	✓
747	Q86W50	Y	Q86W50	RNA N6-adenosine-methyltransferase METTL16	MET16_HUMAN	METTL16	398	409	APEDVIQALEEK				✓	✓	✓	✓
748	Q96RF0	Y	Q96RF0	Sorting nexin-18	SNX18_HUMAN	SNX18	61	77	APEPGPAGDGGPGAPAR				✓	✓						✓
749	Q14839	Y	Q14839	Chromodomain-helicase-DNA-binding protein 4	CHD4_HUMAN	CHD4	1900	1912	APEPTPQQVAQQQ				✓	✓	✓	✓
750	Q12965	Y	Q12965	Unconventional myosin-Ie	MYO1E_HUMAN	MYO1E	680	691	APESLFLLEEMR				✓	✓	✓	✓
751	P63010	Y	P63010	AP-2 complex subunit beta	AP2B1_HUMAN	AP2B1	920	936	APEVSQYIYQVYDSILK					✓
752	P63010	Y	P63010	AP-2 complex subunit beta	AP2B1_HUMAN	AP2B1	920	937	APEVSQYIYQVYDSILKN							✓
753	P49721	Y	P49721	Proteasome subunit beta type-2	PSB2_HUMAN	PSMB2	127	145	APFAAHGYGAFLTLSILDR				✓	✓	✓	✓
754	Q13395	Y	Q13395	Probable methyltransferase TARBP1	TARB1_HUMAN	TARBP1	134	154	APGAEAAVEVLAAVGPCLRPR	17 Carbamidomethylation	150	150 Carbamidomethylation on C		✓	✓
755	Q53F19	Y	Q53F19	Nuclear cap-binding protein subunit 3	NCBP3_HUMAN	NCBP3	567	579	APGAEEDDSELQR				✓		✓	✓
756	P09543	Y	P09543	2',3'-cyclic-nucleotide 3'-phosphodiesterase	CN37_HUMAN	CNP	262	275	APGAEEYAQQDVLK				✓	✓	✓	✓
757	Q9UID3	Y	Q9UID3	Vacuolar protein sorting-associated protein 51 homolog	VPS51_HUMAN	VPS51	381	401	APGALLAAAGLADAATEIVER				✓		✓	✓
758	Q07157	Y	Q07157	Tight junction protein ZO-1	ZO1_HUMAN	TJP1	29	42	APGFGFGIAISGGR				✓	✓	✓	✓
759	Q9BYJ9	Y	Q9BYJ9	YTH domain-containing family protein 1	YTHD1_HUMAN	YTHDF1	177	191	APGMNSLEQGMVGLK						✓
760	Q9Y5A9	Y	Q9Y5A9	YTH domain-containing family protein 2	YTHD2_HUMAN	YTHDF2	179	193	APGMNTIDQGMAALK				✓	✓	✓	✓
761	O75190	Y	O75190	DnaJ homolog subfamily B member 6	DNJB6_HUMAN	DNAJB6	288	302	APGPWDPLASAAGLK				✓		✓	✓
762	P31939	Y	P31939	Bifunctional purine biosynthesis protein ATIC	PUR9_HUMAN	ATIC	2	14	APGQLALFSVSDK				✓	✓	✓	✓	✓		✓	✓
763	P49792	Y	P49792	E3 SUMO-protein ligase RanBP2	RBP2_HUMAN	RANBP2	1307	1321	APGTNVAMASNQAVR				✓		✓	✓
764	Q13015	Y	Q13015	Protein AF1q	AF1Q_HUMAN	MLLT11	77	90	APIASIHSFELDLL				✓		✓	✓
765	O60841	Y	O60841	Eukaryotic translation initiation factor 5B	IF2P_HUMAN	EIF5B	631	644	APIICVLGHVDTGK	5 Carbamidomethylation	635	635 Carbamidomethylation on C	✓	✓	✓	✓
766	P36578	Y	P36578	60S ribosomal protein L4	RL4_HUMAN	RPL4	30	46	APIRPDIVNFVHTNLRK							✓
767	P35637	Y	P35637	RNA-binding protein FUS	FUS_HUMAN	FUS	449	472	APKPDGPGGGPGGSHMGGNYGDDR				✓	✓	✓	✓	✓	✓	✓	✓
768	P42695	Y	P42695	Condensin-2 complex subunit D3	CNDD3_HUMAN	NCAPD3	319	331	APLAVTSQVINCR	12 Carbamidomethylation	330	330 Carbamidomethylation on C	✓	✓		✓
769	Q9BTY7	Y	Q9BTY7	Protein HGH1 homolog	HGH1_HUMAN	HGH1	171	190	APLHYLAPLLSNLSQRPAAR				✓	✓	✓	✓
770	P41252	Y	P41252	Isoleucine--tRNA ligase, cytoplasmic	SYIC_HUMAN	IARS1	1039	1051	APLKPYPVSPSDK				✓	✓	✓	✓
771	Q92841	Y	Q92841	Probable ATP-dependent RNA helicase DDX17	DDX17_HUMAN	DDX17	69	81	APLPDLYPFGTMR				✓	✓	✓	✓	✓	✓	✓	✓
772	Q9H0W9	Y	Q9H0W9	Ester hydrolase C11orf54	CK054_HUMAN	C11orf54	245	256	APLVCLPVFVSR	5 Carbamidomethylation	249	249 Carbamidomethylation on C	✓	✓	✓	✓
773	Q13951	Y	Q13951	Core-binding factor subunit beta	PEBB_HUMAN	CBFB	99	111	APMILNGVCVIWK	9 Carbamidomethylation	107	107 Carbamidomethylation on C	✓	✓	✓	✓
774	Q9NUI1	Y	Q9NUI1	Peroxisomal 2,4-dienoyl-CoA reductase [(3E)-enoyl-CoA-producing]	DECR2_HUMAN	DECR2	89	102	APPAVMAAVDQALK				✓		✓	✓
775	P46379	Y	P46379	Large proline-rich protein BAG6	BAG6_HUMAN	BAG6	88	118	APPQTHLPSGASSGTGSASATHGGGSPPGTR					✓	✓	✓
776	P17174	Y	P17174	Aspartate aminotransferase, cytoplasmic	AATC_HUMAN	GOT1	2	20	APPSVFAEVPQAQPVLVFK				✓	✓	✓	✓
777	Q5VT52	Y	Q5VT52	Regulation of nuclear pre-mRNA domain-containing protein 2	RPRD2_HUMAN	RPRD2	1171	1182	APQFQESVGSFR							✓	✓			✓
778	Q16513	Y	Q16513	Serine/threonine-protein kinase N2	PKN2_HUMAN	PKN2	507	519	APQMNINIATWGR					✓	✓
779	Q15021	Y	Q15021	Condensin complex subunit 1	CND1_HUMAN	NCAPD2	2	19	APQMYEFHLPLSPEELLK				✓	✓	✓
780	O95831	Y	O95831	Apoptosis-inducing factor 1, mitochondrial	AIFM1_HUMAN	AIFM1	128	148	APSHVPFLLIGGGTAAFAAAR				✓	✓	✓	✓
781	P08779	Y	P08779	Keratin, type I cytoskeletal 16	K1C16_HUMAN	KRT16	42	55	APSTYGGGLSVSSR				✓	✓	✓	✓	✓	✓	✓
782	P02533	Y	P02533	Keratin, type I cytoskeletal 14	K1C14_HUMAN	KRT14	42	56	APSTYGGGLSVSSSR				✓	✓	✓	✓	✓	✓	✓	✓
783	P54819	Y	P54819	Adenylate kinase 2, mitochondrial	KAD2_HUMAN	AK2	2	14	APSVPAAEPEYPK				✓	✓	✓	✓	✓	✓	✓	✓
784	Q9Y613	Y	Q9Y613	FH1/FH2 domain-containing protein 1	FHOD1_HUMAN	FHOD1	40	60	APTCSLDGALPLGAQIPAVHR	4 Carbamidomethylation	43	43 Carbamidomethylation on C	✓	✓		✓
785	Q9UHD8	Y	Q9UHD8	Septin-9	SEPT9_HUMAN	SEPTIN9	272	289	APVDFGYVGIDSILEQMR				✓	✓	✓	✓
786	Q4ZIN3	Y	Q4ZIN3	Membralin	MBRL_HUMAN	TMEM259	122	134	APVFLQFCDSGGR	8 Carbamidomethylation	129	129 Carbamidomethylation on C	✓	✓	✓	✓
787	Q96F86	Y	Q96F86	Enhancer of mRNA-decapping protein 3	EDC3_HUMAN	EDC3	437	456	APVLSIDPPVHEVEQGIDAK				✓	✓	✓	✓
788	Q93096	Y	Q93096	Protein tyrosine phosphatase type IVA 1	TP4A1_HUMAN	PTP4A1	111	125	APVLVALALIEGGMK				✓	✓	✓	✓
789	Q9UJZ1	Y	Q9UJZ1	Stomatin-like protein 2, mitochondrial	STML2_HUMAN	STOML2	322	337	APVPGTPDSLSSGSSR				✓	✓	✓	✓	✓	✓	✓	✓
790	Q13200	Y	Q13200	26S proteasome non-ATPase regulatory subunit 2	PSMD2_HUMAN	PSMD2	9	31	APVQPQQSPAAAPGGTDEKPSGK				✓	✓	✓	✓
791	Q13190	Y	Q13190	Syntaxin-5	STX5_HUMAN	STX5	214	241	APVSALPLAPNHLGGGAVVLGAESHASK				✓	✓	✓	✓
792	Q08AM6	Y	Q08AM6	Protein VAC14 homolog	VAC14_HUMAN	VAC14	391	418	APVTLHLDGIVQVLNCHLSDTAIGMMTR	16 Carbamidomethylation	406	406 Carbamidomethylation on C		✓
793	P47914	Y	P47914	60S ribosomal protein L29	RL29_HUMAN	RPL29	135	149	AQAAAPASVPAQAPK				✓	✓	✓	✓	✓	✓	✓	✓
794	O75955	Y	O75955	Flotillin-1	FLOT1_HUMAN	FLOT1	232	244	AQADLAYQLQVAK				✓	✓	✓	✓
795	P30049	Y	P30049	ATP synthase subunit delta, mitochondrial	ATPD_HUMAN	ATP5F1D	137	150	AQAELVGTADEATR				✓	✓	✓	✓	✓	✓	✓	✓
796	Q15276	Y	Q15276	Rab GTPase-binding effector protein 1	RABE1_HUMAN	RABEP1	603	621	AQASEILLEELQQGLSQAK							✓
797	P36776	Y	P36776	Lon protease homolog, mitochondrial	LONM_HUMAN	LONP1	483	499	AQAVLEEDHYGMEDVKK				✓	✓	✓	✓	✓	✓	✓	✓
798	P55884	Y	P55884	Eukaryotic translation initiation factor 3 subunit B	EIF3B_HUMAN	EIF3B	121	134	AQAVSEDAGGNEGR				✓	✓	✓	✓	✓	✓	✓	✓
799	P55884	Y	P55884	Eukaryotic translation initiation factor 3 subunit B	EIF3B_HUMAN	EIF3B	121	141	AQAVSEDAGGNEGRAAEAEPR								✓	✓	✓	✓
800	P14625	Y	P14625	Endoplasmin	ENPL_HUMAN	HSP90B1	664	682	AQAYQTGKDISTNYYASQK											✓
801	P16383	Y	P16383	Intron Large complex component GCFC2	GCFC2_HUMAN	GCFC2	152	171	AQDDYISLDVQHTSSISGMK				✓	✓		✓
802	P55084	Y	P55084	Trifunctional enzyme subunit beta, mitochondrial	ECHB_HUMAN	HADHB	255	268	AQDEGLLSDVVPFK				✓	✓	✓	✓
803	P20020	Y	P20020	Plasma membrane calcium-transporting ATPase 1	AT2B1_HUMAN	ATP2B1	325	337	AQDGAAMEMQPLK				✓	✓	✓	✓	✓
804	Q99459	Y	Q99459	Cell division cycle 5-like protein	CDC5L_HUMAN	CDC5L	632	644	AQDVLVQEMEVVK				✓		✓	✓	✓	✓	✓	✓
805	Q8N9T8	Y	Q8N9T8	Protein KRI1 homolog	KRI1_HUMAN	KRI1	196	207	AQEEADYIEWLK				✓	✓	✓	✓
806	Q9P031	Y	Q9P031	Thyroid transcription factor 1-associated protein 26	TAP26_HUMAN	CCDC59	172	182	AQEEYEQIQAK							✓				✓
807	Q8NCA5	Y	Q8NCA5	Protein FAM98A	FA98A_HUMAN	FAM98A	134	147	AQEGGGSEVFQELK				✓	✓	✓	✓
808	O60287	Y	O60287	Nucleolar pre-ribosomal-associated protein 1	NPA1P_HUMAN	URB1	622	635	AQEGPDAEIIGGER				✓	✓	✓
809	Q8IXK0	Y	Q8IXK0	Polyhomeotic-like protein 2	PHC2_HUMAN	PHC2	818	830	AQEIDGQALLLLK				✓		✓	✓
810	Q7Z2K6	Y	Q7Z2K6	Endoplasmic reticulum metallopeptidase 1	ERMP1_HUMAN	ERMP1	35	48	AQEPLVDGCSGGGR	9 Carbamidomethylation	43	43 Carbamidomethylation on C		✓	✓	✓				✓
811	P30084	Y	P30084	Enoyl-CoA hydratase, mitochondrial	ECHM_HUMAN	ECHS1	158	178	AQFAQPEILIGTIPGAGGTQR				✓	✓	✓	✓
812	P38646	Y	P38646	Stress-70 protein, mitochondrial	GRP75_HUMAN	HSPA9	349	360	AQFEGIVTDLIR				✓	✓	✓	✓	✓		✓	✓
813	O94927	Y	O94927	HAUS augmin-like complex subunit 5	HAUS5_HUMAN	HAUS5	196	208	AQFLQNLLLPQAK				✓	✓	✓	✓
814	Q2NKX8	Y	Q2NKX8	DNA excision repair protein ERCC-6-like	ERC6L_HUMAN	ERCC6L	704	715	AQFLVEFESQNK				✓		✓	✓
815	Q9Y5J9	Y	Q9Y5J9	Mitochondrial import inner membrane translocase subunit Tim8 B	TIM8B_HUMAN	TIMM8B	23	39	AQFTAQVHHFMELCWDK	14 Carbamidomethylation	36	36 Carbamidomethylation on C	✓	✓	✓	✓
816	Q6PJG6	Y	Q6PJG6	BRCA1-associated ATM activator 1	BRAT1_HUMAN	BRAT1	652	670	AQGLELALVFLGQTLGPPR				✓	✓	✓	✓
817	P02545	Y	P02545	Prelamin-A/C	LMNA_HUMAN	LMNA	250	260	AQHEDQVEQYK				✓			✓
818	Q86U86	Y	Q86U86	Protein polybromo-1	PB1_HUMAN	PBRM1	1399	1411	AQHPDYSFGELSR				✓	✓	✓	✓		✓	✓	✓
819	Q9BQG0	Y	Q9BQG0	Myb-binding protein 1A	MBB1A_HUMAN	MYBBP1A	1077	1094	AQHQQALSSLELLNVLFR				✓	✓	✓	✓
820	Q13867	Y	Q13867	Bleomycin hydrolase	BLMH_HUMAN	BLMH	49	68	AQHVFQHAVPQEGKPITNQK				✓	✓	✓	✓			✓	✓
821	Q92621	Y	Q92621	Nuclear pore complex protein Nup205	NU205_HUMAN	NUP205	1207	1219	AQIEQVIANCEHK	10 Carbamidomethylation	1216	1216 Carbamidomethylation on C		✓	✓
822	P05783	Y	P05783	Keratin, type I cytoskeletal 18	K1C18_HUMAN	KRT18	138	149	AQIFANTVDNAR				✓	✓	✓	✓
823	Q7Z460	Y	Q7Z460	CLIP-associating protein 1	CLAP1_HUMAN	CLASP1	87	99	AQIGTVLPSLIDR				✓	✓	✓	✓
824	P0DMV8;P0DMV9	N	P0DMV8;P0DMV9	Heat shock 70 kDa protein 1A	HS71A_HUMAN;HS71B_HUMAN	HSPA1A;HSPA1B	0	13	AQIHDLVLVGGSTR				✓	✓	✓	✓	✓	✓	✓	✓
825	Q13620	Y	Q13620	Cullin-4B	CUL4B_HUMAN	CUL4B	270	287	AQIHQFREDSLDSVLFLK				✓	✓	✓	✓
826	Q9NPD8	Y	Q9NPD8	Ubiquitin-conjugating enzyme E2 T	UBE2T_HUMAN	UBE2T	36	48	AQILGGANTPYEK				✓	✓	✓	✓	✓	✓	✓	✓
827	Q9Y3D5	Y	Q9Y3D5	28S ribosomal protein S18c, mitochondrial	RT18C_HUMAN	MRPS18C	114	125	AQIMGFMPVTYK				✓	✓	✓	✓
828	Q9Y3D5	Y	Q9Y3D5	28S ribosomal protein S18c, mitochondrial	RT18C_HUMAN	MRPS18C	114	131	AQIMGFMPVTYKDPAYLK				✓		✓	✓
829	Q9NUQ6	Y	Q9NUQ6	SPATS2-like protein	SPS2L_HUMAN	SPATS2L	346	358	AQIMLCGEITHPK	6 Carbamidomethylation	351	351 Carbamidomethylation on C		✓	✓
830	P11182	Y	P11182	Lipoamide acyltransferase component of branched-chain alpha-keto acid dehydrogenase complex, mitochondrial	ODB2_HUMAN	DBT	441	453	AQIMNVSWSADHR					✓
831	Q86UP2	Y	Q86UP2	Kinectin	KTN1_HUMAN	KTN1	583	607	AQIQQFHSQIAAQTSASVLAEELHK				✓	✓	✓	✓
832	Q9Y520	Y	Q9Y520	Protein PRRC2C	PRC2C_HUMAN	PRRC2C	2098	2110	AQKLPDLSPVENK										✓	✓
833	Q12788	Y	Q12788	Transducin beta-like protein 3	TBL3_HUMAN	TBL3	30	46	AQLDQTGQHLFCVCGTR	12 Carbamidomethylation, 14 Carbamidomethylation	41, 43	41 Carbamidomethylation on C, 43 Carbamidomethylation on C	✓	✓	✓	✓
834	P54578	Y	P54578	Ubiquitin carboxyl-terminal hydrolase 14	UBP14_HUMAN	USP14	31	43	AQLFALTGVQPAR				✓	✓	✓	✓	✓	✓	✓	✓
835	Q6PID6	Y	Q6PID6	Tetratricopeptide repeat protein 33	TTC33_HUMAN	TTC33	136	148	AQLGLGEIILAIR				✓	✓	✓	✓
836	Q96TA2	Y	Q96TA2	ATP-dependent zinc metalloprotease YME1L1	YMEL1_HUMAN	YME1L1	645	658	AQLLAQMDVSMGGR				✓	✓	✓	✓
837	Q12931	Y	Q12931	Heat shock protein 75 kDa, mitochondrial	TRAP1_HUMAN	TRAP1	635	647	AQLLQPTLEINPR				✓	✓	✓	✓	✓	✓	✓	✓
838	P62081	Y	P62081	40S ribosomal protein S7	RS7_HUMAN	RPS7	38	49	AQLRELNITAAK									✓	✓
839	Q14008	Y	Q14008	Cytoskeleton-associated protein 5	CKAP5_HUMAN	CKAP5	1442	1453	AQNISSNANMLR				✓	✓	✓	✓	✓	✓	✓	✓
840	P05412	Y	P05412	Transcription factor Jun	JUN_HUMAN	JUN	289	302	AQNSELASTANMLR				✓	✓	✓	✓	✓
841	P02545	Y	P02545	Prelamin-A/C	LMNA_HUMAN	LMNA	516	527	AQNTWGCGNSLR	7 Carbamidomethylation	522	522 Carbamidomethylation on C	✓	✓	✓	✓	✓	✓	✓	✓
842	P25786	Y	P25786	Proteasome subunit alpha type-1	PSA1_HUMAN	PSMA1	244	256	AQPAQPADEPAEK				✓	✓	✓	✓	✓	✓	✓	✓
843	P25786	Y	P25786	Proteasome subunit alpha type-1	PSA1_HUMAN	PSMA1	244	263	AQPAQPADEPAEKADEPMEH				✓	✓	✓	✓	✓	✓	✓	✓
844	Q8IZ73	Y	Q8IZ73	Pseudouridylate synthase RPUSD2	RUSD2_HUMAN	RPUSD2	172	183	AQPLAYYEAAVR							✓	✓			✓
845	Q5T4S7	Y	Q5T4S7	E3 ubiquitin-protein ligase UBR4	UBR4_HUMAN	UBR4	1838	1850	AQQALSELHTVEK				✓	✓	✓	✓
846	Q9NRR5	Y	Q9NRR5	Ubiquilin-4	UBQL4_HUMAN	UBQLN4	47	59	AQQDQLVLIFAGK				✓	✓	✓	✓
847	O15126	Y	O15126	Secretory carrier-associated membrane protein 1	SCAM1_HUMAN	SCAMP1	299	311	AQQEFATGVMSNK				✓	✓	✓	✓	✓	✓	✓	✓
848	P14314	Y	P14314	Glucosidase 2 subunit beta	GLU2B_HUMAN	PRKCSH	207	219	AQQEQELAADAFK				✓	✓	✓	✓	✓	✓	✓	✓
849	P78406	Y	P78406	mRNA export factor RAE1	RAE1L_HUMAN	RAE1	81	100	AQQMHTGPVLDVCWSDDGSK	13 Carbamidomethylation	93	93 Carbamidomethylation on C	✓	✓	✓	✓			✓	✓
850	Q4VCS5	Y	Q4VCS5	Angiomotin	AMOT_HUMAN	AMOT	434	446	AQQMVEILSDENR				✓	✓	✓	✓	✓	✓	✓	✓
851	O60941;Q9Y4J8	N	O60941;Q9Y4J8	Dystrobrevin beta	DTNA_HUMAN;DTNB_HUMAN	DTNA;DTNB	0	11	AQQNPTLLAELR				✓	✓	✓	✓
852	Q15276	Y	Q15276	Rab GTPase-binding effector protein 1	RABE1_HUMAN	RABEP1	31	42	AQQQLEQEFNQK						✓	✓	✓
853	O75955	Y	O75955	Flotillin-1	FLOT1_HUMAN	FLOT1	262	274	AQQVAVQEQEIAR				✓	✓	✓	✓	✓			✓
854	P18206	Y	P18206	Vinculin	VINC_HUMAN	VCL	353	366	AQQVSQGLDVLTAK				✓	✓	✓	✓	✓	✓	✓	✓
855	Q13907	Y	Q13907	Isopentenyl-diphosphate Delta-isomerase 1	IDI1_HUMAN	IDI1	138	156	AQSDGIWGEHEIDYILLVR				✓	✓	✓	✓
856	O00231	Y	O00231	26S proteasome non-ATPase regulatory subunit 11	PSD11_HUMAN	PSMD11	12	32	AQSLLSTDREASIDILHSIVK				✓	✓	✓	✓
857	Q969E2	Y	Q969E2	Secretory carrier-associated membrane protein 4	SCAM4_HUMAN	SCAMP4	186	196	AQTEWNTGTWR				✓	✓	✓	✓	✓	✓	✓	✓
858	Q9BQ67	Y	Q9BQ67	Glutamate-rich WD repeat-containing protein 1	GRWD1_HUMAN	GRWD1	60	73	AQTGAPCLSFDIVR	7 Carbamidomethylation	66	66 Carbamidomethylation on C	✓	✓	✓	✓	✓
859	P49773	Y	P49773	Adenosine 5'-monophosphoramidase HINT1	HINT1_HUMAN	HINT1	8	21	AQVARPGGDTIFGK				✓	✓	✓	✓	✓	✓	✓	✓
860	Q5JTZ9	Y	Q5JTZ9	Alanine--tRNA ligase, mitochondrial	SYAM_HUMAN	AARS2	593	611	AQVCGGFILHEAVAPECLR	4 Carbamidomethylation, 17 Carbamidomethylation	596, 609	596 Carbamidomethylation on C, 609 Carbamidomethylation on C	✓		✓
861	Q8TBA6	Y	Q8TBA6	Golgin subfamily A member 5	GOGA5_HUMAN	GOLGA5	285	297	AQVDDLTEAVAAK					✓	✓	✓
862	Q86U44	Y	Q86U44	N6-adenosine-methyltransferase catalytic subunit	MTA70_HUMAN	METTL3	270	281	AQVQEFCDYGTK	7 Carbamidomethylation	276	276 Carbamidomethylation on C	✓	✓		✓
863	P46939	Y	P46939	Utrophin	UTRN_HUMAN	UTRN	930	942	AQVSLNVLNDLAK							✓
864	Q9UKS6	Y	Q9UKS6	Protein kinase C and casein kinase substrate in neurons protein 3	PACN3_HUMAN	PACSIN3	204	215	AQYEQTLAELHR					✓		✓
865	O43815	Y	O43815	Striatin	STRN_HUMAN	STRN	45	62	AQYSLPGILHFLQHEWAR				✓	✓		✓
866	Q9NWA0	Y	Q9NWA0	Mediator of RNA polymerase II transcription subunit 9	MED9_HUMAN	MED9	57	74	AREEENYSFLPLVHNIIK				✓	✓	✓	✓
867	P11142	Y	P11142	Heat shock cognate 71 kDa protein	HSP7C_HUMAN	HSPA8	300	311	ARFEELNADLFR				✓	✓	✓	✓	✓	✓	✓	✓
868	Q9H2U2	Y	Q9H2U2	Inorganic pyrophosphatase 2, mitochondrial	IPYR2_HUMAN	PPA2	83	100	ARNDEYENLFNMIVEIPR				✓	✓	✓	✓
869	P13639	Y	P13639	Elongation factor 2	EF2_HUMAN	EEF2	606	625	ARPFPDGLAEDIDKGEVSAR				✓	✓	✓	✓
870	P55327	Y	P55327	Tumor protein D52	TPD52_HUMAN	TPD52	150	163	ASAAFSSVGSVITK				✓	✓	✓	✓	✓	✓	✓	✓
871	Q96HC4	Y	Q96HC4	PDZ and LIM domain protein 5	PDLI5_HUMAN	PDLIM5	84	97	ASAAPKPEPVPVQK						✓			✓
872	P00505	Y	P00505	Aspartate aminotransferase, mitochondrial	AATM_HUMAN	GOT2	108	122	ASAELALGENSEVLK				✓	✓	✓	✓	✓	✓	✓	✓
873	Q13813	Y	Q13813	Spectrin alpha chain, non-erythrocytic 1	SPTN1_HUMAN	SPTAN1	2100	2119	ASAFNSWFENAEEDLTDPVR						✓
874	P42695	Y	P42695	Condensin-2 complex subunit D3	CNDD3_HUMAN	NCAPD3	1320	1339	ASAGHVAVSSPTPETGPLQR				✓	✓	✓	✓				✓
875	Q02413	Y	Q02413	Desmoglein-1	DSG1_HUMAN	DSG1	369	390	ASAISVTVLNVIEGPVFRPGSK				✓	✓	✓	✓
876	Q6PJG6	Y	Q6PJG6	BRCA1-associated ATM activator 1	BRAT1_HUMAN	BRAT1	563	589	ASAVTAMGQLSSQGLHAPTSPEHAEAR						✓	✓
877	Q9H410	Y	Q9H410	Kinetochore-associated protein DSN1 homolog	DSN1_HUMAN	DSN1	199	212	ASDFSLEASVAEMK				✓		✓	✓
878	P27708	Y	P27708	CAD protein	PYR1_HUMAN	CAD	1858	1871	ASDPGLPAEEPKEK				✓	✓			✓	✓	✓	✓
879	Q9Y2D4	Y	Q9Y2D4	Exocyst complex component 6B	EXC6B_HUMAN	EXOC6B	638	650	ASDYLVDLIAFLR				✓	✓	✓	✓
880	O94927	Y	O94927	HAUS augmin-like complex subunit 5	HAUS5_HUMAN	HAUS5	507	519	ASELLLPAAASLR				✓	✓	✓	✓
881	Q5GLZ8	Y	Q5GLZ8	Probable E3 ubiquitin-protein ligase HERC4	HERC4_HUMAN	HERC4	155	165	ASEVFCWGQNK	6 Carbamidomethylation	160	160 Carbamidomethylation on C	✓	✓	✓	✓
882	Q9Y450	Y	Q9Y450	HBS1-like protein	HBS1L_HUMAN	HBS1L	305	322	ASFAYAWVLDETGEERER				✓	✓	✓	✓
883	Q9H3U1	Y	Q9H3U1	Protein unc-45 homolog A	UN45A_HUMAN	UNC45A	471	483	ASFITANGVSLLK				✓	✓	✓	✓
884	Q9NNW7	Y	Q9NNW7	Thioredoxin reductase 2, mitochondrial	TRXR2_HUMAN	TXNRD2	159	172	ASFVDEHTVCGVAK	10 Carbamidomethylation	168	168 Carbamidomethylation on C	✓	✓	✓	✓
885	P26440	Y	P26440	Isovaleryl-CoA dehydrogenase, mitochondrial	IVD_HUMAN	IVD	121	142	ASGAVGLSYGAHSNLCINQLVR	16 Carbamidomethylation	136	136 Carbamidomethylation on C	✓	✓	✓
886	P52789	Y	P52789	Hexokinase-2	HXK2_HUMAN	HK2	625	638	ASGCEGEDVVTLLK	4 Carbamidomethylation	628	628 Carbamidomethylation on C				✓
887	Q9UJS0	Y	Q9UJS0	Electrogenic aspartate/glutamate antiporter SLC25A13, mitochondrial	S2513_HUMAN	SLC25A13	313	331	ASGDSARPVLLQVAESAYR				✓	✓	✓	✓
888	O15357	Y	O15357	Phosphatidylinositol 3,4,5-trisphosphate 5-phosphatase 2	SHIP2_HUMAN	INPPL1	1193	1206	ASGLGEAGMSAWLR					✓
889	P16949	Y	P16949	Stathmin	STMN1_HUMAN	STMN1	15	27	ASGQAFELILSPR				✓	✓	✓	✓	✓	✓	✓	✓
890	P04183	Y	P04183	Thymidine kinase, cytosolic	KITH_HUMAN	TK1	193	219	ASGQPAGPDNKENCPVPGKPGEAVAAR	14 Carbamidomethylation	206	206 Carbamidomethylation on C	✓		✓	✓		✓
891	Q8TAG9	Y	Q8TAG9	Exocyst complex component 6	EXOC6_HUMAN	EXOC6	629	641	ASGYLMDLINFLR				✓	✓	✓	✓
892	Q92922	Y	Q92922	SWI/SNF complex subunit SMARCC1	SMRC1_HUMAN	SMARCC1	202	224	ASHHIYPYSSSQDDEEWLRPVMR				✓	✓	✓	✓
893	P11182	Y	P11182	Lipoamide acyltransferase component of branched-chain alpha-keto acid dehydrogenase complex, mitochondrial	ODB2_HUMAN	DBT	340	360	ASHNIGIAMDTEQGLIVPNVK				✓		✓	✓
894	Q5VT52	Y	Q5VT52	Regulation of nuclear pre-mRNA domain-containing protein 2	RPRD2_HUMAN	RPRD2	609	623	ASIGQSPGLPSTTFK					✓	✓	✓
895	Q5QJE6	Y	Q5QJE6	Deoxynucleotidyltransferase terminal-interacting protein 2	TDIF2_HUMAN	DNTTIP2	11	24	ASIQAASAESSGQK					✓	✓	✓		✓	✓
896	Q9NXE4	Y	Q9NXE4	Sphingomyelin phosphodiesterase 4	NSMA3_HUMAN	SMPD4	159	175	ASIQECILPDSPLYHNK	6 Carbamidomethylation	164	164 Carbamidomethylation on C		✓		✓
897	Q02878	Y	Q02878	60S ribosomal protein L6	RL6_HUMAN	RPL6	142	156	ASITPGTILIILTGR								✓		✓
898	Q14203	Y	Q14203	Dynactin subunit 1	DCTN1_HUMAN	DCTN1	1121	1133	ASLASLPPLHVAK				✓	✓	✓	✓
899	P05787	Y	P05787	Keratin, type II cytoskeletal 8	K2C8_HUMAN	KRT8	329	347	ASLEAAIADAEQRGELAIK				✓		✓	✓
900	Q7Z2W4	Y	Q7Z2W4	Zinc finger CCCH-type antiviral protein 1	ZCCHV_HUMAN	ZC3HAV1	283	295	ASLEDAPVDDLTR				✓	✓	✓	✓	✓	✓	✓	✓
901	Q7Z2W4	Y	Q7Z2W4	Zinc finger CCCH-type antiviral protein 1	ZCCHV_HUMAN	ZC3HAV1	283	296	ASLEDAPVDDLTRK											✓
902	Q04695	Y	Q04695	Keratin, type I cytoskeletal 17	K1C17_HUMAN	KRT17	322	334	ASLEGNLAETENR				✓	✓	✓
903	P02533	Y	P02533	Keratin, type I cytoskeletal 14	K1C14_HUMAN	KRT14	353	365	ASLENSLEETKGR				✓
904	Q75N03	Y	Q75N03	E3 ubiquitin-protein ligase Hakai	HAKAI_HUMAN	CBLL1	200	219	ASLENVHPPIAPPPTEIPER					✓	✓	✓
905	Q9BT78	Y	Q9BT78	COP9 signalosome complex subunit 4	CSN4_HUMAN	COPS4	171	188	ASLLQNESTNEQLQIHYK				✓	✓	✓	✓
906	Q5T200	Y	Q5T200	Zinc finger CCCH domain-containing protein 13	ZC3HD_HUMAN	ZC3H13	1582	1593	ASLLSNLGPCCK	10 Carbamidomethylation, 11 Carbamidomethylation	1591, 1592	1591 Carbamidomethylation on C, 1592 Carbamidomethylation on C		✓		✓
907	P30566	Y	P30566	Adenylosuccinate lyase	PUR8_HUMAN	ADSL	150	170	ASLPTLGFTHFQPAQLTTVGK				✓	✓	✓	✓
908	P09960	Y	P09960	Leukotriene A-4 hydrolase	LKHA4_HUMAN	LTA4H	594	606	ASMHPVTAMLVGK				✓	✓	✓	✓	✓	✓	✓	✓
909	Q9Y3Y2	Y	Q9Y3Y2	Chromatin target of PRMT1 protein	CHTOP_HUMAN	CHTOP	39	51	ASMQQQQQLASAR				✓	✓	✓	✓	✓	✓	✓	✓
910	P38646	Y	P38646	Stress-70 protein, mitochondrial	GRP75_HUMAN	HSPA9	147	159	ASNGDAWVEAHGK				✓	✓	✓	✓	✓	✓	✓	✓
911	P49748	Y	P49748	Very long-chain specific acyl-CoA dehydrogenase, mitochondrial	ACADV_HUMAN	ACADVL	304	316	ASNTAEVFFDGVR					✓	✓	✓
912	Q96AY3	Y	Q96AY3	Peptidyl-prolyl cis-trans isomerase FKBP10	FKB10_HUMAN	FKBP10	34	48	ASPAGGPLEDVVIER							✓
913	O95782	Y	O95782	AP-2 complex subunit alpha-1	AP2A1_HUMAN	AP2A1	178	191	ASPDLVPMGEWTAR				✓	✓	✓	✓
914	Q5SRE5	Y	Q5SRE5	Nucleoporin NUP188	NU188_HUMAN	NUP188	1728	1745	ASPESQEPLIQLVQAFVR							✓
915	O60256	Y	O60256	Phosphoribosyl pyrophosphate synthase-associated protein 2	KPRB_HUMAN	PRPSAP2	165	181	ASPFLLQYIQEEIPDYR						✓
916	Q9NSE4	Y	Q9NSE4	Isoleucine--tRNA ligase, mitochondrial	SYIM_HUMAN	IARS2	373	386	ASPLLPANHVTMAK				✓	✓	✓	✓		✓	✓	✓
917	Q8TEM1	Y	Q8TEM1	Nuclear pore membrane glycoprotein 210	PO210_HUMAN	NUP210	1873	1887	ASPPSGLWSPAYASH				✓	✓	✓	✓
918	Q96KB5	Y	Q96KB5	Lymphokine-activated killer T-cell-originated protein kinase	TOPK_HUMAN	PBK	133	145	ASQDPFPAAIILK				✓	✓	✓	✓	✓
919	O60763	Y	O60763	General vesicular transport factor p115	USO1_HUMAN	USO1	593	615	ASQKPQPNFPSPEYMIFDHEFTK					✓		✓
920	Q16513	Y	Q16513	Serine/threonine-protein kinase N2	PKN2_HUMAN	PKN2	581	594	ASSLGEIDESSELR						✓	✓
921	P41743	Y	P41743	Protein kinase C iota type	KPCI_HUMAN	PRKCI	245	258	ASSSLGLQDFDLLR				✓	✓	✓	✓
922	P45954	Y	P45954	Short/branched chain specific acyl-CoA dehydrogenase, mitochondrial	ACDSB_HUMAN	ACADSB	257	269	ASSTCPLTFENVK	5 Carbamidomethylation	261	261 Carbamidomethylation on C	✓	✓
923	P35658	Y	P35658	Nuclear pore complex protein Nup214	NU214_HUMAN	NUP214	1352	1364	ASSTSLTSTQPTK				✓	✓	✓	✓	✓	✓		✓
924	O14578	Y	O14578	Citron Rho-interacting kinase	CTRO_HUMAN	CIT	651	663	ASTEATELLQNIR				✓	✓
925	Q92621	Y	Q92621	Nuclear pore complex protein Nup205	NU205_HUMAN	NUP205	70	84	ASTEGVAIQGQQGTR				✓	✓	✓	✓		✓	✓	✓
926	O75832	Y	O75832	26S proteasome non-ATPase regulatory subunit 10	PSD10_HUMAN	PSMD10	163	189	ASTNIQDTEGNTPLHLACDEERVEEAK	18 Carbamidomethylation	180	180 Carbamidomethylation on C	✓	✓	✓	✓
927	Q8NFH5	Y	Q8NFH5	Nucleoporin NUP35	NUP35_HUMAN	NUP35	295	306	ASTSDYQVISDR				✓	✓	✓	✓	✓	✓	✓	✓
928	Q9Y2L1	Y	Q9Y2L1	Exosome complex exonuclease RRP44	RRP44_HUMAN	DIS3	830	841	ASVAFHTQLFFK				✓	✓	✓	✓
929	Q5SW79	Y	Q5SW79	Centrosomal protein of 170 kDa	CE170_HUMAN	CEP170	1122	1142	ASVASEVSTTSSTSKPPTGRR								✓		✓
930	Q99541	Y	Q99541	Perilipin-2	PLIN2_HUMAN	PLIN2	2	15	ASVAVDPQPSVVTR					✓		✓				✓
931	P61225	Y	P61225	Ras-related protein Rap-2b	RAP2B_HUMAN	RAP2B	151	162	ASVDELFAEIVR				✓	✓	✓
932	O60841	Y	O60841	Eukaryotic translation initiation factor 5B	IF2P_HUMAN	EIF5B	1021	1040	ASVMLEHDPQYAVILAFDVR				✓	✓	✓	✓
933	O95347	Y	O95347	Structural maintenance of chromosomes protein 2	SMC2_HUMAN	SMC2	77	89	ASVSITFDNSDKK				✓		✓	✓	✓	✓	✓	✓
934	Q8TEA8	Y	Q8TEA8	D-aminoacyl-tRNA deacylase 1	DTD1_HUMAN	DTD1	11	25	ASVTVGGEQISAIGR				✓	✓	✓	✓	✓		✓	✓
935	Q9NQR4	Y	Q9NQR4	Omega-amidase NIT2	NIT2_HUMAN	NIT2	214	234	ASYVAWGHSTVVNPWGEVLAK				✓	✓	✓	✓
936	Q16890	Y	Q16890	Tumor protein D53	TPD53_HUMAN	TPD52L1	110	123	ATAAFSNVGTAISK				✓	✓	✓	✓	✓	✓	✓	✓
937	O75608	Y	O75608	Acyl-protein thioesterase 1	LYPA1_HUMAN	LYPLA1	20	45	ATAAVIFLHGLGDTGHGWAEAFAGIR				✓	✓	✓	✓
938	Q16698	Y	Q16698	2,4-dienoyl-CoA reductase [(3E)-enoyl-CoA-producing], mitochondrial	DECR_HUMAN	DECR1	98	110	ATAEQISSQTGNK					✓	✓	✓	✓	✓	✓	✓
939	P28074	Y	P28074	Proteasome subunit beta type-5	PSB5_HUMAN	PSMB5	79	92	ATAGAYIASQTVKK								✓	✓	✓	✓
940	P29692	Y	P29692	Elongation factor 1-delta	EF1D_HUMAN	EEF1D	124	136	ATAPQTQHVSPMR				✓	✓	✓	✓	✓	✓		✓
941	Q9BY44	Y	Q9BY44	Eukaryotic translation initiation factor 2A	EIF2A_HUMAN	EIF2A	232	245	ATAVLVIASTDVDK				✓	✓	✓	✓
942	Q06830	Y	Q06830	Peroxiredoxin-1	PRDX1_HUMAN	PRDX1	17	35	ATAVMPDGQFKDISLSDYK								✓		✓	✓
943	P32119	Y	P32119	Peroxiredoxin-2	PRDX2_HUMAN	PRDX2	17	29	ATAVVDGAFKEVK								✓	✓	✓	✓
944	Q99661	Y	Q99661	Kinesin-like protein KIF2C	KIF2C_HUMAN	KIF2C	342	354	ATCFAYGQTGSGK	3 Carbamidomethylation	344	344 Carbamidomethylation on C							✓
945	P09493	Y	P09493	Tropomyosin alpha-1 chain	TPM1_HUMAN	TPM1	78	90	ATDAEADVASLNR						✓
946	Q6P2I3;Q96GK7	N	Q6P2I3;Q96GK7	Fumarylacetoacetate hydrolase domain-containing protein 2B	FAH2A_HUMAN;FAH2B_HUMAN	FAHD2A;FAHD2B	0	19	ATDAMAHVAGFTVAHDVSAR				✓	✓	✓	✓				✓
947	P50851	Y	P50851	Lipopolysaccharide-responsive and beige-like anchor protein	LRBA_HUMAN	LRBA	425	437	ATDAQLCLESSPK	7 Carbamidomethylation	431	431 Carbamidomethylation on C	✓	✓	✓	✓	✓	✓	✓	✓
948	Q7Z2W4	Y	Q7Z2W4	Zinc finger CCCH-type antiviral protein 1	ZCCHV_HUMAN	ZC3HAV1	315	329	ATDLGGTSQAGTSQR				✓	✓	✓	✓	✓	✓	✓	✓
949	Q969X6	Y	Q969X6	U3 small nucleolar RNA-associated protein 4 homolog	UTP4_HUMAN	UTP4	62	73	ATEALCWAEGQR	6 Carbamidomethylation	67	67 Carbamidomethylation on C	✓	✓		✓
950	P22059	Y	P22059	Oxysterol-binding protein 1	OSBP1_HUMAN	OSBP	757	768	ATEDGTPYDPYK				✓	✓	✓	✓	✓	✓	✓	✓
951	P55795	Y	P55795	Heterogeneous nuclear ribonucleoprotein H2	HNRH2_HUMAN	HNRNPH2	300	316	ATENDIYNFFSPLNPMR					✓	✓	✓
952	P31943	Y	P31943	Heterogeneous nuclear ribonucleoprotein H	HNRH1_HUMAN	HNRNPH1	300	316	ATENDIYNFFSPLNPVR				✓	✓	✓	✓
953	Q6P2Q9	Y	Q6P2Q9	Pre-mRNA-processing-splicing factor 8	PRP8_HUMAN	PRPF8	1909	1925	ATEPQMVLFNLYDDWLK				✓	✓	✓	✓
954	Q02790	Y	Q02790	Peptidyl-prolyl cis-trans isomerase FKBP4	FKBP4_HUMAN	FKBP4	8	28	ATESGAQSAPLPMEGVDISPK				✓	✓	✓	✓
955	P19338	Y	P19338	Nucleolin	NUCL_HUMAN	NCL	509	521	ATFIKVPQNQNGK								✓	✓	✓	✓
956	Q5VZM2;Q7L523	N	Q5VZM2;Q7L523	Ras-related GTP-binding protein B	RRAGA_HUMAN;RRAGB_HUMAN	RRAGA;RRAGB	0	11	ATFLVISHYQCK	11 Carbamidomethylation	10	10 Carbamidomethylation on C	✓		✓	✓
957	Q14677	Y	Q14677	Clathrin interactor 1	EPN4_HUMAN	CLINT1	50	67	ATFMYEQFPELMNMLWSR				✓	✓	✓	✓
958	Q12955	Y	Q12955	Ankyrin-3	ANK3_HUMAN	ANK3	1197	1208	ATFSPIVTVEPR				✓	✓	✓	✓				✓
959	Q9H1I8	Y	Q9H1I8	Activating signal cointegrator 1 complex subunit 2	ASCC2_HUMAN	ASCC2	59	76	ATFVANDLDWLLALPHDK				✓		✓
960	Q05655	Y	Q05655	Protein kinase C delta type	KPCD_HUMAN	PRKCD	450	467	ATFYAAEIMCGLQFLHSK	10 Carbamidomethylation	459	459 Carbamidomethylation on C	✓	✓	✓
961	P46940	Y	P46940	Ras GTPase-activating-like protein IQGAP1	IQGA1_HUMAN	IQGAP1	1517	1528	ATFYGEQVDYYK				✓	✓	✓	✓	✓	✓	✓	✓
962	O94826	Y	O94826	Mitochondrial import receptor subunit TOM70	TOM70_HUMAN	TOMM70	336	354	ATFYLLIGNANAAKPDLDK				✓	✓	✓	✓
963	Q9Y678	Y	Q9Y678	Coatomer subunit gamma-1	COPG1_HUMAN	COPG1	528	538	ATFYLNVLEQK				✓	✓	✓	✓				✓
964	Q9UBF2	Y	Q9UBF2	Coatomer subunit gamma-2	COPG2_HUMAN	COPG2	528	538	ATFYLNVLQQR				✓	✓	✓	✓
965	P31942	Y	P31942	Heterogeneous nuclear ribonucleoprotein H3	HNRH3_HUMAN	HNRNPH3	233	253	ATGEADVEFVTHEDAVAAMSK				✓	✓	✓	✓	✓	✓	✓	✓
966	Q12849	Y	Q12849	G-rich sequence factor 1	GRSF1_HUMAN	GRSF1	439	459	ATGEADVHFETHEDAVAAMLK				✓	✓	✓	✓
967	P04259	Y	P04259	Keratin, type II cytoskeletal 6B	K2C6B_HUMAN	KRT6B	534	550	ATGGGLSSVGGGSSTIK				✓	✓
968	O00566	Y	O00566	U3 small nucleolar ribonucleoprotein protein MPP10	MPP10_HUMAN	MPHOSPH10	21	38	ATGRPECFLTIQEGLASK	7 Carbamidomethylation	27	27 Carbamidomethylation on C	✓	✓	✓	✓
969	Q8IZ81	Y	Q8IZ81	ELMO domain-containing protein 2	ELMD2_HUMAN	ELMOD2	62	79	ATHVVQSEVDKYVDDIMK				✓	✓	✓	✓
970	P0C0S5;Q71UI9	N	P0C0S5;Q71UI9	Histone H2A.Z	H2AV_HUMAN;H2AZ_HUMAN	H2AZ1;H2AZ2	0	13	ATIAGGGVIPHIHK				✓	✓	✓	✓	✓	✓	✓	✓
971	O14787	Y	O14787	Transportin-2	TNPO2_HUMAN	TNPO2	106	118	ATIGILITTIASK				✓	✓	✓	✓
972	P35244	Y	P35244	Replication protein A 14 kDa subunit	RFA3_HUMAN	RPA3	77	88	ATILCTSYVQFK	5 Carbamidomethylation	81	81 Carbamidomethylation on C	✓	✓		✓	✓
973	Q12802	Y	Q12802	A-kinase anchor protein 13	AKP13_HUMAN	AKAP13	900	913	ATLALDSVLTEEGK				✓	✓	✓	✓
974	Q9H7E9	Y	Q9H7E9	UPF0488 protein C8orf33	CH033_HUMAN	C8orf33	215	225	ATLDMPDEEFR				✓	✓	✓	✓
975	Q99661	Y	Q99661	Kinesin-like protein KIF2C	KIF2C_HUMAN	KIF2C	241	258	ATLECHPLTMTDPIEEHR	5 Carbamidomethylation	245	245 Carbamidomethylation on C	✓	✓	✓	✓
976	Q8WYQ5	Y	Q8WYQ5	Microprocessor complex subunit DGCR8	DGCR8_HUMAN	DGCR8	571	582	ATLEILIPDFVK							✓
977	Q9HC35	Y	Q9HC35	Echinoderm microtubule-associated protein-like 4	EMAL4_HUMAN	EML4	968	981	ATLLEDQQDPSPSS				✓	✓	✓	✓		✓		✓
978	P22314	Y	P22314	Ubiquitin-like modifier-activating enzyme 1	UBA1_HUMAN	UBA1	831	843	ATLPSPDKLPGFK				✓	✓	✓	✓	✓	✓	✓	✓
979	P59998	Y	P59998	Actin-related protein 2/3 complex subunit 4	ARPC4_HUMAN	ARPC4	14	32	ATLQAALCLENFSSQVVER	8 Carbamidomethylation	21	21 Carbamidomethylation on C	✓	✓	✓	✓
980	Q9BQG0	Y	Q9BQG0	Myb-binding protein 1A	MBB1A_HUMAN	MYBBP1A	191	202	ATLQEILPEVLK				✓	✓	✓	✓
981	Q9Y6D6	Y	Q9Y6D6	Brefeldin A-inhibited guanine nucleotide-exchange protein 1	BIG1_HUMAN	ARFGEF1	196	208	ATLTQMLNVIFAR				✓	✓	✓	✓
982	Q9Y6D5	Y	Q9Y6D5	Brefeldin A-inhibited guanine nucleotide-exchange protein 2	BIG2_HUMAN	ARFGEF2	184	196	ATLTQMLNVIFTR						✓	✓
983	Q96K37	Y	Q96K37	Solute carrier family 35 member E1	S35E1_HUMAN	SLC35E1	143	154	ATMPIWVVLLSR				✓	✓	✓	✓
984	Q8N684	Y	Q8N684	Cleavage and polyadenylation specificity factor subunit 7	CPSF7_HUMAN	CPSF7	202	214	ATPSENLVPSSAR				✓	✓	✓	✓		✓	✓	✓
985	P78527	Y	P78527	DNA-dependent protein kinase catalytic subunit	PRKDC_HUMAN	PRKDC	945	964	ATQMPEGGQGAPPMYQLYKR											✓
986	Q969Z0	Y	Q969Z0	FAST kinase domain-containing protein 4	FAKD4_HUMAN	TBRG4	79	106	ATRPEELLELLGGSHDLDSNQAAMVLIR				✓	✓	✓	✓
987	Q96GM8	Y	Q96GM8	Target of EGR1 protein 1	TOE1_HUMAN	TOE1	418	439	ATSEVPGSQASPNPVPGDGLHR				✓	✓	✓	✓
988	Q9UJW0	Y	Q9UJW0	Dynactin subunit 4	DCTN4_HUMAN	DCTN4	87	100	ATSISTQLPDDPAK				✓	✓	✓	✓	✓	✓	✓	✓
989	P20585	Y	P20585	DNA mismatch repair protein Msh3	MSH3_HUMAN	MSH3	966	979	ATSQSLVILDELGR					✓	✓	✓
990	P51659	Y	P51659	Peroxisomal multifunctional enzyme type 2	DHB4_HUMAN	HSD17B4	316	331	ATSTATSGFAGAIGQK				✓	✓	✓	✓				✓
991	Q15149	Y	Q15149	Plectin	PLEC_HUMAN	PLEC	3519	3540	ATTAALLLEAQAATGFLVDPVR				✓	✓	✓	✓
992	Q15003	Y	Q15003	Condensin complex subunit 2	CND2_HUMAN	NCAPH	505	529	ATTLPTDFNYNVDTLVQLHLKPGTR						✓	✓
993	Q96S44	Y	Q96S44	EKC/KEOPS complex subunit TP53RK	PRPK_HUMAN	TP53RK	6	26	ATTPADGEEPAPEAEALAAAR											✓
994	Q9H0A8	Y	Q9H0A8	COMM domain-containing protein 4	COMD4_HUMAN	COMMD4	67	81	ATVAVLSFILSSAAK				✓	✓	✓	✓
995	Q15276	Y	Q15276	Rab GTPase-binding effector protein 1	RABE1_HUMAN	RABEP1	791	801	ATVEQLMFEEK					✓		✓
996	P27694	Y	P27694	Replication protein A 70 kDa DNA-binding subunit	RFA1_HUMAN	RPA1	589	600	ATVMDVKPVDYR				✓	✓	✓	✓	✓	✓	✓
997	O14981	Y	O14981	TATA-binding protein-associated factor 172	BTAF1_HUMAN	BTAF1	448	468	AVAAASLVPVVESLVYLQTQK				✓			✓
998	Q86VP6	Y	Q86VP6	Cullin-associated NEDD8-dissociated protein 1	CAND1_HUMAN	CAND1	1179	1191	AVAALLTIPEAEK				✓	✓	✓	✓			✓
999	Q9NPQ8	Y	Q9NPQ8	Synembryn-A	RIC8A_HUMAN	RIC8A	5	23	AVAEAVETGEEDVIMEALR					✓	✓	✓
1000	Q9Y490	Y	Q9Y490	Talin-1	TLN1_HUMAN	TLN1	958	971	AVAEQIPLLVQGVR				✓	✓	✓	✓
1001	P78527	Y	P78527	DNA-dependent protein kinase catalytic subunit	PRKDC_HUMAN	PRKDC	1293	1311	AVAFFLESIAMHDIIAAEK				✓	✓	✓	✓	✓
1002	P62195	Y	P62195	26S proteasome regulatory subunit 8	PRS8_HUMAN	PSMC5	202	213	AVAHHTDCTFIR	8 Carbamidomethylation	209	209 Carbamidomethylation on C	✓
1003	O15381	Y	O15381	Nuclear valosin-containing protein-like	NVL_HUMAN	NVL	634	647	AVANESGLNFISVK				✓		✓	✓
1004	P55072	Y	P55072	Transitional endoplasmic reticulum ATPase	TERA_HUMAN	VCP	257	277	AVANETGAFFFLINGPEIMSK				✓	✓	✓	✓
1005	P51659	Y	P51659	Peroxisomal multifunctional enzyme type 2	DHB4_HUMAN	HSD17B4	69	81	AVANYDSVEEGEK				✓	✓	✓	✓	✓	✓	✓
1006	Q3LXA3	Y	Q3LXA3	Triokinase/FMN cyclase	TKFC_HUMAN	TKFC	95	109	AVAQAGTVGTLLIVK				✓	✓	✓	✓
1007	P62333	Y	P62333	26S proteasome regulatory subunit 10B	PRS10_HUMAN	PSMC6	186	197	AVASQLDCNFLK	8 Carbamidomethylation	193	193 Carbamidomethylation on C	✓	✓	✓	✓	✓	✓	✓	✓
1008	Q9NVE7	Y	Q9NVE7	4'-phosphopantetheine phosphatase	PANK4_HUMAN	PANK4	463	476	AVASQPDSVDAAER				✓			✓
1009	Q86Y56	Y	Q86Y56	Dynein axonemal assembly factor 5	DAAF5_HUMAN	DNAAF5	264	277	AVASVVGGWLLCLR	12 Carbamidomethylation	275	275 Carbamidomethylation on C	✓	✓	✓	✓
1010	O00487	Y	O00487	26S proteasome non-ATPase regulatory subunit 14	PSDE_HUMAN	PSMD14	140	152	AVAVVVDPIQSVK				✓	✓	✓	✓	✓	✓	✓	✓
1011	P21399	Y	P21399	Cytoplasmic aconitate hydratase	ACOHC_HUMAN	ACO1	456	468	AVDAGLNVMPYIK				✓	✓	✓	✓
1012	Q14204	Y	Q14204	Cytoplasmic dynein 1 heavy chain 1	DYHC1_HUMAN	DYNC1H1	884	902	AVDDLNLHSYSNLPIWVNK				✓	✓	✓	✓
1013	Q16891	Y	Q16891	MICOS complex subunit MIC60	MIC60_HUMAN	IMMT	287	299	AVDEAADALLKAK										✓
1014	Q7L2E3	Y	Q7L2E3	ATP-dependent RNA helicase DHX30	DHX30_HUMAN	DHX30	847	864	AVDEAVILLQEIGVLDQR				✓	✓	✓	✓
1015	P11940	Y	P11940	Polyadenylate-binding protein 1	PABP1_HUMAN	PABPC1	247	259	AVDEMNGKELNGK									✓		✓
1016	P62906	Y	P62906	60S ribosomal protein L10a	RL10A_HUMAN	RPL10A	79	91	AVDIPHMDIEALK				✓	✓	✓	✓	✓	✓	✓	✓
1017	O94973	Y	O94973	AP-2 complex subunit alpha-2	AP2A2_HUMAN	AP2A2	388	398	AVDLLYAMCDR	9 Carbamidomethylation	396	396 Carbamidomethylation on C	✓	✓	✓	✓
1018	O60231	Y	O60231	Pre-mRNA-splicing factor ATP-dependent RNA helicase DHX16	DHX16_HUMAN	DHX16	311	328	AVDLVEEESGAPGEEQRR				✓	✓	✓	✓
1019	Q8TEM1	Y	Q8TEM1	Nuclear pore membrane glycoprotein 210	PO210_HUMAN	NUP210	645	660	AVDPSSVALVTLGSSK				✓	✓	✓	✓
1020	Q8TEM1	Y	Q8TEM1	Nuclear pore membrane glycoprotein 210	PO210_HUMAN	NUP210	1259	1272	AVDPTSGQLYGLAR				✓	✓	✓	✓	✓	✓	✓	✓
1021	O15541	Y	O15541	E3 ubiquitin-protein ligase RNF113A	R113A_HUMAN	RNF113A	10	20	AVDQVCTFLFK	6 Carbamidomethylation	15	15 Carbamidomethylation on C	✓	✓	✓
1022	O14776	Y	O14776	Transcription elongation regulator 1	TCRG1_HUMAN	TCERG1	829	841	AVDSSSMREDLFK								✓	✓	✓	✓
1023	Q96S55	Y	Q96S55	ATPase WRNIP1	WRIP1_HUMAN	WRNIP1	428	441	AVDTLAYLSDGDAR				✓	✓	✓	✓	✓	✓	✓	✓
1024	Q9P2D3	Y	Q9P2D3	HEAT repeat-containing protein 5B	HTR5B_HUMAN	HEATR5B	391	404	AVEAVVNDTSGENK					✓			✓			✓
1025	P16383	Y	P16383	Intron Large complex component GCFC2	GCFC2_HUMAN	GCFC2	617	629	AVEDDVFIPLYPK							✓
1026	Q14152	Y	Q14152	Eukaryotic translation initiation factor 3 subunit A	EIF3A_HUMAN	EIF3A	252	264	AVEDIHGLFSLSK				✓	✓	✓	✓
1027	Q9H2G2	Y	Q9H2G2	STE20-like serine/threonine-protein kinase	SLK_HUMAN	SLK	393	415	AVEDINEHITDAQLEAMTELHDR				✓	✓	✓	✓
1028	Q13310	Y	Q13310	Polyadenylate-binding protein 4	PABP4_HUMAN	PABPC4	247	259	AVEEMNGKEISGK									✓
1029	Q5VTR2	Y	Q5VTR2	E3 ubiquitin-protein ligase BRE1A	BRE1A_HUMAN	RNF20	706	716	AVEEQIEYLQK				✓
1030	Q13190	Y	Q13190	Syntaxin-5	STX5_HUMAN	STX5	129	140	AVEIEELTYIIK				✓	✓	✓	✓
1031	O75439	Y	O75439	Mitochondrial-processing peptidase subunit beta	MPPB_HUMAN	PMPCB	153	173	AVEILADIIQNSTLGEAEIER				✓	✓	✓	✓
1032	O14737	Y	O14737	Programmed cell death protein 5	PDCD5_HUMAN	PDCD5	69	79	AVENYLIQMAR				✓	✓	✓	✓	✓	✓	✓	✓
1033	Q9UL45	Y	Q9UL45	Biogenesis of lysosome-related organelles complex 1 subunit 6	BL1S6_HUMAN	BLOC1S6	48	66	AVEQLAEGLLSHYLPDLQR				✓	✓	✓
1034	Q7L5Y9	Y	Q7L5Y9	E3 ubiquitin-protein transferase MAEA	MAEA_HUMAN	MAEA	85	97	AVESIQAEDESAK				✓	✓						✓
1035	P54727	Y	P54727	UV excision repair protein RAD23 homolog B	RD23B_HUMAN	RAD23B	221	233	AVEYLLMGIPGDR				✓	✓	✓	✓
1036	Q06210	Y	Q06210	Glutamine--fructose-6-phosphate aminotransferase [isomerizing] 1	GFPT1_HUMAN	GFPT1	272	290	AVEYYFASDASAVIEHTNR				✓	✓	✓	✓
1037	P49588	Y	P49588	Alanine--tRNA ligase, cytoplasmic	SYAC_HUMAN	AARS1	684	695	AVFDETYPDPVR				✓	✓	✓	✓	✓	✓	✓	✓
1038	Q96C23	Y	Q96C23	Galactose mutarotase	GALM_HUMAN	GALM	7	21	AVFGELPSGGGTVEK				✓	✓	✓	✓	✓		✓
1039	O14802	Y	O14802	DNA-directed RNA polymerase III subunit RPC1	RPC1_HUMAN	POLR3A	930	942	AVFPCPSEPALSK	5 Carbamidomethylation	934	934 Carbamidomethylation on C				✓	✓
1040	Q6L8Q7	Y	Q6L8Q7	2',5'-phosphodiesterase 12	PDE12_HUMAN	PDE12	355	375	AVFSDSLVPALEAFGLEGVFR				✓	✓	✓	✓
1041	P68363;Q9BQE3	N	P68363;Q9BQE3	Tubulin alpha-1B chain	TBA1B_HUMAN;TBA1C_HUMAN	TUBA1B;TUBA1C	0	19	AVFVDLEPTVIDEVRTGTYR								✓	✓	✓	✓
1042	P46013	Y	P46013	Proliferation marker protein Ki-67	KI67_HUMAN	MKI67	332	344	AVGASFPLYEPAK				✓				✓	✓	✓
1043	Q86YQ8	Y	Q86YQ8	Copine-8	CPNE8_HUMAN	CPNE8	346	358	AVGEIVQDYDSDK					✓	✓
1044	Q32P28	Y	Q32P28	Prolyl 3-hydroxylase 1	P3H1_HUMAN	P3H1	648	662	AVGFSSGTENPHGVK				✓
1045	P61513	Y	P61513	60S ribosomal protein L37a	RL37A_HUMAN	RPL37A	51	62	AVGIWHCGSCMK	7 Carbamidomethylation, 10 Carbamidomethylation	57, 60	57 Carbamidomethylation on C, 60 Carbamidomethylation on C	✓	✓	✓	✓	✓	✓	✓	✓
1046	Q9BSH5	Y	Q9BSH5	Haloacid dehalogenase-like hydrolase domain-containing protein 3	HDHD3_HUMAN	HDHD3	203	222	AVGMHSFLVVGPQALDPVVR				✓	✓	✓	✓
1047	Q7L576	Y	Q7L576	Cytoplasmic FMR1-interacting protein 1	CYFP1_HUMAN	CYFIP1	551	563	AVGPSSTQLYMVR				✓	✓	✓	✓
1048	P06400	Y	P06400	Retinoblastoma-associated protein	RB_HUMAN	RB1	433	445	AVGQGCVEIGSQR	6 Carbamidomethylation	438	438 Carbamidomethylation on C		✓		✓
1049	O75153	Y	O75153	Clustered mitochondria protein homolog	CLU_HUMAN	CLUH	704	716	AVGSISSTAFDIR				✓	✓	✓	✓	✓	✓	✓	✓
1050	Q13596	Y	Q13596	Sorting nexin-1	SNX1_HUMAN	SNX1	273	286	AVGTQTLSGAGLLK				✓	✓	✓	✓			✓	✓
1051	Q03154	Y	Q03154	Aminoacylase-1	ACY1_HUMAN	ACY1	354	367	AVGVPALGFSPMNR					✓	✓
1052	Q9Y2L1	Y	Q9Y2L1	Exosome complex exonuclease RRP44	RRP44_HUMAN	DIS3	286	299	AVHEDIVAVELLPK				✓	✓	✓	✓				✓
1053	Q9UJX4	Y	Q9UJX4	Anaphase-promoting complex subunit 5	APC5_HUMAN	ANAPC5	368	388	AVHFGLPYLASLGIQSLVQQR					✓		✓
1054	Q6IA86	Y	Q6IA86	Elongator complex protein 2	ELP2_HUMAN	ELP2	100	119	AVHLQGHEGPVYAVHAVYQR				✓		✓
1055	Q9NUD5	Y	Q9NUD5	Zinc finger CCHC domain-containing protein 3	ZCHC3_HUMAN	ZCCHC3	388	403	AVHNSVAAQLTGVAGH				✓	✓	✓	✓			✓
1056	O94906	Y	O94906	Pre-mRNA-processing factor 6	PRP6_HUMAN	PRPF6	528	540	AVIGIGIEEEDRK				✓	✓	✓	✓	✓			✓
1057	Q02978	Y	Q02978	Mitochondrial 2-oxoglutarate/malate carrier protein	M2OM_HUMAN	SLC25A11	123	146	AVIGMTAGATGAFVGTPAEVALIR				✓	✓	✓	✓
1058	O95602	Y	O95602	DNA-directed RNA polymerase I subunit RPA1	RPA1_HUMAN	POLR1A	115	125	AVIHLLLCQLR	8 Carbamidomethylation	122	122 Carbamidomethylation on C	✓	✓	✓	✓
1059	O15144	Y	O15144	Actin-related protein 2/3 complex subunit 2	ARPC2_HUMAN	ARPC2	142	157	AVIHYRDDETMYVESK				✓		✓	✓	✓	✓	✓	✓
1060	O60678	Y	O60678	Protein arginine N-methyltransferase 3	ANM3_HUMAN	PRMT3	397	410	AVIPEAVVEVLDPK				✓		✓	✓
1061	O14976	Y	O14976	Cyclin-G-associated kinase	GAK_HUMAN	GAK	628	648	AVIPLGVTVQGDVLIVIYHAR						✓	✓
1062	Q9BSL1	Y	Q9BSL1	Ubiquitin-associated domain-containing protein 1	UBAC1_HUMAN	UBAC1	293	305	AVISLMEMGFDEK				✓
1063	P53992	Y	P53992	Protein transport protein Sec24C	SC24C_HUMAN	SEC24C	596	613	AVITSLLDQIPEMFADTR					✓
1064	O60524	Y	O60524	Ribosome quality control complex subunit NEMF	NEMF_HUMAN	NEMF	12	25	AVLAELNASLLGMR				✓	✓	✓	✓
1065	Q14676	Y	Q14676	Mediator of DNA damage checkpoint protein 1	MDC1_HUMAN	MDC1	1908	1930	AVLALGGSLAGSAAEASHLVTDR				✓	✓	✓	✓	✓
1066	P34896	Y	P34896	Serine hydroxymethyltransferase, cytosolic	GLYC_HUMAN	SHMT1	60	72	AVLEALGSCLNNK	9 Carbamidomethylation	68	68 Carbamidomethylation on C	✓		✓	✓
1067	Q9NZL9	Y	Q9NZL9	Methionine adenosyltransferase 2 subunit beta	MAT2B_HUMAN	MAT2B	169	181	AVLENNLGAAVLR				✓	✓	✓	✓
1068	Q9Y2J2	Y	Q9Y2J2	Band 4.1-like protein 3	E41L3_HUMAN	EPB41L3	912	924	AVLEQEETAAASR					✓	✓	✓	✓	✓	✓	✓
1069	Q9Y281	Y	Q9Y281	Cofilin-2	COF2_HUMAN	CFL2	35	45	AVLFCLSDDKR	5 Carbamidomethylation	39	39 Carbamidomethylation on C		✓	✓
1070	P23528	Y	P23528	Cofilin-1	COF1_HUMAN	CFL1	35	45	AVLFCLSEDKK	5 Carbamidomethylation	39	39 Carbamidomethylation on C	✓	✓	✓	✓	✓	✓	✓	✓
1071	O60287	Y	O60287	Nucleolar pre-ribosomal-associated protein 1	NPA1P_HUMAN	URB1	556	567	AVLLQVICLYQK	8 Carbamidomethylation	563	563 Carbamidomethylation on C	✓	✓	✓	✓
1072	Q15436	Y	Q15436	Protein transport protein Sec23A	SC23A_HUMAN	SEC23A	68	79	AVLNPLCQVDYR	7 Carbamidomethylation	74	74 Carbamidomethylation on C	✓	✓	✓	✓	✓	✓	✓	✓
1073	Q6P9B9	Y	Q6P9B9	Integrator complex subunit 5	INT5_HUMAN	INTS5	687	699	AVLQLLVEGALHR						✓
1074	Q9NQT4	Y	Q9NQT4	Exosome complex component RRP46	EXOS5_HUMAN	EXOSC5	179	190	AVLTFALDSVER				✓	✓	✓	✓
1075	Q7Z478	Y	Q7Z478	ATP-dependent RNA helicase DHX29	DHX29_HUMAN	DHX29	1218	1230	AVLVAGLYDNVGK				✓	✓	✓	✓	✓	✓	✓	✓
1076	Q13535	Y	Q13535	Serine/threonine-protein kinase ATR	ATR_HUMAN	ATR	1654	1665	AVMHFESFITEK						✓
1077	Q6PJG6	Y	Q6PJG6	BRCA1-associated ATM activator 1	BRAT1_HUMAN	BRAT1	611	621	AVMQVFTEWLR					✓	✓	✓
1078	Q14008	Y	Q14008	Cytoskeleton-associated protein 5	CKAP5_HUMAN	CKAP5	474	486	AVNPFLADVDKLK				✓	✓	✓	✓
1079	Q96QE5	Y	Q96QE5	Transcription elongation factor, mitochondrial	TEFM_HUMAN	TEFM	166	178	AVNSIISIVFGTR				✓	✓		✓
1080	P31327	Y	P31327	Carbamoyl-phosphate synthase [ammonia], mitochondrial	CPSM_HUMAN	CPS1	1108	1120	AVNTLNEALEFAK				✓	✓	✓	✓
1081	O60749	Y	O60749	Sorting nexin-2	SNX2_HUMAN	SNX2	270	283	AVNTQALSGAGILR				✓	✓	✓	✓	✓	✓	✓	✓
1082	Q15118	Y	Q15118	[Pyruvate dehydrogenase (acetyl-transferring)] kinase isozyme 1, mitochondrial	PDK1_HUMAN	PDK1	349	363	AVPLAGFGYGLPISR				✓	✓	✓	✓
1083	Q13200	Y	Q13200	26S proteasome non-ATPase regulatory subunit 2	PSMD2_HUMAN	PSMD2	689	703	AVPLALALISVSNPR							✓
1084	Q86W42	Y	Q86W42	THO complex subunit 6 homolog	THOC6_HUMAN	THOC6	4	22	AVPLAVPLGQTEVFQALQR				✓		✓	✓
1085	Q9H3U1	Y	Q9H3U1	Protein unc-45 homolog A	UN45A_HUMAN	UNC45A	776	792	AVPMIEGYMFEEHEMIR					✓
1086	A5YKK6	Y	A5YKK6	CCR4-NOT transcription complex subunit 1	CNOT1_HUMAN	CNOT1	1400	1411	AVQELVHPVVDR				✓	✓	✓	✓				✓
1087	O43242	Y	O43242	26S proteasome non-ATPase regulatory subunit 3	PSMD3_HUMAN	PSMD3	116	128	AVQGFFTSNNATR				✓	✓	✓	✓	✓	✓	✓	✓
1088	P11387	Y	P11387	DNA topoisomerase 1	TOP1_HUMAN	TOP1	690	700	AVQRLEEQLMK										✓	✓
1089	Q12906	Y	Q12906	Interleukin enhancer-binding factor 3	ILF3_HUMAN	ILF3	44	54	AVSDWIDEQEK				✓	✓	✓	✓	✓	✓	✓	✓
1090	Q969V3	Y	Q969V3	BOS complex subunit NCLN	NCLN_HUMAN	NCLN	195	207	AVSDWLIASVEGR				✓	✓	✓	✓
1091	Q8NE71	Y	Q8NE71	ATP-binding cassette sub-family F member 1	ABCF1_HUMAN	ABCF1	164	176	AVSEEQQPALKGK											✓
1092	Q9Y2W2	Y	Q9Y2W2	WW domain-binding protein 11	WBP11_HUMAN	WBP11	179	192	AVSILPLLGHGVPR				✓	✓	✓	✓
1093	Q12824	Y	Q12824	SWI/SNF-related matrix-associated actin-dependent regulator of chromatin subfamily B member 1	SNF5_HUMAN	SMARCB1	109	121	AVSISTEPPTYLR				✓	✓	✓	✓	✓	✓	✓	✓
1094	Q9UBB9	Y	Q9UBB9	Tuftelin-interacting protein 11	TFP11_HUMAN	TFIP11	714	728	AVSSNVGAYMQPGAR				✓		✓	✓	✓
1095	Q9Y320	Y	Q9Y320	Thioredoxin-related transmembrane protein 2	TMX2_HUMAN	TMX2	241	253	AVSWTFSEENVIR				✓	✓	✓
1096	P35219	Y	P35219	Carbonic anhydrase-related protein	CAH8_HUMAN	CA8	181	192	AVTEILQDIQYK				✓	✓	✓	✓
1097	P27348	Y	P27348	14-3-3 protein theta	1433T_HUMAN	YWHAQ	28	41	AVTEQGAELSNEER				✓	✓	✓	✓	✓	✓	✓	✓
1098	Q9Y4G6	Y	Q9Y4G6	Talin-2	TLN2_HUMAN	TLN2	1343	1363	AVTESINQLITLCTQQAPGQK	13 Carbamidomethylation	1355	1355 Carbamidomethylation on C	✓
1099	Q9P1Y5	Y	Q9P1Y5	Calmodulin-regulated spectrin-associated protein 3	CAMP3_HUMAN	CAMSAP3	681	701	AVTFSPDLGPVPHEGLGEYNR				✓	✓		✓
1100	Q13325	Y	Q13325	Interferon-induced protein with tetratricopeptide repeats 5	IFIT5_HUMAN	IFIT5	207	218	AVTLNPDNSYIK				✓	✓	✓	✓	✓		✓	✓
1101	P08069	Y	P08069	Insulin-like growth factor 1 receptor	IGF1R_HUMAN	IGF1R	583	595	AVTLTMVENDHIR				✓		✓	✓
1102	Q9UHX1	Y	Q9UHX1	Poly(U)-binding-splicing factor PUF60	PUF60_HUMAN	PUF60	302	332	AVTPPMPLLTPATPGGLPPAAAVAAAAATAK				✓	✓		✓
1103	Q9HAV4	Y	Q9HAV4	Exportin-5	XPO5_HUMAN	XPO5	16	28	AVTVMMDPNSTQR				✓	✓	✓	✓	✓	✓	✓	✓
1104	P47929	Y	P47929	Galectin-7	LEG7_HUMAN	LGALS7B	100	111	AVVGDAQYHHFR				✓
1105	P32929	Y	P32929	Cystathionine gamma-lyase	CGL_HUMAN	CTH	36	48	AVVPPISLSTTFK				✓	✓	✓	✓		✓	✓	✓
1106	P36551	Y	P36551	Oxygen-dependent coproporphyrinogen-III oxidase, mitochondrial	HEM6_HUMAN	CPOX	360	371	AVVPSYIPLVKK											✓
1107	P21281	Y	P21281	V-type proton ATPase subunit B, brain isoform	VATB2_HUMAN	ATP6V1B2	94	108	AVVQVFEGTSGIDAK				✓	✓	✓	✓	✓	✓	✓	✓
1108	Q00839	Y	Q00839	Heterogeneous nuclear ribonucleoprotein U	HNRPU_HUMAN	HNRNPU	603	614	AVVVCPKDEDYK	5 Carbamidomethylation	607	607 Carbamidomethylation on C			✓	✓	✓		✓
1109	Q96MW1	Y	Q96MW1	Coiled-coil domain-containing protein 43	CCD43_HUMAN	CCDC43	38	56	AVYGAYILGILQEEEEEEK				✓		✓	✓
1110	Q92552	Y	Q92552	28S ribosomal protein S27, mitochondrial	RT27_HUMAN	MRPS27	242	258	AVYHNMPLIWKPGYLDR				✓	✓	✓	✓
1111	Q9BVG4	Y	Q9BVG4	Protein PBDC1	PBDC1_HUMAN	PBDC1	157	169	AVYISVQDKEGEK				✓		✓	✓	✓	✓	✓
1112	Q93009	Y	Q93009	Ubiquitin carboxyl-terminal hydrolase 7	UBP7_HUMAN	USP7	241	254	AVYMMPTEGDDSSK				✓	✓	✓	✓		✓		✓
1113	P49588	Y	P49588	Alanine--tRNA ligase, cytoplasmic	SYAC_HUMAN	AARS1	665	677	AVYTQDCPLAAAK	7 Carbamidomethylation	671	671 Carbamidomethylation on C	✓	✓	✓	✓	✓	✓	✓	✓
1114	O75915	Y	O75915	PRA1 family protein 3	PRAF3_HUMAN	ARL6IP5	10	20	AWDDFFPGSDR				✓	✓	✓	✓			✓	✓
1115	Q8N5Y8	Y	Q8N5Y8	Protein mono-ADP-ribosyltransferase PARP16	PAR16_HUMAN	PARP16	82	93	AWDLVSWILSSK				✓	✓	✓	✓
1116	Q96N66	Y	Q96N66	Lysophospholipid acyltransferase 7	MBOA7_HUMAN	MBOAT7	394	403	AWDWVHWFLK				✓	✓	✓	✓
1117	P48637	Y	P48637	Glutathione synthetase	GSHB_HUMAN	GSS	195	213	AWELYGSPNALVLLIAQEK							✓
1118	P17405	Y	P17405	Sphingomyelin phosphodiesterase	ASM_HUMAN	SMPD1	350	361	AWEPWLPAEALR					✓	✓
1119	Q9UNF0	Y	Q9UNF0	Protein kinase C and casein kinase substrate in neurons protein 2	PACN2_HUMAN	PACSIN2	82	92	AWMAFMSEAER				✓	✓	✓	✓
1120	P30825	Y	P30825	High affinity cationic amino acid transporter 1	CTR1_HUMAN	SLC7A1	131	149	AWSATFDELIGRPIGEFSR				✓	✓	✓	✓
1121	Q92759	Y	Q92759	General transcription factor IIH subunit 4	TF2H4_HUMAN	GTF2H4	128	140	AWSDDTSQLGPDK						✓	✓		✓
1122	Q14204	Y	Q14204	Cytoplasmic dynein 1 heavy chain 1	DYHC1_HUMAN	DYNC1H1	921	933	AWTQVLLGQAEDK				✓	✓	✓	✓
1123	P43487	Y	P43487	Ran-specific GTPase-activating protein	RANG_HUMAN	RANBP1	119	141	AWVWNTHADFADECPKPELLAIR	14 Carbamidomethylation	132	132 Carbamidomethylation on C	✓	✓	✓	✓
1124	Q9UGP8	Y	Q9UGP8	Translocation protein SEC63 homolog	SEC63_HUMAN	SEC63	148	159	AYAALTDEESRK								✓	✓	✓	✓
1125	Q9Y6X9	Y	Q9Y6X9	ATPase MORC2	MORC2_HUMAN	MORC2	242	254	AYAAVLYIDPRMR							✓
1126	Q9UJX3	Y	Q9UJX3	Anaphase-promoting complex subunit 7	APC7_HUMAN	ANAPC7	208	219	AYAFVHTGDNSR							✓
1127	Q9UNF0	Y	Q9UNF0	Protein kinase C and casein kinase substrate in neurons protein 2	PACN2_HUMAN	PACSIN2	54	64	AYAQQLTEWAR				✓	✓	✓	✓
1128	Q9Y2Z0	Y	Q9Y2Z0	Protein SGT1 homolog	SGT1_HUMAN	SUGT1	52	69	AYCHILLGNYCVAVADAK	3 Carbamidomethylation, 11 Carbamidomethylation	54, 62	54 Carbamidomethylation on C, 62 Carbamidomethylation on C	✓	✓	✓	✓
1129	P52701	Y	P52701	DNA mismatch repair protein Msh6	MSH6_HUMAN	MSH6	1127	1140	AYCVLVTGPNMGGK	3 Carbamidomethylation	1129	1129 Carbamidomethylation on C		✓		✓	✓	✓	✓	✓
1130	P42166	Y	P42166	Lamina-associated polypeptide 2, isoform alpha	LAP2A_HUMAN	TMPO	572	591	AYEAAASALQIATHTAFVAK				✓	✓	✓	✓
1131	Q9NZT2	Y	Q9NZT2	Opioid growth factor receptor	OGFR_HUMAN	OGFR	170	181	AYELMLGFYGIR				✓	✓	✓	✓
1132	P13797	Y	P13797	Plastin-3	PLST_HUMAN	PLS3	301	312	AYFHLLNQIAPK				✓	✓	✓	✓	✓	✓	✓	✓
1133	O95470	Y	O95470	Sphingosine-1-phosphate lyase 1	SGPL1_HUMAN	SGPL1	163	182	AYGDFAWSNPLHPDIFPGLR				✓	✓	✓	✓
1134	P21333	Y	P21333	Filamin-A	FLNA_HUMAN	FLNA	286	299	AYGPGIEPTGNMVK				✓	✓	✓	✓	✓	✓	✓	✓
1135	Q12948	Y	Q12948	Forkhead box protein C1	FOXC1_HUMAN	FOXC1	63	74	AYGPYTPQPQPK				✓		✓	✓	✓	✓	✓	✓
1136	Q1KMD3	Y	Q1KMD3	Heterogeneous nuclear ribonucleoprotein U-like protein 2	HNRL2_HUMAN	HNRNPUL2	672	684	AYGQQYWGQPGNR				✓	✓	✓	✓	✓	✓	✓	✓
1137	Q9Y6A4	Y	Q9Y6A4	Cilia- and flagella-associated protein 20	CFA20_HUMAN	CFAP20	143	153	AYGTNYIETLR				✓	✓	✓	✓	✓		✓	✓
1138	P52701	Y	P52701	DNA mismatch repair protein Msh6	MSH6_HUMAN	MSH6	555	567	AYGVCFVDTSLGK	5 Carbamidomethylation	559	559 Carbamidomethylation on C	✓	✓	✓	✓	✓	✓	✓	✓
1139	P11586	Y	P11586	C-1-tetrahydrofolate synthase, cytoplasmic	C1TC_HUMAN	MTHFD1	722	733	AYIQENLELVEK				✓	✓	✓	✓	✓		✓	✓
1140	P10321	Y	P10321	HLA class I histocompatibility antigen, C alpha chain	HLAC_HUMAN	HLA-C	182	193	AYLEGTCVEWLR	7 Carbamidomethylation	188	188 Carbamidomethylation on C	✓	✓	✓	✓
1141	Q9Y2A7	Y	Q9Y2A7	Nck-associated protein 1	NCKP1_HUMAN	NCKAP1	745	763	AYMTVLQSIENYVQIDITR						✓	✓
1142	Q9NZW5	Y	Q9NZW5	Protein PALS2	PALS2_HUMAN	PALS2	499	515	AYNHYFDLIIINDNLDK				✓	✓	✓	✓
1143	O14773	Y	O14773	Tripeptidyl-peptidase 1	TPP1_HUMAN	TPP1	448	465	AYPDVAALSDGYWVVSNR				✓	✓	✓	✓
1144	Q15629	Y	Q15629	Translocating chain-associated membrane protein 1	TRAM1_HUMAN	TRAM1	155	166	AYPHNLMTFQMK				✓	✓		✓
1145	Q92900	Y	Q92900	Regulator of nonsense transcripts 1	RENT1_HUMAN	UPF1	1117	1129	AYQHGGVTGLSQY				✓	✓	✓	✓	✓	✓	✓	✓
1146	P62280	Y	P62280	40S ribosomal protein S11	RS11_HUMAN	RPS11	9	20	AYQKQPTIFQNK									✓	✓	✓
1147	Q92616	Y	Q92616	eIF-2-alpha kinase activator GCN1	GCN1_HUMAN	GCN1	2610	2621	AYSDQAIVNLLK				✓	✓	✓	✓				✓
1148	O43414	Y	O43414	ERI1 exoribonuclease 3	ERI3_HUMAN	ERI3	278	288	AYSFAMGCWPK	8 Carbamidomethylation	285	285 Carbamidomethylation on C	✓	✓	✓	✓
1149	Q8WXD5	Y	Q8WXD5	Gem-associated protein 6	GEMI6_HUMAN	GEMIN6	93	103	AYSPEDLEERK				✓					✓	✓
1150	P07355	Y	P07355	Annexin A2	ANXA2_HUMAN	ANXA2	29	47	AYTNFDAERDALNIETAIK				✓	✓	✓	✓
1151	P07814	Y	P07814	Bifunctional glutamate/proline--tRNA ligase	SYEP_HUMAN	EPRS1	289	300	AYVDDTPAEQMK				✓	✓	✓	✓	✓	✓	✓	✓
1152	O75531	Y	O75531	Barrier-to-autointegration factor	BAF_HUMAN	BANF1	42	53	AYVVLGQFLVLK				✓	✓	✓	✓	✓		✓	✓
1153	O95429	Y	O95429	BAG family molecular chaperone regulator 4	BAG4_HUMAN	BAG4	408	418	AYWLLEEMLTK				✓	✓	✓	✓
1154	P13796	Y	P13796	Plastin-2	PLSL_HUMAN	LCP1	298	309	AYYHLLEQVAPK				✓	✓	✓	✓
1155	Q96JG6	Y	Q96JG6	Syndetin	VPS50_HUMAN	VPS50	909	919	AYYLTENDMER							✓	✓
1156	Q9P0R6	Y	Q9P0R6	GSK3B-interacting protein	GSKIP_HUMAN	GSKIP	59	71	CADDVAYINVETK	1 Carbamidomethylation	59	59 Carbamidomethylation on C	✓	✓		✓
1157	P18858	Y	P18858	DNA ligase 1	DNLI1_HUMAN	LIG1	846	859	CADLSLSPIYPAAR	1 Carbamidomethylation	846	846 Carbamidomethylation on C	✓	✓	✓	✓	✓		✓	✓
1158	Q14696	Y	Q14696	LRP chaperone MESD	MESD_HUMAN	MESD	180	193	CADVTLEGQVYPGK	1 Carbamidomethylation	180	180 Carbamidomethylation on C	✓	✓	✓	✓	✓	✓	✓	✓
1159	Q9Y617	Y	Q9Y617	Phosphoserine aminotransferase	SERC_HUMAN	PSAT1	98	110	CADYVVTGAWSAK	1 Carbamidomethylation	98	98 Carbamidomethylation on C	✓	✓	✓	✓	✓	✓	✓	✓
1160	Q32P28	Y	Q32P28	Prolyl 3-hydroxylase 1	P3H1_HUMAN	P3H1	670	681	CAIALWFTLDPR	1 Carbamidomethylation	670	670 Carbamidomethylation on C	✓		✓	✓
1161	Q9UI26	Y	Q9UI26	Importin-11	IPO11_HUMAN	IPO11	621	639	CAILTTLIHLVQGLGADSK	1 Carbamidomethylation	621	621 Carbamidomethylation on C	✓	✓	✓	✓
1162	Q5T4S7	Y	Q5T4S7	E3 ubiquitin-protein ligase UBR4	UBR4_HUMAN	UBR4	3992	4004	CALSLFLMAVNIK	1 Carbamidomethylation	3992	3992 Carbamidomethylation on C	✓	✓	✓	✓
1163	Q9P1F3	Y	Q9P1F3	Costars family protein ABRACL	ABRAL_HUMAN	ABRACL	39	51	CANLFEALVGTLK	1 Carbamidomethylation	39	39 Carbamidomethylation on C	✓	✓		✓	✓
1164	P21333	Y	P21333	Filamin-A	FLNA_HUMAN	FLNA	810	828	CAPGVVGPAEADIDFDIIR	1 Carbamidomethylation	810	810 Carbamidomethylation on C	✓	✓		✓
1165	Q15417	Y	Q15417	Calponin-3	CNN3_HUMAN	CNN3	173	185	CASQAGMTAYGTR	1 Carbamidomethylation	173	173 Carbamidomethylation on C	✓	✓	✓	✓		✓		✓
1166	Q15654	Y	Q15654	Thyroid receptor-interacting protein 6	TRIP6_HUMAN	TRIP6	339	349	CATCSQPILDR	1 Carbamidomethylation, 4 Carbamidomethylation	339, 342	339 Carbamidomethylation on C, 342 Carbamidomethylation on C	✓	✓		✓	✓	✓
1167	Q9C0E8	Y	Q9C0E8	Endoplasmic reticulum junction formation protein lunapark	LNP_HUMAN	LNPK	298	308	CAYCFFLNPAR	1 Carbamidomethylation, 4 Carbamidomethylation	298, 301	298 Carbamidomethylation on C, 301 Carbamidomethylation on C		✓	✓	✓
1168	Q9NU22	Y	Q9NU22	Midasin	MDN1_HUMAN	MDN1	3069	3079	CCFEVLTSSWR	1 Carbamidomethylation, 2 Carbamidomethylation	3069, 3070	3069 Carbamidomethylation on C, 3070 Carbamidomethylation on C	✓	✓	✓	✓
1169	Q16527	Y	Q16527	Cysteine and glycine-rich protein 2	CSRP2_HUMAN	CSRP2	33	41	CCFLCMVCR	1 Carbamidomethylation, 2 Carbamidomethylation, 5 Carbamidomethylation, 8 Carbamidomethylation	33, 34, 37, 40	33 Carbamidomethylation on C, 34 Carbamidomethylation on C, 37 Carbamidomethylation on C, 40 Carbamidomethylation on C								✓
1170	P14618	Y	P14618	Pyruvate kinase PKM	KPYM_HUMAN	PKM	152	162	CDENILWLDYK	1 Carbamidomethylation	152	152 Carbamidomethylation on C	✓	✓	✓	✓	✓	✓	✓	✓
1171	P11387	Y	P11387	DNA topoisomerase 1	TOP1_HUMAN	TOP1	300	310	CDFTQMSQYFK	1 Carbamidomethylation	300	300 Carbamidomethylation on C	✓	✓	✓	✓	✓	✓	✓	✓
1172	P62834	Y	P62834	Ras-related protein Rap-1A	RAP1A_HUMAN	RAP1A	118	128	CDLEDERVVGK	1 Carbamidomethylation	118	118 Carbamidomethylation on C						✓
1173	P60900	Y	P60900	Proteasome subunit alpha type-6	PSA6_HUMAN	PSMA6	154	164	CDPAGYYCGFK	1 Carbamidomethylation, 8 Carbamidomethylation	154, 161	154 Carbamidomethylation on C, 161 Carbamidomethylation on C	✓	✓	✓	✓	✓	✓	✓	✓
1174	Q9BY44	Y	Q9BY44	Eukaryotic translation initiation factor 2A	EIF2A_HUMAN	EIF2A	306	317	CDPVFDFGTGPR	1 Carbamidomethylation	306	306 Carbamidomethylation on C		✓	✓	✓	✓	✓	✓	✓
1175	P02765	Y	P02765	Alpha-2-HS-glycoprotein	FETUA_HUMAN	AHSG	132	144	CDSSPDSAEDVRK	1 Carbamidomethylation	132	132 Carbamidomethylation on C	✓	✓	✓	✓
1176	Q9P2R7	Y	Q9P2R7	Succinate--CoA ligase [ADP-forming] subunit beta, mitochondrial	SUCB1_HUMAN	SUCLA2	384	396	CDVIAQGIVMAVK	1 Carbamidomethylation	384	384 Carbamidomethylation on C	✓	✓	✓	✓
1177	Q8N1F7	Y	Q8N1F7	Nuclear pore complex protein Nup93	NUP93_HUMAN	NUP93	397	409	CDVTDNQSEVADK	1 Carbamidomethylation	397	397 Carbamidomethylation on C		✓		✓	✓
1178	O00592	Y	O00592	Podocalyxin	PODXL_HUMAN	PODXL	344	355	CEDLETQTQSEK	1 Carbamidomethylation	344	344 Carbamidomethylation on C	✓		✓
1179	Q9Y6M5	Y	Q9Y6M5	Proton-coupled zinc antiporter SLC30A1	ZNT1_HUMAN	SLC30A1	390	401	CEDPTSYMEVAK	1 Carbamidomethylation	390	390 Carbamidomethylation on C	✓	✓		✓
1180	Q14254	Y	Q14254	Flotillin-2	FLOT2_HUMAN	FLOT2	56	76	CEDVETAEGVALTVTGVAQVK	1 Carbamidomethylation	56	56 Carbamidomethylation on C				✓
1181	Q9Y230	Y	Q9Y230	RuvB-like 2	RUVB2_HUMAN	RUVBL2	375	392	CEEEDVEMSEDAYTVLTR	1 Carbamidomethylation	375	375 Carbamidomethylation on C		✓	✓	✓
1182	P35520	Y	P35520	Cystathionine beta-synthase	CBS_HUMAN	CBS	109	121	CEFFNAGGSVKDR	1 Carbamidomethylation	109	109 Carbamidomethylation on C					✓		✓	✓
1183	P40429	Y	P40429	60S ribosomal protein L13a	RL13A_HUMAN	RPL13A	38	49	CEGINISGNFYR	1 Carbamidomethylation	38	38 Carbamidomethylation on C	✓	✓	✓	✓	✓	✓	✓	✓
1184	O15371	Y	O15371	Eukaryotic translation initiation factor 3 subunit D	EIF3D_HUMAN	EIF3D	375	394	CEHDGVMTGANGEVSFINIK	1 Carbamidomethylation	375	375 Carbamidomethylation on C	✓	✓	✓	✓
1185	Q96KR1	Y	Q96KR1	Zinc finger RNA-binding protein	ZFR_HUMAN	ZFR	384	402	CELCDVSCTGADAYAAHIR	1 Carbamidomethylation, 4 Carbamidomethylation, 8 Carbamidomethylation	384, 387, 391	384 Carbamidomethylation on C, 387 Carbamidomethylation on C, 391 Carbamidomethylation on C	✓	✓	✓
1186	Q06203	Y	Q06203	Amidophosphoribosyltransferase	PUR1_HUMAN	PPAT	100	116	CELENCQPFVVETLHGK	1 Carbamidomethylation, 6 Carbamidomethylation	100, 105	100 Carbamidomethylation on C, 105 Carbamidomethylation on C	✓	✓	✓	✓
1187	P52732	Y	P52732	Kinesin-like protein KIF11	KIF11_HUMAN	KIF11	740	757	CENIQKPLSSVQENIQQK	1 Carbamidomethylation	740	740 Carbamidomethylation on C		✓	✓	✓
1188	Q9ULV4	Y	Q9ULV4	Coronin-1C	COR1C_HUMAN	CORO1C	343	353	CEPIIMTVPRK	1 Carbamidomethylation	343	343 Carbamidomethylation on C								✓
1189	Q8IWB7	Y	Q8IWB7	WD repeat and FYVE domain-containing protein 1	WDFY1_HUMAN	WDFY1	290	299	CEQPFFWNIK	1 Carbamidomethylation	290	290 Carbamidomethylation on C	✓	✓
1190	P27824	Y	P27824	Calnexin	CALX_HUMAN	CANX	360	382	CESAPGCGVWQRPVIDNPNYKGK	1 Carbamidomethylation, 7 Carbamidomethylation	360, 366	360 Carbamidomethylation on C, 366 Carbamidomethylation on C								✓
1191	P54886	Y	P54886	Delta-1-pyrroline-5-carboxylate synthase	P5CS_HUMAN	ALDH18A1	606	622	CEYPAACNALETLLIHR	1 Carbamidomethylation, 7 Carbamidomethylation	606, 612	606 Carbamidomethylation on C, 612 Carbamidomethylation on C	✓	✓	✓	✓
1192	Q9BVA0	Y	Q9BVA0	Katanin p80 WD40 repeat-containing subunit B1	KTNB1_HUMAN	KATNB1	264	274	CFDVVLVNWGK	1 Carbamidomethylation	264	264 Carbamidomethylation on C			✓	✓
1193	Q92572	Y	Q92572	AP-3 complex subunit sigma-1	AP3S1_HUMAN	AP3S1	100	115	CFENVCELDLIFHVDK	1 Carbamidomethylation, 6 Carbamidomethylation	100, 105	100 Carbamidomethylation on C, 105 Carbamidomethylation on C		✓
1194	Q9UHB9	Y	Q9UHB9	Signal recognition particle subunit SRP68	SRP68_HUMAN	SRP68	466	477	CFFIAQSYVLVK	1 Carbamidomethylation	466	466 Carbamidomethylation on C	✓	✓	✓	✓
1195	Q9BVK6	Y	Q9BVK6	Transmembrane emp24 domain-containing protein 9	TMED9_HUMAN	TMED9	49	65	CFIEEIPDETMVIGNYR	1 Carbamidomethylation	49	49 Carbamidomethylation on C	✓	✓	✓	✓
1196	Q9UNS2	Y	Q9UNS2	COP9 signalosome complex subunit 3	CSN3_HUMAN	COPS3	154	171	CFKPALPYLDVDMMDICK	1 Carbamidomethylation, 17 Carbamidomethylation	154, 170	154 Carbamidomethylation on C, 170 Carbamidomethylation on C	✓			✓
1197	Q96T60	Y	Q96T60	Bifunctional polynucleotide phosphatase/kinase	PNKP_HUMAN	PNKP	447	458	CFLFTATLEQAR	1 Carbamidomethylation	447	447 Carbamidomethylation on C	✓		✓	✓
1198	P50851	Y	P50851	Lipopolysaccharide-responsive and beige-like anchor protein	LRBA_HUMAN	LRBA	343	355	CFLGSSETADANR	1 Carbamidomethylation	343	343 Carbamidomethylation on C	✓	✓	✓	✓
1199	Q96QK1	Y	Q96QK1	Vacuolar protein sorting-associated protein 35	VPS35_HUMAN	VPS35	640	650	CFSEENHEPLR	1 Carbamidomethylation	640	640 Carbamidomethylation on C	✓
1200	Q92890	Y	Q92890	Ubiquitin recognition factor in ER-associated degradation protein 1	UFD1_HUMAN	UFD1	25	37	CFSVSMLAGPNDR	1 Carbamidomethylation	25	25 Carbamidomethylation on C	✓	✓	✓	✓
1201	P46063	Y	P46063	ATP-dependent DNA helicase Q1	RECQ1_HUMAN	RECQL	274	291	CFTFTASFNRPNLYYEVR	1 Carbamidomethylation	274	274 Carbamidomethylation on C	✓	✓	✓	✓
1202	O15111	Y	O15111	Inhibitor of nuclear factor kappa-B kinase subunit alpha	IKKA_HUMAN	CHUK	300	311	CFVLMDHILNLK	1 Carbamidomethylation	300	300 Carbamidomethylation on C	✓			✓
1203	O95163	Y	O95163	Elongator complex protein 1	ELP1_HUMAN	ELP1	453	464	CGDCPSADPTVK	1 Carbamidomethylation, 4 Carbamidomethylation	453, 456	453 Carbamidomethylation on C, 456 Carbamidomethylation on C	✓	✓	✓	✓	✓	✓	✓
1204	Q8N1F7	Y	Q8N1F7	Nuclear pore complex protein Nup93	NUP93_HUMAN	NUP93	328	340	CGDLLAASQVVNR	1 Carbamidomethylation	328	328 Carbamidomethylation on C	✓	✓	✓	✓	✓
1205	P26640	Y	P26640	Valine--tRNA ligase	SYVC_HUMAN	VARS1	682	695	CGEMAQAASAAVTR	1 Carbamidomethylation	682	682 Carbamidomethylation on C	✓	✓	✓	✓	✓	✓	✓	✓
1206	P62633	Y	P62633	CCHC-type zinc finger nucleic acid binding protein	CNBP_HUMAN	CNBP	140	152	CGETGHVAINCSK	1 Carbamidomethylation, 11 Carbamidomethylation	140, 150	140 Carbamidomethylation on C, 150 Carbamidomethylation on C	✓
1207	Q7LBC6	Y	Q7LBC6	Lysine-specific demethylase 3B	KDM3B_HUMAN	KDM3B	1048	1058	CGFGVCLDCYR	1 Carbamidomethylation, 6 Carbamidomethylation, 9 Carbamidomethylation	1048, 1053, 1056	1048 Carbamidomethylation on C, 1053 Carbamidomethylation on C, 1056 Carbamidomethylation on C		✓		✓
1208	Q9NSE4	Y	Q9NSE4	Isoleucine--tRNA ligase, mitochondrial	SYIM_HUMAN	IARS2	91	101	CGFSELYSWQR	1 Carbamidomethylation	91	91 Carbamidomethylation on C	✓	✓	✓	✓	✓	✓	✓	✓
1209	O95551	Y	O95551	Tyrosyl-DNA phosphodiesterase 2	TYDP2_HUMAN	TDP2	273	291	CGGLPNNIVDVWEFLGKPK	1 Carbamidomethylation	273	273 Carbamidomethylation on C	✓	✓	✓	✓
1210	Q06203	Y	Q06203	Amidophosphoribosyltransferase	PUR1_HUMAN	PPAT	339	349	CGLPYVEVLCK	1 Carbamidomethylation, 10 Carbamidomethylation	339, 348	339 Carbamidomethylation on C, 348 Carbamidomethylation on C	✓		✓	✓	✓
1211	Q9UBB4	Y	Q9UBB4	Ataxin-10	ATX10_HUMAN	ATXN10	134	145	CGLQFLGNIASR	1 Carbamidomethylation	134	134 Carbamidomethylation on C	✓	✓	✓	✓
1212	P02788	Y	P02788	Lactotransferrin	TRFL_HUMAN	LTF	424	435	CGLVPVLAENYK	1 Carbamidomethylation	424	424 Carbamidomethylation on C	✓	✓	✓	✓	✓		✓	✓
1213	Q96GD0	Y	Q96GD0	Chronophin	PLPP_HUMAN	PDXP	250	263	CGMTTVLTLTGVSR	1 Carbamidomethylation	250	250 Carbamidomethylation on C	✓	✓	✓	✓
1214	Q9UGI8	Y	Q9UGI8	Testin	TES_HUMAN	TES	46	62	CGQEEHDVLLSNEEDRK	1 Carbamidomethylation	46	46 Carbamidomethylation on C		✓	✓	✓	✓
1215	Q9H9Y6	Y	Q9H9Y6	DNA-directed RNA polymerase I subunit RPA2	RPA2_HUMAN	POLR1B	1073	1092	CGSLLSPLLEKPPPSWSAMR	1 Carbamidomethylation	1073	1073 Carbamidomethylation on C	✓	✓		✓
1216	Q96MX6	Y	Q96MX6	Dynein axonemal assembly factor 10	DAA10_HUMAN	DNAAF10	70	81	CGTFGATSLQQR	1 Carbamidomethylation	70	70 Carbamidomethylation on C	✓		✓	✓		✓	✓	✓
1217	Q01433	Y	Q01433	AMP deaminase 2	AMPD2_HUMAN	AMPD2	230	242	CGVPFTDLLDAAK	1 Carbamidomethylation	230	230 Carbamidomethylation on C	✓	✓	✓	✓	✓	✓	✓	✓
1218	O95757	Y	O95757	Heat shock 70 kDa protein 4L	HS74L_HUMAN	HSPA4L	540	556	CHAEHTPEEEIDHTGAK	1 Carbamidomethylation	540	540 Carbamidomethylation on C		✓
1219	P11172	Y	P11172	Uridine 5'-monophosphate synthase	UMPS_HUMAN	UMPS	304	313	CHEFLIFEDR	1 Carbamidomethylation	304	304 Carbamidomethylation on C	✓	✓	✓	✓
1220	Q9ULC4	Y	Q9ULC4	Malignant T-cell-amplified sequence 1	MCTS1_HUMAN	MCTS1	55	72	CHEHIEILTVNGELLFFR	1 Carbamidomethylation	55	55 Carbamidomethylation on C	✓	✓	✓	✓
1221	Q99615	Y	Q99615	DnaJ homolog subfamily C member 7	DNJC7_HUMAN	DNAJC7	105	117	CHLSLGNAMAACR	1 Carbamidomethylation, 12 Carbamidomethylation	105, 116	105 Carbamidomethylation on C, 116 Carbamidomethylation on C		✓		✓
1222	Q96C01	Y	Q96C01	Protein FAM136A	F136A_HUMAN	FAM136A	57	74	CHVPLAQAQALVTSELEK	1 Carbamidomethylation	57	57 Carbamidomethylation on C	✓	✓	✓	✓
1223	Q13838	Y	Q13838	Spliceosome RNA helicase DDX39B	DX39B_HUMAN	DDX39B	300	319	CIALAQLLVEQNFPAIAIHR	1 Carbamidomethylation	300	300 Carbamidomethylation on C	✓	✓	✓	✓
1224	Q12765	Y	Q12765	Secernin-1	SCRN1_HUMAN	SCRN1	186	196	CICSQLSLTTK	1 Carbamidomethylation, 3 Carbamidomethylation	186, 188	186 Carbamidomethylation on C, 188 Carbamidomethylation on C				✓				✓
1225	O76071	Y	O76071	Probable cytosolic iron-sulfur protein assembly protein CIAO1	CIAO1_HUMAN	CIAO1	243	253	CICTLSGFHSR	1 Carbamidomethylation, 3 Carbamidomethylation	243, 245	243 Carbamidomethylation on C, 245 Carbamidomethylation on C	✓	✓	✓	✓
1226	Q16543	Y	Q16543	Hsp90 co-chaperone Cdc37	CDC37_HUMAN	CDC37	336	347	CIDSGLWVPNSK	1 Carbamidomethylation	336	336 Carbamidomethylation on C	✓	✓	✓	✓	✓			✓
1227	Q15435	Y	Q15435	Protein phosphatase 1 regulatory subunit 7	PP1R7_HUMAN	PPP1R7	112	123	CIENLEELQSLR	1 Carbamidomethylation	112	112 Carbamidomethylation on C	✓	✓	✓	✓
1228	P31949	Y	P31949	Protein S100-A11	S10AB_HUMAN	S100A11	13	23	CIESLIAVFQK	1 Carbamidomethylation	13	13 Carbamidomethylation on C	✓	✓	✓	✓	✓
1229	P45954	Y	P45954	Short/branched chain specific acyl-CoA dehydrogenase, mitochondrial	ACDSB_HUMAN	ACADSB	385	396	CIEWMGGVGYTK	1 Carbamidomethylation	385	385 Carbamidomethylation on C	✓	✓	✓
1230	Q5JSH3	Y	Q5JSH3	WD repeat-containing protein 44	WDR44_HUMAN	WDR44	716	725	CIFYDTEHLK	1 Carbamidomethylation	716	716 Carbamidomethylation on C	✓	✓	✓	✓		✓	✓	✓
1231	Q16850	Y	Q16850	Lanosterol 14-alpha demethylase	CP51A_HUMAN	CYP51A1	455	466	CIGENFAYVQIK	1 Carbamidomethylation	455	455 Carbamidomethylation on C	✓	✓
1232	Q16222	Y	Q16222	UDP-N-acetylhexosamine pyrophosphorylase	UAP1_HUMAN	UAP1	158	169	CIIPWYIMTSGR	1 Carbamidomethylation	158	158 Carbamidomethylation on C	✓	✓	✓	✓
1233	Q9BYI3	Y	Q9BYI3	Hyccin	HYCCI_HUMAN	HYCC1	300	311	CIQVEITPTSSR	1 Carbamidomethylation	300	300 Carbamidomethylation on C		✓
1234	Q9H2J7	Y	Q9H2J7	Sodium-dependent neutral amino acid transporter B(0)AT2	S6A15_HUMAN	SLC6A15	367	377	CITQNSETIMK	1 Carbamidomethylation	367	367 Carbamidomethylation on C	✓		✓	✓
1235	Q05048	Y	Q05048	Cleavage stimulation factor subunit 1	CSTF1_HUMAN	CSTF1	402	420	CIVHSPTNPGFMTCSDDFR	1 Carbamidomethylation, 14 Carbamidomethylation	402, 415	402 Carbamidomethylation on C, 415 Carbamidomethylation on C	✓	✓	✓	✓
1236	Q9GZS1	Y	Q9GZS1	DNA-directed RNA polymerase I subunit RPA49	RPA49_HUMAN	POLR1E	276	285	CIWFLDTLIK	1 Carbamidomethylation	276	276 Carbamidomethylation on C				✓
1237	P27797	Y	P27797	Calreticulin	CALR_HUMAN	CALR	163	185	CKDDEFTHLYTLIVRPDNTYEVK	1 Carbamidomethylation	163	163 Carbamidomethylation on C	✓	✓	✓	✓
1238	Q12996	Y	Q12996	Cleavage stimulation factor subunit 3	CSTF3_HUMAN	CSTF3	646	657	CKIPNTVEEAVR	1 Carbamidomethylation	646	646 Carbamidomethylation on C				✓	✓	✓
1239	Q5VIR6	Y	Q5VIR6	Vacuolar protein sorting-associated protein 53 homolog	VPS53_HUMAN	VPS53	685	704	CKPISMVGAEQLLLDTHSLK	1 Carbamidomethylation	685	685 Carbamidomethylation on C				✓
1240	Q93008	Y	Q93008	Probable ubiquitin carboxyl-terminal hydrolase FAF-X	USP9X_HUMAN	USP9X	683	694	CLAENAVYLCDR	1 Carbamidomethylation, 10 Carbamidomethylation	683, 692	683 Carbamidomethylation on C, 692 Carbamidomethylation on C	✓	✓	✓	✓
1241	P49773	Y	P49773	Adenosine 5'-monophosphoramidase HINT1	HINT1_HUMAN	HINT1	38	57	CLAFHDISPQAPTHFLVIPK	1 Carbamidomethylation	38	38 Carbamidomethylation on C	✓	✓	✓	✓
1242	P16615	Y	P16615	Sarcoplasmic/endoplasmic reticulum calcium ATPase 2	AT2A2_HUMAN	ATP2A2	560	571	CLALATHDNPLR	1 Carbamidomethylation	560	560 Carbamidomethylation on C	✓	✓	✓	✓
1243	P40939	Y	P40939	Trifunctional enzyme subunit alpha, mitochondrial	ECHA_HUMAN	HADHA	550	560	CLAPMMSEVIR	1 Carbamidomethylation	550	550 Carbamidomethylation on C	✓	✓	✓	✓	✓	✓	✓	✓
1244	P49366	Y	P49366	Deoxyhypusine synthase	DHYS_HUMAN	DHPS	142	154	CLAPTYLGEFSLR	1 Carbamidomethylation	142	142 Carbamidomethylation on C	✓	✓	✓	✓
1245	P08238	Y	P08238	Heat shock protein HSP 90-beta	HS90B_HUMAN	HSP90AB1	412	427	CLELFSELAEDKENYK	1 Carbamidomethylation	412	412 Carbamidomethylation on C	✓		✓	✓
1246	P07900	Y	P07900	Heat shock protein HSP 90-alpha	HS90A_HUMAN	HSP90AA1	420	435	CLELFTELAEDKENYK	1 Carbamidomethylation	420	420 Carbamidomethylation on C	✓	✓	✓	✓
1247	P23368	Y	P23368	NAD-dependent malic enzyme, mitochondrial	MAOM_HUMAN	ME2	441	453	CLFASGSPFGPVK	1 Carbamidomethylation	441	441 Carbamidomethylation on C	✓	✓	✓	✓				✓
1248	P19525	Y	P19525	Interferon-induced, double-stranded RNA-activated protein kinase	E2AK2_HUMAN	EIF2AK2	361	371	CLFIQMEFCDK	1 Carbamidomethylation, 9 Carbamidomethylation	361, 369	361 Carbamidomethylation on C, 369 Carbamidomethylation on C			✓	✓
1249	Q32P28	Y	Q32P28	Prolyl 3-hydroxylase 1	P3H1_HUMAN	P3H1	123	141	CLGPPAAHSLSEEMELEFR	1 Carbamidomethylation	123	123 Carbamidomethylation on C		✓	✓	✓
1250	Q13642	Y	Q13642	Four and a half LIM domains protein 1	FHL1_HUMAN	FHL1	71	83	CLHPLANETFVAK	1 Carbamidomethylation	71	71 Carbamidomethylation on C	✓	✓	✓	✓	✓	✓	✓	✓
1251	Q15070	Y	Q15070	Mitochondrial inner membrane protein OXA1L	OXA1L_HUMAN	OXA1L	153	164	CLIFPLIVTGQR	1 Carbamidomethylation	153	153 Carbamidomethylation on C	✓	✓	✓	✓
1252	Q9NW13	Y	Q9NW13	RNA-binding protein 28	RBM28_HUMAN	RBM28	392	406	CLLAASPENEAGGLK	1 Carbamidomethylation	392	392 Carbamidomethylation on C			✓		✓	✓	✓	✓
1253	Q6ZXV5	Y	Q6ZXV5	Protein O-mannosyl-transferase TMTC3	TMTC3_HUMAN	TMTC3	794	810	CLLETLALAPHEEYIQR	1 Carbamidomethylation	794	794 Carbamidomethylation on C	✓	✓	✓	✓
1254	Q9BVK2	Y	Q9BVK2	Probable dolichyl pyrophosphate Glc1Man9GlcNAc2 alpha-1,3-glucosyltransferase	ALG8_HUMAN	ALG8	26	41	CLLIPTYHSTDFEVHR	1 Carbamidomethylation	26	26 Carbamidomethylation on C	✓	✓		✓
1255	Q92990	Y	Q92990	Glomulin	GLMN_HUMAN	GLMN	406	425	CLLNTSNHSGVEAFIIQNIK	1 Carbamidomethylation	406	406 Carbamidomethylation on C	✓		✓
1256	O43772	Y	O43772	Mitochondrial carnitine/acylcarnitine carrier protein	MCAT_HUMAN	SLC25A20	136	148	CLLQIQASSGESK	1 Carbamidomethylation	136	136 Carbamidomethylation on C	✓	✓	✓	✓	✓	✓	✓	✓
1257	Q6PGP7	Y	Q6PGP7	SKI3 subunit of superkiller complex protein	SKI3_HUMAN	SKIC3	1162	1174	CLLTSAIYALQGR	1 Carbamidomethylation	1162	1162 Carbamidomethylation on C	✓	✓	✓	✓
1258	Q9H3H3	Y	Q9H3H3	UPF0696 protein C11orf68	CK068_HUMAN	C11orf68	240	256	CLLTYKPDVYTYLGIYR	1 Carbamidomethylation	240	240 Carbamidomethylation on C		✓
1259	P57737	Y	P57737	Coronin-7	CORO7_HUMAN	CORO7	695	707	CLLVSGFDSQSER	1 Carbamidomethylation	695	695 Carbamidomethylation on C	✓	✓	✓	✓
1260	P56277	Y	P56277	Cx9C motif-containing protein 4	CMC4_HUMAN	CMC4	17	27	CLQANSYMESK	1 Carbamidomethylation	17	17 Carbamidomethylation on C	✓		✓
1261	P31751	Y	P31751	RAC-beta serine/threonine-protein kinase	AKT2_HUMAN	AKT2	77	86	CLQWTTVIER	1 Carbamidomethylation	77	77 Carbamidomethylation on C	✓		✓	✓
1262	O14980	Y	O14980	Exportin-1	XPO1_HUMAN	XPO1	723	741	CLSENISAAIQANGEMVTK	1 Carbamidomethylation	723	723 Carbamidomethylation on C	✓	✓
1263	Q9BTE3	Y	Q9BTE3	Mini-chromosome maintenance complex-binding protein	MCMBP_HUMAN	MCMBP	602	614	CLSLSAGQTTLSR	1 Carbamidomethylation	602	602 Carbamidomethylation on C	✓	✓	✓	✓	✓	✓	✓	✓
1264	Q96LA9;Q96LB1;Q96LB2	N	Q96LA9;Q96LB1;Q96LB2	Mas-related G-protein coupled receptor member X4	MRGX1_HUMAN;MRGX2_HUMAN;MRGX4_HUMAN	MRGPRX1;MRGPRX2;MRGPRX4	0	10	CLSVLWPIWYR	1 Carbamidomethylation	0	0 Carbamidomethylation on C	✓
1265	P30626	Y	P30626	Sorcin	SORCN_HUMAN	SRI	57	76	CLTQSGIAGGYKPFNLETCR	1 Carbamidomethylation, 19 Carbamidomethylation	57, 75	57 Carbamidomethylation on C, 75 Carbamidomethylation on C		✓	✓	✓
1266	P30043	Y	P30043	Flavin reductase (NADPH)	BLVRB_HUMAN	BLVRB	188	206	CLTTDEYDGHSTYPSHQYQ	1 Carbamidomethylation	188	188 Carbamidomethylation on C				✓
1267	P61326;Q96A72	N	P61326;Q96A72	Protein mago nashi homolog	MGN2_HUMAN;MGN_HUMAN	MAGOH;MAGOHB	0	11	CLVFSLIGLHFK	1 Carbamidomethylation	0	0 Carbamidomethylation on C	✓	✓	✓	✓
1268	Q99536	Y	Q99536	Synaptic vesicle membrane protein VAT-1 homolog	VAT1_HUMAN	VAT1	50	61	CLVLTGFGGYDK	1 Carbamidomethylation	50	50 Carbamidomethylation on C	✓	✓	✓	✓	✓	✓	✓	✓
1269	P13861	Y	P13861	cAMP-dependent protein kinase type II-alpha regulatory subunit	KAP2_HUMAN	PRKAR2A	359	369	CLVMDVQAFER	1 Carbamidomethylation	359	359 Carbamidomethylation on C	✓	✓	✓	✓				✓
1270	Q9P0M9	Y	Q9P0M9	39S ribosomal protein L27, mitochondrial	RM27_HUMAN	MRPL27	88	98	CLYALEEGIVR	1 Carbamidomethylation	88	88 Carbamidomethylation on C	✓	✓	✓	✓	✓			✓
1271	P13639	Y	P13639	Elongation factor 2	EF2_HUMAN	EEF2	728	739	CLYASVLTAQPR	1 Carbamidomethylation	728	728 Carbamidomethylation on C	✓	✓	✓	✓	✓	✓	✓	✓
1272	Q15334	Y	Q15334	Lethal(2) giant larvae protein homolog 1	L2GL1_HUMAN	LLGL1	725	734	CLYFADTFLR	1 Carbamidomethylation	725	725 Carbamidomethylation on C		✓	✓
1273	O00148	Y	O00148	ATP-dependent RNA helicase DDX39A	DX39A_HUMAN	DDX39A	299	318	CMALAQLLVEQNFPAIAIHR	1 Carbamidomethylation	299	299 Carbamidomethylation on C	✓	✓	✓	✓
1274	Q02252	Y	Q02252	Methylmalonate-semialdehyde dehydrogenase [acylating], mitochondrial	MMSA_HUMAN	ALDH6A1	317	330	CMALSTAVLVGEAK	1 Carbamidomethylation	317	317 Carbamidomethylation on C	✓	✓	✓	✓			✓
1275	P31948	Y	P31948	Stress-induced-phosphoprotein 1	STIP1_HUMAN	STIP1	471	486	CMMAQYNRHDSPEDVK	1 Carbamidomethylation	471	471 Carbamidomethylation on C							✓
1276	Q32MZ4	Y	Q32MZ4	Leucine-rich repeat flightless-interacting protein 1	LRRF1_HUMAN	LRRFIP1	456	474	CMVEVPQELETSTGHSLEK	1 Carbamidomethylation	456	456 Carbamidomethylation on C	✓	✓	✓	✓
1277	P11142	Y	P11142	Heat shock cognate 71 kDa protein	HSP7C_HUMAN	HSPA8	574	583	CNEIINWLDK	1 Carbamidomethylation	574	574 Carbamidomethylation on C	✓	✓	✓	✓
1278	Q00610	Y	Q00610	Clathrin heavy chain 1	CLH1_HUMAN	CLTC	1102	1113	CNEPAVWSQLAK	1 Carbamidomethylation	1102	1102 Carbamidomethylation on C	✓	✓	✓	✓	✓	✓	✓	✓
1279	Q9NRZ9	Y	Q9NRZ9	Lymphoid-specific helicase	HELLS_HUMAN	HELLS	205	216	CNGQPVPFQQPK	1 Carbamidomethylation	205	205 Carbamidomethylation on C	✓	✓	✓	✓	✓	✓	✓
1280	Q15942	Y	Q15942	Zyxin	ZYX_HUMAN	ZYX	444	454	CNTCGEPITDR	1 Carbamidomethylation, 4 Carbamidomethylation	444, 447	444 Carbamidomethylation on C, 447 Carbamidomethylation on C	✓	✓	✓	✓	✓	✓	✓	✓
1281	P19367	Y	P19367	Hexokinase-1	HXK1_HUMAN	HK1	886	899	CNVSFLLSEDGSGK	1 Carbamidomethylation	886	886 Carbamidomethylation on C	✓	✓	✓	✓	✓		✓	✓
1282	O15067	Y	O15067	Phosphoribosylformylglycinamidine synthase	PUR4_HUMAN	PFAS	584	596	CPACFVGTITGDR	1 Carbamidomethylation, 4 Carbamidomethylation	584, 587	584 Carbamidomethylation on C, 587 Carbamidomethylation on C	✓	✓	✓	✓
1283	Q9H7B2	Y	Q9H7B2	Ribosome production factor 2 homolog	RPF2_HUMAN	RPF2	135	158	CPEGTKPMLIFAGDDFDVTEDYRR	1 Carbamidomethylation	135	135 Carbamidomethylation on C	✓	✓	✓	✓
1284	Q86UK7	Y	Q86UK7	E3 ubiquitin-protein ligase ZNF598	ZN598_HUMAN	ZNF598	122	139	CPELPPFSLFGDLEQHMR	1 Carbamidomethylation	122	122 Carbamidomethylation on C	✓	✓	✓	✓
1285	Q9BUH6	Y	Q9BUH6	Protein PAXX	PAXX_HUMAN	PAXX	180	191	CPGESLINPGFK	1 Carbamidomethylation	180	180 Carbamidomethylation on C			✓	✓
1286	Q13011	Y	Q13011	Delta(3,5)-Delta(2,4)-dienoyl-CoA isomerase, mitochondrial	ECH1_HUMAN	ECH1	159	185	CPKPVIAAVHGGCIGGGVDLVTACDIR	1 Carbamidomethylation, 13 Carbamidomethylation, 24 Carbamidomethylation	159, 171, 182	159 Carbamidomethylation on C, 171 Carbamidomethylation on C, 182 Carbamidomethylation on C		✓	✓	✓
1287	P33992	Y	P33992	DNA replication licensing factor MCM5	MCM5_HUMAN	MCM5	207	218	CPLDPYFIMPDK	1 Carbamidomethylation	207	207 Carbamidomethylation on C	✓	✓	✓	✓	✓
1288	P53621	Y	P53621	Coatomer subunit alpha	COPA_HUMAN	COPA	1185	1197	CPLSGACYSPEFK	1 Carbamidomethylation, 7 Carbamidomethylation	1185, 1191	1185 Carbamidomethylation on C, 1191 Carbamidomethylation on C	✓	✓	✓	✓	✓	✓	✓	✓
1289	P39687	Y	P39687	Acidic leucine-rich nuclear phosphoprotein 32 family member A	AN32A_HUMAN	ANP32A	87	99	CPNLTHLNLSGNK	1 Carbamidomethylation	87	87 Carbamidomethylation on C	✓		✓	✓
1290	Q9BTT0	Y	Q9BTT0	Acidic leucine-rich nuclear phosphoprotein 32 family member E	AN32E_HUMAN	ANP32E	87	99	CPNLTYLNLSGNK	1 Carbamidomethylation	87	87 Carbamidomethylation on C	✓		✓	✓
1291	P49327	Y	P49327	Fatty acid synthase	FAS_HUMAN	FASN	634	646	CPPGVVPACHNSK	1 Carbamidomethylation, 9 Carbamidomethylation	634, 642	634 Carbamidomethylation on C, 642 Carbamidomethylation on C	✓
1292	Q13185	Y	Q13185	Chromobox protein homolog 3	CBX3_HUMAN	CBX3	160	171	CPQIVIAFYEER	1 Carbamidomethylation	160	160 Carbamidomethylation on C	✓	✓	✓	✓	✓	✓	✓	✓
1293	P83916	Y	P83916	Chromobox protein homolog 1	CBX1_HUMAN	CBX1	156	167	CPQVVISFYEER	1 Carbamidomethylation	156	156 Carbamidomethylation on C	✓	✓	✓	✓	✓		✓	✓
1294	A5YKK6	Y	A5YKK6	CCR4-NOT transcription complex subunit 1	CNOT1_HUMAN	CNOT1	219	231	CPVVLAPLLYPEK	1 Carbamidomethylation	219	219 Carbamidomethylation on C	✓	✓	✓	✓
1295	O43660	Y	O43660	Pleiotropic regulator 1	PLRG1_HUMAN	PLRG1	338	355	CQAAEPQIITGSHDTTIR	1 Carbamidomethylation	338	338 Carbamidomethylation on C	✓	✓	✓	✓
1296	P41214	Y	P41214	Eukaryotic translation initiation factor 2D	EIF2D_HUMAN	EIF2D	528	541	CQASTTVNPAPGAK	1 Carbamidomethylation	528	528 Carbamidomethylation on C	✓	✓		✓	✓	✓	✓
1297	Q9UBC2	Y	Q9UBC2	Epidermal growth factor receptor substrate 15-like 1	EP15R_HUMAN	EPS15L1	470	481	CQDETQMISSLK	1 Carbamidomethylation	470	470 Carbamidomethylation on C	✓	✓	✓					✓
1298	Q92621	Y	Q92621	Nuclear pore complex protein Nup205	NU205_HUMAN	NUP205	1662	1682	CQDVSAGSLQELALLTGIISK	1 Carbamidomethylation	1662	1662 Carbamidomethylation on C	✓	✓	✓	✓
1299	P52756	Y	P52756	RNA-binding protein 5	RBM5_HUMAN	RBM5	766	778	CQGITAPIEAQVR	1 Carbamidomethylation	766	766 Carbamidomethylation on C	✓	✓	✓	✓	✓	✓	✓	✓
1300	Q96AE4	Y	Q96AE4	Far upstream element-binding protein 1	FUBP1_HUMAN	FUBP1	332	344	CQHAAEIITDLLR	1 Carbamidomethylation	332	332 Carbamidomethylation on C	✓	✓	✓	✓
1301	Q96I24	Y	Q96I24	Far upstream element-binding protein 3	FUBP3_HUMAN	FUBP3	310	327	CQHAAHIISELILTAQER	1 Carbamidomethylation	310	310 Carbamidomethylation on C	✓	✓	✓	✓
1302	Q9BT78	Y	Q9BT78	COP9 signalosome complex subunit 4	CSN4_HUMAN	COPS4	255	266	CQQLAAYGILEK	1 Carbamidomethylation	255	255 Carbamidomethylation on C	✓	✓	✓	✓	✓	✓	✓	✓
1303	Q96JB5	Y	Q96JB5	CDK5 regulatory subunit-associated protein 3	CK5P3_HUMAN	CDK5RAP3	136	145	CQQLQQEYSR	1 Carbamidomethylation	136	136 Carbamidomethylation on C	✓	✓
1304	Q5JVF3	Y	Q5JVF3	PCI domain-containing protein 2	PCID2_HUMAN	PCID2	50	67	CQQVLEPPYDEMFAAHLR	1 Carbamidomethylation	50	50 Carbamidomethylation on C	✓	✓	✓	✓
1305	Q03252	Y	Q03252	Lamin-B2	LMNB2_HUMAN	LMNB2	212	222	CQSLQEELDFR	1 Carbamidomethylation	212	212 Carbamidomethylation on C			✓
1306	P20700	Y	P20700	Lamin-B1	LMNB1_HUMAN	LMNB1	198	208	CQSLTEDLEFR	1 Carbamidomethylation	198	198 Carbamidomethylation on C	✓	✓	✓	✓	✓			✓
1307	P20700	Y	P20700	Lamin-B1	LMNB1_HUMAN	LMNB1	198	209	CQSLTEDLEFRK	1 Carbamidomethylation	198	198 Carbamidomethylation on C	✓	✓	✓	✓	✓		✓	✓
1308	Q6PJG6	Y	Q6PJG6	BRCA1-associated ATM activator 1	BRAT1_HUMAN	BRAT1	228	239	CQSPWTEALWVR	1 Carbamidomethylation	228	228 Carbamidomethylation on C	✓	✓	✓	✓
1309	Q5JVF3	Y	Q5JVF3	PCI domain-containing protein 2	PCID2_HUMAN	PCID2	83	93	CQTVIVQSFLR	1 Carbamidomethylation	83	83 Carbamidomethylation on C	✓	✓	✓	✓
1310	Q9UJX4	Y	Q9UJX4	Anaphase-promoting complex subunit 5	APC5_HUMAN	ANAPC5	670	682	CQVASAASYDQPK	1 Carbamidomethylation	670	670 Carbamidomethylation on C			✓	✓		✓		✓
1311	P43243	Y	P43243	Matrin-3	MATR3_HUMAN	MATR3	230	245	CRDDSFFGETSHNYHK	1 Carbamidomethylation	230	230 Carbamidomethylation on C	✓	✓	✓	✓	✓	✓	✓	✓
1312	Q9H773	Y	Q9H773	dCTP pyrophosphatase 1	DCTP1_HUMAN	DCTPP1	110	121	CRVDLPLAVLSK	1 Carbamidomethylation	110	110 Carbamidomethylation on C	✓	✓	✓	✓
1313	O14787	Y	O14787	Transportin-2	TNPO2_HUMAN	TNPO2	375	400	CSAAALDVLANVFREELLPHLLPLLK	1 Carbamidomethylation	375	375 Carbamidomethylation on C		✓		✓
1314	Q8TEQ6	Y	Q8TEQ6	Gem-associated protein 5	GEMI5_HUMAN	GEMIN5	19	33	CSDAVPGGLFGFAAR	1 Carbamidomethylation	19	19 Carbamidomethylation on C	✓							✓
1315	P50213	Y	P50213	Isocitrate dehydrogenase [NAD] subunit alpha, mitochondrial	IDH3A_HUMAN	IDH3A	351	360	CSDFTEEICR	1 Carbamidomethylation, 9 Carbamidomethylation	351, 359	351 Carbamidomethylation on C, 359 Carbamidomethylation on C	✓	✓	✓	✓	✓
1316	Q9H840	Y	Q9H840	Gem-associated protein 7	GEMI7_HUMAN	GEMIN7	121	131	CSDIISYTFKP	1 Carbamidomethylation	121	121 Carbamidomethylation on C	✓	✓		✓
1317	Q15274	Y	Q15274	Nicotinate-nucleotide pyrophosphorylase [carboxylating]	NADC_HUMAN	QPRT	111	126	CSGIASAAAAAVEAAR	1 Carbamidomethylation	111	111 Carbamidomethylation on C	✓	✓	✓	✓
1318	P33993	Y	P33993	DNA replication licensing factor MCM7	MCM7_HUMAN	MCM7	482	494	CSILAAANPAYGR	1 Carbamidomethylation	482	482 Carbamidomethylation on C	✓	✓	✓	✓	✓	✓	✓	✓
1319	P27816	Y	P27816	Microtubule-associated protein 4	MAP4_HUMAN	MAP4	635	647	CSLPAEEDSVLEK	1 Carbamidomethylation	635	635 Carbamidomethylation on C	✓	✓	✓	✓	✓	✓	✓	✓
1320	Q9UNY4	Y	Q9UNY4	Transcription termination factor 2	TTF2_HUMAN	TTF2	785	795	CSPFDEFNLWR	1 Carbamidomethylation	785	785 Carbamidomethylation on C	✓	✓	✓	✓
1321	O14772	Y	O14772	Fucose-1-phosphate guanylyltransferase	FPGT_HUMAN	FPGT	424	436	CSVAPGSVVEYSR	1 Carbamidomethylation	424	424 Carbamidomethylation on C		✓	✓
1322	Q15942	Y	Q15942	Zyxin	ZYX_HUMAN	ZYX	504	522	CSVCSEPIMPEPGRDETVR	1 Carbamidomethylation, 4 Carbamidomethylation	504, 507	504 Carbamidomethylation on C, 507 Carbamidomethylation on C	✓	✓	✓	✓
1323	P07737	Y	P07737	Profilin-1	PROF1_HUMAN	PFN1	71	89	CSVIRDSLLQDGEFSMDLR	1 Carbamidomethylation	71	71 Carbamidomethylation on C					✓		✓	✓
1324	P25205	Y	P25205	DNA replication licensing factor MCM3	MCM3_HUMAN	MCM3	446	458	CSVLAAANPVYGR	1 Carbamidomethylation	446	446 Carbamidomethylation on C	✓	✓	✓	✓			✓
1325	P33992	Y	P33992	DNA replication licensing factor MCM5	MCM5_HUMAN	MCM5	482	494	CSVLAAANSVFGR	1 Carbamidomethylation	482	482 Carbamidomethylation on C	✓	✓	✓	✓				✓
1326	Q9UBU9	Y	Q9UBU9	Nuclear RNA export factor 1	NXF1_HUMAN	NXF1	143	158	CSVPFTPIEFHYENTR	1 Carbamidomethylation	143	143 Carbamidomethylation on C		✓		✓
1327	Q13330	Y	Q13330	Metastasis-associated protein MTA1	MTA1_HUMAN	MTA1	126	138	CSVTLLNETESLK	1 Carbamidomethylation	126	126 Carbamidomethylation on C	✓	✓	✓	✓			✓	✓
1328	P14324	Y	P14324	Farnesyl pyrophosphate synthase	FPPS_HUMAN	FDPS	333	343	CSWLVVQCLQR	1 Carbamidomethylation, 8 Carbamidomethylation	333, 340	333 Carbamidomethylation on C, 340 Carbamidomethylation on C	✓	✓	✓	✓				✓
1329	P21333	Y	P21333	Filamin-A	FLNA_HUMAN	FLNA	444	467	CSYQPTMEGVHTVHVTFAGVPIPR	1 Carbamidomethylation	444	444 Carbamidomethylation on C		✓	✓	✓
1330	P57081	Y	P57081	tRNA (guanine-N(7)-)-methyltransferase non-catalytic subunit WDR4	WDR4_HUMAN	WDR4	105	116	CTALTFIASEEK	1 Carbamidomethylation	105	105 Carbamidomethylation on C	✓	✓	✓	✓	✓		✓	✓
1331	P17980	Y	P17980	26S proteasome regulatory subunit 6A	PRS6A_HUMAN	PSMC3	387	397	CTDDFNGAQCK	1 Carbamidomethylation, 10 Carbamidomethylation	387, 396	387 Carbamidomethylation on C, 396 Carbamidomethylation on C	✓	✓		✓		✓		✓
1332	Q13813	Y	Q13813	Spectrin alpha chain, non-erythrocytic 1	SPTN1_HUMAN	SPTAN1	1314	1326	CTELNQAWSSLGK	1 Carbamidomethylation	1314	1314 Carbamidomethylation on C	✓		✓	✓
1333	P54578	Y	P54578	Ubiquitin carboxyl-terminal hydrolase 14	UBP14_HUMAN	USP14	257	267	CTESEEEEVTK	1 Carbamidomethylation	257	257 Carbamidomethylation on C	✓	✓	✓	✓				✓
1334	P30050	Y	P30050	60S ribosomal protein L12	RL12_HUMAN	RPL12	17	31	CTGGEVGATSALAPK	1 Carbamidomethylation	17	17 Carbamidomethylation on C	✓	✓	✓	✓	✓	✓	✓	✓
1335	Q9Y3B3	Y	Q9Y3B3	Transmembrane emp24 domain-containing protein 7	TMED7_HUMAN	TMED7	59	76	CTLEFQVITGGHYDVDCR	1 Carbamidomethylation, 17 Carbamidomethylation	59, 75	59 Carbamidomethylation on C, 75 Carbamidomethylation on C	✓	✓	✓	✓
1336	Q9NXA8	Y	Q9NXA8	NAD-dependent protein deacylase sirtuin-5, mitochondrial	SIR5_HUMAN	SIRT5	166	177	CTSCGVVAENYK	1 Carbamidomethylation, 4 Carbamidomethylation	166, 169	166 Carbamidomethylation on C, 169 Carbamidomethylation on C	✓	✓
1337	Q15738	Y	Q15738	Sterol-4-alpha-carboxylate 3-dehydrogenase, decarboxylating	NSDHL_HUMAN	NSDHL	40	60	CTVIGGSGFLGQHMVEQLLAR	1 Carbamidomethylation	40	40 Carbamidomethylation on C	✓	✓	✓	✓
1338	Q96CX2	Y	Q96CX2	BTB/POZ domain-containing protein KCTD12	KCD12_HUMAN	KCTD12	50	62	CTVVSVPDSLLWR	1 Carbamidomethylation	50	50 Carbamidomethylation on C	✓	✓	✓	✓				✓
1339	Q96QC0	Y	Q96QC0	Serine/threonine-protein phosphatase 1 regulatory subunit 10	PP1RA_HUMAN	PPP1R10	48	58	CTYLNILLQTR	1 Carbamidomethylation	48	48 Carbamidomethylation on C	✓	✓	✓	✓
1340	Q92841	Y	Q92841	Probable ATP-dependent RNA helicase DDX17	DDX17_HUMAN	DDX17	319	329	CTYLVLDEADR	1 Carbamidomethylation	319	319 Carbamidomethylation on C	✓	✓	✓	✓	✓	✓	✓	✓
1341	P42704	Y	P42704	Leucine-rich PPR motif-containing protein, mitochondrial	LPPRC_HUMAN	LRPPRC	930	941	CVANNQVETLEK	1 Carbamidomethylation	930	930 Carbamidomethylation on C	✓	✓	✓	✓	✓	✓	✓	✓
1342	O75083	Y	O75083	WD repeat-containing protein 1	WDR1_HUMAN	WDR1	412	433	CVAVGPGGYAVVVCIGQIVLLK	1 Carbamidomethylation, 14 Carbamidomethylation	412, 425	412 Carbamidomethylation on C, 425 Carbamidomethylation on C	✓	✓	✓	✓
1343	Q7KZF4	Y	Q7KZF4	Staphylococcal nuclease domain-containing protein 1	SND1_HUMAN	SND1	296	306	CVDWSIAVYTR	1 Carbamidomethylation	296	296 Carbamidomethylation on C	✓	✓	✓	✓
1344	Q9UID3	Y	Q9UID3	Vacuolar protein sorting-associated protein 51 homolog	VPS51_HUMAN	VPS51	190	201	CVELGAYGQAVR	1 Carbamidomethylation	190	190 Carbamidomethylation on C	✓	✓	✓	✓	✓	✓
1345	O00429	Y	O00429	Dynamin-1-like protein	DNM1L_HUMAN	DNM1L	431	441	CVELVHEEMQR	1 Carbamidomethylation	431	431 Carbamidomethylation on C	✓	✓	✓	✓	✓		✓	✓
1346	O95292	Y	O95292	Vesicle-associated membrane protein-associated protein B/C	VAPB_HUMAN	VAPB	121	139	CVFELPAENDKPHDVEINK	1 Carbamidomethylation	121	121 Carbamidomethylation on C	✓	✓	✓	✓		✓	✓	✓
1347	Q9P0L0	Y	Q9P0L0	Vesicle-associated membrane protein-associated protein A	VAPA_HUMAN	VAPA	128	138	CVFEMPNENDK	1 Carbamidomethylation	128	128 Carbamidomethylation on C		✓				✓
1348	Q9P0L0	Y	Q9P0L0	Vesicle-associated membrane protein-associated protein A	VAPA_HUMAN	VAPA	128	146	CVFEMPNENDKLNDMEPSK	1 Carbamidomethylation	128	128 Carbamidomethylation on C	✓	✓	✓	✓	✓	✓	✓	✓
1349	Q6P1N9	Y	Q6P1N9	Deoxyribonuclease TATDN1	TATD1_HUMAN	TATDN1	168	180	CVGGVVHSFDGTK	1 Carbamidomethylation	168	168 Carbamidomethylation on C			✓	✓
1350	Q9HBH1	Y	Q9HBH1	Peptide deformylase, mitochondrial	DEFM_HUMAN	PDF	108	120	CVGLSAPQLGVPR	1 Carbamidomethylation	108	108 Carbamidomethylation on C	✓		✓	✓
1351	Q9NVV4	Y	Q9NVV4	Poly(A) RNA polymerase, mitochondrial	PAPD1_HUMAN	MTPAP	412	423	CVIEGNNCTFVR	1 Carbamidomethylation, 8 Carbamidomethylation	412, 419	412 Carbamidomethylation on C, 419 Carbamidomethylation on C	✓			✓
1352	Q9BSR8	Y	Q9BSR8	Protein YIPF4	YIPF4_HUMAN	YIPF4	94	106	CVLMPMPSLGFNR	1 Carbamidomethylation	94	94 Carbamidomethylation on C	✓	✓	✓	✓
1353	P31689	Y	P31689	DnaJ homolog subfamily A member 1	DNJA1_HUMAN	DNAJA1	302	312	CVLNEGMPIYR	1 Carbamidomethylation	302	302 Carbamidomethylation on C	✓	✓	✓	✓	✓	✓	✓	✓
1354	O94874	Y	O94874	E3 UFM1-protein ligase 1	UFL1_HUMAN	UFL1	708	719	CVPQIIAFLNSK	1 Carbamidomethylation	708	708 Carbamidomethylation on C	✓	✓	✓	✓
1355	P49792	Y	P49792	E3 SUMO-protein ligase RanBP2	RBP2_HUMAN	RANBP2	1372	1383	CVSCQNLNPSNK	1 Carbamidomethylation, 4 Carbamidomethylation	1372, 1375	1372 Carbamidomethylation on C, 1375 Carbamidomethylation on C		✓	✓	✓
1356	Q10567	Y	Q10567	AP-1 complex subunit beta-1	AP1B1_HUMAN	AP1B1	391	402	CVSTLLDLIQTK	1 Carbamidomethylation	391	391 Carbamidomethylation on C	✓	✓	✓	✓
1357	Q15269	Y	Q15269	Periodic tryptophan protein 2 homolog	PWP2_HUMAN	PWP2	716	733	CWAATTTEGLLIYSLDTR	1 Carbamidomethylation	716	716 Carbamidomethylation on C	✓
1358	Q9UHD2	Y	Q9UHD2	Serine/threonine-protein kinase TBK1	TBK1_HUMAN	TBK1	292	308	CWGFDQFFAETSDILHR	1 Carbamidomethylation	292	292 Carbamidomethylation on C		✓	✓
1359	Q13867	Y	Q13867	Bleomycin hydrolase	BLMH_HUMAN	BLMH	73	83	CWIFSCLNVMR	1 Carbamidomethylation, 6 Carbamidomethylation	73, 78	73 Carbamidomethylation on C, 78 Carbamidomethylation on C	✓	✓	✓	✓
1360	Q9BZF1	Y	Q9BZF1	Oxysterol-binding protein-related protein 8	OSBL8_HUMAN	OSBPL8	255	265	CWMDALELALK	1 Carbamidomethylation	255	255 Carbamidomethylation on C	✓	✓		✓
1361	P51580	Y	P51580	Thiopurine S-methyltransferase	TPMT_HUMAN	TPMT	165	176	CYADTMFSLLGK	1 Carbamidomethylation	165	165 Carbamidomethylation on C	✓	✓	✓	✓
1362	O43815	Y	O43815	Striatin	STRN_HUMAN	STRN	765	777	CYIASAGADALAK	1 Carbamidomethylation	765	765 Carbamidomethylation on C	✓	✓	✓	✓	✓	✓	✓	✓
1363	Q8TEQ6	Y	Q8TEQ6	Gem-associated protein 5	GEMI5_HUMAN	GEMIN5	1045	1057	CYLGATCAYDAAK	1 Carbamidomethylation, 7 Carbamidomethylation	1045, 1051	1045 Carbamidomethylation on C, 1051 Carbamidomethylation on C	✓	✓	✓	✓	✓	✓	✓	✓
1364	Q14204	Y	Q14204	Cytoplasmic dynein 1 heavy chain 1	DYHC1_HUMAN	DYNC1H1	1888	1899	CYLTMTQALEAR	1 Carbamidomethylation	1888	1888 Carbamidomethylation on C	✓	✓	✓	✓	✓	✓	✓	✓
1365	P62633	Y	P62633	CCHC-type zinc finger nucleic acid binding protein	CNBP_HUMAN	CNBP	119	130	CYSCGEFGHIQK	1 Carbamidomethylation, 4 Carbamidomethylation	119, 122	119 Carbamidomethylation on C, 122 Carbamidomethylation on C	✓	✓	✓	✓	✓	✓	✓	✓
1366	Q14728	Y	Q14728	Major facilitator superfamily domain-containing protein 10	MFS10_HUMAN	MFSD10	241	253	DAADLLSPLALLR				✓	✓	✓	✓
1367	P08240	Y	P08240	Signal recognition particle receptor subunit alpha	SRPRA_HUMAN	SRPRA	497	510	DAAGIAMEAIAFAR				✓	✓	✓	✓
1368	P55060	Y	P55060	Exportin-2	XPO2_HUMAN	CSE1L	428	440	DAAIYLVTSLASK				✓	✓	✓	✓	✓	✓	✓	✓
1369	Q07866	Y	Q07866	Kinesin light chain 1	KLC1_HUMAN	KLC1	273	285	DAANLLNDALAIR				✓	✓	✓	✓
1370	Q99805	Y	Q99805	Transmembrane 9 superfamily member 2	TM9S2_HUMAN	TM9SF2	192	203	DACVISSDFHER	3 Carbamidomethylation	194	194 Carbamidomethylation on C	✓	✓	✓	✓	✓
1371	Q13243	Y	Q13243	Serine/arginine-rich splicing factor 5	SRSF5_HUMAN	SRSF5	49	60	DADDAVYELDGK				✓	✓	✓	✓
1372	Q08170	Y	Q08170	Serine/arginine-rich splicing factor 4	SRSF4_HUMAN	SRSF4	47	58	DADDAVYELNGK				✓	✓	✓	✓	✓	✓	✓
1373	P53621	Y	P53621	Coatomer subunit alpha	COPA_HUMAN	COPA	468	480	DADSITLFDVQQK				✓	✓	✓	✓	✓	✓	✓	✓
1374	P53621	Y	P53621	Coatomer subunit alpha	COPA_HUMAN	COPA	399	411	DADSQNPDAPEGK				✓	✓			✓		✓	✓
1375	O60306	Y	O60306	RNA helicase aquarius	AQR_HUMAN	AQR	763	775	DADVEDEDTEEAK				✓		✓	✓		✓	✓
1376	P42126	Y	P42126	Enoyl-CoA delta isomerase 1, mitochondrial	ECI1_HUMAN	ECI1	271	283	DADVQNFVSFISK				✓	✓	✓	✓	✓	✓	✓	✓
1377	Q9Y618	Y	Q9Y618	Nuclear receptor corepressor 2	NCOR2_HUMAN	NCOR2	879	892	DAEAAEATAEGALK							✓
1378	Q9UI14	Y	Q9UI14	Prenylated Rab acceptor protein 1	PRAF1_HUMAN	RABAC1	10	24	DAEAEGLSGTTLLPK				✓	✓		✓				✓
1379	P35580	Y	P35580	Myosin-10	MYH10_HUMAN	MYH10	1400	1411	DAEALSQRLEEK								✓	✓	✓	✓
1380	P13645	Y	P13645	Keratin, type I cytoskeletal 10	K1C10_HUMAN	KRT10	335	345	DAEAWFNEKSK					✓	✓	✓	✓	✓	✓	✓
1381	Q5H9R7	Y	Q5H9R7	Serine/threonine-protein phosphatase 6 regulatory subunit 3	PP6R3_HUMAN	PPP6R3	832	843	DAEECPETAEAK	5 Carbamidomethylation	836	836 Carbamidomethylation on C	✓		✓	✓	✓	✓
1382	Q9NUQ9	Y	Q9NUQ9	CYFIP-related Rac1 interactor B	CYRIB_HUMAN	CYRIB	45	57	DAEGILEDLQSYR				✓	✓	✓	✓
1383	P55786	Y	P55786	Puromycin-sensitive aminopeptidase	PSA_HUMAN	NPEPPS	901	912	DAESIHQYLLQR				✓	✓	✓	✓
1384	Q9NVD7	Y	Q9NVD7	Alpha-parvin	PARVA_HUMAN	PARVA	248	260	DAFDTLFDHAPDK						✓	✓
1385	Q9H6E4	Y	Q9H6E4	Coiled-coil domain-containing protein 134	CC134_HUMAN	CCDC134	103	121	DAFSHVVENTAFFGDVVLR				✓		✓	✓
1386	P46977	Y	P46977	Dolichyl-diphosphooligosaccharide--protein glycosyltransferase subunit STT3A	STT3A_HUMAN	STT3A	140	160	DAGAGLLAAAMIAVVPGYISR				✓
1387	P21333	Y	P21333	Filamin-A	FLNA_HUMAN	FLNA	1892	1907	DAGEGGLSLAIEGPSK				✓	✓	✓	✓	✓	✓	✓	✓
1388	Q14315	Y	Q14315	Filamin-C	FLNC_HUMAN	FLNC	1886	1901	DAGEGGLSLAVEGPSK							✓
1389	O75369	Y	O75369	Filamin-B	FLNB_HUMAN	FLNB	1546	1564	DAGEGLLAVQITDQEGKPK						✓	✓
1390	P42704	Y	P42704	Leucine-rich PPR motif-containing protein, mitochondrial	LPPRC_HUMAN	LRPPRC	260	280	DAGIEPGPDTYLALLNAYAEK				✓	✓	✓	✓
1391	Q8WX93	Y	Q8WX93	Palladin	PALLD_HUMAN	PALLD	1202	1213	DAGIYTCIATNR	7 Carbamidomethylation	1208	1208 Carbamidomethylation on C	✓			✓
1392	Q9NW64	Y	Q9NW64	Pre-mRNA-splicing factor RBM22	RBM22_HUMAN	RBM22	98	109	DAGLSFKDDMPK									✓	✓	✓
1393	O75369	Y	O75369	Filamin-B	FLNB_HUMAN	FLNB	2029	2044	DAGYGGISLAVEGPSK					✓	✓		✓
1394	Q99613	Y	Q99613	Eukaryotic translation initiation factor 3 subunit C	EIF3C_HUMAN	EIF3C	628	641	DAHNALLDIQSSGR				✓	✓	✓	✓	✓	✓	✓	✓
1395	Q96P63	Y	Q96P63	Serpin B12	SPB12_HUMAN	SERPINB12	177	194	DAINAETVLVLVNAVYFK					✓
1396	O00425	Y	O00425	Insulin-like growth factor 2 mRNA-binding protein 3	IF2B3_HUMAN	IGF2BP3	24	36	DAKIPVSGPFLVK								✓		✓	✓
1397	Q13325	Y	Q13325	Interferon-induced protein with tetratricopeptide repeats 5	IFIT5_HUMAN	IFIT5	69	92	DALECLEQAEEIIQQEHSDKEEVR	5 Carbamidomethylation	73	73 Carbamidomethylation on C		✓	✓	✓
1398	P08195	Y	P08195	4F2 cell-surface antigen heavy chain	4F2_HUMAN	SLC3A2	332	348	DALEFWLQAGVDGFQVR				✓	✓	✓	✓
1399	Q8NI27	Y	Q8NI27	THO complex subunit 2	THOC2_HUMAN	THOC2	731	750	DALLDHDLALPLCLLMAQQR	13 Carbamidomethylation	743	743 Carbamidomethylation on C	✓	✓	✓	✓
1400	Q9P2E9	Y	Q9P2E9	Ribosome-binding protein 1	RRBP1_HUMAN	RRBP1	807	819	DALNQATSQVESK				✓	✓		✓
1401	Q9NSI2	Y	Q9NSI2	Ribosome biogenesis protein SLX9 homolog	SLX9_HUMAN	SLX9	149	162	DALPELLGLEAGSR				✓	✓	✓
1402	P50991	Y	P50991	T-complex protein 1 subunit delta	TCPD_HUMAN	CCT4	307	319	DALSDLALHFLNK				✓	✓	✓	✓
1403	Q9HB40	Y	Q9HB40	Retinoid-inducible serine carboxypeptidase	RISC_HUMAN	SCPEP1	307	318	DALSQLMNGPIR				✓	✓	✓	✓
1404	P35250	Y	P35250	Replication factor C subunit 2	RFC2_HUMAN	RFC2	100	111	DAMLELNASNDR					✓
1405	Q08209	Y	Q08209	Protein phosphatase 3 catalytic subunit alpha	PP2BA_HUMAN	PPP3CA	488	501	DAMPSDANLNSINK				✓		✓	✓		✓
1406	Q8IUD2	Y	Q8IUD2	ELKS/Rab6-interacting/CAST family member 1	RB6I2_HUMAN	ERC1	939	951	DANIALLELSSSK						✓	✓
1407	Q5T5Y3	Y	Q5T5Y3	Calmodulin-regulated spectrin-associated protein 1	CAMP1_HUMAN	CAMSAP1	1187	1198	DANILSEQMSLK					✓	✓	✓
1408	Q96I15	Y	Q96I15	Selenocysteine lyase	SCLY_HUMAN	SCLY	10	24	DAPAPAASQPSGCGK	13 Carbamidomethylation	22	22 Carbamidomethylation on C			✓	✓
1409	P50995	Y	P50995	Annexin A11	ANX11_HUMAN	ANXA11	360	371	DAQELYAAGENR				✓	✓	✓	✓	✓	✓	✓	✓
1410	Q14697	Y	Q14697	Neutral alpha-glucosidase AB	GANAB_HUMAN	GANAB	559	569	DAQHYGGWEHR				✓		✓	✓
1411	Q7KZ85	Y	Q7KZ85	Transcription elongation factor SPT6	SPT6H_HUMAN	SUPT6H	856	866	DAQMLIEDVKR				✓	✓	✓
1412	P25205	Y	P25205	DNA replication licensing factor MCM3	MCM3_HUMAN	MCM3	271	283	DAQPSFSAEDIAK					✓		✓	✓		✓
1413	Q14139	Y	Q14139	Ubiquitin conjugation factor E4 A	UBE4A_HUMAN	UBE4A	545	558	DAQQSSSPAADNLR				✓	✓
1414	Q9Y520	Y	Q9Y520	Protein PRRC2C	PRC2C_HUMAN	PRRC2C	2130	2148	DAQQVEPEGQEKPSPATVR				✓	✓	✓	✓	✓		✓	✓
1415	O15226	Y	O15226	NF-kappa-B-repressing factor	NKRF_HUMAN	NKRF	323	335	DASGQPIFNASAK				✓	✓	✓	✓	✓	✓	✓	✓
1416	P49454	Y	P49454	Centromere protein F	CENPF_HUMAN	CENPF	771	782	DASLVTNEDHQR						✓
1417	Q13685	Y	Q13685	Angio-associated migratory cell protein	AAMP_HUMAN	AAMP	411	423	DASLVVTTSGDHK				✓	✓	✓	✓	✓	✓
1418	Q01082	Y	Q01082	Spectrin beta chain, non-erythrocytic 1	SPTB2_HUMAN	SPTBN1	2025	2043	DASVAEAWLLGQEPYLSSR						✓
1419	O75116	Y	O75116	Rho-associated protein kinase 2	ROCK2_HUMAN	ROCK2	965	976	DATIASLEETNR					✓	✓	✓	✓
1420	P50851	Y	P50851	Lipopolysaccharide-responsive and beige-like anchor protein	LRBA_HUMAN	LRBA	2663	2674	DATLLLWYWNGK						✓	✓
1421	P51151	Y	P51151	Ras-related protein Rab-9A	RAB9A_HUMAN	RAB9A	157	170	DATNVAAAFEEAVR				✓	✓	✓	✓	✓		✓
1422	P06733	Y	P06733	Alpha-enolase	ENOA_HUMAN	ENO1	203	221	DATNVGDEGGFAPNILENK				✓	✓	✓	✓
1423	Q9Y6G9	Y	Q9Y6G9	Cytoplasmic dynein 1 light intermediate chain 1	DC1L1_HUMAN	DYNC1LI1	319	331	DAVFIPAGWDNDK				✓	✓	✓	✓	✓	✓	✓	✓
1424	O43237	Y	O43237	Cytoplasmic dynein 1 light intermediate chain 2	DC1L2_HUMAN	DYNC1LI2	306	318	DAVFIPAGWDNEK				✓	✓		✓
1425	P20585	Y	P20585	DNA mismatch repair protein Msh3	MSH3_HUMAN	MSH3	245	255	DAVLCVECGYK	5 Carbamidomethylation, 8 Carbamidomethylation	249, 252	249 Carbamidomethylation on C, 252 Carbamidomethylation on C				✓		✓
1426	Q9H8M7	Y	Q9H8M7	Ubiquitin carboxyl-terminal hydrolase MINDY-3	MINY3_HUMAN	MINDY3	166	178	DAVLDQYSMWGNK				✓	✓	✓	✓
1427	P48506	Y	P48506	Glutamate--cysteine ligase catalytic subunit	GSH1_HUMAN	GCLC	477	487	DAVLQGMFYFR					✓	✓	✓
1428	Q68CQ4	Y	Q68CQ4	U3 small nucleolar RNA-associated protein 25 homolog	UTP25_HUMAN	UTP25	608	626	DAVMSHTLIYIPSYFDFVR				✓	✓	✓	✓
1429	Q6P4A7	Y	Q6P4A7	Sideroflexin-4	SFXN4_HUMAN	SFXN4	19	30	DAVPAFIEPNVR				✓	✓	✓	✓				✓
1430	Q86UP2	Y	Q86UP2	Kinectin	KTN1_HUMAN	KTN1	431	443	DAVSNTTNQLESK				✓	✓		✓		✓	✓
1431	Q9Y4L1	Y	Q9Y4L1	Hypoxia up-regulated protein 1	HYOU1_HUMAN	HYOU1	439	451	DAVVYPILVEFTR				✓	✓	✓	✓
1432	A6NED2	Y	A6NED2	RCC1 domain-containing protein 1	RCCD1_HUMAN	RCCD1	75	87	DAWASEGLLAVLR				✓	✓	✓	✓
1433	Q9UPN3	Y	Q9UPN3	Microtubule-actin cross-linking factor 1, isoforms 1/2/3/4/5	MACF1_HUMAN	MACF1	7111	7128	DAYRPTTDADKIEDEVTR							✓
1434	P28074	Y	P28074	Proteasome subunit beta type-5	PSB5_HUMAN	PSMB5	226	239	DAYSGGAVNLYHVR				✓	✓	✓	✓	✓	✓	✓	✓
1435	O75794	Y	O75794	Cell division cycle protein 123 homolog	CD123_HUMAN	CDC123	112	123	DAYWIAMNSSLK				✓	✓	✓	✓
1436	Q9H2U1	Y	Q9H2U1	ATP-dependent DNA/RNA helicase DHX36	DHX36_HUMAN	DHX36	976	988	DCAVLSAIIDLIK	2 Carbamidomethylation	977	977 Carbamidomethylation on C		✓	✓	✓
[truncated: 12,475 more rows]

## Sheet: S7-3_Fig5C-Proteins
Number	# of Grouped proteins	Accession number	Master accession number	Master protein name	Master Gene Symbol	Species	MW(kDa)	Coverage (%)	Peptides	Unique peptides	HEK100ng_LMNG_1	HEK100ng_LMNG_2	HEK100ng_LMNG_3	HEK100ng_LMNG_4	HEK100ng_wo-LMNG_1	HEK100ng_wo-LMNG_2	HEK100ng_wo-LMNG_3	HEK100ng_wo-LMNG_4
[truncated: 4,232 more rows]

[truncated: 5 more sheets: S7-4_Fig5C-Precursors, S7-5_Fig5D-Protiens, S7-6_Fig5D-Precursors, S7-7_Fig5EF-Proteins, S7-8_Fig5EF-Precursors]
