# Supplementary material for: Universal Pretreatment Development for Low-input Proteomics Using Lauryl Maltose Neopentyl Glycol
Source: Mol Cell Proteomics. 2024 Mar 4;23(4):100745. doi: 10.1016/j.mcpro.2024.100745 (PMC10999711; doi:10.1016/j.mcpro.2024.100745)
Supplement: Supplemental Table S8 [file mmc11.xlsx]

## Sheet: Legend
Supplemental Table S8: Lists of proteins and precursors identified and quantified in DIA optimization for single cell protemics.
	S8-1_Fig6A-Proteins: List of proteins identified in each DIA methods for one nanogram of the HEK293 cell digest.
			Proteins and precursors were identified by DIA-NN and proteins were ticked and displayed in each condition.
	S8-2_Fig6A-Precursors: List of precursors identified in each DIA methods for one nanogram of the HEK293 cell digest.
			Proteins and precursors were identified by DIA-NN and precursors were ticked and displayed in each condition.
	S8-3_Fig6B-Proteins: List of proteins identified in validation of DIA optimization for one nanogram of the HEK293 cell digest.
			Proteins and precursors were identified by DIA-NN and proteins were ticked and displayed in each condition.
	S8-4_Fig6B-Precursors: List of precurosors list identified in validation of DIA optimization for one nanogram of the HEK293 cell digest.
			Proteins and precursors were identified by DIA-NN and precursors were ticked and displayed in each condition.
	S8-5_Fig6C-Proteins: List of protiens dentified and quantified in validation of DIA optimization for one nanogram of the HEK293 cell digest.
			Precursors were quantified using DIA-NN with MBRs and proteins were quantified by summing the unique peptide intensities. Missing values were replaced by zero.
	S8-6_Fig6C-Precursors: List of precursors identified and quantified using DIA-NN with MBRs in validation of DIA optimization for one nanogram of the HEK293 cell digest.
			Missing values were replaced by zero.

## Sheet: S8-1_Fig6A-Proteins
Number	# of Grouped proteins	Accession number	Master accession number	Master protein name	Master Gene Symbol	Species	MW(kDa)	Coverage (%)	Peptides	Unique peptides	HEK1ng_R30k-IW08-P400-520	HEK1ng_R30k-IW08-P450-570	HEK1ng_R30k-IW08-P500-620	HEK1ng_R30k-IW08-P550-670	HEK1ng_R30k-IW08-P600-720	HEK1ng_R30k-IW08-P650-770	HEK1ng_R30k-IW08-P700-820	HEK1ng_R30k-IW12-P400-580	HEK1ng_R30k-IW12-P450-630	HEK1ng_R30k-IW12-P500-680	HEK1ng_R30k-IW12-P550-730	HEK1ng_R30k-IW12-P600-780	HEK1ng_R30k-IW12-P650-830	HEK1ng_R30k-IW12-P700-880	HEK1ng_R30k-IW16-P400-640	HEK1ng_R30k-IW16-P450-690	HEK1ng_R30k-IW16-P500-740	HEK1ng_R30k-IW16-P550-790	HEK1ng_R30k-IW16-P600-840	HEK1ng_R30k-IW16-P650-890	HEK1ng_R30k-IW16-P700-940	HEK1ng_R45k-IW12-P400-520	HEK1ng_R45k-IW12-P450-570	HEK1ng_R45k-IW12-P500-620	HEK1ng_R45k-IW12-P550-670	HEK1ng_R45k-IW12-P600-720	HEK1ng_R45k-IW12-P650-770	HEK1ng_R45k-IW12-P700-820	HEK1ng_R60k-IW15-P400-520	HEK1ng_R60k-IW15-P450-570	HEK1ng_R60k-IW15-P500-620	HEK1ng_R60k-IW15-P550-670	HEK1ng_R60k-IW15-P600-720	HEK1ng_R60k-IW15-P650-770	HEK1ng_R60k-IW15-P700-820	HEK1ng_R60k-IW20-P400-520	HEK1ng_R60k-IW20-P450-570	HEK1ng_R60k-IW20-P500-620	HEK1ng_R60k-IW20-P550-670
1	1	Q14204	Q14204	Cytoplasmic dynein 1 heavy chain 1	DYNC1H1	Homo sapiens	532.418	39.217	139	139	✓	✓	✓	✓	✓	✓	✓	✓	✓	✓	✓	✓	✓	✓	✓	✓	✓	✓	✓	✓	✓	✓	✓	✓	✓	✓	✓	✓	✓	✓	✓	✓	✓	✓	✓	✓	✓	✓	✓
2	1	P78527	P78527	DNA-dependent protein kinase catalytic subunit	PRKDC	Homo sapiens	469.099	38.057	129	129	✓	✓	✓	✓	✓	✓	✓	✓	✓	✓	✓	✓	✓	✓	✓	✓	✓	✓	✓	✓	✓	✓	✓	✓	✓	✓	✓	✓	✓	✓	✓	✓	✓	✓	✓	✓	✓	✓	✓
3	1	P49327	P49327	Fatty acid synthase	FASN	Homo sapiens	273.431	47.79	84	84	✓	✓	✓	✓	✓	✓	✓	✓	✓	✓	✓	✓	✓	✓	✓	✓	✓	✓	✓	✓	✓	✓	✓	✓	✓	✓	✓	✓	✓	✓	✓	✓	✓	✓	✓	✓	✓	✓	✓
4	1	Q13813	Q13813	Spectrin alpha chain, non-erythrocytic 1	SPTAN1	Homo sapiens	284.544	42.718	81	81	✓	✓	✓	✓	✓	✓	✓	✓	✓	✓	✓	✓	✓	✓	✓	✓	✓	✓	✓	✓	✓	✓	✓	✓	✓	✓	✓	✓	✓	✓	✓	✓	✓	✓	✓	✓	✓	✓	✓
5	1	Q92616	Q92616	eIF-2-alpha kinase activator GCN1	GCN1	Homo sapiens	292.713	35.754	75	75	✓	✓	✓	✓	✓	✓	✓	✓	✓	✓	✓	✓	✓	✓	✓	✓	✓	✓	✓	✓	✓	✓	✓	✓	✓	✓	✓	✓	✓	✓	✓	✓	✓	✓	✓	✓	✓	✓	✓
6	1	P21333	P21333	Filamin-A	FLNA	Homo sapiens	280.742	40.31	69	64	✓	✓	✓	✓	✓	✓	✓	✓	✓	✓	✓	✓	✓	✓	✓	✓	✓	✓	✓	✓	✓	✓	✓	✓	✓	✓	✓	✓	✓	✓	✓	✓	✓	✓	✓	✓	✓	✓	✓
7	1	Q01082	Q01082	Spectrin beta chain, non-erythrocytic 1	SPTBN1	Homo sapiens	274.614	37.817	67	62	✓	✓	✓	✓	✓	✓	✓	✓	✓	✓	✓	✓	✓	✓	✓	✓	✓	✓	✓	✓	✓	✓	✓	✓	✓	✓	✓	✓	✓	✓	✓	✓	✓	✓	✓	✓	✓	✓	✓
8	1	O75643	O75643	U5 small nuclear ribonucleoprotein 200 kDa helicase	SNRNP200	Homo sapiens	244.511	35.534	61	61	✓	✓	✓	✓	✓	✓	✓	✓	✓	✓	✓	✓	✓	✓	✓	✓	✓	✓	✓	✓	✓	✓	✓	✓	✓	✓	✓	✓	✓	✓	✓	✓	✓	✓	✓	✓	✓	✓	✓
9	1	O75369	O75369	Filamin-B	FLNB	Homo sapiens	278.167	32.321	57	55	✓	✓	✓	✓	✓	✓	✓	✓	✓	✓	✓	✓	✓	✓	✓	✓	✓	✓	✓	✓	✓	✓	✓	✓	✓	✓	✓	✓	✓	✓	✓	✓	✓	✓	✓	✓	✓	✓	✓
10	1	P07814	P07814	Bifunctional glutamate/proline--tRNA ligase	EPRS1	Homo sapiens	170.594	44.048	55	55	✓	✓	✓	✓	✓	✓	✓	✓	✓	✓	✓	✓	✓	✓	✓	✓	✓	✓	✓	✓	✓	✓	✓	✓	✓	✓	✓	✓	✓	✓	✓	✓	✓	✓	✓	✓	✓	✓	✓
11	1	P35579	P35579	Myosin-9	MYH9	Homo sapiens	226.536	42.857	69	55	✓	✓	✓	✓	✓	✓	✓	✓	✓	✓	✓	✓	✓	✓	✓	✓	✓	✓	✓	✓	✓	✓	✓	✓	✓	✓	✓	✓	✓	✓	✓	✓	✓	✓	✓	✓	✓	✓	✓
12	1	P42704	P42704	Leucine-rich PPR motif-containing protein, mitochondrial	LRPPRC	Homo sapiens	157.907	48.78	55	55	✓	✓	✓	✓	✓	✓	✓	✓	✓	✓	✓	✓	✓	✓	✓	✓	✓	✓	✓	✓	✓	✓	✓	✓	✓	✓	✓	✓	✓	✓	✓	✓	✓	✓	✓	✓	✓	✓	✓
13	1	Q6P2Q9	Q6P2Q9	Pre-mRNA-processing-splicing factor 8	PRPF8	Homo sapiens	273.605	28.522	54	54	✓	✓	✓	✓	✓	✓	✓	✓	✓	✓	✓	✓	✓	✓	✓	✓	✓	✓	✓	✓	✓	✓	✓	✓	✓	✓	✓	✓	✓	✓	✓	✓	✓	✓	✓	✓	✓	✓	✓
14	1	Q00610	Q00610	Clathrin heavy chain 1	CLTC	Homo sapiens	191.617	52.418	65	52	✓	✓	✓	✓	✓	✓	✓	✓	✓	✓	✓	✓	✓	✓	✓	✓	✓	✓	✓	✓	✓	✓	✓	✓	✓	✓	✓	✓	✓	✓	✓	✓	✓	✓	✓	✓	✓	✓	✓
15	1	P27708	P27708	CAD protein	CAD	Homo sapiens	242.985	29.079	47	46	✓	✓	✓	✓	✓	✓	✓	✓	✓	✓	✓	✓	✓	✓	✓	✓	✓	✓	✓	✓	✓	✓	✓	✓	✓	✓	✓	✓	✓	✓	✓	✓	✓	✓	✓	✓	✓	✓	✓
16	1	P46940	P46940	Ras GTPase-activating-like protein IQGAP1	IQGAP1	Homo sapiens	189.254	39.046	47	46	✓	✓	✓	✓	✓	✓	✓	✓	✓	✓	✓	✓	✓	✓	✓	✓	✓	✓	✓	✓	✓	✓	✓	✓	✓	✓	✓	✓	✓	✓	✓	✓	✓	✓	✓	✓	✓	✓	✓
17	1	P35580	P35580	Myosin-10	MYH10	Homo sapiens	229.002	38.613	49	44	✓	✓	✓	✓	✓	✓	✓	✓	✓	✓	✓	✓	✓	✓	✓	✓	✓	✓	✓	✓	✓	✓	✓	✓	✓	✓	✓	✓	✓	✓	✓	✓	✓	✓	✓	✓	✓	✓	✓
18	1	Q7Z6Z7	Q7Z6Z7	E3 ubiquitin-protein ligase HUWE1	HUWE1	Homo sapiens	481.899	13.535	44	44	✓	✓	✓	✓	✓	✓	✓	✓	✓	✓	✓	✓	✓	✓	✓	✓	✓	✓	✓	✓	✓	✓	✓	✓	✓	✓	✓	✓	✓	✓	✓	✓	✓	✓	✓	✓	✓	✓	✓
19	1	Q14008	Q14008	Cytoskeleton-associated protein 5	CKAP5	Homo sapiens	225.499	25.394	42	42	✓	✓	✓	✓	✓	✓	✓	✓	✓	✓	✓	✓	✓	✓	✓	✓	✓	✓	✓	✓	✓	✓	✓	✓	✓	✓	✓	✓	✓	✓	✓	✓	✓	✓	✓	✓	✓	✓	✓
20	1	Q08211	Q08211	ATP-dependent RNA helicase A	DHX9	Homo sapiens	140.961	42.126	41	41	✓	✓	✓	✓	✓	✓	✓	✓	✓	✓	✓	✓	✓	✓	✓	✓	✓	✓	✓	✓	✓	✓	✓	✓	✓	✓	✓	✓	✓	✓	✓	✓	✓	✓	✓	✓	✓	✓	✓
21	1	Q9Y490	Q9Y490	Talin-1	TLN1	Homo sapiens	269.773	27.391	48	41	✓	✓	✓	✓	✓	✓	✓	✓	✓	✓	✓	✓	✓	✓	✓	✓	✓	✓	✓	✓	✓	✓	✓	✓	✓	✓	✓	✓	✓	✓	✓	✓	✓	✓	✓	✓	✓	✓	✓
22	1	P13639	P13639	Elongation factor 2	EEF2	Homo sapiens	95.342	60.723	41	40	✓	✓	✓	✓	✓	✓	✓	✓	✓	✓	✓	✓	✓	✓	✓	✓	✓	✓	✓	✓	✓	✓	✓	✓	✓	✓	✓	✓	✓	✓	✓	✓	✓	✓	✓	✓	✓	✓	✓
23	1	P12270	P12270	Nucleoprotein TPR	TPR	Homo sapiens	267.298	22.218	39	39	✓	✓	✓	✓	✓	✓	✓	✓	✓	✓	✓	✓	✓	✓	✓	✓	✓	✓	✓	✓	✓	✓	✓	✓	✓	✓	✓	✓	✓	✓	✓	✓	✓	✓	✓	✓	✓	✓	✓
24	1	P53621	P53621	Coatomer subunit alpha	COPA	Homo sapiens	138.349	40.278	39	39	✓	✓	✓	✓	✓	✓	✓	✓	✓	✓	✓	✓	✓	✓	✓	✓	✓	✓	✓	✓	✓	✓	✓	✓	✓	✓	✓	✓	✓	✓	✓	✓	✓	✓	✓	✓	✓	✓	✓
25	1	P09874	P09874	Poly [ADP-ribose] polymerase 1	PARP1	Homo sapiens	113.086	45.759	38	38	✓	✓	✓	✓	✓	✓	✓	✓	✓	✓	✓	✓	✓	✓	✓	✓	✓	✓	✓	✓	✓	✓	✓	✓	✓	✓	✓	✓	✓	✓	✓	✓	✓	✓	✓	✓	✓	✓	✓
26	1	P53396	P53396	ATP-citrate synthase	ACLY	Homo sapiens	120.838	44.051	38	38	✓	✓	✓	✓	✓	✓	✓	✓	✓	✓	✓	✓	✓	✓	✓	✓	✓	✓	✓	✓	✓	✓	✓	✓	✓	✓	✓	✓	✓	✓	✓	✓	✓	✓	✓	✓	✓	✓	✓
27	1	Q9P2J5	Q9P2J5	Leucine--tRNA ligase, cytoplasmic	LARS1	Homo sapiens	134.468	39.371	37	37	✓	✓	✓	✓	✓	✓	✓	✓	✓	✓	✓	✓	✓	✓	✓	✓	✓	✓	✓	✓	✓	✓	✓	✓	✓	✓	✓	✓	✓	✓	✓	✓	✓	✓	✓	✓	✓	✓	✓
28	1	O14980	O14980	Exportin-1	XPO1	Homo sapiens	123.387	42.951	36	36	✓	✓	✓	✓	✓	✓	✓	✓	✓	✓	✓	✓	✓	✓	✓	✓	✓	✓	✓	✓	✓	✓	✓	✓	✓	✓	✓	✓	✓	✓	✓	✓	✓	✓	✓	✓	✓	✓	✓
29	1	P18206	P18206	Vinculin	VCL	Homo sapiens	123.801	38.007	36	36	✓	✓	✓	✓	✓	✓	✓	✓	✓	✓	✓	✓	✓	✓	✓	✓	✓	✓	✓	✓	✓	✓	✓	✓	✓	✓	✓	✓	✓	✓	✓	✓	✓	✓	✓	✓	✓	✓	✓
30	1	P41252	P41252	Isoleucine--tRNA ligase, cytoplasmic	IARS1	Homo sapiens	144.498	36.371	36	36	✓	✓	✓	✓	✓	✓	✓	✓	✓	✓	✓	✓	✓	✓	✓	✓	✓	✓	✓	✓	✓	✓	✓	✓	✓	✓	✓	✓	✓	✓	✓	✓	✓	✓	✓	✓	✓	✓	✓
31	1	P55060	P55060	Exportin-2	CSE1L	Homo sapiens	110.419	49.743	36	36	✓	✓	✓	✓	✓	✓	✓	✓	✓	✓	✓	✓	✓	✓	✓	✓	✓	✓	✓	✓	✓	✓	✓	✓	✓	✓	✓	✓	✓	✓	✓	✓	✓	✓	✓	✓	✓	✓	✓
32	1	P22102	P22102	Trifunctional purine biosynthetic protein adenosine-3	GART	Homo sapiens	107.766	49.307	35	35	✓	✓	✓	✓	✓	✓	✓	✓	✓	✓	✓	✓	✓	✓	✓	✓	✓	✓	✓	✓	✓	✓	✓	✓	✓	✓	✓	✓	✓	✓	✓	✓	✓	✓	✓	✓	✓	✓	✓
33	1	P22314	P22314	Ubiquitin-like modifier-activating enzyme 1	UBA1	Homo sapiens	117.849	46.881	34	34	✓	✓	✓	✓	✓	✓	✓	✓	✓	✓	✓	✓	✓	✓	✓	✓	✓	✓	✓	✓	✓	✓	✓	✓	✓	✓	✓	✓	✓	✓	✓	✓	✓	✓	✓	✓	✓	✓	✓
34	1	Q14152	Q14152	Eukaryotic translation initiation factor 3 subunit A	EIF3A	Homo sapiens	166.569	28.654	34	34	✓	✓	✓	✓	✓	✓	✓	✓	✓	✓	✓	✓	✓	✓	✓	✓	✓	✓	✓	✓	✓	✓	✓	✓	✓	✓	✓	✓	✓	✓	✓	✓	✓	✓	✓	✓	✓	✓	✓
35	1	Q7L2E3	Q7L2E3	ATP-dependent RNA helicase DHX30	DHX30	Homo sapiens	133.939	39.615	34	34	✓	✓	✓	✓	✓	✓	✓	✓	✓	✓	✓	✓	✓	✓	✓	✓	✓	✓	✓	✓	✓	✓	✓	✓	✓	✓	✓	✓	✓	✓	✓	✓	✓	✓	✓	✓	✓	✓	✓
36	1	P11586	P11586	C-1-tetrahydrofolate synthase, cytoplasmic	MTHFD1	Homo sapiens	101.531	44.813	33	33	✓	✓	✓	✓	✓	✓	✓	✓	✓	✓	✓	✓	✓	✓	✓	✓	✓	✓	✓	✓	✓	✓	✓	✓	✓	✓	✓	✓	✓	✓	✓	✓	✓	✓	✓	✓	✓	✓	✓
37	1	Q14697	Q14697	Neutral alpha-glucosidase AB	GANAB	Homo sapiens	106.874	44.068	33	33	✓	✓	✓	✓	✓	✓	✓	✓	✓	✓	✓	✓	✓	✓	✓	✓	✓	✓	✓	✓	✓	✓	✓	✓	✓	✓	✓	✓	✓	✓	✓	✓	✓	✓	✓	✓	✓	✓	✓
38	1	O75533	O75533	Splicing factor 3B subunit 1	SF3B1	Homo sapiens	145.831	32.899	32	32	✓	✓	✓	✓	✓	✓	✓	✓	✓	✓	✓	✓	✓	✓	✓	✓	✓	✓	✓	✓	✓	✓	✓	✓	✓	✓	✓	✓	✓	✓	✓	✓	✓	✓	✓	✓	✓	✓	✓
39	1	P46013	P46013	Proliferation marker protein Ki-67	MKI67	Homo sapiens	358.699	14.711	32	32		✓	✓	✓	✓	✓	✓	✓	✓	✓	✓	✓	✓	✓	✓	✓	✓	✓	✓	✓	✓		✓	✓	✓	✓	✓	✓		✓	✓	✓	✓	✓	✓		✓	✓	✓
40	1	P55072	P55072	Transitional endoplasmic reticulum ATPase	VCP	Homo sapiens	89.322	54.218	32	32	✓	✓	✓	✓	✓	✓	✓	✓	✓	✓	✓	✓	✓	✓	✓	✓	✓	✓	✓	✓	✓	✓	✓	✓	✓	✓	✓	✓	✓	✓	✓	✓	✓	✓	✓	✓	✓	✓	✓
41	1	Q16531	Q16531	DNA damage-binding protein 1	DDB1	Homo sapiens	126.97	32.544	32	32	✓	✓	✓	✓	✓	✓	✓	✓	✓	✓	✓	✓	✓	✓	✓	✓	✓	✓	✓	✓	✓	✓	✓	✓	✓	✓	✓	✓	✓	✓	✓	✓	✓	✓	✓	✓	✓	✓	✓
42	1	Q9Y5B9	Q9Y5B9	FACT complex subunit SPT16	SUPT16H	Homo sapiens	119.916	40.688	32	32	✓	✓	✓	✓	✓	✓	✓	✓	✓	✓	✓	✓	✓	✓	✓	✓	✓	✓	✓	✓	✓	✓	✓	✓	✓	✓	✓	✓	✓	✓	✓	✓	✓	✓	✓	✓	✓	✓	✓
43	1	Q14690	Q14690	Protein RRP5 homolog	PDCD11	Homo sapiens	208.704	20.738	31	31	✓	✓	✓	✓	✓	✓	✓	✓	✓	✓	✓	✓	✓	✓	✓	✓	✓	✓	✓	✓	✓	✓	✓	✓	✓	✓	✓	✓	✓	✓	✓	✓	✓	✓	✓	✓	✓	✓	✓
44	1	Q15393	Q15393	Splicing factor 3B subunit 3	SF3B3	Homo sapiens	135.578	33.279	31	31	✓	✓	✓	✓	✓	✓	✓	✓	✓	✓	✓	✓	✓	✓	✓	✓	✓	✓	✓	✓	✓	✓	✓	✓	✓	✓	✓	✓	✓	✓	✓	✓	✓	✓	✓	✓	✓	✓	✓
45	1	Q7KZF4	Q7KZF4	Staphylococcal nuclease domain-containing protein 1	SND1	Homo sapiens	101.999	45.934	31	31	✓	✓	✓	✓	✓	✓	✓	✓	✓	✓	✓	✓	✓	✓	✓	✓	✓	✓	✓	✓	✓	✓	✓	✓	✓	✓	✓	✓	✓	✓	✓	✓	✓	✓	✓	✓	✓	✓	✓
46	1	Q86VP6	Q86VP6	Cullin-associated NEDD8-dissociated protein 1	CAND1	Homo sapiens	136.377	32.927	32	31	✓	✓	✓	✓	✓	✓	✓	✓	✓	✓	✓	✓	✓	✓	✓	✓	✓	✓	✓	✓	✓	✓	✓	✓	✓	✓	✓	✓	✓	✓	✓	✓	✓	✓	✓	✓	✓	✓	✓
47	1	Q15029	Q15029	116 kDa U5 small nuclear ribonucleoprotein component	EFTUD2	Homo sapiens	109.439	45.37	30	30	✓	✓	✓	✓	✓	✓	✓	✓	✓	✓	✓	✓	✓	✓	✓	✓	✓	✓	✓	✓	✓	✓	✓	✓	✓	✓	✓	✓	✓	✓	✓	✓	✓	✓	✓	✓	✓	✓	✓
48	1	P11388	P11388	DNA topoisomerase 2-alpha	TOP2A	Homo sapiens	174.387	31.156	40	29	✓	✓	✓	✓	✓	✓	✓	✓	✓	✓	✓	✓	✓	✓	✓	✓	✓	✓	✓	✓	✓	✓	✓	✓	✓	✓	✓	✓	✓	✓	✓	✓	✓	✓	✓	✓	✓	✓	✓
49	1	P49588	P49588	Alanine--tRNA ligase, cytoplasmic	AARS1	Homo sapiens	106.813	43.698	29	29	✓	✓	✓	✓	✓	✓	✓	✓	✓	✓	✓	✓	✓	✓	✓	✓	✓	✓	✓	✓	✓		✓	✓	✓	✓	✓	✓		✓	✓	✓	✓	✓	✓		✓	✓	✓
50	1	Q14683	Q14683	Structural maintenance of chromosomes protein 1A	SMC1A	Homo sapiens	143.236	26.926	29	29	✓	✓	✓	✓	✓	✓	✓	✓	✓	✓	✓	✓	✓	✓	✓	✓	✓	✓	✓	✓	✓	✓	✓	✓	✓	✓	✓	✓	✓	✓	✓	✓	✓	✓	✓	✓	✓	✓	✓
51	1	Q93009	Q93009	Ubiquitin carboxyl-terminal hydrolase 7	USP7	Homo sapiens	128.303	34.392	29	29	✓	✓	✓	✓	✓	✓	✓	✓	✓	✓	✓	✓	✓	✓	✓	✓	✓	✓	✓	✓	✓	✓	✓	✓	✓	✓	✓	✓	✓	✓	✓	✓	✓	✓	✓	✓	✓	✓	✓
52	1	Q9NVI1	Q9NVI1	Fanconi anemia group I protein	FANCI	Homo sapiens	149.326	26.657	29	29			✓	✓	✓	✓	✓	✓	✓		✓	✓	✓	✓	✓	✓	✓	✓	✓	✓	✓	✓	✓	✓	✓	✓	✓	✓		✓	✓	✓	✓	✓	✓	✓	✓	✓	✓
53	1	O00410	O00410	Importin-5	IPO5	Homo sapiens	123.633	37.192	29	28	✓	✓	✓	✓	✓	✓	✓	✓	✓	✓	✓	✓	✓	✓	✓	✓	✓	✓	✓	✓	✓	✓	✓	✓	✓	✓	✓	✓	✓	✓	✓	✓	✓	✓	✓	✓	✓	✓	✓
54	1	P31939	P31939	Bifunctional purine biosynthesis protein ATIC	ATIC	Homo sapiens	64.616	69.257	28	28	✓	✓	✓	✓	✓	✓	✓	✓	✓	✓	✓	✓	✓	✓	✓	✓	✓	✓	✓	✓	✓	✓	✓	✓	✓	✓	✓	✓	✓	✓	✓	✓	✓	✓	✓	✓	✓	✓	✓
55	1	P48643	P48643	T-complex protein 1 subunit epsilon	CCT5	Homo sapiens	59.672	53.604	28	28	✓	✓	✓	✓	✓	✓	✓	✓	✓	✓	✓	✓	✓	✓	✓	✓	✓	✓	✓	✓	✓	✓	✓	✓	✓	✓	✓	✓	✓	✓	✓	✓	✓	✓	✓	✓	✓	✓	✓
56	1	P50990	P50990	T-complex protein 1 subunit theta	CCT8	Homo sapiens	59.619	61.314	28	28	✓	✓	✓	✓	✓	✓	✓	✓	✓	✓	✓	✓	✓	✓	✓	✓	✓	✓	✓	✓	✓	✓	✓	✓	✓	✓	✓	✓	✓	✓	✓	✓	✓	✓	✓	✓	✓	✓	✓
57	1	P52272	P52272	Heterogeneous nuclear ribonucleoprotein M	HNRNPM	Homo sapiens	77.518	47.945	28	28	✓	✓	✓	✓	✓	✓	✓	✓	✓	✓	✓	✓	✓	✓	✓	✓	✓	✓	✓	✓	✓	✓	✓	✓	✓	✓	✓	✓	✓	✓	✓	✓	✓	✓	✓	✓	✓	✓	✓
58	1	Q02880	Q02880	DNA topoisomerase 2-beta	TOP2B	Homo sapiens	183.272	26.937	28	28		✓	✓	✓	✓	✓	✓	✓	✓	✓	✓	✓	✓	✓	✓	✓	✓	✓	✓	✓	✓	✓	✓	✓	✓	✓	✓	✓	✓	✓	✓	✓	✓	✓	✓	✓	✓	✓	✓
59	1	Q92499	Q92499	ATP-dependent RNA helicase DDX1	DDX1	Homo sapiens	82.434	50.676	28	28	✓	✓	✓	✓	✓	✓	✓	✓	✓	✓	✓	✓	✓	✓	✓	✓	✓	✓	✓	✓	✓	✓	✓	✓	✓	✓	✓	✓	✓	✓	✓	✓	✓	✓	✓	✓	✓	✓	✓
60	1	Q9UQE7	Q9UQE7	Structural maintenance of chromosomes protein 3	SMC3	Homo sapiens	141.543	28.924	28	28	✓	✓	✓	✓	✓	✓	✓		✓	✓	✓	✓	✓	✓	✓	✓	✓	✓	✓	✓	✓		✓	✓	✓	✓	✓	✓	✓	✓	✓	✓	✓	✓	✓	✓	✓	✓	✓
61	1	Q9Y2L1	Q9Y2L1	Exosome complex exonuclease RRP44	DIS3	Homo sapiens	109.004	39.353	28	28	✓	✓	✓	✓	✓	✓	✓	✓	✓	✓	✓	✓	✓	✓	✓	✓	✓	✓	✓	✓	✓	✓	✓	✓	✓	✓	✓	✓	✓	✓	✓	✓	✓	✓	✓	✓	✓	✓	✓
62	1	A5YKK6	A5YKK6	CCR4-NOT transcription complex subunit 1	CNOT1	Homo sapiens	266.945	13.594	27	27	✓	✓	✓	✓	✓	✓	✓	✓	✓	✓	✓	✓	✓	✓	✓	✓	✓	✓	✓	✓		✓	✓	✓	✓	✓	✓	✓	✓	✓	✓	✓	✓	✓	✓	✓	✓	✓	✓
63	1	O95347	O95347	Structural maintenance of chromosomes protein 2	SMC2	Homo sapiens	135.661	27.235	27	27	✓	✓	✓	✓	✓	✓	✓	✓	✓	✓	✓	✓	✓	✓	✓	✓	✓	✓	✓	✓	✓	✓	✓	✓	✓	✓	✓	✓	✓	✓	✓	✓	✓	✓	✓	✓	✓	✓	✓
64	1	P06737	P06737	Glycogen phosphorylase, liver form	PYGL	Homo sapiens	97.151	44.274	32	27	✓	✓	✓	✓	✓	✓	✓	✓	✓	✓	✓	✓	✓	✓	✓	✓	✓	✓	✓	✓	✓	✓	✓	✓	✓	✓	✓	✓	✓	✓	✓	✓	✓	✓	✓	✓	✓	✓	✓
65	1	P10809	P10809	60 kDa heat shock protein, mitochondrial	HSPD1	Homo sapiens	61.054	63.874	27	27	✓	✓	✓	✓	✓	✓	✓	✓	✓	✓	✓	✓	✓	✓	✓	✓	✓	✓	✓	✓	✓	✓	✓	✓	✓	✓	✓	✓	✓	✓	✓	✓	✓	✓	✓	✓	✓	✓	✓
66	1	P11021	P11021	Endoplasmic reticulum chaperone BiP	HSPA5	Homo sapiens	72.331	51.529	27	27	✓	✓	✓	✓	✓	✓	✓	✓	✓	✓	✓	✓	✓	✓	✓	✓	✓	✓	✓	✓	✓	✓	✓	✓	✓	✓	✓	✓	✓	✓	✓	✓	✓	✓	✓	✓	✓	✓	✓
67	1	P12956	P12956	X-ray repair cross-complementing protein 6	XRCC6	Homo sapiens	69.844	51.56	27	27	✓	✓	✓	✓	✓	✓	✓	✓	✓	✓	✓	✓	✓	✓	✓	✓	✓	✓	✓	✓	✓	✓	✓	✓	✓	✓	✓	✓	✓	✓	✓	✓	✓	✓	✓	✓	✓	✓	✓
68	1	P14618	P14618	Pyruvate kinase PKM	PKM	Homo sapiens	57.938	66.478	28	27	✓	✓	✓	✓	✓	✓	✓	✓	✓	✓	✓	✓	✓	✓	✓	✓	✓	✓	✓	✓	✓	✓	✓	✓	✓	✓	✓	✓	✓	✓	✓	✓	✓	✓	✓	✓	✓	✓	✓
69	1	P17987	P17987	T-complex protein 1 subunit alpha	TCP1	Homo sapiens	60.343	66.007	27	27	✓	✓	✓	✓	✓	✓	✓	✓	✓	✓	✓	✓	✓	✓	✓	✓	✓	✓	✓	✓	✓	✓	✓	✓	✓	✓	✓	✓	✓	✓	✓	✓	✓	✓	✓	✓	✓	✓	✓
70	1	P34932	P34932	Heat shock 70 kDa protein 4	HSPA4	Homo sapiens	94.333	45.595	29	27	✓	✓	✓	✓	✓	✓	✓	✓	✓	✓	✓	✓	✓	✓	✓	✓	✓	✓	✓	✓	✓	✓	✓	✓	✓	✓	✓	✓	✓	✓	✓	✓	✓	✓	✓	✓	✓	✓	✓
71	1	P35573	P35573	Glycogen debranching enzyme	AGL	Homo sapiens	174.768	23.303	27	27		✓		✓	✓	✓	✓			✓	✓	✓	✓	✓		✓	✓	✓	✓	✓	✓	✓	✓	✓	✓	✓	✓	✓	✓	✓	✓	✓	✓	✓	✓		✓	✓	✓
72	1	P47897	P47897	Glutamine--tRNA ligase	QARS1	Homo sapiens	87.799	45.548	27	27	✓	✓	✓	✓	✓			✓	✓	✓	✓	✓	✓	✓	✓	✓	✓	✓	✓	✓	✓	✓	✓	✓	✓	✓		✓	✓	✓	✓	✓	✓	✓	✓	✓	✓	✓	✓
73	1	Q04637	Q04637	Eukaryotic translation initiation factor 4 gamma 1	EIF4G1	Homo sapiens	175.493	24.203	31	27	✓	✓	✓	✓	✓	✓	✓	✓	✓	✓	✓	✓	✓	✓	✓	✓	✓	✓	✓	✓	✓	✓	✓	✓	✓	✓	✓	✓	✓	✓	✓	✓	✓	✓	✓	✓	✓	✓	✓
74	1	Q99460	Q99460	26S proteasome non-ATPase regulatory subunit 1	PSMD1	Homo sapiens	105.837	39.349	27	27	✓	✓	✓	✓	✓	✓	✓	✓	✓	✓	✓	✓	✓	✓	✓	✓	✓	✓	✓	✓	✓	✓	✓	✓	✓	✓	✓	✓	✓	✓	✓	✓	✓	✓	✓	✓	✓	✓	✓
75	1	Q9BQG0	Q9BQG0	Myb-binding protein 1A	MYBBP1A	Homo sapiens	148.856	27.861	27	27	✓	✓	✓	✓	✓	✓		✓	✓	✓	✓	✓	✓	✓	✓	✓	✓	✓	✓	✓	✓	✓	✓	✓	✓	✓	✓	✓	✓	✓	✓	✓	✓	✓	✓	✓	✓	✓	✓
76	1	O43143	O43143	ATP-dependent RNA helicase DHX15	DHX15	Homo sapiens	90.934	36.981	27	26	✓	✓	✓	✓	✓	✓	✓	✓	✓	✓	✓	✓	✓	✓	✓	✓	✓	✓	✓	✓	✓	✓	✓	✓	✓	✓	✓	✓	✓	✓	✓	✓	✓	✓	✓	✓	✓	✓	✓
77	1	P08133	P08133	Annexin A6	ANXA6	Homo sapiens	75.875	46.508	26	26	✓	✓	✓	✓		✓	✓	✓	✓	✓	✓	✓	✓	✓	✓	✓	✓	✓	✓	✓	✓	✓	✓	✓	✓	✓	✓	✓	✓	✓	✓	✓	✓	✓	✓	✓	✓	✓	✓
78	1	P14625	P14625	Endoplasmin	HSP90B1	Homo sapiens	92.472	46.824	31	26	✓	✓	✓	✓	✓	✓	✓	✓	✓	✓	✓	✓	✓	✓	✓	✓	✓	✓	✓	✓	✓	✓	✓	✓	✓	✓	✓	✓	✓	✓	✓	✓	✓	✓	✓	✓	✓	✓	✓
79	1	P38646	P38646	Stress-70 protein, mitochondrial	HSPA9	Homo sapiens	73.682	49.926	26	26	✓	✓	✓	✓	✓	✓	✓	✓	✓	✓	✓	✓	✓	✓	✓	✓	✓	✓	✓	✓	✓	✓	✓	✓	✓	✓	✓	✓	✓	✓	✓	✓	✓	✓	✓	✓	✓	✓	✓
80	1	P40939	P40939	Trifunctional enzyme subunit alpha, mitochondrial	HADHA	Homo sapiens	82.999	47.706	26	26	✓	✓	✓	✓	✓	✓	✓	✓	✓	✓	✓	✓	✓	✓	✓	✓	✓	✓	✓	✓	✓	✓	✓	✓	✓	✓	✓	✓	✓	✓	✓	✓	✓	✓	✓	✓	✓	✓	✓
81	1	P49368	P49368	T-complex protein 1 subunit gamma	CCT3	Homo sapiens	60.533	56.514	26	26	✓	✓	✓	✓	✓	✓	✓	✓	✓	✓	✓	✓	✓	✓	✓	✓	✓	✓	✓	✓	✓	✓	✓	✓	✓	✓	✓	✓	✓	✓	✓	✓	✓	✓	✓	✓	✓	✓	✓
82	1	P54886	P54886	Delta-1-pyrroline-5-carboxylate synthase	ALDH18A1	Homo sapiens	87.304	42.642	26	26	✓	✓	✓	✓	✓	✓	✓	✓	✓	✓	✓	✓	✓	✓	✓	✓	✓	✓	✓	✓	✓	✓	✓	✓	✓	✓	✓	✓	✓	✓	✓	✓	✓	✓	✓	✓	✓	✓	✓
83	1	P78371	P78371	T-complex protein 1 subunit beta	CCT2	Homo sapiens	57.488	65.421	26	26	✓	✓	✓	✓	✓	✓	✓	✓	✓	✓	✓	✓	✓	✓	✓	✓	✓	✓	✓	✓	✓	✓	✓	✓	✓	✓	✓	✓	✓	✓	✓	✓	✓	✓	✓	✓	✓	✓	✓
84	1	Q12931	Q12931	Heat shock protein 75 kDa, mitochondrial	TRAP1	Homo sapiens	80.111	51.278	26	26	✓	✓	✓	✓	✓	✓	✓	✓	✓	✓	✓	✓	✓	✓	✓	✓	✓	✓	✓	✓	✓	✓	✓	✓	✓	✓	✓	✓	✓	✓	✓	✓	✓	✓	✓	✓	✓	✓	✓
85	1	Q99798	Q99798	Aconitate hydratase, mitochondrial	ACO2	Homo sapiens	85.426	45.897	26	26	✓	✓	✓	✓	✓	✓	✓	✓	✓	✓	✓	✓	✓	✓	✓	✓	✓	✓	✓	✓	✓	✓	✓	✓	✓	✓	✓	✓	✓	✓	✓	✓	✓	✓	✓	✓	✓	✓	✓
86	1	Q9H583	Q9H583	HEAT repeat-containing protein 1	HEATR1	Homo sapiens	242.375	15.532	26	26		✓	✓	✓	✓	✓	✓	✓	✓	✓	✓	✓	✓	✓	✓	✓	✓	✓	✓	✓	✓	✓	✓	✓	✓	✓	✓	✓	✓	✓	✓	✓	✓	✓	✓	✓	✓	✓	✓
87	1	Q9NSE4	Q9NSE4	Isoleucine--tRNA ligase, mitochondrial	IARS2	Homo sapiens	113.793	30.731	26	26	✓	✓	✓	✓	✓	✓	✓	✓	✓	✓	✓	✓	✓	✓	✓	✓	✓	✓	✓	✓	✓	✓	✓	✓	✓	✓	✓	✓	✓	✓	✓	✓	✓	✓	✓	✓	✓	✓	✓
88	1	O43707	O43707	Alpha-actinin-4	ACTN4	Homo sapiens	104.855	52.909	40	25	✓	✓	✓	✓	✓	✓	✓	✓	✓	✓	✓	✓	✓	✓	✓	✓	✓	✓	✓	✓	✓	✓	✓	✓	✓	✓	✓	✓	✓	✓	✓	✓	✓	✓	✓	✓	✓	✓	✓
89	1	P26640	P26640	Valine--tRNA ligase	VARS1	Homo sapiens	140.479	24.525	25	25	✓	✓	✓	✓	✓	✓	✓	✓	✓	✓	✓	✓	✓	✓	✓	✓	✓	✓	✓	✓	✓	✓	✓	✓	✓	✓	✓	✓	✓	✓	✓	✓	✓	✓	✓		✓	✓	✓
90	1	P27816	P27816	Microtubule-associated protein 4	MAP4	Homo sapiens	121.007	30.382	25	25		✓	✓	✓	✓	✓	✓	✓	✓	✓	✓	✓	✓	✓	✓	✓	✓	✓	✓	✓	✓		✓	✓	✓	✓	✓	✓	✓	✓	✓	✓	✓	✓	✓	✓	✓	✓	✓
91	1	P33992	P33992	DNA replication licensing factor MCM5	MCM5	Homo sapiens	82.284	44.687	25	25	✓	✓	✓	✓	✓	✓	✓	✓	✓	✓	✓	✓	✓	✓	✓	✓	✓	✓	✓	✓	✓	✓	✓	✓	✓	✓	✓	✓	✓	✓	✓	✓	✓	✓	✓	✓	✓	✓	✓
92	1	P49792	P49792	E3 SUMO-protein ligase RanBP2	RANBP2	Homo sapiens	358.206	15.726	39	25	✓		✓	✓	✓	✓	✓	✓	✓	✓	✓	✓	✓	✓	✓	✓	✓	✓	✓	✓	✓	✓	✓	✓	✓	✓	✓	✓	✓	✓	✓	✓	✓	✓	✓	✓	✓	✓	✓
93	1	P54577	P54577	Tyrosine--tRNA ligase, cytoplasmic	YARS1	Homo sapiens	59.144	55.682	25	25	✓	✓	✓	✓	✓	✓	✓	✓	✓	✓	✓	✓	✓	✓	✓	✓	✓	✓	✓	✓	✓	✓	✓	✓	✓	✓	✓	✓	✓	✓	✓	✓	✓	✓	✓	✓	✓	✓	✓
94	1	Q13200	Q13200	26S proteasome non-ATPase regulatory subunit 2	PSMD2	Homo sapiens	100.201	38.877	25	25	✓	✓	✓	✓	✓	✓	✓	✓	✓	✓	✓	✓	✓	✓	✓	✓	✓	✓	✓	✓	✓	✓	✓	✓	✓	✓	✓	✓	✓	✓	✓	✓	✓	✓	✓	✓	✓	✓	✓
95	1	Q14974	Q14974	Importin subunit beta-1	KPNB1	Homo sapiens	97.172	42.123	25	25	✓	✓	✓	✓	✓	✓	✓	✓	✓	✓	✓	✓	✓	✓	✓	✓	✓	✓	✓	✓	✓	✓	✓	✓	✓	✓	✓	✓	✓	✓	✓	✓	✓	✓	✓	✓	✓	✓	✓
96	1	Q15021	Q15021	Condensin complex subunit 1	NCAPD2	Homo sapiens	157.186	25.41	25	25	✓	✓	✓	✓	✓	✓	✓		✓	✓	✓	✓	✓	✓		✓	✓	✓	✓	✓	✓	✓	✓	✓	✓	✓	✓	✓	✓	✓	✓	✓	✓	✓	✓	✓	✓	✓	✓
97	1	Q15149	Q15149	Plectin	PLEC	Homo sapiens	531.798	7.622	27	25					✓	✓	✓				✓	✓		✓	✓			✓	✓	✓	✓	✓	✓	✓	✓	✓	✓	✓		✓	✓	✓	✓	✓	✓	✓	✓	✓	✓
98	1	Q92598	Q92598	Heat shock protein 105 kDa	HSPH1	Homo sapiens	96.865	39.161	26	25	✓	✓	✓	✓	✓	✓	✓	✓	✓	✓	✓	✓	✓	✓	✓	✓	✓	✓	✓	✓	✓	✓	✓	✓	✓	✓	✓	✓	✓	✓	✓	✓	✓	✓	✓	✓	✓	✓	✓
99	1	Q9NTJ3	Q9NTJ3	Structural maintenance of chromosomes protein 4	SMC4	Homo sapiens	147.183	23.137	25	25	✓	✓	✓	✓	✓	✓	✓	✓	✓	✓	✓	✓	✓	✓	✓	✓	✓	✓	✓	✓	✓	✓	✓	✓	✓	✓	✓	✓	✓	✓	✓	✓	✓	✓	✓	✓	✓	✓	✓
100	1	Q9Y4L1	Q9Y4L1	Hypoxia up-regulated protein 1	HYOU1	Homo sapiens	111.34	35.636	25	25	✓	✓	✓	✓	✓	✓	✓	✓	✓	✓	✓	✓	✓	✓	✓	✓	✓	✓	✓	✓	✓	✓	✓	✓	✓	✓	✓	✓	✓	✓	✓	✓	✓	✓	✓	✓	✓	✓	✓
101	1	P13667	P13667	Protein disulfide-isomerase A4	PDIA4	Homo sapiens	72.934	44.496	24	24	✓	✓	✓	✓	✓	✓	✓	✓	✓	✓	✓	✓	✓	✓	✓	✓	✓	✓	✓	✓	✓	✓	✓	✓	✓	✓	✓	✓	✓	✓	✓	✓	✓	✓	✓	✓	✓	✓	✓
102	1	P20700	P20700	Lamin-B1	LMNB1	Homo sapiens	66.409	50.853	25	24	✓	✓	✓	✓	✓	✓	✓	✓	✓	✓	✓	✓	✓	✓	✓	✓	✓	✓	✓	✓	✓	✓	✓	✓	✓	✓	✓	✓	✓	✓	✓	✓	✓	✓	✓	✓	✓	✓	✓
103	1	P33993	P33993	DNA replication licensing factor MCM7	MCM7	Homo sapiens	81.31	45.758	24	24	✓	✓	✓	✓	✓	✓	✓	✓	✓	✓	✓	✓	✓	✓	✓	✓	✓	✓	✓	✓	✓	✓	✓	✓	✓	✓	✓	✓	✓	✓	✓	✓	✓	✓	✓	✓	✓	✓	✓
104	1	P36776	P36776	Lon protease homolog, mitochondrial	LONP1	Homo sapiens	106.492	30.553	24	24	✓	✓	✓	✓	✓	✓	✓		✓	✓	✓	✓	✓	✓	✓	✓	✓	✓	✓	✓	✓		✓	✓	✓	✓	✓	✓	✓	✓	✓	✓	✓	✓	✓	✓	✓	✓	✓
105	1	P43243	P43243	Matrin-3	MATR3	Homo sapiens	94.624	34.357	24	24	✓	✓	✓	✓	✓	✓	✓	✓	✓	✓	✓	✓	✓	✓	✓	✓	✓	✓	✓	✓	✓	✓	✓	✓	✓	✓	✓	✓	✓	✓	✓	✓	✓	✓	✓	✓	✓	✓	✓
106	1	P49736	P49736	DNA replication licensing factor MCM2	MCM2	Homo sapiens	101.897	33.85	24	24	✓	✓	✓	✓	✓	✓	✓	✓	✓	✓	✓	✓	✓	✓	✓	✓	✓	✓	✓	✓	✓	✓	✓	✓	✓	✓	✓	✓	✓	✓	✓	✓	✓	✓	✓	✓	✓	✓	✓
107	1	Q14566	Q14566	DNA replication licensing factor MCM6	MCM6	Homo sapiens	92.889	37.759	24	24	✓	✓	✓	✓	✓	✓	✓	✓	✓	✓	✓	✓	✓	✓	✓	✓	✓	✓	✓	✓	✓	✓	✓	✓	✓	✓	✓	✓	✓	✓	✓	✓	✓	✓	✓	✓	✓	✓	✓
108	1	Q86XP3	Q86XP3	ATP-dependent RNA helicase DDX42	DDX42	Homo sapiens	102.978	34.009	24	24	✓	✓	✓	✓	✓	✓	✓	✓	✓	✓	✓	✓	✓	✓	✓	✓	✓	✓	✓	✓	✓	✓	✓	✓	✓	✓	✓	✓	✓	✓	✓	✓	✓	✓	✓	✓	✓	✓	✓
109	1	Q8WUM4	Q8WUM4	Programmed cell death 6-interacting protein	PDCD6IP	Homo sapiens	96.023	32.604	24	24	✓	✓	✓	✓	✓	✓	✓	✓	✓	✓	✓	✓	✓	✓	✓	✓	✓	✓	✓	✓	✓	✓	✓	✓	✓	✓	✓	✓	✓	✓	✓	✓	✓	✓	✓	✓	✓	✓	✓
110	1	Q92900	Q92900	Regulator of nonsense transcripts 1	UPF1	Homo sapiens	124.346	27.635	24	24		✓	✓	✓	✓	✓		✓	✓	✓	✓	✓	✓	✓	✓	✓	✓	✓	✓	✓	✓	✓	✓	✓	✓	✓	✓	✓	✓	✓	✓	✓	✓	✓	✓	✓	✓	✓	✓
111	1	Q9NR30	Q9NR30	Nucleolar RNA helicase 2	DDX21	Homo sapiens	87.344	42.912	26	24	✓	✓	✓	✓	✓	✓	✓	✓	✓	✓	✓	✓	✓	✓	✓	✓	✓	✓	✓	✓	✓	✓	✓	✓	✓	✓	✓	✓	✓	✓	✓	✓	✓	✓	✓	✓	✓	✓	✓
112	1	Q9NU22	Q9NU22	Midasin	MDN1	Homo sapiens	632.83	5.343	24	24					✓	✓	✓		✓	✓	✓	✓	✓	✓			✓	✓	✓	✓	✓			✓	✓	✓	✓	✓		✓	✓	✓	✓	✓	✓		✓	✓	✓
113	1	P13010	P13010	X-ray repair cross-complementing protein 5	XRCC5	Homo sapiens	82.705	36.202	23	23	✓	✓	✓	✓	✓	✓	✓	✓	✓	✓	✓	✓	✓	✓	✓	✓	✓	✓	✓	✓	✓	✓	✓	✓	✓	✓	✓	✓	✓	✓	✓	✓	✓	✓	✓	✓	✓	✓	✓
114	1	P14868	P14868	Aspartate--tRNA ligase, cytoplasmic	DARS1	Homo sapiens	57.136	52.096	23	23	✓	✓	✓	✓	✓	✓	✓	✓	✓	✓	✓	✓	✓	✓	✓	✓	✓	✓	✓	✓	✓	✓	✓	✓	✓	✓	✓	✓	✓	✓	✓	✓	✓	✓	✓	✓	✓	✓	✓
115	1	P25705	P25705	ATP synthase subunit alpha, mitochondrial	ATP5F1A	Homo sapiens	59.75	51.718	23	23	✓	✓	✓	✓	✓	✓	✓	✓	✓	✓	✓	✓	✓	✓	✓	✓	✓	✓	✓	✓	✓	✓	✓	✓	✓	✓	✓	✓	✓	✓	✓	✓	✓	✓	✓	✓	✓	✓	✓
116	1	P26639	P26639	Threonine--tRNA ligase 1, cytoplasmic	TARS1	Homo sapiens	83.436	45.781	27	23	✓	✓	✓	✓	✓	✓	✓	✓	✓	✓	✓	✓	✓	✓	✓	✓	✓	✓	✓	✓	✓	✓	✓	✓	✓	✓	✓	✓	✓	✓	✓	✓	✓	✓	✓	✓	✓	✓	✓
117	1	P35606	P35606	Coatomer subunit beta'	COPB2	Homo sapiens	102.488	35.099	23	23	✓	✓	✓	✓	✓	✓	✓	✓	✓	✓	✓	✓	✓	✓	✓	✓	✓	✓	✓	✓	✓	✓	✓	✓	✓	✓	✓	✓	✓	✓	✓	✓	✓	✓	✓	✓	✓	✓	✓
118	1	P52701	P52701	DNA mismatch repair protein Msh6	MSH6	Homo sapiens	152.789	20.662	23	23		✓	✓	✓	✓	✓	✓		✓	✓	✓	✓	✓	✓	✓	✓	✓	✓	✓	✓	✓	✓	✓	✓	✓	✓	✓	✓	✓	✓	✓	✓	✓	✓	✓	✓	✓	✓	✓
119	1	P54136	P54136	Arginine--tRNA ligase, cytoplasmic	RARS1	Homo sapiens	75.378	43.485	23	23	✓	✓	✓	✓	✓	✓	✓	✓	✓	✓	✓	✓	✓	✓	✓	✓	✓	✓	✓	✓	✓	✓	✓	✓	✓	✓	✓	✓	✓	✓	✓	✓	✓	✓	✓	✓	✓	✓	✓
120	1	P55884	P55884	Eukaryotic translation initiation factor 3 subunit B	EIF3B	Homo sapiens	92.482	32.678	23	23	✓	✓	✓	✓	✓	✓	✓	✓	✓	✓	✓	✓	✓	✓	✓	✓	✓	✓	✓	✓	✓	✓	✓	✓	✓	✓	✓	✓		✓	✓	✓	✓	✓	✓	✓	✓	✓	✓
121	1	Q02790	Q02790	Peptidyl-prolyl cis-trans isomerase FKBP4	FKBP4	Homo sapiens	51.805	61.656	23	23	✓	✓	✓	✓	✓	✓	✓	✓	✓	✓	✓	✓	✓	✓	✓	✓	✓	✓	✓	✓	✓	✓	✓	✓	✓	✓	✓	✓	✓	✓	✓	✓	✓	✓	✓	✓	✓	✓	✓
122	1	Q12906	Q12906	Interleukin enhancer-binding factor 3	ILF3	Homo sapiens	95.341	36.801	26	23	✓	✓	✓	✓	✓	✓	✓	✓	✓	✓	✓	✓	✓	✓	✓	✓	✓	✓	✓	✓	✓	✓	✓	✓	✓	✓	✓	✓	✓	✓	✓	✓	✓	✓	✓	✓	✓	✓	✓
123	1	Q14980	Q14980	Nuclear mitotic apparatus protein 1	NUMA1	Homo sapiens	238.263	15.414	23	23	✓	✓	✓	✓	✓	✓	✓	✓	✓	✓	✓	✓	✓	✓	✓	✓	✓	✓	✓	✓	✓	✓	✓	✓	✓	✓	✓	✓	✓	✓	✓	✓	✓	✓	✓	✓	✓	✓	✓
124	1	Q92621	Q92621	Nuclear pore complex protein Nup205	NUP205	Homo sapiens	227.922	14.016	23	23	✓	✓	✓	✓	✓	✓	✓	✓	✓	✓	✓	✓	✓	✓	✓	✓	✓	✓	✓	✓	✓	✓	✓	✓	✓	✓	✓	✓	✓	✓	✓	✓	✓	✓	✓	✓	✓	✓	✓
125	1	Q9H0A0	Q9H0A0	RNA cytidine acetyltransferase	NAT10	Homo sapiens	115.732	26.537	23	23	✓	✓	✓	✓	✓	✓	✓	✓	✓	✓	✓	✓	✓	✓	✓	✓	✓	✓	✓	✓	✓	✓	✓	✓	✓	✓	✓	✓	✓	✓	✓	✓	✓	✓	✓	✓	✓	✓	✓
126	1	Q9HAV4	Q9HAV4	Exportin-5	XPO5	Homo sapiens	136.313	24.668	23	23		✓	✓	✓	✓	✓	✓	✓	✓	✓	✓	✓	✓	✓	✓	✓	✓	✓	✓	✓	✓		✓	✓	✓	✓	✓	✓	✓	✓	✓	✓	✓	✓	✓		✓	✓	✓
127	1	P25205	P25205	DNA replication licensing factor MCM3	MCM3	Homo sapiens	90.981	34.53	22	22	✓	✓	✓	✓	✓	✓	✓	✓	✓	✓	✓	✓	✓	✓	✓	✓	✓	✓	✓	✓	✓	✓	✓	✓	✓	✓	✓	✓	✓	✓	✓	✓	✓	✓	✓	✓	✓	✓	✓
128	1	P33991	P33991	DNA replication licensing factor MCM4	MCM4	Homo sapiens	96.56	37.196	22	22	✓	✓	✓	✓	✓	✓	✓	✓	✓	✓	✓	✓	✓	✓	✓	✓	✓	✓	✓	✓	✓	✓	✓	✓	✓	✓	✓	✓	✓	✓	✓	✓	✓	✓	✓	✓	✓	✓	✓
129	1	P36871	P36871	Phosphoglucomutase-1	PGM1	Homo sapiens	61.45	51.246	22	22	✓	✓	✓	✓	✓	✓	✓	✓	✓	✓	✓	✓	✓	✓	✓	✓	✓	✓	✓	✓	✓	✓	✓	✓	✓	✓	✓	✓	✓	✓	✓	✓	✓	✓	✓	✓	✓	✓	✓
130	1	P46459	P46459	Vesicle-fusing ATPase	NSF	Homo sapiens	82.597	34.543	22	22	✓	✓	✓	✓	✓	✓	✓	✓	✓	✓	✓	✓	✓	✓	✓	✓	✓	✓	✓	✓	✓	✓	✓	✓	✓	✓	✓	✓	✓	✓	✓	✓	✓	✓	✓	✓	✓	✓	✓
131	1	P49915	P49915	GMP synthase [glutamine-hydrolyzing]	GMPS	Homo sapiens	76.718	48.196	22	22	✓	✓	✓	✓	✓	✓	✓	✓	✓	✓	✓	✓	✓	✓	✓	✓	✓	✓	✓	✓	✓	✓	✓	✓	✓	✓	✓	✓	✓	✓	✓	✓	✓	✓	✓	✓	✓	✓	✓
132	1	P53618	P53618	Coatomer subunit beta	COPB1	Homo sapiens	107.143	31.584	22	22	✓	✓	✓	✓	✓	✓	✓	✓	✓	✓	✓	✓	✓	✓	✓	✓	✓	✓	✓	✓	✓		✓	✓	✓	✓	✓	✓	✓	✓	✓	✓	✓	✓	✓	✓	✓	✓	✓
133	1	P78347	P78347	General transcription factor II-I	GTF2I	Homo sapiens	112.418	29.359	24	22	✓	✓	✓	✓	✓	✓	✓	✓	✓	✓	✓	✓	✓	✓	✓	✓	✓	✓	✓	✓	✓	✓	✓	✓	✓	✓	✓	✓	✓	✓	✓	✓	✓	✓	✓	✓	✓	✓	✓
134	1	Q00341	Q00341	Vigilin	HDLBP	Homo sapiens	141.457	23.344	22	22		✓	✓	✓	✓	✓	✓	✓	✓	✓	✓	✓	✓	✓	✓	✓	✓	✓	✓	✓	✓	✓	✓	✓	✓	✓	✓	✓	✓	✓	✓	✓	✓	✓	✓	✓	✓	✓	✓
135	1	Q14203	Q14203	Dynactin subunit 1	DCTN1	Homo sapiens	141.696	23.709	22	22		✓	✓	✓	✓	✓	✓	✓	✓	✓	✓	✓	✓	✓	✓	✓	✓	✓	✓	✓	✓		✓	✓	✓	✓	✓	✓		✓	✓	✓	✓	✓	✓		✓	✓	✓
136	1	Q86UP2	Q86UP2	Kinectin	KTN1	Homo sapiens	156.279	21.371	22	22	✓	✓		✓	✓	✓		✓			✓	✓	✓	✓		✓	✓	✓	✓	✓	✓	✓		✓	✓	✓	✓	✓	✓	✓	✓	✓	✓	✓	✓		✓	✓	✓
137	1	Q8N1F7	Q8N1F7	Nuclear pore complex protein Nup93	NUP93	Homo sapiens	93.489	29.06	22	22				✓	✓	✓	✓		✓	✓	✓	✓	✓	✓		✓	✓	✓	✓	✓	✓	✓	✓	✓	✓	✓	✓	✓	✓	✓	✓	✓	✓	✓	✓	✓	✓	✓	✓
138	1	Q99832	Q99832	T-complex protein 1 subunit eta	CCT7	Homo sapiens	59.365	53.959	22	22	✓	✓	✓	✓	✓	✓	✓	✓	✓	✓	✓	✓	✓	✓	✓	✓	✓	✓	✓	✓	✓	✓	✓	✓	✓	✓	✓	✓	✓	✓	✓	✓	✓	✓	✓	✓	✓	✓	✓
139	1	Q9NYU2	Q9NYU2	UDP-glucose:glycoprotein glucosyltransferase 1	UGGT1	Homo sapiens	177.192	19.357	23	22	✓	✓		✓	✓	✓			✓	✓	✓	✓	✓	✓	✓	✓	✓	✓	✓	✓	✓	✓	✓	✓	✓	✓	✓	✓	✓	✓	✓	✓	✓	✓	✓	✓	✓	✓	✓
140	1	A0AVT1	A0AVT1	Ubiquitin-like modifier-activating enzyme 6	UBA6	Homo sapiens	117.972	25.19	21	21		✓	✓	✓	✓	✓	✓	✓	✓	✓	✓	✓	✓	✓	✓	✓	✓	✓	✓	✓	✓	✓	✓	✓	✓	✓	✓	✓	✓	✓	✓	✓	✓	✓	✓	✓	✓	✓	✓
141	1	O60841	O60841	Eukaryotic translation initiation factor 5B	EIF5B	Homo sapiens	138.829	24.426	21	21	✓	✓	✓	✓	✓	✓	✓	✓	✓	✓	✓	✓	✓	✓	✓	✓	✓	✓	✓	✓	✓	✓	✓	✓	✓	✓	✓	✓	✓	✓	✓	✓	✓	✓	✓	✓	✓	✓	✓
142	1	O75534	O75534	Cold shock domain-containing protein E1	CSDE1	Homo sapiens	88.885	30.827	21	21	✓	✓	✓	✓		✓	✓	✓	✓	✓	✓	✓	✓	✓	✓	✓	✓	✓	✓	✓	✓	✓	✓	✓	✓	✓	✓	✓	✓	✓	✓	✓	✓	✓	✓	✓	✓	✓	✓
143	1	P02786	P02786	Transferrin receptor protein 1	TFRC	Homo sapiens	84.872	35.263	21	21	✓	✓	✓	✓	✓	✓	✓	✓	✓	✓	✓	✓	✓	✓	✓	✓	✓	✓	✓	✓	✓	✓	✓	✓	✓	✓	✓	✓	✓	✓	✓	✓	✓	✓	✓	✓	✓	✓	✓
144	1	P08243	P08243	Asparagine synthetase [glutamine-hydrolyzing]	ASNS	Homo sapiens	64.371	47.415	21	21	✓	✓	✓	✓	✓	✓	✓	✓	✓	✓	✓	✓	✓	✓	✓	✓	✓	✓	✓	✓	✓	✓	✓	✓	✓	✓	✓	✓	✓	✓	✓	✓	✓	✓	✓	✓	✓	✓	✓
145	1	P08670	P08670	Vimentin	VIM	Homo sapiens	53.652	64.378	27	21	✓	✓	✓	✓	✓	✓	✓	✓	✓	✓	✓	✓	✓	✓	✓	✓	✓	✓	✓	✓	✓	✓	✓	✓	✓	✓	✓	✓	✓	✓	✓	✓	✓	✓	✓	✓	✓	✓	✓
146	1	P11717	P11717	Cation-independent mannose-6-phosphate receptor	IGF2R	Homo sapiens	274.381	10.157	21	21		✓	✓	✓	✓	✓			✓	✓	✓	✓	✓	✓		✓	✓	✓	✓	✓			✓	✓	✓	✓	✓	✓	✓	✓	✓	✓	✓	✓	✓	✓	✓	✓	✓
147	1	P13797	P13797	Plastin-3	PLS3	Homo sapiens	70.813	56.19	28	21	✓	✓	✓	✓	✓	✓	✓	✓	✓	✓	✓	✓	✓	✓	✓	✓	✓	✓	✓	✓	✓	✓	✓	✓	✓	✓	✓	✓	✓	✓	✓	✓	✓	✓	✓	✓	✓	✓	✓
148	1	P28340	P28340	DNA polymerase delta catalytic subunit	POLD1	Homo sapiens	123.63	23.397	21	21		✓	✓	✓	✓	✓	✓	✓	✓	✓	✓	✓	✓	✓	✓	✓	✓	✓	✓		✓	✓	✓	✓	✓	✓	✓	✓	✓	✓	✓	✓	✓	✓	✓	✓	✓	✓	✓
149	1	P43246	P43246	DNA mismatch repair protein Msh2	MSH2	Homo sapiens	104.745	27.837	21	21	✓	✓	✓	✓	✓	✓	✓	✓	✓	✓	✓	✓	✓	✓	✓	✓	✓	✓	✓	✓	✓	✓	✓	✓	✓	✓	✓	✓	✓	✓	✓	✓	✓	✓	✓	✓	✓	✓	✓
150	1	P49321	P49321	Nuclear autoantigenic sperm protein	NASP	Homo sapiens	85.237	38.706	21	21	✓	✓	✓	✓	✓	✓	✓	✓	✓	✓	✓	✓	✓	✓	✓	✓	✓	✓	✓	✓	✓	✓	✓	✓	✓	✓	✓	✓	✓	✓	✓	✓	✓	✓	✓	✓	✓	✓	✓
151	1	P50991	P50991	T-complex protein 1 subunit delta	CCT4	Homo sapiens	57.924	53.247	21	21	✓	✓	✓	✓	✓	✓	✓	✓	✓	✓	✓	✓	✓	✓	✓	✓	✓	✓	✓	✓	✓	✓	✓	✓	✓	✓	✓	✓	✓	✓	✓	✓	✓	✓	✓	✓	✓	✓	✓
152	1	P56192	P56192	Methionine--tRNA ligase, cytoplasmic	MARS1	Homo sapiens	101.116	31.444	21	21	✓		✓	✓	✓	✓	✓	✓	✓	✓	✓	✓	✓	✓	✓	✓	✓	✓	✓	✓	✓	✓	✓	✓	✓	✓	✓	✓	✓	✓	✓	✓	✓	✓	✓	✓	✓	✓	✓
153	3	P69849;Q15155;Q5JPE7	P69849	BOS complex subunit NOMO3	NOMO3	Homo sapiens	134.133	24.141	21	21	✓		✓	✓	✓	✓	✓	✓		✓	✓	✓	✓	✓	✓	✓	✓	✓	✓	✓	✓	✓	✓	✓	✓	✓	✓	✓	✓	✓	✓	✓	✓	✓	✓	✓	✓	✓	✓
154	1	P78344	P78344	Eukaryotic translation initiation factor 4 gamma 2	EIF4G2	Homo sapiens	102.363	27.343	21	21	✓	✓	✓	✓	✓	✓	✓	✓	✓	✓	✓	✓	✓	✓	✓	✓	✓	✓	✓	✓	✓	✓	✓	✓	✓	✓	✓	✓	✓	✓	✓	✓	✓	✓	✓	✓	✓	✓	✓
155	1	Q08J23	Q08J23	RNA cytosine C(5)-methyltransferase NSUN2	NSUN2	Homo sapiens	86.473	34.159	21	21		✓	✓	✓	✓	✓		✓	✓	✓	✓	✓	✓	✓	✓	✓	✓	✓	✓	✓	✓	✓	✓	✓	✓	✓	✓	✓		✓	✓	✓	✓	✓	✓		✓	✓	✓
156	1	Q5VYK3	Q5VYK3	Proteasome adapter and scaffold protein ECM29	ECPAS	Homo sapiens	204.294	14.797	21	21	✓	✓	✓	✓	✓	✓	✓	✓	✓	✓	✓	✓	✓	✓	✓	✓	✓	✓	✓	✓	✓	✓	✓	✓	✓	✓	✓	✓	✓	✓	✓	✓	✓	✓	✓	✓	✓	✓	✓
157	1	Q8TEM1	Q8TEM1	Nuclear pore membrane glycoprotein 210	NUP210	Homo sapiens	205.115	14.096	21	21		✓	✓	✓	✓	✓	✓	✓	✓	✓	✓	✓	✓	✓	✓	✓	✓	✓	✓	✓	✓		✓	✓	✓	✓	✓	✓	✓	✓	✓	✓	✓	✓	✓	✓	✓	✓	✓
158	1	O00231	O00231	26S proteasome non-ATPase regulatory subunit 11	PSMD11	Homo sapiens	47.464	56.398	20	20	✓	✓	✓	✓	✓	✓	✓	✓	✓	✓	✓	✓	✓	✓	✓	✓	✓	✓	✓	✓	✓	✓	✓	✓	✓	✓	✓	✓	✓	✓	✓	✓	✓	✓	✓	✓	✓	✓	✓
159	1	O43592	O43592	Exportin-T	XPOT	Homo sapiens	109.967	26.507	20	20		✓	✓	✓	✓	✓	✓	✓	✓	✓	✓	✓	✓	✓	✓	✓	✓	✓	✓	✓	✓	✓	✓	✓	✓	✓	✓	✓	✓	✓	✓	✓	✓	✓	✓	✓	✓	✓	✓
160	1	O75694	O75694	Nuclear pore complex protein Nup155	NUP155	Homo sapiens	155.203	20.058	20	20			✓	✓	✓	✓	✓	✓	✓	✓	✓	✓	✓	✓	✓	✓	✓	✓	✓	✓	✓	✓	✓	✓	✓	✓	✓	✓	✓	✓	✓	✓	✓	✓	✓		✓	✓	✓
161	1	P04843	P04843	Dolichyl-diphosphooligosaccharide--protein glycosyltransferase subunit 1	RPN1	Homo sapiens	68.57	46.623	20	20	✓	✓		✓	✓	✓	✓	✓	✓	✓	✓	✓	✓	✓	✓	✓	✓	✓	✓	✓	✓	✓	✓	✓	✓	✓	✓	✓	✓	✓	✓	✓	✓	✓	✓	✓	✓	✓	✓
162	1	P06576	P06576	ATP synthase subunit beta, mitochondrial	ATP5F1B	Homo sapiens	56.559	51.985	20	20	✓	✓	✓	✓	✓	✓	✓	✓	✓	✓	✓	✓	✓	✓	✓	✓	✓	✓	✓	✓	✓	✓	✓	✓	✓	✓	✓	✓	✓	✓	✓	✓	✓	✓	✓	✓	✓	✓	✓
163	1	P07237	P07237	Protein disulfide-isomerase	P4HB	Homo sapiens	57.118	46.063	20	20	✓	✓	✓	✓	✓	✓		✓	✓	✓	✓	✓	✓		✓	✓	✓	✓	✓	✓	✓	✓	✓	✓	✓	✓	✓		✓	✓	✓	✓	✓	✓	✓	✓	✓	✓	✓
164	1	P26358	P26358	DNA (cytosine-5)-methyltransferase 1	DNMT1	Homo sapiens	183.167	15.037	20	20		✓	✓	✓	✓	✓	✓	✓	✓	✓	✓	✓	✓	✓	✓	✓	✓	✓	✓	✓	✓	✓	✓	✓	✓	✓	✓		✓	✓	✓	✓	✓	✓	✓	✓	✓	✓	✓
165	1	P42285	P42285	Exosome RNA helicase MTR4	MTREX	Homo sapiens	117.807	26.488	20	20		✓	✓	✓	✓	✓	✓	✓	✓	✓	✓	✓	✓	✓	✓	✓	✓	✓	✓	✓	✓	✓	✓	✓	✓	✓	✓	✓	✓	✓	✓	✓	✓	✓	✓		✓	✓	✓
166	1	P49411	P49411	Elongation factor Tu, mitochondrial	TUFM	Homo sapiens	49.876	54.945	20	20	✓	✓	✓	✓	✓	✓	✓	✓	✓	✓	✓	✓	✓	✓	✓	✓	✓	✓	✓	✓	✓	✓	✓	✓	✓	✓	✓	✓	✓	✓	✓	✓	✓	✓	✓	✓	✓	✓	✓
167	1	P55786	P55786	Puromycin-sensitive aminopeptidase	NPEPPS	Homo sapiens	103.277	39.173	30	20	✓	✓	✓	✓	✓	✓	✓	✓	✓	✓	✓	✓	✓	✓	✓	✓	✓	✓	✓	✓	✓	✓	✓	✓	✓	✓	✓	✓	✓	✓	✓	✓	✓	✓	✓	✓	✓	✓	✓
168	1	Q13085	Q13085	Acetyl-CoA carboxylase 1	ACACA	Homo sapiens	265.558	13.299	26	20				✓	✓	✓	✓		✓	✓	✓	✓	✓	✓	✓	✓	✓	✓	✓	✓	✓	✓	✓	✓	✓	✓	✓	✓	✓	✓	✓	✓	✓	✓	✓	✓	✓	✓	✓
169	1	Q15008	Q15008	26S proteasome non-ATPase regulatory subunit 6	PSMD6	Homo sapiens	45.533	53.728	20	20	✓	✓	✓	✓	✓	✓	✓	✓	✓	✓	✓	✓	✓	✓	✓	✓	✓	✓	✓	✓	✓	✓	✓	✓	✓	✓	✓	✓	✓	✓	✓	✓	✓	✓	✓	✓	✓	✓	✓
170	1	Q8TCS8	Q8TCS8	Polyribonucleotide nucleotidyltransferase 1, mitochondrial	PNPT1	Homo sapiens	85.956	32.184	20	20		✓	✓	✓	✓	✓	✓	✓	✓	✓	✓	✓	✓	✓		✓		✓	✓	✓	✓	✓	✓	✓	✓	✓	✓	✓	✓	✓	✓	✓	✓	✓	✓	✓	✓	✓	✓
171	1	Q92841	Q92841	Probable ATP-dependent RNA helicase DDX17	DDX17	Homo sapiens	80.276	44.582	28	20	✓	✓	✓	✓	✓	✓	✓	✓	✓	✓	✓	✓	✓	✓	✓	✓	✓	✓	✓	✓	✓	✓	✓	✓	✓	✓	✓	✓	✓	✓	✓	✓	✓	✓	✓	✓	✓	✓	✓
172	1	Q92878	Q92878	DNA repair protein RAD50	RAD50	Homo sapiens	153.893	16.921	20	20		✓	✓	✓	✓	✓		✓	✓	✓	✓	✓	✓		✓	✓	✓	✓	✓	✓	✓		✓	✓	✓	✓	✓	✓	✓	✓	✓	✓	✓	✓	✓	✓	✓	✓	✓
173	1	Q92945	Q92945	Far upstream element-binding protein 2	KHSRP	Homo sapiens	73.117	42.335	21	20	✓	✓	✓	✓	✓	✓	✓	✓	✓	✓	✓	✓	✓	✓	✓	✓	✓	✓	✓	✓	✓	✓	✓	✓	✓	✓	✓	✓	✓	✓	✓	✓	✓	✓	✓	✓	✓	✓	✓
174	1	Q96QK1	Q96QK1	Vacuolar protein sorting-associated protein 35	VPS35	Homo sapiens	91.707	30.151	20	20	✓	✓	✓	✓	✓	✓	✓	✓	✓	✓	✓	✓	✓	✓	✓	✓	✓	✓	✓	✓	✓	✓	✓	✓	✓	✓	✓	✓	✓	✓	✓	✓	✓	✓	✓	✓	✓	✓	✓
175	1	Q9Y230	Q9Y230	RuvB-like 2	RUVBL2	Homo sapiens	51.156	55.508	20	20	✓	✓	✓	✓	✓	✓	✓	✓	✓	✓	✓	✓	✓	✓	✓	✓	✓	✓	✓	✓	✓	✓	✓	✓	✓	✓	✓	✓	✓	✓	✓	✓	✓	✓	✓	✓	✓	✓	✓
176	1	Q9Y262	Q9Y262	Eukaryotic translation initiation factor 3 subunit L	EIF3L	Homo sapiens	66.726	38.121	20	20	✓	✓	✓	✓	✓	✓	✓	✓	✓	✓	✓	✓	✓	✓	✓	✓	✓	✓	✓	✓	✓	✓	✓	✓	✓	✓	✓	✓	✓	✓	✓	✓	✓	✓	✓	✓	✓	✓	✓
177	1	A6NHR9	A6NHR9	Structural maintenance of chromosomes flexible hinge domain-containing protein 1	SMCHD1	Homo sapiens	226.377	11.122	19	19				✓	✓	✓		✓	✓		✓	✓	✓		✓	✓	✓	✓	✓	✓		✓	✓	✓	✓	✓	✓	✓	✓	✓	✓	✓	✓	✓	✓	✓	✓	✓	✓
178	1	O15067	O15067	Phosphoribosylformylglycinamidine synthase	PFAS	Homo sapiens	144.738	20.254	19	19	✓	✓	✓	✓	✓	✓	✓	✓	✓	✓	✓	✓	✓	✓	✓	✓	✓	✓	✓	✓	✓	✓	✓	✓	✓	✓	✓	✓	✓	✓	✓	✓	✓	✓	✓	✓	✓	✓	✓
179	1	O43175	O43175	D-3-phosphoglycerate dehydrogenase	PHGDH	Homo sapiens	56.652	45.216	19	19	✓	✓	✓	✓	✓	✓	✓	✓	✓	✓	✓	✓	✓	✓	✓	✓	✓	✓	✓	✓	✓	✓	✓	✓	✓	✓	✓	✓	✓	✓	✓	✓	✓	✓	✓	✓	✓	✓	✓
180	1	P05455	P05455	Lupus La protein	SSB	Homo sapiens	46.835	46.569	19	19	✓	✓	✓	✓	✓	✓	✓	✓	✓	✓	✓	✓	✓	✓	✓	✓	✓	✓	✓	✓	✓	✓	✓	✓	✓	✓	✓	✓	✓	✓	✓	✓	✓	✓	✓	✓	✓	✓	✓
181	1	P13796	P13796	Plastin-2	LCP1	Homo sapiens	70.291	49.282	19	19	✓	✓	✓	✓	✓	✓	✓	✓	✓	✓	✓	✓	✓	✓	✓	✓	✓	✓	✓	✓	✓	✓	✓	✓	✓	✓	✓	✓	✓	✓	✓	✓	✓	✓	✓	✓	✓	✓	✓
182	1	P23526	P23526	Adenosylhomocysteinase	AHCY	Homo sapiens	47.715	51.62	19	19	✓	✓	✓	✓	✓	✓	✓	✓	✓	✓	✓	✓	✓	✓	✓	✓	✓	✓	✓	✓	✓	✓	✓	✓	✓	✓	✓	✓	✓	✓	✓	✓	✓	✓	✓	✓	✓	✓	✓
183	1	P29401	P29401	Transketolase	TKT	Homo sapiens	67.878	47.03	19	19	✓	✓	✓		✓	✓	✓	✓	✓	✓	✓	✓	✓	✓	✓	✓	✓	✓	✓	✓	✓	✓	✓	✓	✓	✓	✓	✓	✓	✓	✓	✓	✓	✓	✓	✓	✓	✓	✓
184	1	P31948	P31948	Stress-induced-phosphoprotein 1	STIP1	Homo sapiens	62.639	36.28	19	19	✓	✓	✓	✓		✓	✓	✓	✓	✓	✓	✓	✓	✓	✓	✓	✓	✓	✓	✓	✓	✓	✓	✓	✓		✓	✓	✓	✓	✓	✓		✓	✓	✓	✓	✓	✓
185	1	P41250	P41250	Glycine--tRNA ligase	GARS1	Homo sapiens	83.167	33.018	19	19	✓	✓	✓	✓	✓	✓	✓	✓	✓	✓	✓	✓	✓	✓	✓	✓	✓	✓	✓	✓	✓	✓	✓	✓	✓	✓	✓	✓	✓	✓	✓	✓	✓	✓	✓	✓	✓	✓	✓
186	1	P52948	P52948	Nuclear pore complex protein Nup98-Nup96	NUP98	Homo sapiens	197.583	13.429	19	19		✓	✓	✓	✓	✓	✓	✓	✓	✓	✓	✓	✓	✓	✓	✓	✓	✓	✓	✓	✓	✓	✓	✓	✓	✓	✓	✓	✓	✓	✓	✓	✓	✓	✓		✓	✓	✓
187	1	Q02952	Q02952	A-kinase anchor protein 12	AKAP12	Homo sapiens	191.487	15.657	19	19		✓	✓	✓	✓	✓	✓			✓	✓	✓	✓	✓	✓	✓	✓	✓	✓	✓	✓		✓	✓	✓	✓	✓	✓	✓	✓	✓	✓	✓	✓	✓	✓	✓	✓	✓
188	1	Q13423	Q13423	NAD(P) transhydrogenase, mitochondrial	NNT	Homo sapiens	113.895	24.494	19	19	✓	✓	✓	✓	✓	✓	✓	✓	✓	✓	✓	✓	✓	✓	✓	✓	✓	✓	✓	✓	✓	✓	✓	✓	✓	✓	✓	✓	✓	✓	✓	✓	✓	✓	✓	✓	✓	✓	✓
189	1	Q13620	Q13620	Cullin-4B	CUL4B	Homo sapiens	103.981	32.53	26	19	✓	✓	✓	✓	✓	✓	✓	✓	✓	✓	✓	✓	✓		✓	✓	✓	✓	✓	✓	✓	✓	✓	✓	✓	✓	✓	✓	✓	✓	✓	✓	✓	✓	✓	✓	✓	✓	✓
190	1	Q14839	Q14839	Chromodomain-helicase-DNA-binding protein 4	CHD4	Homo sapiens	218.008	19.613	31	19	✓	✓	✓	✓	✓	✓	✓	✓	✓	✓	✓	✓	✓	✓	✓	✓	✓	✓	✓	✓	✓	✓	✓	✓	✓	✓	✓	✓	✓	✓	✓	✓	✓	✓	✓	✓	✓	✓	✓
191	1	Q15459	Q15459	Splicing factor 3A subunit 1	SF3A1	Homo sapiens	88.887	34.174	19	19	✓	✓	✓	✓	✓	✓	✓	✓	✓	✓	✓	✓	✓	✓	✓	✓	✓	✓	✓	✓	✓	✓	✓	✓	✓	✓	✓	✓	✓	✓	✓	✓	✓	✓	✓		✓	✓	✓
192	1	Q6PI48	Q6PI48	Aspartate--tRNA ligase, mitochondrial	DARS2	Homo sapiens	73.563	38.915	19	19	✓	✓	✓	✓	✓	✓	✓	✓	✓	✓	✓	✓	✓	✓	✓	✓	✓	✓	✓	✓	✓	✓	✓	✓	✓	✓	✓	✓	✓	✓	✓	✓	✓	✓	✓	✓	✓	✓	✓
193	1	Q6UB35	Q6UB35	Monofunctional C1-tetrahydrofolate synthase, mitochondrial	MTHFD1L	Homo sapiens	105.788	24.233	19	19	✓	✓	✓	✓	✓	✓	✓	✓	✓	✓	✓	✓	✓	✓	✓	✓	✓	✓	✓	✓	✓	✓	✓	✓	✓	✓	✓	✓	✓	✓	✓	✓	✓	✓	✓	✓	✓	✓	✓
194	1	Q9H9A6	Q9H9A6	Leucine-rich repeat-containing protein 40	LRRC40	Homo sapiens	68.25	39.701	19	19	✓	✓	✓	✓	✓	✓	✓	✓	✓	✓	✓	✓	✓	✓	✓	✓	✓	✓	✓	✓	✓	✓	✓	✓	✓	✓	✓	✓	✓	✓	✓	✓	✓	✓	✓	✓	✓	✓	✓
195	1	Q9NSD9	Q9NSD9	Phenylalanine--tRNA ligase beta subunit	FARSB	Homo sapiens	66.117	36.672	19	19	✓	✓	✓	✓	✓	✓	✓	✓	✓	✓	✓	✓	✓	✓	✓	✓	✓	✓	✓	✓	✓	✓	✓	✓	✓	✓	✓	✓	✓	✓	✓	✓	✓	✓	✓	✓	✓	✓	✓
196	1	Q9UIG0	Q9UIG0	Tyrosine-protein kinase BAZ1B	BAZ1B	Homo sapiens	170.906	15.442	19	19	✓	✓	✓	✓	✓	✓			✓	✓	✓	✓	✓	✓	✓	✓	✓	✓	✓	✓	✓	✓	✓	✓	✓	✓	✓	✓	✓	✓	✓	✓	✓	✓	✓	✓	✓	✓	✓
197	1	O43242	O43242	26S proteasome non-ATPase regulatory subunit 3	PSMD3	Homo sapiens	60.978	38.951	18	18	✓	✓	✓	✓	✓	✓	✓	✓	✓	✓	✓	✓	✓	✓	✓	✓	✓	✓	✓	✓	✓	✓	✓	✓	✓	✓	✓	✓	✓	✓	✓	✓	✓	✓	✓	✓	✓	✓	✓
198	1	O43776	O43776	Asparagine--tRNA ligase, cytoplasmic	NARS1	Homo sapiens	62.943	42.153	18	18	✓	✓	✓	✓	✓	✓	✓	✓	✓	✓	✓	✓	✓	✓	✓	✓	✓	✓	✓	✓	✓	✓	✓	✓	✓	✓	✓	✓	✓	✓	✓	✓	✓	✓	✓	✓	✓	✓	✓
199	1	P04075	P04075	Fructose-bisphosphate aldolase A	ALDOA	Homo sapiens	39.418	71.154	19	18	✓	✓	✓	✓	✓	✓	✓	✓	✓	✓	✓	✓	✓	✓	✓	✓	✓	✓	✓	✓	✓	✓	✓	✓	✓	✓	✓	✓	✓	✓	✓	✓	✓	✓	✓	✓	✓	✓	✓
200	1	P07384	P07384	Calpain-1 catalytic subunit	CAPN1	Homo sapiens	81.892	27.171	18	18	✓	✓	✓		✓	✓		✓	✓	✓	✓	✓	✓			✓	✓	✓	✓	✓	✓	✓	✓	✓	✓	✓	✓	✓	✓	✓	✓	✓	✓	✓	✓	✓	✓	✓	✓
201	1	P09960	P09960	Leukotriene A-4 hydrolase	LTA4H	Homo sapiens	69.285	40.098	18	18		✓	✓	✓	✓	✓	✓	✓	✓	✓	✓	✓	✓	✓	✓	✓	✓	✓	✓	✓	✓	✓	✓	✓	✓	✓	✓	✓	✓	✓	✓	✓	✓	✓	✓	✓	✓	✓	✓
202	1	P11142	P11142	Heat shock cognate 71 kDa protein	HSPA8	Homo sapiens	70.899	49.381	26	18	✓	✓	✓	✓	✓	✓	✓	✓	✓	✓	✓	✓	✓	✓	✓	✓	✓	✓	✓	✓	✓	✓	✓	✓	✓	✓	✓	✓	✓	✓	✓	✓	✓	✓	✓	✓	✓	✓	✓
203	1	P11413	P11413	Glucose-6-phosphate 1-dehydrogenase	G6PD	Homo sapiens	59.259	46.408	18	18	✓	✓	✓	✓	✓			✓	✓	✓	✓	✓	✓	✓	✓	✓	✓	✓	✓	✓	✓	✓	✓	✓	✓	✓		✓	✓	✓	✓	✓	✓	✓	✓	✓	✓	✓	✓
204	1	P14735	P14735	Insulin-degrading enzyme	IDE	Homo sapiens	117.97	20.707	18	18		✓	✓	✓	✓	✓	✓	✓	✓	✓	✓	✓	✓	✓	✓	✓	✓	✓	✓	✓	✓	✓	✓	✓	✓	✓	✓	✓	✓	✓	✓	✓	✓	✓	✓		✓	✓	✓
205	1	P19338	P19338	Nucleolin	NCL	Homo sapiens	76.615	27.324	18	18	✓	✓	✓	✓	✓	✓	✓	✓	✓	✓	✓	✓	✓	✓	✓	✓	✓	✓	✓	✓	✓	✓	✓	✓	✓	✓	✓	✓	✓	✓	✓	✓	✓	✓	✓	✓	✓	✓	✓
206	1	P26641	P26641	Elongation factor 1-gamma	EEF1G	Homo sapiens	50.12	46.453	18	18	✓	✓	✓	✓	✓	✓	✓	✓	✓	✓	✓	✓	✓	✓	✓	✓	✓	✓	✓	✓	✓	✓	✓	✓	✓	✓	✓	✓	✓	✓	✓	✓	✓	✓	✓	✓	✓	✓	✓
207	1	P27694	P27694	Replication protein A 70 kDa DNA-binding subunit	RPA1	Homo sapiens	68.139	38.961	18	18	✓	✓	✓	✓	✓	✓	✓	✓	✓	✓	✓	✓	✓	✓	✓	✓	✓	✓	✓	✓	✓	✓	✓	✓	✓	✓	✓	✓	✓	✓	✓	✓	✓	✓	✓	✓	✓	✓	✓
208	1	P28331	P28331	NADH-ubiquinone oxidoreductase 75 kDa subunit, mitochondrial	NDUFS1	Homo sapiens	79.469	38.652	18	18	✓	✓	✓	✓	✓	✓	✓	✓	✓	✓	✓	✓	✓	✓	✓	✓	✓	✓	✓	✓	✓	✓	✓	✓	✓	✓	✓	✓		✓	✓	✓	✓	✓	✓	✓	✓	✓	✓
209	1	P28838	P28838	Cytosol aminopeptidase	LAP3	Homo sapiens	56.168	44.894	18	18	✓	✓	✓	✓	✓	✓	✓	✓	✓	✓	✓	✓	✓	✓	✓	✓	✓	✓	✓	✓	✓	✓	✓	✓	✓	✓	✓	✓	✓	✓	✓	✓	✓	✓	✓	✓	✓	✓	✓
210	1	P30101	P30101	Protein disulfide-isomerase A3	PDIA3	Homo sapiens	56.783	47.129	18	18	✓	✓	✓	✓	✓	✓	✓	✓	✓	✓	✓	✓	✓	✓	✓	✓	✓	✓	✓	✓	✓	✓	✓	✓	✓	✓	✓	✓	✓	✓	✓	✓	✓	✓	✓	✓	✓	✓	✓
211	1	P34897	P34897	Serine hydroxymethyltransferase, mitochondrial	SHMT2	Homo sapiens	55.994	50.595	19	18	✓	✓	✓	✓	✓	✓	✓	✓	✓	✓	✓	✓	✓	✓	✓	✓	✓	✓	✓	✓	✓	✓	✓	✓	✓	✓	✓	✓	✓	✓	✓	✓	✓	✓	✓	✓	✓	✓	✓
212	1	P42166	P42166	Lamina-associated polypeptide 2, isoform alpha	TMPO	Homo sapiens	75.492	37.608	18	18			✓	✓	✓	✓		✓	✓	✓	✓	✓	✓	✓	✓	✓	✓	✓	✓	✓	✓	✓	✓	✓	✓	✓	✓	✓	✓	✓	✓	✓	✓	✓	✓	✓	✓	✓	✓
213	1	P45974	P45974	Ubiquitin carboxyl-terminal hydrolase 5	USP5	Homo sapiens	95.788	26.573	19	18	✓	✓	✓	✓	✓	✓	✓	✓	✓	✓	✓	✓	✓	✓	✓	✓	✓	✓	✓	✓	✓	✓	✓	✓	✓	✓	✓	✓	✓	✓	✓	✓	✓	✓	✓	✓	✓	✓	✓
214	1	P51610	P51610	Host cell factor 1	HCFC1	Homo sapiens	208.734	11.99	19	18	✓	✓	✓	✓	✓	✓	✓	✓	✓	✓	✓	✓	✓	✓	✓	✓	✓	✓	✓	✓	✓	✓	✓	✓	✓	✓	✓	✓	✓	✓	✓	✓	✓	✓	✓	✓	✓	✓	✓
215	1	Q07065	Q07065	Cytoskeleton-associated protein 4	CKAP4	Homo sapiens	66.021	36.047	18	18	✓	✓	✓	✓	✓	✓	✓	✓	✓	✓	✓	✓	✓	✓	✓	✓	✓	✓	✓	✓	✓	✓	✓	✓	✓	✓	✓	✓	✓	✓	✓	✓	✓	✓	✓	✓	✓	✓	✓
216	1	Q16891	Q16891	MICOS complex subunit MIC60	IMMT	Homo sapiens	83.679	30.607	18	18	✓	✓	✓	✓	✓	✓		✓	✓	✓	✓	✓	✓	✓	✓	✓	✓	✓	✓	✓	✓	✓	✓	✓	✓	✓	✓	✓	✓	✓	✓	✓	✓	✓	✓	✓	✓	✓	✓
217	1	Q8TEX9	Q8TEX9	Importin-4	IPO4	Homo sapiens	118.717	21.924	18	18	✓	✓	✓	✓	✓	✓	✓	✓	✓	✓	✓	✓	✓	✓	✓	✓	✓	✓	✓	✓	✓	✓	✓	✓	✓	✓	✓	✓	✓	✓	✓	✓	✓	✓	✓	✓	✓	✓	✓
218	1	Q9NTK5	Q9NTK5	Obg-like ATPase 1	OLA1	Homo sapiens	44.741	56.566	18	18	✓	✓	✓	✓	✓	✓	✓	✓	✓	✓	✓	✓	✓	✓	✓	✓	✓	✓	✓	✓	✓	✓	✓	✓	✓	✓	✓	✓	✓	✓	✓	✓	✓	✓	✓	✓	✓	✓	✓
219	1	Q9UNX4	Q9UNX4	WD repeat-containing protein 3	WDR3	Homo sapiens	106.1	24.602	18	18	✓	✓	✓	✓	✓	✓	✓	✓	✓	✓	✓	✓	✓	✓	✓	✓	✓	✓	✓	✓		✓	✓	✓	✓	✓	✓	✓	✓	✓	✓	✓	✓	✓	✓	✓	✓	✓	✓
220	1	Q9UQ35	Q9UQ35	Serine/arginine repetitive matrix protein 2	SRRM2	Homo sapiens	299.619	9.484	18	18	✓	✓	✓	✓	✓	✓	✓	✓	✓	✓	✓	✓	✓	✓	✓	✓	✓	✓	✓	✓	✓	✓	✓	✓	✓	✓	✓	✓	✓	✓	✓	✓	✓	✓	✓	✓	✓	✓	✓
221	1	Q9UQ80	Q9UQ80	Proliferation-associated protein 2G4	PA2G4	Homo sapiens	43.785	62.69	18	18	✓	✓	✓	✓	✓	✓	✓	✓	✓	✓	✓	✓	✓	✓	✓	✓	✓	✓	✓	✓	✓	✓	✓	✓	✓	✓	✓	✓	✓	✓	✓	✓	✓	✓	✓	✓	✓	✓	✓
222	1	O00567	O00567	Nucleolar protein 56	NOP56	Homo sapiens	66.051	38.552	17	17	✓	✓	✓	✓	✓	✓	✓	✓	✓	✓	✓	✓	✓	✓	✓	✓	✓	✓	✓	✓	✓	✓	✓	✓	✓	✓	✓	✓	✓	✓	✓	✓	✓	✓	✓	✓	✓	✓	✓
223	1	O60264	O60264	SWI/SNF-related matrix-associated actin-dependent regulator of chromatin subfamily A member 5	SMARCA5	Homo sapiens	121.907	25.38	24	17	✓	✓	✓	✓	✓	✓	✓	✓	✓	✓	✓	✓	✓	✓	✓	✓	✓	✓	✓	✓	✓	✓	✓	✓	✓	✓	✓	✓	✓	✓	✓	✓	✓	✓	✓		✓	✓	✓
224	1	O75131	O75131	Copine-3	CPNE3	Homo sapiens	60.129	43.017	18	17	✓	✓	✓	✓	✓	✓	✓	✓	✓	✓	✓	✓	✓	✓	✓	✓	✓	✓	✓	✓	✓	✓	✓	✓	✓	✓	✓	✓	✓	✓	✓	✓	✓	✓	✓	✓	✓	✓	✓
225	1	O95757	O95757	Heat shock 70 kDa protein 4L	HSPA4L	Homo sapiens	94.515	34.803	17	17		✓	✓	✓	✓	✓	✓	✓	✓	✓	✓	✓	✓	✓	✓	✓	✓	✓	✓	✓	✓		✓	✓	✓	✓	✓	✓		✓	✓	✓	✓	✓	✓		✓	✓	✓
226	1	O95831	O95831	Apoptosis-inducing factor 1, mitochondrial	AIFM1	Homo sapiens	66.9	36.705	17	17	✓	✓	✓	✓	✓	✓	✓	✓	✓	✓	✓	✓	✓	✓	✓	✓	✓	✓	✓	✓	✓	✓	✓	✓	✓	✓	✓	✓	✓	✓	✓	✓	✓	✓	✓	✓	✓	✓	✓
227	1	P00505	P00505	Aspartate aminotransferase, mitochondrial	GOT2	Homo sapiens	47.519	49.07	17	17	✓	✓	✓	✓	✓	✓	✓	✓	✓	✓	✓	✓	✓	✓	✓	✓	✓	✓	✓	✓	✓	✓	✓	✓	✓	✓	✓	✓	✓	✓	✓	✓	✓	✓	✓	✓	✓	✓	✓
228	1	P00558	P00558	Phosphoglycerate kinase 1	PGK1	Homo sapiens	44.616	68.585	21	17	✓	✓	✓	✓	✓	✓	✓	✓	✓	✓	✓	✓	✓	✓	✓	✓	✓	✓	✓	✓	✓	✓	✓	✓	✓	✓	✓	✓	✓	✓	✓	✓	✓	✓	✓	✓	✓	✓	✓
229	1	P05023	P05023	Sodium/potassium-transporting ATPase subunit alpha-1	ATP1A1	Homo sapiens	112.897	35.191	28	17	✓	✓	✓	✓	✓	✓	✓	✓	✓	✓	✓	✓	✓	✓	✓	✓	✓	✓	✓	✓	✓	✓	✓	✓	✓	✓	✓	✓	✓	✓	✓	✓	✓	✓	✓	✓	✓	✓	✓
230	1	P06733	P06733	Alpha-enolase	ENO1	Homo sapiens	47.168	67.051	20	17	✓	✓	✓	✓	✓	✓	✓	✓	✓	✓	✓	✓	✓	✓	✓	✓	✓	✓	✓	✓	✓	✓	✓	✓	✓	✓	✓	✓	✓	✓	✓	✓	✓	✓	✓	✓	✓	✓	✓
231	1	P12268	P12268	Inosine-5'-monophosphate dehydrogenase 2	IMPDH2	Homo sapiens	55.806	44.553	18	17	✓	✓	✓	✓	✓	✓	✓	✓	✓	✓	✓	✓	✓	✓	✓	✓	✓	✓	✓	✓	✓	✓	✓	✓	✓	✓	✓	✓	✓	✓	✓	✓	✓	✓	✓	✓	✓	✓	✓
232	1	P17844	P17844	Probable ATP-dependent RNA helicase DDX5	DDX5	Homo sapiens	69.148	47.557	17	17	✓	✓	✓	✓	✓	✓	✓	✓	✓	✓	✓	✓	✓	✓	✓	✓	✓	✓	✓	✓	✓	✓	✓	✓	✓	✓	✓	✓	✓	✓	✓	✓	✓	✓	✓	✓	✓	✓	✓
233	1	P30041	P30041	Peroxiredoxin-6	PRDX6	Homo sapiens	25.034	76.786	17	17	✓	✓	✓	✓	✓	✓	✓	✓	✓	✓	✓	✓	✓	✓	✓	✓	✓	✓	✓	✓	✓	✓	✓	✓	✓	✓	✓	✓	✓	✓	✓	✓	✓	✓	✓	✓	✓	✓	✓
234	1	P38606	P38606	V-type proton ATPase catalytic subunit A	ATP6V1A	Homo sapiens	68.301	37.277	17	17		✓	✓	✓	✓	✓	✓	✓	✓	✓	✓	✓	✓	✓	✓	✓	✓	✓	✓	✓	✓	✓	✓	✓	✓	✓	✓	✓	✓	✓	✓	✓	✓	✓	✓	✓	✓	✓	✓
235	1	P43490	P43490	Nicotinamide phosphoribosyltransferase	NAMPT	Homo sapiens	55.523	45.418	17	17	✓	✓	✓	✓	✓	✓	✓	✓	✓	✓	✓	✓	✓	✓	✓	✓	✓	✓	✓	✓	✓	✓	✓	✓	✓	✓	✓	✓	✓	✓	✓	✓	✓	✓	✓	✓	✓	✓	✓
236	1	P46060	P46060	Ran GTPase-activating protein 1	RANGAP1	Homo sapiens	63.543	32.879	17	17	✓	✓	✓	✓	✓	✓	✓	✓	✓	✓	✓	✓	✓	✓	✓	✓	✓	✓	✓	✓	✓	✓	✓	✓	✓	✓	✓	✓	✓	✓	✓	✓	✓	✓	✓	✓	✓	✓	✓
237	1	P52732	P52732	Kinesin-like protein KIF11	KIF11	Homo sapiens	119.16	18.845	17	17		✓	✓	✓	✓	✓	✓	✓	✓	✓	✓	✓	✓	✓	✓	✓	✓	✓	✓	✓	✓		✓	✓	✓	✓	✓	✓		✓	✓	✓	✓	✓	✓		✓	✓	✓
238	1	P55265	P55265	Double-stranded RNA-specific adenosine deaminase	ADAR	Homo sapiens	136.067	17.129	17	17	✓	✓	✓	✓	✓	✓	✓	✓	✓	✓	✓	✓	✓	✓	✓	✓	✓	✓	✓	✓	✓	✓	✓	✓	✓	✓		✓	✓	✓	✓	✓	✓	✓	✓	✓	✓	✓	✓
239	1	P61978	P61978	Heterogeneous nuclear ribonucleoprotein K	HNRNPK	Homo sapiens	50.979	44.06	17	17	✓	✓	✓	✓	✓	✓	✓	✓	✓	✓	✓	✓	✓	✓	✓	✓	✓	✓	✓	✓	✓	✓	✓	✓	✓	✓	✓	✓	✓	✓	✓	✓	✓	✓	✓	✓	✓	✓	✓
240	1	Q03252	Q03252	Lamin-B2	LMNB2	Homo sapiens	69.949	31.452	17	17	✓	✓	✓	✓	✓	✓	✓	✓	✓	✓	✓	✓	✓	✓	✓	✓	✓	✓	✓	✓	✓	✓	✓	✓	✓	✓	✓	✓	✓	✓	✓	✓	✓	✓	✓	✓	✓	✓	✓
241	1	Q08945	Q08945	FACT complex subunit SSRP1	SSRP1	Homo sapiens	81.075	30.889	17	17	✓	✓	✓	✓	✓	✓	✓	✓	✓	✓	✓	✓	✓	✓	✓	✓	✓	✓	✓	✓	✓	✓	✓	✓	✓	✓	✓	✓	✓	✓	✓	✓	✓	✓	✓	✓	✓	✓	✓
242	1	Q12788	Q12788	Transducin beta-like protein 3	TBL3	Homo sapiens	89.035	30.074	17	17					✓	✓	✓		✓	✓	✓	✓	✓	✓	✓	✓	✓	✓	✓	✓	✓		✓	✓	✓	✓	✓	✓		✓	✓	✓	✓	✓	✓		✓	✓	✓
243	1	Q13435	Q13435	Splicing factor 3B subunit 2	SF3B2	Homo sapiens	100.23	26.48	17	17	✓	✓	✓	✓	✓	✓		✓	✓	✓	✓	✓	✓	✓	✓	✓	✓	✓	✓	✓	✓	✓	✓	✓	✓	✓	✓	✓	✓	✓	✓	✓	✓	✓	✓	✓	✓	✓	✓
244	1	Q15046	Q15046	Lysine--tRNA ligase	KARS1	Homo sapiens	68.048	30.151	17	17	✓	✓	✓	✓	✓	✓		✓	✓	✓	✓	✓	✓	✓	✓	✓	✓	✓	✓	✓	✓	✓	✓	✓	✓	✓	✓	✓	✓	✓	✓	✓	✓	✓	✓	✓	✓	✓	✓
245	1	Q5T4S7	Q5T4S7	E3 ubiquitin-protein ligase UBR4	UBR4	Homo sapiens	573.853	3.511	17	17		✓			✓		✓		✓	✓	✓	✓					✓	✓			✓	✓	✓	✓	✓	✓		✓		✓	✓	✓	✓	✓	✓	✓	✓	✓	✓
246	1	Q6P2E9	Q6P2E9	Enhancer of mRNA-decapping protein 4	EDC4	Homo sapiens	151.664	20.2	17	17		✓		✓	✓	✓	✓	✓	✓	✓	✓	✓	✓	✓		✓	✓	✓	✓	✓	✓			✓	✓	✓	✓	✓		✓	✓	✓	✓	✓	✓		✓	✓	✓
247	1	Q9BXJ9	Q9BXJ9	N-alpha-acetyltransferase 15, NatA auxiliary subunit	NAA15	Homo sapiens	101.275	22.864	20	17	✓	✓	✓	✓	✓	✓	✓	✓	✓	✓	✓	✓	✓	✓	✓	✓	✓	✓	✓	✓	✓	✓	✓	✓	✓	✓	✓	✓	✓	✓	✓	✓	✓	✓	✓	✓	✓	✓	✓
248	1	Q9H4A4	Q9H4A4	Aminopeptidase B	RNPEP	Homo sapiens	72.598	32.769	17	17	✓	✓	✓	✓	✓	✓		✓	✓	✓	✓	✓	✓		✓	✓	✓	✓	✓	✓	✓	✓	✓	✓	✓	✓	✓		✓	✓	✓	✓	✓	✓		✓	✓	✓	✓
249	1	Q9NTZ6	Q9NTZ6	RNA-binding protein 12	RBM12	Homo sapiens	97.397	21.567	17	17	✓	✓	✓	✓	✓	✓	✓	✓	✓	✓	✓	✓	✓	✓	✓	✓	✓	✓	✓	✓	✓	✓	✓	✓	✓	✓	✓	✓	✓	✓	✓	✓	✓	✓	✓	✓	✓	✓	✓
250	1	Q9UBT2	Q9UBT2	SUMO-activating enzyme subunit 2	UBA2	Homo sapiens	71.226	37.656	17	17	✓	✓	✓	✓	✓	✓	✓	✓	✓	✓	✓	✓	✓	✓	✓	✓	✓	✓	✓	✓	✓	✓	✓	✓	✓	✓	✓	✓	✓	✓	✓	✓	✓	✓	✓	✓	✓	✓	✓
251	1	Q9UHB9	Q9UHB9	Signal recognition particle subunit SRP68	SRP68	Homo sapiens	70.73	33.493	17	17		✓	✓	✓	✓	✓	✓	✓	✓	✓	✓	✓	✓	✓	✓	✓	✓	✓	✓	✓	✓		✓	✓	✓	✓	✓	✓		✓	✓	✓	✓	✓	✓		✓	✓	✓
252	1	Q9UIA9	Q9UIA9	Exportin-7	XPO7	Homo sapiens	123.908	19.963	17	17			✓	✓	✓	✓	✓		✓	✓	✓	✓		✓				✓	✓	✓	✓	✓	✓	✓	✓	✓	✓	✓	✓	✓	✓	✓		✓	✓	✓	✓	✓	✓
253	1	Q9UJS0	Q9UJS0	Electrogenic aspartate/glutamate antiporter SLC25A13, mitochondrial	SLC25A13	Homo sapiens	74.175	41.63	22	17	✓	✓	✓	✓	✓	✓	✓	✓	✓	✓	✓	✓	✓	✓	✓	✓	✓	✓	✓	✓	✓	✓	✓	✓	✓	✓	✓	✓	✓	✓	✓	✓	✓	✓	✓	✓	✓	✓	✓
254	1	Q9Y265	Q9Y265	RuvB-like 1	RUVBL1	Homo sapiens	50.226	46.053	17	17		✓	✓	✓	✓	✓	✓	✓	✓	✓	✓	✓	✓	✓	✓	✓	✓	✓	✓	✓	✓		✓	✓	✓	✓	✓	✓		✓	✓	✓	✓	✓	✓		✓	✓	✓
255	1	Q9Y3I0	Q9Y3I0	RNA-splicing ligase RtcB homolog	RTCB	Homo sapiens	55.209	42.574	17	17	✓	✓	✓	✓	✓	✓		✓	✓	✓	✓	✓	✓	✓	✓	✓	✓	✓	✓	✓	✓	✓	✓	✓	✓	✓	✓		✓	✓	✓	✓	✓	✓	✓	✓	✓	✓	✓
256	1	O94874	O94874	E3 UFM1-protein ligase 1	UFL1	Homo sapiens	89.597	25.945	16	16			✓	✓	✓	✓			✓	✓	✓	✓	✓	✓	✓	✓	✓	✓	✓	✓	✓			✓	✓	✓	✓	✓	✓	✓	✓	✓	✓	✓	✓	✓		✓	✓
257	1	O95202	O95202	Mitochondrial proton/calcium exchanger protein	LETM1	Homo sapiens	83.357	29.093	16	16	✓	✓	✓	✓	✓	✓	✓	✓	✓	✓	✓	✓	✓	✓	✓	✓	✓	✓	✓	✓	✓	✓	✓	✓	✓	✓	✓	✓	✓	✓	✓	✓	✓	✓	✓	✓	✓	✓	✓
258	1	P04844	P04844	Dolichyl-diphosphooligosaccharide--protein glycosyltransferase subunit 2	RPN2	Homo sapiens	69.284	39.62	16	16	✓	✓	✓	✓	✓	✓	✓	✓	✓	✓	✓	✓	✓	✓	✓	✓	✓	✓	✓	✓	✓	✓	✓	✓	✓	✓	✓	✓	✓	✓	✓	✓	✓	✓	✓	✓	✓	✓	✓
259	1	P05198	P05198	Eukaryotic translation initiation factor 2 subunit 1	EIF2S1	Homo sapiens	36.114	54.921	16	16	✓	✓	✓	✓	✓	✓	✓	✓	✓	✓	✓	✓	✓	✓	✓	✓	✓	✓	✓	✓	✓	✓	✓	✓	✓	✓	✓	✓	✓	✓	✓	✓	✓	✓	✓	✓	✓	✓	✓
260	1	P06744	P06744	Glucose-6-phosphate isomerase	GPI	Homo sapiens	63.147	40.323	16	16	✓	✓	✓	✓	✓	✓	✓	✓	✓	✓	✓	✓	✓	✓	✓	✓	✓	✓	✓	✓	✓	✓	✓	✓	✓	✓	✓	✓	✓	✓	✓	✓	✓	✓	✓	✓	✓	✓	✓
261	1	P07900	P07900	Heat shock protein HSP 90-alpha	HSP90AA1	Homo sapiens	84.662	53.142	33	16	✓	✓	✓	✓	✓	✓	✓	✓	✓	✓	✓	✓	✓	✓	✓	✓	✓	✓	✓	✓	✓	✓	✓	✓	✓	✓	✓	✓	✓	✓	✓	✓	✓	✓	✓	✓	✓	✓	✓
262	1	P08758	P08758	Annexin A5	ANXA5	Homo sapiens	35.937	59.062	16	16	✓	✓	✓	✓	✓	✓	✓	✓	✓	✓	✓	✓	✓	✓	✓	✓	✓	✓	✓	✓	✓	✓	✓	✓	✓	✓	✓	✓	✓	✓	✓	✓	✓	✓	✓	✓	✓	✓	✓
263	1	P17174	P17174	Aspartate aminotransferase, cytoplasmic	GOT1	Homo sapiens	46.247	55.69	16	16	✓	✓	✓	✓	✓	✓	✓	✓	✓	✓	✓	✓	✓	✓	✓	✓	✓	✓	✓	✓	✓	✓	✓	✓	✓	✓	✓	✓	✓	✓	✓	✓	✓	✓	✓	✓	✓	✓	✓
264	1	P17655	P17655	Calpain-2 catalytic subunit	CAPN2	Homo sapiens	79.996	33.143	16	16	✓	✓	✓	✓	✓	✓		✓	✓	✓	✓	✓	✓		✓	✓	✓	✓	✓	✓	✓	✓	✓	✓	✓	✓	✓		✓	✓	✓	✓	✓	✓	✓	✓	✓	✓	✓
265	1	P19367	P19367	Hexokinase-1	HK1	Homo sapiens	102.489	27.372	20	16	✓	✓	✓	✓	✓	✓	✓	✓	✓	✓	✓	✓	✓	✓	✓	✓	✓	✓	✓	✓	✓	✓	✓	✓	✓	✓	✓	✓	✓	✓	✓	✓	✓	✓	✓	✓	✓	✓	✓
266	1	P27824	P27824	Calnexin	CANX	Homo sapiens	67.57	30.405	16	16	✓	✓	✓	✓	✓	✓	✓	✓	✓	✓	✓	✓	✓	✓	✓	✓	✓	✓	✓	✓	✓	✓	✓	✓	✓	✓	✓	✓	✓	✓	✓	✓	✓	✓	✓	✓	✓	✓	✓
267	1	P33176	P33176	Kinesin-1 heavy chain	KIF5B	Homo sapiens	109.688	28.66	22	16	✓	✓	✓	✓	✓	✓	✓	✓	✓	✓	✓	✓	✓	✓	✓	✓	✓	✓	✓	✓	✓	✓	✓	✓	✓	✓	✓	✓		✓	✓	✓	✓	✓	✓		✓	✓	✓
268	1	P46087	P46087	Probable 28S rRNA (cytosine(4447)-C(5))-methyltransferase	NOP2	Homo sapiens	89.303	24.015	16	16	✓	✓	✓	✓	✓	✓	✓	✓	✓	✓	✓	✓	✓	✓	✓	✓	✓	✓	✓	✓	✓	✓	✓	✓	✓	✓	✓	✓	✓	✓	✓	✓	✓	✓	✓	✓	✓	✓	✓
269	1	P46821	P46821	Microtubule-associated protein 1B	MAP1B	Homo sapiens	270.639	9.198	17	16	✓	✓	✓	✓	✓	✓	✓	✓	✓	✓	✓	✓	✓	✓	✓		✓	✓	✓	✓	✓	✓	✓	✓	✓	✓	✓	✓	✓	✓	✓	✓	✓	✓	✓	✓	✓	✓	✓
270	1	P48444	P48444	Coatomer subunit delta	ARCN1	Homo sapiens	57.212	32.681	16	16		✓	✓	✓	✓	✓	✓	✓	✓	✓	✓	✓	✓	✓	✓	✓	✓	✓	✓	✓	✓		✓	✓	✓	✓	✓	✓	✓	✓	✓	✓	✓	✓	✓	✓	✓	✓	✓
271	1	P49591	P49591	Serine--tRNA ligase, cytoplasmic	SARS1	Homo sapiens	58.778	38.716	16	16	✓	✓	✓	✓	✓	✓	✓	✓	✓	✓	✓	✓	✓	✓	✓	✓	✓	✓	✓	✓	✓	✓	✓	✓	✓	✓	✓	✓	✓	✓	✓	✓	✓	✓	✓	✓	✓	✓	✓
272	1	P50395	P50395	Rab GDP dissociation inhibitor beta	GDI2	Homo sapiens	50.666	66.292	23	16	✓	✓	✓	✓	✓	✓	✓	✓	✓	✓	✓	✓	✓	✓	✓	✓	✓	✓	✓	✓	✓	✓	✓	✓	✓	✓	✓	✓	✓	✓	✓	✓	✓	✓	✓	✓	✓	✓	✓
273	1	P50851	P50851	Lipopolysaccharide-responsive and beige-like anchor protein	LRBA	Homo sapiens	319.112	8.068	18	16				✓	✓	✓	✓			✓	✓	✓	✓				✓	✓	✓	✓	✓				✓	✓	✓	✓		✓	✓	✓	✓	✓	✓	✓	✓	✓	✓
274	1	P52292	P52292	Importin subunit alpha-1	KPNA2	Homo sapiens	57.864	37.051	16	16	✓	✓			✓	✓	✓	✓	✓	✓	✓	✓	✓	✓	✓	✓	✓	✓	✓	✓	✓	✓	✓	✓	✓	✓	✓	✓	✓	✓	✓	✓	✓	✓	✓	✓	✓	✓	✓
275	1	P62195	P62195	26S proteasome regulatory subunit 8	PSMC5	Homo sapiens	45.624	48.276	17	16	✓	✓	✓	✓	✓	✓	✓	✓	✓	✓	✓	✓	✓	✓	✓	✓	✓	✓	✓	✓	✓	✓	✓	✓	✓	✓	✓	✓	✓	✓	✓	✓	✓	✓	✓	✓	✓	✓	✓
276	1	Q00839	Q00839	Heterogeneous nuclear ribonucleoprotein U	HNRNPU	Homo sapiens	90.588	23.03	16	16	✓	✓	✓	✓	✓	✓	✓	✓	✓	✓	✓	✓	✓	✓	✓	✓	✓	✓	✓	✓	✓	✓	✓	✓	✓	✓	✓	✓	✓	✓	✓	✓	✓	✓	✓	✓	✓	✓	✓
277	1	Q14166	Q14166	Tubulin--tyrosine ligase-like protein 12	TTLL12	Homo sapiens	74.404	37.267	16	16		✓	✓	✓	✓	✓	✓	✓	✓	✓	✓	✓	✓	✓	✓	✓	✓	✓	✓	✓	✓		✓	✓	✓	✓	✓	✓		✓	✓	✓	✓	✓	✓		✓	✓	✓
278	1	Q7L014	Q7L014	Probable ATP-dependent RNA helicase DDX46	DDX46	Homo sapiens	117.363	18.623	16	16				✓	✓	✓	✓	✓	✓	✓	✓	✓	✓	✓	✓	✓	✓	✓	✓	✓	✓	✓	✓	✓	✓	✓	✓	✓		✓	✓	✓	✓	✓	✓		✓	✓	✓
279	1	Q8NE71	Q8NE71	ATP-binding cassette sub-family F member 1	ABCF1	Homo sapiens	95.927	24.497	16	16		✓	✓	✓	✓	✓	✓	✓	✓	✓	✓	✓	✓	✓	✓	✓	✓	✓	✓	✓	✓		✓	✓	✓	✓	✓	✓		✓	✓	✓	✓	✓	✓		✓	✓	✓
280	1	Q8NI27	Q8NI27	THO complex subunit 2	THOC2	Homo sapiens	182.778	12.743	16	16	✓		✓	✓	✓	✓	✓			✓	✓	✓	✓	✓			✓	✓	✓	✓	✓	✓	✓	✓	✓	✓	✓	✓	✓	✓	✓	✓	✓	✓	✓	✓	✓	✓	✓
281	1	Q96PK6	Q96PK6	RNA-binding protein 14	RBM14	Homo sapiens	69.491	28.251	16	16	✓	✓	✓	✓	✓	✓	✓	✓	✓	✓	✓	✓	✓	✓	✓	✓	✓	✓	✓	✓	✓	✓	✓	✓	✓	✓	✓	✓	✓	✓	✓	✓	✓	✓	✓	✓	✓	✓	✓
282	1	Q9BZE4	Q9BZE4	GTP-binding protein 4	GTPBP4	Homo sapiens	73.965	34.7	16	16	✓	✓	✓	✓	✓	✓	✓	✓	✓	✓	✓	✓	✓	✓	✓	✓	✓	✓	✓	✓	✓	✓	✓	✓	✓	✓	✓	✓	✓	✓	✓	✓	✓	✓	✓	✓	✓	✓	✓
283	1	Q9C0C9	Q9C0C9	(E3-independent) E2 ubiquitin-conjugating enzyme	UBE2O	Homo sapiens	141.296	18.034	16	16	✓	✓	✓	✓	✓	✓	✓	✓	✓		✓	✓	✓	✓	✓	✓	✓		✓	✓	✓	✓	✓	✓	✓	✓	✓	✓	✓	✓	✓	✓	✓	✓	✓	✓	✓	✓	✓
284	1	Q9H3U1	Q9H3U1	Protein unc-45 homolog A	UNC45A	Homo sapiens	103.077	21.081	16	16	✓				✓	✓	✓	✓		✓	✓	✓	✓	✓	✓	✓	✓	✓	✓	✓	✓	✓	✓	✓	✓	✓	✓	✓	✓	✓	✓	✓	✓	✓	✓	✓	✓	✓	✓
285	1	Q9NZI8	Q9NZI8	Insulin-like growth factor 2 mRNA-binding protein 1	IGF2BP1	Homo sapiens	63.482	38.995	18	16	✓	✓	✓	✓	✓	✓	✓	✓	✓	✓	✓	✓	✓	✓	✓	✓	✓	✓	✓	✓	✓	✓	✓	✓	✓	✓	✓	✓	✓	✓	✓	✓	✓	✓	✓	✓	✓	✓	✓
286	1	Q9UNM6	Q9UNM6	26S proteasome non-ATPase regulatory subunit 13	PSMD13	Homo sapiens	42.944	53.191	16	16	✓	✓	✓	✓	✓	✓	✓	✓	✓	✓	✓	✓	✓	✓	✓	✓	✓	✓	✓	✓	✓	✓	✓	✓	✓	✓	✓	✓	✓	✓	✓	✓	✓	✓	✓	✓	✓	✓	✓
287	1	O00429	O00429	Dynamin-1-like protein	DNM1L	Homo sapiens	81.877	25.951	15	15	✓	✓	✓		✓	✓	✓	✓	✓	✓	✓	✓	✓	✓	✓	✓	✓	✓	✓	✓	✓	✓	✓	✓		✓	✓	✓	✓	✓	✓	✓	✓	✓	✓	✓	✓	✓	✓
288	1	O14744	O14744	Protein arginine N-methyltransferase 5	PRMT5	Homo sapiens	72.684	32.653	15	15	✓	✓	✓	✓	✓	✓	✓	✓	✓	✓	✓	✓	✓	✓	✓	✓	✓	✓	✓	✓	✓	✓	✓	✓	✓	✓	✓	✓	✓	✓	✓	✓	✓	✓	✓	✓	✓	✓	✓
289	1	O43390	O43390	Heterogeneous nuclear ribonucleoprotein R	HNRNPR	Homo sapiens	70.943	38.231	15	15	✓	✓	✓	✓	✓	✓	✓	✓	✓	✓	✓	✓	✓	✓	✓	✓	✓	✓	✓	✓	✓	✓	✓	✓	✓	✓	✓	✓	✓	✓	✓	✓	✓	✓	✓	✓	✓	✓	✓
290	1	O43491	O43491	Band 4.1-like protein 2	EPB41L2	Homo sapiens	112.588	20.796	15	15		✓	✓	✓	✓	✓	✓	✓	✓	✓	✓	✓	✓	✓	✓	✓	✓	✓	✓	✓	✓			✓	✓	✓	✓	✓		✓	✓	✓	✓	✓	✓		✓	✓	✓
291	1	O94906	O94906	Pre-mRNA-processing factor 6	PRPF6	Homo sapiens	106.929	17.322	15	15	✓	✓	✓	✓	✓	✓			✓	✓	✓	✓	✓	✓	✓	✓	✓	✓	✓	✓	✓		✓	✓	✓	✓	✓	✓		✓	✓	✓	✓	✓	✓		✓	✓	✓
292	1	O95433	O95433	Activator of 90 kDa heat shock protein ATPase homolog 1	AHSA1	Homo sapiens	38.273	59.467	15	15	✓	✓	✓	✓	✓	✓	✓	✓	✓	✓	✓	✓	✓	✓	✓	✓	✓	✓	✓	✓	✓	✓		✓	✓	✓	✓	✓	✓	✓	✓	✓	✓	✓	✓	✓	✓	✓	✓
293	1	P00338	P00338	L-lactate dehydrogenase A chain	LDHA	Homo sapiens	36.688	56.024	16	15	✓	✓	✓	✓	✓	✓	✓	✓	✓	✓	✓	✓	✓	✓	✓	✓	✓	✓	✓	✓	✓	✓	✓	✓	✓	✓	✓	✓	✓	✓	✓	✓	✓	✓	✓	✓	✓	✓	✓
294	1	P08195	P08195	4F2 cell-surface antigen heavy chain	SLC3A2	Homo sapiens	67.995	29.048	15	15	✓	✓	✓	✓	✓	✓	✓	✓	✓	✓	✓	✓	✓	✓	✓	✓	✓	✓	✓	✓	✓	✓	✓	✓	✓	✓	✓	✓	✓	✓	✓	✓	✓	✓	✓	✓	✓	✓	✓
295	1	P10515	P10515	Dihydrolipoyllysine-residue acetyltransferase component of pyruvate dehydrogenase complex, mitochondrial	DLAT	Homo sapiens	68.996	31.994	15	15	✓	✓			✓	✓	✓	✓				✓	✓	✓	✓			✓	✓	✓	✓	✓		✓	✓	✓	✓	✓	✓	✓	✓	✓	✓	✓	✓	✓	✓	✓	✓
296	1	P11387	P11387	DNA topoisomerase 1	TOP1	Homo sapiens	90.726	28.758	18	15	✓	✓	✓	✓	✓	✓	✓	✓	✓	✓	✓	✓	✓	✓	✓	✓	✓	✓	✓	✓	✓	✓	✓	✓	✓	✓	✓	✓	✓	✓	✓	✓	✓	✓	✓	✓	✓	✓	✓
297	1	P12277	P12277	Creatine kinase B-type	CKB	Homo sapiens	42.646	53.806	15	15	✓	✓	✓	✓	✓	✓	✓	✓	✓	✓	✓	✓	✓	✓	✓	✓	✓	✓	✓	✓	✓	✓	✓	✓	✓	✓	✓	✓	✓	✓	✓	✓	✓	✓	✓	✓	✓	✓	✓
298	1	P12814	P12814	Alpha-actinin-1	ACTN1	Homo sapiens	103.062	45.516	18	15	✓		✓	✓	✓	✓	✓	✓	✓	✓	✓	✓	✓	✓	✓	✓	✓	✓	✓	✓	✓	✓	✓	✓	✓	✓	✓	✓	✓	✓	✓	✓	✓	✓	✓	✓	✓	✓	✓
299	1	P13489	P13489	Ribonuclease inhibitor	RNH1	Homo sapiens	49.976	48.807	15	15			✓	✓	✓	✓	✓		✓	✓	✓	✓	✓	✓	✓	✓	✓	✓	✓	✓	✓		✓	✓	✓	✓	✓	✓	✓		✓	✓	✓	✓	✓	✓	✓	✓	✓
300	1	P17812	P17812	CTP synthase 1	CTPS1	Homo sapiens	66.691	33.672	17	15	✓	✓	✓	✓	✓	✓	✓	✓	✓	✓	✓	✓	✓	✓	✓	✓	✓	✓	✓	✓	✓	✓	✓	✓	✓	✓	✓	✓	✓	✓	✓	✓	✓	✓	✓	✓	✓	✓	✓
301	1	P23921	P23921	Ribonucleoside-diphosphate reductase large subunit	RRM1	Homo sapiens	90.073	26.263	15	15		✓		✓	✓	✓	✓	✓	✓	✓	✓	✓	✓	✓	✓	✓	✓	✓	✓	✓	✓		✓	✓	✓	✓	✓	✓	✓	✓	✓	✓	✓	✓	✓	✓	✓	✓	✓
302	1	P35998	P35998	26S proteasome regulatory subunit 7	PSMC2	Homo sapiens	48.634	39.723	15	15	✓	✓	✓	✓	✓	✓		✓	✓	✓	✓	✓	✓	✓	✓	✓	✓	✓	✓	✓	✓	✓	✓	✓	✓	✓	✓	✓	✓	✓	✓	✓	✓	✓	✓	✓	✓	✓	✓
303	1	P48147	P48147	Prolyl endopeptidase	PREP	Homo sapiens	80.699	27.324	15	15	✓	✓		✓	✓	✓	✓		✓	✓	✓	✓	✓	✓	✓	✓	✓	✓	✓	✓	✓		✓	✓	✓	✓	✓	✓	✓	✓	✓	✓	✓	✓	✓	✓	✓	✓	✓
304	1	P50454	P50454	Serpin H1	SERPINH1	Homo sapiens	46.441	43.78	15	15	✓	✓	✓	✓	✓	✓	✓	✓	✓	✓	✓	✓	✓	✓	✓	✓	✓	✓	✓	✓	✓	✓	✓	✓	✓	✓	✓	✓	✓	✓	✓	✓	✓	✓	✓	✓	✓	✓	✓
305	1	P51659	P51659	Peroxisomal multifunctional enzyme type 2	HSD17B4	Homo sapiens	79.686	26.359	15	15	✓	✓	✓	✓	✓	✓	✓	✓	✓	✓	✓	✓	✓	✓	✓	✓	✓	✓	✓	✓	✓	✓	✓	✓	✓	✓	✓	✓	✓	✓	✓	✓	✓	✓	✓	✓	✓	✓	✓
306	1	P52209	P52209	6-phosphogluconate dehydrogenase, decarboxylating	PGD	Homo sapiens	53.139	44.306	15	15	✓	✓	✓	✓		✓	✓	✓	✓	✓	✓	✓	✓	✓	✓	✓	✓	✓	✓	✓	✓	✓	✓	✓	✓	✓	✓	✓	✓	✓	✓	✓	✓	✓	✓	✓	✓	✓	✓
307	1	P60228	P60228	Eukaryotic translation initiation factor 3 subunit E	EIF3E	Homo sapiens	52.223	35.955	15	15	✓	✓	✓	✓	✓	✓	✓	✓	✓	✓	✓	✓	✓	✓	✓	✓	✓	✓	✓	✓	✓	✓	✓	✓	✓	✓	✓	✓	✓	✓	✓	✓	✓	✓	✓	✓	✓	✓	✓
308	1	P63244	P63244	Receptor of activated protein C kinase 1	RACK1	Homo sapiens	35.075	67.192	15	15	✓	✓	✓	✓	✓	✓	✓	✓	✓	✓	✓	✓	✓	✓	✓	✓	✓	✓	✓	✓	✓	✓	✓	✓	✓	✓	✓	✓	✓	✓	✓	✓	✓	✓	✓	✓	✓	✓	✓
309	1	Q09666	Q09666	Neuroblast differentiation-associated protein AHNAK	AHNAK	Homo sapiens	629.112	11.732	15	15	✓			✓	✓				✓	✓		✓		✓		✓	✓	✓	✓	✓	✓	✓			✓	✓		✓	✓			✓	✓		✓				✓
310	1	Q13045	Q13045	Protein flightless-1 homolog	FLII	Homo sapiens	144.753	14.5	15	15		✓	✓				✓	✓	✓	✓	✓	✓		✓	✓	✓	✓	✓	✓	✓	✓	✓	✓	✓	✓	✓	✓	✓	✓	✓	✓	✓	✓	✓	✓	✓	✓	✓	✓
311	1	Q13263	Q13263	Transcription intermediary factor 1-beta	TRIM28	Homo sapiens	88.553	25.03	15	15	✓	✓	✓	✓	✓	✓	✓	✓	✓	✓	✓	✓	✓	✓	✓	✓	✓	✓	✓	✓	✓	✓	✓	✓	✓	✓	✓	✓	✓	✓	✓	✓	✓	✓	✓	✓	✓	✓	✓
312	1	Q15181	Q15181	Inorganic pyrophosphatase	PPA1	Homo sapiens	32.661	69.55	15	15	✓	✓	✓	✓	✓	✓	✓	✓	✓	✓	✓	✓	✓	✓	✓	✓	✓	✓	✓	✓	✓	✓	✓	✓	✓	✓	✓	✓	✓	✓	✓	✓	✓	✓	✓	✓	✓	✓	✓
313	1	Q4VCS5	Q4VCS5	Angiomotin	AMOT	Homo sapiens	118.085	20.203	17	15		✓	✓	✓	✓	✓	✓	✓	✓	✓	✓	✓	✓	✓	✓	✓	✓	✓	✓	✓	✓	✓	✓	✓	✓	✓	✓	✓	✓	✓	✓	✓	✓	✓	✓	✓	✓	✓	✓
314	1	Q8N766	Q8N766	ER membrane protein complex subunit 1	EMC1	Homo sapiens	111.761	21.652	15	15			✓		✓	✓	✓					✓	✓	✓	✓	✓	✓	✓	✓	✓	✓		✓	✓	✓	✓	✓	✓		✓	✓	✓	✓	✓	✓		✓	✓	✓
315	1	Q8TEQ6	Q8TEQ6	Gem-associated protein 5	GEMIN5	Homo sapiens	168.592	12.599	15	15	✓	✓	✓	✓	✓	✓	✓		✓	✓	✓	✓	✓	✓	✓	✓	✓	✓	✓	✓	✓		✓	✓	✓	✓	✓	✓		✓	✓	✓	✓	✓	✓		✓	✓	✓
316	1	Q92973	Q92973	Transportin-1	TNPO1	Homo sapiens	102.357	25.278	17	15		✓	✓	✓	✓	✓	✓	✓	✓	✓	✓	✓	✓	✓	✓	✓	✓	✓	✓	✓	✓		✓	✓	✓	✓	✓	✓	✓	✓	✓	✓	✓	✓	✓		✓	✓	✓
317	1	Q93008	Q93008	Probable ubiquitin carboxyl-terminal hydrolase FAF-X	USP9X	Homo sapiens	290.467	14.291	30	15	✓	✓	✓	✓	✓	✓	✓	✓	✓	✓	✓	✓	✓	✓	✓	✓	✓	✓	✓	✓	✓	✓	✓	✓	✓	✓	✓	✓	✓	✓	✓	✓	✓	✓	✓	✓	✓	✓	✓
318	1	Q96G03	Q96G03	Phosphopentomutase	PGM2	Homo sapiens	68.283	28.105	15	15	✓	✓		✓	✓	✓	✓	✓	✓	✓	✓	✓	✓	✓	✓	✓		✓	✓	✓	✓	✓	✓	✓	✓	✓	✓	✓	✓	✓	✓	✓	✓	✓	✓	✓	✓	✓	✓
319	1	Q9BSJ8	Q9BSJ8	Extended synaptotagmin-1	ESYT1	Homo sapiens	122.857	18.025	15	15				✓	✓	✓	✓			✓	✓	✓	✓	✓	✓	✓	✓	✓	✓	✓	✓		✓	✓	✓	✓	✓	✓		✓	✓	✓	✓	✓	✓		✓	✓	✓
320	1	Q9BVP2	Q9BVP2	Guanine nucleotide-binding protein-like 3	GNL3	Homo sapiens	61.993	33.698	15	15	✓	✓	✓	✓	✓	✓	✓	✓	✓	✓	✓	✓	✓	✓	✓	✓	✓	✓	✓	✓	✓	✓	✓	✓	✓	✓	✓	✓	✓	✓	✓	✓	✓	✓	✓	✓	✓	✓	✓
321	1	Q9BXW9	Q9BXW9	Fanconi anemia group D2 protein	FANCD2	Homo sapiens	164.13	11.44	15	15	✓		✓		✓	✓	✓		✓	✓			✓	✓		✓	✓	✓	✓		✓	✓	✓	✓	✓	✓	✓	✓	✓	✓	✓	✓	✓	✓	✓	✓	✓	✓	✓
322	1	Q9H0D6	Q9H0D6	5'-3' exoribonuclease 2	XRN2	Homo sapiens	108.582	20.211	15	15			✓	✓	✓	✓			✓	✓	✓	✓	✓	✓	✓	✓	✓	✓	✓	✓	✓			✓	✓	✓	✓	✓		✓	✓	✓	✓	✓	✓			✓	✓
323	1	Q9P258	Q9P258	Protein RCC2	RCC2	Homo sapiens	56.085	44.636	15	15	✓	✓	✓	✓	✓	✓	✓	✓	✓	✓	✓	✓	✓	✓	✓	✓	✓	✓	✓	✓	✓	✓	✓	✓	✓	✓	✓	✓	✓	✓	✓	✓	✓	✓	✓	✓	✓	✓	✓
324	1	Q9UG63	Q9UG63	ATP-binding cassette sub-family F member 2	ABCF2	Homo sapiens	71.292	26.003	15	15	✓	✓	✓	✓	✓	✓	✓	✓	✓	✓	✓	✓	✓	✓	✓	✓	✓	✓	✓	✓	✓	✓	✓	✓	✓		✓	✓	✓	✓	✓	✓		✓	✓	✓	✓	✓	✓
325	1	Q9Y617	Q9Y617	Phosphoserine aminotransferase	PSAT1	Homo sapiens	40.423	50.27	15	15	✓	✓	✓	✓	✓	✓	✓	✓	✓	✓	✓	✓	✓	✓	✓	✓	✓	✓	✓	✓	✓	✓	✓	✓	✓	✓	✓	✓	✓	✓	✓	✓	✓	✓	✓	✓	✓	✓	✓
326	1	O00267	O00267	Transcription elongation factor SPT5	SUPT5H	Homo sapiens	121.002	16.835	14	14		✓	✓	✓	✓	✓		✓		✓	✓	✓	✓	✓	✓	✓	✓	✓	✓	✓	✓		✓	✓	✓	✓	✓			✓	✓	✓	✓	✓			✓	✓	✓
327	1	O14617	O14617	AP-3 complex subunit delta-1	AP3D1	Homo sapiens	130.159	16.999	14	14			✓	✓	✓	✓	✓	✓	✓	✓	✓	✓	✓	✓	✓	✓	✓	✓	✓	✓	✓		✓	✓	✓	✓	✓	✓		✓	✓	✓	✓	✓	✓		✓	✓	✓
328	1	O15042	O15042	U2 snRNP-associated SURP motif-containing protein	U2SURP	Homo sapiens	118.29	16.91	14	14	✓	✓		✓	✓	✓	✓	✓		✓	✓	✓	✓	✓	✓	✓	✓	✓	✓	✓	✓	✓		✓	✓	✓	✓	✓	✓	✓	✓	✓	✓	✓	✓	✓	✓	✓	✓
329	1	O15381	O15381	Nuclear valosin-containing protein-like	NVL	Homo sapiens	95.053	21.846	14	14				✓	✓	✓				✓	✓	✓	✓	✓	✓		✓	✓	✓	✓	✓		✓	✓	✓	✓	✓	✓		✓	✓	✓	✓	✓	✓			✓	✓
330	1	O60610	O60610	Protein diaphanous homolog 1	DIAPH1	Homo sapiens	141.35	14.308	14	14			✓		✓	✓	✓			✓	✓	✓	✓	✓		✓	✓	✓	✓	✓	✓	✓	✓	✓		✓	✓	✓	✓	✓	✓	✓	✓	✓	✓			✓	✓
331	1	O60749	O60749	Sorting nexin-2	SNX2	Homo sapiens	58.471	36.031	16	14		✓	✓	✓	✓	✓		✓	✓	✓	✓	✓	✓	✓	✓	✓	✓	✓	✓	✓	✓	✓	✓	✓	✓	✓	✓	✓	✓	✓	✓	✓	✓	✓	✓	✓	✓	✓	✓
332	1	O60832	O60832	H/ACA ribonucleoprotein complex subunit DKC1	DKC1	Homo sapiens	57.673	37.938	14	14	✓		✓	✓	✓	✓	✓	✓		✓	✓	✓	✓	✓	✓	✓	✓	✓	✓	✓	✓	✓	✓	✓	✓	✓	✓	✓	✓	✓	✓	✓	✓	✓	✓	✓	✓	✓	✓
333	1	O76094	O76094	Signal recognition particle subunit SRP72	SRP72	Homo sapiens	74.609	27.422	14	14			✓	✓	✓	✓	✓	✓	✓	✓	✓	✓	✓	✓	✓	✓	✓	✓	✓	✓	✓		✓	✓	✓	✓	✓	✓		✓	✓	✓	✓	✓	✓		✓	✓	✓
334	1	O94832	O94832	Unconventional myosin-Id	MYO1D	Homo sapiens	116.205	17.097	14	14			✓	✓	✓	✓			✓		✓	✓			✓	✓		✓	✓	✓	✓			✓	✓	✓	✓			✓	✓	✓	✓	✓	✓		✓	✓	✓
335	1	O95373	O95373	Importin-7	IPO7	Homo sapiens	119.517	19.171	15	14		✓	✓	✓	✓	✓	✓	✓	✓	✓	✓	✓	✓	✓	✓	✓	✓	✓	✓	✓	✓		✓	✓	✓	✓	✓	✓		✓	✓	✓	✓	✓	✓	✓	✓	✓	✓
336	1	P08237	P08237	ATP-dependent 6-phosphofructokinase, muscle type	PFKM	Homo sapiens	85.184	27.051	14	14	✓	✓	✓	✓	✓	✓	✓		✓	✓	✓	✓	✓	✓	✓	✓	✓	✓	✓	✓	✓	✓		✓	✓	✓	✓	✓	✓	✓	✓	✓	✓	✓	✓	✓	✓	✓	✓
337	1	P11172	P11172	Uridine 5'-monophosphate synthase	UMPS	Homo sapiens	52.22	37.708	14	14	✓	✓	✓	✓	✓	✓	✓	✓	✓	✓	✓	✓	✓	✓	✓	✓	✓	✓	✓	✓	✓	✓	✓	✓	✓	✓	✓	✓	✓	✓	✓	✓	✓	✓		✓	✓	✓	✓
338	1	P15924	P15924	Desmoplakin	DSP	Homo sapiens	331.78	5.677	14	14					✓	✓		✓	✓		✓		✓	✓		✓				✓	✓		✓	✓	✓	✓	✓	✓	✓	✓	✓	✓	✓	✓	✓		✓	✓	✓
339	1	P16615	P16615	Sarcoplasmic/endoplasmic reticulum calcium ATPase 2	ATP2A2	Homo sapiens	114.757	32.342	26	14	✓	✓	✓	✓	✓	✓	✓	✓	✓	✓	✓	✓	✓	✓	✓	✓	✓	✓	✓	✓	✓	✓	✓	✓	✓	✓	✓	✓	✓	✓	✓	✓	✓	✓	✓	✓	✓	✓	✓
340	1	P17980	P17980	26S proteasome regulatory subunit 6A	PSMC3	Homo sapiens	49.204	41.686	14	14		✓	✓	✓	✓	✓	✓	✓	✓	✓	✓	✓	✓	✓	✓	✓	✓	✓	✓	✓	✓		✓	✓	✓	✓	✓	✓		✓	✓	✓	✓	✓	✓		✓	✓	✓
341	1	P22626	P22626	Heterogeneous nuclear ribonucleoproteins A2/B1	HNRNPA2B1	Homo sapiens	37.428	47.309	14	14	✓	✓	✓	✓	✓	✓	✓	✓	✓	✓	✓	✓	✓	✓	✓	✓	✓	✓	✓	✓	✓	✓	✓	✓	✓	✓	✓	✓	✓	✓	✓	✓	✓	✓	✓	✓	✓	✓	✓
342	1	P27695	P27695	DNA-(apurinic or apyrimidinic site) endonuclease	APEX1	Homo sapiens	35.555	64.151	14	14	✓	✓	✓	✓	✓	✓	✓	✓	✓	✓	✓	✓	✓	✓	✓	✓	✓	✓	✓	✓	✓	✓	✓	✓	✓	✓	✓	✓	✓	✓	✓	✓	✓	✓	✓		✓	✓	✓
343	1	P31040	P31040	Succinate dehydrogenase [ubiquinone] flavoprotein subunit, mitochondrial	SDHA	Homo sapiens	72.69	31.777	14	14		✓	✓	✓	✓	✓	✓		✓	✓	✓	✓	✓	✓	✓	✓	✓	✓	✓	✓	✓	✓	✓	✓	✓	✓	✓	✓	✓	✓	✓	✓	✓	✓	✓	✓	✓	✓	✓
344	1	P31930	P31930	Cytochrome b-c1 complex subunit 1, mitochondrial	UQCRC1	Homo sapiens	52.649	41.042	14	14	✓	✓	✓		✓	✓	✓	✓	✓	✓	✓	✓	✓	✓	✓	✓	✓	✓	✓	✓	✓	✓	✓	✓	✓	✓	✓	✓	✓	✓	✓	✓	✓	✓	✓	✓	✓	✓	✓
345	1	P35232	P35232	Prohibitin 1	PHB1	Homo sapiens	29.801	69.853	14	14	✓	✓	✓	✓	✓	✓	✓	✓	✓	✓	✓	✓	✓	✓	✓	✓	✓	✓	✓	✓	✓	✓	✓	✓	✓	✓	✓	✓	✓	✓	✓	✓	✓	✓	✓	✓	✓	✓	✓
346	1	P36578	P36578	60S ribosomal protein L4	RPL4	Homo sapiens	47.696	38.642	14	14	✓	✓	✓	✓	✓	✓	✓	✓	✓	✓	✓	✓	✓	✓	✓	✓	✓	✓	✓	✓	✓	✓	✓	✓	✓	✓	✓	✓	✓	✓	✓	✓	✓	✓	✓	✓	✓	✓	✓
347	1	P40227	P40227	T-complex protein 1 subunit zeta	CCT6A	Homo sapiens	58.024	49.153	19	14	✓	✓	✓	✓	✓	✓	✓	✓	✓	✓	✓	✓	✓	✓	✓	✓	✓	✓	✓	✓	✓	✓	✓	✓	✓	✓	✓	✓	✓	✓	✓	✓	✓	✓	✓	✓	✓	✓	✓
348	1	P41240	P41240	Tyrosine-protein kinase CSK	CSK	Homo sapiens	50.707	39.778	14	14	✓	✓	✓	✓	✓	✓	✓		✓	✓	✓	✓	✓	✓	✓	✓	✓	✓	✓	✓	✓	✓	✓	✓	✓	✓	✓	✓	✓	✓	✓	✓	✓	✓	✓	✓	✓	✓	✓
349	1	P46063	P46063	ATP-dependent DNA helicase Q1	RECQL	Homo sapiens	73.462	27.119	14	14	✓	✓	✓	✓	✓		✓	✓	✓	✓	✓	✓	✓	✓	✓	✓	✓	✓	✓	✓	✓	✓	✓	✓	✓	✓	✓	✓	✓	✓	✓	✓	✓	✓	✓	✓	✓	✓	✓
350	1	P49419	P49419	Alpha-aminoadipic semialdehyde dehydrogenase	ALDH7A1	Homo sapiens	58.487	35.436	14	14	✓	✓	✓	✓	✓	✓	✓	✓	✓	✓	✓	✓	✓	✓	✓	✓	✓	✓	✓	✓	✓	✓	✓	✓	✓	✓	✓	✓	✓	✓	✓	✓	✓	✓	✓	✓	✓	✓	✓
351	1	P50995	P50995	Annexin A11	ANXA11	Homo sapiens	54.39	32.277	14	14	✓	✓	✓	✓	✓	✓		✓	✓	✓	✓	✓	✓	✓	✓	✓	✓	✓	✓	✓	✓	✓	✓	✓	✓	✓	✓	✓	✓	✓	✓	✓	✓	✓	✓	✓	✓	✓	✓
352	1	P55084	P55084	Trifunctional enzyme subunit beta, mitochondrial	HADHB	Homo sapiens	51.296	33.333	14	14	✓	✓	✓	✓	✓	✓	✓	✓	✓	✓	✓	✓	✓	✓	✓	✓	✓	✓	✓	✓	✓	✓	✓	✓	✓	✓	✓	✓	✓	✓	✓	✓	✓	✓	✓	✓	✓	✓	✓
353	1	P55196	P55196	Afadin	AFDN	Homo sapiens	206.808	10.965	14	14					✓	✓	✓				✓	✓	✓	✓	✓		✓		✓	✓	✓		✓		✓	✓	✓	✓	✓	✓	✓	✓	✓	✓	✓	✓			✓
354	1	P60174	P60174	Triosephosphate isomerase	TPI1	Homo sapiens	26.669	81.124	14	14	✓	✓	✓	✓	✓	✓	✓	✓	✓	✓	✓	✓	✓	✓	✓	✓	✓	✓	✓	✓	✓	✓	✓	✓	✓	✓	✓	✓	✓	✓	✓	✓	✓	✓	✓	✓	✓	✓	✓
355	1	P61221	P61221	ATP-binding cassette sub-family E member 1	ABCE1	Homo sapiens	67.315	31.052	14	14	✓	✓	✓	✓	✓	✓		✓	✓	✓	✓	✓	✓	✓	✓	✓	✓	✓	✓	✓	✓	✓	✓	✓	✓	✓	✓	✓	✓	✓	✓	✓	✓	✓	✓	✓	✓	✓	✓
356	1	P62191	P62191	26S proteasome regulatory subunit 4	PSMC1	Homo sapiens	49.185	43.409	14	14	✓	✓	✓	✓	✓	✓	✓	✓	✓	✓	✓	✓	✓	✓	✓	✓	✓	✓	✓	✓	✓	✓	✓	✓	✓	✓	✓	✓	✓	✓	✓	✓	✓	✓	✓	✓	✓	✓	✓
357	1	P62258	P62258	14-3-3 protein epsilon	YWHAE	Homo sapiens	29.172	69.412	16	14	✓	✓	✓	✓	✓	✓	✓	✓	✓	✓	✓	✓	✓	✓	✓	✓	✓	✓	✓	✓	✓	✓	✓	✓	✓	✓	✓	✓	✓	✓	✓	✓	✓	✓	✓	✓	✓	✓	✓
358	1	P62495	P62495	Eukaryotic peptide chain release factor subunit 1	ETF1	Homo sapiens	49.03	40.961	14	14	✓	✓	✓	✓	✓	✓	✓	✓	✓	✓	✓	✓	✓	✓	✓	✓	✓	✓	✓	✓	✓	✓	✓	✓	✓	✓	✓	✓	✓	✓	✓	✓	✓	✓	✓	✓	✓	✓	✓
359	1	Q09161	Q09161	Nuclear cap-binding protein subunit 1	NCBP1	Homo sapiens	91.842	23.038	14	14	✓		✓	✓	✓	✓	✓	✓	✓	✓	✓	✓	✓	✓	✓	✓	✓	✓	✓	✓	✓	✓	✓	✓	✓	✓	✓	✓	✓	✓	✓	✓	✓	✓	✓	✓	✓	✓	✓
360	1	Q10567	Q10567	AP-1 complex subunit beta-1	AP1B1	Homo sapiens	104.607	34.352	27	14	✓	✓	✓	✓	✓	✓	✓	✓	✓	✓	✓	✓	✓	✓	✓	✓	✓	✓	✓	✓	✓	✓	✓	✓	✓	✓	✓	✓	✓	✓	✓	✓	✓	✓	✓	✓	✓	✓	✓
361	1	Q13347	Q13347	Eukaryotic translation initiation factor 3 subunit I	EIF3I	Homo sapiens	36.503	58.462	14	14	✓	✓	✓	✓		✓	✓	✓	✓	✓	✓	✓	✓	✓	✓	✓	✓	✓	✓	✓	✓	✓	✓	✓	✓	✓	✓	✓	✓	✓	✓	✓	✓	✓	✓	✓	✓	✓	✓
362	1	Q13564	Q13564	NEDD8-activating enzyme E1 regulatory subunit	NAE1	Homo sapiens	60.247	37.453	14	14			✓	✓	✓	✓	✓			✓	✓	✓	✓	✓	✓	✓	✓	✓	✓	✓	✓			✓	✓	✓	✓	✓	✓	✓	✓	✓	✓	✓	✓		✓	✓	✓
363	1	Q14254	Q14254	Flotillin-2	FLOT2	Homo sapiens	47.064	40.888	14	14				✓	✓	✓	✓					✓		✓	✓	✓	✓	✓	✓	✓	✓				✓	✓	✓	✓	✓	✓	✓	✓	✓	✓	✓	✓	✓	✓	✓
364	1	Q14684	Q14684	Ribosomal RNA processing protein 1 homolog B	RRP1B	Homo sapiens	84.428	23.879	14	14	✓	✓	✓	✓	✓	✓	✓	✓	✓	✓	✓	✓	✓	✓	✓	✓	✓	✓	✓	✓	✓		✓	✓	✓	✓	✓	✓	✓	✓	✓	✓	✓	✓	✓	✓	✓	✓	✓
365	1	Q14C86	Q14C86	GTPase-activating protein and VPS9 domain-containing protein 1	GAPVD1	Homo sapiens	164.979	11.637	14	14		✓	✓	✓	✓	✓	✓		✓	✓	✓	✓	✓	✓	✓	✓	✓	✓	✓	✓	✓		✓	✓	✓	✓	✓	✓			✓	✓	✓	✓	✓		✓	✓	✓
366	1	Q16513	Q16513	Serine/threonine-protein kinase N2	PKN2	Homo sapiens	112.034	19.207	15	14		✓	✓	✓	✓	✓	✓	✓		✓	✓	✓	✓	✓	✓		✓	✓	✓	✓	✓		✓	✓	✓	✓	✓	✓	✓	✓	✓	✓	✓	✓	✓		✓	✓	✓
367	1	Q5H9R7	Q5H9R7	Serine/threonine-protein phosphatase 6 regulatory subunit 3	PPP6R3	Homo sapiens	97.671	19.359	14	14	✓	✓			✓		✓		✓			✓					✓			✓	✓		✓	✓	✓	✓	✓	✓		✓	✓	✓	✓		✓		✓	✓	✓
368	1	Q5JRX3	Q5JRX3	Presequence protease, mitochondrial	PITRM1	Homo sapiens	117.415	18.708	14	14				✓	✓	✓	✓				✓	✓	✓	✓	✓	✓	✓	✓	✓	✓	✓	✓	✓	✓	✓	✓	✓	✓	✓	✓	✓	✓	✓	✓	✓	✓	✓	✓	✓
369	1	Q6NUK1	Q6NUK1	Calcium-binding mitochondrial carrier protein SCaMC-1	SLC25A24	Homo sapiens	53.355	30.608	14	14	✓	✓	✓	✓	✓	✓		✓	✓	✓	✓	✓	✓	✓	✓	✓	✓	✓	✓	✓	✓	✓	✓	✓	✓	✓	✓	✓	✓	✓	✓	✓	✓	✓		✓	✓	✓	✓
370	1	Q6PKG0	Q6PKG0	La-related protein 1	LARP1	Homo sapiens	123.512	18.613	16	14		✓	✓	✓	✓	✓	✓	✓	✓	✓	✓	✓	✓	✓	✓	✓	✓	✓	✓	✓	✓		✓	✓	✓	✓	✓	✓		✓	✓	✓	✓	✓	✓	✓	✓	✓	✓
371	1	Q7Z2W4	Q7Z2W4	Zinc finger CCCH-type antiviral protein 1	ZC3HAV1	Homo sapiens	101.433	21.619	14	14	✓	✓	✓	✓	✓	✓	✓	✓	✓	✓	✓	✓	✓	✓	✓	✓	✓	✓	✓	✓	✓	✓	✓	✓	✓	✓	✓	✓	✓	✓	✓	✓	✓	✓	✓	✓	✓	✓	✓
372	1	Q96AE4	Q96AE4	Far upstream element-binding protein 1	FUBP1	Homo sapiens	67.561	31.056	15	14	✓	✓	✓	✓	✓	✓	✓	✓	✓	✓	✓	✓	✓	✓	✓	✓	✓	✓	✓	✓	✓	✓	✓	✓	✓	✓	✓	✓	✓	✓	✓	✓	✓	✓	✓	✓	✓	✓	✓
373	1	Q96GQ7	Q96GQ7	Probable ATP-dependent RNA helicase DDX27	DDX27	Homo sapiens	89.834	20.101	14	14		✓	✓	✓	✓	✓	✓	✓	✓	✓	✓	✓	✓	✓	✓	✓	✓	✓	✓	✓	✓	✓	✓	✓	✓		✓	✓	✓	✓	✓	✓	✓	✓	✓	✓	✓	✓	✓
374	1	Q99873	Q99873	Protein arginine N-methyltransferase 1	PRMT1	Homo sapiens	42.462	56.873	17	14	✓	✓	✓	✓	✓	✓	✓	✓	✓	✓	✓	✓	✓	✓	✓	✓	✓	✓	✓	✓	✓	✓	✓	✓	✓	✓	✓	✓	✓	✓	✓	✓	✓	✓	✓	✓	✓	✓	✓
375	1	Q9BQ52	Q9BQ52	Zinc phosphodiesterase ELAC protein 2	ELAC2	Homo sapiens	92.221	23.123	14	14	✓	✓				✓	✓	✓	✓		✓	✓	✓	✓	✓	✓	✓	✓	✓	✓	✓	✓	✓	✓	✓	✓	✓	✓	✓	✓	✓	✓	✓	✓	✓	✓	✓	✓	✓
376	1	Q9BUQ8	Q9BUQ8	Probable ATP-dependent RNA helicase DDX23	DDX23	Homo sapiens	95.582	19.268	14	14	✓	✓	✓	✓	✓	✓	✓	✓	✓	✓	✓	✓	✓	✓		✓	✓	✓	✓	✓		✓	✓	✓	✓	✓	✓	✓	✓	✓	✓	✓	✓	✓	✓	✓	✓	✓	✓
377	1	Q9BZZ5	Q9BZZ5	Apoptosis inhibitor 5	API5	Homo sapiens	59.005	34.351	14	14	✓	✓	✓	✓	✓	✓	✓	✓	✓	✓	✓	✓	✓	✓	✓	✓	✓	✓	✓	✓	✓	✓	✓	✓	✓	✓	✓	✓	✓	✓	✓	✓	✓	✓	✓	✓	✓	✓	✓
378	1	Q9NVP1	Q9NVP1	ATP-dependent RNA helicase DDX18	DDX18	Homo sapiens	75.408	27.463	14	14			✓	✓	✓	✓	✓		✓	✓	✓	✓	✓	✓	✓	✓	✓	✓	✓	✓	✓		✓	✓	✓	✓	✓	✓		✓	✓	✓	✓	✓	✓		✓	✓	✓
379	1	Q9UGP8	Q9UGP8	Translocation protein SEC63 homolog	SEC63	Homo sapiens	87.998	23.421	14	14				✓	✓	✓			✓	✓	✓	✓	✓		✓	✓	✓	✓	✓			✓	✓	✓	✓	✓	✓	✓	✓	✓	✓	✓	✓	✓	✓	✓	✓	✓	✓
380	1	Q9UHX1	Q9UHX1	Poly(U)-binding-splicing factor PUF60	PUF60	Homo sapiens	59.876	36.852	14	14		✓	✓	✓	✓	✓	✓	✓	✓	✓	✓	✓	✓	✓	✓	✓	✓	✓	✓	✓	✓	✓	✓	✓	✓	✓	✓	✓	✓	✓	✓	✓	✓	✓	✓	✓	✓	✓	✓
381	1	Q9UM54	Q9UM54	Unconventional myosin-VI	MYO6	Homo sapiens	149.694	13.369	14	14		✓		✓	✓	✓	✓	✓	✓	✓		✓	✓	✓			✓	✓	✓	✓	✓	✓	✓	✓	✓	✓	✓	✓	✓	✓	✓	✓	✓	✓	✓	✓	✓	✓	✓
382	1	Q9Y2A7	Q9Y2A7	Nck-associated protein 1	NCKAP1	Homo sapiens	128.79	15.957	14	14	✓			✓	✓	✓	✓	✓	✓	✓	✓	✓	✓		✓	✓	✓	✓	✓	✓					✓	✓	✓	✓	✓		✓	✓	✓	✓	✓	✓		✓	✓
383	1	Q9Y2X3	Q9Y2X3	Nucleolar protein 58	NOP58	Homo sapiens	59.581	35.539	14	14	✓	✓	✓	✓	✓	✓	✓	✓	✓	✓	✓	✓	✓	✓	✓	✓	✓	✓	✓	✓	✓	✓	✓	✓	✓	✓	✓	✓	✓	✓	✓	✓	✓	✓	✓	✓	✓	✓	✓
384	1	O00116	O00116	Alkyldihydroxyacetonephosphate synthase, peroxisomal	AGPS	Homo sapiens	72.909	32.523	13	13				✓	✓	✓	✓	✓	✓	✓	✓	✓	✓	✓		✓	✓	✓	✓	✓	✓		✓	✓	✓	✓	✓	✓		✓	✓	✓	✓	✓	✓		✓	✓	✓
385	1	O00203	O00203	AP-3 complex subunit beta-1	AP3B1	Homo sapiens	121.321	13.437	13	13		✓	✓					✓	✓	✓	✓	✓	✓	✓	✓	✓	✓	✓	✓	✓		✓	✓	✓	✓	✓	✓	✓	✓	✓	✓	✓	✓	✓	✓	✓	✓	✓	✓
386	1	O60287	O60287	Nucleolar pre-ribosomal-associated protein 1	URB1	Homo sapiens	254.393	6.869	13	13			✓			✓									✓	✓	✓						✓	✓	✓		✓	✓		✓		✓	✓	✓			✓	✓	✓
387	1	O60506	O60506	Heterogeneous nuclear ribonucleoprotein Q	SYNCRIP	Homo sapiens	69.605	37.239	18	13	✓	✓	✓	✓	✓	✓	✓	✓	✓	✓	✓	✓	✓	✓	✓	✓	✓	✓	✓	✓	✓	✓	✓	✓	✓	✓	✓	✓	✓	✓	✓	✓	✓	✓	✓	✓	✓	✓	✓
388	1	O75083	O75083	WD repeat-containing protein 1	WDR1	Homo sapiens	66.194	39.109	13	13		✓	✓	✓	✓	✓	✓	✓	✓	✓	✓	✓	✓	✓	✓	✓	✓	✓	✓	✓	✓		✓	✓	✓	✓	✓	✓		✓	✓	✓	✓	✓	✓		✓	✓	✓
389	1	O75874	O75874	Isocitrate dehydrogenase [NADP] cytoplasmic	IDH1	Homo sapiens	46.659	43.237	14	13	✓	✓	✓	✓	✓	✓	✓	✓	✓	✓	✓	✓	✓	✓	✓	✓	✓	✓	✓	✓	✓	✓	✓	✓	✓	✓	✓	✓	✓	✓	✓	✓	✓	✓	✓	✓	✓	✓	✓
390	1	O95163	O95163	Elongator complex protein 1	ELP1	Homo sapiens	150.254	13.964	13	13			✓	✓	✓	✓	✓		✓		✓	✓	✓	✓			✓	✓	✓	✓	✓				✓	✓	✓	✓		✓		✓	✓	✓	✓			✓	✓
391	1	O95573	O95573	Fatty acid CoA ligase Acsl3	ACSL3	Homo sapiens	80.422	25.972	14	13				✓	✓	✓	✓	✓	✓	✓	✓	✓		✓	✓	✓	✓	✓	✓	✓	✓			✓	✓	✓	✓	✓	✓		✓	✓	✓	✓	✓			✓	✓
392	1	P02545	P02545	Prelamin-A/C	LMNA	Homo sapiens	74.141	23.042	13	13	✓	✓	✓	✓	✓	✓	✓	✓	✓	✓	✓	✓	✓	✓	✓	✓	✓	✓	✓	✓	✓	✓	✓	✓	✓	✓	✓	✓	✓	✓	✓	✓	✓	✓	✓	✓	✓	✓	✓
393	1	P04181	P04181	Ornithine aminotransferase, mitochondrial	OAT	Homo sapiens	48.533	38.497	13	13	✓	✓	✓	✓	✓	✓	✓	✓	✓	✓	✓	✓	✓	✓	✓	✓	✓	✓	✓	✓	✓	✓	✓	✓	✓	✓	✓	✓	✓	✓	✓	✓	✓	✓	✓	✓	✓	✓	✓
394	1	P07195	P07195	L-lactate dehydrogenase B chain	LDHB	Homo sapiens	36.639	51.796	13	13	✓	✓	✓	✓	✓	✓	✓	✓	✓	✓	✓	✓	✓	✓	✓	✓	✓	✓	✓	✓	✓	✓	✓	✓	✓	✓	✓	✓	✓	✓	✓	✓	✓	✓	✓	✓	✓	✓	✓
395	1	P07686	P07686	Beta-hexosaminidase subunit beta	HEXB	Homo sapiens	63.138	26.978	13	13		✓	✓	✓	✓	✓	✓	✓	✓	✓	✓	✓	✓	✓	✓	✓	✓	✓	✓	✓	✓	✓	✓	✓	✓	✓	✓	✓	✓	✓	✓	✓	✓	✓	✓	✓	✓	✓	✓
396	1	P08559	P08559	Pyruvate dehydrogenase E1 component subunit alpha, somatic form, mitochondrial	PDHA1	Homo sapiens	43.295	39.231	15	13	✓	✓	✓	✓	✓	✓	✓	✓	✓	✓	✓	✓	✓	✓	✓	✓	✓	✓	✓	✓	✓	✓	✓	✓	✓	✓	✓	✓	✓	✓	✓	✓	✓	✓	✓	✓	✓	✓	✓
397	1	P10155	P10155	RNA-binding protein RO60	RO60	Homo sapiens	60.67	27.323	13	13	✓	✓	✓	✓				✓	✓	✓	✓	✓	✓	✓	✓	✓	✓	✓	✓	✓	✓	✓	✓	✓	✓			✓	✓	✓	✓	✓				✓	✓	✓	✓
398	1	P11310	P11310	Medium-chain specific acyl-CoA dehydrogenase, mitochondrial	ACADM	Homo sapiens	46.589	35.629	13	13	✓	✓	✓	✓	✓	✓	✓	✓	✓	✓	✓	✓	✓	✓	✓	✓	✓	✓	✓	✓	✓	✓	✓	✓	✓	✓	✓	✓	✓	✓	✓	✓	✓	✓	✓	✓	✓	✓	✓
399	1	P15121	P15121	Aldo-keto reductase family 1 member B1	AKR1B1	Homo sapiens	35.852	63.924	14	13	✓	✓	✓	✓	✓	✓	✓	✓	✓	✓	✓	✓	✓	✓	✓	✓	✓	✓	✓	✓	✓	✓	✓	✓	✓	✓	✓	✓	✓	✓	✓	✓	✓	✓	✓	✓	✓	✓	✓
400	1	P17858	P17858	ATP-dependent 6-phosphofructokinase, liver type	PFKL	Homo sapiens	85.018	29.872	17	13		✓	✓	✓	✓	✓	✓	✓	✓	✓	✓	✓	✓	✓	✓	✓	✓	✓	✓	✓	✓	✓	✓	✓	✓	✓	✓	✓	✓	✓	✓	✓	✓	✓	✓	✓	✓	✓	✓
401	1	P22234	P22234	Bifunctional phosphoribosylaminoimidazole carboxylase/phosphoribosylaminoimidazole succinocarboxamide synthetase	PAICS	Homo sapiens	47.077	39.529	13	13	✓	✓	✓	✓	✓	✓	✓	✓	✓	✓	✓	✓	✓	✓	✓	✓	✓	✓	✓	✓	✓	✓	✓	✓	✓	✓	✓	✓	✓	✓	✓	✓	✓	✓	✓	✓	✓	✓	✓
402	1	P23246	P23246	Splicing factor, proline- and glutamine-rich	SFPQ	Homo sapiens	76.151	25.035	14	13	✓	✓	✓	✓	✓	✓	✓	✓	✓	✓	✓	✓	✓	✓	✓	✓	✓	✓	✓	✓	✓	✓	✓	✓	✓	✓	✓	✓	✓	✓	✓	✓	✓	✓	✓	✓	✓	✓	✓
403	1	P23381	P23381	Tryptophan--tRNA ligase, cytoplasmic	WARS1	Homo sapiens	53.168	41.614	13	13			✓	✓	✓	✓	✓	✓	✓	✓	✓	✓	✓	✓	✓	✓	✓	✓	✓	✓	✓	✓		✓	✓	✓	✓	✓		✓	✓	✓	✓	✓	✓			✓	✓
404	1	P23396	P23396	40S ribosomal protein S3	RPS3	Homo sapiens	26.684	60.905	13	13	✓	✓	✓	✓	✓	✓	✓	✓	✓	✓	✓	✓	✓	✓	✓	✓	✓	✓	✓	✓	✓	✓	✓	✓	✓	✓	✓	✓	✓	✓	✓	✓	✓	✓	✓	✓	✓	✓	✓
405	1	P26196	P26196	Probable ATP-dependent RNA helicase DDX6	DDX6	Homo sapiens	54.418	37.06	13	13	✓	✓	✓	✓	✓	✓	✓	✓	✓	✓	✓	✓	✓	✓	✓	✓	✓	✓	✓	✓	✓	✓	✓	✓	✓	✓	✓	✓	✓	✓	✓	✓	✓	✓	✓	✓	✓	✓	✓
406	1	P26599	P26599	Polypyrimidine tract-binding protein 1	PTBP1	Homo sapiens	59.632	32.496	14	13	✓	✓	✓	✓	✓	✓	✓	✓	✓	✓	✓	✓	✓	✓	✓	✓	✓	✓	✓	✓	✓	✓	✓	✓	✓	✓	✓	✓	✓	✓	✓	✓	✓	✓	✓	✓	✓	✓	✓
407	1	P30153	P30153	Serine/threonine-protein phosphatase 2A 65 kDa regulatory subunit A alpha isoform	PPP2R1A	Homo sapiens	65.31	41.935	18	13	✓	✓	✓	✓	✓	✓	✓	✓	✓	✓	✓	✓	✓	✓	✓	✓	✓	✓	✓	✓	✓	✓	✓	✓	✓	✓	✓	✓	✓	✓	✓	✓	✓	✓	✓	✓	✓	✓	✓
408	1	P30566	P30566	Adenylosuccinate lyase	ADSL	Homo sapiens	54.89	43.388	13	13		✓	✓	✓	✓	✓	✓	✓	✓	✓	✓	✓	✓	✓	✓	✓	✓	✓	✓	✓	✓	✓	✓	✓	✓	✓	✓	✓	✓	✓	✓	✓	✓	✓	✓	✓	✓	✓	✓
409	1	P40926	P40926	Malate dehydrogenase, mitochondrial	MDH2	Homo sapiens	35.502	50.592	13	13	✓	✓	✓	✓	✓	✓	✓	✓	✓	✓	✓	✓	✓	✓	✓	✓	✓	✓	✓	✓	✓	✓	✓	✓	✓	✓	✓	✓	✓	✓	✓	✓	✓	✓	✓	✓	✓	✓	✓
410	1	P43034	P43034	Platelet-activating factor acetylhydrolase IB subunit beta	PAFAH1B1	Homo sapiens	46.639	40.244	13	13	✓			✓	✓	✓	✓		✓	✓	✓	✓	✓	✓	✓	✓	✓	✓	✓	✓	✓			✓	✓	✓	✓	✓	✓	✓	✓	✓	✓	✓	✓	✓	✓	✓	✓
411	1	P54819	P54819	Adenylate kinase 2, mitochondrial	AK2	Homo sapiens	26.478	73.222	13	13	✓	✓	✓	✓	✓	✓	✓	✓	✓	✓	✓	✓	✓	✓	✓	✓	✓	✓	✓	✓	✓	✓	✓	✓	✓	✓	✓	✓	✓	✓	✓	✓	✓	✓	✓	✓	✓	✓	✓
412	1	P57678	P57678	Gem-associated protein 4	GEMIN4	Homo sapiens	120.037	15.123	13	13			✓		✓	✓	✓			✓	✓	✓	✓	✓					✓	✓		✓	✓	✓	✓	✓	✓	✓	✓	✓	✓	✓	✓	✓	✓	✓	✓	✓	✓
413	1	P61158	P61158	Actin-related protein 3	ACTR3	Homo sapiens	47.371	44.258	16	13	✓	✓	✓	✓	✓	✓	✓	✓	✓	✓	✓	✓	✓	✓	✓	✓	✓	✓	✓	✓	✓	✓	✓	✓	✓	✓	✓	✓	✓	✓	✓	✓	✓	✓	✓	✓	✓	✓	✓
414	1	P61247	P61247	40S ribosomal protein S3a	RPS3A	Homo sapiens	29.947	50.379	13	13	✓	✓	✓	✓	✓	✓		✓	✓	✓	✓	✓	✓	✓	✓	✓	✓	✓	✓	✓	✓	✓	✓	✓	✓	✓	✓	✓	✓	✓	✓	✓	✓	✓	✓	✓	✓	✓	✓
415	1	P62333	P62333	26S proteasome regulatory subunit 10B	PSMC6	Homo sapiens	44.172	45.758	13	13		✓	✓	✓	✓	✓	✓	✓	✓	✓	✓	✓	✓	✓	✓	✓	✓	✓	✓	✓	✓	✓	✓	✓	✓	✓	✓	✓	✓	✓	✓	✓	✓	✓	✓	✓	✓	✓	✓
416	1	Q10570	Q10570	Cleavage and polyadenylation specificity factor subunit 1	CPSF1	Homo sapiens	160.886	10.534	13	13			✓	✓	✓		✓		✓		✓		✓	✓	✓		✓	✓	✓		✓	✓	✓	✓	✓	✓		✓	✓	✓	✓	✓	✓		✓		✓	✓	✓
417	1	Q12905	Q12905	Interleukin enhancer-binding factor 2	ILF2	Homo sapiens	43.064	51.282	13	13		✓	✓	✓	✓	✓	✓	✓	✓	✓	✓	✓	✓	✓	✓	✓	✓	✓	✓	✓	✓	✓	✓	✓	✓	✓	✓	✓	✓	✓	✓	✓	✓	✓	✓		✓	✓	✓
418	1	Q13283	Q13283	Ras GTPase-activating protein-binding protein 1	G3BP1	Homo sapiens	52.164	43.133	13	13	✓	✓	✓	✓	✓	✓	✓	✓	✓	✓	✓	✓	✓	✓	✓	✓	✓	✓	✓	✓	✓	✓	✓	✓	✓	✓	✓	✓	✓	✓	✓	✓	✓	✓	✓	✓	✓	✓	✓
419	1	Q13616	Q13616	Cullin-1	CUL1	Homo sapiens	89.679	21.649	13	13		✓	✓	✓		✓	✓	✓	✓	✓	✓	✓	✓	✓	✓	✓	✓	✓	✓	✓	✓	✓	✓	✓	✓	✓	✓	✓	✓	✓	✓	✓	✓	✓	✓	✓	✓	✓	✓
420	1	Q14676	Q14676	Mediator of DNA damage checkpoint protein 1	MDC1	Homo sapiens	226.672	8.76	13	13		✓	✓		✓	✓	✓	✓	✓	✓	✓	✓	✓	✓	✓	✓	✓	✓	✓	✓	✓		✓	✓	✓	✓	✓	✓		✓	✓	✓	✓	✓	✓		✓	✓	✓
421	1	Q15084	Q15084	Protein disulfide-isomerase A6	PDIA6	Homo sapiens	48.121	44.545	13	13	✓	✓	✓	✓	✓	✓	✓	✓	✓	✓	✓	✓	✓	✓	✓	✓	✓	✓	✓	✓	✓	✓	✓	✓	✓	✓	✓	✓	✓	✓	✓	✓	✓	✓	✓	✓	✓	✓	✓
422	1	Q1KMD3	Q1KMD3	Heterogeneous nuclear ribonucleoprotein U-like protein 2	HNRNPUL2	Homo sapiens	85.105	21.419	13	13	✓	✓	✓	✓	✓	✓	✓	✓	✓	✓	✓	✓	✓	✓	✓	✓	✓	✓	✓	✓	✓	✓	✓	✓	✓	✓	✓	✓	✓	✓	✓	✓	✓	✓	✓		✓	✓	✓
423	1	Q53H12	Q53H12	Acylglycerol kinase, mitochondrial	AGK	Homo sapiens	47.136	41.232	13	13	✓	✓	✓	✓	✓	✓		✓	✓	✓	✓	✓	✓	✓	✓	✓	✓	✓	✓	✓	✓	✓	✓	✓	✓	✓	✓	✓	✓	✓	✓	✓	✓	✓	✓	✓	✓	✓	✓
424	1	Q7KZ85	Q7KZ85	Transcription elongation factor SPT6	SUPT6H	Homo sapiens	199.076	9.27	13	13			✓	✓	✓	✓	✓				✓	✓	✓	✓			✓	✓	✓	✓	✓		✓	✓	✓	✓	✓	✓		✓	✓	✓	✓	✓	✓		✓	✓	✓
425	1	Q7L0Y3	Q7L0Y3	tRNA methyltransferase 10 homolog C	TRMT10C	Homo sapiens	47.347	35.236	13	13	✓	✓	✓	✓	✓	✓		✓	✓	✓	✓	✓	✓	✓	✓	✓	✓	✓	✓	✓		✓	✓	✓	✓	✓	✓	✓		✓	✓	✓	✓	✓	✓	✓	✓	✓	✓
426	1	Q86WJ1	Q86WJ1	Chromodomain-helicase-DNA-binding protein 1-like	CHD1L	Homo sapiens	100.999	15.942	13	13	✓	✓			✓	✓	✓	✓		✓	✓	✓	✓	✓	✓	✓	✓	✓	✓	✓			✓	✓	✓	✓	✓	✓	✓	✓	✓	✓	✓	✓	✓	✓	✓	✓	✓
427	1	Q8IX12	Q8IX12	Cell division cycle and apoptosis regulator protein 1	CCAR1	Homo sapiens	132.823	15.13	13	13		✓	✓		✓	✓	✓	✓	✓	✓	✓	✓	✓	✓	✓			✓	✓	✓	✓	✓	✓	✓	✓	✓	✓	✓	✓	✓	✓	✓	✓	✓	✓	✓	✓	✓	✓
428	1	Q8NI36	Q8NI36	WD repeat-containing protein 36	WDR36	Homo sapiens	105.324	16.509	13	13		✓	✓		✓	✓	✓	✓	✓	✓	✓	✓	✓	✓	✓	✓	✓	✓	✓	✓	✓	✓	✓	✓	✓	✓	✓	✓		✓	✓	✓	✓	✓	✓	✓	✓	✓	✓
429	1	Q96RP9	Q96RP9	Elongation factor G, mitochondrial	GFM1	Homo sapiens	83.474	20.506	13	13		✓	✓	✓	✓	✓	✓	✓	✓	✓	✓	✓	✓	✓	✓	✓	✓	✓	✓	✓	✓	✓	✓	✓	✓	✓	✓	✓	✓	✓	✓	✓	✓	✓	✓	✓	✓	✓	✓
430	1	Q99459	Q99459	Cell division cycle 5-like protein	CDC5L	Homo sapiens	92.252	24.065	13	13	✓	✓			✓	✓	✓	✓	✓		✓	✓	✓	✓	✓	✓	✓	✓	✓	✓	✓	✓	✓	✓	✓	✓	✓	✓	✓	✓	✓	✓	✓	✓	✓	✓	✓	✓	✓
431	1	Q99623	Q99623	Prohibitin-2	PHB2	Homo sapiens	33.294	52.508	13	13	✓	✓	✓	✓	✓	✓	✓	✓	✓	✓	✓	✓	✓	✓	✓	✓	✓	✓	✓	✓	✓	✓	✓	✓	✓	✓	✓	✓	✓	✓	✓	✓	✓	✓	✓	✓	✓	✓	✓
432	1	Q9BUJ2	Q9BUJ2	Heterogeneous nuclear ribonucleoprotein U-like protein 1	HNRNPUL1	Homo sapiens	95.742	21.028	13	13	✓	✓			✓	✓		✓	✓	✓	✓	✓	✓	✓	✓	✓	✓	✓	✓	✓	✓	✓	✓	✓		✓	✓		✓	✓	✓	✓	✓	✓		✓	✓	✓
433	1	Q9HC35	Q9HC35	Echinoderm microtubule-associated protein-like 4	EML4	Homo sapiens	108.916	15.698	13	13		✓	✓	✓	✓	✓	✓	✓	✓	✓	✓	✓	✓	✓	✓	✓	✓	✓	✓	✓	✓	✓	✓	✓	✓	✓	✓	✓		✓	✓	✓	✓	✓	✓	✓	✓	✓	✓
434	1	Q9UBE0	Q9UBE0	SUMO-activating enzyme subunit 1	SAE1	Homo sapiens	38.449	54.913	13	13	✓		✓	✓	✓		✓	✓	✓	✓	✓	✓	✓	✓	✓	✓	✓	✓	✓	✓	✓	✓		✓	✓	✓	✓	✓	✓		✓	✓	✓	✓	✓		✓	✓	✓
435	1	Q9Y450	Q9Y450	HBS1-like protein	HBS1L	Homo sapiens	75.475	26.462	13	13				✓	✓	✓			✓	✓	✓	✓	✓				✓		✓	✓	✓	✓	✓	✓	✓	✓	✓	✓		✓	✓	✓	✓	✓	✓	✓		✓	✓
436	1	Q9Y678	Q9Y678	Coatomer subunit gamma-1	COPG1	Homo sapiens	97.719	24.142	15	13			✓	✓	✓	✓	✓		✓	✓	✓	✓	✓		✓	✓	✓	✓	✓	✓	✓	✓		✓	✓	✓	✓	✓	✓		✓	✓	✓	✓	✓	✓		✓	✓
437	1	O00232	O00232	26S proteasome non-ATPase regulatory subunit 12	PSMD12	Homo sapiens	52.906	34.43	12	12	✓	✓	✓	✓	✓	✓	✓	✓	✓	✓	✓	✓	✓	✓	✓	✓	✓	✓	✓	✓	✓	✓	✓	✓	✓	✓	✓	✓	✓	✓	✓	✓	✓	✓	✓	✓	✓	✓	✓
438	1	O15371	O15371	Eukaryotic translation initiation factor 3 subunit D	EIF3D	Homo sapiens	63.974	31.022	12	12	✓	✓	✓	✓	✓	✓	✓	✓	✓	✓	✓	✓	✓	✓	✓	✓	✓	✓	✓	✓	✓	✓	✓	✓	✓	✓	✓	✓	✓	✓	✓	✓	✓	✓	✓	✓	✓	✓	✓
439	1	O43615	O43615	Mitochondrial import inner membrane translocase subunit TIM44	TIMM44	Homo sapiens	51.356	33.628	12	12	✓	✓	✓	✓	✓	✓	✓	✓	✓	✓	✓	✓	✓	✓	✓	✓	✓	✓	✓	✓	✓	✓	✓	✓	✓	✓	✓	✓	✓	✓	✓	✓	✓	✓	✓	✓	✓	✓	✓
440	1	O60271	O60271	C-Jun-amino-terminal kinase-interacting protein 4	SPAG9	Homo sapiens	146.207	14.08	14	12		✓		✓	✓		✓		✓	✓			✓	✓	✓	✓		✓	✓	✓	✓		✓	✓	✓	✓	✓	✓	✓	✓	✓	✓	✓	✓	✓	✓	✓	✓	✓
441	1	O60343	O60343	TBC1 domain family member 4	TBC1D4	Homo sapiens	146.567	11.633	12	12			✓	✓	✓	✓	✓			✓	✓	✓	✓	✓		✓	✓	✓	✓	✓	✓		✓	✓	✓	✓	✓	✓		✓	✓	✓	✓	✓	✓	✓		✓	✓
442	1	O60502	O60502	Protein O-GlcNAcase	OGA	Homo sapiens	102.919	17.795	12	12				✓	✓	✓	✓	✓	✓	✓	✓	✓	✓	✓		✓	✓	✓	✓	✓	✓	✓		✓	✓	✓	✓	✓			✓	✓	✓	✓	✓	✓		✓	✓
443	1	O60716	O60716	Catenin delta-1	CTNND1	Homo sapiens	108.171	16.529	12	12				✓	✓	✓	✓			✓	✓	✓	✓	✓	✓	✓	✓	✓	✓	✓	✓	✓	✓	✓	✓	✓	✓	✓	✓	✓	✓	✓	✓	✓	✓		✓	✓	✓
444	1	O60763	O60763	General vesicular transport factor p115	USO1	Homo sapiens	107.895	15.385	12	12	✓	✓	✓	✓	✓	✓	✓	✓	✓	✓	✓	✓	✓	✓	✓	✓	✓	✓	✓	✓	✓	✓	✓	✓	✓	✓	✓	✓	✓	✓	✓	✓	✓	✓	✓	✓	✓	✓	✓
445	1	O75390	O75390	Citrate synthase, mitochondrial	CS	Homo sapiens	51.714	27.897	12	12	✓	✓	✓	✓	✓	✓		✓	✓	✓	✓	✓	✓		✓	✓	✓	✓	✓	✓	✓	✓	✓	✓	✓	✓	✓		✓	✓	✓	✓	✓	✓		✓	✓	✓	✓
446	1	O75955	O75955	Flotillin-1	FLOT1	Homo sapiens	47.356	37.002	12	12			✓	✓	✓	✓			✓	✓	✓	✓	✓	✓		✓	✓	✓	✓	✓				✓	✓	✓	✓	✓	✓	✓	✓	✓	✓	✓	✓	✓	✓	✓	✓
447	1	O95861	O95861	3'(2'),5'-bisphosphate nucleotidase 1	BPNT1	Homo sapiens	33.392	50.974	12	12	✓	✓	✓	✓	✓			✓	✓	✓	✓	✓		✓	✓	✓	✓	✓	✓	✓	✓	✓	✓	✓	✓	✓		✓	✓	✓	✓	✓	✓			✓	✓	✓	✓
448	1	P00491	P00491	Purine nucleoside phosphorylase	PNP	Homo sapiens	32.118	56.055	12	12	✓	✓	✓	✓	✓	✓	✓	✓	✓	✓	✓	✓	✓	✓	✓	✓	✓	✓	✓	✓	✓	✓	✓	✓	✓	✓	✓	✓	✓	✓	✓	✓	✓	✓	✓	✓	✓	✓	✓
449	1	P04406	P04406	Glyceraldehyde-3-phosphate dehydrogenase	GAPDH	Homo sapiens	36.054	46.269	12	12	✓	✓	✓	✓	✓	✓	✓	✓	✓	✓	✓	✓	✓	✓	✓	✓	✓	✓	✓	✓	✓	✓	✓	✓	✓	✓	✓	✓	✓	✓	✓	✓	✓	✓	✓	✓	✓	✓	✓
450	1	P05091	P05091	Aldehyde dehydrogenase, mitochondrial	ALDH2	Homo sapiens	56.381	30.174	13	12	✓	✓	✓	✓	✓	✓	✓	✓	✓	✓	✓	✓	✓	✓	✓	✓	✓	✓	✓	✓	✓	✓	✓	✓	✓	✓	✓	✓	✓	✓	✓	✓	✓	✓	✓	✓	✓	✓	✓
451	1	P07339	P07339	Cathepsin D	CTSD	Homo sapiens	44.551	37.864	12	12	✓	✓	✓	✓	✓		✓	✓	✓	✓	✓	✓	✓	✓	✓	✓	✓	✓	✓	✓	✓	✓	✓	✓	✓	✓	✓	✓	✓	✓	✓	✓	✓		✓	✓	✓	✓	✓
452	1	P11177	P11177	Pyruvate dehydrogenase E1 component subunit beta, mitochondrial	PDHB	Homo sapiens	39.232	38.997	12	12	✓	✓	✓	✓	✓	✓		✓	✓	✓	✓	✓	✓	✓	✓	✓	✓	✓	✓	✓	✓	✓	✓	✓	✓	✓	✓	✓	✓	✓	✓	✓	✓	✓	✓	✓	✓	✓	✓
453	1	P12004	P12004	Proliferating cell nuclear antigen	PCNA	Homo sapiens	28.769	63.602	12	12	✓	✓	✓	✓	✓	✓	✓	✓	✓	✓	✓	✓	✓	✓	✓	✓	✓	✓	✓	✓	✓	✓	✓	✓	✓	✓	✓	✓	✓	✓	✓	✓	✓	✓	✓	✓	✓	✓	✓
454	1	P14866	P14866	Heterogeneous nuclear ribonucleoprotein L	HNRNPL	Homo sapiens	64.135	30.051	13	12	✓	✓	✓	✓	✓		✓	✓	✓	✓	✓	✓	✓	✓	✓	✓	✓	✓	✓	✓	✓	✓	✓	✓	✓	✓		✓	✓	✓	✓	✓	✓		✓	✓	✓	✓	✓
455	1	P18583	P18583	Protein SON	SON	Homo sapiens	263.835	7.214	12	12					✓	✓	✓			✓	✓	✓	✓	✓		✓	✓	✓	✓	✓	✓		✓	✓	✓	✓	✓	✓			✓	✓	✓	✓	✓		✓	✓	✓
456	1	P21796	P21796	Voltage-dependent anion-selective channel protein 1	VDAC1	Homo sapiens	30.773	57.951	12	12	✓	✓	✓	✓	✓	✓	✓	✓	✓	✓	✓	✓	✓	✓	✓	✓	✓	✓	✓	✓	✓	✓	✓	✓	✓	✓	✓	✓	✓	✓	✓	✓	✓	✓	✓	✓	✓	✓	✓
457	1	P24752	P24752	Acetyl-CoA acetyltransferase, mitochondrial	ACAT1	Homo sapiens	45.197	38.173	12	12	✓	✓	✓	✓	✓	✓	✓	✓	✓	✓	✓	✓	✓	✓	✓	✓	✓	✓	✓	✓	✓	✓	✓	✓	✓	✓	✓	✓	✓	✓	✓	✓	✓	✓	✓	✓	✓	✓	✓
458	1	P26038	P26038	Moesin	MSN	Homo sapiens	67.82	32.409	13	12	✓	✓	✓	✓	✓	✓		✓	✓	✓	✓	✓	✓	✓	✓	✓	✓	✓	✓	✓	✓	✓	✓	✓	✓	✓	✓		✓	✓	✓	✓	✓	✓		✓	✓	✓	✓
459	1	P28288	P28288	ATP-binding cassette sub-family D member 3	ABCD3	Homo sapiens	75.478	25.645	12	12		✓		✓	✓	✓	✓	✓	✓	✓	✓	✓	✓	✓	✓	✓	✓	✓	✓	✓	✓		✓	✓	✓	✓	✓	✓	✓	✓	✓	✓	✓	✓	✓		✓	✓	✓
460	1	P29692	P29692	Elongation factor 1-delta	EEF1D	Homo sapiens	31.122	60.498	13	12	✓	✓	✓	✓	✓	✓	✓	✓	✓	✓	✓	✓	✓	✓	✓	✓	✓	✓	✓	✓	✓	✓	✓	✓	✓	✓	✓	✓	✓	✓	✓	✓	✓	✓	✓	✓	✓	✓	✓
461	1	P35221	P35221	Catenin alpha-1	CTNNA1	Homo sapiens	100.073	25.166	17	12		✓	✓	✓	✓	✓	✓	✓	✓		✓	✓	✓	✓	✓	✓	✓	✓	✓	✓	✓		✓	✓	✓	✓	✓	✓		✓	✓	✓	✓	✓	✓		✓	✓	✓
462	1	P37802	P37802	Transgelin-2	TAGLN2	Homo sapiens	22.391	80.402	13	12	✓	✓	✓	✓	✓	✓	✓	✓	✓	✓	✓	✓	✓	✓	✓	✓	✓	✓	✓	✓	✓	✓	✓	✓	✓	✓	✓	✓	✓	✓	✓	✓	✓	✓	✓	✓	✓	✓	✓
463	1	P38117	P38117	Electron transfer flavoprotein subunit beta	ETFB	Homo sapiens	27.842	50.588	12	12	✓	✓	✓	✓	✓	✓		✓	✓	✓	✓	✓	✓		✓	✓	✓	✓	✓	✓		✓	✓	✓	✓	✓	✓	✓	✓	✓	✓	✓	✓	✓		✓	✓	✓	✓
464	1	P38919	P38919	Eukaryotic initiation factor 4A-III	EIF4A3	Homo sapiens	46.871	37.713	12	12	✓	✓	✓	✓	✓	✓	✓	✓	✓	✓	✓	✓	✓	✓	✓	✓	✓	✓	✓	✓	✓	✓	✓	✓	✓	✓	✓	✓	✓	✓	✓	✓	✓	✓	✓	✓	✓	✓	✓
465	1	P42224	P42224	Signal transducer and activator of transcription 1-alpha/beta	STAT1	Homo sapiens	87.333	18.933	12	12				✓	✓	✓		✓		✓	✓	✓	✓	✓		✓	✓			✓	✓			✓	✓	✓	✓				✓	✓	✓	✓	✓			✓	✓
466	1	P43304	P43304	Glycerol-3-phosphate dehydrogenase, mitochondrial	GPD2	Homo sapiens	80.852	21.32	12	12			✓	✓	✓	✓	✓		✓	✓	✓	✓	✓	✓	✓	✓	✓	✓	✓	✓	✓			✓	✓	✓	✓	✓			✓	✓	✓	✓	✓			✓	✓
467	1	P46379	P46379	Large proline-rich protein BAG6	BAG6	Homo sapiens	119.41	14.399	12	12	✓	✓	✓	✓	✓	✓	✓		✓	✓	✓	✓	✓	✓	✓	✓	✓	✓	✓	✓	✓	✓	✓	✓	✓	✓	✓	✓		✓	✓	✓	✓	✓	✓		✓	✓	✓
468	1	P46777	P46777	60S ribosomal protein L5	RPL5	Homo sapiens	34.361	40.741	12	12	✓	✓	✓	✓	✓	✓	✓	✓	✓	✓	✓	✓	✓	✓	✓	✓	✓	✓	✓	✓	✓	✓	✓	✓	✓	✓	✓	✓	✓	✓	✓	✓	✓	✓	✓	✓	✓	✓	✓
469	1	P48735	P48735	Isocitrate dehydrogenase [NADP], mitochondrial	IDH2	Homo sapiens	50.911	31.416	12	12	✓	✓	✓	✓	✓		✓	✓	✓	✓	✓	✓	✓		✓	✓	✓	✓	✓	✓	✓	✓	✓	✓	✓	✓	✓	✓	✓	✓	✓	✓	✓	✓	✓	✓	✓	✓	✓
470	1	P49189	P49189	4-trimethylaminobutyraldehyde dehydrogenase	ALDH9A1	Homo sapiens	53.801	30.567	12	12		✓	✓	✓	✓		✓	✓	✓	✓	✓	✓	✓	✓	✓	✓	✓	✓	✓	✓	✓	✓	✓	✓	✓	✓	✓	✓	✓	✓	✓	✓	✓		✓	✓	✓	✓	✓
471	1	P49643	P49643	DNA primase large subunit	PRIM2	Homo sapiens	58.807	29.862	12	12				✓	✓	✓	✓			✓	✓	✓	✓				✓	✓	✓	✓	✓		✓		✓	✓	✓	✓			✓	✓	✓	✓	✓	✓	✓		✓
472	1	P49916	P49916	DNA ligase 3	LIG3	Homo sapiens	112.907	14.272	12	12		✓	✓	✓	✓	✓	✓	✓	✓	✓	✓	✓	✓	✓	✓	✓	✓	✓	✓	✓	✓		✓	✓	✓	✓	✓	✓		✓	✓	✓	✓	✓	✓		✓	✓	✓
473	1	P61011	P61011	Signal recognition particle subunit SRP54	SRP54	Homo sapiens	55.703	27.976	12	12	✓	✓	✓	✓	✓	✓	✓	✓	✓	✓	✓	✓	✓	✓	✓	✓	✓	✓	✓	✓	✓	✓	✓	✓	✓	✓	✓	✓	✓	✓	✓	✓	✓	✓	✓	✓	✓	✓	✓
474	1	P62424	P62424	60S ribosomal protein L7a	RPL7A	Homo sapiens	29.994	50.376	12	12	✓	✓	✓	✓	✓	✓	✓	✓	✓	✓	✓	✓	✓	✓	✓	✓	✓	✓	✓	✓	✓	✓	✓	✓	✓	✓	✓	✓	✓	✓	✓	✓	✓	✓	✓	✓	✓	✓	✓
475	1	Q01518	Q01518	Adenylyl cyclase-associated protein 1	CAP1	Homo sapiens	51.9	38.947	13	12	✓		✓	✓	✓	✓	✓		✓	✓	✓	✓	✓	✓	✓	✓	✓	✓	✓	✓	✓	✓		✓	✓	✓	✓	✓		✓	✓	✓	✓	✓	✓	✓	✓	✓	✓
476	1	Q02878	Q02878	60S ribosomal protein L6	RPL6	Homo sapiens	32.728	37.5	12	12	✓	✓	✓	✓	✓	✓	✓	✓	✓	✓	✓	✓	✓	✓	✓	✓	✓	✓	✓	✓	✓	✓	✓	✓	✓	✓	✓	✓	✓	✓	✓	✓	✓	✓	✓	✓	✓	✓	✓
477	1	Q06210	Q06210	Glutamine--fructose-6-phosphate aminotransferase [isomerizing] 1	GFPT1	Homo sapiens	78.806	34.621	17	12					✓	✓	✓	✓	✓		✓	✓	✓	✓	✓	✓		✓	✓	✓	✓	✓	✓		✓	✓	✓	✓	✓	✓	✓	✓	✓	✓	✓	✓	✓	✓	✓
478	1	Q07955	Q07955	Serine/arginine-rich splicing factor 1	SRSF1	Homo sapiens	27.743	43.548	12	12	✓	✓	✓	✓	✓	✓	✓	✓	✓	✓	✓	✓	✓	✓	✓	✓	✓	✓	✓	✓	✓	✓	✓	✓	✓	✓	✓	✓	✓	✓	✓	✓	✓	✓	✓	✓	✓	✓	✓
479	1	Q12769	Q12769	Nuclear pore complex protein Nup160	NUP160	Homo sapiens	162.123	11.351	12	12		✓			✓	✓	✓		✓		✓	✓	✓			✓	✓	✓	✓	✓			✓	✓	✓	✓	✓	✓		✓	✓	✓	✓	✓	✓			✓	✓
480	1	Q12996	Q12996	Cleavage stimulation factor subunit 3	CSTF3	Homo sapiens	82.923	21.199	12	12				✓	✓	✓	✓	✓		✓	✓	✓	✓	✓		✓	✓	✓	✓	✓	✓	✓	✓		✓	✓	✓	✓		✓		✓	✓	✓	✓	✓			✓
481	1	Q14CX7	Q14CX7	N-alpha-acetyltransferase 25, NatB auxiliary subunit	NAA25	Homo sapiens	112.293	15.432	12	12	✓	✓				✓	✓	✓	✓	✓	✓	✓	✓	✓	✓	✓	✓	✓	✓	✓		✓	✓	✓	✓	✓	✓	✓	✓	✓	✓	✓	✓	✓	✓	✓	✓	✓	✓
482	1	Q15020	Q15020	Squamous cell carcinoma antigen recognized by T-cells 3	SART3	Homo sapiens	109.935	14.849	12	12	✓	✓	✓	✓	✓			✓	✓	✓	✓	✓	✓		✓	✓	✓		✓	✓			✓	✓	✓	✓		✓		✓	✓	✓	✓		✓		✓	✓	✓
483	1	Q15031	Q15031	Leucine--tRNA ligase, mitochondrial	LARS2	Homo sapiens	101.976	15.061	12	12			✓	✓		✓		✓	✓	✓		✓	✓	✓	✓	✓	✓	✓	✓	✓			✓	✓	✓	✓	✓	✓	✓	✓	✓	✓	✓	✓	✓	✓	✓	✓	✓
484	1	Q15269	Q15269	Periodic tryptophan protein 2 homolog	PWP2	Homo sapiens	102.452	15.56	12	12		✓	✓	✓	✓	✓	✓	✓	✓		✓	✓	✓	✓	✓	✓	✓	✓	✓	✓	✓	✓	✓	✓	✓	✓	✓	✓	✓	✓	✓	✓	✓	✓	✓	✓	✓	✓	✓
485	1	Q15645	Q15645	Pachytene checkpoint protein 2 homolog	TRIP13	Homo sapiens	48.553	35.648	12	12	✓	✓	✓	✓	✓	✓	✓	✓	✓	✓	✓	✓	✓	✓	✓	✓	✓	✓	✓	✓	✓	✓	✓	✓	✓	✓	✓	✓	✓	✓	✓	✓	✓	✓	✓	✓	✓	✓	✓
486	1	Q29RF7	Q29RF7	Sister chromatid cohesion protein PDS5 homolog A	PDS5A	Homo sapiens	150.829	11.294	12	12		✓		✓		✓	✓		✓		✓	✓	✓	✓		✓	✓	✓	✓	✓	✓	✓	✓	✓	✓	✓	✓	✓	✓	✓	✓	✓	✓	✓	✓	✓	✓	✓	✓
487	1	Q2NL82	Q2NL82	Pre-rRNA-processing protein TSR1 homolog	TSR1	Homo sapiens	91.811	18.035	12	12		✓			✓	✓	✓	✓	✓	✓	✓	✓	✓	✓	✓		✓	✓	✓	✓	✓	✓	✓	✓	✓	✓	✓	✓	✓	✓	✓	✓	✓	✓	✓	✓	✓	✓	✓
488	1	Q2TAY7	Q2TAY7	WD40 repeat-containing protein SMU1	SMU1	Homo sapiens	57.547	33.723	12	12		✓	✓		✓	✓	✓	✓	✓	✓	✓	✓	✓	✓	✓	✓	✓	✓	✓	✓	✓	✓	✓	✓	✓	✓	✓	✓	✓	✓	✓	✓	✓	✓	✓	✓	✓	✓	✓
489	1	Q5BKZ1	Q5BKZ1	DBIRD complex subunit ZNF326	ZNF326	Homo sapiens	65.653	26.117	12	12	✓	✓			✓	✓				✓	✓	✓	✓	✓	✓	✓		✓	✓	✓	✓		✓	✓	✓	✓	✓	✓	✓		✓	✓	✓	✓	✓		✓	✓	✓
490	1	Q5JSH3	Q5JSH3	WD repeat-containing protein 44	WDR44	Homo sapiens	101.369	17.087	12	12		✓		✓	✓			✓	✓	✓		✓					✓	✓	✓	✓	✓		✓	✓	✓	✓	✓	✓		✓	✓	✓	✓	✓	✓		✓	✓	✓
491	1	Q5JTZ9	Q5JTZ9	Alanine--tRNA ligase, mitochondrial	AARS2	Homo sapiens	107.341	16.65	12	12	✓	✓		✓	✓	✓		✓	✓	✓	✓	✓	✓		✓	✓	✓		✓	✓		✓	✓		✓	✓	✓		✓	✓	✓	✓	✓	✓	✓	✓	✓		✓
492	1	Q8IWA0	Q8IWA0	WD repeat-containing protein 75	WDR75	Homo sapiens	94.5	18.072	12	12		✓				✓	✓		✓		✓	✓	✓	✓		✓	✓	✓	✓	✓	✓	✓	✓	✓	✓	✓	✓	✓	✓	✓	✓	✓	✓	✓	✓		✓		✓
493	1	Q8NBS9	Q8NBS9	Thioredoxin domain-containing protein 5	TXNDC5	Homo sapiens	47.628	38.426	12	12		✓	✓	✓	✓	✓	✓	✓	✓	✓	✓	✓	✓	✓	✓	✓	✓	✓	✓	✓	✓		✓	✓	✓	✓	✓	✓	✓	✓	✓	✓	✓	✓	✓		✓	✓	✓
494	1	Q8NC51	Q8NC51	Plasminogen activator inhibitor 1 RNA-binding protein	SERBP1	Homo sapiens	44.967	35.294	12	12	✓	✓	✓	✓	✓			✓	✓	✓	✓	✓	✓	✓	✓	✓	✓	✓	✓	✓	✓	✓	✓	✓	✓	✓	✓	✓	✓	✓	✓	✓	✓	✓	✓	✓	✓	✓	✓
495	1	Q96P70	Q96P70	Importin-9	IPO9	Homo sapiens	115.964	15.658	12	12	✓	✓	✓	✓	✓	✓	✓		✓	✓	✓	✓	✓	✓	✓	✓	✓	✓	✓	✓	✓			✓	✓	✓	✓	✓		✓	✓	✓	✓	✓	✓		✓	✓	✓
496	1	Q99536	Q99536	Synaptic vesicle membrane protein VAT-1 homolog	VAT1	Homo sapiens	41.921	46.819	12	12	✓	✓		✓	✓	✓	✓	✓	✓	✓	✓	✓	✓	✓	✓	✓	✓	✓	✓	✓	✓	✓	✓	✓	✓	✓	✓	✓	✓	✓	✓	✓	✓	✓	✓	✓	✓	✓	✓
497	1	Q9BT78	Q9BT78	COP9 signalosome complex subunit 4	COPS4	Homo sapiens	46.271	41.133	12	12		✓		✓	✓	✓	✓				✓	✓	✓	✓	✓	✓	✓	✓	✓	✓	✓		✓	✓	✓	✓	✓	✓		✓	✓	✓	✓	✓	✓		✓	✓	✓
498	1	Q9H2M9	Q9H2M9	Rab3 GTPase-activating protein non-catalytic subunit	RAB3GAP2	Homo sapiens	155.984	10.266	12	12	✓	✓				✓					✓	✓	✓		✓		✓				✓		✓	✓	✓	✓	✓	✓		✓		✓	✓	✓	✓	✓		✓	✓
499	1	Q9HCC0	Q9HCC0	Methylcrotonoyl-CoA carboxylase beta chain, mitochondrial	MCCC2	Homo sapiens	61.332	29.307	12	12			✓	✓	✓	✓	✓		✓	✓	✓	✓	✓	✓		✓	✓	✓	✓	✓	✓		✓	✓	✓	✓	✓	✓		✓		✓	✓	✓	✓		✓	✓	✓
500	1	Q9HCE1	Q9HCE1	Helicase MOV-10	MOV10	Homo sapiens	113.672	16.351	12	12				✓	✓	✓		✓			✓		✓	✓	✓			✓	✓	✓		✓	✓	✓			✓	✓	✓	✓	✓	✓	✓	✓	✓	✓	✓	✓	✓
501	1	Q9HDC9	Q9HDC9	Adipocyte plasma membrane-associated protein	APMAP	Homo sapiens	46.48	36.298	12	12		✓	✓	✓	✓		✓	✓	✓	✓	✓	✓	✓	✓	✓	✓	✓	✓	✓	✓	✓	✓	✓	✓	✓	✓		✓	✓	✓	✓	✓	✓		✓	✓	✓	✓	✓
502	1	Q9NTI5	Q9NTI5	Sister chromatid cohesion protein PDS5 homolog B	PDS5B	Homo sapiens	164.67	10.781	12	12	✓								✓	✓	✓			✓	✓					✓		✓	✓	✓	✓		✓	✓	✓	✓	✓	✓	✓	✓	✓	✓	✓	✓	✓
503	1	Q9UHD1	Q9UHD1	Cysteine and histidine-rich domain-containing protein 1	CHORDC1	Homo sapiens	37.489	56.024	12	12	✓	✓	✓		✓	✓	✓	✓	✓	✓	✓	✓	✓	✓	✓	✓	✓	✓	✓	✓	✓	✓	✓	✓	✓	✓	✓	✓	✓	✓	✓	✓	✓	✓	✓		✓	✓	✓
504	1	Q9UMS4	Q9UMS4	Pre-mRNA-processing factor 19	PRPF19	Homo sapiens	55.18	38.095	12	12	✓	✓	✓	✓	✓	✓	✓	✓	✓	✓	✓	✓	✓	✓	✓	✓	✓	✓	✓	✓	✓	✓	✓	✓	✓	✓	✓	✓	✓	✓	✓	✓	✓	✓	✓	✓	✓	✓	✓
505	1	Q9Y266	Q9Y266	Nuclear migration protein nudC	NUDC	Homo sapiens	38.244	41.994	12	12		✓	✓	✓	✓	✓	✓	✓	✓	✓	✓	✓	✓	✓	✓	✓	✓	✓	✓	✓	✓	✓	✓	✓	✓	✓	✓	✓	✓	✓	✓	✓	✓	✓	✓	✓	✓	✓	✓
506	1	Q9Y2W1	Q9Y2W1	Thyroid hormone receptor-associated protein 3	THRAP3	Homo sapiens	108.667	15.288	13	12	✓	✓	✓	✓	✓	✓	✓	✓	✓	✓	✓	✓	✓	✓	✓	✓	✓	✓	✓	✓	✓	✓	✓	✓	✓	✓	✓	✓	✓	✓	✓	✓	✓	✓	✓	✓	✓	✓	✓
507	1	Q9Y3F4	Q9Y3F4	Serine-threonine kinase receptor-associated protein	STRAP	Homo sapiens	38.438	42.857	12	12	✓	✓	✓	✓	✓		✓	✓	✓	✓	✓	✓		✓	✓	✓	✓	✓	✓	✓	✓	✓	✓	✓	✓	✓	✓	✓	✓	✓	✓	✓	✓	✓	✓	✓	✓	✓	✓
508	1	Q9Y5K5	Q9Y5K5	Ubiquitin carboxyl-terminal hydrolase isozyme L5	UCHL5	Homo sapiens	37.607	45.593	12	12	✓	✓	✓	✓	✓			✓	✓	✓	✓	✓	✓		✓	✓	✓	✓	✓	✓	✓	✓	✓	✓	✓	✓	✓		✓	✓	✓	✓	✓	✓		✓	✓	✓	✓
509	1	Q9Y6G9	Q9Y6G9	Cytoplasmic dynein 1 light intermediate chain 1	DYNC1LI1	Homo sapiens	56.579	31.549	13	12	✓	✓	✓	✓		✓	✓		✓	✓	✓	✓	✓	✓	✓	✓	✓	✓	✓	✓	✓	✓	✓	✓	✓		✓	✓	✓	✓	✓	✓		✓	✓	✓	✓	✓	✓
510	1	Q9Y6Y8	Q9Y6Y8	SEC23-interacting protein	SEC23IP	Homo sapiens	111.077	14	12	12			✓		✓	✓			✓	✓	✓	✓						✓	✓	✓				✓	✓	✓	✓	✓	✓		✓	✓	✓	✓	✓	✓		✓	✓
511	1	O00154	O00154	Cytosolic acyl coenzyme A thioester hydrolase	ACOT7	Homo sapiens	41.792	43.684	11	11				✓	✓	✓			✓	✓	✓	✓		✓	✓	✓	✓	✓	✓	✓	✓	✓	✓	✓	✓	✓				✓	✓	✓	✓				✓	✓	✓
512	1	O00425	O00425	Insulin-like growth factor 2 mRNA-binding protein 3	IGF2BP3	Homo sapiens	63.705	28.497	11	11	✓	✓	✓		✓	✓	✓	✓	✓	✓	✓	✓	✓	✓	✓	✓	✓	✓	✓	✓	✓	✓	✓	✓		✓	✓	✓	✓	✓	✓		✓	✓	✓	✓	✓	✓
513	1	O15144	O15144	Actin-related protein 2/3 complex subunit 2	ARPC2	Homo sapiens	34.332	37.667	11	11	✓	✓	✓	✓	✓	✓		✓	✓	✓	✓	✓	✓		✓	✓	✓	✓	✓	✓		✓	✓	✓	✓	✓	✓		✓	✓	✓	✓	✓	✓		✓	✓	✓	✓
514	1	O15226	O15226	NF-kappa-B-repressing factor	NKRF	Homo sapiens	77.673	18.551	11	11			✓	✓	✓	✓	✓		✓	✓	✓	✓	✓	✓	✓	✓	✓	✓	✓	✓	✓			✓	✓	✓	✓	✓	✓	✓	✓	✓	✓	✓	✓	✓	✓	✓	✓
515	1	O15372	O15372	Eukaryotic translation initiation factor 3 subunit H	EIF3H	Homo sapiens	39.931	41.193	11	11	✓	✓	✓	✓	✓	✓	✓	✓	✓	✓	✓	✓	✓	✓	✓	✓	✓	✓	✓	✓	✓	✓	✓	✓	✓	✓	✓	✓	✓	✓	✓	✓	✓	✓	✓	✓	✓	✓	✓
516	1	O43252	O43252	Bifunctional 3'-phosphoadenosine 5'-phosphosulfate synthase 1	PAPSS1	Homo sapiens	70.832	27.083	12	11		✓	✓	✓	✓	✓	✓	✓		✓	✓	✓	✓	✓	✓	✓	✓	✓	✓	✓			✓	✓	✓	✓	✓	✓		✓	✓	✓	✓	✓	✓		✓	✓	✓
517	1	O43795	O43795	Unconventional myosin-Ib	MYO1B	Homo sapiens	131.986	12.5	12	11				✓					✓	✓			✓		✓	✓	✓	✓	✓	✓	✓		✓	✓	✓	✓		✓		✓	✓	✓	✓		✓		✓	✓	✓
518	1	O43837	O43837	Isocitrate dehydrogenase [NAD] subunit beta, mitochondrial	IDH3B	Homo sapiens	42.184	38.701	11	11	✓	✓	✓	✓	✓			✓	✓	✓	✓	✓			✓	✓	✓	✓	✓	✓		✓	✓	✓	✓	✓		✓	✓	✓	✓	✓	✓	✓		✓	✓	✓	✓
519	1	O43852	O43852	Calumenin	CALU	Homo sapiens	37.104	45.079	11	11	✓	✓	✓	✓	✓	✓	✓	✓	✓	✓	✓	✓	✓	✓	✓	✓	✓	✓	✓	✓	✓	✓	✓	✓	✓	✓	✓	✓	✓	✓	✓	✓	✓	✓	✓	✓	✓	✓	✓
520	1	O60313	O60313	Dynamin-like 120 kDa protein, mitochondrial	OPA1	Homo sapiens	111.631	14.271	11	11			✓	✓	✓					✓	✓	✓	✓				✓		✓		✓		✓	✓	✓	✓	✓	✓		✓	✓	✓	✓	✓	✓		✓	✓	✓
521	1	O60341	O60341	Lysine-specific histone demethylase 1A	KDM1A	Homo sapiens	92.903	17.84	11	11					✓	✓	✓		✓	✓	✓	✓	✓	✓			✓	✓	✓	✓	✓			✓	✓	✓	✓	✓		✓	✓	✓	✓	✓	✓		✓	✓	✓
522	1	O75153	O75153	Clustered mitochondria protein homolog	CLUH	Homo sapiens	146.673	9.396	11	11			✓	✓	✓	✓			✓	✓	✓	✓				✓	✓		✓	✓			✓	✓	✓	✓	✓			✓	✓	✓	✓	✓		✓	✓	✓	✓
523	1	O76021	O76021	Ribosomal L1 domain-containing protein 1	RSL1D1	Homo sapiens	54.974	24.286	11	11	✓			✓	✓	✓	✓		✓	✓	✓	✓	✓	✓	✓	✓	✓	✓	✓	✓	✓	✓	✓	✓	✓	✓	✓	✓	✓	✓	✓	✓	✓	✓	✓	✓	✓	✓	✓
524	1	O95782	O95782	AP-2 complex subunit alpha-1	AP2A1	Homo sapiens	107.547	17.707	15	11	✓	✓	✓	✓	✓		✓	✓	✓	✓	✓	✓	✓	✓	✓	✓	✓	✓	✓	✓	✓	✓	✓	✓	✓	✓	✓	✓	✓	✓	✓	✓	✓	✓	✓	✓	✓	✓	✓
525	1	P00492	P00492	Hypoxanthine-guanine phosphoribosyltransferase	HPRT1	Homo sapiens	24.579	62.385	11	11	✓	✓	✓	✓	✓	✓	✓	✓	✓	✓	✓	✓	✓	✓	✓	✓	✓	✓	✓	✓	✓	✓	✓	✓	✓	✓	✓	✓	✓	✓	✓	✓	✓	✓	✓	✓	✓	✓	✓
526	1	P00918	P00918	Carbonic anhydrase 2	CA2	Homo sapiens	29.243	63.077	11	11	✓	✓	✓	✓	✓	✓	✓	✓	✓	✓	✓	✓	✓	✓	✓	✓	✓	✓	✓	✓	✓	✓	✓	✓	✓	✓	✓	✓	✓	✓	✓	✓	✓	✓	✓	✓	✓	✓	✓
527	1	P04264	P04264	Keratin, type II cytoskeletal 1	KRT1	Homo sapiens	66.038	24.689	14	11	✓	✓	✓	✓	✓	✓	✓	✓	✓	✓	✓	✓	✓	✓	✓	✓	✓	✓	✓	✓	✓	✓	✓	✓	✓	✓	✓	✓	✓	✓	✓	✓	✓	✓	✓	✓		✓	✓
528	1	P06493	P06493	Cyclin-dependent kinase 1	CDK1	Homo sapiens	34.096	57.239	13	11	✓	✓	✓	✓	✓	✓	✓	✓	✓	✓	✓	✓	✓	✓	✓	✓	✓	✓	✓	✓	✓	✓	✓	✓	✓	✓	✓	✓	✓	✓	✓	✓	✓	✓	✓	✓	✓	✓	✓
529	1	P08238	P08238	Heat shock protein HSP 90-beta	HSP90AB1	Homo sapiens	83.267	55.387	22	11	✓	✓	✓	✓	✓	✓	✓	✓	✓	✓	✓	✓	✓	✓	✓	✓	✓	✓	✓	✓	✓	✓	✓	✓	✓	✓	✓	✓	✓	✓	✓	✓	✓	✓	✓	✓	✓	✓	✓
530	1	P09622	P09622	Dihydrolipoyl dehydrogenase, mitochondrial	DLD	Homo sapiens	54.177	30.452	11	11	✓	✓	✓	✓	✓	✓	✓	✓	✓	✓	✓	✓	✓	✓	✓	✓	✓	✓	✓	✓	✓	✓	✓	✓	✓	✓	✓	✓	✓	✓	✓	✓	✓	✓	✓	✓	✓	✓	✓
531	1	P13798	P13798	Acylamino-acid-releasing enzyme	APEH	Homo sapiens	81.229	20.902	11	11	✓	✓	✓	✓	✓	✓	✓	✓	✓	✓	✓	✓	✓	✓	✓	✓	✓	✓	✓	✓	✓	✓	✓	✓	✓	✓	✓	✓		✓	✓	✓	✓	✓	✓	✓	✓	✓	✓
532	1	P13861	P13861	cAMP-dependent protein kinase type II-alpha regulatory subunit	PRKAR2A	Homo sapiens	45.52	42.822	13	11	✓	✓	✓	✓	✓	✓	✓	✓	✓	✓	✓	✓	✓	✓	✓	✓	✓	✓	✓	✓	✓	✓	✓	✓	✓	✓	✓	✓	✓	✓	✓	✓	✓	✓	✓	✓	✓	✓	✓
533	1	P17480	P17480	Nucleolar transcription factor 1	UBTF	Homo sapiens	89.408	18.455	11	11	✓	✓				✓	✓	✓	✓	✓		✓	✓	✓					✓	✓	✓	✓	✓	✓	✓	✓	✓	✓		✓	✓	✓	✓	✓	✓	✓	✓	✓	✓
534	1	P18124	P18124	60S ribosomal protein L7	RPL7	Homo sapiens	29.225	47.581	11	11	✓	✓	✓	✓	✓	✓	✓	✓	✓	✓	✓	✓	✓	✓	✓	✓	✓	✓	✓	✓	✓	✓	✓	✓	✓	✓	✓	✓	✓	✓	✓	✓	✓	✓	✓	✓	✓	✓	✓
535	1	P18754	P18754	Regulator of chromosome condensation	RCC1	Homo sapiens	44.969	35.154	11	11	✓	✓	✓	✓	✓	✓	✓	✓	✓	✓	✓	✓	✓	✓	✓	✓	✓	✓	✓	✓	✓	✓	✓	✓	✓	✓	✓	✓	✓	✓	✓	✓	✓	✓	✓	✓	✓	✓	✓
536	1	P19174	P19174	1-phosphatidylinositol 4,5-bisphosphate phosphodiesterase gamma-1	PLCG1	Homo sapiens	148.534	10.233	11	11					✓	✓	✓					✓	✓				✓	✓		✓	✓			✓			✓	✓		✓	✓	✓	✓	✓	✓				✓
537	1	P22695	P22695	Cytochrome b-c1 complex subunit 2, mitochondrial	UQCRC2	Homo sapiens	48.445	35.982	11	11	✓	✓	✓	✓	✓	✓	✓	✓	✓	✓	✓	✓	✓	✓	✓	✓	✓	✓	✓	✓	✓	✓	✓	✓	✓	✓	✓	✓	✓	✓	✓	✓	✓	✓	✓	✓	✓	✓	✓
538	1	P23368	P23368	NAD-dependent malic enzyme, mitochondrial	ME2	Homo sapiens	65.442	24.829	11	11		✓	✓	✓	✓	✓	✓	✓	✓	✓	✓	✓	✓	✓	✓	✓	✓	✓	✓	✓	✓	✓	✓	✓	✓	✓	✓	✓	✓	✓	✓	✓	✓	✓	✓	✓	✓	✓	✓
539	1	P24928	P24928	DNA-directed RNA polymerase II subunit RPB1	POLR2A	Homo sapiens	217.18	7.97	11	11			✓	✓	✓									✓			✓			✓	✓		✓	✓	✓	✓	✓	✓				✓	✓		✓		✓	✓	✓
540	1	P29144	P29144	Tripeptidyl-peptidase 2	TPP2	Homo sapiens	138.352	10.088	11	11		✓			✓	✓	✓				✓			✓						✓			✓	✓	✓	✓		✓	✓	✓	✓	✓	✓	✓	✓	✓	✓	✓	✓
541	1	P30084	P30084	Enoyl-CoA hydratase, mitochondrial	ECHS1	Homo sapiens	31.385	48.966	11	11	✓	✓	✓	✓	✓	✓	✓	✓	✓	✓	✓	✓	✓	✓	✓	✓	✓	✓	✓	✓	✓	✓	✓	✓	✓	✓	✓	✓	✓	✓	✓	✓	✓	✓	✓	✓	✓	✓	✓
542	1	P30520	P30520	Adenylosuccinate synthetase isozyme 2	ADSS2	Homo sapiens	50.097	37.5	12	11		✓	✓	✓	✓	✓	✓	✓	✓	✓	✓	✓	✓	✓	✓	✓	✓	✓	✓	✓	✓		✓	✓	✓	✓	✓	✓		✓	✓	✓	✓	✓	✓		✓	✓	✓
543	1	P36551	P36551	Oxygen-dependent coproporphyrinogen-III oxidase, mitochondrial	CPOX	Homo sapiens	50.153	29.956	11	11	✓	✓	✓	✓	✓	✓	✓	✓	✓	✓	✓	✓	✓	✓	✓	✓	✓	✓	✓	✓	✓	✓	✓	✓	✓	✓	✓	✓	✓	✓	✓	✓	✓	✓	✓	✓	✓	✓	✓
544	1	P39656	P39656	Dolichyl-diphosphooligosaccharide--protein glycosyltransferase 48 kDa subunit	DDOST	Homo sapiens	50.801	35.746	11	11	✓	✓	✓	✓	✓	✓	✓	✓	✓	✓	✓	✓	✓	✓	✓	✓	✓	✓	✓	✓	✓	✓	✓	✓	✓	✓	✓	✓	✓	✓	✓	✓	✓	✓	✓	✓	✓	✓	✓
545	1	P39748	P39748	Flap endonuclease 1	FEN1	Homo sapiens	42.592	45.789	11	11		✓	✓	✓	✓	✓	✓	✓	✓	✓	✓	✓	✓	✓	✓	✓	✓	✓	✓	✓	✓	✓	✓	✓	✓	✓	✓	✓	✓	✓	✓	✓	✓	✓	✓	✓	✓	✓	✓
546	1	P42858	P42858	Huntingtin	HTT	Homo sapiens	347.607	4.742	11	11					✓						✓	✓	✓			✓	✓		✓	✓			✓			✓	✓	✓	✓	✓		✓	✓	✓	✓		✓	✓
547	1	P46109	P46109	Crk-like protein	CRKL	Homo sapiens	33.777	47.855	11	11			✓	✓	✓	✓	✓	✓	✓	✓	✓	✓	✓		✓	✓	✓	✓	✓	✓	✓		✓	✓	✓	✓	✓	✓		✓	✓	✓	✓	✓	✓	✓	✓	✓	✓
548	1	P48739	P48739	Phosphatidylinositol transfer protein beta isoform	PITPNB	Homo sapiens	31.542	54.982	12	11	✓	✓	✓	✓	✓	✓	✓	✓	✓	✓	✓	✓	✓	✓	✓	✓	✓	✓	✓	✓	✓	✓	✓	✓	✓	✓	✓	✓	✓	✓	✓	✓	✓	✓	✓	✓	✓	✓	✓
549	1	P49756	P49756	RNA-binding protein 25	RBM25	Homo sapiens	100.186	13.998	11	11		✓	✓	✓	✓	✓	✓	✓	✓	✓	✓	✓	✓	✓	✓	✓	✓	✓	✓	✓	✓		✓	✓	✓	✓	✓	✓		✓	✓	✓	✓	✓	✓		✓	✓	✓
550	1	P49790	P49790	Nuclear pore complex protein Nup153	NUP153	Homo sapiens	153.941	11.322	11	11	✓	✓	✓	✓	✓	✓	✓		✓	✓	✓		✓	✓	✓	✓	✓	✓	✓		✓		✓	✓	✓	✓	✓	✓		✓	✓	✓	✓	✓	✓			✓	✓
551	1	P49959	P49959	Double-strand break repair protein MRE11	MRE11	Homo sapiens	80.594	19.492	11	11	✓	✓	✓	✓	✓	✓	✓	✓	✓	✓	✓	✓	✓	✓	✓	✓	✓	✓	✓	✓	✓	✓	✓	✓	✓	✓	✓	✓	✓	✓	✓	✓	✓	✓	✓	✓	✓	✓	✓
552	1	P51149	P51149	Ras-related protein Rab-7a	RAB7A	Homo sapiens	23.488	60.386	11	11	✓	✓	✓	✓	✓	✓	✓	✓	✓	✓	✓	✓	✓	✓	✓	✓	✓	✓	✓	✓	✓	✓	✓	✓	✓	✓	✓	✓	✓	✓	✓	✓	✓	✓	✓	✓	✓	✓	✓
553	1	P51858	P51858	Hepatoma-derived growth factor	HDGF	Homo sapiens	26.789	55	12	11	✓	✓	✓	✓	✓	✓		✓	✓	✓	✓	✓	✓		✓	✓	✓	✓	✓	✓	✓	✓	✓	✓	✓	✓	✓		✓	✓	✓	✓	✓	✓	✓	✓	✓	✓	✓
554	1	P53041	P53041	Serine/threonine-protein phosphatase 5	PPP5C	Homo sapiens	56.882	28.056	11	11	✓	✓	✓	✓	✓	✓	✓	✓	✓	✓	✓	✓	✓	✓	✓	✓	✓	✓	✓	✓	✓	✓	✓	✓	✓	✓	✓	✓	✓	✓	✓	✓	✓	✓	✓	✓	✓	✓	✓
555	1	P54578	P54578	Ubiquitin carboxyl-terminal hydrolase 14	USP14	Homo sapiens	56.069	27.328	11	11				✓	✓	✓		✓	✓	✓	✓	✓	✓		✓	✓	✓	✓	✓	✓	✓	✓	✓		✓	✓	✓	✓	✓	✓	✓	✓	✓	✓	✓	✓	✓		✓
556	1	P60900	P60900	Proteasome subunit alpha type-6	PSMA6	Homo sapiens	27.398	49.187	11	11	✓	✓	✓	✓	✓	✓	✓	✓	✓	✓	✓	✓	✓	✓	✓	✓	✓	✓	✓	✓	✓	✓	✓	✓	✓	✓	✓	✓	✓	✓	✓	✓	✓	✓	✓	✓	✓	✓	✓
557	1	P61201	P61201	COP9 signalosome complex subunit 2	COPS2	Homo sapiens	51.597	27.991	11	11	✓	✓	✓			✓	✓		✓		✓	✓	✓	✓			✓	✓	✓	✓	✓	✓	✓	✓	✓	✓	✓	✓	✓	✓	✓	✓	✓	✓	✓	✓	✓	✓	✓
558	1	P63010	P63010	AP-2 complex subunit beta	AP2B1	Homo sapiens	104.551	30.63	11	11						✓	✓			✓	✓	✓	✓	✓			✓	✓	✓	✓	✓		✓		✓	✓	✓	✓		✓	✓	✓	✓	✓	✓	✓	✓	✓	✓
559	1	Q01813	Q01813	ATP-dependent 6-phosphofructokinase, platelet type	PFKP	Homo sapiens	85.598	24.235	11	11		✓		✓	✓	✓	✓		✓	✓	✓	✓	✓	✓	✓	✓	✓	✓	✓	✓	✓	✓	✓		✓	✓	✓	✓	✓	✓	✓	✓	✓	✓	✓		✓		✓
560	1	Q02218	Q02218	2-oxoglutarate dehydrogenase complex component E1	OGDH	Homo sapiens	115.937	21.114	15	11			✓	✓	✓	✓	✓	✓	✓	✓	✓	✓	✓	✓	✓	✓	✓	✓	✓	✓	✓	✓	✓	✓	✓	✓	✓	✓	✓	✓	✓	✓	✓	✓	✓	✓	✓	✓	✓
561	1	Q07864	Q07864	DNA polymerase epsilon catalytic subunit A	POLE	Homo sapiens	261.523	6.037	11	11					✓					✓	✓	✓						✓						✓	✓	✓	✓	✓			✓	✓	✓	✓	✓			✓	✓
562	1	Q13242	Q13242	Serine/arginine-rich splicing factor 9	SRSF9	Homo sapiens	25.544	52.036	11	11	✓	✓	✓	✓	✓	✓		✓	✓	✓	✓	✓	✓	✓	✓	✓	✓	✓	✓			✓	✓	✓	✓	✓	✓		✓	✓	✓	✓	✓	✓		✓	✓	✓	✓
563	1	Q13330	Q13330	Metastasis-associated protein MTA1	MTA1	Homo sapiens	80.788	22.238	11	11			✓		✓	✓	✓		✓	✓	✓	✓	✓	✓	✓			✓	✓		✓			✓	✓	✓	✓	✓				✓	✓	✓	✓			✓	✓
564	1	Q13428	Q13428	Treacle protein	TCOF1	Homo sapiens	152.11	10.148	11	11		✓	✓	✓	✓			✓	✓	✓	✓	✓	✓	✓	✓	✓	✓	✓	✓	✓	✓	✓	✓	✓	✓	✓	✓		✓	✓	✓	✓	✓	✓		✓	✓	✓	✓
565	1	Q13618	Q13618	Cullin-3	CUL3	Homo sapiens	88.931	14.974	11	11	✓	✓		✓	✓	✓	✓		✓	✓	✓	✓	✓	✓	✓		✓	✓	✓	✓	✓		✓	✓	✓	✓	✓	✓	✓	✓		✓	✓	✓	✓	✓	✓	✓	✓
566	1	Q13724	Q13724	Mannosyl-oligosaccharide glucosidase	MOGS	Homo sapiens	91.917	16.965	11	11		✓	✓	✓	✓				✓	✓	✓	✓			✓	✓	✓	✓	✓			✓	✓	✓	✓	✓			✓	✓	✓	✓	✓	✓	✓	✓	✓		✓
567	1	Q14498	Q14498	RNA-binding protein 39	RBM39	Homo sapiens	59.379	33.019	13	11	✓	✓	✓	✓	✓		✓	✓	✓	✓	✓	✓	✓	✓	✓	✓	✓	✓	✓	✓	✓	✓	✓	✓	✓	✓		✓	✓	✓	✓	✓	✓		✓	✓	✓	✓	✓
568	1	Q14692	Q14692	Ribosome biogenesis protein BMS1 homolog	BMS1	Homo sapiens	145.811	10.296	11	11			✓	✓		✓							✓	✓		✓			✓	✓	✓			✓	✓	✓	✓		✓	✓	✓	✓	✓	✓	✓	✓	✓	✓	✓
569	1	Q15717	Q15717	ELAV-like protein 1	ELAVL1	Homo sapiens	36.091	48.466	12	11	✓	✓	✓	✓	✓	✓	✓	✓	✓	✓	✓	✓	✓	✓	✓	✓	✓	✓	✓	✓		✓	✓	✓	✓	✓	✓	✓	✓	✓	✓	✓	✓	✓	✓	✓	✓	✓	✓
570	1	Q16822	Q16822	Phosphoenolpyruvate carboxykinase [GTP], mitochondrial	PCK2	Homo sapiens	70.701	25.156	12	11				✓	✓	✓	✓		✓	✓	✓	✓	✓	✓	✓	✓	✓	✓	✓	✓	✓		✓	✓	✓	✓	✓	✓	✓	✓		✓	✓	✓	✓		✓	✓	✓
571	1	Q6YN16	Q6YN16	Hydroxysteroid dehydrogenase-like protein 2	HSDL2	Homo sapiens	45.398	37.56	11	11	✓	✓	✓	✓		✓	✓		✓		✓	✓	✓	✓	✓	✓	✓	✓	✓	✓	✓	✓	✓	✓	✓		✓	✓	✓	✓	✓	✓		✓	✓		✓	✓	✓
572	1	Q86UE4	Q86UE4	Protein LYRIC	MTDH	Homo sapiens	63.837	22.337	11	11			✓	✓	✓	✓			✓	✓	✓	✓	✓	✓	✓	✓	✓	✓	✓	✓	✓	✓	✓	✓	✓	✓	✓	✓	✓	✓	✓	✓	✓	✓		✓	✓	✓	✓
573	1	Q8N163	Q8N163	Cell cycle and apoptosis regulator protein 2	CCAR2	Homo sapiens	102.905	15.168	11	11		✓	✓	✓	✓		✓		✓	✓	✓	✓	✓	✓	✓	✓	✓	✓	✓	✓	✓	✓	✓	✓	✓	✓		✓	✓	✓	✓	✓	✓		✓	✓	✓	✓	✓
574	1	Q8N1G2	Q8N1G2	Cap-specific mRNA (nucleoside-2'-O-)-methyltransferase 1	CMTR1	Homo sapiens	95.321	16.168	11	11				✓					✓		✓						✓	✓		✓			✓	✓	✓	✓	✓	✓		✓	✓	✓	✓		✓		✓	✓	✓
575	1	Q93034	Q93034	Cullin-5	CUL5	Homo sapiens	90.956	16.41	11	11	✓		✓	✓	✓	✓				✓	✓				✓		✓	✓		✓	✓			✓		✓	✓	✓	✓	✓	✓	✓	✓	✓	✓		✓	✓	✓
576	1	Q96AY3	Q96AY3	Peptidyl-prolyl cis-trans isomerase FKBP10	FKBP10	Homo sapiens	64.245	24.399	11	11		✓	✓	✓	✓	✓	✓	✓	✓	✓	✓	✓	✓	✓	✓	✓	✓	✓	✓	✓	✓		✓	✓	✓	✓	✓	✓		✓	✓	✓	✓	✓	✓		✓	✓	✓
577	1	Q96EY7	Q96EY7	Pentatricopeptide repeat domain-containing protein 3, mitochondrial	PTCD3	Homo sapiens	78.551	19.884	11	11		✓	✓		✓	✓	✓			✓	✓	✓	✓	✓		✓	✓	✓	✓	✓	✓		✓		✓	✓	✓	✓	✓	✓	✓		✓	✓	✓	✓	✓		✓
578	1	Q96HE7	Q96HE7	ERO1-like protein alpha	ERO1A	Homo sapiens	54.392	32.265	12	11	✓	✓	✓	✓	✓	✓	✓	✓	✓	✓	✓	✓	✓	✓	✓	✓	✓	✓	✓	✓	✓	✓	✓	✓	✓	✓	✓	✓	✓	✓	✓	✓	✓	✓	✓	✓	✓	✓	✓
579	1	Q96I24	Q96I24	Far upstream element-binding protein 3	FUBP3	Homo sapiens	61.639	26.748	11	11	✓	✓	✓		✓			✓	✓	✓	✓				✓	✓	✓	✓	✓		✓	✓	✓	✓	✓	✓			✓	✓	✓	✓	✓			✓	✓	✓	✓
580	1	Q96KP4	Q96KP4	Cytosolic non-specific dipeptidase	CNDP2	Homo sapiens	52.877	30.737	11	11			✓	✓	✓	✓	✓		✓	✓	✓	✓	✓	✓	✓	✓	✓	✓	✓	✓	✓		✓	✓	✓	✓	✓	✓		✓	✓	✓	✓	✓	✓		✓	✓	✓
581	1	Q96N67	Q96N67	Dedicator of cytokinesis protein 7	DOCK7	Homo sapiens	242.565	7.944	13	11		✓	✓	✓	✓		✓			✓	✓	✓	✓	✓	✓	✓	✓	✓	✓	✓	✓		✓	✓	✓	✓	✓	✓		✓	✓	✓	✓	✓			✓	✓	✓
582	1	Q99615	Q99615	DnaJ homolog subfamily C member 7	DNAJC7	Homo sapiens	56.439	25.709	11	11	✓		✓	✓	✓	✓	✓		✓	✓	✓	✓	✓	✓	✓	✓	✓	✓	✓	✓	✓		✓	✓	✓	✓	✓	✓	✓		✓	✓	✓	✓	✓	✓	✓	✓	✓
583	1	Q99714	Q99714	3-hydroxyacyl-CoA dehydrogenase type-2	HSD17B10	Homo sapiens	26.923	67.816	11	11	✓	✓	✓	✓	✓	✓	✓	✓	✓	✓	✓	✓	✓	✓	✓	✓	✓	✓	✓	✓	✓	✓	✓	✓	✓	✓	✓	✓	✓	✓	✓	✓	✓	✓	✓	✓	✓	✓	✓
584	1	Q9BPX3	Q9BPX3	Condensin complex subunit 3	NCAPG	Homo sapiens	114.337	13.399	11	11	✓	✓	✓	✓	✓	✓	✓		✓		✓	✓	✓	✓	✓	✓	✓	✓	✓	✓	✓	✓	✓	✓		✓	✓	✓	✓	✓			✓	✓	✓	✓	✓		✓
585	1	Q9BXP5	Q9BXP5	Serrate RNA effector molecule homolog	SRRT	Homo sapiens	100.669	15.183	11	11		✓	✓	✓	✓	✓	✓	✓	✓	✓	✓	✓	✓	✓	✓	✓	✓	✓	✓	✓	✓	✓	✓	✓	✓	✓	✓	✓	✓	✓	✓	✓	✓	✓	✓	✓	✓	✓	✓
586	1	Q9BXS5	Q9BXS5	AP-1 complex subunit mu-1	AP1M1	Homo sapiens	48.586	40.662	13	11			✓	✓	✓	✓		✓	✓	✓	✓	✓	✓	✓	✓	✓	✓	✓	✓	✓	✓			✓	✓	✓	✓	✓	✓	✓	✓	✓	✓	✓		✓	✓	✓	✓
587	1	Q9BYT8	Q9BYT8	Neurolysin, mitochondrial	NLN	Homo sapiens	80.65	19.886	11	11		✓	✓	✓	✓		✓	✓		✓	✓	✓	✓	✓	✓	✓	✓	✓	✓	✓	✓		✓	✓	✓	✓	✓		✓	✓	✓	✓	✓	✓	✓		✓	✓	✓
588	1	Q9C0B1	Q9C0B1	Alpha-ketoglutarate-dependent dioxygenase FTO	FTO	Homo sapiens	58.283	27.723	11	11			✓	✓		✓	✓		✓	✓		✓	✓	✓		✓	✓	✓	✓	✓	✓		✓	✓	✓	✓	✓	✓	✓	✓	✓	✓	✓	✓	✓		✓	✓	✓
589	1	Q9H078	Q9H078	Caseinolytic peptidase B protein homolog	CLPB	Homo sapiens	78.728	22.207	11	11			✓	✓			✓	✓	✓	✓	✓	✓	✓	✓			✓	✓	✓	✓	✓		✓	✓	✓	✓	✓	✓		✓	✓	✓	✓	✓	✓		✓	✓	✓
590	1	Q9H2G2	Q9H2G2	STE20-like serine/threonine-protein kinase	SLK	Homo sapiens	142.697	13.279	12	11				✓	✓	✓	✓		✓	✓	✓	✓	✓	✓	✓	✓	✓	✓	✓	✓	✓				✓	✓	✓	✓		✓	✓	✓	✓	✓	✓		✓	✓	✓
591	1	Q9H2U1	Q9H2U1	ATP-dependent DNA/RNA helicase DHX36	DHX36	Homo sapiens	114.762	13.988	12	11		✓			✓		✓				✓		✓	✓	✓		✓	✓	✓	✓	✓	✓	✓	✓	✓	✓	✓	✓	✓	✓	✓	✓	✓	✓	✓	✓	✓	✓	✓
592	1	Q9H8H0	Q9H8H0	Nucleolar protein 11	NOL11	Homo sapiens	81.125	18.776	11	11	✓			✓	✓	✓	✓		✓	✓	✓	✓	✓	✓	✓	✓	✓	✓	✓	✓	✓		✓	✓	✓	✓	✓	✓		✓	✓	✓	✓	✓	✓			✓	✓
593	1	Q9HC38	Q9HC38	Glyoxalase domain-containing protein 4	GLOD4	Homo sapiens	34.794	48.243	11	11	✓	✓	✓	✓	✓	✓		✓	✓	✓	✓	✓	✓		✓	✓	✓	✓	✓	✓	✓	✓	✓	✓	✓	✓	✓	✓	✓	✓	✓	✓	✓	✓		✓	✓	✓	✓
594	1	Q9NQW7	Q9NQW7	Xaa-Pro aminopeptidase 1	XPNPEP1	Homo sapiens	69.92	21.348	11	11	✓	✓	✓	✓	✓		✓		✓	✓	✓	✓	✓	✓	✓	✓	✓	✓	✓	✓	✓	✓	✓	✓	✓	✓	✓	✓	✓	✓	✓	✓	✓		✓	✓	✓	✓	✓
595	1	Q9NW13	Q9NW13	RNA-binding protein 28	RBM28	Homo sapiens	85.738	17.128	11	11			✓			✓	✓		✓		✓	✓	✓	✓		✓	✓	✓	✓	✓	✓	✓	✓	✓	✓	✓	✓	✓	✓	✓	✓	✓		✓	✓	✓	✓	✓	✓
596	1	Q9NXF1	Q9NXF1	Testis-expressed protein 10	TEX10	Homo sapiens	105.674	14.962	11	11				✓	✓	✓	✓			✓	✓	✓	✓	✓			✓				✓			✓	✓	✓	✓	✓			✓	✓	✓	✓	✓			✓	✓
597	1	Q9P2I0	Q9P2I0	Cleavage and polyadenylation specificity factor subunit 2	CPSF2	Homo sapiens	88.487	18.542	11	11		✓			✓	✓				✓	✓	✓	✓	✓		✓	✓	✓	✓	✓	✓	✓	✓	✓	✓	✓	✓	✓	✓	✓	✓	✓	✓	✓	✓	✓		✓	✓
598	1	Q9UBB4	Q9UBB4	Ataxin-10	ATXN10	Homo sapiens	53.491	28	11	11	✓	✓	✓	✓	✓	✓	✓	✓	✓	✓	✓	✓	✓	✓	✓	✓	✓	✓	✓	✓	✓	✓	✓	✓	✓	✓	✓	✓	✓	✓	✓	✓	✓	✓	✓	✓	✓	✓	✓
599	1	Q9UBF2	Q9UBF2	Coatomer subunit gamma-2	COPG2	Homo sapiens	97.623	20.321	11	11				✓	✓	✓	✓		✓		✓	✓	✓	✓	✓	✓	✓	✓	✓	✓			✓	✓	✓	✓	✓	✓		✓	✓	✓	✓	✓	✓		✓	✓	✓
600	1	Q9UKN8	Q9UKN8	General transcription factor 3C polypeptide 4	GTF3C4	Homo sapiens	91.982	15.085	11	11	✓		✓		✓	✓			✓	✓	✓	✓	✓		✓	✓	✓		✓	✓		✓	✓	✓	✓	✓	✓		✓	✓	✓	✓	✓	✓		✓		✓	✓
601	1	Q9UPU5	Q9UPU5	Ubiquitin carboxyl-terminal hydrolase 24	USP24	Homo sapiens	294.369	5.344	11	11					✓	✓					✓	✓	✓	✓		✓		✓	✓		✓		✓		✓	✓	✓	✓	✓			✓	✓	✓	✓	✓	✓	✓	✓
602	1	Q9Y285	Q9Y285	Phenylalanine--tRNA ligase alpha subunit	FARSA	Homo sapiens	57.561	29.331	11	11						✓	✓	✓		✓	✓	✓	✓	✓				✓	✓	✓	✓			✓	✓	✓	✓	✓	✓			✓	✓	✓	✓	✓		✓	✓
603	1	Q9Y295	Q9Y295	Developmentally-regulated GTP-binding protein 1	DRG1	Homo sapiens	40.543	35.422	11	11		✓	✓	✓	✓	✓	✓	✓	✓	✓	✓	✓	✓	✓	✓	✓	✓	✓	✓	✓	✓		✓	✓	✓	✓	✓	✓		✓	✓	✓	✓	✓	✓		✓	✓	✓
604	1	Q9Y2J2	Q9Y2J2	Band 4.1-like protein 3	EPB41L3	Homo sapiens	120.678	14.903	12	11		✓				✓			✓		✓	✓		✓	✓		✓	✓	✓	✓	✓		✓	✓	✓	✓	✓	✓	✓	✓	✓	✓	✓	✓	✓		✓	✓	✓
605	1	Q9Y512	Q9Y512	Sorting and assembly machinery component 50 homolog	SAMM50	Homo sapiens	51.978	28.998	11	11		✓	✓	✓	✓	✓	✓	✓	✓	✓	✓	✓	✓	✓	✓	✓	✓	✓	✓	✓	✓		✓	✓	✓	✓	✓	✓	✓	✓	✓	✓	✓	✓	✓	✓	✓	✓	✓
606	1	Q9Y5X3	Q9Y5X3	Sorting nexin-5	SNX5	Homo sapiens	46.817	30.198	11	11		✓	✓	✓	✓	✓			✓	✓	✓	✓	✓	✓	✓	✓	✓	✓	✓	✓	✓	✓	✓	✓	✓	✓	✓		✓		✓	✓	✓	✓	✓	✓	✓	✓	✓
607	1	O60762	O60762	Dolichol-phosphate mannosyltransferase subunit 1	DPM1	Homo sapiens	29.633	50.769	10	10		✓	✓	✓	✓	✓	✓		✓	✓	✓	✓	✓	✓	✓	✓	✓	✓	✓	✓	✓		✓	✓	✓	✓	✓	✓	✓	✓	✓	✓	✓	✓	✓	✓		✓	✓
608	1	O60826	O60826	Coiled-coil domain-containing protein 22	CCDC22	Homo sapiens	70.754	20.574	10	10					✓	✓	✓							✓			✓							✓		✓	✓	✓		✓	✓	✓	✓	✓	✓		✓	✓
609	1	O75306	O75306	NADH dehydrogenase [ubiquinone] iron-sulfur protein 2, mitochondrial	NDUFS2	Homo sapiens	52.545	26.35	10	10	✓	✓	✓	✓		✓	✓	✓	✓	✓	✓	✓	✓	✓	✓	✓	✓	✓	✓	✓	✓	✓	✓	✓	✓	✓	✓	✓	✓	✓	✓	✓	✓	✓	✓	✓	✓	✓	✓
610	1	O75367	O75367	Core histone macro-H2A.1	MACROH2A1	Homo sapiens	39.18	45.257	12	10	✓	✓	✓	✓	✓	✓	✓	✓	✓	✓	✓	✓	✓	✓	✓	✓	✓	✓	✓	✓	✓	✓	✓	✓	✓	✓	✓	✓	✓	✓	✓	✓	✓	✓	✓	✓	✓	✓	✓
611	1	O76003	O76003	Glutaredoxin-3	GLRX3	Homo sapiens	37.432	37.015	10	10		✓	✓	✓	✓	✓	✓	✓	✓	✓	✓	✓	✓	✓	✓	✓	✓	✓	✓	✓	✓		✓	✓	✓	✓	✓	✓	✓	✓	✓	✓	✓	✓	✓	✓	✓	✓	✓
612	1	O76031	O76031	ATP-dependent Clp protease ATP-binding subunit clpX-like, mitochondrial	CLPX	Homo sapiens	69.224	19.747	10	10				✓	✓				✓	✓	✓		✓	✓	✓	✓	✓	✓	✓	✓				✓	✓	✓	✓				✓	✓	✓	✓				✓	✓
613	1	O94973	O94973	AP-2 complex subunit alpha-2	AP2A2	Homo sapiens	103.961	18.956	10	10		✓	✓		✓	✓			✓	✓	✓	✓	✓		✓	✓	✓	✓	✓		✓	✓	✓	✓	✓	✓	✓		✓	✓	✓	✓	✓	✓		✓		✓	✓
614	1	P00390	P00390	Glutathione reductase, mitochondrial	GSR	Homo sapiens	56.257	30.651	10	10		✓	✓	✓	✓	✓	✓	✓	✓	✓	✓	✓	✓	✓	✓	✓	✓	✓	✓	✓	✓		✓	✓	✓	✓	✓	✓		✓	✓	✓	✓	✓	✓		✓	✓	✓
615	1	P06865	P06865	Beta-hexosaminidase subunit alpha	HEXA	Homo sapiens	60.701	22.306	10	10				✓	✓	✓	✓		✓	✓	✓	✓	✓	✓	✓	✓	✓	✓	✓	✓	✓			✓	✓	✓	✓	✓		✓	✓	✓	✓	✓	✓	✓		✓	✓
616	1	P09211	P09211	Glutathione S-transferase P	GSTP1	Homo sapiens	23.355	63.81	10	10				✓	✓	✓	✓			✓	✓	✓	✓	✓	✓	✓	✓	✓	✓	✓	✓		✓	✓	✓	✓	✓	✓		✓	✓	✓	✓	✓	✓			✓	✓
617	2	P0DMV8;P0DMV9	P0DMV8	Heat shock 70 kDa protein 1A	HSPA1A	Homo sapiens	70.056	53.354	23	10	✓	✓	✓	✓	✓	✓	✓	✓	✓	✓	✓	✓	✓	✓	✓	✓	✓	✓	✓	✓	✓	✓	✓	✓	✓	✓	✓	✓	✓	✓	✓	✓	✓	✓	✓	✓	✓	✓	✓
618	1	P10768	P10768	S-formylglutathione hydrolase	ESD	Homo sapiens	31.463	58.156	10	10	✓	✓	✓	✓	✓	✓	✓	✓	✓	✓	✓	✓	✓	✓	✓	✓	✓	✓	✓	✓	✓	✓	✓	✓	✓	✓	✓	✓	✓	✓	✓	✓	✓	✓	✓	✓	✓	✓	✓
619	1	P11216	P11216	Glycogen phosphorylase, brain form	PYGB	Homo sapiens	96.699	25.03	12	10			✓	✓	✓	✓	✓	✓	✓	✓	✓	✓	✓	✓	✓	✓	✓	✓	✓	✓	✓		✓	✓	✓	✓	✓	✓		✓	✓	✓	✓	✓	✓		✓	✓	✓
620	1	P13804	P13804	Electron transfer flavoprotein subunit alpha, mitochondrial	ETFA	Homo sapiens	35.081	42.342	10	10			✓	✓	✓	✓		✓	✓	✓	✓	✓	✓	✓	✓	✓	✓	✓	✓	✓	✓			✓	✓	✓	✓	✓			✓	✓	✓	✓	✓			✓	✓
621	1	P14314	P14314	Glucosidase 2 subunit beta	PRKCSH	Homo sapiens	59.428	22.348	10	10	✓	✓	✓	✓	✓	✓	✓	✓	✓	✓	✓	✓	✓	✓	✓	✓	✓	✓	✓	✓	✓	✓	✓	✓	✓	✓	✓	✓	✓	✓	✓	✓	✓	✓	✓	✓	✓	✓	✓
622	1	P14550	P14550	Aldo-keto reductase family 1 member A1	AKR1A1	Homo sapiens	36.573	36.308	10	10		✓		✓		✓	✓					✓	✓	✓			✓	✓	✓	✓	✓	✓	✓	✓		✓	✓	✓	✓	✓	✓	✓	✓	✓	✓		✓	✓	✓
623	1	P14923	P14923	Junction plakoglobin	JUP	Homo sapiens	81.745	24.027	12	10				✓	✓	✓			✓		✓	✓	✓	✓		✓	✓	✓	✓	✓			✓	✓	✓	✓	✓	✓		✓	✓	✓	✓	✓	✓		✓	✓	✓
624	1	P15311	P15311	Ezrin	EZR	Homo sapiens	69.414	27.986	18	10	✓	✓	✓	✓	✓	✓	✓	✓	✓	✓	✓	✓	✓	✓	✓	✓	✓	✓	✓	✓	✓	✓	✓	✓	✓	✓	✓	✓	✓	✓	✓	✓	✓	✓	✓	✓	✓	✓	✓
625	1	P16278	P16278	Beta-galactosidase	GLB1	Homo sapiens	76.074	20.384	11	10	✓	✓		✓	✓	✓	✓	✓		✓	✓	✓	✓	✓		✓	✓	✓	✓	✓	✓	✓			✓	✓	✓	✓	✓	✓	✓	✓	✓	✓	✓		✓	✓	✓
626	1	P16435	P16435	NADPH--cytochrome P450 reductase	POR	Homo sapiens	76.69	22.6	10	10	✓	✓		✓	✓	✓		✓	✓	✓	✓	✓	✓	✓	✓	✓	✓	✓	✓	✓		✓	✓	✓	✓	✓	✓	✓	✓	✓	✓	✓	✓	✓	✓	✓	✓	✓	✓
627	1	P19623	P19623	Spermidine synthase	SRM	Homo sapiens	33.824	49.338	10	10	✓	✓	✓	✓	✓	✓	✓	✓	✓	✓	✓	✓	✓	✓	✓	✓	✓	✓	✓	✓	✓	✓	✓	✓	✓	✓	✓	✓	✓	✓	✓	✓	✓	✓	✓	✓	✓	✓	✓
628	1	P19784	P19784	Casein kinase II subunit alpha'	CSNK2A2	Homo sapiens	41.213	38.857	10	10		✓			✓	✓	✓	✓	✓	✓	✓	✓	✓	✓		✓	✓	✓	✓	✓	✓		✓	✓	✓	✓	✓	✓		✓	✓	✓	✓	✓	✓		✓	✓	✓
629	1	P21266	P21266	Glutathione S-transferase Mu 3	GSTM3	Homo sapiens	26.559	56.444	11	10	✓	✓	✓	✓	✓	✓	✓	✓	✓	✓	✓	✓	✓	✓	✓	✓	✓	✓	✓	✓	✓	✓	✓	✓	✓	✓	✓	✓	✓	✓	✓	✓	✓	✓	✓	✓	✓	✓	✓
630	1	P21399	P21399	Cytoplasmic aconitate hydratase	ACO1	Homo sapiens	98.403	16.873	10	10		✓	✓			✓	✓				✓	✓	✓	✓			✓	✓	✓	✓	✓	✓	✓	✓	✓		✓	✓		✓	✓		✓	✓	✓	✓	✓	✓
631	1	P23919	P23919	Thymidylate kinase	DTYMK	Homo sapiens	23.82	49.528	10	10	✓	✓	✓	✓	✓			✓	✓	✓	✓	✓			✓	✓	✓	✓	✓			✓		✓	✓	✓			✓	✓	✓	✓	✓			✓	✓	✓	✓
632	1	P25786	P25786	Proteasome subunit alpha type-1	PSMA1	Homo sapiens	29.556	46.388	10	10	✓	✓	✓	✓	✓	✓		✓	✓	✓	✓	✓	✓	✓	✓	✓	✓	✓	✓	✓	✓	✓	✓	✓	✓	✓	✓	✓	✓	✓	✓	✓	✓	✓	✓	✓	✓	✓	✓
633	1	P30837	P30837	Aldehyde dehydrogenase X, mitochondrial	ALDH1B1	Homo sapiens	57.25	31.528	11	10	✓	✓	✓	✓	✓	✓	✓	✓	✓	✓	✓	✓	✓	✓	✓	✓	✓	✓	✓	✓	✓	✓	✓	✓	✓	✓	✓	✓	✓	✓	✓	✓	✓	✓	✓	✓	✓	✓	✓
634	1	P31150	P31150	Rab GDP dissociation inhibitor alpha	GDI1	Homo sapiens	50.585	54.362	10	10	✓	✓	✓		✓	✓	✓	✓	✓	✓	✓	✓	✓	✓	✓	✓	✓	✓	✓	✓	✓	✓	✓	✓		✓	✓	✓	✓	✓	✓		✓	✓	✓	✓	✓	✓
635	1	P31153	P31153	S-adenosylmethionine synthase isoform type-2	MAT2A	Homo sapiens	43.663	44.051	12	10	✓	✓	✓	✓	✓	✓	✓	✓	✓	✓	✓	✓	✓	✓	✓	✓	✓	✓	✓	✓	✓	✓	✓	✓	✓	✓	✓	✓	✓	✓	✓	✓	✓	✓	✓	✓	✓	✓	✓
636	1	P31689	P31689	DnaJ homolog subfamily A member 1	DNAJA1	Homo sapiens	44.866	37.28	10	10	✓	✓			✓	✓	✓		✓	✓	✓	✓	✓	✓	✓	✓	✓	✓	✓	✓	✓	✓	✓			✓	✓	✓	✓	✓	✓	✓	✓	✓	✓	✓	✓	✓
637	1	P35249	P35249	Replication factor C subunit 4	RFC4	Homo sapiens	39.681	31.956	10	10		✓	✓	✓	✓	✓	✓	✓	✓	✓	✓	✓	✓	✓	✓	✓	✓	✓	✓	✓	✓		✓	✓	✓	✓	✓	✓		✓	✓	✓	✓	✓	✓		✓	✓	✓
638	1	P37837	P37837	Transaldolase	TALDO1	Homo sapiens	37.54	32.344	10	10	✓	✓	✓	✓	✓	✓		✓	✓	✓	✓	✓	✓		✓	✓	✓	✓	✓	✓		✓	✓	✓	✓	✓	✓		✓	✓	✓	✓	✓	✓	✓	✓	✓	✓	✓
639	1	P45880	P45880	Voltage-dependent anion-selective channel protein 2	VDAC2	Homo sapiens	31.568	50.34	10	10	✓	✓	✓	✓	✓	✓	✓	✓	✓	✓	✓	✓	✓	✓	✓	✓	✓	✓	✓	✓	✓	✓	✓	✓	✓	✓	✓	✓	✓	✓	✓	✓	✓	✓	✓	✓	✓	✓	✓
640	1	P46977	P46977	Dolichyl-diphosphooligosaccharide--protein glycosyltransferase subunit STT3A	STT3A	Homo sapiens	80.53	16.17	10	10	✓	✓	✓	✓	✓	✓	✓	✓	✓	✓	✓	✓	✓	✓	✓	✓	✓	✓	✓	✓	✓	✓	✓	✓	✓	✓	✓	✓	✓	✓	✓	✓	✓	✓	✓	✓	✓	✓	✓
641	1	P47756	P47756	F-actin-capping protein subunit beta	CAPZB	Homo sapiens	30.629	50	10	10	✓	✓	✓	✓	✓	✓	✓	✓	✓	✓	✓	✓	✓	✓	✓	✓	✓	✓	✓	✓	✓		✓	✓	✓	✓	✓	✓		✓	✓	✓	✓	✓	✓		✓	✓	✓
642	1	P49589	P49589	Cysteine--tRNA ligase, cytoplasmic	CARS1	Homo sapiens	85.474	14.973	10	10		✓	✓	✓	✓	✓	✓	✓	✓	✓	✓	✓	✓	✓	✓	✓	✓	✓	✓	✓	✓		✓	✓	✓	✓	✓	✓		✓	✓	✓	✓	✓	✓		✓	✓	✓
643	1	P50213	P50213	Isocitrate dehydrogenase [NAD] subunit alpha, mitochondrial	IDH3A	Homo sapiens	39.59	33.607	10	10	✓	✓	✓	✓	✓	✓	✓	✓	✓	✓	✓	✓	✓	✓	✓	✓	✓	✓	✓	✓	✓	✓	✓	✓	✓	✓	✓	✓	✓	✓	✓	✓	✓	✓		✓	✓	✓	✓
644	1	P50570	P50570	Dynamin-2	DNM2	Homo sapiens	98.067	24.253	18	10	✓	✓	✓	✓	✓	✓		✓	✓	✓	✓	✓	✓	✓	✓	✓	✓	✓	✓	✓	✓	✓	✓	✓	✓	✓	✓	✓	✓	✓	✓	✓	✓	✓	✓	✓	✓	✓	✓
645	1	P51991	P51991	Heterogeneous nuclear ribonucleoprotein A3	HNRNPA3	Homo sapiens	39.595	27.778	10	10	✓	✓	✓	✓	✓	✓		✓	✓	✓	✓	✓	✓	✓	✓	✓	✓	✓	✓	✓	✓	✓	✓	✓	✓	✓	✓	✓	✓	✓	✓	✓	✓	✓		✓	✓	✓	✓
646	1	P52888	P52888	Thimet oligopeptidase	THOP1	Homo sapiens	78.842	17.271	10	10		✓	✓	✓	✓	✓	✓	✓	✓	✓	✓	✓	✓	✓	✓	✓	✓	✓	✓	✓	✓		✓	✓	✓	✓	✓	✓		✓	✓	✓	✓	✓	✓		✓	✓	✓
647	1	P57740	P57740	Nuclear pore complex protein Nup107	NUP107	Homo sapiens	106.375	10.703	10	10		✓	✓	✓	✓			✓	✓	✓	✓	✓			✓	✓	✓	✓	✓			✓	✓	✓	✓	✓			✓	✓	✓	✓	✓			✓	✓	✓	✓
648	2	P61326;Q96A72	P61326	Protein mago nashi homolog	MAGOH	Homo sapiens	17.163	68.493	10	10	✓	✓	✓	✓	✓	✓	✓	✓	✓	✓	✓	✓	✓		✓	✓	✓	✓	✓	✓	✓	✓	✓	✓	✓	✓	✓	✓	✓	✓	✓	✓	✓	✓		✓	✓	✓	✓
649	1	Q01581	Q01581	Hydroxymethylglutaryl-CoA synthase, cytoplasmic	HMGCS1	Homo sapiens	57.291	28.269	11	10	✓	✓	✓	✓	✓	✓	✓	✓	✓	✓	✓	✓	✓	✓		✓	✓	✓	✓	✓	✓	✓	✓	✓	✓	✓	✓	✓	✓	✓	✓	✓	✓	✓	✓	✓	✓	✓	✓
650	1	Q02978	Q02978	Mitochondrial 2-oxoglutarate/malate carrier protein	SLC25A11	Homo sapiens	34.058	38.535	10	10		✓	✓	✓	✓	✓	✓	✓	✓	✓	✓	✓	✓	✓	✓	✓	✓	✓	✓	✓	✓	✓	✓	✓	✓	✓	✓	✓	✓	✓	✓	✓	✓	✓	✓	✓	✓	✓	✓
651	1	Q06203	Q06203	Amidophosphoribosyltransferase	PPAT	Homo sapiens	57.399	24.952	10	10	✓	✓	✓	✓	✓	✓		✓	✓	✓	✓	✓	✓		✓	✓	✓	✓	✓	✓	✓	✓	✓	✓	✓	✓	✓		✓	✓	✓	✓	✓	✓		✓	✓	✓	✓
652	1	Q06323	Q06323	Proteasome activator complex subunit 1	PSME1	Homo sapiens	28.72	40.562	10	10	✓	✓	✓	✓	✓	✓	✓		✓	✓	✓	✓	✓	✓	✓	✓	✓	✓	✓	✓	✓	✓	✓	✓	✓	✓	✓	✓	✓	✓	✓	✓	✓	✓	✓	✓	✓	✓	✓
653	1	Q12907	Q12907	Vesicular integral-membrane protein VIP36	LMAN2	Homo sapiens	40.23	34.551	10	10	✓	✓	✓	✓	✓	✓	✓	✓	✓	✓	✓	✓	✓	✓	✓	✓	✓	✓	✓	✓	✓	✓	✓	✓	✓	✓	✓	✓	✓	✓	✓	✓	✓	✓	✓	✓	✓	✓	✓
654	1	Q13098	Q13098	COP9 signalosome complex subunit 1	GPS1	Homo sapiens	55.537	26.069	10	10		✓	✓	✓	✓		✓	✓	✓	✓	✓	✓		✓	✓	✓	✓	✓	✓	✓	✓	✓	✓	✓	✓	✓	✓	✓	✓	✓	✓	✓	✓	✓		✓	✓	✓	✓
655	1	Q13126	Q13126	S-methyl-5'-thioadenosine phosphorylase	MTAP	Homo sapiens	31.235	51.59	10	10			✓	✓	✓			✓	✓	✓	✓	✓	✓	✓	✓	✓	✓	✓	✓	✓	✓	✓	✓	✓	✓	✓	✓		✓	✓	✓	✓	✓				✓	✓	✓
656	1	Q13451	Q13451	Peptidyl-prolyl cis-trans isomerase FKBP5	FKBP5	Homo sapiens	51.214	27.133	10	10		✓	✓	✓	✓	✓	✓	✓	✓	✓	✓	✓	✓	✓		✓	✓	✓	✓	✓	✓		✓	✓	✓	✓	✓	✓		✓	✓	✓	✓	✓	✓		✓	✓	✓
657	1	Q13561	Q13561	Dynactin subunit 2	DCTN2	Homo sapiens	44.23	32.17	10	10	✓	✓	✓		✓		✓	✓	✓		✓	✓	✓	✓	✓	✓		✓	✓	✓	✓	✓	✓	✓	✓	✓		✓	✓	✓	✓		✓		✓	✓	✓	✓	✓
658	1	Q14137	Q14137	Ribosome biogenesis protein BOP1	BOP1	Homo sapiens	83.628	19.035	10	10		✓	✓	✓	✓				✓		✓	✓		✓	✓	✓	✓	✓	✓	✓	✓	✓	✓	✓	✓	✓	✓	✓	✓	✓	✓	✓	✓	✓		✓		✓	✓
659	1	Q14247	Q14247	Src substrate cortactin	CTTN	Homo sapiens	61.585	20.364	10	10	✓	✓	✓	✓	✓	✓	✓	✓	✓	✓	✓	✓	✓	✓	✓	✓	✓	✓	✓	✓	✓		✓	✓	✓	✓	✓	✓	✓	✓	✓	✓	✓	✓	✓	✓	✓	✓	✓
660	1	Q14315	Q14315	Filamin-C	FLNC	Homo sapiens	291.025	7.853	10	10												✓						✓							✓	✓	✓	✓				✓	✓	✓	✓				✓
661	1	Q14694	Q14694	Ubiquitin carboxyl-terminal hydrolase 10	USP10	Homo sapiens	87.137	17.043	10	10			✓	✓	✓	✓	✓		✓	✓	✓	✓	✓	✓	✓	✓	✓	✓	✓	✓	✓		✓	✓	✓	✓	✓	✓		✓	✓	✓	✓	✓	✓		✓	✓	✓
662	1	Q15233	Q15233	Non-POU domain-containing octamer-binding protein	NONO	Homo sapiens	54.23	30.149	10	10	✓	✓	✓			✓	✓	✓	✓	✓	✓	✓	✓	✓	✓	✓	✓	✓	✓	✓	✓	✓	✓	✓			✓	✓	✓	✓	✓			✓	✓	✓	✓	✓
663	1	Q15293	Q15293	Reticulocalbin-1	RCN1	Homo sapiens	38.89	38.973	10	10	✓	✓	✓	✓	✓	✓	✓	✓	✓	✓	✓	✓	✓	✓	✓	✓	✓	✓	✓	✓	✓	✓	✓	✓	✓	✓	✓	✓	✓	✓	✓	✓	✓	✓	✓	✓	✓	✓	✓
664	1	Q15435	Q15435	Protein phosphatase 1 regulatory subunit 7	PPP1R7	Homo sapiens	41.564	34.167	10	10	✓	✓	✓	✓	✓	✓	✓	✓	✓	✓	✓	✓	✓	✓	✓	✓	✓	✓	✓	✓	✓	✓	✓	✓	✓	✓	✓	✓	✓	✓	✓	✓	✓	✓	✓	✓	✓	✓	✓
665	1	Q15738	Q15738	Sterol-4-alpha-carboxylate 3-dehydrogenase, decarboxylating	NSDHL	Homo sapiens	41.9	37.802	10	10		✓	✓	✓	✓	✓	✓		✓		✓	✓	✓	✓		✓	✓	✓	✓	✓	✓	✓	✓	✓	✓	✓	✓	✓	✓	✓	✓	✓	✓	✓	✓	✓	✓	✓	✓
666	1	Q15813	Q15813	Tubulin-specific chaperone E	TBCE	Homo sapiens	59.348	28.273	10	10			✓	✓	✓	✓	✓			✓	✓	✓	✓	✓	✓	✓	✓	✓	✓	✓	✓			✓	✓	✓	✓	✓		✓	✓	✓	✓	✓	✓		✓	✓	✓
667	1	Q16181	Q16181	Septin-7	SEPTIN7	Homo sapiens	50.682	32.952	12	10	✓	✓		✓	✓	✓	✓	✓	✓	✓	✓	✓	✓	✓	✓	✓	✓	✓	✓	✓	✓	✓	✓	✓	✓	✓	✓	✓	✓	✓	✓	✓	✓	✓	✓	✓	✓	✓	✓
668	1	Q16222	Q16222	UDP-N-acetylhexosamine pyrophosphorylase	UAP1	Homo sapiens	58.769	27.586	11	10		✓	✓	✓	✓	✓	✓	✓	✓	✓	✓	✓	✓	✓	✓	✓	✓	✓	✓	✓	✓		✓	✓	✓	✓	✓	✓		✓	✓	✓	✓	✓	✓		✓	✓	✓
669	1	Q16555	Q16555	Dihydropyrimidinase-related protein 2	DPYSL2	Homo sapiens	62.294	32.692	11	10				✓	✓	✓	✓		✓	✓	✓		✓	✓	✓	✓	✓	✓	✓	✓	✓	✓	✓	✓	✓	✓	✓	✓	✓	✓	✓	✓	✓	✓	✓		✓	✓	✓
670	1	Q3SY69	Q3SY69	Mitochondrial 10-formyltetrahydrofolate dehydrogenase	ALDH1L2	Homo sapiens	101.747	15.601	11	10		✓				✓	✓					✓	✓	✓				✓	✓	✓	✓		✓		✓	✓	✓	✓	✓	✓		✓	✓	✓	✓			✓
671	1	Q5SW79	Q5SW79	Centrosomal protein of 170 kDa	CEP170	Homo sapiens	175.295	10.543	13	10		✓			✓	✓	✓		✓		✓	✓	✓	✓		✓	✓	✓	✓	✓	✓		✓	✓	✓	✓	✓	✓	✓	✓	✓	✓	✓	✓	✓	✓	✓	✓	✓
672	1	Q5UIP0	Q5UIP0	Telomere-associated protein RIF1	RIF1	Homo sapiens	274.472	6.432	10	10				✓		✓	✓				✓	✓	✓	✓			✓	✓	✓	✓	✓				✓	✓	✓	✓				✓	✓	✓	✓				✓
673	1	Q5VT52	Q5VT52	Regulation of nuclear pre-mRNA domain-containing protein 2	RPRD2	Homo sapiens	156.02	9.377	10	10					✓	✓	✓				✓	✓	✓	✓			✓	✓	✓	✓	✓				✓	✓	✓	✓					✓	✓	✓
674	1	Q69YN2	Q69YN2	CWF19-like protein 1	CWF19L1	Homo sapiens	60.62	24.907	10	10	✓	✓		✓	✓	✓		✓			✓	✓	✓		✓	✓					✓	✓	✓		✓	✓	✓	✓	✓	✓		✓	✓	✓	✓	✓	✓		✓
675	1	Q6NZY4	Q6NZY4	Zinc finger CCHC domain-containing protein 8	ZCCHC8	Homo sapiens	78.578	20.792	10	10						✓							✓	✓					✓	✓	✓		✓		✓	✓	✓	✓		✓		✓	✓	✓	✓		✓
676	1	Q7L2H7	Q7L2H7	Eukaryotic translation initiation factor 3 subunit M	EIF3M	Homo sapiens	42.502	32.353	10	10	✓	✓	✓	✓	✓	✓	✓	✓	✓	✓	✓	✓	✓		✓	✓	✓	✓	✓	✓		✓	✓	✓	✓	✓	✓	✓	✓	✓	✓	✓	✓	✓		✓	✓	✓	✓
677	1	Q7L576	Q7L576	Cytoplasmic FMR1-interacting protein 1	CYFIP1	Homo sapiens	145.185	18.675	19	10	✓	✓	✓	✓	✓	✓	✓	✓	✓	✓	✓	✓	✓	✓	✓	✓	✓	✓	✓	✓	✓	✓	✓	✓	✓	✓	✓	✓	✓	✓	✓	✓	✓	✓	✓	✓	✓	✓	✓
678	1	Q8IZL8	Q8IZL8	Proline-, glutamic acid- and leucine-rich protein 1	PELP1	Homo sapiens	119.704	12.743	10	10	✓	✓	✓	✓	✓	✓	✓	✓	✓	✓	✓	✓	✓	✓	✓	✓	✓	✓	✓	✓	✓	✓	✓	✓	✓	✓	✓	✓	✓	✓	✓	✓	✓	✓	✓		✓	✓	✓
679	1	Q8N1G4	Q8N1G4	Leucine-rich repeat-containing protein 47	LRRC47	Homo sapiens	63.473	21.784	10	10	✓		✓	✓	✓	✓				✓	✓	✓	✓		✓	✓	✓	✓	✓	✓	✓	✓	✓	✓	✓	✓	✓		✓	✓	✓	✓	✓	✓		✓	✓	✓	✓
680	1	Q8TC07	Q8TC07	TBC1 domain family member 15	TBC1D15	Homo sapiens	79.49	15.919	10	10		✓	✓	✓	✓	✓			✓	✓	✓	✓	✓	✓		✓	✓	✓	✓	✓				✓	✓	✓	✓	✓		✓	✓	✓	✓	✓	✓		✓	✓	✓
681	1	Q8TD19	Q8TD19	Serine/threonine-protein kinase Nek9	NEK9	Homo sapiens	107.169	12.666	10	10			✓	✓	✓	✓	✓		✓	✓	✓	✓	✓	✓	✓	✓	✓	✓	✓	✓	✓	✓	✓	✓	✓	✓	✓	✓	✓	✓	✓	✓	✓	✓	✓		✓	✓	✓
682	1	Q8WUM0	Q8WUM0	Nuclear pore complex protein Nup133	NUP133	Homo sapiens	128.981	10.986	10	10				✓	✓	✓	✓				✓	✓	✓	✓	✓	✓	✓	✓	✓	✓	✓	✓			✓	✓	✓	✓	✓		✓	✓	✓	✓	✓	✓		✓	✓
683	1	Q8WVM8	Q8WVM8	Sec1 family domain-containing protein 1	SCFD1	Homo sapiens	72.381	21.651	10	10					✓	✓	✓			✓	✓	✓	✓	✓			✓	✓	✓	✓	✓	✓	✓	✓	✓	✓	✓	✓	✓	✓	✓	✓	✓	✓	✓		✓	✓	✓
684	1	Q96ST3	Q96ST3	Paired amphipathic helix protein Sin3a	SIN3A	Homo sapiens	145.177	8.72	10	10				✓	✓	✓							✓	✓		✓		✓	✓	✓	✓	✓	✓	✓	✓	✓	✓	✓	✓	✓	✓	✓	✓	✓	✓	✓	✓
685	1	Q96T76	Q96T76	MMS19 nucleotide excision repair protein homolog	MMS19	Homo sapiens	113.292	13.204	10	10				✓	✓	✓	✓	✓			✓	✓	✓	✓			✓	✓	✓	✓		✓	✓		✓	✓	✓	✓	✓		✓	✓	✓	✓	✓	✓	✓	✓	✓
686	1	Q9BS26	Q9BS26	Endoplasmic reticulum resident protein 44	ERP44	Homo sapiens	46.974	32.02	10	10		✓	✓	✓	✓		✓	✓	✓	✓	✓	✓	✓	✓	✓	✓	✓	✓	✓	✓	✓	✓	✓	✓	✓	✓		✓	✓		✓	✓	✓		✓	✓	✓	✓	✓
687	1	Q9BTV4	Q9BTV4	Transmembrane protein 43	TMEM43	Homo sapiens	44.876	29.5	10	10		✓	✓	✓				✓	✓	✓	✓				✓	✓	✓	✓				✓	✓	✓	✓	✓			✓	✓	✓	✓	✓	✓		✓	✓	✓	✓
688	1	Q9BY44	Q9BY44	Eukaryotic translation initiation factor 2A	EIF2A	Homo sapiens	64.99	24.274	10	10					✓	✓	✓					✓	✓	✓		✓		✓	✓	✓	✓	✓	✓	✓		✓	✓	✓	✓	✓			✓	✓	✓	✓		✓	✓
689	1	Q9GZL7	Q9GZL7	Ribosome biogenesis protein WDR12	WDR12	Homo sapiens	47.709	32.624	10	10			✓		✓	✓	✓	✓	✓	✓	✓	✓	✓	✓		✓	✓	✓	✓	✓	✓		✓	✓	✓	✓	✓	✓	✓	✓	✓	✓	✓	✓	✓		✓	✓	✓
690	1	Q9H0S4	Q9H0S4	Probable ATP-dependent RNA helicase DDX47	DDX47	Homo sapiens	50.646	27.033	10	10		✓	✓	✓	✓	✓	✓	✓	✓	✓	✓	✓	✓	✓	✓	✓	✓	✓	✓	✓			✓	✓	✓	✓	✓	✓		✓	✓	✓	✓	✓	✓		✓	✓	✓
691	1	Q9H223	Q9H223	EH domain-containing protein 4	EHD4	Homo sapiens	61.177	27.357	11	10			✓	✓	✓	✓				✓	✓	✓	✓	✓		✓	✓	✓	✓	✓			✓	✓	✓	✓	✓	✓		✓		✓	✓	✓	✓		✓	✓	✓
692	1	Q9H845	Q9H845	Complex I assembly factor ACAD9, mitochondrial	ACAD9	Homo sapiens	68.761	20.129	10	10			✓	✓	✓	✓	✓		✓	✓	✓	✓	✓	✓	✓	✓	✓	✓	✓	✓	✓		✓	✓	✓	✓	✓	✓		✓	✓	✓	✓	✓	✓		✓	✓	✓
693	1	Q9H9B4	Q9H9B4	Sideroflexin-1	SFXN1	Homo sapiens	35.62	45.652	11	10		✓	✓	✓	✓	✓	✓	✓	✓	✓	✓	✓	✓	✓	✓	✓	✓	✓	✓	✓	✓		✓	✓	✓	✓	✓	✓		✓	✓	✓	✓	✓	✓		✓	✓	✓
694	1	Q9P2E9	Q9P2E9	Ribosome-binding protein 1	RRBP1	Homo sapiens	152.457	9.291	10	10				✓	✓				✓	✓	✓	✓	✓		✓	✓	✓	✓	✓					✓	✓	✓	✓	✓		✓	✓	✓	✓	✓	✓		✓	✓	✓
695	1	Q9UHG3	Q9UHG3	Prenylcysteine oxidase 1	PCYOX1	Homo sapiens	56.64	24.752	10	10			✓	✓	✓	✓	✓		✓	✓	✓	✓	✓	✓	✓	✓	✓	✓	✓	✓	✓	✓	✓	✓	✓	✓	✓	✓	✓	✓	✓	✓	✓	✓	✓	✓		✓	✓
696	1	Q9UKF6	Q9UKF6	Cleavage and polyadenylation specificity factor subunit 3	CPSF3	Homo sapiens	77.486	16.374	10	10		✓	✓		✓			✓	✓	✓	✓				✓	✓		✓				✓	✓	✓	✓	✓	✓		✓	✓	✓	✓	✓	✓		✓	✓	✓	✓
697	1	Q9UKV3	Q9UKV3	Apoptotic chromatin condensation inducer in the nucleus	ACIN1	Homo sapiens	151.864	9.694	10	10	✓	✓		✓	✓	✓	✓	✓	✓	✓	✓	✓	✓	✓	✓	✓	✓	✓	✓	✓	✓	✓	✓		✓	✓	✓	✓	✓	✓	✓	✓	✓	✓	✓	✓	✓		✓
698	1	Q9UKX7	Q9UKX7	Nuclear pore complex protein Nup50	NUP50	Homo sapiens	50.145	32.051	10	10	✓	✓	✓	✓	✓	✓	✓		✓	✓	✓	✓	✓	✓	✓	✓	✓	✓	✓	✓	✓		✓	✓	✓	✓	✓	✓	✓	✓	✓	✓	✓	✓	✓	✓	✓	✓	✓
699	1	Q9ULW0	Q9ULW0	Targeting protein for Xklp2	TPX2	Homo sapiens	85.655	18.876	10	10							✓																✓	✓		✓		✓		✓	✓	✓	✓	✓	✓		✓	✓	✓
700	1	Q9UNF0	Q9UNF0	Protein kinase C and casein kinase substrate in neurons protein 2	PACSIN2	Homo sapiens	55.736	22.222	10	10	✓	✓		✓	✓	✓		✓	✓	✓	✓	✓	✓			✓	✓	✓	✓	✓		✓	✓	✓	✓	✓	✓		✓	✓	✓	✓	✓	✓		✓	✓	✓	✓
701	1	Q9UPT5	Q9UPT5	Exocyst complex component 7	EXOC7	Homo sapiens	83.382	16.735	10	10		✓				✓		✓			✓		✓			✓	✓	✓						✓	✓	✓	✓	✓		✓	✓	✓	✓	✓			✓	✓	✓
702	1	Q9Y224	Q9Y224	RNA transcription, translation and transport factor protein	RTRAF	Homo sapiens	28.069	53.279	10	10	✓	✓	✓	✓	✓	✓	✓	✓	✓	✓	✓	✓	✓	✓	✓	✓	✓	✓	✓	✓	✓	✓	✓	✓	✓	✓	✓	✓	✓	✓	✓	✓	✓	✓	✓	✓	✓	✓	✓
703	1	Q9Y2Z0	Q9Y2Z0	Protein SGT1 homolog	SUGT1	Homo sapiens	41.025	36.164	10	10		✓	✓	✓			✓		✓	✓	✓	✓	✓	✓	✓	✓	✓	✓	✓	✓	✓		✓	✓	✓	✓		✓	✓	✓	✓	✓	✓		✓		✓	✓	✓
704	1	Q9Y3T9	Q9Y3T9	Nucleolar complex protein 2 homolog	NOC2L	Homo sapiens	84.919	14.553	10	10	✓	✓		✓	✓	✓		✓	✓	✓	✓	✓	✓		✓	✓	✓	✓		✓		✓	✓	✓	✓	✓	✓		✓	✓	✓	✓	✓	✓	✓	✓	✓	✓	✓
705	1	Q9Y3Z3	Q9Y3Z3	Deoxynucleoside triphosphate triphosphohydrolase SAMHD1	SAMHD1	Homo sapiens	72.203	20.447	10	10			✓	✓	✓	✓			✓	✓	✓	✓	✓	✓	✓	✓	✓	✓	✓	✓			✓	✓	✓	✓	✓	✓		✓	✓	✓	✓	✓			✓	✓	✓
706	1	Q9Y520	Q9Y520	Protein PRRC2C	PRRC2C	Homo sapiens	316.918	5.007	11	10					✓	✓			✓	✓							✓	✓					✓	✓	✓	✓	✓	✓			✓	✓	✓	✓	✓		✓	✓	✓
707	1	Q9Y606	Q9Y606	Pseudouridylate synthase 1 homolog	PUS1	Homo sapiens	47.471	27.869	10	10	✓	✓	✓	✓	✓	✓		✓	✓	✓	✓	✓	✓		✓	✓	✓	✓	✓	✓		✓	✓	✓	✓	✓	✓	✓	✓	✓	✓	✓	✓	✓		✓	✓	✓	✓
708	1	Q9Y6C9	Q9Y6C9	Mitochondrial carrier homolog 2	MTCH2	Homo sapiens	33.331	43.564	10	10	✓	✓	✓	✓			✓	✓	✓	✓			✓	✓	✓	✓	✓	✓	✓	✓	✓	✓	✓	✓	✓	✓		✓	✓	✓	✓	✓	✓	✓	✓	✓	✓	✓	✓
709	1	O00151	O00151	PDZ and LIM domain protein 1	PDLIM1	Homo sapiens	36.07	37.082	9	9		✓	✓	✓		✓	✓	✓	✓	✓	✓	✓	✓	✓	✓	✓	✓	✓	✓	✓	✓		✓	✓	✓	✓	✓	✓		✓	✓	✓	✓	✓	✓		✓	✓	✓
710	1	O00159	O00159	Unconventional myosin-Ic	MYO1C	Homo sapiens	121.682	11.759	9	9	✓	✓	✓			✓	✓	✓	✓	✓						✓	✓	✓	✓	✓	✓		✓	✓	✓	✓	✓	✓	✓	✓	✓		✓	✓	✓		✓	✓	✓
711	1	O00299	O00299	Chloride intracellular channel protein 1	CLIC1	Homo sapiens	26.922	52.282	9	9	✓	✓	✓	✓	✓	✓	✓	✓	✓	✓	✓	✓	✓	✓	✓	✓	✓	✓	✓	✓	✓	✓	✓	✓	✓	✓	✓	✓	✓	✓	✓	✓	✓	✓	✓	✓	✓	✓	✓
712	1	O00303	O00303	Eukaryotic translation initiation factor 3 subunit F	EIF3F	Homo sapiens	37.562	36.975	9	9		✓	✓	✓	✓	✓		✓	✓	✓	✓	✓	✓	✓	✓	✓	✓	✓	✓	✓	✓			✓	✓	✓	✓	✓		✓	✓	✓	✓	✓			✓	✓	✓
713	1	O14776	O14776	Transcription elongation regulator 1	TCERG1	Homo sapiens	123.903	8.834	10	9	✓	✓	✓	✓	✓	✓		✓	✓	✓	✓	✓	✓		✓	✓	✓	✓	✓	✓		✓	✓	✓	✓	✓	✓		✓	✓	✓	✓	✓	✓		✓	✓	✓	✓
714	1	O43172	O43172	U4/U6 small nuclear ribonucleoprotein Prp4	PRPF4	Homo sapiens	58.45	23.18	9	9			✓	✓	✓	✓	✓		✓	✓	✓	✓	✓	✓	✓	✓	✓	✓	✓	✓	✓		✓	✓	✓	✓	✓	✓	✓	✓	✓	✓	✓	✓	✓	✓	✓	✓	✓
715	1	O43264	O43264	Centromere/kinetochore protein zw10 homolog	ZW10	Homo sapiens	88.83	16.56	9	9	✓						✓						✓	✓					✓	✓	✓	✓	✓				✓	✓	✓	✓		✓	✓	✓	✓	✓	✓		✓
716	1	O43290	O43290	U4/U6.U5 tri-snRNP-associated protein 1	SART1	Homo sapiens	90.255	15	9	9											✓	✓		✓				✓		✓				✓	✓		✓	✓		✓	✓	✓	✓	✓	✓		✓	✓	✓
717	1	O43747	O43747	AP-1 complex subunit gamma-1	AP1G1	Homo sapiens	91.353	11.314	9	9	✓	✓	✓			✓		✓	✓	✓		✓	✓		✓	✓	✓		✓	✓	✓	✓	✓	✓		✓	✓	✓	✓	✓	✓		✓	✓		✓	✓	✓
718	1	O60216	O60216	Double-strand-break repair protein rad21 homolog	RAD21	Homo sapiens	71.693	19.81	10	9		✓	✓		✓	✓	✓	✓			✓	✓	✓	✓		✓	✓	✓	✓	✓	✓			✓	✓	✓	✓	✓	✓	✓	✓	✓	✓	✓	✓	✓	✓	✓	✓
719	1	O60231	O60231	Pre-mRNA-splicing factor ATP-dependent RNA helicase DHX16	DHX16	Homo sapiens	119.264	11.816	9	9		✓		✓	✓	✓	✓	✓	✓			✓	✓	✓	✓	✓	✓		✓		✓	✓	✓	✓	✓		✓	✓	✓		✓	✓		✓	✓		✓	✓	✓
720	1	O75122	O75122	CLIP-associating protein 2	CLASP2	Homo sapiens	141.065	11.592	11	9			✓	✓		✓	✓		✓	✓		✓		✓	✓	✓	✓	✓				✓	✓	✓	✓	✓	✓	✓		✓	✓	✓	✓	✓	✓	✓		✓	✓
721	1	O75436	O75436	Vacuolar protein sorting-associated protein 26A	VPS26A	Homo sapiens	38.169	39.144	10	9	✓	✓	✓	✓	✓	✓	✓		✓	✓	✓	✓	✓	✓	✓	✓	✓	✓	✓	✓	✓	✓	✓	✓	✓	✓	✓	✓	✓	✓	✓	✓	✓	✓	✓	✓	✓	✓	✓
722	1	O75439	O75439	Mitochondrial-processing peptidase subunit beta	PMPCB	Homo sapiens	54.367	23.313	9	9		✓	✓	✓	✓	✓			✓	✓	✓	✓		✓	✓	✓	✓	✓	✓	✓		✓	✓	✓	✓	✓	✓	✓	✓	✓	✓	✓	✓	✓	✓	✓	✓	✓	✓
723	1	O94826	O94826	Mitochondrial import receptor subunit TOM70	TOMM70	Homo sapiens	67.454	18.75	9	9	✓	✓	✓		✓	✓	✓	✓	✓	✓	✓	✓	✓	✓	✓	✓	✓	✓	✓	✓		✓	✓	✓		✓	✓	✓	✓	✓	✓	✓	✓	✓	✓	✓	✓	✓	✓
724	1	O94979	O94979	Protein transport protein Sec31A	SEC31A	Homo sapiens	133.018	8.525	9	9	✓	✓	✓	✓	✓	✓		✓	✓	✓	✓	✓	✓	✓	✓	✓	✓	✓	✓	✓		✓	✓	✓	✓	✓	✓	✓	✓	✓	✓	✓	✓	✓		✓	✓	✓	✓
725	1	O95336	O95336	6-phosphogluconolactonase	PGLS	Homo sapiens	27.546	46.124	9	9	✓	✓	✓	✓	✓	✓	✓	✓	✓	✓	✓	✓	✓	✓	✓	✓	✓	✓	✓	✓	✓	✓	✓	✓	✓	✓	✓	✓	✓	✓	✓	✓	✓	✓	✓	✓	✓	✓	✓
726	1	O95394	O95394	Phosphoacetylglucosamine mutase	PGM3	Homo sapiens	59.851	21.956	9	9	✓	✓	✓					✓	✓	✓			✓	✓	✓	✓	✓		✓	✓	✓	✓	✓	✓					✓	✓	✓	✓				✓	✓	✓
727	1	O95793	O95793	Double-stranded RNA-binding protein Staufen homolog 1	STAU1	Homo sapiens	63.183	20.451	9	9			✓	✓	✓	✓	✓	✓	✓	✓	✓	✓	✓	✓	✓	✓	✓	✓	✓	✓	✓			✓	✓	✓	✓	✓			✓	✓	✓	✓	✓			✓	✓
728	1	P00387	P00387	NADH-cytochrome b5 reductase 3	CYB5R3	Homo sapiens	34.236	38.206	9	9	✓	✓	✓	✓	✓	✓	✓	✓	✓	✓	✓	✓	✓	✓	✓	✓	✓	✓	✓	✓	✓	✓	✓	✓	✓	✓	✓	✓	✓	✓	✓	✓	✓	✓	✓	✓	✓	✓	✓
729	1	P07602	P07602	Prosaposin	PSAP	Homo sapiens	58.113	18.511	9	9	✓	✓	✓	✓		✓	✓	✓	✓	✓	✓	✓	✓	✓	✓	✓	✓	✓	✓	✓	✓	✓	✓	✓	✓		✓	✓	✓	✓	✓	✓		✓	✓	✓	✓	✓	✓
730	1	P09525	P09525	Annexin A4	ANXA4	Homo sapiens	35.883	35.737	9	9					✓	✓				✓	✓		✓	✓		✓	✓	✓	✓	✓	✓	✓	✓	✓	✓	✓	✓	✓	✓	✓	✓	✓		✓	✓			✓
731	1	P09661	P09661	U2 small nuclear ribonucleoprotein A'	SNRPA1	Homo sapiens	28.415	45.49	9	9	✓	✓	✓	✓	✓	✓	✓	✓	✓	✓	✓	✓	✓	✓	✓	✓	✓	✓	✓	✓	✓	✓	✓	✓	✓	✓	✓	✓	✓	✓	✓	✓	✓	✓	✓	✓	✓	✓	✓
732	1	P09936	P09936	Ubiquitin carboxyl-terminal hydrolase isozyme L1	UCHL1	Homo sapiens	24.825	56.951	9	9	✓	✓	✓	✓	✓	✓	✓	✓	✓	✓	✓	✓	✓	✓	✓	✓	✓	✓	✓	✓	✓	✓	✓	✓	✓	✓	✓	✓	✓	✓	✓	✓	✓	✓	✓	✓	✓	✓	✓
733	1	P12955	P12955	Xaa-Pro dipeptidase	PEPD	Homo sapiens	54.549	22.718	9	9		✓	✓	✓	✓	✓		✓	✓	✓	✓	✓	✓		✓	✓	✓		✓	✓		✓	✓	✓	✓	✓	✓	✓		✓	✓	✓	✓	✓	✓		✓	✓	✓
734	1	P15880	P15880	40S ribosomal protein S2	RPS2	Homo sapiens	31.324	38.225	9	9	✓	✓	✓	✓	✓	✓	✓	✓	✓	✓	✓	✓	✓	✓	✓	✓	✓	✓	✓	✓	✓	✓	✓	✓	✓	✓	✓	✓	✓	✓	✓	✓	✓	✓	✓	✓	✓	✓	✓
735	1	P18858	P18858	DNA ligase 1	LIG1	Homo sapiens	101.739	12.296	9	9										✓			✓	✓				✓		✓	✓			✓	✓	✓	✓	✓	✓	✓	✓	✓	✓	✓		✓	✓	✓	✓
736	1	P20073	P20073	Annexin A7	ANXA7	Homo sapiens	52.739	22.541	9	9		✓	✓	✓	✓		✓		✓	✓	✓	✓	✓	✓		✓	✓	✓	✓	✓	✓		✓	✓	✓	✓		✓		✓	✓	✓	✓		✓		✓	✓	✓
737	1	P20618	P20618	Proteasome subunit beta type-1	PSMB1	Homo sapiens	26.49	53.527	9	9	✓	✓	✓	✓	✓	✓	✓	✓	✓	✓	✓	✓	✓	✓	✓	✓	✓	✓	✓	✓	✓	✓	✓	✓	✓	✓		✓	✓	✓	✓	✓	✓	✓	✓	✓	✓	✓	✓
738	1	P22059	P22059	Oxysterol-binding protein 1	OSBP	Homo sapiens	89.422	17.224	9	9							✓			✓		✓	✓	✓		✓	✓	✓	✓	✓	✓		✓	✓			✓	✓		✓	✓			✓	✓		✓	✓	✓
739	1	P22061	P22061	Protein-L-isoaspartate(D-aspartate) O-methyltransferase	PCMT1	Homo sapiens	24.635	52.423	9	9	✓	✓	✓	✓	✓			✓	✓	✓	✓			✓	✓	✓	✓	✓		✓	✓	✓	✓	✓	✓	✓			✓	✓	✓	✓				✓	✓	✓	✓
740	1	P23284	P23284	Peptidyl-prolyl cis-trans isomerase B	PPIB	Homo sapiens	23.741	41.204	9	9	✓	✓	✓	✓	✓	✓	✓	✓	✓	✓	✓	✓	✓	✓	✓	✓	✓	✓	✓	✓	✓	✓	✓	✓	✓	✓	✓	✓	✓	✓	✓	✓	✓	✓	✓	✓	✓	✓	✓
741	1	P23378	P23378	Glycine dehydrogenase (decarboxylating), mitochondrial	GLDC	Homo sapiens	112.729	14.314	9	9				✓	✓						✓	✓	✓		✓			✓	✓	✓	✓			✓	✓	✓	✓			✓	✓	✓	✓	✓	✓		✓	✓	✓
742	1	P25789	P25789	Proteasome subunit alpha type-4	PSMA4	Homo sapiens	29.483	50.192	9	9	✓	✓	✓	✓	✓	✓	✓	✓	✓	✓	✓	✓	✓	✓	✓	✓	✓	✓	✓	✓	✓	✓	✓	✓	✓	✓	✓	✓	✓	✓	✓	✓	✓	✓	✓	✓	✓	✓	✓
743	1	P26368	P26368	Splicing factor U2AF 65 kDa subunit	U2AF2	Homo sapiens	53.501	33.474	9	9		✓	✓	✓	✓	✓	✓	✓	✓	✓	✓	✓	✓	✓	✓	✓	✓	✓	✓	✓	✓		✓	✓	✓	✓	✓	✓		✓	✓	✓	✓	✓	✓		✓	✓	✓
744	1	P27797	P27797	Calreticulin	CALR	Homo sapiens	48.141	30.216	9	9	✓	✓	✓	✓	✓	✓	✓	✓	✓	✓	✓	✓	✓	✓	✓	✓	✓	✓	✓	✓	✓	✓	✓	✓	✓	✓	✓	✓	✓	✓	✓	✓	✓	✓	✓	✓	✓	✓	✓
745	1	P30876	P30876	DNA-directed RNA polymerase II subunit RPB2	POLR2B	Homo sapiens	133.897	9.37	9	9				✓	✓				✓	✓	✓	✓	✓			✓	✓	✓	✓	✓		✓	✓	✓	✓	✓		✓	✓	✓	✓	✓	✓	✓	✓		✓	✓	✓
746	1	P35222	P35222	Catenin beta-1	CTNNB1	Homo sapiens	85.496	21.255	9	9					✓	✓	✓					✓	✓	✓		✓	✓	✓	✓	✓	✓		✓	✓	✓	✓	✓	✓		✓	✓	✓	✓	✓	✓		✓	✓
747	1	P35237	P35237	Serpin B6	SERPINB6	Homo sapiens	42.623	33.245	10	9		✓	✓	✓	✓	✓	✓	✓	✓	✓	✓	✓	✓	✓	✓	✓	✓	✓	✓	✓	✓	✓	✓	✓	✓	✓	✓	✓	✓	✓	✓	✓	✓	✓	✓		✓	✓	✓
748	1	P40937	P40937	Replication factor C subunit 5	RFC5	Homo sapiens	38.498	33.824	9	9		✓	✓		✓	✓	✓	✓	✓	✓		✓	✓	✓	✓	✓	✓	✓	✓	✓	✓		✓	✓	✓	✓	✓	✓	✓	✓	✓	✓	✓	✓	✓		✓	✓	✓
749	1	P40938	P40938	Replication factor C subunit 3	RFC3	Homo sapiens	40.555	35.393	9	9		✓			✓	✓				✓		✓		✓				✓		✓	✓	✓	✓	✓	✓		✓	✓	✓	✓	✓	✓		✓	✓	✓	✓	✓	✓
750	1	P43686	P43686	26S proteasome regulatory subunit 6B	PSMC4	Homo sapiens	47.367	26.794	9	9	✓	✓	✓	✓	✓	✓		✓	✓	✓	✓	✓	✓	✓	✓	✓	✓	✓	✓	✓	✓	✓	✓	✓	✓	✓	✓	✓	✓	✓	✓	✓	✓	✓	✓	✓	✓	✓	✓
751	1	P46781	P46781	40S ribosomal protein S9	RPS9	Homo sapiens	22.592	35.567	9	9	✓	✓	✓	✓	✓			✓	✓	✓	✓	✓			✓	✓	✓	✓	✓	✓		✓	✓	✓	✓	✓	✓		✓	✓	✓	✓	✓	✓		✓	✓	✓	✓
752	1	P51398	P51398	28S ribosomal protein S29, mitochondrial	DAP3	Homo sapiens	45.566	29.899	9	9		✓	✓	✓		✓		✓	✓	✓	✓	✓	✓	✓	✓	✓	✓	✓	✓	✓	✓		✓	✓	✓	✓	✓	✓		✓	✓	✓	✓	✓	✓		✓	✓	✓
753	1	P54920	P54920	Alpha-soluble NSF attachment protein	NAPA	Homo sapiens	33.233	48.136	11	9				✓	✓	✓	✓		✓	✓	✓	✓	✓	✓		✓	✓	✓	✓	✓	✓		✓	✓	✓	✓	✓	✓		✓	✓	✓	✓	✓	✓		✓	✓	✓
754	1	P55809	P55809	Succinyl-CoA:3-ketoacid coenzyme A transferase 1, mitochondrial	OXCT1	Homo sapiens	56.156	29.423	10	9			✓	✓	✓	✓	✓		✓	✓	✓	✓	✓	✓	✓	✓	✓	✓	✓	✓	✓	✓		✓	✓	✓	✓	✓	✓	✓	✓	✓	✓	✓	✓		✓	✓	✓
755	1	P60842	P60842	Eukaryotic initiation factor 4A-I	EIF4A1	Homo sapiens	46.156	48.522	18	9	✓	✓	✓	✓	✓	✓	✓	✓	✓	✓	✓	✓	✓	✓	✓	✓	✓	✓	✓	✓	✓	✓	✓	✓	✓	✓	✓	✓	✓	✓	✓	✓	✓	✓	✓	✓	✓	✓	✓
756	1	P61086	P61086	Ubiquitin-conjugating enzyme E2 K	UBE2K	Homo sapiens	22.407	60	9	9	✓	✓	✓	✓	✓	✓	✓	✓	✓	✓	✓	✓	✓	✓	✓	✓	✓	✓	✓	✓	✓	✓	✓	✓	✓	✓	✓	✓	✓	✓	✓	✓	✓	✓	✓	✓	✓	✓	✓
757	1	P61106	P61106	Ras-related protein Rab-14	RAB14	Homo sapiens	23.898	69.767	10	9			✓	✓	✓	✓	✓		✓	✓	✓	✓	✓	✓	✓	✓	✓	✓	✓	✓	✓			✓	✓	✓	✓	✓			✓	✓	✓	✓	✓			✓	✓
758	1	P61289	P61289	Proteasome activator complex subunit 3	PSME3	Homo sapiens	29.504	37.008	9	9		✓	✓	✓	✓	✓	✓	✓	✓	✓	✓	✓	✓	✓	✓	✓	✓	✓	✓	✓	✓		✓	✓	✓	✓	✓	✓	✓	✓	✓	✓	✓	✓	✓	✓	✓	✓	✓
759	1	P62241	P62241	40S ribosomal protein S8	RPS8	Homo sapiens	24.208	46.154	9	9	✓	✓	✓	✓	✓	✓	✓	✓	✓	✓	✓	✓	✓	✓	✓	✓	✓	✓	✓	✓	✓	✓	✓	✓	✓	✓	✓	✓	✓	✓	✓	✓	✓	✓	✓	✓	✓	✓	✓
760	1	P62280	P62280	40S ribosomal protein S11	RPS11	Homo sapiens	18.429	51.266	9	9	✓	✓	✓	✓	✓	✓		✓	✓	✓	✓	✓	✓		✓	✓	✓	✓	✓	✓		✓	✓	✓	✓	✓	✓		✓	✓	✓	✓	✓	✓		✓	✓	✓	✓
761	1	P62906	P62906	60S ribosomal protein L10a	RPL10A	Homo sapiens	24.829	44.24	9	9	✓	✓	✓	✓	✓	✓	✓	✓	✓	✓	✓	✓	✓	✓	✓	✓	✓	✓	✓	✓	✓	✓	✓	✓	✓	✓	✓	✓	✓	✓	✓	✓	✓	✓	✓	✓	✓	✓	✓
762	1	P78417	P78417	Glutathione S-transferase omega-1	GSTO1	Homo sapiens	27.565	35.685	9	9	✓	✓	✓	✓	✓	✓		✓	✓	✓	✓	✓	✓		✓	✓	✓	✓	✓	✓		✓	✓	✓	✓	✓	✓		✓	✓	✓	✓	✓	✓		✓	✓	✓	✓
763	1	P82650	P82650	28S ribosomal protein S22, mitochondrial	MRPS22	Homo sapiens	41.282	32.222	9	9	✓		✓	✓	✓				✓	✓	✓	✓	✓		✓	✓	✓	✓	✓	✓		✓	✓	✓	✓	✓	✓	✓	✓	✓	✓	✓	✓	✓		✓	✓	✓	✓
764	1	Q04760	Q04760	Lactoylglutathione lyase	GLO1	Homo sapiens	20.778	52.174	9	9	✓	✓	✓	✓	✓	✓	✓	✓	✓	✓	✓	✓	✓	✓	✓	✓	✓	✓	✓	✓	✓	✓	✓	✓	✓	✓	✓	✓	✓	✓	✓	✓	✓	✓	✓	✓	✓	✓	✓
765	1	Q04917	Q04917	14-3-3 protein eta	YWHAH	Homo sapiens	28.216	53.659	9	9	✓	✓	✓	✓	✓		✓	✓		✓	✓	✓	✓	✓	✓	✓	✓	✓	✓	✓	✓	✓	✓	✓	✓	✓		✓	✓	✓	✓	✓	✓	✓	✓	✓	✓	✓	✓
766	1	Q06124	Q06124	Tyrosine-protein phosphatase non-receptor type 11	PTPN11	Homo sapiens	68.012	18.718	9	9			✓			✓		✓	✓			✓			✓		✓					✓	✓	✓	✓	✓	✓	✓	✓	✓	✓	✓	✓	✓	✓	✓	✓	✓	✓
767	1	Q06830	Q06830	Peroxiredoxin-1	PRDX1	Homo sapiens	22.111	72.362	10	9	✓	✓	✓	✓	✓	✓	✓	✓	✓	✓	✓	✓	✓	✓	✓	✓	✓	✓	✓	✓	✓	✓	✓	✓	✓	✓	✓	✓	✓	✓	✓	✓	✓	✓	✓	✓	✓	✓	✓
768	1	Q08752	Q08752	Peptidyl-prolyl cis-trans isomerase D	PPID	Homo sapiens	40.761	26.216	9	9		✓	✓		✓			✓	✓	✓	✓	✓			✓	✓	✓	✓	✓		✓	✓	✓	✓	✓	✓			✓	✓	✓	✓	✓	✓		✓	✓	✓	✓
769	1	Q12874	Q12874	Splicing factor 3A subunit 3	SF3A3	Homo sapiens	58.849	28.343	9	9	✓		✓	✓	✓	✓	✓			✓	✓	✓	✓		✓	✓	✓	✓	✓	✓	✓	✓	✓	✓	✓	✓	✓	✓	✓	✓	✓	✓	✓	✓	✓	✓	✓	✓	✓
770	1	Q12904	Q12904	Aminoacyl tRNA synthase complex-interacting multifunctional protein 1	AIMP1	Homo sapiens	34.354	40.064	9	9				✓	✓	✓	✓		✓	✓	✓	✓	✓	✓	✓	✓	✓	✓	✓	✓	✓			✓	✓	✓	✓	✓			✓	✓	✓	✓	✓			✓	✓
771	1	Q13228	Q13228	Methanethiol oxidase	SELENBP1	Homo sapiens	52.39	23.941	9	9				✓		✓					✓		✓	✓				✓	✓	✓	✓		✓	✓		✓	✓	✓		✓		✓	✓	✓	✓			✓	✓
772	1	Q13310	Q13310	Polyadenylate-binding protein 4	PABPC4	Homo sapiens	70.782	32.143	11	9	✓	✓	✓	✓	✓	✓		✓	✓	✓	✓	✓			✓	✓	✓	✓	✓	✓		✓	✓	✓	✓	✓	✓		✓	✓	✓	✓	✓	✓		✓	✓	✓	✓
773	1	Q14103	Q14103	Heterogeneous nuclear ribonucleoprotein D0	HNRNPD	Homo sapiens	38.435	27.887	10	9	✓	✓	✓	✓	✓	✓	✓	✓	✓	✓	✓	✓	✓	✓	✓	✓	✓	✓	✓	✓	✓	✓	✓	✓	✓	✓	✓	✓	✓	✓	✓	✓	✓	✓	✓	✓	✓	✓	✓
774	1	Q14669	Q14669	E3 ubiquitin-protein ligase TRIP12	TRIP12	Homo sapiens	220.438	6.074	9	9				✓	✓	✓					✓	✓	✓			✓	✓	✓	✓	✓					✓	✓	✓	✓				✓	✓	✓	✓				✓
775	1	Q15061	Q15061	WD repeat-containing protein 43	WDR43	Homo sapiens	74.889	21.566	9	9	✓	✓	✓	✓	✓		✓	✓	✓	✓	✓	✓		✓	✓	✓	✓	✓	✓	✓	✓	✓	✓	✓	✓	✓		✓	✓	✓	✓	✓	✓	✓	✓	✓	✓	✓	✓
776	1	Q15365	Q15365	Poly(rC)-binding protein 1	PCBP1	Homo sapiens	37.497	54.494	13	9	✓	✓	✓	✓	✓	✓	✓	✓	✓	✓	✓	✓	✓	✓	✓	✓	✓	✓	✓	✓	✓	✓	✓	✓	✓	✓	✓	✓	✓	✓	✓	✓	✓	✓	✓	✓	✓	✓	✓
777	1	Q15436	Q15436	Protein transport protein Sec23A	SEC23A	Homo sapiens	86.16	19.608	12	9				✓	✓	✓	✓			✓	✓	✓	✓	✓	✓	✓	✓	✓	✓	✓	✓		✓	✓	✓	✓	✓	✓	✓		✓	✓	✓	✓	✓		✓	✓	✓
778	1	Q15477	Q15477	SKI2 subunit of superkiller complex protein	SKIC2	Homo sapiens	137.757	10.754	9	9						✓	✓					✓		✓			✓								✓	✓	✓	✓				✓	✓	✓	✓			✓	✓
779	1	Q15637	Q15637	Splicing factor 1	SF1	Homo sapiens	68.332	19.405	9	9						✓	✓					✓	✓	✓			✓	✓	✓	✓	✓	✓	✓	✓			✓	✓	✓	✓	✓			✓	✓		✓
780	1	Q15691	Q15691	Microtubule-associated protein RP/EB family member 1	MAPRE1	Homo sapiens	30	53.731	10	9	✓	✓	✓	✓	✓	✓	✓	✓	✓	✓	✓	✓	✓	✓	✓	✓	✓	✓	✓	✓	✓	✓	✓	✓	✓	✓	✓	✓	✓	✓	✓	✓	✓	✓	✓	✓	✓	✓	✓
781	1	Q16658	Q16658	Fascin	FSCN1	Homo sapiens	54.531	25.355	9	9			✓	✓	✓	✓	✓	✓	✓	✓	✓	✓	✓	✓	✓	✓	✓	✓	✓	✓	✓	✓		✓	✓	✓	✓	✓	✓		✓	✓	✓	✓	✓	✓		✓	✓
782	1	Q53GQ0	Q53GQ0	Very-long-chain 3-oxoacyl-CoA reductase	HSD17B12	Homo sapiens	34.325	40.064	9	9	✓			✓	✓	✓	✓		✓	✓	✓	✓	✓	✓		✓	✓	✓	✓	✓	✓		✓	✓	✓	✓	✓	✓	✓	✓	✓	✓	✓	✓	✓	✓		✓	✓
783	1	Q53GS9	Q53GS9	U4/U6.U5 tri-snRNP-associated protein 2	USP39	Homo sapiens	65.379	20.708	9	9			✓	✓	✓	✓		✓		✓	✓	✓	✓	✓	✓	✓	✓	✓	✓	✓	✓		✓	✓	✓	✓	✓	✓		✓	✓	✓	✓	✓	✓		✓	✓	✓
784	1	Q5JRA6	Q5JRA6	Transport and Golgi organization protein 1 homolog	MIA3	Homo sapiens	213.707	5.978	9	9						✓	✓						✓					✓		✓						✓	✓	✓				✓	✓	✓			✓		✓
785	1	Q6L8Q7	Q6L8Q7	2',5'-phosphodiesterase 12	PDE12	Homo sapiens	67.353	19.869	9	9		✓	✓	✓	✓	✓	✓	✓	✓	✓	✓	✓	✓	✓	✓	✓	✓	✓	✓	✓	✓			✓	✓	✓	✓	✓		✓	✓	✓	✓	✓	✓		✓	✓	✓
786	1	Q6NVY1	Q6NVY1	3-hydroxyisobutyryl-CoA hydrolase, mitochondrial	HIBCH	Homo sapiens	43.484	26.684	9	9	✓			✓	✓	✓			✓	✓	✓	✓	✓	✓	✓	✓	✓	✓	✓	✓		✓			✓	✓	✓	✓	✓		✓	✓	✓	✓	✓	✓		✓	✓
787	1	Q6P158	Q6P158	Putative ATP-dependent RNA helicase DHX57	DHX57	Homo sapiens	155.606	10.101	10	9		✓				✓				✓						✓		✓		✓		✓	✓	✓	✓	✓	✓	✓		✓	✓	✓	✓	✓		✓	✓		✓
788	1	Q6P1J9	Q6P1J9	Parafibromin	CDC73	Homo sapiens	60.577	18.644	9	9		✓	✓	✓	✓	✓	✓	✓	✓	✓		✓	✓	✓			✓	✓	✓	✓			✓	✓	✓	✓	✓	✓		✓	✓	✓	✓	✓	✓		✓	✓	✓
789	1	Q7Z3B4	Q7Z3B4	Nucleoporin p54	NUP54	Homo sapiens	55.434	20.71	9	9			✓	✓		✓	✓	✓	✓	✓	✓	✓	✓	✓	✓	✓	✓	✓	✓	✓	✓	✓	✓	✓	✓	✓	✓	✓		✓	✓	✓	✓	✓	✓	✓	✓	✓	✓
790	1	Q86X55	Q86X55	Histone-arginine methyltransferase CARM1	CARM1	Homo sapiens	65.854	20.395	9	9		✓	✓	✓	✓	✓	✓	✓	✓	✓	✓	✓	✓	✓	✓	✓	✓	✓	✓	✓	✓	✓	✓	✓	✓	✓	✓	✓	✓	✓	✓	✓	✓	✓	✓	✓	✓	✓	✓
791	1	Q8IX01	Q8IX01	SURP and G-patch domain-containing protein 2	SUGP2	Homo sapiens	120.208	10.351	9	9						✓	✓		✓	✓		✓	✓	✓		✓	✓	✓	✓	✓		✓	✓	✓	✓		✓	✓		✓	✓	✓		✓	✓	✓	✓	✓	✓
792	1	Q8N3U4	Q8N3U4	Cohesin subunit SA-2	STAG2	Homo sapiens	141.329	12.104	13	9		✓	✓	✓	✓	✓	✓	✓	✓	✓	✓	✓	✓	✓	✓	✓	✓	✓	✓	✓	✓	✓	✓	✓	✓	✓	✓	✓	✓	✓	✓	✓	✓	✓	✓	✓	✓	✓	✓
793	1	Q8NFW8	Q8NFW8	N-acylneuraminate cytidylyltransferase	CMAS	Homo sapiens	48.381	27.65	9	9	✓				✓	✓		✓			✓	✓	✓				✓	✓	✓	✓	✓	✓	✓	✓	✓	✓	✓		✓	✓		✓	✓	✓		✓	✓	✓	✓
794	1	Q8TDN6	Q8TDN6	Ribosome biogenesis protein BRX1 homolog	BRIX1	Homo sapiens	41.403	34.561	9	9	✓	✓		✓	✓	✓		✓		✓	✓	✓	✓		✓	✓	✓	✓	✓	✓		✓	✓	✓	✓	✓	✓		✓	✓	✓	✓	✓	✓		✓	✓	✓	✓
795	1	Q8TED0	Q8TED0	U3 small nucleolar RNA-associated protein 15 homolog	UTP15	Homo sapiens	58.415	18.919	9	9		✓		✓	✓	✓		✓	✓	✓	✓				✓	✓	✓	✓				✓	✓	✓	✓			✓	✓	✓	✓	✓	✓				✓	✓	✓
796	1	Q92541	Q92541	RNA polymerase-associated protein RTF1 homolog	RTF1	Homo sapiens	80.315	14.93	9	9			✓		✓	✓					✓		✓					✓	✓					✓	✓	✓	✓				✓	✓	✓	✓	✓			✓	✓
797	1	Q92797	Q92797	Symplekin	SYMPK	Homo sapiens	141.151	8.556	9	9					✓	✓			✓	✓	✓	✓				✓	✓	✓		✓	✓				✓	✓	✓			✓	✓	✓	✓	✓	✓		✓	✓	✓
798	1	Q969V3	Q969V3	BOS complex subunit NCLN	NCLN	Homo sapiens	62.974	20.782	9	9		✓		✓	✓	✓	✓				✓	✓	✓	✓				✓	✓	✓		✓	✓	✓	✓	✓	✓	✓	✓	✓	✓	✓	✓	✓	✓		✓	✓	✓
799	1	Q96CS3	Q96CS3	FAS-associated factor 2	FAF2	Homo sapiens	52.624	32.809	9	9		✓	✓	✓	✓	✓		✓	✓	✓	✓	✓	✓	✓	✓	✓	✓	✓	✓	✓	✓		✓	✓	✓	✓	✓	✓		✓	✓	✓	✓	✓	✓		✓	✓	✓
800	1	Q96FW1	Q96FW1	Ubiquitin thioesterase OTUB1	OTUB1	Homo sapiens	31.285	42.066	9	9	✓	✓	✓	✓	✓	✓	✓	✓	✓	✓	✓	✓	✓	✓	✓	✓	✓	✓	✓	✓	✓	✓	✓	✓	✓	✓	✓	✓	✓	✓	✓	✓	✓	✓	✓	✓	✓	✓	✓
801	1	Q96HS1	Q96HS1	Serine/threonine-protein phosphatase PGAM5, mitochondrial	PGAM5	Homo sapiens	32.002	41.176	9	9	✓	✓	✓	✓	✓	✓		✓	✓	✓	✓	✓			✓	✓	✓	✓		✓	✓	✓	✓	✓	✓	✓	✓		✓	✓	✓	✓	✓	✓	✓		✓	✓	✓
802	1	Q96I99	Q96I99	Succinate--CoA ligase [GDP-forming] subunit beta, mitochondrial	SUCLG2	Homo sapiens	46.51	21.759	9	9				✓	✓		✓		✓	✓	✓	✓	✓	✓	✓	✓	✓	✓	✓		✓		✓	✓	✓	✓		✓		✓	✓	✓	✓				✓	✓	✓
803	1	Q96T37	Q96T37	RNA-binding protein 15	RBM15	Homo sapiens	107.191	12.282	9	9	✓	✓	✓	✓		✓	✓		✓	✓	✓	✓	✓	✓		✓		✓	✓	✓	✓	✓	✓	✓	✓	✓	✓	✓	✓	✓	✓	✓	✓	✓	✓		✓	✓	✓
804	1	Q99497	Q99497	Parkinson disease protein 7	PARK7	Homo sapiens	19.892	70.899	9	9	✓			✓	✓	✓	✓	✓			✓	✓	✓	✓	✓	✓	✓	✓	✓	✓	✓	✓	✓	✓	✓	✓	✓	✓	✓	✓	✓	✓	✓	✓	✓	✓	✓	✓	✓
805	1	Q99986	Q99986	Serine/threonine-protein kinase VRK1	VRK1	Homo sapiens	45.479	29.293	9	9	✓			✓	✓				✓		✓	✓		✓	✓	✓	✓	✓	✓		✓	✓	✓	✓	✓	✓		✓	✓	✓	✓	✓	✓			✓	✓	✓	✓
806	1	Q9BSD7	Q9BSD7	Cancer-related nucleoside-triphosphatase	NTPCR	Homo sapiens	20.712	65.789	9	9	✓	✓	✓	✓	✓	✓	✓	✓	✓	✓	✓	✓	✓	✓	✓	✓	✓	✓	✓	✓	✓	✓	✓	✓	✓	✓	✓	✓	✓	✓	✓	✓	✓	✓	✓	✓		✓	✓
807	1	Q9BTW9	Q9BTW9	Tubulin-specific chaperone D	TBCD	Homo sapiens	132.601	10.403	9	9					✓				✓	✓		✓	✓	✓	✓				✓		✓	✓		✓	✓	✓	✓	✓		✓	✓	✓	✓	✓	✓		✓		✓
808	1	Q9BV20	Q9BV20	Methylthioribose-1-phosphate isomerase	MRI1	Homo sapiens	39.147	36.043	9	9		✓	✓		✓	✓	✓			✓	✓	✓	✓	✓			✓	✓	✓	✓	✓	✓	✓	✓	✓	✓	✓	✓	✓	✓	✓	✓	✓	✓	✓	✓	✓	✓	✓
809	1	Q9BW92	Q9BW92	Threonine--tRNA ligase, mitochondrial	TARS2	Homo sapiens	81.039	16.156	9	9			✓		✓	✓	✓		✓		✓	✓	✓	✓			✓	✓	✓	✓	✓			✓	✓	✓	✓	✓			✓	✓	✓	✓	✓			✓	✓
810	1	Q9GZZ1	Q9GZZ1	N-alpha-acetyltransferase 50	NAA50	Homo sapiens	19.399	49.704	9	9		✓	✓			✓	✓	✓	✓	✓		✓	✓	✓	✓	✓	✓	✓	✓	✓	✓	✓	✓	✓	✓		✓	✓	✓	✓	✓	✓	✓	✓	✓		✓	✓	✓
811	1	Q9H2U2	Q9H2U2	Inorganic pyrophosphatase 2, mitochondrial	PPA2	Homo sapiens	37.92	37.126	9	9		✓	✓		✓	✓	✓	✓	✓	✓	✓	✓	✓	✓	✓	✓	✓	✓	✓	✓	✓		✓	✓	✓	✓	✓	✓	✓		✓	✓	✓	✓	✓	✓	✓	✓	✓
812	1	Q9H3P7	Q9H3P7	Golgi resident protein GCP60	ACBD3	Homo sapiens	60.594	22.538	9	9		✓	✓	✓	✓		✓	✓	✓	✓	✓		✓	✓	✓	✓	✓	✓	✓	✓	✓		✓	✓	✓	✓	✓	✓		✓	✓	✓	✓	✓	✓		✓	✓	✓
813	1	Q9H6T3	Q9H6T3	RNA polymerase II-associated protein 3	RPAP3	Homo sapiens	75.72	18.045	9	9						✓					✓	✓		✓				✓	✓	✓	✓				✓	✓	✓	✓				✓	✓	✓	✓		✓	✓
814	1	Q9H6Z4	Q9H6Z4	Ran-binding protein 3	RANBP3	Homo sapiens	60.21	20.988	9	9	✓		✓	✓	✓	✓			✓	✓	✓	✓			✓	✓	✓	✓	✓			✓	✓	✓	✓	✓			✓	✓	✓	✓	✓			✓	✓	✓	✓
815	1	Q9H857	Q9H857	5'-nucleotidase domain-containing protein 2	NT5DC2	Homo sapiens	60.718	19.231	9	9		✓	✓	✓	✓	✓		✓	✓	✓	✓	✓			✓	✓	✓	✓	✓	✓		✓	✓	✓	✓	✓	✓		✓	✓	✓	✓	✓	✓		✓	✓	✓	✓
816	1	Q9HB71	Q9HB71	Calcyclin-binding protein	CACYBP	Homo sapiens	26.21	57.895	9	9	✓	✓	✓	✓	✓	✓	✓	✓	✓	✓	✓	✓	✓	✓	✓	✓	✓	✓	✓	✓	✓	✓	✓	✓	✓	✓	✓	✓	✓	✓	✓	✓	✓	✓	✓	✓	✓	✓	✓
817	1	Q9NQR4	Q9NQR4	Omega-amidase NIT2	NIT2	Homo sapiens	30.609	46.014	9	9				✓	✓	✓	✓			✓	✓	✓	✓	✓		✓	✓	✓	✓	✓	✓			✓	✓	✓	✓	✓			✓	✓	✓	✓	✓			✓	✓
818	1	Q9NRN7	Q9NRN7	L-aminoadipate-semialdehyde dehydrogenase-phosphopantetheinyl transferase	AASDHPPT	Homo sapiens	35.778	29.45	9	9	✓	✓	✓	✓	✓	✓		✓	✓	✓	✓	✓	✓	✓	✓	✓	✓	✓	✓	✓		✓	✓	✓	✓	✓	✓	✓	✓	✓	✓	✓	✓	✓	✓	✓	✓		✓
819	1	Q9NUJ1	Q9NUJ1	Palmitoyl-protein thioesterase ABHD10, mitochondrial	ABHD10	Homo sapiens	33.932	41.83	9	9		✓	✓	✓	✓			✓	✓	✓	✓	✓			✓	✓	✓	✓	✓		✓		✓	✓	✓	✓				✓	✓	✓	✓				✓	✓	✓
820	1	Q9NZB2	Q9NZB2	Constitutive coactivator of PPAR-gamma-like protein 1	FAM120A	Homo sapiens	121.888	10.376	9	9			✓	✓	✓		✓			✓	✓	✓	✓	✓	✓	✓	✓	✓		✓	✓		✓	✓	✓	✓	✓	✓		✓	✓	✓	✓	✓	✓			✓	✓
821	1	Q9NZW5	Q9NZW5	Protein PALS2	PALS2	Homo sapiens	61.118	22.963	10	9		✓	✓	✓	✓	✓		✓	✓	✓	✓	✓	✓	✓	✓	✓	✓	✓	✓	✓			✓	✓	✓	✓	✓				✓	✓	✓	✓			✓	✓	✓
822	1	Q9P2R7	Q9P2R7	Succinate--CoA ligase [ADP-forming] subunit beta, mitochondrial	SUCLA2	Homo sapiens	50.316	23.542	9	9	✓	✓		✓	✓	✓	✓	✓	✓	✓	✓	✓	✓	✓	✓	✓	✓	✓	✓			✓	✓	✓	✓	✓	✓	✓	✓	✓	✓	✓	✓	✓	✓	✓	✓	✓	✓
823	1	Q9UBU9	Q9UBU9	Nuclear RNA export factor 1	NXF1	Homo sapiens	70.183	17.609	9	9		✓		✓	✓	✓	✓	✓	✓	✓	✓	✓	✓	✓		✓	✓	✓	✓	✓	✓		✓	✓	✓	✓	✓	✓			✓	✓	✓	✓	✓			✓	✓
824	1	Q9UJV9	Q9UJV9	Probable ATP-dependent RNA helicase DDX41	DDX41	Homo sapiens	69.839	18.489	9	9			✓	✓	✓				✓	✓	✓	✓		✓	✓	✓	✓	✓		✓			✓	✓	✓	✓	✓		✓	✓	✓	✓	✓				✓	✓	✓
825	1	Q9UJZ1	Q9UJZ1	Stomatin-like protein 2, mitochondrial	STOML2	Homo sapiens	38.533	35.393	9	9	✓		✓	✓	✓	✓	✓			✓	✓	✓	✓	✓		✓	✓	✓	✓	✓	✓		✓	✓	✓	✓	✓	✓		✓	✓	✓	✓	✓	✓			✓	✓
826	1	Q9UKD2	Q9UKD2	mRNA turnover protein 4 homolog	MRTO4	Homo sapiens	27.56	37.238	9	9		✓	✓	✓	✓	✓	✓	✓	✓	✓	✓	✓	✓	✓	✓	✓	✓	✓	✓	✓	✓	✓	✓	✓	✓	✓	✓	✓		✓	✓	✓	✓	✓	✓		✓	✓	✓
827	1	Q9Y277	Q9Y277	Voltage-dependent anion-selective channel protein 3	VDAC3	Homo sapiens	30.66	46.643	9	9	✓	✓	✓	✓	✓	✓	✓	✓	✓	✓	✓	✓	✓	✓	✓	✓	✓	✓	✓	✓	✓	✓		✓	✓	✓	✓	✓	✓	✓		✓	✓	✓	✓	✓	✓		✓
828	1	Q9Y2S7	Q9Y2S7	Polymerase delta-interacting protein 2	POLDIP2	Homo sapiens	42.032	29.62	9	9	✓	✓	✓	✓	✓	✓		✓	✓	✓	✓	✓	✓		✓	✓	✓	✓	✓	✓		✓	✓	✓	✓	✓	✓	✓	✓	✓	✓	✓	✓	✓	✓	✓	✓	✓	✓
829	1	Q9Y3A5	Q9Y3A5	Ribosome maturation protein SBDS	SBDS	Homo sapiens	28.764	44	9	9	✓	✓	✓	✓				✓	✓	✓	✓				✓	✓	✓				✓	✓	✓	✓	✓	✓	✓		✓	✓	✓	✓	✓			✓	✓	✓	✓
830	1	Q9Y4W6	Q9Y4W6	AFG3-like protein 2	AFG3L2	Homo sapiens	88.584	14.178	9	9	✓	✓	✓		✓	✓		✓	✓	✓	✓	✓			✓	✓	✓	✓	✓	✓	✓	✓	✓	✓	✓	✓	✓			✓	✓	✓	✓	✓		✓	✓	✓	✓
831	1	O00170	O00170	AH receptor-interacting protein	AIP	Homo sapiens	37.665	30.303	8	8			✓	✓	✓	✓	✓		✓		✓	✓	✓	✓	✓		✓	✓	✓	✓	✓		✓	✓	✓	✓	✓	✓		✓	✓	✓	✓	✓	✓		✓	✓	✓
832	1	O00178	O00178	GTP-binding protein 1	GTPBP1	Homo sapiens	72.457	15.695	8	8		✓	✓	✓		✓	✓	✓	✓	✓		✓	✓	✓					✓	✓	✓			✓	✓		✓	✓		✓	✓	✓	✓	✓	✓		✓	✓	✓
833	1	O00273	O00273	DNA fragmentation factor subunit alpha	DFFA	Homo sapiens	36.521	30.211	8	8	✓	✓	✓	✓	✓	✓	✓	✓	✓	✓	✓	✓	✓	✓	✓	✓	✓	✓	✓	✓	✓	✓	✓	✓	✓	✓	✓	✓	✓	✓	✓	✓	✓	✓	✓	✓	✓	✓	✓
834	1	O00541	O00541	Pescadillo homolog	PES1	Homo sapiens	68.005	15.816	8	8	✓	✓	✓				✓	✓	✓	✓		✓	✓	✓	✓	✓	✓	✓	✓	✓	✓	✓	✓	✓			✓	✓	✓	✓	✓				✓	✓	✓	✓	✓
835	1	O14654	O14654	Insulin receptor substrate 4	IRS4	Homo sapiens	133.77	8.353	8	8			✓		✓	✓				✓	✓	✓	✓	✓		✓		✓	✓	✓	✓	✓	✓	✓		✓	✓	✓	✓	✓			✓	✓	✓	✓	✓
836	1	O14929	O14929	Histone acetyltransferase type B catalytic subunit	HAT1	Homo sapiens	49.541	25.776	8	8				✓	✓		✓			✓	✓	✓	✓	✓		✓	✓	✓	✓	✓	✓				✓	✓		✓	✓			✓	✓		✓		✓		✓
837	1	O14979	O14979	Heterogeneous nuclear ribonucleoprotein D-like	HNRNPDL	Homo sapiens	46.439	22.381	8	8	✓	✓	✓	✓	✓	✓		✓	✓	✓	✓	✓	✓	✓	✓	✓	✓	✓	✓	✓	✓	✓	✓	✓	✓	✓	✓	✓	✓	✓	✓	✓	✓	✓	✓	✓	✓	✓	✓
838	1	O15355	O15355	Protein phosphatase 1G	PPM1G	Homo sapiens	59.271	21.429	8	8			✓	✓	✓		✓		✓	✓	✓	✓	✓	✓	✓	✓	✓	✓	✓	✓	✓			✓	✓	✓	✓	✓		✓	✓	✓	✓	✓	✓			✓	✓
839	1	O43324	O43324	Eukaryotic translation elongation factor 1 epsilon-1	EEF1E1	Homo sapiens	19.807	54.598	8	8			✓	✓	✓	✓			✓	✓	✓	✓	✓	✓	✓	✓	✓	✓	✓	✓	✓	✓	✓	✓	✓	✓	✓		✓	✓	✓	✓	✓	✓		✓	✓	✓	✓
840	1	O43395	O43395	U4/U6 small nuclear ribonucleoprotein Prp3	PRPF3	Homo sapiens	77.528	14.934	8	8		✓		✓	✓	✓			✓	✓	✓	✓	✓	✓	✓	✓	✓	✓	✓				✓	✓	✓	✓	✓	✓			✓	✓	✓	✓	✓		✓	✓	✓
841	1	O43684	O43684	Mitotic checkpoint protein BUB3	BUB3	Homo sapiens	37.154	34.451	8	8	✓	✓	✓	✓	✓	✓	✓	✓	✓	✓	✓	✓	✓	✓	✓	✓	✓	✓	✓	✓	✓	✓	✓	✓	✓	✓	✓	✓	✓	✓	✓	✓	✓	✓	✓	✓	✓	✓	✓
842	1	O43719	O43719	HIV Tat-specific factor 1	HTATSF1	Homo sapiens	85.854	12.715	8	8						✓	✓					✓	✓	✓	✓	✓	✓	✓	✓	✓	✓	✓	✓	✓	✓		✓	✓	✓	✓	✓	✓		✓	✓	✓	✓	✓	✓
843	1	O43847	O43847	Nardilysin	NRDC	Homo sapiens	131.705	7.037	8	8	✓	✓		✓	✓	✓		✓	✓	✓	✓	✓	✓		✓	✓	✓	✓	✓	✓		✓	✓	✓	✓	✓	✓	✓	✓	✓	✓	✓	✓	✓	✓	✓	✓	✓	✓
844	1	O60256	O60256	Phosphoribosyl pyrophosphate synthase-associated protein 2	PRPSAP2	Homo sapiens	40.924	34.417	9	8	✓	✓	✓	✓	✓	✓	✓	✓	✓	✓	✓	✓	✓	✓	✓	✓	✓	✓	✓	✓	✓	✓	✓	✓	✓	✓	✓	✓	✓	✓	✓	✓	✓	✓	✓	✓	✓	✓	✓
845	1	O60664	O60664	Perilipin-3	PLIN3	Homo sapiens	47.075	30.876	8	8					✓	✓	✓				✓	✓	✓	✓		✓	✓	✓	✓	✓	✓					✓	✓	✓					✓	✓	✓
846	1	O60934	O60934	Nibrin	NBN	Homo sapiens	84.962	12.467	8	8					✓					✓				✓	✓					✓			✓	✓	✓	✓		✓	✓		✓	✓	✓	✓	✓	✓	✓	✓	✓
847	1	O75475	O75475	PC4 and SFRS1-interacting protein	PSIP1	Homo sapiens	60.104	22.642	8	8	✓	✓	✓	✓	✓	✓	✓	✓	✓	✓	✓	✓	✓	✓	✓	✓	✓	✓	✓	✓	✓	✓	✓	✓	✓	✓	✓	✓	✓	✓	✓	✓	✓	✓	✓	✓	✓	✓	✓
848	1	O75746	O75746	Electrogenic aspartate/glutamate antiporter SLC25A12, mitochondrial	SLC25A12	Homo sapiens	74.762	22.714	8	8												✓		✓	✓	✓						✓	✓	✓		✓	✓		✓	✓	✓	✓	✓	✓		✓	✓	✓	✓
849	1	O75821	O75821	Eukaryotic translation initiation factor 3 subunit G	EIF3G	Homo sapiens	35.61	30	8	8				✓	✓	✓				✓	✓	✓	✓	✓	✓	✓	✓	✓	✓	✓	✓			✓	✓	✓	✓	✓	✓	✓	✓	✓	✓	✓	✓		✓	✓	✓
850	1	O75934	O75934	Pre-mRNA-splicing factor SPF27	BCAS2	Homo sapiens	26.133	38.667	8	8							✓				✓	✓	✓	✓				✓	✓	✓	✓	✓	✓	✓		✓	✓	✓		✓	✓	✓	✓	✓	✓		✓	✓	✓
851	1	O96019	O96019	Actin-like protein 6A	ACTL6A	Homo sapiens	47.46	36.83	10	8		✓	✓	✓	✓	✓	✓	✓	✓	✓	✓	✓	✓	✓	✓		✓	✓	✓	✓	✓		✓	✓	✓	✓	✓	✓		✓	✓	✓	✓	✓	✓		✓	✓	✓
852	1	P04083	P04083	Annexin A1	ANXA1	Homo sapiens	38.714	32.37	8	8			✓		✓	✓	✓			✓	✓	✓	✓	✓	✓	✓	✓	✓	✓	✓	✓			✓	✓	✓	✓	✓		✓	✓	✓	✓	✓	✓			✓	✓
853	1	P05556	P05556	Integrin beta-1	ITGB1	Homo sapiens	88.417	11.779	8	8	✓	✓	✓		✓			✓	✓	✓					✓	✓			✓			✓	✓	✓	✓	✓	✓		✓	✓	✓	✓	✓	✓			✓	✓	✓
854	1	P06748	P06748	Nucleophosmin	NPM1	Homo sapiens	32.576	41.837	8	8	✓	✓	✓	✓	✓	✓	✓	✓	✓	✓	✓	✓	✓	✓	✓	✓	✓	✓	✓	✓	✓	✓	✓	✓	✓	✓	✓	✓	✓	✓	✓	✓	✓	✓	✓	✓	✓	✓	✓
855	1	P07099	P07099	Epoxide hydrolase 1	EPHX1	Homo sapiens	52.949	27.033	8	8		✓	✓	✓	✓	✓	✓	✓	✓	✓	✓	✓	✓	✓	✓	✓	✓	✓	✓	✓	✓		✓	✓	✓	✓	✓	✓		✓	✓	✓	✓	✓	✓		✓	✓	✓
856	1	P07197	P07197	Neurofilament medium polypeptide	NEFM	Homo sapiens	102.474	12.227	8	8			✓	✓	✓	✓	✓			✓	✓	✓	✓	✓			✓	✓	✓	✓	✓			✓	✓	✓	✓	✓	✓	✓	✓	✓	✓	✓	✓	✓	✓	✓	✓
857	1	P07737	P07737	Profilin-1	PFN1	Homo sapiens	15.054	69.286	8	8	✓	✓	✓	✓	✓	✓	✓	✓	✓	✓	✓	✓	✓	✓	✓	✓	✓	✓	✓	✓	✓	✓	✓	✓	✓	✓	✓	✓	✓	✓	✓	✓	✓	✓	✓	✓	✓	✓	✓
858	1	P07954	P07954	Fumarate hydratase, mitochondrial	FH	Homo sapiens	54.636	26.471	8	8			✓	✓	✓	✓	✓		✓	✓	✓	✓	✓	✓	✓	✓	✓	✓	✓	✓	✓			✓	✓	✓	✓	✓			✓	✓	✓	✓	✓			✓	✓
859	1	P08621	P08621	U1 small nuclear ribonucleoprotein 70 kDa	SNRNP70	Homo sapiens	51.555	23.112	8	8	✓	✓	✓	✓	✓	✓	✓	✓	✓	✓	✓	✓	✓	✓	✓	✓	✓	✓	✓	✓	✓	✓	✓	✓	✓	✓	✓	✓	✓	✓	✓	✓	✓	✓	✓	✓	✓	✓	✓
860	1	P11171	P11171	Protein 4.1	EPB41	Homo sapiens	97.018	13.426	8	8		✓			✓	✓	✓			✓	✓	✓		✓					✓	✓			✓	✓	✓	✓	✓	✓		✓	✓	✓	✓	✓			✓	✓	✓
861	1	P11766	P11766	Alcohol dehydrogenase class-3	ADH5	Homo sapiens	39.726	31.016	8	8	✓	✓		✓	✓	✓	✓	✓	✓	✓	✓	✓	✓	✓	✓	✓	✓	✓	✓	✓	✓		✓		✓	✓	✓	✓	✓	✓	✓	✓	✓	✓	✓	✓	✓		✓
862	1	P12081	P12081	Histidine--tRNA ligase, cytoplasmic	HARS1	Homo sapiens	57.411	31.434	14	8	✓	✓	✓	✓	✓	✓	✓	✓	✓	✓	✓	✓	✓	✓	✓	✓	✓	✓	✓	✓		✓	✓	✓	✓	✓	✓	✓	✓	✓	✓	✓	✓	✓	✓	✓	✓	✓	✓
863	1	P12532	P12532	Creatine kinase U-type, mitochondrial	CKMT1B	Homo sapiens	47.036	34.532	10	8	✓	✓	✓	✓	✓	✓	✓	✓	✓	✓	✓	✓	✓	✓	✓	✓	✓	✓	✓	✓	✓	✓	✓	✓	✓	✓	✓	✓	✓	✓	✓	✓	✓	✓	✓	✓	✓	✓	✓
864	1	P13645	P13645	Keratin, type I cytoskeletal 10	KRT10	Homo sapiens	58.827	21.918	11	8	✓	✓	✓	✓	✓	✓	✓	✓	✓	✓	✓	✓	✓	✓	✓	✓	✓	✓	✓	✓	✓	✓	✓	✓	✓	✓	✓	✓	✓	✓	✓	✓	✓	✓	✓	✓	✓	✓	✓
865	1	P16152	P16152	Carbonyl reductase [NADPH] 1	CBR1	Homo sapiens	30.375	46.931	10	8	✓	✓	✓	✓		✓	✓	✓	✓	✓	✓	✓	✓	✓	✓	✓	✓	✓	✓	✓	✓	✓	✓	✓	✓	✓	✓	✓	✓	✓	✓	✓	✓	✓	✓	✓	✓	✓	✓
866	1	P20042	P20042	Eukaryotic translation initiation factor 2 subunit 2	EIF2S2	Homo sapiens	38.389	26.126	8	8		✓	✓	✓	✓	✓			✓	✓	✓	✓	✓	✓	✓	✓	✓	✓	✓	✓	✓	✓	✓	✓	✓	✓	✓	✓	✓	✓	✓	✓	✓	✓			✓	✓	✓
867	1	P21964	P21964	Catechol O-methyltransferase	COMT	Homo sapiens	30.037	43.542	8	8	✓	✓		✓	✓		✓	✓	✓			✓	✓	✓	✓		✓	✓	✓	✓	✓			✓	✓	✓	✓	✓	✓		✓	✓	✓	✓	✓	✓	✓		✓
868	1	P22033	P22033	Methylmalonyl-CoA mutase, mitochondrial	MMUT	Homo sapiens	83.135	13.2	8	8				✓	✓				✓		✓														✓	✓	✓				✓	✓	✓	✓				✓	✓
869	1	P22087	P22087	rRNA 2'-O-methyltransferase fibrillarin	FBL	Homo sapiens	33.783	35.514	9	8	✓	✓	✓	✓	✓		✓	✓	✓	✓	✓	✓	✓	✓	✓	✓	✓	✓	✓	✓		✓	✓	✓	✓	✓	✓	✓	✓	✓	✓	✓	✓	✓	✓	✓	✓	✓	✓
870	1	P22307	P22307	Sterol carrier protein 2	SCP2	Homo sapiens	58.995	16.636	8	8	✓	✓	✓	✓	✓	✓		✓	✓	✓	✓	✓	✓		✓	✓	✓	✓	✓	✓		✓	✓	✓	✓	✓	✓		✓	✓	✓	✓	✓	✓		✓	✓	✓	✓
871	1	P24539	P24539	ATP synthase F(0) complex subunit B1, mitochondrial	ATP5PB	Homo sapiens	28.907	30.469	8	8	✓	✓	✓	✓	✓	✓		✓	✓	✓	✓	✓	✓		✓	✓	✓	✓	✓	✓			✓	✓	✓	✓	✓		✓	✓	✓	✓	✓	✓	✓	✓	✓	✓	✓
872	1	P25325	P25325	3-mercaptopyruvate sulfurtransferase	MPST	Homo sapiens	33.181	41.077	8	8		✓	✓	✓	✓	✓	✓	✓	✓	✓	✓	✓	✓	✓	✓	✓	✓	✓	✓	✓	✓		✓	✓	✓	✓	✓	✓	✓	✓	✓	✓	✓	✓	✓	✓	✓	✓	✓
873	1	P25788	P25788	Proteasome subunit alpha type-3	PSMA3	Homo sapiens	28.435	32.157	8	8	✓	✓	✓	✓	✓			✓	✓	✓	✓	✓			✓	✓	✓	✓	✓		✓	✓	✓	✓	✓	✓			✓	✓	✓	✓	✓			✓	✓	✓	✓
874	1	P28066	P28066	Proteasome subunit alpha type-5	PSMA5	Homo sapiens	26.412	51.867	8	8		✓	✓	✓	✓	✓	✓	✓	✓	✓	✓	✓	✓	✓	✓	✓	✓	✓	✓	✓	✓		✓	✓	✓	✓	✓	✓		✓	✓	✓	✓	✓	✓		✓	✓	✓
875	1	P28074	P28074	Proteasome subunit beta type-5	PSMB5	Homo sapiens	28.48	31.939	8	8	✓	✓	✓	✓	✓	✓	✓	✓	✓	✓	✓	✓	✓	✓	✓	✓	✓	✓	✓	✓	✓	✓	✓	✓	✓	✓	✓	✓	✓	✓	✓	✓	✓	✓	✓	✓	✓	✓	✓
876	1	P28161	P28161	Glutathione S-transferase Mu 2	GSTM2	Homo sapiens	25.743	62.844	11	8		✓	✓	✓	✓		✓	✓	✓	✓	✓	✓	✓	✓	✓	✓	✓	✓	✓	✓	✓	✓	✓	✓	✓	✓	✓	✓	✓	✓	✓	✓	✓	✓	✓		✓	✓	✓
877	1	P28482	P28482	Mitogen-activated protein kinase 1	MAPK1	Homo sapiens	41.39	50	11	8	✓	✓	✓	✓	✓	✓		✓	✓	✓	✓	✓	✓		✓	✓	✓	✓	✓	✓		✓	✓	✓	✓	✓	✓	✓	✓	✓	✓	✓	✓	✓	✓	✓	✓	✓	✓
878	1	P30040	P30040	Endoplasmic reticulum resident protein 29	ERP29	Homo sapiens	28.992	36.782	8	8	✓	✓	✓	✓	✓	✓	✓	✓	✓	✓	✓	✓	✓	✓	✓	✓	✓	✓	✓	✓	✓	✓	✓	✓	✓	✓	✓	✓	✓	✓	✓	✓	✓	✓	✓	✓	✓	✓	✓
879	1	P30044	P30044	Peroxiredoxin-5, mitochondrial	PRDX5	Homo sapiens	22.085	44.86	8	8	✓	✓	✓	✓	✓	✓	✓	✓	✓	✓	✓	✓	✓	✓	✓	✓	✓	✓	✓	✓	✓	✓	✓	✓	✓	✓	✓	✓	✓	✓	✓	✓	✓	✓	✓	✓	✓	✓	✓
880	1	P30048	P30048	Thioredoxin-dependent peroxide reductase, mitochondrial	PRDX3	Homo sapiens	27.693	51.953	8	8	✓	✓	✓	✓	✓	✓	✓	✓	✓	✓	✓	✓	✓	✓	✓	✓	✓	✓	✓	✓	✓	✓	✓	✓	✓	✓	✓	✓	✓	✓	✓	✓	✓	✓	✓	✓	✓	✓	✓
881	1	P30086	P30086	Phosphatidylethanolamine-binding protein 1	PEBP1	Homo sapiens	21.056	58.824	8	8	✓	✓	✓	✓			✓	✓	✓	✓	✓		✓	✓	✓	✓	✓	✓	✓	✓	✓	✓	✓	✓	✓			✓	✓	✓	✓	✓			✓	✓	✓	✓	✓
882	1	P30626	P30626	Sorcin	SRI	Homo sapiens	21.674	41.414	8	8	✓	✓	✓	✓	✓	✓	✓	✓	✓	✓	✓	✓	✓		✓	✓	✓	✓	✓			✓	✓	✓	✓	✓	✓	✓	✓	✓	✓	✓	✓	✓	✓	✓	✓	✓	✓
883	1	P34949	P34949	Mannose-6-phosphate isomerase	MPI	Homo sapiens	46.656	26.005	8	8				✓	✓	✓	✓	✓	✓	✓	✓	✓	✓	✓	✓	✓	✓	✓	✓	✓	✓			✓	✓	✓	✓	✓			✓	✓	✓	✓	✓			✓	✓
884	1	P35251	P35251	Replication factor C subunit 1	RFC1	Homo sapiens	128.257	7.666	8	8		✓		✓		✓		✓	✓	✓	✓	✓	✓		✓	✓	✓	✓		✓				✓	✓	✓	✓		✓		✓	✓	✓	✓				✓	✓
885	1	P35520	P35520	Cystathionine beta-synthase	CBS	Homo sapiens	60.588	21.053	8	8	✓	✓	✓	✓	✓			✓	✓	✓	✓	✓			✓	✓	✓	✓	✓		✓	✓	✓	✓	✓	✓			✓	✓	✓	✓	✓				✓	✓	✓
886	1	P35658	P35658	Nuclear pore complex protein Nup214	NUP214	Homo sapiens	213.623	4.833	8	8					✓	✓				✓		✓	✓					✓	✓	✓	✓			✓	✓	✓	✓	✓			✓	✓	✓	✓	✓			✓	✓
887	1	P35659	P35659	Protein DEK	DEK	Homo sapiens	42.675	23.2	8	8	✓	✓	✓	✓	✓	✓	✓	✓	✓	✓	✓	✓	✓	✓	✓	✓	✓	✓	✓	✓	✓	✓	✓	✓	✓	✓	✓	✓	✓	✓	✓	✓	✓	✓	✓	✓	✓	✓	✓
888	1	P36542	P36542	ATP synthase subunit gamma, mitochondrial	ATP5F1C	Homo sapiens	32.995	28.859	8	8	✓	✓	✓	✓	✓	✓		✓	✓	✓	✓	✓	✓		✓	✓	✓	✓	✓	✓		✓	✓	✓	✓	✓	✓		✓	✓	✓	✓	✓	✓		✓	✓	✓	✓
889	1	P37198	P37198	Nuclear pore glycoprotein p62	NUP62	Homo sapiens	53.257	18.774	8	8		✓	✓	✓	✓	✓	✓	✓	✓	✓	✓	✓	✓	✓	✓	✓	✓	✓	✓	✓	✓		✓	✓	✓	✓	✓	✓		✓	✓	✓	✓	✓	✓		✓	✓	✓
890	1	P39023	P39023	60S ribosomal protein L3	RPL3	Homo sapiens	46.112	29.529	8	8	✓	✓	✓	✓	✓	✓	✓	✓	✓	✓	✓	✓	✓	✓	✓	✓	✓	✓	✓	✓	✓	✓	✓	✓	✓	✓	✓	✓	✓	✓	✓	✓	✓	✓	✓	✓	✓	✓	✓
891	1	P40925	P40925	Malate dehydrogenase, cytoplasmic	MDH1	Homo sapiens	36.427	29.341	8	8	✓	✓	✓	✓	✓	✓	✓	✓	✓	✓	✓	✓	✓	✓	✓	✓	✓	✓	✓	✓	✓	✓	✓	✓	✓	✓	✓	✓	✓	✓	✓	✓	✓	✓	✓	✓	✓	✓	✓
892	1	P42695	P42695	Condensin-2 complex subunit D3	NCAPD3	Homo sapiens	168.893	6.008	8	8					✓													✓		✓				✓	✓	✓	✓	✓		✓		✓	✓	✓	✓			✓	✓
893	1	P48556	P48556	26S proteasome non-ATPase regulatory subunit 8	PSMD8	Homo sapiens	39.613	24.571	8	8	✓	✓	✓	✓		✓	✓	✓	✓	✓	✓	✓	✓	✓	✓	✓	✓	✓	✓	✓	✓	✓	✓	✓	✓	✓	✓	✓	✓	✓	✓	✓	✓	✓	✓	✓	✓	✓	✓
894	1	P48634	P48634	Protein PRRC2A	PRRC2A	Homo sapiens	228.866	6.212	8	8			✓	✓					✓	✓	✓	✓	✓			✓	✓						✓	✓	✓	✓	✓	✓		✓	✓	✓	✓	✓			✓	✓	✓
895	1	P48637	P48637	Glutathione synthetase	GSS	Homo sapiens	52.387	21.097	8	8	✓	✓			✓	✓	✓		✓		✓	✓	✓	✓			✓	✓	✓	✓	✓				✓	✓	✓	✓	✓	✓	✓	✓	✓	✓	✓	✓	✓	✓	✓
896	1	P49257	P49257	Protein ERGIC-53	LMAN1	Homo sapiens	57.547	23.922	8	8					✓	✓				✓	✓	✓		✓							✓				✓	✓	✓	✓				✓	✓	✓	✓				✓
897	1	P49593	P49593	Protein phosphatase 1F	PPM1F	Homo sapiens	49.83	30.176	8	8		✓			✓	✓	✓			✓	✓	✓	✓	✓			✓	✓	✓	✓	✓	✓	✓	✓	✓	✓	✓	✓	✓	✓	✓	✓	✓	✓	✓	✓	✓	✓	✓
898	1	P49748	P49748	Very long-chain specific acyl-CoA dehydrogenase, mitochondrial	ACADVL	Homo sapiens	70.392	16.031	8	8			✓	✓	✓	✓	✓		✓	✓		✓	✓	✓		✓		✓	✓					✓	✓	✓	✓	✓			✓	✓	✓	✓	✓			✓	✓
899	1	P49821	P49821	NADH dehydrogenase [ubiquinone] flavoprotein 1, mitochondrial	NDUFV1	Homo sapiens	50.818	21.983	8	8	✓	✓	✓	✓				✓	✓	✓	✓		✓	✓	✓	✓	✓	✓	✓	✓	✓	✓	✓	✓	✓				✓	✓	✓	✓				✓	✓	✓	✓
900	1	P51665	P51665	26S proteasome non-ATPase regulatory subunit 7	PSMD7	Homo sapiens	37.025	37.963	8	8			✓	✓		✓			✓	✓	✓	✓	✓	✓	✓	✓	✓	✓	✓	✓	✓		✓	✓	✓	✓	✓		✓	✓	✓	✓	✓	✓		✓	✓	✓	✓
901	1	P52597	P52597	Heterogeneous nuclear ribonucleoprotein F	HNRNPF	Homo sapiens	45.673	34.94	8	8	✓	✓	✓			✓	✓	✓	✓	✓		✓	✓	✓	✓	✓	✓	✓	✓	✓	✓	✓	✓	✓			✓	✓	✓	✓	✓	✓		✓	✓	✓	✓	✓
902	1	P53004	P53004	Biliverdin reductase A	BLVRA	Homo sapiens	33.428	33.784	8	8	✓	✓	✓	✓	✓	✓	✓		✓	✓	✓	✓	✓	✓	✓	✓	✓	✓	✓	✓	✓	✓	✓	✓	✓	✓	✓	✓	✓	✓	✓	✓	✓	✓	✓	✓	✓	✓	✓
903	1	P53007	P53007	Tricarboxylate transport protein, mitochondrial	SLC25A1	Homo sapiens	34.012	30.225	8	8	✓	✓	✓	✓	✓			✓	✓	✓	✓	✓	✓	✓	✓	✓	✓	✓	✓	✓		✓	✓	✓	✓	✓	✓	✓	✓	✓	✓	✓	✓	✓		✓	✓	✓	✓
904	1	P54727	P54727	UV excision repair protein RAD23 homolog B	RAD23B	Homo sapiens	43.172	28.606	9	8	✓	✓	✓	✓	✓	✓	✓	✓	✓	✓	✓	✓	✓	✓	✓	✓	✓	✓	✓	✓	✓	✓	✓	✓	✓	✓	✓	✓	✓	✓	✓	✓	✓	✓	✓	✓	✓	✓	✓
905	1	P55010	P55010	Eukaryotic translation initiation factor 5	EIF5	Homo sapiens	49.224	22.506	8	8		✓	✓	✓		✓	✓	✓	✓	✓	✓	✓	✓	✓	✓	✓	✓	✓	✓	✓	✓		✓	✓	✓		✓	✓	✓	✓	✓	✓		✓	✓		✓	✓	✓
906	1	P55036	P55036	26S proteasome non-ATPase regulatory subunit 4	PSMD4	Homo sapiens	40.738	28.382	9	8	✓	✓	✓	✓		✓	✓	✓	✓	✓	✓	✓	✓	✓	✓	✓	✓	✓	✓	✓	✓	✓	✓	✓	✓		✓	✓	✓	✓	✓	✓	✓	✓	✓	✓	✓	✓	✓
907	1	P55039	P55039	Developmentally-regulated GTP-binding protein 2	DRG2	Homo sapiens	40.745	28.297	8	8		✓	✓		✓	✓		✓	✓	✓	✓	✓	✓	✓	✓	✓	✓	✓	✓	✓	✓	✓	✓	✓	✓	✓	✓	✓	✓	✓	✓	✓	✓	✓	✓		✓	✓	✓
908	1	P56537	P56537	Eukaryotic translation initiation factor 6	EIF6	Homo sapiens	26.599	56.735	8	8			✓	✓	✓	✓	✓	✓	✓	✓	✓	✓	✓	✓	✓	✓	✓	✓	✓	✓	✓			✓	✓	✓	✓	✓			✓	✓	✓	✓	✓			✓	✓
909	1	P61160	P61160	Actin-related protein 2	ACTR2	Homo sapiens	44.762	26.904	8	8			✓	✓	✓	✓		✓	✓	✓	✓	✓	✓	✓	✓	✓	✓	✓	✓	✓	✓		✓	✓	✓	✓	✓			✓	✓	✓	✓	✓			✓	✓	✓
910	1	P62269	P62269	40S ribosomal protein S18	RPS18	Homo sapiens	17.72	43.421	8	8	✓	✓	✓	✓	✓	✓		✓	✓	✓	✓	✓	✓		✓	✓	✓	✓	✓	✓		✓	✓	✓	✓	✓	✓		✓	✓	✓	✓	✓	✓		✓	✓	✓	✓
911	1	P62937	P62937	Peptidyl-prolyl cis-trans isomerase A	PPIA	Homo sapiens	18.013	66.061	10	8	✓	✓	✓	✓	✓	✓	✓	✓	✓	✓	✓	✓	✓	✓	✓	✓	✓	✓	✓	✓	✓	✓	✓	✓	✓	✓	✓	✓	✓	✓	✓	✓	✓	✓	✓	✓	✓	✓	✓
912	1	P63104	P63104	14-3-3 protein zeta/delta	YWHAZ	Homo sapiens	27.745	50.612	8	8		✓	✓	✓	✓	✓	✓	✓	✓	✓	✓	✓	✓	✓	✓	✓	✓	✓	✓	✓	✓		✓	✓	✓	✓	✓	✓		✓	✓	✓	✓	✓	✓		✓	✓	✓
913	1	P80303	P80303	Nucleobindin-2	NUCB2	Homo sapiens	50.222	24.762	8	8	✓		✓				✓	✓	✓	✓	✓		✓	✓	✓				✓	✓	✓		✓	✓	✓		✓	✓	✓	✓	✓	✓	✓	✓	✓	✓	✓	✓	✓
914	1	Q00059	Q00059	Transcription factor A, mitochondrial	TFAM	Homo sapiens	29.097	29.268	8	8	✓		✓	✓	✓	✓	✓		✓	✓	✓	✓	✓	✓	✓	✓	✓	✓	✓	✓	✓	✓	✓	✓	✓	✓	✓	✓	✓	✓	✓	✓	✓	✓	✓	✓	✓	✓	✓
915	1	Q00688	Q00688	Peptidyl-prolyl cis-trans isomerase FKBP3	FKBP3	Homo sapiens	25.175	37.054	8	8	✓	✓	✓	✓	✓	✓		✓	✓	✓	✓	✓	✓		✓	✓	✓	✓	✓	✓		✓	✓	✓	✓	✓	✓		✓	✓	✓	✓	✓	✓		✓	✓	✓	✓
916	1	Q01780	Q01780	Exosome component 10	EXOSC10	Homo sapiens	100.833	13.22	8	8			✓		✓	✓	✓	✓	✓	✓		✓	✓	✓		✓	✓	✓	✓	✓	✓		✓	✓	✓	✓	✓	✓		✓	✓	✓	✓	✓	✓			✓	✓
917	1	Q03701	Q03701	CCAAT/enhancer-binding protein zeta	CEBPZ	Homo sapiens	120.977	9.013	8	8			✓	✓	✓		✓				✓	✓	✓	✓		✓	✓	✓	✓	✓	✓			✓	✓	✓	✓	✓			✓	✓	✓	✓	✓			✓	✓
918	1	Q05048	Q05048	Cleavage stimulation factor subunit 1	CSTF1	Homo sapiens	48.357	31.323	8	8			✓	✓	✓	✓	✓	✓	✓	✓	✓	✓	✓	✓			✓	✓	✓	✓	✓	✓	✓	✓	✓	✓	✓	✓	✓	✓	✓	✓	✓	✓	✓	✓	✓	✓	✓
919	1	Q07157	Q07157	Tight junction protein ZO-1	TJP1	Homo sapiens	195.461	6.121	8	8					✓						✓	✓						✓	✓	✓						✓	✓	✓			✓	✓	✓	✓	✓				✓
920	1	Q07666	Q07666	KH domain-containing, RNA-binding, signal transduction-associated protein 1	KHDRBS1	Homo sapiens	48.225	28.668	9	8	✓	✓	✓	✓		✓	✓	✓	✓	✓	✓	✓	✓	✓	✓	✓	✓	✓	✓	✓	✓	✓	✓	✓	✓		✓	✓	✓	✓	✓	✓	✓	✓	✓	✓	✓	✓	✓
921	1	Q08257	Q08257	Quinone oxidoreductase	CRYZ	Homo sapiens	35.205	36.17	8	8	✓	✓	✓	✓	✓	✓	✓	✓	✓	✓	✓	✓	✓	✓	✓	✓	✓	✓	✓	✓	✓	✓	✓	✓	✓	✓	✓	✓	✓	✓	✓	✓	✓	✓	✓	✓	✓	✓	✓
922	1	Q10713	Q10713	Mitochondrial-processing peptidase subunit alpha	PMPCA	Homo sapiens	58.252	19.429	8	8	✓	✓	✓					✓	✓	✓						✓	✓					✓	✓	✓	✓	✓	✓		✓	✓	✓	✓	✓	✓		✓	✓	✓	✓
923	1	Q12789	Q12789	General transcription factor 3C polypeptide 1	GTF3C1	Homo sapiens	238.879	4.41	8	8				✓	✓	✓			✓		✓	✓			✓	✓	✓	✓	✓	✓		✓		✓	✓	✓	✓				✓	✓	✓	✓			✓	✓	✓
924	1	Q13011	Q13011	Delta(3,5)-Delta(2,4)-dienoyl-CoA isomerase, mitochondrial	ECH1	Homo sapiens	35.816	35.671	8	8	✓			✓	✓	✓	✓			✓	✓	✓	✓	✓		✓	✓	✓	✓	✓	✓				✓	✓	✓	✓				✓	✓	✓	✓				✓
925	1	Q13148	Q13148	TAR DNA-binding protein 43	TARDBP	Homo sapiens	44.74	30.193	8	8	✓		✓	✓	✓	✓		✓	✓	✓	✓	✓	✓	✓	✓	✓	✓	✓	✓	✓	✓	✓		✓	✓	✓	✓		✓		✓	✓	✓	✓		✓		✓	✓
926	1	Q13162	Q13162	Peroxiredoxin-4	PRDX4	Homo sapiens	30.538	43.911	10	8	✓	✓	✓	✓	✓	✓	✓	✓	✓	✓	✓	✓	✓	✓	✓	✓	✓	✓	✓	✓	✓	✓	✓	✓	✓	✓	✓	✓	✓	✓	✓	✓	✓	✓	✓	✓	✓	✓	✓
927	1	Q13177	Q13177	Serine/threonine-protein kinase PAK 2	PAK2	Homo sapiens	58.044	21.183	8	8		✓	✓	✓	✓	✓	✓	✓	✓	✓	✓	✓	✓			✓	✓	✓	✓				✓	✓	✓	✓	✓	✓		✓	✓	✓	✓	✓	✓		✓	✓	✓
928	1	Q13206	Q13206	Probable ATP-dependent RNA helicase DDX10	DDX10	Homo sapiens	100.89	11.429	8	8					✓	✓			✓		✓		✓					✓		✓					✓	✓	✓	✓	✓		✓	✓	✓	✓	✓				✓
929	1	Q14165	Q14165	Malectin	MLEC	Homo sapiens	32.231	34.589	8	8		✓			✓	✓	✓		✓	✓	✓	✓	✓	✓		✓	✓	✓	✓	✓	✓	✓	✓			✓	✓	✓	✓	✓	✓	✓	✓	✓	✓		✓
930	1	Q14181	Q14181	DNA polymerase alpha subunit B	POLA2	Homo sapiens	65.947	21.237	8	8					✓	✓						✓	✓	✓					✓	✓	✓	✓				✓	✓	✓	✓				✓	✓			✓
931	1	Q14671	Q14671	Pumilio homolog 1	PUM1	Homo sapiens	126.475	8.938	9	8			✓	✓					✓		✓	✓	✓				✓		✓	✓			✓	✓	✓	✓		✓	✓	✓	✓	✓	✓		✓	✓	✓	✓	✓
932	1	Q15758	Q15758	Neutral amino acid transporter B(0)	SLC1A5	Homo sapiens	56.599	19.409	8	8		✓	✓	✓	✓	✓	✓	✓	✓	✓	✓	✓	✓	✓	✓	✓	✓	✓	✓	✓	✓		✓	✓	✓	✓	✓	✓		✓	✓	✓	✓	✓	✓		✓	✓	✓
933	1	Q16643	Q16643	Drebrin	DBN1	Homo sapiens	71.43	16.795	8	8	✓	✓	✓		✓	✓	✓	✓		✓	✓	✓	✓	✓	✓	✓	✓	✓	✓	✓	✓	✓	✓	✓	✓	✓	✓	✓	✓	✓	✓	✓	✓	✓	✓	✓	✓	✓	✓
934	1	Q16795	Q16795	NADH dehydrogenase [ubiquinone] 1 alpha subcomplex subunit 9, mitochondrial	NDUFA9	Homo sapiens	42.509	27.056	8	8			✓	✓	✓	✓	✓			✓	✓	✓	✓	✓	✓	✓	✓	✓	✓	✓	✓			✓	✓	✓	✓	✓	✓	✓	✓	✓	✓	✓	✓	✓	✓	✓	✓
935	1	Q16851	Q16851	UTP--glucose-1-phosphate uridylyltransferase	UGP2	Homo sapiens	56.942	18.504	8	8				✓	✓				✓	✓	✓	✓			✓	✓	✓		✓			✓			✓	✓	✓		✓	✓	✓	✓	✓	✓		✓	✓	✓	✓
936	1	Q16881	Q16881	Thioredoxin reductase 1, cytoplasmic	TXNRD1	Homo sapiens	70.876	21.726	9	8		✓	✓	✓	✓	✓	✓	✓	✓	✓	✓	✓	✓	✓	✓	✓	✓	✓	✓	✓	✓	✓	✓	✓	✓	✓	✓	✓	✓	✓	✓	✓	✓	✓	✓	✓		✓	✓
937	1	Q5JTH9	Q5JTH9	RRP12-like protein	RRP12	Homo sapiens	143.703	8.867	8	8	✓	✓	✓	✓	✓	✓	✓	✓	✓	✓	✓	✓	✓	✓	✓	✓	✓	✓	✓			✓	✓	✓	✓	✓	✓	✓	✓	✓	✓	✓	✓	✓	✓	✓	✓	✓	✓
938	1	Q5QJE6	Q5QJE6	Deoxynucleotidyltransferase terminal-interacting protein 2	DNTTIP2	Homo sapiens	84.469	15.476	8	8					✓	✓	✓					✓	✓			✓	✓	✓	✓	✓	✓	✓		✓	✓	✓	✓	✓	✓	✓	✓	✓	✓	✓	✓	✓		✓	✓
939	1	Q5T6V5	Q5T6V5	Queuosine salvage protein	C9orf64	Homo sapiens	39.027	26.979	8	8			✓	✓	✓	✓	✓	✓	✓	✓	✓		✓	✓	✓	✓	✓	✓	✓		✓		✓	✓	✓	✓	✓	✓	✓	✓	✓	✓	✓	✓	✓	✓		✓	✓
940	1	Q5T8P6	Q5T8P6	RNA-binding protein 26	RBM26	Homo sapiens	113.598	10.427	9	8					✓	✓	✓		✓	✓	✓	✓	✓	✓	✓	✓	✓	✓	✓	✓	✓			✓	✓	✓	✓	✓	✓		✓	✓	✓		✓	✓		✓	✓
941	1	Q6DKI1	Q6DKI1	60S ribosomal protein L7-like 1	RPL7L1	Homo sapiens	29.669	33.333	8	8		✓	✓	✓	✓	✓		✓	✓	✓	✓		✓	✓	✓	✓	✓	✓	✓	✓	✓	✓	✓	✓	✓	✓			✓	✓	✓	✓	✓	✓		✓	✓	✓	✓
942	1	Q6IBS0	Q6IBS0	Twinfilin-2	TWF2	Homo sapiens	39.548	39.255	9	8	✓	✓		✓	✓	✓	✓	✓	✓	✓	✓	✓	✓		✓	✓	✓	✓	✓	✓	✓	✓	✓	✓	✓	✓	✓	✓	✓	✓	✓	✓	✓	✓	✓	✓	✓	✓	✓
943	1	Q6PGP7	Q6PGP7	SKI3 subunit of superkiller complex protein	SKIC3	Homo sapiens	175.491	6.138	8	8	✓	✓			✓		✓			✓			✓							✓			✓	✓				✓	✓	✓	✓		✓	✓	✓	✓	✓	✓
944	1	Q6YP21	Q6YP21	Kynurenine--oxoglutarate transaminase 3	KYAT3	Homo sapiens	51.4	20.705	8	8				✓	✓	✓					✓	✓	✓		✓	✓	✓	✓	✓					✓	✓	✓	✓			✓		✓	✓	✓	✓				✓
945	1	Q7L1Q6	Q7L1Q6	eIF5-mimic protein 2	BZW1	Homo sapiens	48.044	21.957	9	8	✓	✓	✓	✓	✓			✓	✓	✓	✓	✓	✓		✓	✓	✓	✓	✓		✓	✓	✓	✓	✓	✓		✓	✓	✓	✓	✓	✓		✓	✓	✓	✓	✓
946	1	Q7Z2T5	Q7Z2T5	TRMT1-like protein	TRMT1L	Homo sapiens	81.748	14.87	8	8		✓	✓		✓		✓							✓		✓	✓		✓	✓	✓		✓	✓	✓	✓	✓	✓		✓	✓	✓			✓		✓	✓
947	1	Q7Z4Q2	Q7Z4Q2	HEAT repeat-containing protein 3	HEATR3	Homo sapiens	74.583	14.265	8	8				✓	✓	✓	✓		✓	✓	✓	✓	✓	✓		✓	✓	✓	✓	✓	✓			✓	✓	✓	✓	✓	✓		✓	✓	✓	✓	✓		✓	✓	✓
948	1	Q86Y56	Q86Y56	Dynein axonemal assembly factor 5	DNAAF5	Homo sapiens	93.52	12.047	8	8		✓	✓	✓	✓	✓			✓	✓	✓		✓	✓	✓	✓	✓	✓	✓	✓	✓		✓	✓	✓	✓	✓			✓	✓	✓	✓	✓			✓	✓	✓
949	1	Q8IXT5	Q8IXT5	RNA-binding protein 12B	RBM12B	Homo sapiens	118.103	10.09	8	8	✓		✓		✓	✓		✓		✓	✓							✓				✓	✓	✓		✓	✓			✓	✓	✓	✓	✓			✓	✓	✓
950	1	Q8IYB8	Q8IYB8	ATP-dependent RNA helicase SUPV3L1, mitochondrial	SUPV3L1	Homo sapiens	87.992	12.595	8	8		✓				✓	✓			✓	✓	✓				✓	✓	✓	✓	✓	✓			✓		✓	✓	✓		✓	✓	✓		✓	✓		✓	✓	✓
951	1	Q8N8S7	Q8N8S7	Protein enabled homolog	ENAH	Homo sapiens	66.51	16.413	8	8	✓	✓	✓	✓		✓		✓	✓	✓	✓	✓	✓		✓	✓	✓	✓			✓	✓	✓	✓	✓	✓	✓		✓	✓	✓	✓	✓	✓	✓	✓	✓	✓	✓
952	1	Q8NBF2	Q8NBF2	NHL repeat-containing protein 2	NHLRC2	Homo sapiens	79.446	13.636	8	8		✓	✓	✓	✓	✓	✓	✓	✓	✓	✓	✓	✓	✓	✓	✓	✓	✓	✓	✓	✓		✓	✓	✓	✓	✓	✓		✓	✓	✓	✓	✓	✓			✓	✓
953	1	Q8NBJ5	Q8NBJ5	Procollagen galactosyltransferase 1	COLGALT1	Homo sapiens	71.637	13.666	8	8			✓	✓	✓	✓				✓	✓	✓	✓	✓		✓	✓	✓	✓	✓	✓		✓	✓	✓	✓	✓	✓	✓	✓	✓	✓	✓	✓	✓		✓	✓	✓
954	1	Q8NCN5	Q8NCN5	Pyruvate dehydrogenase phosphatase regulatory subunit, mitochondrial	PDPR	Homo sapiens	99.364	10.922	8	8		✓		✓									✓							✓	✓		✓	✓	✓	✓	✓			✓	✓	✓	✓	✓			✓	✓	✓
955	1	Q8TBC4	Q8TBC4	NEDD8-activating enzyme E1 catalytic subunit	UBA3	Homo sapiens	51.854	23.542	8	8	✓	✓	✓	✓	✓	✓	✓	✓	✓	✓	✓	✓	✓	✓	✓	✓	✓	✓	✓	✓	✓	✓	✓	✓	✓	✓	✓	✓	✓	✓	✓	✓	✓	✓	✓	✓	✓	✓	✓
956	1	Q8WX92	Q8WX92	Negative elongation factor B	NELFB	Homo sapiens	65.699	17.931	8	8			✓	✓				✓	✓	✓	✓		✓		✓	✓	✓	✓	✓	✓			✓	✓	✓	✓		✓	✓		✓	✓	✓				✓	✓	✓
957	1	Q92820	Q92820	Gamma-glutamyl hydrolase	GGH	Homo sapiens	35.965	28.302	8	8		✓	✓	✓	✓	✓	✓	✓	✓	✓	✓	✓	✓	✓	✓	✓	✓	✓	✓	✓	✓	✓	✓	✓	✓	✓	✓	✓	✓	✓	✓	✓	✓	✓	✓	✓	✓	✓	✓
958	1	Q92922	Q92922	SWI/SNF complex subunit SMARCC1	SMARCC1	Homo sapiens	122.87	18.1	15	8	✓	✓	✓	✓	✓	✓	✓	✓	✓	✓	✓	✓	✓	✓	✓	✓	✓	✓	✓	✓	✓	✓	✓	✓	✓	✓	✓	✓	✓	✓	✓	✓	✓	✓	✓	✓	✓	✓	✓
959	1	Q969X6	Q969X6	U3 small nucleolar RNA-associated protein 4 homolog	UTP4	Homo sapiens	76.89	18.076	8	8					✓	✓	✓	✓	✓	✓	✓	✓	✓	✓	✓		✓	✓	✓	✓	✓	✓	✓	✓		✓	✓	✓			✓	✓	✓	✓	✓			✓	✓
960	1	Q96AC1	Q96AC1	Fermitin family homolog 2	FERMT2	Homo sapiens	77.86	15.735	9	8				✓		✓	✓		✓	✓	✓	✓	✓	✓		✓	✓	✓			✓			✓	✓	✓	✓	✓			✓	✓	✓	✓	✓		✓	✓	✓
961	1	Q96AG4	Q96AG4	Leucine-rich repeat-containing protein 59	LRRC59	Homo sapiens	34.931	30.945	8	8	✓	✓	✓	✓	✓	✓		✓	✓	✓	✓	✓	✓		✓	✓	✓	✓	✓	✓		✓	✓	✓	✓	✓	✓		✓	✓	✓	✓	✓	✓		✓	✓	✓	✓
962	1	Q96C36	Q96C36	Pyrroline-5-carboxylate reductase 2	PYCR2	Homo sapiens	33.637	42.188	9	8	✓	✓	✓	✓	✓	✓	✓	✓	✓	✓	✓	✓	✓	✓	✓	✓	✓	✓	✓	✓	✓	✓	✓	✓	✓	✓	✓	✓	✓	✓	✓	✓	✓	✓	✓	✓	✓	✓	✓
963	1	Q96CX2	Q96CX2	BTB/POZ domain-containing protein KCTD12	KCTD12	Homo sapiens	35.702	35.077	10	8	✓	✓	✓	✓	✓	✓	✓	✓	✓	✓	✓	✓	✓	✓	✓	✓	✓	✓	✓	✓	✓	✓	✓	✓	✓	✓	✓	✓	✓	✓	✓	✓	✓	✓	✓	✓	✓	✓	✓
964	1	Q96FV9	Q96FV9	THO complex subunit 1	THOC1	Homo sapiens	75.669	13.699	8	8			✓		✓	✓	✓				✓	✓	✓		✓		✓		✓				✓		✓	✓	✓	✓		✓	✓	✓	✓	✓	✓			✓	✓
965	1	Q96P16	Q96P16	Regulation of nuclear pre-mRNA domain-containing protein 1A	RPRD1A	Homo sapiens	35.719	44.551	8	8	✓		✓	✓	✓	✓	✓		✓	✓	✓	✓	✓	✓	✓	✓	✓	✓	✓	✓	✓	✓	✓	✓	✓	✓	✓	✓	✓	✓	✓	✓	✓	✓	✓	✓	✓	✓	✓
966	1	Q96PZ0	Q96PZ0	Pseudouridylate synthase 7 homolog	PUS7	Homo sapiens	75.036	16.339	8	8			✓	✓						✓	✓	✓	✓	✓	✓			✓	✓	✓				✓	✓	✓	✓	✓			✓	✓	✓	✓	✓			✓	✓
967	1	Q96SB4	Q96SB4	SRSF protein kinase 1	SRPK1	Homo sapiens	74.327	16.947	8	8			✓	✓	✓	✓	✓		✓	✓	✓	✓	✓	✓		✓	✓	✓	✓	✓	✓		✓	✓	✓	✓	✓	✓		✓	✓	✓	✓	✓	✓		✓	✓	✓
968	1	Q99543	Q99543	DnaJ homolog subfamily C member 2	DNAJC2	Homo sapiens	71.997	18.035	8	8				✓		✓			✓	✓	✓		✓	✓			✓		✓	✓	✓		✓		✓			✓			✓	✓	✓	✓	✓		✓	✓
969	1	Q9BQP7	Q9BQP7	Mitochondrial genome maintenance exonuclease 1	MGME1	Homo sapiens	39.419	31.105	8	8				✓	✓	✓			✓	✓	✓	✓	✓	✓	✓	✓	✓	✓	✓	✓				✓	✓	✓	✓	✓			✓	✓	✓	✓				✓	✓
970	1	Q9BSJ2	Q9BSJ2	Gamma-tubulin complex component 2	TUBGCP2	Homo sapiens	102.536	13.858	8	8					✓	✓	✓					✓	✓			✓		✓	✓	✓	✓				✓	✓	✓	✓			✓	✓	✓	✓	✓				✓
971	1	Q9BTE3	Q9BTE3	Mini-chromosome maintenance complex-binding protein	MCMBP	Homo sapiens	72.984	15.265	8	8					✓	✓	✓			✓	✓	✓	✓	✓			✓	✓	✓	✓	✓			✓	✓	✓	✓	✓		✓	✓	✓	✓	✓	✓		✓	✓	✓
972	1	Q9BVJ6	Q9BVJ6	U3 small nucleolar RNA-associated protein 14 homolog A	UTP14A	Homo sapiens	87.978	17.121	11	8				✓	✓			✓	✓	✓	✓	✓			✓	✓	✓	✓	✓	✓	✓			✓	✓	✓	✓	✓		✓	✓	✓	✓	✓	✓		✓	✓	✓
973	1	Q9BW27	Q9BW27	Nuclear pore complex protein Nup85	NUP85	Homo sapiens	75.019	17.683	8	8			✓	✓	✓		✓		✓	✓	✓	✓	✓		✓	✓	✓	✓		✓	✓			✓	✓	✓	✓	✓		✓	✓	✓	✓	✓			✓	✓	✓
974	1	Q9BZE1	Q9BZE1	39S ribosomal protein L37, mitochondrial	MRPL37	Homo sapiens	48.118	28.842	8	8			✓	✓	✓		✓		✓			✓	✓	✓		✓	✓		✓	✓	✓		✓	✓	✓	✓	✓	✓	✓	✓	✓	✓	✓	✓	✓		✓	✓	✓
975	1	Q9H3G5	Q9H3G5	Probable serine carboxypeptidase CPVL	CPVL	Homo sapiens	54.163	21.429	8	8	✓	✓				✓	✓	✓	✓	✓		✓	✓	✓	✓	✓		✓	✓	✓	✓	✓	✓			✓	✓	✓	✓	✓	✓		✓	✓	✓	✓	✓	✓
976	1	Q9H4M9	Q9H4M9	EH domain-containing protein 1	EHD1	Homo sapiens	60.627	29.213	13	8				✓	✓	✓	✓		✓	✓	✓	✓	✓	✓	✓	✓	✓	✓	✓		✓	✓	✓	✓	✓	✓	✓	✓	✓	✓	✓	✓	✓	✓	✓	✓	✓	✓	✓
977	1	Q9H773	Q9H773	dCTP pyrophosphatase 1	DCTPP1	Homo sapiens	18.682	45.294	8	8		✓	✓	✓	✓	✓	✓	✓	✓	✓	✓	✓	✓	✓	✓	✓	✓	✓	✓	✓	✓		✓	✓	✓	✓	✓	✓	✓	✓	✓	✓	✓	✓	✓		✓	✓	✓
978	1	Q9H7B2	Q9H7B2	Ribosome production factor 2 homolog	RPF2	Homo sapiens	35.585	37.908	8	8	✓	✓	✓	✓	✓	✓		✓	✓	✓	✓	✓	✓	✓	✓	✓	✓		✓	✓	✓	✓	✓	✓		✓	✓	✓	✓	✓	✓	✓	✓	✓		✓	✓	✓	✓
979	1	Q9HB07	Q9HB07	MYG1 exonuclease	MYG1	Homo sapiens	42.478	27.394	8	8		✓				✓	✓		✓	✓		✓	✓	✓	✓	✓	✓	✓	✓	✓	✓	✓	✓	✓	✓		✓	✓		✓	✓	✓	✓	✓	✓	✓	✓	✓
980	1	Q9NR45	Q9NR45	Sialic acid synthase	NANS	Homo sapiens	40.31	31.476	8	8			✓	✓	✓	✓	✓		✓	✓	✓	✓	✓	✓	✓	✓	✓	✓	✓	✓	✓			✓	✓	✓	✓	✓	✓		✓	✓	✓	✓	✓			✓	✓
981	1	Q9NRG9	Q9NRG9	Aladin	AAAS	Homo sapiens	59.576	18.681	8	8			✓	✓	✓	✓			✓	✓	✓	✓	✓	✓	✓	✓	✓	✓	✓				✓	✓	✓	✓	✓	✓	✓	✓	✓	✓	✓	✓			✓	✓	✓
982	1	Q9NRL2	Q9NRL2	Bromodomain adjacent to zinc finger domain protein 1A	BAZ1A	Homo sapiens	178.703	6.298	8	8					✓	✓													✓			✓	✓	✓			✓	✓	✓	✓	✓	✓	✓	✓		✓	✓	✓
983	1	Q9NTJ5	Q9NTJ5	Phosphatidylinositol-3-phosphatase SAC1	SACM1L	Homo sapiens	66.968	14.14	8	8		✓	✓	✓	✓			✓	✓	✓	✓	✓	✓		✓	✓	✓	✓	✓				✓	✓	✓	✓	✓			✓	✓	✓	✓	✓			✓	✓	✓
984	1	Q9NTX5	Q9NTX5	Ethylmalonyl-CoA decarboxylase	ECHDC1	Homo sapiens	33.697	33.876	8	8				✓	✓	✓				✓	✓	✓	✓	✓			✓	✓	✓	✓	✓			✓	✓	✓	✓	✓				✓	✓	✓	✓				✓
985	1	Q9NY33	Q9NY33	Dipeptidyl peptidase 3	DPP3	Homo sapiens	82.589	16.961	8	8				✓		✓			✓	✓	✓		✓	✓		✓	✓			✓	✓		✓	✓	✓	✓	✓	✓	✓	✓	✓	✓	✓	✓	✓		✓	✓	✓
986	1	Q9NYF8	Q9NYF8	Bcl-2-associated transcription factor 1	BCLAF1	Homo sapiens	106.124	13.152	8	8		✓	✓	✓	✓	✓	✓		✓	✓	✓	✓	✓	✓	✓	✓	✓	✓	✓	✓	✓		✓	✓	✓	✓	✓	✓	✓	✓	✓	✓	✓	✓	✓	✓	✓	✓	✓
987	1	Q9NZL9	Q9NZL9	Methionine adenosyltransferase 2 subunit beta	MAT2B	Homo sapiens	37.551	28.144	8	8		✓	✓	✓	✓	✓	✓	✓	✓	✓	✓	✓	✓	✓	✓	✓	✓	✓	✓	✓		✓	✓	✓	✓	✓	✓	✓	✓	✓	✓	✓	✓	✓	✓	✓	✓	✓	✓
988	1	Q9P2K5	Q9P2K5	Myelin expression factor 2	MYEF2	Homo sapiens	64.124	17	8	8		✓	✓	✓	✓	✓	✓	✓	✓	✓	✓	✓			✓	✓	✓	✓	✓				✓	✓	✓	✓	✓	✓		✓	✓	✓	✓	✓	✓		✓	✓	✓
989	1	Q9UBB6	Q9UBB6	Neurochondrin	NCDN	Homo sapiens	78.864	14.129	8	8			✓		✓						✓	✓	✓						✓	✓				✓	✓	✓	✓				✓	✓	✓	✓				✓	✓
990	1	Q9UBQ7	Q9UBQ7	Glyoxylate reductase/hydroxypyruvate reductase	GRHPR	Homo sapiens	35.668	37.5	8	8	✓	✓	✓	✓	✓			✓	✓	✓	✓		✓	✓	✓	✓	✓	✓	✓	✓	✓	✓	✓	✓	✓	✓			✓	✓	✓	✓	✓			✓	✓	✓	✓
991	1	Q9ULV4	Q9ULV4	Coronin-1C	CORO1C	Homo sapiens	53.248	22.152	9	8	✓	✓	✓	✓		✓	✓	✓	✓	✓		✓	✓	✓	✓	✓	✓	✓	✓	✓	✓	✓	✓	✓			✓	✓	✓	✓	✓		✓	✓		✓	✓	✓	✓
992	1	Q9UN86	Q9UN86	Ras GTPase-activating protein-binding protein 2	G3BP2	Homo sapiens	54.12	24.481	8	8	✓			✓	✓	✓	✓				✓	✓	✓	✓			✓	✓	✓	✓	✓	✓	✓		✓	✓	✓	✓	✓	✓	✓	✓	✓	✓	✓	✓	✓	✓	✓
993	1	Q9UNN5	Q9UNN5	FAS-associated factor 1	FAF1	Homo sapiens	73.957	12	8	8				✓	✓	✓	✓				✓	✓	✓	✓	✓	✓	✓	✓	✓	✓				✓	✓	✓	✓	✓		✓	✓	✓	✓	✓	✓		✓	✓	✓
994	1	Q9UNZ2	Q9UNZ2	NSFL1 cofactor p47	NSFL1C	Homo sapiens	40.571	28.108	8	8				✓	✓	✓	✓		✓	✓	✓	✓	✓	✓	✓	✓	✓	✓	✓	✓	✓			✓	✓	✓	✓	✓			✓	✓	✓	✓	✓		✓	✓	✓
995	1	Q9Y2Q3	Q9Y2Q3	Glutathione S-transferase kappa 1	GSTK1	Homo sapiens	25.495	49.115	8	8		✓	✓	✓	✓	✓		✓	✓	✓	✓	✓	✓	✓	✓	✓	✓	✓	✓	✓	✓	✓	✓	✓	✓	✓	✓	✓	✓	✓	✓	✓	✓	✓	✓		✓	✓	✓
996	1	Q9Y394	Q9Y394	Dehydrogenase/reductase SDR family member 7	DHRS7	Homo sapiens	38.295	29.204	8	8	✓	✓		✓	✓	✓	✓		✓	✓	✓	✓	✓	✓	✓	✓	✓	✓	✓	✓	✓	✓	✓	✓	✓	✓	✓	✓	✓	✓	✓	✓	✓	✓	✓	✓	✓	✓	✓
997	1	Q9Y5L0	Q9Y5L0	Transportin-3	TNPO3	Homo sapiens	104.205	13.868	8	8							✓			✓	✓	✓	✓	✓			✓		✓	✓	✓			✓	✓	✓	✓	✓			✓	✓	✓	✓	✓			✓	✓
998	1	Q9Y5M8	Q9Y5M8	Signal recognition particle receptor subunit beta	SRPRB	Homo sapiens	29.702	36.162	8	8			✓	✓	✓	✓	✓		✓	✓	✓	✓	✓	✓	✓	✓	✓	✓	✓	✓	✓		✓	✓	✓	✓	✓	✓		✓	✓	✓	✓	✓	✓		✓	✓	✓
999	1	A0FGR8	A0FGR8	Extended synaptotagmin-2	ESYT2	Homo sapiens	102.358	10.098	7	7				✓					✓	✓				✓						✓				✓	✓			✓		✓	✓	✓	✓				✓	✓	✓
1000	1	O00139	O00139	Kinesin-like protein KIF2A	KIF2A	Homo sapiens	79.955	10.765	7	7	✓	✓	✓	✓	✓			✓	✓	✓	✓	✓			✓	✓	✓	✓	✓			✓	✓	✓	✓	✓			✓	✓	✓	✓	✓	✓		✓	✓	✓	✓
1001	1	O00442	O00442	RNA 3'-terminal phosphate cyclase	RTCA	Homo sapiens	39.335	24.863	7	7		✓	✓	✓	✓	✓	✓	✓	✓	✓	✓	✓	✓	✓	✓	✓	✓	✓	✓	✓	✓		✓	✓	✓	✓	✓	✓		✓	✓	✓	✓	✓	✓		✓	✓	✓
1002	1	O00471	O00471	Exocyst complex component 5	EXOC5	Homo sapiens	81.85	13.136	7	7													✓					✓						✓		✓	✓	✓	✓	✓	✓	✓		✓		✓	✓	✓
1003	1	O14579	O14579	Coatomer subunit epsilon	COPE	Homo sapiens	34.482	37.338	7	7	✓	✓	✓		✓	✓	✓	✓	✓		✓	✓	✓	✓	✓	✓	✓	✓	✓	✓	✓	✓	✓	✓		✓	✓	✓	✓	✓	✓		✓	✓	✓	✓	✓
1004	1	O14802	O14802	DNA-directed RNA polymerase III subunit RPC1	POLR3A	Homo sapiens	155.645	6.835	7	7						✓					✓			✓			✓						✓			✓	✓	✓			✓		✓	✓	✓				✓
1005	1	O15498	O15498	Synaptobrevin homolog YKT6	YKT6	Homo sapiens	22.417	46.97	7	7	✓		✓					✓	✓							✓						✓	✓	✓			✓	✓	✓	✓	✓			✓		✓	✓	✓	✓
1006	1	O43765	O43765	Small glutamine-rich tetratricopeptide repeat-containing protein alpha	SGTA	Homo sapiens	34.063	28.435	7	7	✓	✓	✓	✓	✓	✓	✓	✓	✓	✓	✓	✓	✓	✓	✓	✓	✓	✓	✓	✓	✓	✓	✓	✓	✓	✓	✓	✓	✓	✓	✓	✓	✓	✓	✓	✓	✓	✓	✓
1007	1	O43809	O43809	Cleavage and polyadenylation specificity factor subunit 5	NUDT21	Homo sapiens	26.228	32.599	7	7	✓	✓	✓	✓	✓			✓	✓	✓	✓	✓		✓	✓	✓	✓	✓	✓	✓	✓	✓	✓	✓	✓	✓			✓	✓	✓	✓	✓			✓	✓	✓	✓
1008	1	O43818	O43818	U3 small nucleolar RNA-interacting protein 2	RRP9	Homo sapiens	51.841	20.211	7	7				✓	✓	✓			✓		✓		✓		✓	✓	✓			✓	✓		✓	✓	✓	✓	✓	✓	✓	✓	✓	✓	✓	✓	✓	✓	✓	✓	✓
1009	1	O60701	O60701	UDP-glucose 6-dehydrogenase	UGDH	Homo sapiens	55.026	18.826	7	7						✓	✓	✓				✓	✓			✓		✓	✓			✓	✓		✓	✓	✓	✓		✓		✓	✓	✓	✓	✓	✓		✓
1010	1	O75155	O75155	Cullin-associated NEDD8-dissociated protein 2	CAND2	Homo sapiens	135.259	8.172	7	7				✓	✓							✓		✓					✓	✓	✓				✓	✓	✓					✓	✓	✓	✓
1011	1	O75489	O75489	NADH dehydrogenase [ubiquinone] iron-sulfur protein 3, mitochondrial	NDUFS3	Homo sapiens	30.239	34.091	7	7	✓	✓	✓	✓	✓	✓	✓			✓	✓	✓	✓	✓	✓	✓	✓	✓	✓	✓	✓	✓	✓	✓	✓	✓	✓	✓	✓	✓	✓	✓	✓	✓	✓	✓	✓	✓	✓
1012	1	O75691	O75691	Small subunit processome component 20 homolog	UTP20	Homo sapiens	318.389	3.196	7	7					✓	✓					✓		✓				✓	✓		✓		✓	✓		✓	✓	✓		✓	✓		✓	✓	✓	✓		✓		✓
1013	1	O75717	O75717	WD repeat and HMG-box DNA-binding protein 1	WDHD1	Homo sapiens	125.971	8.149	7	7		✓				✓			✓			✓	✓					✓	✓	✓	✓		✓	✓			✓	✓	✓	✓	✓			✓	✓
1014	1	O75844	O75844	CAAX prenyl protease 1 homolog	ZMPSTE24	Homo sapiens	54.814	17.684	7	7	✓	✓	✓	✓	✓	✓	✓	✓	✓	✓	✓	✓	✓	✓	✓		✓	✓	✓	✓		✓	✓	✓	✓	✓	✓	✓	✓	✓	✓	✓	✓	✓	✓	✓	✓	✓	✓
1015	1	O75976	O75976	Carboxypeptidase D	CPD	Homo sapiens	152.935	5.797	7	7		✓		✓	✓			✓		✓	✓	✓			✓	✓	✓	✓	✓				✓	✓	✓	✓					✓	✓	✓				✓	✓	✓
1016	1	O94776	O94776	Metastasis-associated protein MTA2	MTA2	Homo sapiens	75.024	14.072	8	7		✓	✓	✓	✓	✓			✓	✓	✓	✓	✓	✓	✓	✓	✓	✓	✓	✓	✓		✓	✓	✓	✓	✓	✓		✓	✓	✓	✓	✓	✓		✓	✓	✓
1017	1	O94903	O94903	Pyridoxal phosphate homeostasis protein	PLPBP	Homo sapiens	30.344	31.273	7	7	✓	✓	✓				✓	✓	✓				✓		✓			✓	✓	✓	✓	✓	✓	✓	✓			✓	✓	✓	✓	✓	✓		✓	✓	✓	✓	✓
1018	1	O94905	O94905	Erlin-2	ERLIN2	Homo sapiens	37.841	35.988	9	7			✓	✓	✓	✓			✓	✓	✓	✓	✓	✓	✓	✓	✓	✓	✓	✓	✓			✓	✓	✓	✓	✓			✓	✓	✓	✓	✓			✓	✓
1019	1	O95071	O95071	E3 ubiquitin-protein ligase UBR5	UBR5	Homo sapiens	309.357	3.251	7	7												✓		✓									✓				✓			✓				✓		✓	✓
1020	1	O95218	O95218	Zinc finger Ran-binding domain-containing protein 2	ZRANB2	Homo sapiens	37.405	22.727	7	7			✓	✓	✓	✓				✓	✓	✓	✓			✓	✓	✓	✓	✓	✓		✓	✓	✓	✓	✓	✓		✓		✓	✓	✓			✓	✓	✓
1021	1	O95299	O95299	NADH dehydrogenase [ubiquinone] 1 alpha subcomplex subunit 10, mitochondrial	NDUFA10	Homo sapiens	40.751	24.507	7	7		✓			✓	✓	✓	✓	✓	✓	✓	✓	✓	✓		✓	✓		✓	✓	✓			✓	✓	✓		✓		✓	✓	✓	✓		✓		✓	✓	✓
1022	1	O96008	O96008	Mitochondrial import receptor subunit TOM40 homolog	TOMM40	Homo sapiens	37.893	27.701	7	7	✓	✓		✓	✓	✓	✓	✓		✓	✓	✓	✓	✓	✓	✓	✓	✓	✓	✓	✓	✓	✓		✓	✓	✓	✓	✓	✓		✓	✓	✓	✓	✓	✓	✓	✓
1023	1	P05787	P05787	Keratin, type II cytoskeletal 8	KRT8	Homo sapiens	53.706	24.224	8	7		✓	✓	✓	✓	✓	✓	✓	✓	✓	✓	✓	✓	✓	✓	✓	✓	✓	✓	✓	✓		✓	✓	✓	✓	✓	✓		✓	✓	✓	✓	✓	✓		✓	✓	✓
1024	1	P07741	P07741	Adenine phosphoribosyltransferase	APRT	Homo sapiens	19.606	57.778	7	7	✓	✓	✓	✓	✓	✓	✓	✓	✓	✓	✓	✓	✓	✓	✓	✓	✓	✓	✓	✓	✓	✓	✓	✓	✓	✓	✓	✓	✓	✓	✓	✓		✓	✓	✓	✓	✓	✓
1025	1	P08240	P08240	Signal recognition particle receptor subunit alpha	SRPRA	Homo sapiens	69.812	12.853	7	7		✓			✓	✓					✓			✓			✓	✓			✓			✓		✓	✓	✓	✓	✓	✓		✓	✓	✓	✓			✓
1026	1	P09543	P09543	2',3'-cyclic-nucleotide 3'-phosphodiesterase	CNP	Homo sapiens	47.58	18.527	7	7	✓	✓	✓			✓		✓	✓	✓		✓	✓	✓	✓	✓	✓				✓	✓	✓	✓			✓	✓	✓	✓	✓			✓	✓	✓	✓	✓
1027	1	P10253	P10253	Lysosomal alpha-glucosidase	GAA	Homo sapiens	105.326	10.504	7	7	✓	✓		✓	✓			✓	✓	✓	✓				✓	✓	✓	✓	✓		✓	✓	✓	✓	✓	✓			✓	✓	✓	✓	✓	✓		✓	✓	✓	✓
1028	1	P10644	P10644	cAMP-dependent protein kinase type I-alpha regulatory subunit	PRKAR1A	Homo sapiens	42.981	24.409	8	7	✓		✓					✓	✓	✓						✓	✓	✓			✓	✓	✓	✓	✓	✓			✓	✓	✓	✓	✓			✓	✓	✓	✓
1029	1	P13674	P13674	Prolyl 4-hydroxylase subunit alpha-1	P4HA1	Homo sapiens	61.052	18.352	7	7																			✓				✓					✓		✓	✓	✓		✓	✓		✓	✓	✓
1030	1	P13807	P13807	Glycogen [starch] synthase, muscle	GYS1	Homo sapiens	83.788	10.583	7	7		✓		✓		✓			✓	✓	✓		✓	✓	✓			✓	✓	✓	✓	✓	✓	✓			✓	✓		✓	✓	✓			✓		✓	✓	✓
1031	1	P14324	P14324	Farnesyl pyrophosphate synthase	FDPS	Homo sapiens	48.275	19.093	7	7	✓	✓	✓	✓	✓	✓		✓	✓	✓	✓	✓	✓		✓	✓	✓	✓	✓	✓	✓	✓	✓	✓	✓	✓	✓	✓	✓	✓	✓	✓	✓	✓	✓	✓	✓	✓	✓
1032	1	P15170	P15170	Eukaryotic peptide chain release factor GTP-binding subunit ERF3A	GSPT1	Homo sapiens	55.758	42.285	15	7	✓	✓		✓	✓	✓	✓	✓	✓	✓	✓	✓	✓	✓	✓	✓	✓	✓	✓	✓	✓	✓	✓	✓	✓	✓	✓	✓	✓	✓	✓	✓	✓	✓	✓	✓	✓	✓	✓
1033	1	P18031	P18031	Tyrosine-protein phosphatase non-receptor type 1	PTPN1	Homo sapiens	49.968	18.621	7	7		✓	✓	✓	✓			✓	✓	✓	✓	✓	✓		✓	✓	✓	✓	✓			✓	✓	✓	✓	✓	✓	✓	✓	✓	✓	✓	✓	✓	✓	✓	✓	✓	✓
1034	1	P19525	P19525	Interferon-induced, double-stranded RNA-activated protein kinase	EIF2AK2	Homo sapiens	62.095	16.697	7	7		✓	✓	✓			✓	✓	✓	✓	✓		✓	✓	✓	✓	✓	✓	✓	✓	✓	✓	✓	✓	✓			✓	✓	✓	✓	✓			✓	✓	✓	✓	✓
1035	1	P20020	P20020	Plasma membrane calcium-transporting ATPase 1	ATP2B1	Homo sapiens	134.687	13.443	11	7				✓	✓		✓	✓	✓			✓	✓		✓	✓	✓	✓			✓	✓	✓	✓	✓	✓	✓	✓	✓	✓	✓	✓	✓	✓	✓	✓	✓	✓	✓
1036	1	P21281	P21281	V-type proton ATPase subunit B, brain isoform	ATP6V1B2	Homo sapiens	56.5	29.746	10	7		✓		✓	✓	✓	✓	✓	✓	✓	✓	✓	✓	✓	✓	✓	✓	✓	✓	✓	✓		✓	✓	✓	✓	✓	✓	✓	✓	✓	✓	✓	✓	✓		✓	✓	✓
1037	1	P23786	P23786	Carnitine O-palmitoyltransferase 2, mitochondrial	CPT2	Homo sapiens	73.779	12.918	7	7	✓	✓		✓	✓	✓					✓	✓	✓		✓		✓	✓	✓				✓	✓	✓	✓	✓		✓	✓		✓	✓	✓		✓	✓		✓
1038	1	P27348	P27348	14-3-3 protein theta	YWHAQ	Homo sapiens	27.761	46.531	10	7	✓	✓	✓	✓	✓	✓	✓	✓	✓	✓	✓	✓	✓	✓	✓	✓	✓	✓	✓	✓	✓	✓	✓	✓	✓	✓	✓	✓	✓	✓	✓	✓	✓	✓	✓	✓	✓	✓	✓
1039	1	P27361	P27361	Mitogen-activated protein kinase 3	MAPK3	Homo sapiens	43.134	44.591	9	7		✓	✓				✓	✓	✓	✓	✓			✓	✓	✓	✓	✓	✓		✓		✓	✓	✓	✓	✓	✓	✓	✓	✓	✓		✓	✓		✓	✓	✓
1040	1	P29218	P29218	Inositol monophosphatase 1	IMPA1	Homo sapiens	30.188	32.491	7	7		✓	✓	✓	✓	✓	✓	✓	✓	✓	✓	✓	✓	✓	✓	✓	✓	✓	✓	✓	✓	✓	✓	✓	✓	✓	✓	✓	✓	✓	✓	✓	✓	✓		✓	✓	✓	✓
1041	1	P32119	P32119	Peroxiredoxin-2	PRDX2	Homo sapiens	21.89	44.444	7	7	✓	✓	✓	✓	✓			✓	✓	✓	✓	✓		✓	✓	✓	✓	✓	✓	✓	✓	✓	✓	✓	✓	✓			✓	✓	✓	✓	✓			✓	✓	✓	✓
1042	1	P32121	P32121	Beta-arrestin-2	ARRB2	Homo sapiens	46.107	21.027	7	7						✓					✓	✓				✓		✓	✓	✓				✓	✓	✓	✓				✓	✓	✓	✓			✓		✓
1043	1	P32322	P32322	Pyrroline-5-carboxylate reductase 1, mitochondrial	PYCR1	Homo sapiens	33.36	37.931	7	7	✓	✓	✓	✓			✓	✓	✓	✓	✓	✓	✓	✓	✓	✓			✓	✓	✓	✓	✓	✓	✓			✓	✓	✓	✓	✓			✓	✓	✓	✓	✓
1044	1	P32929	P32929	Cystathionine gamma-lyase	CTH	Homo sapiens	44.509	19.506	7	7			✓	✓	✓	✓	✓		✓	✓	✓	✓	✓	✓	✓	✓	✓	✓	✓	✓	✓			✓	✓	✓	✓	✓	✓	✓	✓	✓	✓	✓	✓		✓	✓	✓
1045	1	P35241	P35241	Radixin	RDX	Homo sapiens	68.564	26.415	7	7		✓	✓	✓	✓	✓	✓	✓	✓	✓	✓	✓	✓	✓	✓	✓	✓	✓	✓	✓	✓	✓	✓	✓	✓	✓	✓	✓		✓	✓	✓	✓	✓	✓		✓	✓	✓
1046	1	P35250	P35250	Replication factor C subunit 2	RFC2	Homo sapiens	39.156	22.034	7	7			✓			✓	✓				✓	✓	✓	✓		✓	✓	✓	✓	✓	✓	✓	✓	✓		✓	✓	✓	✓	✓	✓	✓		✓	✓	✓	✓	✓
1047	1	P35613	P35613	Basigin	BSG	Homo sapiens	42.198	22.078	7	7	✓	✓	✓	✓	✓	✓	✓	✓	✓	✓	✓	✓	✓	✓	✓	✓	✓	✓	✓	✓	✓	✓	✓	✓	✓	✓	✓	✓	✓	✓	✓	✓	✓	✓	✓	✓	✓	✓	✓
1048	1	P36405	P36405	ADP-ribosylation factor-like protein 3	ARL3	Homo sapiens	20.456	60.44	7	7		✓	✓	✓	✓	✓		✓	✓	✓	✓	✓	✓	✓	✓	✓	✓	✓	✓	✓	✓		✓	✓	✓	✓	✓	✓		✓	✓	✓	✓	✓	✓		✓	✓	✓
1049	1	P36957	P36957	Dihydrolipoyllysine-residue succinyltransferase component of 2-oxoglutarate dehydrogenase complex, mitochondrial	DLST	Homo sapiens	48.758	16.336	7	7	✓	✓	✓	✓	✓	✓	✓	✓	✓	✓	✓	✓	✓	✓	✓	✓	✓	✓	✓	✓	✓	✓		✓	✓	✓	✓	✓	✓	✓	✓	✓	✓	✓	✓		✓	✓	✓
1050	1	P39019	P39019	40S ribosomal protein S19	RPS19	Homo sapiens	16.062	36.552	7	7		✓	✓	✓		✓		✓	✓	✓	✓	✓	✓	✓	✓	✓	✓	✓		✓	✓	✓	✓	✓	✓	✓			✓	✓	✓	✓		✓		✓	✓	✓	✓
1051	1	P40222	P40222	Alpha-taxilin	TXLNA	Homo sapiens	61.891	11.722	7	7					✓				✓	✓	✓	✓			✓	✓		✓	✓			✓	✓	✓	✓	✓			✓	✓	✓	✓	✓			✓	✓	✓	✓
1052	1	P45973	P45973	Chromobox protein homolog 5	CBX5	Homo sapiens	22.223	45.026	7	7	✓	✓		✓			✓	✓	✓	✓	✓		✓	✓	✓	✓		✓	✓	✓	✓	✓	✓	✓	✓			✓	✓	✓	✓				✓	✓	✓	✓	✓
1053	1	P46926	P46926	Glucosamine-6-phosphate isomerase 1	GNPDA1	Homo sapiens	32.669	53.633	11	7		✓	✓	✓	✓	✓	✓	✓	✓	✓	✓	✓	✓	✓	✓	✓	✓	✓	✓	✓	✓	✓	✓	✓	✓	✓	✓	✓	✓	✓	✓	✓	✓	✓	✓	✓	✓	✓	✓
1054	1	P47755	P47755	F-actin-capping protein subunit alpha-2	CAPZA2	Homo sapiens	32.949	53.147	7	7					✓	✓	✓				✓	✓	✓	✓			✓	✓	✓	✓	✓					✓	✓	✓					✓	✓	✓
1055	1	P48047	P48047	ATP synthase subunit O, mitochondrial	ATP5PO	Homo sapiens	23.276	44.131	7	7		✓	✓	✓	✓	✓		✓	✓	✓	✓	✓	✓		✓	✓	✓	✓	✓	✓	✓		✓	✓	✓	✓	✓			✓	✓	✓	✓	✓			✓	✓	✓
1056	1	P49005	P49005	DNA polymerase delta subunit 2	POLD2	Homo sapiens	51.288	20.043	7	7			✓	✓	✓	✓	✓	✓		✓		✓	✓		✓		✓	✓	✓		✓		✓	✓	✓	✓		✓		✓	✓	✓	✓	✓	✓			✓	✓
1057	1	P51003	P51003	Poly(A) polymerase alpha	PAPOLA	Homo sapiens	82.843	22.55	14	7		✓		✓	✓	✓		✓	✓	✓	✓	✓		✓	✓	✓	✓	✓	✓	✓			✓	✓	✓	✓	✓	✓	✓	✓	✓	✓	✓	✓	✓	✓	✓	✓	✓
1058	1	P51114	P51114	RNA-binding protein FXR1	FXR1	Homo sapiens	69.723	18.519	8	7			✓									✓	✓	✓		✓			✓	✓			✓	✓	✓	✓	✓	✓		✓	✓	✓	✓	✓	✓	✓	✓	✓	✓
1059	1	P51151	P51151	Ras-related protein Rab-9A	RAB9A	Homo sapiens	22.838	61.194	9	7	✓	✓	✓	✓	✓	✓	✓	✓	✓	✓	✓	✓	✓	✓	✓	✓	✓	✓	✓	✓	✓	✓	✓	✓	✓	✓	✓	✓	✓	✓	✓	✓	✓	✓	✓	✓	✓	✓	✓
1060	1	P51812	P51812	Ribosomal protein S6 kinase alpha-3	RPS6KA3	Homo sapiens	83.737	20	12	7			✓		✓	✓			✓	✓	✓	✓		✓	✓	✓	✓	✓	✓	✓	✓			✓	✓	✓	✓	✓			✓	✓	✓	✓	✓			✓	✓
1061	1	P52788	P52788	Spermine synthase	SMS	Homo sapiens	41.267	23.497	7	7			✓	✓		✓	✓	✓	✓	✓	✓	✓	✓	✓	✓		✓	✓		✓	✓	✓	✓	✓	✓	✓	✓	✓	✓	✓	✓	✓	✓	✓	✓		✓	✓	✓
1062	1	P52907	P52907	F-actin-capping protein subunit alpha-1	CAPZA1	Homo sapiens	32.924	52.448	9	7			✓	✓	✓	✓	✓		✓	✓	✓	✓	✓	✓	✓	✓	✓	✓	✓	✓	✓	✓		✓	✓	✓	✓	✓	✓	✓	✓	✓	✓	✓	✓	✓	✓	✓	✓
1063	1	P53992	P53992	Protein transport protein Sec24C	SEC24C	Homo sapiens	118.325	7.861	7	7		✓	✓	✓		✓	✓		✓	✓	✓		✓	✓		✓	✓	✓	✓	✓	✓	✓	✓	✓	✓	✓	✓	✓	✓	✓	✓	✓	✓	✓	✓	✓	✓	✓	✓
1064	1	P54619	P54619	5'-AMP-activated protein kinase subunit gamma-1	PRKAG1	Homo sapiens	37.579	29.607	8	7		✓	✓	✓	✓	✓		✓	✓	✓	✓	✓	✓		✓	✓	✓	✓	✓					✓	✓	✓	✓			✓	✓	✓	✓	✓	✓		✓	✓	✓
1065	1	P54709	P54709	Sodium/potassium-transporting ATPase subunit beta-3	ATP1B3	Homo sapiens	31.514	27.24	7	7		✓	✓		✓	✓	✓				✓	✓	✓	✓	✓	✓	✓	✓	✓	✓	✓	✓	✓	✓	✓	✓	✓	✓	✓	✓	✓	✓	✓	✓	✓	✓		✓	✓
1066	1	P60981	P60981	Destrin	DSTN	Homo sapiens	18.506	49.091	7	7		✓	✓	✓	✓	✓	✓	✓	✓	✓	✓	✓	✓	✓	✓	✓	✓	✓	✓	✓	✓		✓	✓	✓	✓	✓	✓	✓	✓	✓	✓	✓	✓	✓		✓	✓	✓
1067	1	P62081	P62081	40S ribosomal protein S7	RPS7	Homo sapiens	22.126	51.546	7	7	✓	✓	✓	✓	✓	✓	✓	✓	✓	✓	✓	✓	✓	✓	✓	✓	✓	✓	✓	✓	✓	✓	✓	✓	✓	✓	✓	✓	✓	✓	✓	✓	✓	✓	✓	✓	✓	✓	✓
1068	1	P62249	P62249	40S ribosomal protein S16	RPS16	Homo sapiens	16.444	47.26	7	7	✓	✓	✓	✓				✓	✓	✓	✓				✓	✓	✓	✓				✓	✓	✓	✓	✓			✓	✓	✓	✓	✓			✓	✓	✓	✓
1069	1	P62826	P62826	GTP-binding nuclear protein Ran	RAN	Homo sapiens	24.421	41.667	7	7	✓	✓	✓	✓	✓	✓	✓	✓	✓	✓	✓	✓	✓	✓	✓	✓	✓	✓	✓	✓	✓	✓	✓	✓	✓	✓	✓	✓	✓	✓	✓	✓	✓	✓	✓	✓	✓	✓	✓
1070	1	P62993	P62993	Growth factor receptor-bound protein 2	GRB2	Homo sapiens	25.205	35.945	7	7	✓	✓						✓	✓		✓	✓	✓	✓		✓	✓			✓		✓	✓	✓			✓	✓	✓	✓	✓	✓	✓	✓	✓	✓	✓	✓
1071	1	Q00535	Q00535	Cyclin-dependent kinase 5	CDK5	Homo sapiens	33.303	27.055	7	7		✓	✓	✓					✓	✓	✓		✓	✓	✓	✓	✓	✓		✓	✓		✓	✓	✓			✓	✓	✓	✓	✓	✓			✓	✓	✓	✓
1072	1	Q01968	Q01968	Inositol polyphosphate 5-phosphatase OCRL	OCRL	Homo sapiens	104.204	9.434	7	7				✓	✓	✓	✓		✓	✓	✓						✓	✓	✓			✓		✓		✓	✓				✓	✓	✓	✓					✓
1073	1	Q02809	Q02809	Procollagen-lysine,2-oxoglutarate 5-dioxygenase 1	PLOD1	Homo sapiens	83.553	12.655	7	7						✓	✓			✓		✓	✓						✓						✓	✓	✓	✓				✓	✓	✓	✓	✓
1074	1	Q10471	Q10471	Polypeptide N-acetylgalactosaminyltransferase 2	GALNT2	Homo sapiens	64.732	17.163	8	7		✓	✓	✓	✓	✓	✓		✓	✓	✓	✓	✓	✓	✓	✓	✓	✓	✓	✓	✓	✓	✓	✓	✓	✓	✓	✓	✓	✓	✓	✓	✓	✓	✓			✓	✓
1075	1	Q12768	Q12768	WASH complex subunit 5	WASHC5	Homo sapiens	134.289	8.628	7	7						✓	✓							✓							✓				✓							✓	✓	✓	✓			✓	✓
1076	1	Q12849	Q12849	G-rich sequence factor 1	GRSF1	Homo sapiens	53.127	18.75	7	7	✓	✓	✓	✓	✓	✓	✓	✓	✓	✓	✓	✓	✓	✓	✓	✓	✓	✓	✓	✓	✓		✓	✓	✓	✓	✓	✓	✓	✓	✓	✓	✓	✓	✓		✓	✓	✓
1077	1	Q12888	Q12888	TP53-binding protein 1	TP53BP1	Homo sapiens	213.579	5.071	7	7						✓					✓	✓	✓	✓		✓	✓				✓					✓	✓	✓				✓	✓	✓	✓
1078	1	Q13155	Q13155	Aminoacyl tRNA synthase complex-interacting multifunctional protein 2	AIMP2	Homo sapiens	35.348	34.062	7	7		✓	✓		✓	✓	✓	✓	✓	✓	✓	✓	✓	✓	✓	✓	✓	✓	✓	✓	✓		✓	✓	✓	✓	✓	✓		✓	✓	✓	✓	✓	✓		✓	✓
1079	1	Q13523	Q13523	Serine/threonine-protein kinase PRP4 homolog	PRPF4B	Homo sapiens	116.989	7.547	7	7				✓	✓	✓				✓	✓	✓	✓		✓	✓	✓	✓	✓	✓			✓		✓	✓	✓			✓	✓	✓	✓	✓		✓		✓	✓
1080	1	Q13576	Q13576	Ras GTPase-activating-like protein IQGAP2	IQGAP2	Homo sapiens	180.581	5.968	7	7				✓	✓	✓					✓	✓	✓			✓		✓								✓	✓	✓			✓	✓	✓	✓	✓
1081	1	Q13617	Q13617	Cullin-2	CUL2	Homo sapiens	86.982	11.275	7	7		✓			✓						✓	✓					✓	✓	✓	✓			✓	✓	✓	✓	✓		✓	✓	✓	✓	✓	✓		✓	✓	✓
1082	1	Q13838	Q13838	Spliceosome RNA helicase DDX39B	DDX39B	Homo sapiens	48.993	53.505	17	7	✓	✓	✓	✓	✓	✓	✓	✓	✓	✓	✓	✓	✓	✓	✓	✓	✓	✓	✓	✓	✓	✓	✓	✓	✓	✓	✓	✓	✓	✓	✓	✓	✓	✓	✓	✓	✓	✓	✓
1083	1	Q14146	Q14146	Unhealthy ribosome biogenesis protein 2 homolog	URB2	Homo sapiens	170.547	5.512	7	7						✓				✓	✓	✓							✓					✓	✓	✓	✓	✓				✓	✓	✓	✓				✓
1084	1	Q14157	Q14157	Ubiquitin-associated protein 2-like	UBAP2L	Homo sapiens	114.536	10.672	7	7	✓	✓		✓	✓	✓	✓	✓	✓		✓	✓	✓	✓	✓	✓	✓	✓	✓	✓	✓	✓	✓		✓	✓	✓	✓	✓	✓		✓	✓	✓	✓	✓	✓		✓
1085	1	Q14160	Q14160	Protein scribble homolog	SCRIB	Homo sapiens	174.916	7.055	9	7						✓	✓					✓	✓	✓				✓	✓	✓	✓	✓		✓	✓	✓	✓	✓	✓		✓	✓	✓	✓	✓		✓		✓
1086	1	Q14232	Q14232	Translation initiation factor eIF-2B subunit alpha	EIF2B1	Homo sapiens	33.713	30.492	7	7				✓	✓	✓	✓	✓		✓	✓	✓	✓	✓		✓	✓	✓	✓	✓	✓	✓				✓	✓	✓	✓				✓	✓	✓	✓			✓
1087	1	Q14257	Q14257	Reticulocalbin-2	RCN2	Homo sapiens	36.875	33.123	7	7		✓					✓						✓	✓				✓		✓	✓		✓					✓			✓				✓	✓	✓
1088	1	Q14258	Q14258	E3 ubiquitin/ISG15 ligase TRIM25	TRIM25	Homo sapiens	70.975	15.714	7	7				✓	✓	✓			✓	✓	✓	✓	✓	✓			✓	✓	✓						✓	✓	✓	✓			✓	✓	✓	✓	✓			✓	✓
1089	1	Q14677	Q14677	Clathrin interactor 1	CLINT1	Homo sapiens	68.26	12.32	7	7				✓	✓	✓	✓		✓	✓	✓	✓	✓	✓		✓	✓		✓	✓	✓		✓	✓	✓	✓	✓	✓	✓	✓	✓	✓	✓	✓	✓	✓	✓	✓	✓
1090	1	Q14739	Q14739	Delta(14)-sterol reductase LBR	LBR	Homo sapiens	70.702	13.659	7	7	✓	✓	✓	✓	✓	✓		✓		✓	✓	✓	✓	✓	✓	✓	✓	✓	✓	✓		✓	✓	✓	✓	✓	✓	✓	✓	✓	✓	✓	✓	✓	✓	✓	✓	✓	✓
1091	1	Q14978	Q14978	Nucleolar and coiled-body phosphoprotein 1	NOLC1	Homo sapiens	73.604	12.017	7	7	✓	✓	✓	✓	✓			✓	✓	✓	✓			✓	✓	✓	✓	✓		✓	✓	✓	✓	✓	✓	✓				✓	✓	✓	✓			✓	✓	✓	✓
1092	1	Q15007	Q15007	Pre-mRNA-splicing regulator WTAP	WTAP	Homo sapiens	44.243	21.465	7	7				✓		✓					✓	✓					✓	✓	✓	✓					✓	✓	✓	✓				✓	✓	✓	✓				✓
1093	1	Q15019	Q15019	Septin-2	SEPTIN2	Homo sapiens	41.488	31.579	7	7	✓	✓			✓	✓	✓	✓	✓			✓	✓	✓	✓	✓		✓	✓	✓	✓	✓	✓				✓	✓	✓	✓			✓	✓	✓	✓	✓
1094	1	Q15185	Q15185	Prostaglandin E synthase 3	PTGES3	Homo sapiens	18.696	49.375	7	7	✓	✓	✓		✓	✓	✓	✓	✓	✓	✓	✓	✓	✓	✓	✓	✓	✓	✓	✓	✓	✓	✓	✓		✓	✓	✓	✓	✓	✓		✓	✓	✓	✓	✓	✓
1095	1	Q15631	Q15631	Translin	TSN	Homo sapiens	26.182	28.947	7	7		✓	✓	✓	✓	✓	✓	✓	✓	✓	✓	✓	✓	✓	✓	✓	✓	✓	✓	✓	✓		✓	✓	✓	✓	✓	✓		✓	✓	✓	✓	✓	✓		✓	✓	✓
1096	1	Q15750	Q15750	TGF-beta-activated kinase 1 and MAP3K7-binding protein 1	TAB1	Homo sapiens	54.645	18.452	7	7					✓		✓				✓	✓	✓	✓				✓	✓	✓				✓	✓	✓	✓	✓				✓	✓	✓	✓				✓
1097	1	Q16543	Q16543	Hsp90 co-chaperone Cdc37	CDC37	Homo sapiens	44.467	25.132	7	7		✓	✓	✓	✓	✓	✓	✓	✓	✓	✓	✓	✓	✓	✓	✓	✓	✓	✓	✓	✓		✓	✓	✓	✓	✓	✓		✓	✓	✓	✓	✓	✓		✓		✓
1098	1	Q16576	Q16576	Histone-binding protein RBBP7	RBBP7	Homo sapiens	47.82	39.529	12	7	✓	✓	✓	✓	✓	✓	✓	✓	✓	✓	✓	✓	✓	✓	✓	✓	✓	✓	✓	✓	✓	✓	✓	✓	✓	✓	✓	✓	✓	✓	✓	✓	✓	✓	✓	✓	✓	✓	✓
1099	1	Q16740	Q16740	ATP-dependent Clp protease proteolytic subunit, mitochondrial	CLPP	Homo sapiens	30.179	35.379	7	7					✓	✓	✓		✓		✓	✓	✓	✓		✓	✓	✓	✓	✓	✓		✓	✓	✓	✓	✓	✓	✓		✓	✓	✓	✓	✓	✓		✓	✓
1100	1	Q16836	Q16836	Hydroxyacyl-coenzyme A dehydrogenase, mitochondrial	HADH	Homo sapiens	34.293	36.943	7	7	✓	✓	✓	✓	✓	✓		✓	✓	✓	✓	✓	✓		✓	✓	✓	✓	✓		✓	✓	✓	✓	✓	✓			✓	✓	✓	✓	✓	✓		✓	✓	✓	✓
1101	1	Q52LJ0	Q52LJ0	Protein FAM98B	FAM98B	Homo sapiens	45.546	30.716	10	7		✓	✓	✓		✓	✓		✓	✓	✓	✓	✓	✓	✓	✓	✓	✓	✓	✓	✓		✓	✓	✓		✓	✓		✓	✓	✓	✓	✓	✓		✓	✓	✓
1102	1	Q53T59	Q53T59	HCLS1-binding protein 3	HS1BP3	Homo sapiens	42.78	22.449	7	7		✓	✓	✓				✓	✓	✓	✓				✓	✓	✓	✓			✓	✓	✓	✓	✓	✓	✓	✓	✓	✓	✓	✓	✓	✓			✓	✓	✓
1103	1	Q5TFE4	Q5TFE4	5'-nucleotidase domain-containing protein 1	NT5DC1	Homo sapiens	51.845	21.758	7	7			✓	✓	✓	✓	✓		✓	✓	✓	✓	✓	✓	✓	✓	✓	✓	✓	✓	✓			✓	✓	✓	✓	✓			✓	✓	✓	✓	✓			✓	✓
1104	1	Q6FI81	Q6FI81	Anamorsin	CIAPIN1	Homo sapiens	33.581	31.09	7	7				✓	✓	✓					✓	✓	✓				✓	✓	✓	✓				✓	✓	✓	✓	✓	✓		✓	✓	✓	✓				✓	✓
1105	1	Q6NSI4	Q6NSI4	RPA-related protein RADX	RADX	Homo sapiens	97.555	11.345	7	7			✓	✓	✓	✓	✓	✓		✓	✓	✓	✓	✓		✓	✓	✓	✓	✓	✓			✓	✓	✓	✓	✓			✓	✓	✓	✓	✓			✓	✓
1106	1	Q7L5N1	Q7L5N1	COP9 signalosome complex subunit 6	COPS6	Homo sapiens	36.162	31.804	7	7	✓	✓		✓	✓	✓	✓	✓	✓	✓	✓	✓	✓	✓	✓	✓	✓		✓	✓	✓	✓	✓	✓	✓	✓	✓	✓	✓	✓	✓	✓	✓	✓	✓	✓	✓	✓	✓
1107	1	Q86UK7	Q86UK7	E3 ubiquitin-protein ligase ZNF598	ZNF598	Homo sapiens	98.638	9.403	7	7		✓			✓		✓			✓	✓	✓	✓	✓			✓	✓	✓	✓				✓	✓	✓	✓	✓			✓	✓	✓	✓	✓		✓	✓	✓
1108	1	Q86W42	Q86W42	THO complex subunit 6 homolog	THOC6	Homo sapiens	37.534	28.739	7	7				✓	✓	✓			✓	✓		✓						✓		✓	✓			✓	✓	✓			✓		✓	✓	✓	✓				✓	✓
1109	1	Q8IY67	Q8IY67	Ribonucleoprotein PTB-binding 1	RAVER1	Homo sapiens	63.879	20.297	7	7					✓	✓	✓			✓			✓	✓	✓		✓	✓	✓	✓	✓			✓	✓	✓	✓	✓			✓	✓	✓	✓	✓
1110	1	Q8N5C6	Q8N5C6	S1 RNA-binding domain-containing protein 1	SRBD1	Homo sapiens	111.776	8.543	7	7									✓														✓			✓	✓				✓	✓	✓	✓					✓
1111	1	Q8N684	Q8N684	Cleavage and polyadenylation specificity factor subunit 7	CPSF7	Homo sapiens	52.049	20.17	7	7			✓	✓	✓	✓	✓		✓	✓	✓	✓	✓	✓	✓	✓	✓	✓	✓	✓				✓	✓	✓	✓	✓			✓	✓	✓	✓	✓			✓	✓
1112	1	Q8N7H5	Q8N7H5	RNA polymerase II-associated factor 1 homolog	PAF1	Homo sapiens	59.975	15.819	7	7					✓	✓				✓	✓	✓	✓	✓			✓	✓	✓	✓	✓				✓	✓	✓	✓				✓	✓	✓	✓				✓
1113	1	Q8NCM8	Q8NCM8	Cytoplasmic dynein 2 heavy chain 1	DYNC2H1	Homo sapiens	492.631	1.904	7	7					✓	✓	✓				✓	✓		✓					✓	✓	✓				✓	✓	✓	✓				✓	✓	✓	✓				✓
1114	1	Q8TCG1	Q8TCG1	Protein CIP2A	CIP2A	Homo sapiens	102.184	8.066	7	7				✓		✓	✓			✓		✓	✓	✓		✓	✓	✓	✓	✓	✓	✓		✓	✓	✓	✓	✓		✓	✓	✓	✓	✓			✓	✓	✓
1115	1	Q8TDD1	Q8TDD1	ATP-dependent RNA helicase DDX54	DDX54	Homo sapiens	98.594	9.308	7	7					✓					✓	✓	✓								✓		✓	✓	✓	✓	✓	✓			✓		✓	✓	✓		✓	✓	✓	✓
1116	1	Q8WU90	Q8WU90	Zinc finger CCCH domain-containing protein 15	ZC3H15	Homo sapiens	48.605	21.596	7	7			✓	✓	✓	✓	✓		✓	✓	✓	✓	✓	✓	✓	✓	✓	✓	✓	✓	✓	✓		✓	✓	✓	✓	✓	✓		✓	✓	✓	✓	✓	✓	✓	✓	✓
1117	1	Q8WVY7	Q8WVY7	Ubiquitin-like domain-containing CTD phosphatase 1	UBLCP1	Homo sapiens	36.805	24.843	7	7	✓	✓	✓	✓	✓				✓	✓	✓	✓			✓	✓	✓	✓	✓			✓	✓	✓	✓				✓	✓	✓	✓			✓	✓	✓	✓	✓
1118	1	Q8WWK9	Q8WWK9	Cytoskeleton-associated protein 2	CKAP2	Homo sapiens	76.989	14.348	7	7			✓		✓	✓	✓				✓	✓	✓	✓			✓	✓	✓	✓	✓				✓	✓	✓	✓			✓	✓	✓	✓	✓			✓	✓
1119	1	Q8WWM7	Q8WWM7	Ataxin-2-like protein	ATXN2L	Homo sapiens	113.376	8.279	7	7	✓	✓				✓	✓			✓				✓	✓	✓			✓		✓		✓	✓	✓		✓	✓	✓	✓	✓	✓		✓	✓	✓	✓	✓	✓
1120	1	Q8WXF1	Q8WXF1	Paraspeckle component 1	PSPC1	Homo sapiens	58.742	15.87	7	7		✓		✓	✓	✓			✓	✓	✓	✓	✓	✓		✓	✓	✓	✓	✓	✓	✓	✓		✓	✓	✓		✓	✓	✓	✓	✓	✓				✓	✓
1121	1	Q92542	Q92542	Nicastrin	NCSTN	Homo sapiens	78.411	11.566	7	7	✓	✓	✓		✓	✓	✓	✓	✓	✓	✓	✓	✓		✓	✓	✓	✓		✓		✓	✓	✓		✓	✓	✓	✓	✓	✓		✓	✓		✓	✓	✓
1122	1	Q92552	Q92552	28S ribosomal protein S27, mitochondrial	MRPS27	Homo sapiens	47.611	19.807	7	7		✓	✓	✓	✓		✓	✓	✓	✓	✓	✓	✓	✓	✓	✓	✓	✓	✓	✓	✓	✓	✓	✓	✓	✓		✓		✓	✓	✓	✓		✓		✓	✓	✓
1123	1	Q92620	Q92620	Pre-mRNA-splicing factor ATP-dependent RNA helicase PRP16	DHX38	Homo sapiens	140.508	7.416	7	7																	✓							✓	✓			✓			✓	✓	✓	✓	✓			✓
1124	1	Q92696	Q92696	Geranylgeranyl transferase type-2 subunit alpha	RABGGTA	Homo sapiens	65.075	14.286	7	7					✓							✓						✓				✓			✓	✓			✓	✓		✓		✓		✓			✓
1125	1	Q92734	Q92734	Protein TFG	TFG	Homo sapiens	43.448	30	7	7		✓	✓	✓	✓		✓	✓	✓	✓	✓	✓	✓	✓	✓	✓	✓	✓	✓	✓	✓		✓	✓	✓	✓		✓		✓	✓	✓	✓		✓		✓	✓	✓
1126	1	Q92905	Q92905	COP9 signalosome complex subunit 5	COPS5	Homo sapiens	37.579	28.743	7	7	✓	✓	✓		✓	✓	✓	✓	✓		✓	✓	✓	✓	✓		✓	✓	✓	✓	✓	✓	✓	✓		✓	✓	✓	✓	✓	✓		✓	✓	✓	✓	✓	✓
1127	1	Q969Z0	Q969Z0	FAST kinase domain-containing protein 4	TBRG4	Homo sapiens	70.738	18.067	7	7			✓	✓	✓	✓	✓		✓	✓	✓	✓	✓		✓	✓	✓	✓	✓	✓				✓	✓	✓	✓	✓			✓	✓	✓	✓	✓		✓	✓	✓
1128	1	Q96CN7	Q96CN7	Isochorismatase domain-containing protein 1	ISOC1	Homo sapiens	32.237	32.55	7	7				✓	✓	✓	✓		✓	✓	✓	✓	✓	✓	✓	✓		✓	✓	✓	✓		✓	✓	✓	✓	✓	✓		✓	✓	✓	✓	✓	✓		✓	✓
1129	1	Q96CT7	Q96CT7	Coiled-coil domain-containing protein 124	CCDC124	Homo sapiens	25.835	30.045	7	7	✓	✓	✓	✓	✓	✓	✓		✓	✓	✓	✓	✓	✓		✓	✓	✓	✓	✓	✓	✓	✓	✓	✓	✓	✓	✓	✓	✓	✓	✓	✓	✓	✓	✓		✓	✓
1130	1	Q96CW1	Q96CW1	AP-2 complex subunit mu	AP2M1	Homo sapiens	49.657	20	7	7	✓			✓		✓	✓		✓	✓	✓	✓	✓		✓	✓		✓	✓	✓		✓	✓	✓	✓	✓	✓	✓	✓	✓	✓	✓	✓	✓	✓	✓	✓	✓	✓
1131	1	Q96DI7	Q96DI7	U5 small nuclear ribonucleoprotein 40 kDa protein	SNRNP40	Homo sapiens	39.31	25.21	7	7		✓	✓	✓	✓	✓	✓	✓	✓	✓	✓	✓			✓	✓	✓	✓	✓	✓	✓		✓	✓	✓	✓	✓	✓		✓	✓	✓	✓	✓			✓	✓	✓
1132	1	Q96EK5	Q96EK5	KIF-binding protein	KIFBP	Homo sapiens	71.815	13.849	7	7		✓			✓	✓					✓	✓	✓	✓		✓	✓			✓		✓		✓	✓	✓	✓	✓		✓	✓	✓	✓	✓	✓	✓	✓	✓	✓
1133	1	Q96EY1	Q96EY1	DnaJ homolog subfamily A member 3, mitochondrial	DNAJA3	Homo sapiens	52.489	19.375	7	7				✓	✓	✓				✓	✓	✓	✓	✓		✓	✓	✓	✓	✓	✓			✓	✓	✓	✓			✓		✓	✓	✓	✓		✓		✓
1134	1	Q96KR1	Q96KR1	Zinc finger RNA-binding protein	ZFR	Homo sapiens	117.013	9.125	7	7												✓	✓				✓	✓	✓	✓	✓			✓	✓	✓	✓	✓		✓	✓	✓	✓	✓	✓			✓
1135	1	Q96PU8	Q96PU8	KH domain-containing RNA-binding protein QKI	QKI	Homo sapiens	37.67	27.566	7	7				✓	✓	✓			✓	✓	✓	✓	✓	✓	✓	✓	✓	✓	✓	✓	✓	✓				✓	✓	✓	✓	✓		✓	✓	✓	✓				✓
1136	1	Q9BQ39	Q9BQ39	ATP-dependent RNA helicase DDX50	DDX50	Homo sapiens	82.563	14.247	7	7	✓			✓	✓			✓	✓	✓	✓	✓			✓	✓	✓	✓	✓			✓		✓	✓	✓					✓	✓	✓			✓	✓	✓	✓
1137	1	Q9BQ67	Q9BQ67	Glutamate-rich WD repeat-containing protein 1	GRWD1	Homo sapiens	49.42	24.664	7	7		✓	✓		✓	✓	✓	✓		✓		✓	✓	✓	✓		✓	✓	✓	✓	✓	✓		✓	✓	✓	✓	✓	✓		✓		✓	✓	✓	✓		✓
1138	1	Q9BQA1	Q9BQA1	Methylosome protein 50	WDR77	Homo sapiens	36.725	27.485	7	7	✓	✓		✓	✓	✓	✓	✓	✓	✓	✓	✓	✓	✓	✓	✓	✓	✓	✓	✓	✓	✓	✓		✓	✓	✓	✓	✓	✓		✓	✓	✓	✓	✓	✓		✓
1139	1	Q9BTU6	Q9BTU6	Phosphatidylinositol 4-kinase type 2-alpha	PI4K2A	Homo sapiens	54.021	15.031	7	7				✓	✓				✓		✓				✓								✓	✓	✓		✓	✓		✓	✓	✓	✓	✓			✓	✓	✓
1140	1	Q9BTY7	Q9BTY7	Protein HGH1 homolog	HGH1	Homo sapiens	42.131	22.821	7	7			✓		✓	✓					✓	✓	✓				✓		✓		✓		✓	✓	✓	✓	✓	✓	✓	✓	✓	✓	✓	✓		✓	✓	✓	✓
1141	1	Q9BUL8	Q9BUL8	Programmed cell death protein 10	PDCD10	Homo sapiens	24.7	35.849	7	7	✓	✓	✓	✓	✓	✓		✓		✓	✓	✓	✓		✓	✓	✓	✓		✓			✓	✓		✓	✓			✓	✓		✓	✓			✓	✓
1142	1	Q9BV38	Q9BV38	WD repeat-containing protein 18	WDR18	Homo sapiens	47.405	19.213	7	7	✓	✓	✓	✓	✓			✓	✓	✓	✓		✓	✓	✓	✓	✓	✓	✓	✓	✓	✓	✓	✓	✓	✓		✓	✓	✓	✓	✓	✓		✓		✓	✓	✓
1143	1	Q9BV44	Q9BV44	tRNA (guanine(6)-N2)-methyltransferase THUMP3	THUMPD3	Homo sapiens	57.003	16.174	7	7		✓		✓	✓		✓				✓	✓	✓	✓				✓	✓	✓	✓		✓		✓	✓	✓	✓		✓		✓	✓	✓	✓		✓	✓	✓
1144	1	Q9BV57	Q9BV57	Acireductone dioxygenase	ADI1	Homo sapiens	21.498	46.369	7	7	✓				✓	✓	✓				✓	✓	✓	✓		✓	✓	✓	✓	✓	✓	✓		✓	✓	✓	✓	✓	✓	✓	✓	✓	✓	✓	✓	✓	✓	✓	✓
1145	1	Q9BVI4	Q9BVI4	Nucleolar complex protein 4 homolog	NOC4L	Homo sapiens	58.47	19.38	7	7		✓				✓	✓		✓			✓	✓		✓	✓		✓	✓	✓		✓	✓		✓		✓	✓	✓	✓	✓	✓		✓	✓	✓	✓	✓	✓
1146	1	Q9BWD1	Q9BWD1	Acetyl-CoA acetyltransferase, cytosolic	ACAT2	Homo sapiens	41.351	30.982	7	7		✓	✓	✓	✓	✓	✓	✓	✓	✓	✓	✓	✓	✓	✓	✓	✓	✓	✓	✓	✓		✓	✓	✓	✓	✓	✓	✓	✓	✓	✓	✓	✓	✓		✓	✓	✓
1147	1	Q9BZI7	Q9BZI7	Regulator of nonsense transcripts 3B	UPF3B	Homo sapiens	57.76	16.977	7	7			✓	✓				✓	✓	✓	✓	✓		✓	✓	✓	✓	✓	✓	✓	✓	✓	✓	✓	✓		✓		✓	✓	✓	✓	✓			✓	✓	✓	✓
1148	1	Q9H307	Q9H307	Pinin	PNN	Homo sapiens	81.629	12.831	7	7			✓	✓	✓			✓	✓	✓	✓	✓			✓	✓	✓	✓	✓			✓	✓	✓	✓	✓			✓	✓	✓	✓	✓			✓	✓	✓	✓
1149	1	Q9H6S0	Q9H6S0	3'-5' RNA helicase YTHDC2	YTHDC2	Homo sapiens	160.251	5.804	7	7				✓					✓											✓				✓	✓	✓	✓	✓			✓	✓	✓	✓	✓			✓	✓
1150	1	Q9H9J2	Q9H9J2	39S ribosomal protein L44, mitochondrial	MRPL44	Homo sapiens	37.536	22.892	7	7			✓	✓		✓	✓	✓	✓	✓	✓				✓	✓	✓	✓					✓	✓	✓	✓	✓		✓		✓	✓	✓	✓				✓	✓
1151	1	Q9HB40	Q9HB40	Retinoid-inducible serine carboxypeptidase	SCPEP1	Homo sapiens	50.829	16.593	7	7	✓		✓	✓		✓			✓	✓	✓	✓	✓		✓			✓		✓		✓	✓	✓	✓	✓	✓	✓			✓	✓	✓	✓				✓	✓
1152	1	Q9HD20	Q9HD20	Endoplasmic reticulum transmembrane helix translocase	ATP13A1	Homo sapiens	132.957	8.223	7	7						✓					✓		✓	✓			✓		✓						✓	✓	✓		✓			✓	✓	✓	✓				✓
1153	1	Q9NPI6	Q9NPI6	mRNA-decapping enzyme 1A	DCP1A	Homo sapiens	63.277	19.931	7	7								✓		✓				✓		✓				✓			✓			✓	✓	✓		✓	✓	✓	✓	✓			✓	✓	✓
1154	1	Q9NQ48	Q9NQ48	Leucine zipper transcription factor-like protein 1	LZTFL1	Homo sapiens	34.591	29.431	7	7				✓	✓		✓				✓	✓	✓	✓		✓	✓	✓	✓	✓	✓				✓	✓	✓	✓			✓	✓	✓	✓	✓				✓
1155	1	Q9NR50	Q9NR50	Translation initiation factor eIF-2B subunit gamma	EIF2B3	Homo sapiens	50.241	20.354	7	7		✓	✓	✓				✓	✓		✓	✓				✓	✓		✓				✓	✓	✓	✓	✓	✓		✓	✓	✓	✓	✓	✓		✓	✓	✓
1156	1	Q9NRF8	Q9NRF8	CTP synthase 2	CTPS2	Homo sapiens	65.679	18.089	7	7			✓	✓	✓	✓				✓	✓	✓	✓			✓	✓	✓	✓					✓	✓	✓	✓			✓	✓	✓	✓	✓		✓	✓	✓	✓
1157	1	Q9NRW7	Q9NRW7	Vacuolar protein sorting-associated protein 45	VPS45	Homo sapiens	65.075	12.632	7	7		✓		✓	✓	✓					✓		✓		✓		✓			✓			✓	✓	✓	✓	✓			✓	✓	✓	✓	✓			✓		✓
1158	1	Q9NUQ9	Q9NUQ9	CYFIP-related Rac1 interactor B	CYRIB	Homo sapiens	36.75	34.568	9	7	✓	✓	✓		✓	✓	✓	✓	✓	✓	✓	✓	✓	✓	✓	✓	✓	✓	✓	✓	✓		✓	✓	✓	✓	✓	✓	✓	✓	✓	✓	✓	✓	✓	✓	✓	✓	✓
1159	1	Q9NX58	Q9NX58	Cell growth-regulating nucleolar protein	LYAR	Homo sapiens	43.635	24.274	7	7		✓	✓	✓	✓	✓	✓		✓	✓	✓	✓	✓	✓		✓	✓	✓	✓	✓	✓			✓	✓	✓	✓	✓		✓	✓	✓	✓	✓	✓		✓	✓	✓
1160	1	Q9NY61	Q9NY61	Protein AATF	AATF	Homo sapiens	63.134	21.429	7	7						✓						✓	✓	✓						✓	✓							✓	✓		✓			✓	✓
1161	1	Q9NYL9	Q9NYL9	Tropomodulin-3	TMOD3	Homo sapiens	39.594	23.864	7	7	✓			✓	✓	✓					✓	✓	✓					✓					✓	✓	✓	✓	✓	✓	✓	✓	✓	✓	✓	✓	✓	✓	✓	✓	✓
1162	1	Q9NZL4	Q9NZL4	Hsp70-binding protein 1	HSPBP1	Homo sapiens	39.302	22.006	7	7		✓	✓	✓	✓	✓				✓	✓	✓	✓		✓	✓	✓	✓	✓	✓		✓	✓	✓	✓	✓	✓		✓	✓	✓	✓	✓	✓		✓	✓	✓	✓
1163	1	Q9P035	Q9P035	Very-long-chain (3R)-3-hydroxyacyl-CoA dehydratase 3	HACD3	Homo sapiens	43.16	26.796	7	7	✓	✓	✓	✓	✓	✓	✓	✓	✓	✓	✓	✓	✓	✓	✓	✓	✓	✓	✓	✓	✓	✓	✓	✓	✓	✓	✓	✓	✓	✓	✓	✓	✓	✓	✓	✓	✓	✓	✓
1164	1	Q9P287	Q9P287	BRCA2 and CDKN1A-interacting protein	BCCIP	Homo sapiens	35.981	31.21	7	7	✓	✓	✓	✓	✓	✓		✓	✓	✓	✓	✓	✓	✓	✓	✓	✓	✓	✓	✓	✓	✓		✓	✓	✓	✓	✓	✓	✓	✓	✓	✓	✓	✓	✓	✓	✓	✓
1165	1	Q9UBQ5	Q9UBQ5	Eukaryotic translation initiation factor 3 subunit K	EIF3K	Homo sapiens	25.058	49.083	7	7		✓	✓	✓	✓	✓	✓			✓	✓	✓	✓	✓		✓	✓	✓	✓	✓	✓		✓	✓	✓	✓	✓	✓	✓	✓	✓	✓	✓	✓	✓	✓	✓	✓	✓
1166	1	Q9UGI8	Q9UGI8	Testin	TES	Homo sapiens	47.998	21.14	7	7	✓	✓	✓	✓				✓	✓	✓	✓	✓			✓	✓	✓	✓	✓			✓	✓	✓	✓	✓			✓	✓	✓	✓	✓	✓		✓	✓	✓	✓
1167	1	Q9UHD8	Q9UHD8	Septin-9	SEPTIN9	Homo sapiens	65.402	15.358	7	7	✓	✓	✓			✓	✓	✓	✓	✓			✓	✓	✓	✓	✓	✓	✓	✓	✓	✓	✓	✓	✓	✓	✓	✓	✓	✓	✓	✓	✓	✓	✓	✓	✓	✓	✓
1168	1	Q9UHI6	Q9UHI6	Probable ATP-dependent RNA helicase DDX20	DDX20	Homo sapiens	92.239	12.136	7	7		✓	✓						✓	✓	✓		✓		✓	✓	✓		✓	✓	✓		✓	✓	✓	✓		✓		✓	✓	✓	✓		✓		✓	✓	✓
1169	1	Q9UIJ7	Q9UIJ7	GTP:AMP phosphotransferase AK3, mitochondrial	AK3	Homo sapiens	25.566	38.767	7	7		✓	✓	✓	✓	✓	✓		✓	✓	✓	✓	✓	✓			✓	✓	✓	✓	✓		✓	✓	✓	✓	✓	✓	✓	✓	✓	✓	✓	✓	✓	✓	✓	✓	✓
1170	1	Q9UJ70	Q9UJ70	N-acetyl-D-glucosamine kinase	NAGK	Homo sapiens	37.374	28.488	7	7				✓							✓		✓				✓	✓		✓		✓		✓	✓	✓	✓	✓	✓	✓	✓	✓	✓	✓	✓		✓	✓	✓
1171	1	Q9UJX2	Q9UJX2	Cell division cycle protein 23 homolog	CDC23	Homo sapiens	68.834	14.405	7	7		✓			✓				✓		✓				✓	✓							✓	✓	✓	✓				✓	✓	✓	✓	✓			✓	✓	✓
1172	1	Q9UKG1	Q9UKG1	DCC-interacting protein 13-alpha	APPL1	Homo sapiens	79.664	13.117	7	7			✓	✓				✓							✓			✓						✓	✓	✓	✓				✓	✓	✓	✓				✓	✓
1173	1	Q9UKK9	Q9UKK9	ADP-sugar pyrophosphatase	NUDT5	Homo sapiens	24.329	36.986	7	7	✓	✓	✓	✓		✓	✓	✓	✓	✓	✓	✓	✓	✓	✓	✓	✓	✓	✓	✓	✓	✓	✓	✓	✓	✓	✓	✓	✓	✓	✓	✓	✓	✓	✓	✓	✓	✓	✓
1174	1	Q9UL25	Q9UL25	Ras-related protein Rab-21	RAB21	Homo sapiens	24.346	38.667	7	7		✓	✓	✓	✓	✓	✓	✓	✓	✓	✓	✓	✓	✓	✓	✓	✓	✓	✓	✓	✓		✓	✓	✓	✓	✓	✓	✓	✓	✓	✓	✓	✓	✓	✓	✓	✓	✓
1175	1	Q9UL46	Q9UL46	Proteasome activator complex subunit 2	PSME2	Homo sapiens	27.399	38.912	7	7			✓	✓	✓	✓	✓	✓				✓	✓	✓	✓		✓	✓	✓	✓	✓	✓	✓	✓	✓	✓	✓	✓	✓	✓	✓	✓	✓	✓	✓		✓	✓	✓
1176	1	Q9UNH7	Q9UNH7	Sorting nexin-6	SNX6	Homo sapiens	46.647	22.414	8	7	✓	✓		✓	✓	✓			✓	✓	✓	✓	✓		✓	✓	✓	✓	✓	✓	✓	✓	✓	✓	✓	✓	✓	✓	✓	✓	✓	✓	✓	✓	✓	✓	✓	✓	✓
1177	1	Q9Y263	Q9Y263	Phospholipase A-2-activating protein	PLAA	Homo sapiens	87.158	11.321	7	7						✓	✓		✓	✓		✓	✓	✓				✓	✓	✓	✓			✓	✓	✓	✓	✓		✓	✓	✓	✓	✓	✓		✓		✓
1178	1	Q9Y276	Q9Y276	Mitochondrial chaperone BCS1	BCS1L	Homo sapiens	47.537	20.525	7	7		✓	✓	✓	✓				✓			✓		✓			✓	✓					✓	✓	✓	✓	✓			✓	✓	✓	✓	✓			✓	✓	✓
1179	1	Q9Y2B0	Q9Y2B0	Protein canopy homolog 2	CNPY2	Homo sapiens	20.652	50	7	7		✓	✓		✓	✓	✓		✓	✓		✓		✓	✓	✓			✓	✓	✓	✓	✓	✓		✓	✓	✓		✓	✓		✓	✓	✓	✓	✓	✓
1180	1	Q9Y2Z4	Q9Y2Z4	Tyrosine--tRNA ligase, mitochondrial	YARS2	Homo sapiens	53.197	20.964	7	7		✓	✓	✓	✓	✓	✓	✓	✓	✓		✓	✓	✓	✓	✓	✓	✓	✓	✓	✓		✓	✓	✓	✓	✓	✓	✓	✓	✓	✓	✓	✓	✓		✓	✓	✓
1181	1	Q9Y3D9	Q9Y3D9	28S ribosomal protein S23, mitochondrial	MRPS23	Homo sapiens	21.769	45.789	7	7		✓	✓	✓	✓	✓		✓	✓	✓	✓	✓			✓	✓	✓	✓	✓				✓	✓	✓	✓	✓			✓	✓	✓	✓	✓			✓	✓	✓
1182	1	Q9Y4E8	Q9Y4E8	Ubiquitin carboxyl-terminal hydrolase 15	USP15	Homo sapiens	112.422	9.684	8	7		✓							✓															✓	✓	✓				✓	✓	✓	✓		✓		✓	✓	✓
1183	1	Q9Y4P3	Q9Y4P3	Transducin beta-like protein 2	TBL2	Homo sapiens	49.8	19.463	7	7											✓		✓				✓					✓			✓	✓	✓	✓	✓	✓		✓	✓	✓				✓	✓
1184	1	Q9Y4W2	Q9Y4W2	Ribosomal biogenesis protein LAS1L	LAS1L	Homo sapiens	83.067	12.262	7	7		✓				✓	✓			✓	✓	✓	✓	✓	✓			✓	✓	✓	✓		✓	✓			✓	✓	✓	✓	✓			✓	✓	✓	✓
1185	1	Q9Y5J1	Q9Y5J1	U3 small nucleolar RNA-associated protein 18 homolog	UTP18	Homo sapiens	62.006	16.727	7	7		✓			✓	✓				✓	✓	✓	✓	✓		✓	✓	✓	✓	✓	✓		✓		✓	✓	✓		✓	✓	✓	✓	✓	✓			✓	✓	✓
1186	1	Q9Y5Q8	Q9Y5Q8	General transcription factor 3C polypeptide 5	GTF3C5	Homo sapiens	59.572	17.919	7	7					✓	✓		✓			✓					✓	✓			✓			✓	✓		✓	✓			✓	✓	✓	✓	✓	✓		✓	✓	✓
1187	1	Q9Y6E2	Q9Y6E2	eIF5-mimic protein 1	BZW2	Homo sapiens	48.163	20.286	7	7		✓	✓	✓				✓	✓	✓	✓				✓	✓	✓	✓		✓		✓	✓	✓	✓			✓	✓	✓	✓	✓				✓	✓	✓	✓
1188	1	A1X283	A1X283	SH3 and PX domain-containing protein 2B	SH3PXD2B	Homo sapiens	101.58	8.233	6	6	✓	✓							✓														✓				✓	✓	✓	✓	✓	✓	✓	✓		✓	✓		✓
1189	1	A6NDG6	A6NDG6	Glycerol-3-phosphate phosphatase	PGP	Homo sapiens	34.003	23.676	6	6		✓	✓	✓	✓	✓	✓	✓	✓	✓	✓	✓	✓	✓	✓	✓	✓	✓	✓	✓	✓		✓	✓	✓	✓	✓	✓		✓	✓	✓	✓	✓	✓		✓	✓	✓
1190	1	A8MXV4	A8MXV4	Acyl-coenzyme A diphosphatase NUDT19	NUDT19	Homo sapiens	42.232	23.2	6	6		✓				✓	✓	✓	✓	✓		✓		✓	✓		✓		✓				✓	✓			✓	✓	✓	✓	✓			✓	✓	✓	✓	✓
1191	1	O00186	O00186	Syntaxin-binding protein 3	STXBP3	Homo sapiens	67.766	10.135	6	6		✓	✓	✓	✓						✓	✓			✓	✓			✓			✓	✓	✓	✓	✓			✓	✓	✓	✓	✓			✓		✓	✓
1192	1	O00264	O00264	Membrane-associated progesterone receptor component 1	PGRMC1	Homo sapiens	21.67	34.359	7	6	✓	✓	✓			✓	✓	✓	✓	✓		✓	✓	✓	✓	✓	✓	✓	✓	✓	✓	✓	✓	✓			✓	✓	✓	✓	✓			✓	✓	✓	✓	✓
1193	1	O00411	O00411	DNA-directed RNA polymerase, mitochondrial	POLRMT	Homo sapiens	138.622	7.317	6	6									✓		✓	✓		✓									✓	✓	✓	✓				✓	✓	✓	✓	✓			✓	✓	✓
1194	1	O00487	O00487	26S proteasome non-ATPase regulatory subunit 14	PSMD14	Homo sapiens	34.577	25.161	6	6	✓	✓		✓	✓	✓		✓		✓	✓	✓	✓		✓	✓	✓	✓	✓	✓		✓			✓	✓	✓		✓	✓	✓	✓	✓	✓		✓			✓
1195	1	O00505	O00505	Importin subunit alpha-4	KPNA3	Homo sapiens	57.809	26.679	8	6	✓	✓	✓		✓	✓	✓	✓	✓	✓	✓	✓	✓	✓	✓	✓	✓	✓	✓	✓	✓	✓	✓	✓		✓	✓	✓	✓	✓	✓	✓	✓	✓	✓	✓	✓	✓	✓
1196	1	O00754	O00754	Lysosomal alpha-mannosidase	MAN2B1	Homo sapiens	113.743	8.902	6	6				✓		✓					✓		✓	✓						✓			✓	✓	✓	✓	✓			✓	✓	✓	✓	✓			✓	✓	✓
1197	1	O14818	O14818	Proteasome subunit alpha type-7	PSMA7	Homo sapiens	27.887	56.855	10	6	✓	✓	✓	✓	✓	✓	✓	✓	✓	✓	✓	✓	✓	✓	✓	✓	✓	✓	✓	✓	✓	✓	✓	✓	✓	✓	✓	✓	✓	✓	✓	✓	✓	✓	✓	✓	✓	✓	✓
1198	1	O15213	O15213	WD repeat-containing protein 46	WDR46	Homo sapiens	68.07	12.951	6	6							✓			✓								✓			✓		✓	✓			✓	✓			✓			✓	✓				✓
1199	1	O43399	O43399	Tumor protein D54	TPD52L2	Homo sapiens	22.237	32.524	6	6	✓	✓	✓	✓	✓	✓	✓	✓	✓	✓	✓	✓	✓	✓	✓	✓	✓	✓	✓	✓	✓	✓	✓	✓	✓	✓	✓	✓	✓	✓	✓	✓	✓	✓	✓	✓	✓	✓	✓
1200	1	O43447	O43447	Peptidyl-prolyl cis-trans isomerase H	PPIH	Homo sapiens	19.207	31.073	6	6	✓	✓	✓	✓	✓			✓	✓	✓	✓	✓			✓	✓	✓	✓				✓	✓	✓	✓	✓			✓	✓	✓	✓	✓			✓	✓	✓	✓
1201	1	O43813	O43813	Glutathione S-transferase LANCL1	LANCL1	Homo sapiens	45.284	18.296	6	6				✓	✓	✓			✓	✓	✓	✓			✓	✓	✓	✓	✓	✓		✓	✓	✓	✓	✓	✓	✓	✓	✓	✓	✓	✓	✓	✓	✓		✓	✓
1202	1	O43815	O43815	Striatin	STRN	Homo sapiens	86.134	12.051	6	6													✓	✓				✓	✓		✓					✓	✓	✓		✓	✓		✓	✓	✓			✓
1203	1	O60547	O60547	GDP-mannose 4,6 dehydratase	GMDS	Homo sapiens	41.95	20.968	6	6				✓		✓		✓			✓		✓						✓	✓		✓	✓			✓	✓		✓	✓	✓	✓	✓	✓		✓	✓	✓	✓
1204	1	O60678	O60678	Protein arginine N-methyltransferase 3	PRMT3	Homo sapiens	59.903	13.559	6	6					✓	✓		✓	✓	✓	✓	✓	✓			✓	✓	✓	✓	✓				✓	✓	✓	✓			✓	✓	✓	✓	✓	✓		✓	✓	✓
1205	1	O60884	O60884	DnaJ homolog subfamily A member 2	DNAJA2	Homo sapiens	45.748	21.117	6	6	✓	✓	✓	✓			✓	✓	✓	✓	✓		✓	✓	✓	✓	✓	✓	✓	✓	✓		✓	✓	✓			✓	✓	✓	✓	✓			✓	✓	✓	✓	✓
1206	1	O75223	O75223	Gamma-glutamylcyclotransferase	GGCT	Homo sapiens	21.007	34.574	6	6			✓	✓	✓	✓			✓	✓	✓	✓	✓	✓	✓	✓	✓	✓	✓	✓			✓	✓	✓	✓	✓	✓		✓	✓	✓	✓	✓	✓			✓	✓
1207	1	O75312	O75312	Zinc finger protein ZPR1	ZPR1	Homo sapiens	50.924	15.251	6	6			✓	✓	✓	✓	✓		✓	✓	✓	✓	✓	✓	✓	✓	✓	✓	✓	✓	✓	✓		✓	✓	✓	✓	✓	✓		✓	✓	✓	✓	✓	✓		✓	✓
1208	1	O75347	O75347	Tubulin-specific chaperone A	TBCA	Homo sapiens	12.855	43.519	6	6	✓	✓	✓	✓	✓			✓	✓	✓	✓	✓			✓	✓	✓	✓		✓		✓	✓	✓	✓	✓			✓	✓	✓	✓	✓			✓	✓	✓	✓
1209	1	O75396	O75396	Vesicle-trafficking protein SEC22b	SEC22B	Homo sapiens	24.74	33.953	6	6	✓	✓		✓	✓	✓	✓	✓	✓		✓	✓	✓	✓		✓	✓	✓	✓	✓	✓	✓	✓	✓	✓	✓	✓	✓	✓	✓	✓	✓	✓	✓	✓		✓	✓	✓
1210	1	O75663	O75663	TIP41-like protein	TIPRL	Homo sapiens	31.444	30.515	6	6				✓	✓	✓	✓	✓		✓	✓	✓	✓			✓	✓	✓	✓	✓		✓	✓	✓	✓	✓		✓			✓	✓	✓				✓	✓	✓
1211	1	O75832	O75832	26S proteasome non-ATPase regulatory subunit 10	PSMD10	Homo sapiens	24.426	43.805	6	6		✓	✓	✓		✓	✓	✓	✓	✓	✓	✓	✓	✓	✓	✓	✓	✓	✓	✓	✓		✓	✓	✓		✓	✓		✓	✓	✓		✓	✓		✓	✓	✓
1212	1	O75937	O75937	DnaJ homolog subfamily C member 8	DNAJC8	Homo sapiens	29.839	32.016	6	6	✓	✓	✓	✓	✓			✓	✓	✓	✓	✓		✓	✓	✓	✓	✓	✓	✓		✓	✓	✓	✓	✓			✓	✓	✓	✓	✓			✓	✓	✓	✓
1213	1	O94760	O94760	N(G),N(G)-dimethylarginine dimethylaminohydrolase 1	DDAH1	Homo sapiens	31.121	30.526	7	6	✓	✓	✓	✓				✓	✓	✓	✓		✓	✓	✓	✓	✓	✓	✓	✓	✓	✓	✓	✓	✓				✓	✓	✓	✓				✓	✓	✓
1214	1	O95400	O95400	CD2 antigen cytoplasmic tail-binding protein 2	CD2BP2	Homo sapiens	37.647	19.355	6	6					✓	✓			✓	✓	✓	✓	✓		✓	✓	✓	✓	✓					✓	✓	✓	✓	✓		✓		✓	✓				✓	✓	✓
1215	1	O95602	O95602	DNA-directed RNA polymerase I subunit RPA1	POLR1A	Homo sapiens	194.815	4.535	6	6						✓					✓		✓	✓			✓			✓	✓	✓	✓			✓	✓	✓	✓	✓			✓	✓	✓
1216	1	O95747	O95747	Serine/threonine-protein kinase OSR1	OXSR1	Homo sapiens	58.023	16.888	8	6		✓	✓	✓	✓	✓		✓	✓	✓	✓	✓	✓	✓		✓	✓	✓	✓	✓		✓	✓	✓	✓	✓	✓	✓	✓	✓	✓	✓	✓	✓	✓	✓	✓	✓	✓
1217	1	P04040	P04040	Catalase	CAT	Homo sapiens	59.757	13.472	6	6		✓				✓						✓	✓	✓	✓			✓	✓	✓		✓	✓	✓			✓	✓	✓	✓				✓	✓	✓	✓
1218	1	P04179	P04179	Superoxide dismutase [Mn], mitochondrial	SOD2	Homo sapiens	24.75	39.189	6	6	✓			✓	✓	✓	✓		✓		✓	✓	✓	✓		✓	✓	✓	✓	✓	✓			✓	✓	✓	✓	✓			✓	✓	✓	✓	✓			✓	✓
1219	1	P04183	P04183	Thymidine kinase, cytosolic	TK1	Homo sapiens	25.468	34.615	6	6					✓	✓	✓			✓	✓	✓	✓				✓	✓	✓	✓					✓	✓	✓					✓	✓	✓	✓				✓
1220	1	P04637	P04637	Cellular tumor antigen p53	TP53	Homo sapiens	43.653	18.066	6	6	✓	✓	✓					✓	✓	✓	✓				✓	✓	✓						✓	✓	✓	✓	✓			✓	✓	✓	✓	✓			✓	✓	✓
1221	1	P05387	P05387	60S acidic ribosomal protein P2	RPLP2	Homo sapiens	11.663	76.522	6	6	✓		✓	✓	✓	✓	✓		✓	✓	✓	✓	✓	✓	✓	✓	✓	✓	✓	✓	✓	✓		✓	✓	✓	✓	✓	✓		✓	✓	✓	✓	✓			✓	✓
1222	1	P05783	P05783	Keratin, type I cytoskeletal 18	KRT18	Homo sapiens	48.056	16.977	7	6			✓	✓	✓	✓		✓	✓	✓	✓	✓	✓	✓	✓	✓	✓	✓	✓	✓	✓	✓	✓	✓	✓	✓	✓	✓	✓	✓	✓	✓	✓	✓	✓		✓	✓	✓
1223	1	P06132	P06132	Uroporphyrinogen decarboxylase	UROD	Homo sapiens	40.788	23.978	6	6			✓		✓	✓	✓		✓	✓	✓	✓		✓	✓	✓	✓	✓	✓			✓		✓	✓	✓	✓	✓	✓		✓	✓	✓	✓	✓	✓		✓	✓
1224	1	P06280	P06280	Alpha-galactosidase A	GLA	Homo sapiens	48.769	15.152	6	6		✓	✓	✓	✓	✓		✓	✓	✓	✓	✓	✓	✓	✓	✓	✓	✓	✓	✓	✓	✓	✓	✓	✓	✓	✓	✓	✓	✓	✓	✓	✓	✓	✓	✓	✓	✓	✓
1225	1	P08708	P08708	40S ribosomal protein S17	RPS17	Homo sapiens	15.55	49.63	6	6	✓	✓	✓	✓	✓	✓	✓	✓	✓	✓	✓	✓	✓	✓	✓	✓	✓	✓	✓	✓	✓	✓	✓	✓	✓	✓	✓	✓	✓	✓	✓	✓	✓	✓	✓	✓	✓	✓	✓
1226	1	P09884	P09884	DNA polymerase alpha catalytic subunit	POLA1	Homo sapiens	165.915	4.651	6	6	✓	✓			✓	✓		✓			✓	✓		✓			✓			✓	✓	✓		✓	✓	✓		✓			✓		✓	✓	✓		✓	✓	✓
1227	1	P11498	P11498	Pyruvate carboxylase, mitochondrial	PC	Homo sapiens	129.633	6.621	6	6																			✓					✓			✓	✓		✓		✓			✓			✓	✓
1228	1	P13073	P13073	Cytochrome c oxidase subunit 4 isoform 1, mitochondrial	COX4I1	Homo sapiens	19.578	38.462	6	6	✓	✓	✓	✓	✓	✓	✓	✓	✓	✓	✓	✓	✓	✓	✓	✓	✓	✓	✓	✓	✓	✓	✓	✓	✓	✓	✓	✓	✓	✓	✓	✓	✓	✓	✓	✓	✓	✓	✓
1229	1	P15374	P15374	Ubiquitin carboxyl-terminal hydrolase isozyme L3	UCHL3	Homo sapiens	26.18	37.826	6	6				✓	✓	✓	✓	✓	✓	✓	✓	✓	✓	✓	✓	✓	✓	✓	✓	✓	✓		✓	✓	✓		✓	✓		✓	✓	✓	✓	✓	✓		✓	✓	✓
1230	1	P15586	P15586	N-acetylglucosamine-6-sulfatase	GNS	Homo sapiens	62.083	12.319	6	6	✓	✓	✓		✓	✓	✓	✓	✓	✓	✓	✓	✓	✓	✓	✓	✓	✓	✓	✓	✓	✓	✓			✓	✓	✓	✓	✓	✓		✓	✓	✓	✓	✓	✓
1231	1	P16930	P16930	Fumarylacetoacetase	FAH	Homo sapiens	46.374	17.184	6	6				✓	✓	✓	✓		✓		✓	✓	✓	✓		✓	✓	✓	✓	✓	✓	✓	✓	✓	✓	✓	✓	✓	✓	✓	✓	✓	✓	✓	✓	✓	✓	✓	✓
1232	1	P18621	P18621	60S ribosomal protein L17	RPL17	Homo sapiens	21.397	41.304	6	6		✓	✓	✓		✓	✓	✓	✓	✓	✓	✓	✓	✓	✓	✓	✓	✓	✓	✓	✓	✓	✓	✓	✓		✓	✓		✓	✓	✓		✓	✓	✓	✓	✓	✓
1233	1	P18669	P18669	Phosphoglycerate mutase 1	PGAM1	Homo sapiens	28.803	66.142	13	6	✓	✓	✓	✓	✓	✓	✓	✓	✓	✓	✓	✓	✓	✓	✓	✓	✓	✓	✓	✓	✓	✓	✓	✓	✓	✓	✓	✓	✓	✓	✓	✓	✓	✓	✓	✓	✓	✓	✓
1234	1	P20839	P20839	Inosine-5'-monophosphate dehydrogenase 1	IMPDH1	Homo sapiens	55.406	19.261	6	6				✓	✓			✓	✓	✓	✓	✓	✓		✓		✓	✓	✓	✓				✓	✓	✓	✓				✓	✓	✓	✓				✓	✓
1235	1	P21912	P21912	Succinate dehydrogenase [ubiquinone] iron-sulfur subunit, mitochondrial	SDHB	Homo sapiens	31.629	23.571	6	6		✓	✓	✓	✓	✓		✓	✓	✓	✓	✓	✓	✓	✓	✓	✓	✓	✓	✓	✓		✓	✓	✓	✓	✓			✓	✓	✓	✓	✓			✓	✓	✓
1236	1	P23193	P23193	Transcription elongation factor A protein 1	TCEA1	Homo sapiens	33.97	27.575	7	6	✓	✓	✓		✓	✓	✓	✓			✓	✓	✓	✓	✓	✓	✓	✓	✓	✓	✓		✓	✓		✓	✓	✓		✓	✓	✓	✓	✓	✓	✓	✓	✓
1237	1	P23528	P23528	Cofilin-1	CFL1	Homo sapiens	18.501	48.795	9	6	✓	✓	✓	✓	✓	✓	✓	✓	✓	✓	✓	✓	✓	✓	✓	✓	✓	✓	✓	✓	✓	✓	✓	✓	✓	✓	✓	✓	✓	✓	✓	✓	✓	✓	✓	✓	✓	✓	✓
1238	1	P25398	P25398	40S ribosomal protein S12	RPS12	Homo sapiens	14.513	53.03	6	6		✓	✓	✓	✓	✓	✓	✓	✓	✓	✓	✓	✓	✓	✓	✓	✓	✓	✓	✓	✓		✓	✓	✓	✓	✓	✓		✓	✓	✓	✓	✓	✓		✓	✓	✓
1239	1	P25440	P25440	Bromodomain-containing protein 2	BRD2	Homo sapiens	88.061	11.236	7	6		✓	✓				✓	✓	✓	✓		✓	✓		✓	✓	✓	✓		✓	✓		✓	✓	✓		✓	✓		✓	✓	✓		✓	✓		✓	✓
1240	1	P25787	P25787	Proteasome subunit alpha type-2	PSMA2	Homo sapiens	25.897	42.735	6	6			✓		✓	✓	✓	✓		✓	✓	✓	✓	✓	✓	✓	✓	✓	✓	✓	✓		✓	✓		✓	✓	✓		✓	✓		✓	✓	✓		✓	✓
1241	1	P28676	P28676	Grancalcin	GCA	Homo sapiens	24.01	32.258	6	6			✓	✓				✓	✓							✓	✓		✓			✓		✓	✓	✓	✓	✓	✓	✓	✓	✓	✓	✓	✓		✓	✓	✓
1242	1	P29966	P29966	Myristoylated alanine-rich C-kinase substrate	MARCKS	Homo sapiens	31.554	30.422	6	6			✓	✓		✓	✓		✓	✓	✓		✓	✓	✓	✓	✓	✓	✓	✓	✓			✓	✓	✓	✓	✓			✓	✓	✓	✓	✓			✓	✓
1243	1	P30050	P30050	60S ribosomal protein L12	RPL12	Homo sapiens	17.818	54.545	6	6	✓	✓	✓	✓	✓	✓	✓	✓	✓	✓	✓	✓	✓	✓	✓	✓	✓	✓	✓	✓	✓	✓	✓	✓	✓	✓	✓	✓	✓	✓	✓	✓	✓	✓	✓	✓	✓	✓	✓
1244	1	P30085	P30085	UMP-CMP kinase	CMPK1	Homo sapiens	22.222	40.816	6	6	✓	✓		✓	✓	✓		✓	✓		✓	✓	✓	✓	✓	✓	✓	✓	✓	✓	✓	✓	✓		✓	✓	✓	✓	✓	✓		✓	✓	✓	✓	✓	✓		✓
1245	1	P30519	P30519	Heme oxygenase 2	HMOX2	Homo sapiens	36.034	24.051	6	6	✓		✓		✓			✓		✓	✓	✓				✓	✓	✓	✓			✓	✓	✓	✓	✓		✓	✓		✓	✓	✓	✓	✓	✓	✓	✓	✓
1246	1	P30740	P30740	Leukocyte elastase inhibitor	SERPINB1	Homo sapiens	42.741	21.636	7	6			✓	✓	✓				✓	✓	✓	✓	✓			✓	✓	✓	✓	✓	✓		✓	✓	✓	✓		✓			✓	✓	✓	✓	✓		✓	✓	✓
1247	1	P31350	P31350	Ribonucleoside-diphosphate reductase subunit M2	RRM2	Homo sapiens	44.878	28.021	8	6				✓	✓	✓	✓	✓		✓	✓	✓	✓	✓			✓	✓	✓	✓	✓			✓	✓	✓	✓	✓			✓	✓	✓	✓	✓			✓	✓
1248	1	P31937	P31937	3-hydroxyisobutyrate dehydrogenase, mitochondrial	HIBADH	Homo sapiens	35.328	25.893	6	6		✓		✓	✓		✓		✓	✓	✓	✓	✓	✓	✓	✓	✓	✓	✓	✓	✓		✓	✓	✓	✓	✓	✓		✓	✓	✓	✓	✓	✓			✓	✓
1249	1	P31942	P31942	Heterogeneous nuclear ribonucleoprotein H3	HNRNPH3	Homo sapiens	36.924	23.988	6	6	✓	✓	✓	✓	✓	✓	✓	✓	✓	✓	✓	✓	✓	✓	✓	✓	✓	✓	✓	✓	✓	✓	✓	✓	✓	✓	✓	✓	✓	✓	✓	✓	✓	✓	✓	✓	✓	✓	✓
1250	1	P31943	P31943	Heterogeneous nuclear ribonucleoprotein H	HNRNPH1	Homo sapiens	49.228	39.198	11	6		✓	✓	✓	✓	✓	✓	✓	✓	✓	✓	✓	✓	✓	✓	✓	✓	✓	✓	✓	✓		✓	✓	✓	✓	✓	✓		✓	✓	✓	✓	✓	✓		✓	✓	✓
1251	1	P33316	P33316	Deoxyuridine 5'-triphosphate nucleotidohydrolase, mitochondrial	DUT	Homo sapiens	26.564	30.952	6	6	✓	✓	✓	✓	✓	✓	✓	✓	✓	✓	✓	✓	✓	✓	✓	✓	✓	✓	✓	✓	✓	✓	✓	✓	✓	✓	✓	✓	✓	✓	✓	✓	✓		✓	✓	✓	✓	✓
1252	1	P35611	P35611	Alpha-adducin	ADD1	Homo sapiens	80.956	13.161	7	6			✓	✓	✓	✓			✓	✓	✓	✓	✓			✓		✓	✓	✓	✓	✓	✓	✓	✓	✓	✓	✓			✓	✓	✓	✓	✓	✓		✓	✓
1253	1	P35908	P35908	Keratin, type II cytoskeletal 2 epidermal	KRT2	Homo sapiens	65.433	19.562	10	6				✓	✓	✓	✓		✓	✓	✓	✓	✓	✓	✓	✓	✓	✓	✓	✓	✓	✓	✓	✓	✓	✓	✓	✓	✓	✓	✓	✓	✓	✓	✓		✓	✓	✓
1254	1	P36404	P36404	ADP-ribosylation factor-like protein 2	ARL2	Homo sapiens	20.875	35.326	6	6		✓			✓			✓	✓	✓	✓	✓			✓		✓						✓	✓	✓	✓	✓			✓	✓	✓	✓	✓			✓	✓	✓
1255	1	P36915	P36915	Guanine nucleotide-binding protein-like 1	GNL1	Homo sapiens	68.661	14.333	6	6					✓	✓						✓	✓	✓		✓	✓	✓	✓	✓	✓					✓	✓	✓					✓	✓	✓
1256	1	P41223	P41223	Protein BUD31 homolog	BUD31	Homo sapiens	17.001	45.833	6	6		✓	✓	✓				✓	✓	✓	✓		✓	✓	✓	✓	✓	✓					✓	✓	✓		✓	✓		✓	✓	✓		✓			✓	✓	✓
1257	1	P41227	P41227	N-alpha-acetyltransferase 10	NAA10	Homo sapiens	26.459	51.064	8	6	✓	✓				✓	✓	✓		✓		✓	✓	✓	✓		✓	✓	✓	✓	✓	✓	✓	✓		✓	✓	✓	✓		✓		✓	✓	✓	✓	✓	✓
1258	1	P42126	P42126	Enoyl-CoA delta isomerase 1, mitochondrial	ECI1	Homo sapiens	32.814	25.828	6	6	✓	✓	✓			✓	✓	✓	✓	✓	✓	✓	✓	✓	✓	✓	✓	✓	✓	✓	✓	✓	✓	✓	✓		✓	✓	✓	✓	✓			✓	✓	✓	✓	✓
1259	1	P42345	P42345	Serine/threonine-protein kinase mTOR	MTOR	Homo sapiens	288.896	3.256	6	6					✓							✓													✓	✓	✓	✓				✓	✓	✓					✓
1260	1	P42696	P42696	RNA-binding protein 34	RBM34	Homo sapiens	48.563	16.512	6	6		✓		✓		✓	✓	✓	✓	✓			✓	✓	✓		✓		✓		✓		✓	✓	✓		✓	✓		✓	✓	✓		✓	✓		✓	✓	✓
1261	1	P42765	P42765	3-ketoacyl-CoA thiolase, mitochondrial	ACAA2	Homo sapiens	41.923	22.418	6	6		✓	✓	✓	✓	✓	✓	✓	✓	✓	✓		✓	✓	✓	✓	✓	✓	✓	✓	✓		✓	✓	✓	✓	✓	✓		✓	✓	✓	✓	✓	✓		✓	✓	✓
1262	1	P43897	P43897	Elongation factor Ts, mitochondrial	TSFM	Homo sapiens	35.393	28.308	6	6			✓			✓	✓	✓	✓			✓	✓	✓	✓	✓		✓	✓	✓	✓	✓	✓	✓			✓	✓	✓	✓	✓	✓		✓	✓	✓	✓
1263	1	P46782	P46782	40S ribosomal protein S5	RPS5	Homo sapiens	22.878	35.784	6	6	✓	✓				✓	✓	✓	✓			✓	✓	✓	✓	✓		✓	✓	✓	✓	✓	✓				✓	✓	✓	✓				✓	✓	✓	✓
1264	1	P46939	P46939	Utrophin	UTRN	Homo sapiens	394.474	2.418	6	6							✓							✓				✓	✓	✓	✓			✓				✓				✓		✓	✓			✓
1265	1	P49720	P49720	Proteasome subunit beta type-3	PSMB3	Homo sapiens	22.948	38.537	6	6	✓	✓	✓	✓	✓		✓	✓	✓	✓	✓	✓	✓	✓	✓	✓	✓	✓	✓	✓	✓	✓	✓	✓	✓	✓		✓	✓	✓	✓	✓	✓		✓	✓	✓	✓	✓
1266	1	P49721	P49721	Proteasome subunit beta type-2	PSMB2	Homo sapiens	22.835	37.811	6	6	✓	✓	✓	✓	✓	✓	✓	✓	✓	✓	✓	✓	✓	✓	✓	✓	✓	✓	✓	✓	✓	✓	✓	✓	✓	✓	✓	✓	✓	✓	✓	✓	✓	✓	✓	✓	✓	✓	✓
1267	1	P50402	P50402	Emerin	EMD	Homo sapiens	28.994	27.165	6	6	✓	✓	✓	✓	✓			✓	✓	✓	✓	✓			✓	✓	✓	✓	✓			✓	✓	✓	✓	✓			✓	✓	✓	✓	✓	✓		✓	✓	✓	✓
1268	1	P50748	P50748	Kinetochore-associated protein 1	KNTC1	Homo sapiens	250.751	3.395	6	6					✓	✓	✓				✓	✓	✓	✓					✓					✓	✓	✓	✓	✓				✓	✓	✓	✓				✓
1269	1	P51553	P51553	Isocitrate dehydrogenase [NAD] subunit gamma, mitochondrial	IDH3G	Homo sapiens	42.793	23.155	6	6	✓	✓			✓			✓	✓			✓	✓	✓	✓				✓	✓	✓	✓	✓			✓	✓		✓	✓			✓	✓		✓	✓
1270	1	P51572	P51572	B-cell receptor-associated protein 31	BCAP31	Homo sapiens	27.99	29.675	6	6	✓	✓	✓	✓	✓	✓		✓	✓	✓	✓	✓	✓		✓	✓	✓	✓		✓		✓	✓	✓	✓	✓	✓		✓	✓	✓	✓	✓	✓		✓	✓	✓	✓
1271	1	P53701	P53701	Holocytochrome c-type synthase	HCCS	Homo sapiens	30.603	29.851	6	6	✓			✓	✓	✓	✓			✓	✓	✓	✓	✓		✓	✓	✓	✓	✓	✓		✓		✓	✓	✓	✓		✓		✓	✓	✓	✓				✓
1272	1	P53985	P53985	Monocarboxylate transporter 1	SLC16A1	Homo sapiens	53.943	16.4	6	6	✓		✓	✓	✓	✓		✓	✓	✓	✓	✓	✓		✓	✓	✓	✓	✓	✓	✓	✓	✓	✓	✓	✓	✓		✓	✓	✓	✓	✓	✓		✓		✓	✓
1273	1	P55145	P55145	Mesencephalic astrocyte-derived neurotrophic factor	MANF	Homo sapiens	20.699	41.758	6	6		✓	✓	✓	✓		✓		✓	✓	✓	✓	✓	✓	✓	✓	✓	✓	✓	✓	✓		✓	✓	✓	✓		✓	✓	✓	✓	✓	✓		✓	✓	✓	✓	✓
1274	1	P56545	P56545	C-terminal-binding protein 2	CTBP2	Homo sapiens	48.947	20.225	7	6		✓	✓	✓	✓	✓	✓	✓	✓	✓	✓	✓	✓	✓	✓	✓	✓	✓	✓	✓			✓	✓	✓	✓	✓	✓		✓	✓	✓	✓	✓	✓		✓	✓	✓
1275	1	P57737	P57737	Coronin-7	CORO7	Homo sapiens	100.607	10.27	6	6				✓									✓												✓		✓	✓				✓		✓	✓				✓
1276	1	P59998	P59998	Actin-related protein 2/3 complex subunit 4	ARPC4	Homo sapiens	19.666	47.024	6	6	✓	✓	✓	✓	✓	✓		✓	✓	✓	✓	✓			✓	✓	✓	✓	✓			✓	✓	✓	✓	✓	✓		✓	✓	✓	✓	✓	✓	✓	✓	✓	✓	✓
1277	1	P60510	P60510	Serine/threonine-protein phosphatase 4 catalytic subunit	PPP4C	Homo sapiens	35.079	32.573	7	6		✓			✓	✓	✓		✓	✓		✓	✓	✓		✓	✓	✓	✓	✓	✓		✓		✓	✓	✓	✓	✓		✓	✓	✓	✓	✓		✓	✓	✓
1278	2	P60709;P63261	P60709	Actin, cytoplasmic 1	ACTB	Homo sapiens	41.734	64	17	6	✓	✓	✓	✓	✓	✓	✓	✓	✓	✓	✓	✓	✓	✓	✓	✓	✓	✓	✓	✓	✓	✓	✓	✓	✓	✓	✓	✓	✓	✓	✓	✓	✓	✓	✓	✓	✓	✓	✓
1279	1	P61313	P61313	60S ribosomal protein L15	RPL15	Homo sapiens	24.145	30.392	6	6	✓	✓	✓			✓	✓	✓	✓	✓		✓	✓	✓	✓	✓	✓	✓	✓	✓	✓	✓	✓	✓			✓	✓	✓	✓	✓			✓	✓	✓	✓	✓
1280	1	P61421	P61421	V-type proton ATPase subunit d 1	ATP6V0D1	Homo sapiens	40.329	19.658	6	6			✓	✓	✓	✓					✓	✓	✓	✓		✓	✓	✓	✓					✓	✓	✓	✓		✓	✓	✓	✓	✓	✓				✓	✓
1281	1	P61964	P61964	WD repeat-containing protein 5	WDR5	Homo sapiens	36.589	28.743	6	6				✓	✓	✓	✓			✓	✓	✓	✓	✓		✓	✓	✓	✓	✓	✓				✓	✓	✓	✓				✓	✓	✓	✓				✓
1282	1	P62244	P62244	40S ribosomal protein S15a	RPS15A	Homo sapiens	14.839	51.538	6	6	✓	✓	✓	✓		✓	✓	✓	✓	✓	✓	✓	✓	✓	✓	✓	✓	✓	✓	✓	✓	✓	✓	✓	✓		✓	✓	✓	✓	✓	✓		✓	✓	✓	✓	✓	✓
1283	1	P62316	P62316	Small nuclear ribonucleoprotein Sm D2	SNRPD2	Homo sapiens	13.525	55.932	6	6	✓	✓	✓	✓	✓	✓	✓	✓	✓	✓	✓	✓	✓	✓	✓	✓	✓	✓	✓	✓	✓	✓	✓	✓	✓	✓	✓	✓	✓	✓	✓	✓	✓	✓	✓	✓	✓	✓	✓
1284	1	P62750	P62750	60S ribosomal protein L23a	RPL23A	Homo sapiens	17.695	41.026	6	6	✓	✓	✓	✓	✓	✓	✓	✓	✓	✓	✓	✓	✓	✓	✓	✓	✓	✓	✓	✓	✓	✓	✓	✓	✓	✓	✓	✓	✓	✓	✓	✓	✓	✓	✓	✓	✓		✓
1285	1	P62753	P62753	40S ribosomal protein S6	RPS6	Homo sapiens	28.679	26.104	6	6	✓	✓		✓	✓	✓	✓	✓	✓	✓	✓	✓	✓	✓	✓	✓	✓	✓	✓	✓	✓	✓	✓	✓	✓	✓	✓	✓	✓	✓	✓	✓	✓	✓	✓	✓	✓		✓
1286	1	P62805	P62805	Histone H4	H4C16	Homo sapiens	11.365	51.456	6	6	✓	✓	✓	✓	✓	✓		✓	✓	✓	✓	✓	✓		✓	✓	✓	✓	✓	✓		✓	✓	✓	✓	✓	✓		✓	✓	✓	✓	✓	✓		✓	✓	✓	✓
1287	1	P62829	P62829	60S ribosomal protein L23	RPL23	Homo sapiens	14.865	56.429	6	6	✓	✓			✓	✓	✓	✓	✓	✓	✓	✓	✓	✓	✓	✓	✓	✓	✓	✓	✓	✓	✓	✓	✓	✓	✓	✓	✓	✓	✓		✓	✓	✓	✓	✓	✓
1288	1	P62913	P62913	60S ribosomal protein L11	RPL11	Homo sapiens	20.253	41.011	6	6	✓	✓				✓	✓	✓	✓			✓	✓	✓	✓	✓		✓	✓	✓	✓	✓	✓				✓	✓	✓	✓				✓	✓	✓	✓
1289	1	P62917	P62917	60S ribosomal protein L8	RPL8	Homo sapiens	28.026	24.514	6	6	✓	✓	✓	✓		✓	✓	✓	✓	✓	✓	✓	✓	✓	✓	✓	✓	✓	✓	✓	✓	✓	✓	✓	✓		✓	✓	✓	✓	✓	✓		✓	✓	✓	✓	✓	✓
1290	1	P63208	P63208	S-phase kinase-associated protein 1	SKP1	Homo sapiens	18.657	42.945	6	6	✓		✓	✓		✓	✓	✓	✓	✓	✓	✓	✓	✓	✓	✓	✓	✓	✓	✓	✓	✓		✓	✓	✓	✓	✓	✓	✓	✓	✓	✓	✓	✓			✓	✓
1291	1	P78346	P78346	Ribonuclease P protein subunit p30	RPP30	Homo sapiens	29.322	31.716	6	6	✓	✓	✓	✓		✓	✓	✓	✓	✓	✓	✓	✓	✓	✓	✓	✓	✓	✓	✓		✓	✓	✓	✓	✓	✓	✓	✓	✓	✓	✓	✓	✓	✓	✓	✓	✓	✓
1292	1	P78406	P78406	mRNA export factor RAE1	RAE1	Homo sapiens	40.967	25.543	6	6						✓	✓					✓	✓					✓	✓		✓						✓	✓						✓	✓		✓
1293	1	P98175	P98175	RNA-binding protein 10	RBM10	Homo sapiens	103.535	9.462	7	6				✓		✓	✓				✓		✓	✓				✓	✓	✓	✓			✓	✓	✓	✓	✓			✓	✓	✓	✓	✓			✓	✓
1294	1	Q00325	Q00325	Phosphate carrier protein, mitochondrial	SLC25A3	Homo sapiens	40.095	16.575	6	6	✓	✓	✓	✓	✓	✓		✓	✓	✓	✓	✓	✓		✓	✓	✓	✓	✓	✓		✓	✓	✓	✓	✓	✓		✓	✓	✓	✓	✓	✓		✓	✓	✓	✓
1295	1	Q00403	Q00403	Transcription initiation factor IIB	GTF2B	Homo sapiens	34.83	23.101	6	6				✓							✓		✓							✓			✓	✓	✓	✓				✓	✓	✓	✓		✓		✓	✓	✓
1296	1	Q01085	Q01085	Nucleolysin TIAR	TIAL1	Homo sapiens	41.589	33.867	9	6	✓	✓	✓	✓	✓		✓	✓	✓	✓	✓	✓	✓	✓	✓	✓	✓	✓	✓	✓	✓	✓	✓	✓	✓	✓		✓	✓	✓	✓	✓	✓		✓	✓	✓	✓	✓
1297	1	Q01433	Q01433	AMP deaminase 2	AMPD2	Homo sapiens	100.69	7.167	6	6			✓		✓	✓	✓	✓	✓	✓	✓	✓	✓	✓			✓	✓	✓	✓				✓	✓	✓	✓	✓	✓	✓	✓	✓	✓	✓	✓		✓	✓	✓
1298	1	Q01844	Q01844	RNA-binding protein EWS	EWSR1	Homo sapiens	68.481	13.872	6	6	✓	✓	✓		✓	✓	✓	✓	✓	✓	✓	✓	✓	✓	✓	✓	✓	✓	✓	✓	✓	✓	✓	✓			✓	✓	✓	✓	✓	✓	✓	✓	✓	✓	✓	✓
1299	1	Q02543	Q02543	60S ribosomal protein L18a	RPL18A	Homo sapiens	20.76	34.659	6	6	✓	✓	✓	✓	✓	✓	✓	✓	✓	✓	✓	✓	✓	✓	✓	✓	✓	✓	✓	✓	✓	✓	✓	✓	✓	✓	✓	✓	✓	✓	✓	✓	✓	✓	✓	✓	✓	✓	✓
1300	1	Q04837	Q04837	Single-stranded DNA-binding protein, mitochondrial	SSBP1	Homo sapiens	17.257	49.324	6	6	✓	✓	✓	✓	✓	✓	✓	✓	✓	✓	✓	✓	✓	✓	✓	✓	✓	✓	✓	✓	✓	✓	✓	✓	✓	✓	✓	✓	✓	✓	✓	✓	✓	✓	✓	✓	✓	✓	✓
1301	1	Q05682	Q05682	Caldesmon	CALD1	Homo sapiens	93.231	9.206	6	6					✓	✓						✓	✓	✓		✓		✓	✓	✓	✓		✓		✓	✓	✓	✓		✓		✓	✓	✓	✓				✓
1302	1	Q06265	Q06265	Exosome complex component RRP45	EXOSC9	Homo sapiens	48.949	17.995	6	6		✓	✓	✓	✓	✓	✓	✓	✓	✓	✓	✓	✓	✓	✓	✓	✓	✓	✓	✓	✓		✓	✓	✓	✓	✓	✓		✓	✓	✓	✓	✓	✓		✓	✓	✓
1303	1	Q07866	Q07866	Kinesin light chain 1	KLC1	Homo sapiens	65.31	27.749	12	6					✓	✓	✓			✓	✓	✓	✓	✓		✓	✓	✓	✓	✓			✓	✓		✓	✓	✓		✓	✓	✓	✓	✓	✓		✓	✓	✓
1304	1	Q09028	Q09028	Histone-binding protein RBBP4	RBBP4	Homo sapiens	47.655	32.471	6	6		✓	✓	✓	✓	✓	✓	✓	✓	✓	✓	✓	✓	✓	✓	✓	✓	✓	✓	✓	✓		✓	✓	✓	✓	✓	✓		✓	✓	✓	✓	✓	✓		✓	✓	✓
1305	1	Q12765	Q12765	Secernin-1	SCRN1	Homo sapiens	46.383	20.531	6	6	✓		✓		✓	✓						✓	✓	✓		✓	✓	✓	✓	✓	✓	✓		✓	✓	✓	✓	✓			✓	✓	✓	✓	✓	✓			✓
1306	1	Q12792	Q12792	Twinfilin-1	TWF1	Homo sapiens	40.283	25.714	6	6							✓				✓		✓	✓				✓		✓	✓	✓	✓	✓		✓		✓	✓	✓	✓				✓	✓	✓	✓
1307	1	Q13123	Q13123	Protein Red	IK	Homo sapiens	65.602	15.799	6	6		✓	✓	✓		✓		✓	✓	✓	✓		✓		✓	✓	✓	✓	✓	✓		✓	✓	✓	✓		✓	✓	✓	✓	✓	✓	✓	✓	✓	✓	✓	✓	✓
1308	1	Q13151	Q13151	Heterogeneous nuclear ribonucleoprotein A0	HNRNPA0	Homo sapiens	30.841	28.197	6	6			✓	✓	✓	✓	✓	✓	✓	✓	✓	✓	✓	✓	✓	✓	✓	✓	✓	✓	✓			✓	✓	✓	✓	✓			✓	✓	✓	✓	✓			✓	✓
1309	1	Q13243	Q13243	Serine/arginine-rich splicing factor 5	SRSF5	Homo sapiens	31.262	25.368	6	6	✓	✓		✓	✓	✓				✓	✓	✓	✓	✓		✓	✓	✓	✓	✓	✓	✓	✓		✓	✓	✓		✓	✓	✓	✓	✓	✓		✓	✓		✓
1310	1	Q13363	Q13363	C-terminal-binding protein 1	CTBP1	Homo sapiens	47.535	22.5	6	6		✓	✓		✓		✓	✓	✓		✓	✓	✓	✓	✓	✓	✓	✓		✓			✓	✓	✓	✓	✓	✓		✓	✓	✓	✓	✓	✓		✓	✓	✓
1311	1	Q13464	Q13464	Rho-associated protein kinase 1	ROCK1	Homo sapiens	158.178	7.681	10	6			✓	✓	✓				✓	✓		✓	✓		✓	✓	✓	✓	✓				✓	✓	✓	✓	✓	✓		✓	✓	✓	✓	✓	✓		✓	✓	✓
1312	1	Q13547	Q13547	Histone deacetylase 1	HDAC1	Homo sapiens	55.104	34.025	11	6	✓	✓	✓	✓	✓	✓		✓	✓	✓	✓	✓	✓		✓	✓	✓	✓	✓	✓		✓	✓	✓	✓	✓	✓	✓		✓	✓	✓	✓	✓	✓	✓	✓	✓	✓
1313	1	Q13573	Q13573	SNW domain-containing protein 1	SNW1	Homo sapiens	61.494	14.739	6	6		✓	✓	✓		✓		✓		✓	✓	✓	✓	✓	✓	✓		✓	✓	✓	✓	✓	✓	✓	✓		✓	✓	✓	✓	✓	✓		✓	✓	✓	✓	✓	✓
1314	1	Q13596	Q13596	Sorting nexin-1	SNX1	Homo sapiens	59.069	17.241	6	6			✓								✓	✓							✓		✓			✓	✓	✓	✓				✓	✓	✓	✓				✓	✓
1315	1	Q13601	Q13601	KRR1 small subunit processome component homolog	KRR1	Homo sapiens	43.666	17.323	6	6		✓	✓	✓	✓	✓	✓	✓	✓	✓	✓	✓	✓	✓	✓	✓	✓	✓	✓	✓	✓		✓	✓	✓	✓	✓	✓		✓	✓	✓	✓	✓	✓		✓	✓	✓
1316	1	Q13642	Q13642	Four and a half LIM domains protein 1	FHL1	Homo sapiens	36.262	20.743	6	6	✓	✓	✓	✓	✓	✓	✓	✓	✓	✓	✓	✓	✓	✓	✓	✓	✓	✓	✓	✓	✓	✓	✓	✓	✓	✓	✓	✓	✓	✓	✓	✓	✓	✓	✓	✓	✓	✓	✓
1317	1	Q13867	Q13867	Bleomycin hydrolase	BLMH	Homo sapiens	52.563	20.879	6	6				✓	✓	✓	✓			✓	✓	✓	✓	✓		✓	✓	✓	✓	✓	✓				✓	✓	✓	✓				✓	✓	✓	✓				✓
1318	1	Q13868	Q13868	Exosome complex component RRP4	EXOSC2	Homo sapiens	32.787	27.645	6	6			✓	✓	✓	✓	✓	✓		✓	✓	✓	✓		✓	✓	✓	✓	✓		✓		✓	✓	✓	✓	✓	✓		✓	✓	✓	✓	✓	✓		✓	✓	✓
1319	1	Q13895	Q13895	Bystin	BYSL	Homo sapiens	49.601	14.874	6	6	✓	✓	✓	✓				✓	✓	✓	✓			✓	✓	✓	✓	✓			✓	✓	✓	✓	✓				✓	✓	✓	✓	✓	✓		✓	✓	✓	✓
1320	1	Q13907	Q13907	Isopentenyl-diphosphate Delta-isomerase 1	IDI1	Homo sapiens	26.319	38.767	6	6		✓	✓		✓	✓	✓	✓	✓	✓	✓	✓	✓	✓	✓	✓	✓	✓	✓	✓	✓	✓	✓	✓		✓	✓	✓	✓	✓	✓		✓	✓	✓	✓	✓	✓
1321	1	Q14108	Q14108	Lysosome membrane protein 2	SCARB2	Homo sapiens	54.294	14.644	6	6			✓	✓	✓				✓	✓	✓	✓	✓	✓	✓	✓	✓	✓	✓	✓	✓	✓		✓	✓	✓					✓	✓	✓				✓	✓	✓
1322	1	Q14139	Q14139	Ubiquitin conjugation factor E4 A	UBE4A	Homo sapiens	122.563	6.66	6	6						✓	✓	✓					✓				✓	✓	✓	✓							✓	✓		✓		✓	✓	✓	✓		✓
1323	1	Q14320	Q14320	Protein FAM50A	FAM50A	Homo sapiens	40.243	30.678	8	6		✓	✓	✓	✓	✓	✓	✓	✓	✓	✓	✓	✓		✓	✓	✓	✓	✓	✓	✓	✓	✓	✓	✓	✓	✓		✓	✓	✓	✓	✓	✓	✓	✓	✓	✓	✓
1324	1	Q14558	Q14558	Phosphoribosyl pyrophosphate synthase-associated protein 1	PRPSAP1	Homo sapiens	39.394	29.213	6	6					✓	✓	✓				✓	✓	✓	✓			✓	✓	✓	✓	✓					✓	✓	✓					✓	✓	✓			✓	✓
1325	1	Q14696	Q14696	LRP chaperone MESD	MESD	Homo sapiens	26.076	29.915	6	6		✓	✓			✓	✓	✓	✓	✓		✓	✓	✓	✓	✓	✓	✓	✓	✓	✓	✓	✓	✓			✓	✓	✓	✓	✓	✓		✓	✓	✓	✓	✓
1326	1	Q14789	Q14789	Golgin subfamily B member 1	GOLGB1	Homo sapiens	376.027	2.24	6	6																											✓	✓		✓		✓	✓				✓		✓
1327	1	Q15126	Q15126	Phosphomevalonate kinase	PMVK	Homo sapiens	21.993	33.854	6	6		✓	✓					✓	✓		✓		✓	✓	✓		✓		✓	✓	✓		✓	✓	✓					✓	✓	✓					✓	✓	✓
1328	1	Q15366	Q15366	Poly(rC)-binding protein 2	PCBP2	Homo sapiens	38.579	46.027	7	6			✓	✓	✓	✓	✓	✓	✓	✓	✓	✓	✓	✓	✓	✓	✓	✓	✓	✓	✓			✓	✓	✓	✓	✓			✓	✓	✓	✓	✓			✓	✓
1329	1	Q15554	Q15554	Telomeric repeat-binding factor 2	TERF2	Homo sapiens	59.593	16.236	6	6													✓	✓			✓			✓		✓				✓		✓					✓	✓	✓	✓	✓
1330	1	Q15785	Q15785	Mitochondrial import receptor subunit TOM34	TOMM34	Homo sapiens	34.558	22.33	6	6		✓	✓	✓	✓	✓		✓		✓	✓	✓	✓	✓	✓	✓	✓	✓	✓	✓	✓	✓	✓	✓	✓	✓	✓			✓	✓	✓	✓	✓		✓	✓	✓	✓
1331	1	Q15942	Q15942	Zyxin	ZYX	Homo sapiens	61.277	17.657	6	6	✓	✓	✓		✓	✓		✓	✓	✓	✓	✓		✓		✓	✓			✓	✓	✓	✓	✓	✓	✓	✓		✓	✓	✓	✓	✓	✓	✓	✓	✓	✓	✓
1332	1	Q16539	Q16539	Mitogen-activated protein kinase 14	MAPK14	Homo sapiens	41.295	23.333	7	6		✓	✓	✓	✓			✓	✓	✓		✓			✓	✓	✓	✓	✓			✓	✓	✓	✓	✓				✓	✓	✓	✓	✓			✓	✓	✓
1333	1	Q16630	Q16630	Cleavage and polyadenylation specificity factor subunit 6	CPSF6	Homo sapiens	59.211	15.245	6	6		✓	✓	✓	✓	✓	✓			✓	✓	✓	✓	✓		✓	✓	✓	✓	✓	✓		✓	✓	✓	✓	✓	✓		✓	✓	✓	✓	✓	✓			✓	✓
1334	1	Q16762	Q16762	Thiosulfate sulfurtransferase	TST	Homo sapiens	33.43	26.599	6	6			✓	✓	✓	✓	✓		✓	✓	✓	✓	✓	✓			✓	✓	✓	✓			✓	✓	✓	✓	✓	✓		✓	✓	✓	✓	✓	✓			✓	✓
1335	1	Q2NKX8	Q2NKX8	DNA excision repair protein ERCC-6-like	ERCC6L	Homo sapiens	141.104	5.52	6	6				✓	✓					✓	✓	✓				✓	✓					✓		✓	✓	✓	✓	✓	✓	✓	✓	✓	✓	✓		✓	✓	✓	✓
1336	1	Q32P28	Q32P28	Prolyl 3-hydroxylase 1	P3H1	Homo sapiens	83.395	10.19	6	6			✓	✓		✓		✓	✓	✓	✓				✓		✓	✓				✓	✓	✓	✓				✓	✓	✓	✓	✓	✓			✓	✓	✓
1337	1	Q3LXA3	Q3LXA3	Triokinase/FMN cyclase	TKFC	Homo sapiens	58.946	15.478	6	6				✓	✓		✓				✓	✓	✓	✓		✓	✓	✓	✓			✓			✓	✓	✓	✓	✓	✓		✓	✓	✓	✓	✓			✓
1338	1	Q4G0J3	Q4G0J3	La-related protein 7	LARP7	Homo sapiens	66.898	12.199	6	6						✓	✓							✓				✓	✓		✓			✓		✓	✓	✓		✓	✓	✓	✓	✓	✓		✓	✓	✓
1339	1	Q5JWF2	Q5JWF2	Guanine nucleotide-binding protein G(s) subunit alpha isoforms XLas	GNAS	Homo sapiens	111.025	9.065	7	6			✓	✓	✓	✓		✓	✓	✓	✓	✓			✓	✓	✓	✓	✓		✓		✓	✓	✓	✓	✓	✓	✓	✓	✓	✓	✓	✓		✓	✓	✓	✓
1340	1	Q5SSJ5	Q5SSJ5	Heterochromatin protein 1-binding protein 3	HP1BP3	Homo sapiens	61.209	11.392	6	6		✓	✓	✓	✓			✓	✓	✓	✓	✓	✓	✓	✓	✓	✓	✓	✓	✓	✓		✓	✓	✓	✓		✓	✓	✓	✓	✓	✓		✓		✓	✓	✓
1341	1	Q5SY16	Q5SY16	Polynucleotide 5'-hydroxyl-kinase NOL9	NOL9	Homo sapiens	79.324	12.108	6	6			✓	✓	✓	✓				✓		✓	✓			✓	✓	✓	✓	✓	✓			✓	✓	✓	✓				✓	✓	✓	✓	✓		✓	✓	✓
1342	1	Q5VWZ2	Q5VWZ2	Lysophospholipase-like protein 1	LYPLAL1	Homo sapiens	26.316	32.911	6	6		✓	✓					✓	✓	✓		✓			✓	✓	✓	✓	✓			✓		✓	✓	✓				✓	✓	✓	✓					✓	✓
1343	1	Q68CQ4	Q68CQ4	U3 small nucleolar RNA-associated protein 25 homolog	UTP25	Homo sapiens	87.058	10.053	6	6		✓		✓	✓	✓								✓			✓	✓					✓		✓		✓	✓	✓	✓	✓		✓	✓	✓	✓	✓	✓	✓
1344	1	Q69YN4	Q69YN4	Protein virilizer homolog	VIRMA	Homo sapiens	202.027	4.249	6	6									✓														✓					✓		✓		✓		✓	✓		✓	✓
1345	1	Q6IN85	Q6IN85	Serine/threonine-protein phosphatase 4 regulatory subunit 3A	PPP4R3A	Homo sapiens	95.37	9.484	7	6		✓			✓	✓	✓	✓			✓	✓	✓	✓			✓	✓					✓	✓	✓	✓	✓	✓		✓	✓	✓	✓	✓	✓		✓	✓	✓
1346	1	Q6P1N0	Q6P1N0	Coiled-coil and C2 domain-containing protein 1A	CC2D1A	Homo sapiens	104.061	6.94	6	6				✓	✓						✓	✓	✓			✓			✓					✓	✓	✓		✓		✓	✓	✓	✓					✓	✓
1347	1	Q6PD62	Q6PD62	RNA polymerase-associated protein CTR9 homolog	CTR9	Homo sapiens	133.503	5.797	6	6				✓		✓					✓	✓	✓				✓		✓				✓	✓		✓	✓	✓	✓	✓	✓	✓	✓	✓	✓			✓	✓
1348	1	Q6UXN9	Q6UXN9	WD repeat-containing protein 82	WDR82	Homo sapiens	35.078	20.447	6	6	✓			✓	✓	✓		✓		✓	✓	✓	✓		✓	✓	✓	✓	✓	✓					✓	✓	✓		✓	✓	✓	✓	✓	✓			✓	✓	✓
1349	1	Q7Z4H3	Q7Z4H3	5'-deoxynucleotidase HDDC2	HDDC2	Homo sapiens	23.39	40.196	6	6				✓	✓	✓			✓	✓	✓	✓	✓			✓	✓	✓	✓	✓		✓			✓	✓	✓		✓			✓	✓	✓		✓			✓
1350	1	Q86U44	Q86U44	N6-adenosine-methyltransferase catalytic subunit	METTL3	Homo sapiens	64.475	14.31	6	6														✓						✓	✓			✓			✓				✓	✓		✓	✓	✓		✓	✓
1351	1	Q8IXH7	Q8IXH7	Negative elongation factor C/D	NELFCD	Homo sapiens	66.248	11.186	6	6				✓	✓			✓	✓	✓	✓					✓		✓	✓		✓		✓	✓		✓		✓		✓	✓	✓		✓				✓	✓
1352	1	Q8N8A6	Q8N8A6	ATP-dependent RNA helicase DDX51	DDX51	Homo sapiens	72.459	12.462	6	6			✓			✓	✓							✓							✓		✓	✓	✓	✓	✓	✓		✓	✓	✓	✓	✓	✓		✓	✓
1353	1	Q8N9T8	Q8N9T8	Protein KRI1 homolog	KRI1	Homo sapiens	82.601	11.38	6	6						✓	✓					✓	✓	✓			✓	✓	✓		✓			✓			✓	✓			✓	✓	✓	✓	✓				✓
1354	1	Q8NBX0	Q8NBX0	Saccharopine dehydrogenase-like oxidoreductase	SCCPDH	Homo sapiens	47.154	19.814	6	6			✓	✓	✓		✓		✓	✓	✓	✓	✓	✓	✓		✓	✓	✓		✓	✓	✓	✓	✓	✓	✓	✓		✓	✓	✓	✓	✓	✓		✓	✓	✓
1355	1	Q8NCW5	Q8NCW5	NAD(P)H-hydrate epimerase	NAXE	Homo sapiens	31.675	28.125	6	6	✓	✓				✓	✓	✓	✓	✓	✓	✓	✓	✓	✓	✓		✓	✓	✓	✓	✓					✓	✓		✓		✓	✓	✓	✓				✓
1356	1	Q8TCJ2	Q8TCJ2	Dolichyl-diphosphooligosaccharide--protein glycosyltransferase subunit STT3B	STT3B	Homo sapiens	93.676	7.99	6	6		✓	✓	✓	✓	✓	✓	✓	✓	✓	✓	✓	✓	✓	✓	✓	✓	✓		✓			✓	✓	✓	✓	✓	✓			✓	✓	✓	✓	✓		✓	✓	✓
1357	1	Q8WUA2	Q8WUA2	Peptidyl-prolyl cis-trans isomerase-like 4	PPIL4	Homo sapiens	57.225	13.415	6	6						✓	✓		✓	✓	✓	✓	✓	✓		✓	✓	✓	✓	✓	✓			✓	✓	✓	✓	✓			✓	✓	✓	✓	✓			✓	✓
1358	1	Q8WUA4	Q8WUA4	General transcription factor 3C polypeptide 2	GTF3C2	Homo sapiens	100.679	8.233	6	6					✓					✓	✓						✓			✓		✓	✓	✓	✓	✓	✓		✓		✓		✓		✓
1359	1	Q8WWY3	Q8WWY3	U4/U6 small nuclear ribonucleoprotein Prp31	PRPF31	Homo sapiens	55.456	16.834	6	6			✓	✓	✓	✓	✓			✓	✓	✓	✓	✓		✓	✓		✓	✓	✓		✓	✓	✓	✓	✓	✓			✓	✓	✓	✓	✓		✓	✓	✓
1360	1	Q8WXX5	Q8WXX5	DnaJ homolog subfamily C member 9	DNAJC9	Homo sapiens	29.907	28.077	6	6	✓		✓	✓	✓	✓				✓	✓	✓	✓	✓	✓	✓	✓	✓	✓	✓	✓	✓	✓	✓	✓	✓	✓	✓	✓	✓	✓	✓	✓	✓	✓	✓	✓	✓	✓
1361	1	Q8WYA6	Q8WYA6	Beta-catenin-like protein 1	CTNNBL1	Homo sapiens	65.173	11.012	6	6	✓	✓	✓		✓	✓		✓	✓		✓	✓	✓		✓	✓	✓	✓	✓	✓		✓	✓	✓		✓	✓		✓	✓	✓	✓	✓	✓		✓	✓	✓	✓
1362	1	Q92974	Q92974	Rho guanine nucleotide exchange factor 2	ARHGEF2	Homo sapiens	111.544	8.925	6	6													✓	✓						✓	✓						✓	✓			✓		✓	✓	✓			✓	✓
1363	1	Q92990	Q92990	Glomulin	GLMN	Homo sapiens	68.208	12.963	6	6			✓	✓	✓	✓			✓	✓	✓	✓	✓		✓	✓	✓	✓	✓	✓				✓	✓	✓	✓				✓	✓	✓	✓	✓			✓	✓
1364	1	Q93050	Q93050	V-type proton ATPase 116 kDa subunit a 1	ATP6V0A1	Homo sapiens	96.415	10.514	7	6				✓			✓	✓										✓					✓	✓				✓	✓	✓	✓		✓			✓	✓	✓
1365	1	Q96A65	Q96A65	Exocyst complex component 4	EXOC4	Homo sapiens	110.499	7.803	6	6					✓	✓	✓				✓			✓							✓				✓	✓		✓			✓	✓	✓	✓	✓		✓		✓
1366	1	Q96EE3	Q96EE3	Nucleoporin SEH1	SEH1L	Homo sapiens	39.649	25	6	6					✓	✓	✓		✓		✓	✓	✓	✓			✓	✓	✓	✓	✓	✓	✓	✓		✓	✓	✓	✓	✓	✓		✓	✓	✓		✓	✓	✓
1367	1	Q96EP5	Q96EP5	DAZ-associated protein 1	DAZAP1	Homo sapiens	43.384	24.324	6	6			✓	✓		✓			✓	✓	✓	✓	✓	✓	✓	✓	✓	✓	✓	✓	✓			✓	✓	✓	✓	✓			✓	✓	✓	✓	✓			✓	✓
1368	1	Q96F86	Q96F86	Enhancer of mRNA-decapping protein 3	EDC3	Homo sapiens	56.078	16.929	6	6			✓	✓		✓	✓	✓	✓		✓	✓	✓	✓	✓	✓	✓	✓	✓	✓	✓			✓	✓	✓	✓	✓			✓	✓	✓	✓	✓			✓	✓
1369	1	Q96GD0	Q96GD0	Chronophin	PDXP	Homo sapiens	31.698	34.797	7	6			✓	✓		✓		✓	✓	✓	✓	✓	✓			✓	✓	✓					✓	✓	✓	✓	✓	✓			✓	✓		✓	✓		✓	✓	✓
1370	1	Q96HC4	Q96HC4	PDZ and LIM domain protein 5	PDLIM5	Homo sapiens	63.946	13.255	6	6					✓	✓			✓		✓	✓	✓		✓		✓	✓	✓		✓	✓	✓		✓	✓	✓		✓	✓		✓	✓	✓	✓	✓	✓
1371	1	Q96J01	Q96J01	THO complex subunit 3	THOC3	Homo sapiens	38.77	26.781	6	6		✓	✓	✓	✓	✓	✓	✓	✓	✓	✓	✓	✓	✓	✓	✓	✓	✓	✓	✓	✓	✓	✓	✓	✓	✓	✓	✓	✓	✓	✓	✓	✓	✓	✓	✓	✓	✓	✓
1372	1	Q96JB5	Q96JB5	CDK5 regulatory subunit-associated protein 3	CDK5RAP3	Homo sapiens	56.919	12.648	6	6			✓				✓		✓				✓	✓				✓	✓	✓	✓	✓	✓	✓			✓	✓	✓	✓	✓	✓	✓	✓	✓	✓	✓	✓
1373	1	Q96JM3	Q96JM3	Chromosome alignment-maintaining phosphoprotein 1	CHAMP1	Homo sapiens	89.102	9.606	6	6			✓	✓				✓	✓	✓	✓	✓			✓							✓	✓		✓	✓			✓	✓		✓	✓			✓	✓		✓
1374	1	Q96KP1	Q96KP1	Exocyst complex component 2	EXOC2	Homo sapiens	104.066	8.225	6	6														✓		✓					✓					✓	✓	✓				✓	✓	✓
1375	1	Q96S55	Q96S55	ATPase WRNIP1	WRNIP1	Homo sapiens	72.136	10.677	6	6						✓			✓			✓	✓	✓					✓	✓	✓		✓			✓	✓	✓	✓		✓	✓	✓	✓	✓	✓	✓		✓
1376	1	Q99436	Q99436	Proteasome subunit beta type-7	PSMB7	Homo sapiens	29.966	33.935	6	6	✓	✓	✓			✓	✓	✓	✓	✓				✓	✓	✓	✓		✓	✓		✓	✓	✓		✓	✓	✓	✓	✓	✓			✓	✓	✓	✓	✓
1377	1	Q99567	Q99567	Nuclear pore complex protein Nup88	NUP88	Homo sapiens	83.54	8.232	6	6				✓	✓				✓	✓	✓						✓	✓				✓		✓	✓	✓				✓	✓	✓	✓				✓	✓	✓
1378	1	Q99598	Q99598	Translin-associated protein X	TSNAX	Homo sapiens	33.112	27.586	6	6					✓		✓	✓				✓	✓	✓	✓	✓		✓	✓	✓	✓		✓	✓		✓	✓	✓		✓	✓	✓	✓	✓	✓		✓	✓	✓
1379	1	Q99729	Q99729	Heterogeneous nuclear ribonucleoprotein A/B	HNRNPAB	Homo sapiens	36.224	19.88	6	6	✓	✓		✓	✓	✓	✓	✓	✓	✓	✓	✓	✓		✓	✓	✓	✓	✓	✓	✓	✓	✓		✓	✓	✓	✓	✓	✓	✓	✓	✓	✓	✓	✓	✓	✓	✓
1380	1	Q99733	Q99733	Nucleosome assembly protein 1-like 4	NAP1L4	Homo sapiens	42.824	21.867	7	6	✓		✓	✓	✓	✓	✓	✓	✓	✓	✓	✓	✓	✓	✓	✓	✓	✓	✓	✓	✓	✓		✓	✓	✓	✓	✓	✓		✓	✓	✓	✓	✓	✓		✓	✓
1381	1	Q99848	Q99848	Probable rRNA-processing protein EBP2	EBNA1BP2	Homo sapiens	34.851	25.817	6	6			✓	✓	✓	✓			✓	✓	✓	✓		✓	✓	✓	✓	✓	✓					✓	✓	✓	✓	✓		✓	✓	✓	✓	✓			✓	✓	✓
1382	1	Q9BRX8	Q9BRX8	Peroxiredoxin-like 2A	PRXL2A	Homo sapiens	25.764	28.384	6	6			✓	✓	✓	✓	✓	✓	✓	✓	✓	✓	✓	✓	✓	✓	✓	✓	✓	✓				✓	✓	✓	✓	✓		✓	✓	✓	✓	✓	✓	✓		✓	✓
1383	1	Q9BUF5	Q9BUF5	Tubulin beta-6 chain	TUBB6	Homo sapiens	49.856	47.309	11	6		✓	✓	✓	✓	✓	✓	✓	✓	✓	✓	✓	✓	✓	✓	✓	✓	✓	✓	✓	✓		✓	✓	✓	✓	✓	✓		✓	✓	✓	✓	✓	✓		✓	✓	✓
1384	1	Q9BVG4	Q9BVG4	Protein PBDC1	PBDC1	Homo sapiens	26.054	27.897	6	6		✓	✓	✓	✓			✓	✓	✓	✓	✓		✓	✓	✓	✓	✓	✓	✓	✓	✓	✓	✓	✓	✓			✓	✓	✓	✓	✓			✓	✓	✓	✓
1385	1	Q9BW83	Q9BW83	Intraflagellar transport protein 27 homolog	IFT27	Homo sapiens	20.482	39.247	6	6	✓	✓	✓	✓		✓	✓	✓	✓	✓		✓	✓		✓	✓		✓	✓	✓	✓	✓	✓	✓	✓		✓	✓	✓	✓	✓	✓	✓	✓	✓		✓	✓	✓
1386	1	Q9BXW7	Q9BXW7	Haloacid dehalogenase-like hydrolase domain-containing 5	HDHD5	Homo sapiens	46.323	22.695	6	6				✓	✓		✓	✓		✓	✓	✓	✓		✓	✓	✓	✓	✓	✓	✓		✓	✓	✓	✓	✓	✓		✓	✓	✓	✓	✓	✓		✓	✓	✓
1387	1	Q9BY77	Q9BY77	Polymerase delta-interacting protein 3	POLDIP3	Homo sapiens	46.091	21.615	6	6					✓	✓					✓	✓	✓	✓			✓	✓	✓	✓	✓	✓	✓			✓	✓	✓	✓	✓	✓	✓	✓	✓		✓	✓		✓
1388	1	Q9BYG3	Q9BYG3	MKI67 FHA domain-interacting nucleolar phosphoprotein	NIFK	Homo sapiens	34.223	26.621	6	6					✓	✓	✓	✓			✓	✓	✓	✓	✓		✓	✓	✓	✓	✓	✓				✓	✓	✓		✓			✓	✓	✓
1389	1	Q9GZT3	Q9GZT3	SRA stem-loop-interacting RNA-binding protein, mitochondrial	SLIRP	Homo sapiens	12.347	60.55	6	6		✓	✓	✓	✓		✓	✓	✓	✓	✓	✓	✓	✓	✓	✓	✓	✓	✓	✓	✓		✓	✓	✓	✓		✓	✓	✓	✓	✓	✓		✓	✓	✓	✓	✓
1390	1	Q9H0C8	Q9H0C8	Integrin-linked kinase-associated serine/threonine phosphatase 2C	ILKAP	Homo sapiens	42.908	17.347	6	6	✓	✓		✓	✓				✓	✓	✓	✓				✓	✓	✓	✓				✓	✓	✓	✓			✓	✓		✓	✓			✓	✓		✓
1391	1	Q9H2P9	Q9H2P9	Diphthine methyl ester synthase	DPH5	Homo sapiens	31.65	32.281	6	6		✓		✓	✓	✓	✓	✓	✓	✓	✓	✓	✓		✓	✓	✓	✓	✓	✓			✓	✓	✓	✓	✓	✓		✓	✓	✓	✓	✓	✓		✓		✓
1392	1	Q9H3S7	Q9H3S7	Tyrosine-protein phosphatase non-receptor type 23	PTPN23	Homo sapiens	178.974	4.523	6	6														✓													✓	✓				✓	✓	✓					✓
1393	1	Q9H488	Q9H488	GDP-fucose protein O-fucosyltransferase 1	POFUT1	Homo sapiens	43.953	22.165	6	6					✓	✓			✓		✓	✓	✓			✓	✓	✓						✓	✓	✓	✓	✓				✓	✓	✓				✓	✓
1394	1	Q9H6R4	Q9H6R4	Nucleolar protein 6	NOL6	Homo sapiens	127.594	7.243	6	6			✓		✓	✓				✓	✓	✓			✓	✓	✓	✓	✓				✓	✓	✓	✓	✓	✓			✓	✓	✓	✓				✓	✓
1395	1	Q9HCU5	Q9HCU5	Prolactin regulatory element-binding protein	PREB	Homo sapiens	45.468	26.859	6	6				✓	✓			✓		✓	✓	✓		✓			✓	✓	✓	✓			✓	✓	✓	✓		✓		✓	✓	✓	✓	✓	✓		✓	✓	✓
1396	1	Q9NP79	Q9NP79	Vacuolar protein sorting-associated protein VTA1 homolog	VTA1	Homo sapiens	33.879	26.059	6	6	✓	✓		✓	✓					✓	✓	✓		✓	✓	✓	✓	✓	✓		✓	✓	✓	✓	✓	✓	✓	✓	✓	✓	✓	✓	✓	✓		✓	✓	✓	✓
1397	1	Q9NP81	Q9NP81	Serine--tRNA ligase, mitochondrial	SARS2	Homo sapiens	58.284	15.637	6	6														✓						✓				✓	✓								✓	✓			✓
1398	1	Q9NPH2	Q9NPH2	Inositol-3-phosphate synthase 1	ISYNA1	Homo sapiens	61.068	12.545	6	6		✓		✓	✓	✓				✓	✓	✓	✓	✓		✓	✓	✓	✓	✓	✓	✓	✓	✓	✓	✓	✓	✓		✓		✓	✓	✓	✓				✓
1399	1	Q9NQG5	Q9NQG5	Regulation of nuclear pre-mRNA domain-containing protein 1B	RPRD1B	Homo sapiens	36.9	34.969	8	6		✓	✓	✓	✓	✓	✓	✓	✓	✓	✓	✓	✓	✓	✓	✓	✓	✓	✓	✓	✓		✓	✓	✓	✓	✓	✓		✓	✓	✓	✓	✓	✓		✓	✓	✓
1400	1	Q9NQX3	Q9NQX3	Gephyrin	GPHN	Homo sapiens	79.749	11.141	6	6		✓			✓			✓		✓		✓	✓		✓	✓	✓	✓		✓				✓	✓	✓	✓	✓		✓	✓	✓	✓	✓	✓			✓	✓
1401	1	Q9NR28	Q9NR28	Diablo IAP-binding mitochondrial protein	DIABLO	Homo sapiens	27.13	28.452	6	6			✓	✓		✓			✓	✓	✓				✓	✓	✓	✓	✓		✓	✓	✓	✓	✓	✓	✓	✓	✓	✓	✓	✓		✓			✓	✓	✓
1402	1	Q9NRY5	Q9NRY5	Protein FAM114A2	FAM114A2	Homo sapiens	55.467	16.238	6	6				✓	✓	✓			✓		✓	✓	✓		✓		✓	✓	✓				✓	✓	✓	✓	✓	✓		✓	✓	✓	✓	✓	✓		✓		✓
1403	1	Q9NUQ3	Q9NUQ3	Gamma-taxilin	TXLNG	Homo sapiens	60.585	12.5	6	6		✓	✓	✓				✓	✓	✓	✓				✓	✓	✓	✓					✓	✓	✓		✓	✓		✓	✓	✓	✓	✓	✓		✓	✓	✓
1404	1	Q9NVX2	Q9NVX2	Notchless protein homolog 1	NLE1	Homo sapiens	53.321	17.938	6	6					✓								✓	✓				✓	✓	✓	✓				✓		✓	✓					✓	✓	✓				✓
1405	1	Q9NX46	Q9NX46	ADP-ribosylhydrolase ARH3	ADPRS	Homo sapiens	38.947	24.518	6	6		✓		✓	✓	✓	✓	✓	✓	✓	✓	✓	✓	✓	✓	✓	✓		✓	✓	✓		✓	✓	✓	✓	✓	✓		✓	✓	✓	✓	✓	✓		✓	✓	✓
1406	1	Q9NXE4	Q9NXE4	Sphingomyelin phosphodiesterase 4	SMPD4	Homo sapiens	97.809	7.39	6	6							✓			✓								✓				✓	✓	✓	✓		✓	✓	✓	✓	✓	✓		✓		✓	✓	✓	✓
1407	1	Q9P0J0	Q9P0J0	NADH dehydrogenase [ubiquinone] 1 alpha subcomplex subunit 13	NDUFA13	Homo sapiens	16.699	39.583	6	6		✓	✓	✓	✓	✓		✓	✓	✓	✓			✓	✓	✓	✓	✓		✓			✓	✓	✓	✓	✓			✓	✓	✓	✓	✓	✓		✓	✓	✓
1408	1	Q9P0M6	Q9P0M6	Core histone macro-H2A.2	MACROH2A2	Homo sapiens	40.056	29.032	6	6		✓		✓				✓									✓	✓					✓	✓	✓				✓	✓	✓	✓				✓	✓	✓	✓
1409	1	Q9P2B2	Q9P2B2	Prostaglandin F2 receptor negative regulator	PTGFRN	Homo sapiens	98.558	7.281	6	6		✓				✓			✓	✓		✓		✓	✓	✓	✓			✓			✓	✓		✓		✓		✓	✓		✓		✓		✓	✓
1410	1	Q9UBC2	Q9UBC2	Epidermal growth factor receptor substrate 15-like 1	EPS15L1	Homo sapiens	94.257	7.523	6	6					✓				✓										✓		✓		✓	✓	✓			✓		✓	✓	✓	✓		✓		✓	✓	✓
1411	1	Q9UBD5	Q9UBD5	Origin recognition complex subunit 3	ORC3	Homo sapiens	82.254	9.423	6	6					✓	✓			✓	✓			✓	✓			✓	✓	✓	✓	✓			✓	✓	✓	✓	✓			✓		✓	✓	✓			✓	✓
1412	1	Q9UBQ0	Q9UBQ0	Vacuolar protein sorting-associated protein 29	VPS29	Homo sapiens	20.504	44.505	6	6	✓						✓		✓				✓	✓	✓			✓	✓	✓	✓	✓	✓	✓				✓	✓	✓	✓	✓			✓	✓	✓	✓	✓
1413	1	Q9UBW8	Q9UBW8	COP9 signalosome complex subunit 7a	COPS7A	Homo sapiens	30.277	30.545	6	6						✓					✓		✓	✓									✓	✓		✓	✓	✓			✓		✓	✓	✓			✓	✓
1414	1	Q9UBX3	Q9UBX3	Mitochondrial dicarboxylate carrier	SLC25A10	Homo sapiens	31.281	31.707	6	6	✓	✓				✓			✓				✓	✓	✓	✓		✓	✓	✓	✓	✓	✓	✓	✓		✓	✓	✓	✓	✓	✓			✓	✓	✓	✓	✓
1415	1	Q9UHQ9	Q9UHQ9	NADH-cytochrome b5 reductase 1	CYB5R1	Homo sapiens	34.092	20.328	6	6								✓							✓							✓	✓	✓					✓	✓	✓	✓				✓	✓	✓	✓
1416	1	Q9UI26	Q9UI26	Importin-11	IPO11	Homo sapiens	112.535	9.128	6	6				✓						✓			✓					✓		✓	✓		✓	✓	✓		✓	✓			✓	✓	✓	✓	✓			✓	✓
1417	1	Q9UJX3	Q9UJX3	Anaphase-promoting complex subunit 7	ANAPC7	Homo sapiens	63.133	13.274	6	6				✓	✓		✓			✓				✓						✓				✓	✓	✓		✓		✓		✓	✓		✓		✓	✓	✓
1418	1	Q9UKY7	Q9UKY7	Protein CDV3 homolog	CDV3	Homo sapiens	27.335	32.946	6	6	✓	✓					✓	✓	✓				✓	✓	✓	✓			✓	✓	✓	✓	✓					✓	✓	✓					✓	✓	✓
1419	1	Q9ULT8	Q9ULT8	E3 ubiquitin-protein ligase HECTD1	HECTD1	Homo sapiens	289.375	2.874	6	6			✓	✓	✓					✓	✓		✓			✓			✓					✓	✓	✓	✓	✓			✓	✓	✓	✓	✓			✓	✓
1420	1	Q9UMX5	Q9UMX5	Neudesin	NENF	Homo sapiens	18.854	42.442	6	6	✓	✓	✓	✓	✓				✓	✓	✓	✓			✓	✓	✓	✓	✓	✓	✓	✓	✓	✓	✓	✓			✓	✓	✓	✓	✓			✓	✓	✓	✓
1421	1	Q9UNQ2	Q9UNQ2	Probable dimethyladenosine transferase	DIMT1	Homo sapiens	35.235	21.086	6	6		✓		✓	✓				✓	✓	✓	✓	✓		✓		✓	✓	✓	✓		✓	✓	✓	✓	✓	✓	✓		✓	✓	✓	✓	✓	✓	✓	✓	✓	✓
1422	1	Q9UNS2	Q9UNS2	COP9 signalosome complex subunit 3	COPS3	Homo sapiens	47.874	25.296	6	6					✓	✓	✓					✓	✓	✓				✓	✓	✓	✓					✓	✓	✓					✓	✓	✓
1423	1	Q9UPN3	Q9UPN3	Microtubule-actin cross-linking factor 1, isoforms 1/2/3/4/5	MACF1	Homo sapiens	838.323	1.151	6	6				✓			✓		✓					✓					✓								✓	✓			✓	✓		✓	✓		✓		✓
1424	1	Q9UPN9	Q9UPN9	E3 ubiquitin-protein ligase TRIM33	TRIM33	Homo sapiens	122.533	6.389	6	6				✓	✓	✓					✓		✓			✓			✓	✓	✓				✓	✓	✓	✓			✓	✓	✓	✓	✓				✓
1425	1	Q9Y2R4	Q9Y2R4	Probable ATP-dependent RNA helicase DDX52	DDX52	Homo sapiens	67.466	15.192	6	6		✓		✓		✓	✓		✓		✓			✓				✓					✓	✓	✓	✓	✓	✓		✓	✓	✓		✓			✓	✓	✓
1426	1	Q9Y2R9	Q9Y2R9	28S ribosomal protein S7, mitochondrial	MRPS7	Homo sapiens	28.134	29.339	6	6			✓	✓	✓	✓			✓	✓	✓	✓	✓		✓	✓	✓	✓	✓	✓			✓	✓	✓	✓	✓	✓	✓	✓	✓	✓	✓	✓	✓	✓	✓	✓	✓
1427	1	Q9Y399	Q9Y399	28S ribosomal protein S2, mitochondrial	MRPS2	Homo sapiens	33.247	21.622	6	6	✓	✓		✓	✓	✓		✓	✓	✓	✓	✓			✓			✓	✓	✓		✓	✓		✓	✓	✓		✓	✓		✓	✓	✓		✓	✓		✓
1428	1	Q9Y3B3	Q9Y3B3	Transmembrane emp24 domain-containing protein 7	TMED7	Homo sapiens	25.171	37.054	6	6		✓	✓	✓	✓	✓	✓	✓	✓	✓	✓	✓	✓	✓			✓	✓	✓			✓	✓	✓	✓	✓	✓	✓			✓	✓	✓	✓	✓	✓		✓	✓
1429	1	Q9Y570	Q9Y570	Protein phosphatase methylesterase 1	PPME1	Homo sapiens	42.316	17.876	6	6	✓	✓	✓	✓	✓	✓	✓		✓	✓	✓	✓	✓		✓	✓	✓	✓	✓		✓	✓	✓	✓	✓	✓	✓	✓	✓	✓	✓	✓	✓	✓	✓	✓	✓	✓	✓
1430	1	Q9Y5X1	Q9Y5X1	Sorting nexin-9	SNX9	Homo sapiens	66.593	12.941	6	6					✓	✓		✓		✓	✓		✓	✓		✓	✓		✓	✓				✓	✓	✓	✓	✓			✓	✓	✓	✓				✓	✓
1431	1	Q9Y5Z4	Q9Y5Z4	Heme-binding protein 2	HEBP2	Homo sapiens	22.874	32.683	6	6		✓		✓	✓	✓	✓	✓			✓	✓	✓	✓		✓	✓	✓	✓	✓	✓		✓	✓	✓	✓	✓	✓	✓	✓	✓	✓	✓	✓	✓	✓	✓	✓	✓
1432	1	Q9Y696	Q9Y696	Chloride intracellular channel protein 4	CLIC4	Homo sapiens	28.771	30.435	6	6			✓	✓	✓		✓		✓	✓	✓	✓	✓	✓	✓	✓	✓	✓	✓	✓	✓		✓	✓	✓	✓	✓	✓		✓	✓	✓	✓	✓	✓		✓	✓	✓
1433	1	Q9Y6A5	Q9Y6A5	Transforming acidic coiled-coil-containing protein 3	TACC3	Homo sapiens	90.36	9.069	6	6				✓	✓	✓					✓	✓							✓	✓	✓				✓	✓	✓	✓				✓	✓	✓					✓
1434	1	Q9Y6M1	Q9Y6M1	Insulin-like growth factor 2 mRNA-binding protein 2	IGF2BP2	Homo sapiens	66.124	15.526	6	6				✓			✓						✓	✓				✓		✓	✓				✓	✓		✓	✓	✓		✓	✓		✓	✓	✓		✓
1435	2	A0A0B4J2D5;P0DPI2	A0A0B4J2D5	Putative glutamine amidotransferase-like class 1 domain-containing protein 3B, mitochondrial	GATD3B	Homo sapiens	28.141	34.701	5	5		✓	✓	✓	✓		✓		✓	✓	✓	✓	✓	✓	✓		✓		✓	✓	✓		✓	✓	✓	✓		✓		✓	✓	✓	✓	✓	✓			✓	✓
1436	1	A1L0T0	A1L0T0	2-hydroxyacyl-CoA lyase 2	ILVBL	Homo sapiens	67.868	13.924	5	5					✓	✓								✓			✓	✓		✓	✓					✓	✓	✓	✓				✓	✓	✓
1437	1	O00217	O00217	NADH dehydrogenase [ubiquinone] iron-sulfur protein 8, mitochondrial	NDUFS8	Homo sapiens	23.705	29.048	5	5			✓	✓	✓	✓			✓	✓	✓	✓	✓		✓	✓	✓	✓	✓	✓				✓	✓	✓	✓				✓	✓	✓	✓				✓	✓
1438	1	O00571	O00571	ATP-dependent RNA helicase DDX3X	DDX3X	Homo sapiens	73.246	38.973	20	5	✓	✓	✓	✓	✓	✓	✓	✓	✓	✓	✓	✓	✓	✓	✓	✓	✓	✓	✓	✓	✓	✓	✓	✓	✓	✓	✓	✓	✓	✓	✓	✓	✓	✓	✓	✓	✓	✓	✓
1439	1	O00625	O00625	Pirin	PIR	Homo sapiens	32.113	20.69	5	5						✓	✓			✓		✓	✓					✓	✓	✓	✓		✓	✓		✓	✓	✓		✓	✓		✓	✓	✓		✓	✓	✓
1440	1	O00629	O00629	Importin subunit alpha-3	KPNA4	Homo sapiens	57.887	23.8	5	5		✓							✓											✓		✓	✓	✓			✓	✓	✓	✓	✓		✓	✓	✓	✓	✓	✓	✓
1441	1	O00743	O00743	Serine/threonine-protein phosphatase 6 catalytic subunit	PPP6C	Homo sapiens	35.144	19.672	5	5	✓	✓	✓	✓				✓	✓		✓		✓	✓	✓	✓		✓	✓		✓	✓	✓	✓	✓	✓		✓	✓	✓	✓	✓	✓		✓	✓	✓		✓
1442	1	O14656	O14656	Torsin-1A	TOR1A	Homo sapiens	37.809	17.771	5	5				✓						✓							✓	✓			✓				✓	✓	✓	✓			✓	✓	✓	✓					✓
1443	1	O14787	O14787	Transportin-2	TNPO2	Homo sapiens	101.39	9.476	5	5					✓	✓	✓				✓					✓	✓		✓				✓		✓	✓	✓	✓			✓	✓	✓	✓	✓			✓	✓
1444	1	O15160	O15160	DNA-directed RNA polymerases I and III subunit RPAC1	POLR1C	Homo sapiens	39.251	18.786	5	5	✓	✓	✓		✓	✓	✓	✓	✓	✓	✓	✓	✓	✓		✓	✓	✓	✓	✓	✓	✓	✓	✓		✓	✓	✓	✓	✓	✓		✓	✓	✓	✓	✓	✓
1445	1	O15260	O15260	Surfeit locus protein 4	SURF4	Homo sapiens	30.396	24.535	5	5		✓	✓		✓	✓	✓	✓	✓	✓	✓	✓	✓	✓	✓	✓	✓	✓	✓	✓	✓		✓	✓	✓	✓	✓	✓		✓	✓	✓	✓	✓	✓		✓	✓
1446	1	O15347	O15347	High mobility group protein B3	HMGB3	Homo sapiens	22.979	26	5	5		✓	✓	✓	✓	✓	✓	✓	✓	✓	✓	✓	✓	✓	✓	✓	✓	✓	✓	✓	✓		✓	✓	✓	✓	✓	✓		✓	✓	✓	✓	✓	✓		✓	✓	✓
1447	1	O15397	O15397	Importin-8	IPO8	Homo sapiens	119.941	6.172	5	5			✓	✓	✓				✓	✓	✓	✓	✓		✓	✓	✓	✓	✓			✓	✓	✓	✓	✓	✓		✓	✓	✓	✓	✓	✓		✓	✓	✓	✓
1448	1	O43347	O43347	RNA-binding protein Musashi homolog 1	MSI1	Homo sapiens	39.124	20.442	6	5			✓	✓					✓	✓			✓	✓					✓	✓			✓	✓	✓	✓		✓			✓	✓	✓		✓		✓	✓	✓
1449	1	O43396	O43396	Thioredoxin-like protein 1	TXNL1	Homo sapiens	32.251	26.298	5	5						✓	✓			✓		✓	✓	✓			✓	✓	✓	✓	✓		✓	✓	✓	✓	✓	✓			✓	✓	✓	✓	✓			✓
1450	1	O43681	O43681	ATPase GET3	GET3	Homo sapiens	38.792	22.126	5	5			✓	✓	✓	✓	✓		✓	✓	✓	✓	✓	✓	✓	✓	✓	✓	✓	✓	✓			✓	✓	✓	✓	✓		✓	✓	✓	✓	✓	✓			✓	✓
1451	1	O60306	O60306	RNA helicase aquarius	AQR	Homo sapiens	171.299	4.512	5	5										✓	✓	✓	✓												✓		✓				✓	✓	✓	✓				✓	✓
1452	1	O60568	O60568	Multifunctional procollagen lysine hydroxylase and glycosyltransferase LH3	PLOD3	Homo sapiens	84.787	8.537	5	5					✓							✓								✓		✓		✓	✓	✓	✓	✓	✓		✓	✓	✓	✓			✓	✓	✓
1453	1	O60885	O60885	Bromodomain-containing protein 4	BRD4	Homo sapiens	152.22	6.681	7	5																							✓	✓	✓	✓	✓	✓	✓	✓	✓	✓	✓		✓	✓	✓	✓	✓
1454	1	O75152	O75152	Zinc finger CCCH domain-containing protein 11A	ZC3H11A	Homo sapiens	89.131	12.963	8	5		✓	✓	✓	✓			✓	✓	✓	✓	✓	✓	✓	✓	✓	✓	✓			✓			✓	✓	✓				✓	✓	✓	✓	✓			✓	✓	✓
1455	1	O75340	O75340	Programmed cell death protein 6	PDCD6	Homo sapiens	21.87	26.702	5	5	✓	✓			✓	✓	✓	✓	✓		✓	✓	✓	✓	✓	✓	✓	✓	✓	✓	✓	✓	✓			✓	✓	✓	✓	✓			✓	✓	✓	✓	✓
1456	1	O75607	O75607	Nucleoplasmin-3	NPM3	Homo sapiens	19.344	51.124	5	5		✓	✓	✓	✓		✓	✓	✓	✓	✓	✓	✓	✓	✓	✓	✓	✓	✓	✓	✓		✓	✓	✓	✓		✓		✓	✓	✓	✓		✓		✓	✓	✓
1457	1	O75818	O75818	Ribonuclease P protein subunit p40	RPP40	Homo sapiens	41.831	21.763	5	5											✓	✓	✓				✓			✓	✓						✓	✓					✓	✓	✓
1458	1	O75822	O75822	Eukaryotic translation initiation factor 3 subunit J	EIF3J	Homo sapiens	29.063	21.318	5	5		✓		✓	✓	✓		✓	✓	✓	✓	✓	✓	✓	✓	✓	✓	✓	✓	✓		✓	✓		✓	✓	✓	✓	✓	✓		✓	✓	✓	✓	✓	✓		✓
1459	1	O75947	O75947	ATP synthase subunit d, mitochondrial	ATP5PD	Homo sapiens	18.492	35.404	5	5	✓	✓	✓	✓				✓	✓	✓					✓	✓	✓	✓			✓	✓	✓	✓	✓	✓			✓	✓	✓	✓				✓	✓	✓	✓
1460	1	O94822	O94822	E3 ubiquitin-protein ligase listerin	LTN1	Homo sapiens	200.553	3.454	5	5																										✓		✓				✓	✓	✓	✓				✓
1461	1	O94925	O94925	Glutaminase kidney isoform, mitochondrial	GLS	Homo sapiens	73.46	9.716	5	5			✓	✓	✓	✓		✓				✓	✓			✓	✓	✓		✓			✓	✓	✓	✓	✓			✓	✓	✓	✓	✓			✓	✓	✓
1462	1	O95219	O95219	Sorting nexin-4	SNX4	Homo sapiens	51.911	11.778	5	5			✓							✓						✓							✓	✓	✓	✓					✓	✓	✓				✓	✓	✓
1463	1	O95352	O95352	Ubiquitin-like modifier-activating enzyme ATG7	ATG7	Homo sapiens	77.96	8.393	5	5						✓	✓				✓	✓	✓	✓		✓	✓	✓	✓	✓	✓			✓	✓	✓	✓	✓		✓	✓	✓	✓	✓	✓		✓	✓	✓
1464	1	O95453	O95453	Poly(A)-specific ribonuclease PARN	PARN	Homo sapiens	73.451	8.92	5	5								✓	✓		✓	✓			✓		✓	✓	✓	✓	✓						✓	✓				✓		✓		✓	✓	✓	✓
1465	1	O95456	O95456	Proteasome assembly chaperone 1	PSMG1	Homo sapiens	32.855	24.306	5	5			✓	✓	✓		✓		✓	✓	✓	✓	✓	✓	✓	✓	✓	✓	✓		✓			✓	✓	✓	✓	✓		✓	✓	✓	✓	✓	✓		✓	✓	✓
1466	1	O95749	O95749	Geranylgeranyl pyrophosphate synthase	GGPS1	Homo sapiens	34.869	17.333	5	5	✓							✓							✓		✓					✓		✓	✓				✓	✓	✓	✓	✓			✓	✓	✓
1467	1	O95777	O95777	U6 snRNA-associated Sm-like protein LSm8	LSM8	Homo sapiens	10.399	81.25	5	5	✓	✓		✓	✓	✓			✓	✓	✓	✓	✓		✓	✓	✓	✓	✓	✓			✓		✓	✓	✓		✓	✓		✓	✓	✓		✓	✓	✓	✓
1468	1	O95801	O95801	Tetratricopeptide repeat protein 4	TTC4	Homo sapiens	44.681	14.729	5	5			✓									✓						✓						✓		✓				✓		✓	✓	✓	✓			✓	✓
1469	1	O95816	O95816	BAG family molecular chaperone regulator 2	BAG2	Homo sapiens	23.771	29.858	5	5				✓	✓	✓			✓	✓	✓	✓	✓	✓		✓	✓	✓	✓	✓	✓		✓		✓	✓	✓	✓				✓	✓	✓	✓				✓
1470	1	O96000	O96000	NADH dehydrogenase [ubiquinone] 1 beta subcomplex subunit 10	NDUFB10	Homo sapiens	20.775	35.465	5	5		✓	✓	✓		✓	✓	✓	✓	✓	✓	✓	✓	✓	✓	✓	✓	✓	✓	✓	✓		✓	✓	✓	✓	✓	✓		✓	✓	✓	✓	✓	✓		✓	✓	✓
1471	1	P00367	P00367	Glutamate dehydrogenase 1, mitochondrial	GLUD1	Homo sapiens	61.398	32.079	14	5	✓	✓	✓	✓	✓	✓	✓	✓	✓	✓	✓	✓	✓	✓	✓	✓	✓	✓	✓	✓	✓	✓	✓	✓	✓	✓	✓	✓	✓	✓	✓	✓	✓	✓	✓	✓	✓	✓	✓
1472	1	P00441	P00441	Superoxide dismutase [Cu-Zn]	SOD1	Homo sapiens	15.935	60.39	5	5	✓	✓	✓	✓	✓	✓	✓	✓	✓	✓	✓	✓	✓	✓	✓	✓	✓	✓	✓	✓	✓	✓	✓	✓	✓	✓	✓	✓	✓	✓	✓	✓	✓	✓	✓	✓	✓	✓	✓
1473	1	P00568	P00568	Adenylate kinase isoenzyme 1	AK1	Homo sapiens	21.633	41.753	6	5	✓	✓	✓	✓	✓		✓	✓	✓	✓	✓	✓	✓	✓	✓	✓	✓	✓	✓	✓		✓	✓	✓	✓	✓		✓	✓	✓	✓	✓	✓		✓	✓	✓	✓	✓
1474	1	P02768	P02768	Albumin	ALB	Homo sapiens	69.365	7.061	5	5	✓	✓	✓			✓	✓	✓	✓	✓	✓		✓	✓	✓	✓	✓	✓	✓	✓		✓	✓	✓	✓		✓	✓	✓	✓	✓	✓		✓	✓	✓	✓	✓	✓
1475	1	P04632	P04632	Calpain small subunit 1	CAPNS1	Homo sapiens	28.315	34.328	5	5			✓	✓	✓	✓	✓	✓	✓	✓	✓	✓	✓	✓	✓	✓	✓	✓	✓	✓	✓			✓	✓	✓	✓	✓			✓	✓	✓	✓	✓			✓	✓
1476	1	P06730	P06730	Eukaryotic translation initiation factor 4E	EIF4E	Homo sapiens	25.098	26.728	5	5	✓	✓	✓	✓	✓	✓		✓	✓	✓	✓	✓	✓			✓	✓	✓	✓	✓		✓	✓	✓		✓	✓		✓	✓	✓	✓	✓	✓		✓	✓	✓	✓
1477	1	P09110	P09110	3-ketoacyl-CoA thiolase, peroxisomal	ACAA1	Homo sapiens	44.291	19.575	5	5											✓		✓				✓	✓		✓				✓		✓	✓	✓			✓	✓	✓	✓				✓	✓
1478	1	P09601	P09601	Heme oxygenase 1	HMOX1	Homo sapiens	32.818	22.917	5	5				✓	✓				✓	✓	✓	✓			✓	✓		✓	✓	✓					✓	✓		✓				✓	✓		✓				✓
1479	3	P0DP23;P0DP24;P0DP25	P0DP23	Calmodulin-1	CALM1	Homo sapiens	16.836	52.349	7	5	✓	✓	✓	✓	✓			✓	✓	✓	✓	✓		✓	✓	✓	✓	✓	✓	✓	✓	✓	✓	✓	✓	✓	✓		✓	✓	✓	✓	✓	✓		✓	✓	✓	✓
1480	1	P10599	P10599	Thioredoxin	TXN	Homo sapiens	11.737	52.381	5	5	✓	✓	✓	✓	✓	✓		✓	✓	✓	✓	✓	✓	✓	✓	✓	✓	✓	✓	✓	✓	✓	✓	✓	✓	✓	✓		✓	✓	✓	✓	✓	✓		✓	✓	✓	✓
1481	1	P11279	P11279	Lysosome-associated membrane glycoprotein 1	LAMP1	Homo sapiens	44.882	12.23	5	5	✓	✓	✓	✓				✓	✓	✓					✓	✓	✓				✓	✓	✓	✓	✓				✓	✓	✓	✓				✓	✓	✓	✓
1482	1	P11802	P11802	Cyclin-dependent kinase 4	CDK4	Homo sapiens	33.731	25.413	5	5		✓	✓	✓					✓		✓				✓	✓	✓				✓		✓	✓	✓				✓	✓	✓	✓				✓	✓	✓	✓
1483	1	P13995	P13995	Bifunctional methylenetetrahydrofolate dehydrogenase/cyclohydrolase, mitochondrial	MTHFD2	Homo sapiens	37.895	22.571	5	5			✓	✓	✓				✓	✓	✓	✓		✓	✓	✓	✓	✓	✓	✓	✓			✓	✓	✓	✓				✓	✓	✓	✓				✓	✓
1484	1	P15104	P15104	Glutamine synthetase	GLUL	Homo sapiens	42.066	17.158	5	5	✓	✓	✓	✓	✓	✓	✓	✓	✓	✓	✓	✓	✓	✓	✓	✓	✓	✓	✓	✓	✓	✓	✓	✓	✓	✓	✓	✓	✓	✓	✓	✓	✓	✓	✓	✓	✓	✓	✓
1485	1	P15531	P15531	Nucleoside diphosphate kinase A	NME1	Homo sapiens	17.153	69.737	9	5	✓	✓	✓	✓	✓	✓	✓	✓	✓	✓	✓	✓	✓	✓	✓	✓	✓	✓	✓	✓	✓	✓	✓	✓	✓	✓	✓	✓	✓	✓	✓	✓	✓	✓	✓	✓	✓	✓	✓
1486	1	P15927	P15927	Replication protein A 32 kDa subunit	RPA2	Homo sapiens	29.248	26.667	5	5	✓	✓		✓	✓	✓		✓		✓	✓	✓	✓	✓		✓	✓	✓	✓	✓	✓	✓	✓		✓	✓	✓		✓	✓	✓	✓	✓	✓			✓	✓	✓
1487	1	P16383	P16383	Intron Large complex component GCFC2	GCFC2	Homo sapiens	89.387	7.426	5	5				✓								✓	✓					✓						✓	✓	✓	✓	✓			✓	✓	✓	✓	✓			✓	✓
1488	1	P18085	P18085	ADP-ribosylation factor 4	ARF4	Homo sapiens	20.511	60.556	9	5	✓	✓	✓	✓	✓	✓	✓	✓	✓	✓	✓	✓	✓	✓	✓	✓	✓	✓	✓	✓	✓	✓	✓	✓	✓	✓	✓	✓	✓	✓	✓	✓	✓	✓	✓	✓	✓	✓	✓
1489	1	P23588	P23588	Eukaryotic translation initiation factor 4B	EIF4B	Homo sapiens	69.151	10.802	5	5	✓	✓	✓	✓				✓	✓		✓	✓	✓		✓					✓		✓	✓		✓				✓	✓	✓		✓			✓	✓	✓
1490	1	P24534	P24534	Elongation factor 1-beta	EEF1B2	Homo sapiens	24.762	37.333	5	5	✓	✓			✓	✓	✓	✓	✓	✓	✓	✓	✓	✓	✓	✓	✓	✓	✓	✓	✓	✓	✓			✓	✓	✓	✓	✓			✓	✓	✓	✓	✓
1491	1	P25685	P25685	DnaJ homolog subfamily B member 1	DNAJB1	Homo sapiens	38.043	18.235	6	5		✓	✓	✓	✓	✓	✓	✓	✓	✓	✓	✓	✓		✓	✓	✓	✓	✓	✓	✓	✓	✓	✓	✓	✓	✓		✓	✓	✓	✓	✓	✓	✓			✓	✓
1492	1	P26373	P26373	60S ribosomal protein L13	RPL13	Homo sapiens	24.263	24.171	5	5	✓	✓	✓	✓	✓	✓		✓	✓	✓	✓	✓	✓		✓	✓	✓	✓	✓	✓		✓	✓	✓	✓	✓	✓		✓	✓	✓	✓	✓	✓		✓	✓	✓	✓
1493	1	P26440	P26440	Isovaleryl-CoA dehydrogenase, mitochondrial	IVD	Homo sapiens	46.652	16.432	5	5		✓			✓	✓				✓	✓		✓	✓		✓	✓	✓	✓		✓	✓	✓		✓	✓	✓	✓	✓	✓		✓	✓	✓	✓				✓
1494	1	P28070	P28070	Proteasome subunit beta type-4	PSMB4	Homo sapiens	29.206	24.242	5	5	✓	✓	✓	✓		✓	✓	✓	✓	✓		✓	✓	✓	✓	✓	✓	✓	✓	✓	✓	✓	✓	✓			✓	✓	✓	✓	✓	✓		✓	✓	✓	✓	✓	✓
1495	1	P28370	P28370	Probable global transcription activator SNF2L1	SMARCA1	Homo sapiens	122.605	11.385	5	5			✓			✓													✓				✓	✓	✓	✓	✓			✓		✓	✓	✓				✓	✓
1496	1	P29372	P29372	DNA-3-methyladenine glycosylase	MPG	Homo sapiens	32.867	23.49	5	5																			✓	✓			✓			✓	✓	✓				✓	✓	✓	✓
1497	1	P30154	P30154	Serine/threonine-protein phosphatase 2A 65 kDa regulatory subunit A beta isoform	PPP2R1B	Homo sapiens	66.213	25.79	5	5											✓							✓							✓	✓						✓	✓
1498	1	P35219	P35219	Carbonic anhydrase-related protein	CA8	Homo sapiens	32.971	25.862	5	5					✓	✓	✓				✓	✓	✓	✓			✓	✓	✓	✓	✓			✓	✓	✓	✓	✓		✓	✓	✓	✓	✓	✓		✓	✓	✓
1499	1	P35244	P35244	Replication protein A 14 kDa subunit	RPA3	Homo sapiens	13.569	61.157	5	5		✓	✓	✓	✓	✓	✓	✓	✓	✓	✓	✓	✓	✓	✓	✓	✓	✓	✓	✓	✓		✓	✓	✓	✓	✓	✓		✓	✓	✓	✓	✓	✓		✓	✓	✓
1500	1	P42566	P42566	Epidermal growth factor receptor substrate 15	EPS15	Homo sapiens	98.659	6.808	5	5						✓		✓	✓	✓										✓				✓		✓	✓	✓		✓	✓		✓	✓	✓			✓
1501	1	P42574	P42574	Caspase-3	CASP3	Homo sapiens	31.609	19.856	5	5	✓		✓					✓		✓												✓	✓	✓					✓	✓	✓					✓	✓	✓	✓
1502	1	P45954	P45954	Short/branched chain specific acyl-CoA dehydrogenase, mitochondrial	ACADSB	Homo sapiens	47.486	14.12	5	5				✓	✓						✓					✓		✓				✓	✓	✓	✓	✓		✓	✓		✓	✓	✓			✓	✓	✓	✓
1503	1	P46108	P46108	Adapter molecule crk	CRK	Homo sapiens	33.83	25.658	5	5		✓	✓	✓	✓			✓	✓	✓	✓	✓			✓	✓	✓	✓	✓				✓	✓	✓	✓		✓			✓	✓	✓	✓	✓		✓	✓	✓
1504	1	P48449	P48449	Lanosterol synthase	LSS	Homo sapiens	83.308	9.016	5	5					✓	✓						✓	✓						✓							✓	✓	✓					✓	✓
1505	1	P48723	P48723	Heat shock 70 kDa protein 13	HSPA13	Homo sapiens	51.925	13.376	5	5			✓								✓									✓				✓			✓	✓				✓		✓	✓
1506	1	P49406	P49406	39S ribosomal protein L19, mitochondrial	MRPL19	Homo sapiens	33.536	18.493	5	5		✓	✓	✓				✓	✓	✓	✓				✓	✓	✓	✓					✓	✓	✓		✓			✓	✓	✓					✓	✓	✓
1507	1	P49755	P49755	Transmembrane emp24 domain-containing protein 10	TMED10	Homo sapiens	24.975	31.507	5	5	✓			✓	✓	✓		✓		✓	✓	✓	✓		✓	✓	✓	✓	✓	✓	✓				✓	✓	✓		✓	✓	✓	✓	✓	✓		✓		✓	✓
1508	1	P49773	P49773	Adenosine 5'-monophosphoramidase HINT1	HINT1	Homo sapiens	13.801	66.667	5	5	✓	✓	✓	✓	✓	✓	✓	✓	✓	✓	✓	✓	✓	✓	✓	✓	✓	✓	✓	✓	✓	✓	✓	✓	✓	✓	✓	✓	✓	✓	✓	✓	✓	✓	✓	✓	✓	✓	✓
1509	1	P49903	P49903	Selenide, water dikinase 1	SEPHS1	Homo sapiens	42.912	16.582	5	5		✓	✓	✓		✓	✓	✓	✓	✓	✓	✓	✓	✓	✓	✓	✓	✓	✓	✓	✓		✓	✓	✓		✓	✓		✓	✓	✓		✓	✓		✓	✓	✓
1510	1	P51452	P51452	Dual specificity protein phosphatase 3	DUSP3	Homo sapiens	20.476	34.595	5	5		✓		✓	✓	✓	✓	✓	✓	✓	✓	✓	✓	✓	✓	✓	✓	✓	✓		✓	✓	✓	✓	✓	✓	✓	✓	✓	✓	✓	✓	✓	✓	✓		✓	✓	✓
1511	1	P51570	P51570	Galactokinase	GALK1	Homo sapiens	42.273	14.541	5	5			✓	✓	✓	✓			✓	✓	✓	✓	✓		✓	✓	✓	✓	✓	✓				✓	✓	✓	✓				✓	✓	✓	✓				✓	✓
1512	1	P51617	P51617	Interleukin-1 receptor-associated kinase 1	IRAK1	Homo sapiens	76.538	10.393	5	5											✓	✓														✓	✓					✓	✓	✓
1513	1	P51648	P51648	Aldehyde dehydrogenase family 3 member A2	ALDH3A2	Homo sapiens	54.847	15.876	6	5				✓	✓	✓				✓	✓	✓	✓	✓		✓	✓	✓	✓	✓					✓	✓	✓	✓				✓	✓	✓	✓				✓
1514	1	P51809	P51809	Vesicle-associated membrane protein 7	VAMP7	Homo sapiens	24.934	27.273	5	5		✓	✓		✓	✓		✓	✓	✓	✓	✓	✓		✓	✓	✓	✓	✓	✓		✓	✓	✓	✓	✓	✓		✓	✓	✓	✓	✓	✓			✓	✓	✓
1515	1	P52306	P52306	Rap1 GTPase-GDP dissociation stimulator 1	RAP1GDS1	Homo sapiens	66.316	10.873	5	5						✓	✓					✓	✓	✓			✓	✓			✓						✓	✓			✓	✓	✓	✓	✓				✓
1516	1	P53367	P53367	Arfaptin-1	ARFIP1	Homo sapiens	41.735	19.571	5	5				✓	✓							✓			✓			✓						✓	✓	✓					✓	✓	✓					✓	✓
1517	1	P53582	P53582	Methionine aminopeptidase 1	METAP1	Homo sapiens	43.216	23.316	5	5						✓	✓					✓	✓	✓				✓		✓					✓	✓	✓	✓				✓	✓	✓	✓				✓
1518	1	P53597	P53597	Succinate--CoA ligase [ADP/GDP-forming] subunit alpha, mitochondrial	SUCLG1	Homo sapiens	36.249	22.832	5	5		✓	✓				✓	✓	✓	✓			✓	✓	✓	✓	✓			✓	✓		✓	✓	✓			✓	✓	✓	✓					✓	✓	✓	✓
1519	1	P54687	P54687	Branched-chain-amino-acid aminotransferase, cytosolic	BCAT1	Homo sapiens	42.968	14.508	5	5			✓	✓		✓			✓		✓			✓			✓	✓		✓	✓		✓	✓	✓	✓	✓	✓			✓	✓	✓	✓	✓			✓	✓
1520	1	P55209	P55209	Nucleosome assembly protein 1-like 1	NAP1L1	Homo sapiens	45.374	21.995	5	5				✓	✓	✓	✓			✓	✓	✓	✓	✓		✓	✓	✓	✓	✓	✓				✓	✓	✓	✓				✓	✓	✓	✓				✓
1521	1	P55263	P55263	Adenosine kinase	ADK	Homo sapiens	40.544	15.193	5	5	✓	✓		✓	✓	✓	✓	✓	✓	✓	✓	✓	✓	✓	✓	✓	✓	✓	✓	✓	✓	✓	✓	✓	✓	✓	✓	✓	✓	✓	✓	✓	✓	✓	✓	✓	✓	✓
1522	1	P55795	P55795	Heterogeneous nuclear ribonucleoprotein H2	HNRNPH2	Homo sapiens	49.264	30.512	5	5				✓	✓	✓	✓			✓	✓	✓	✓	✓		✓	✓	✓	✓	✓	✓				✓	✓	✓	✓				✓	✓	✓	✓				✓
1523	1	P56385	P56385	ATP synthase subunit e, mitochondrial	ATP5ME	Homo sapiens	7.931	62.319	5	5		✓	✓	✓	✓	✓	✓	✓	✓	✓	✓	✓		✓	✓	✓	✓	✓	✓	✓	✓		✓	✓	✓	✓	✓	✓	✓	✓	✓	✓	✓	✓	✓		✓	✓	✓
1524	1	P60660	P60660	Myosin light polypeptide 6	MYL6	Homo sapiens	16.93	54.305	7	5	✓	✓	✓	✓	✓	✓	✓	✓	✓	✓	✓	✓	✓	✓	✓	✓	✓	✓	✓	✓	✓	✓	✓	✓	✓	✓	✓	✓	✓	✓	✓	✓	✓	✓		✓	✓	✓	✓
1525	1	P60953	P60953	Cell division control protein 42 homolog	CDC42	Homo sapiens	21.257	38.22	6	5	✓	✓	✓	✓	✓	✓	✓	✓	✓	✓	✓	✓	✓	✓	✓	✓	✓	✓	✓	✓	✓		✓	✓	✓	✓	✓	✓	✓	✓	✓	✓	✓	✓	✓		✓	✓	✓
1526	1	P61081	P61081	NEDD8-conjugating enzyme Ubc12	UBE2M	Homo sapiens	20.899	26.776	5	5	✓	✓	✓	✓	✓	✓		✓	✓	✓	✓	✓	✓		✓	✓	✓	✓	✓	✓			✓	✓	✓	✓	✓			✓	✓	✓	✓	✓			✓	✓	✓
1527	2	P61254;Q9UNX3	P61254	60S ribosomal protein L26	RPL26	Homo sapiens	17.259	31.724	5	5	✓	✓	✓					✓	✓	✓					✓	✓	✓					✓	✓	✓					✓	✓	✓			✓		✓	✓	✓
1528	1	P61353	P61353	60S ribosomal protein L27	RPL27	Homo sapiens	15.796	42.647	5	5	✓	✓	✓	✓		✓	✓	✓	✓	✓	✓	✓	✓	✓	✓	✓	✓	✓	✓	✓	✓	✓	✓	✓	✓	✓	✓	✓	✓	✓	✓	✓	✓	✓	✓	✓	✓	✓	✓
1529	1	P61604	P61604	10 kDa heat shock protein, mitochondrial	HSPE1	Homo sapiens	10.931	48.039	5	5	✓	✓	✓	✓	✓	✓		✓	✓	✓	✓	✓	✓		✓	✓	✓	✓	✓	✓		✓	✓	✓	✓	✓	✓		✓	✓	✓	✓	✓	✓		✓	✓	✓	✓
1530	1	P61758	P61758	Prefoldin subunit 3	VBP1	Homo sapiens	22.624	31.98	5	5		✓	✓	✓	✓	✓	✓		✓	✓	✓	✓	✓	✓	✓	✓	✓	✓	✓	✓	✓		✓	✓	✓	✓	✓	✓		✓	✓	✓	✓	✓	✓		✓	✓	✓
1531	1	P61962	P61962	DDB1- and CUL4-associated factor 7	DCAF7	Homo sapiens	38.925	16.959	5	5		✓	✓	✓		✓	✓	✓	✓	✓		✓	✓		✓	✓	✓		✓	✓	✓	✓	✓	✓	✓	✓	✓	✓		✓	✓	✓		✓	✓	✓	✓	✓
1532	1	P61970	P61970	Nuclear transport factor 2	NUTF2	Homo sapiens	14.48	69.291	5	5	✓			✓	✓					✓	✓	✓		✓	✓	✓	✓	✓	✓	✓	✓	✓	✓		✓	✓	✓	✓		✓		✓	✓	✓	✓		✓		✓
1533	1	P62277	P62277	40S ribosomal protein S13	RPS13	Homo sapiens	17.221	33.775	5	5	✓	✓	✓	✓	✓			✓	✓	✓	✓	✓		✓	✓	✓	✓	✓	✓	✓	✓	✓	✓	✓	✓	✓			✓	✓	✓	✓	✓			✓	✓	✓	✓
1534	1	P62314	P62314	Small nuclear ribonucleoprotein Sm D1	SNRPD1	Homo sapiens	13.28	54.622	5	5	✓	✓	✓	✓	✓	✓	✓	✓	✓	✓	✓	✓	✓	✓	✓	✓	✓	✓	✓	✓		✓	✓	✓	✓	✓	✓	✓	✓	✓	✓	✓	✓	✓	✓	✓	✓	✓	✓
1535	1	P62330	P62330	ADP-ribosylation factor 6	ARF6	Homo sapiens	20.08	29.714	5	5		✓	✓	✓	✓		✓	✓	✓	✓	✓	✓	✓	✓	✓	✓	✓	✓	✓	✓			✓	✓	✓	✓	✓	✓		✓	✓	✓	✓	✓	✓		✓	✓	✓
1536	1	P62841	P62841	40S ribosomal protein S15	RPS15	Homo sapiens	17.039	55.862	5	5	✓	✓				✓	✓				✓	✓	✓	✓	✓		✓	✓	✓	✓	✓		✓			✓	✓	✓	✓	✓				✓	✓	✓	✓
1537	1	P62888	P62888	60S ribosomal protein L30	RPL30	Homo sapiens	12.784	57.391	5	5	✓	✓	✓	✓	✓	✓		✓	✓	✓	✓	✓	✓	✓	✓	✓	✓	✓	✓	✓	✓	✓	✓	✓	✓	✓	✓		✓	✓	✓	✓	✓	✓		✓	✓	✓	✓
1538	1	P78316	P78316	Nucleolar protein 14	NOP14	Homo sapiens	97.67	6.418	5	5		✓	✓						✓	✓							✓						✓	✓	✓					✓	✓	✓	✓	✓			✓	✓	✓
1539	1	P78318	P78318	Immunoglobulin-binding protein 1	IGBP1	Homo sapiens	39.222	17.699	5	5			✓	✓		✓		✓	✓		✓	✓	✓					✓		✓			✓	✓			✓	✓		✓	✓			✓	✓		✓	✓	✓
1540	1	P82933	P82933	28S ribosomal protein S9, mitochondrial	MRPS9	Homo sapiens	45.834	15.152	5	5					✓	✓	✓				✓	✓	✓	✓			✓	✓	✓	✓	✓				✓	✓	✓	✓				✓	✓	✓	✓				✓
1541	1	P82979	P82979	SAP domain-containing ribonucleoprotein	SARNP	Homo sapiens	23.672	27.619	5	5	✓	✓	✓	✓				✓	✓	✓	✓				✓	✓	✓	✓			✓	✓	✓	✓	✓				✓	✓	✓	✓				✓	✓	✓	✓
1542	1	P83731	P83731	60S ribosomal protein L24	RPL24	Homo sapiens	17.778	30.573	5	5	✓	✓	✓	✓	✓			✓	✓	✓	✓	✓			✓	✓	✓	✓	✓			✓	✓	✓	✓	✓			✓	✓	✓	✓	✓			✓	✓	✓	✓
1543	1	P84103	P84103	Serine/arginine-rich splicing factor 3	SRSF3	Homo sapiens	19.329	35.366	5	5	✓	✓	✓	✓	✓		✓	✓	✓	✓	✓	✓	✓	✓	✓	✓	✓	✓	✓	✓	✓	✓	✓	✓	✓	✓		✓	✓	✓	✓	✓	✓		✓	✓	✓	✓	✓
1544	1	P99999	P99999	Cytochrome c	CYCS	Homo sapiens	11.746	54.286	5	5	✓	✓	✓	✓	✓	✓		✓	✓	✓	✓	✓	✓	✓	✓	✓	✓	✓	✓	✓		✓	✓	✓	✓	✓	✓	✓	✓	✓	✓	✓	✓	✓	✓	✓	✓	✓	✓
1545	1	Q00169	Q00169	Phosphatidylinositol transfer protein alpha isoform	PITPNA	Homo sapiens	31.806	27.778	5	5				✓		✓			✓					✓		✓	✓			✓	✓	✓	✓					✓	✓	✓		✓	✓	✓	✓	✓	✓		✓
1546	1	Q00796	Q00796	Sorbitol dehydrogenase	SORD	Homo sapiens	38.324	19.608	5	5		✓	✓				✓	✓	✓	✓	✓		✓	✓			✓	✓	✓	✓	✓	✓	✓	✓	✓	✓		✓		✓	✓	✓	✓		✓	✓	✓	✓	✓
1547	1	Q01105	Q01105	Protein SET	SET	Homo sapiens	33.487	40	9	5	✓	✓	✓	✓	✓	✓	✓	✓	✓	✓	✓	✓	✓	✓	✓	✓	✓	✓	✓	✓	✓	✓	✓	✓	✓	✓	✓	✓	✓	✓	✓	✓	✓	✓	✓	✓	✓	✓	✓
1548	1	Q02818	Q02818	Nucleobindin-1	NUCB1	Homo sapiens	53.879	15.401	5	5				✓	✓	✓							✓	✓					✓						✓		✓	✓				✓	✓	✓					✓
1549	1	Q07021	Q07021	Complement component 1 Q subcomponent-binding protein, mitochondrial	C1QBP	Homo sapiens	31.362	21.986	5	5		✓	✓	✓	✓	✓	✓	✓	✓	✓	✓	✓	✓	✓	✓	✓	✓	✓	✓	✓	✓		✓	✓	✓	✓	✓	✓		✓	✓	✓	✓	✓	✓		✓	✓	✓
1550	1	Q07960	Q07960	Rho GTPase-activating protein 1	ARHGAP1	Homo sapiens	50.435	12.528	5	5		✓	✓		✓	✓		✓			✓	✓	✓	✓			✓	✓		✓			✓	✓	✓	✓	✓	✓		✓	✓	✓	✓	✓	✓		✓	✓	✓
1551	1	Q0VDF9	Q0VDF9	Heat shock 70 kDa protein 14	HSPA14	Homo sapiens	54.796	13.163	5	5				✓	✓	✓	✓			✓	✓	✓	✓	✓	✓	✓	✓	✓	✓	✓			✓		✓	✓	✓	✓			✓	✓	✓	✓	✓		✓		✓
1552	1	Q13308	Q13308	Inactive tyrosine-protein kinase 7	PTK7	Homo sapiens	118.391	6.822	5	5		✓	✓	✓	✓				✓	✓		✓						✓						✓	✓	✓	✓	✓				✓	✓						✓
1553	1	Q13409	Q13409	Cytoplasmic dynein 1 intermediate chain 2	DYNC1I2	Homo sapiens	71.459	15.831	6	5	✓	✓	✓				✓		✓	✓	✓	✓	✓	✓	✓	✓	✓	✓	✓	✓	✓	✓	✓	✓	✓		✓	✓	✓	✓	✓	✓		✓	✓		✓	✓	✓
1554	1	Q13427	Q13427	Peptidyl-prolyl cis-trans isomerase G	PPIG	Homo sapiens	88.617	7.958	5	5		✓	✓		✓	✓	✓	✓	✓	✓	✓	✓	✓	✓	✓	✓	✓	✓	✓	✓	✓		✓	✓		✓	✓	✓		✓			✓	✓	✓		✓	✓	✓
1555	1	Q14019	Q14019	Coactosin-like protein	COTL1	Homo sapiens	15.942	35.915	5	5	✓	✓	✓	✓	✓	✓		✓		✓	✓	✓	✓		✓	✓	✓		✓		✓	✓	✓	✓	✓	✓	✓		✓	✓	✓	✓	✓	✓		✓	✓	✓	✓
1556	1	Q14444	Q14444	Caprin-1	CAPRIN1	Homo sapiens	78.364	8.181	5	5				✓	✓	✓	✓			✓	✓	✓	✓	✓	✓	✓	✓	✓	✓	✓	✓				✓	✓	✓	✓				✓	✓	✓	✓			✓	✓
1557	1	Q14651	Q14651	Plastin-1	PLS1	Homo sapiens	70.254	15.421	5	5					✓	✓	✓				✓		✓	✓			✓	✓	✓					✓		✓	✓	✓		✓			✓	✓	✓			✓
1558	1	Q14807	Q14807	Kinesin-like protein KIF22	KIF22	Homo sapiens	73.262	10.226	5	5			✓	✓			✓			✓		✓	✓	✓		✓				✓				✓	✓	✓		✓							✓			✓	✓
1559	1	Q15003	Q15003	Condensin complex subunit 2	NCAPH	Homo sapiens	82.566	7.962	5	5	✓				✓	✓	✓		✓		✓	✓	✓	✓	✓	✓	✓	✓	✓	✓	✓		✓		✓	✓	✓	✓		✓	✓	✓	✓	✓	✓	✓	✓	✓	✓
1560	1	Q15006	Q15006	ER membrane protein complex subunit 2	EMC2	Homo sapiens	34.83	21.886	5	5				✓	✓							✓	✓						✓	✓	✓				✓	✓	✓	✓				✓	✓	✓	✓				✓
1561	1	Q15042	Q15042	Rab3 GTPase-activating protein catalytic subunit	RAB3GAP1	Homo sapiens	110.526	7.136	5	5					✓						✓		✓								✓				✓	✓	✓	✓			✓	✓	✓	✓	✓			✓	✓
1562	1	Q15050	Q15050	Ribosome biogenesis regulatory protein homolog	RRS1	Homo sapiens	41.193	20	5	5					✓	✓	✓				✓	✓	✓	✓		✓		✓	✓	✓	✓					✓	✓	✓					✓	✓	✓
1563	1	Q15054	Q15054	DNA polymerase delta subunit 3	POLD3	Homo sapiens	51.399	12.661	5	5			✓				✓			✓	✓	✓	✓	✓	✓	✓	✓		✓		✓			✓	✓			✓			✓	✓	✓	✓	✓			✓	✓
1564	1	Q15056	Q15056	Eukaryotic translation initiation factor 4H	EIF4H	Homo sapiens	27.385	29.435	5	5	✓				✓	✓					✓	✓	✓	✓			✓	✓	✓	✓	✓	✓	✓			✓	✓	✓					✓	✓			✓		✓
1565	1	Q15102	Q15102	Platelet-activating factor acetylhydrolase IB subunit alpha1	PAFAH1B3	Homo sapiens	25.734	28.571	5	5	✓	✓						✓	✓					✓	✓	✓	✓			✓		✓	✓	✓				✓	✓	✓	✓					✓	✓	✓
1566	1	Q15121	Q15121	Astrocytic phosphoprotein PEA-15	PEA15	Homo sapiens	15.037	44.615	5	5			✓	✓				✓		✓	✓	✓	✓	✓	✓		✓	✓	✓	✓	✓	✓		✓	✓		✓	✓	✓		✓	✓		✓	✓	✓	✓	✓	✓
1567	1	Q15257	Q15257	Serine/threonine-protein phosphatase 2A activator	PTPA	Homo sapiens	40.667	21.229	5	5		✓	✓	✓		✓		✓	✓	✓	✓	✓	✓	✓	✓	✓	✓	✓	✓	✓	✓		✓	✓	✓		✓	✓		✓	✓	✓		✓	✓		✓	✓	✓
1568	1	Q15286	Q15286	Ras-related protein Rab-35	RAB35	Homo sapiens	23.024	39.303	5	5		✓	✓			✓	✓	✓				✓	✓	✓	✓	✓	✓	✓	✓	✓	✓		✓	✓	✓	✓	✓	✓	✓	✓	✓	✓	✓	✓	✓	✓	✓	✓	✓
1569	1	Q15287	Q15287	RNA-binding protein with serine-rich domain 1	RNPS1	Homo sapiens	34.209	23.279	5	5	✓	✓	✓	✓		✓	✓	✓	✓	✓	✓	✓	✓	✓	✓	✓	✓	✓	✓	✓	✓	✓	✓	✓	✓		✓	✓	✓	✓	✓	✓		✓	✓	✓	✓	✓	✓
1570	1	Q15291	Q15291	Retinoblastoma-binding protein 5	RBBP5	Homo sapiens	59.153	13.755	5	5			✓				✓		✓	✓	✓	✓												✓	✓	✓	✓	✓			✓	✓	✓	✓				✓	✓
1571	1	Q15334	Q15334	Lethal(2) giant larvae protein homolog 1	LLGL1	Homo sapiens	115.419	6.861	5	5											✓	✓	✓							✓						✓	✓	✓				✓	✓	✓				✓	✓
1572	1	Q15397	Q15397	Pumilio homolog 3	PUM3	Homo sapiens	73.585	9.568	5	5							✓				✓	✓		✓		✓	✓	✓	✓	✓	✓	✓	✓		✓		✓	✓		✓		✓	✓	✓	✓	✓			✓
1573	1	Q15417	Q15417	Calponin-3	CNN3	Homo sapiens	36.414	24.924	6	5		✓	✓	✓	✓	✓	✓	✓	✓	✓	✓	✓	✓	✓	✓	✓	✓	✓	✓	✓	✓		✓	✓	✓	✓	✓	✓		✓	✓	✓	✓	✓	✓		✓	✓	✓
1574	1	Q15424	Q15424	Scaffold attachment factor B1	SAFB	Homo sapiens	102.643	14.754	9	5		✓	✓	✓	✓	✓		✓	✓	✓	✓	✓	✓	✓	✓	✓	✓	✓	✓	✓	✓	✓	✓	✓	✓	✓	✓	✓	✓	✓	✓	✓	✓	✓	✓	✓	✓	✓	✓
1575	1	Q16352	Q16352	Alpha-internexin	INA	Homo sapiens	55.392	16.232	5	5					✓	✓					✓	✓	✓				✓	✓	✓	✓			✓	✓		✓	✓	✓		✓	✓		✓	✓			✓
1576	1	Q16698	Q16698	2,4-dienoyl-CoA reductase [(3E)-enoyl-CoA-producing], mitochondrial	DECR1	Homo sapiens	36.069	20.896	5	5		✓		✓		✓			✓	✓	✓	✓		✓	✓	✓	✓	✓	✓	✓			✓	✓	✓	✓	✓	✓		✓	✓	✓	✓	✓	✓		✓	✓	✓
1577	1	Q16850	Q16850	Lanosterol 14-alpha demethylase	CYP51A1	Homo sapiens	57.277	12.377	5	5		✓	✓			✓	✓			✓			✓	✓			✓	✓	✓	✓	✓			✓		✓	✓	✓					✓	✓	✓		✓	✓
1578	1	Q1ED39	Q1ED39	Lysine-rich nucleolar protein 1	KNOP1	Homo sapiens	51.586	15.284	5	5					✓		✓				✓		✓	✓				✓	✓	✓	✓		✓		✓	✓	✓	✓	✓			✓	✓	✓	✓	✓			✓
1579	1	Q3ZCQ8	Q3ZCQ8	Mitochondrial import inner membrane translocase subunit TIM50	TIMM50	Homo sapiens	39.647	18.414	5	5		✓	✓	✓	✓			✓	✓	✓	✓	✓			✓	✓	✓	✓	✓				✓	✓	✓	✓				✓	✓	✓	✓				✓	✓	✓
1580	1	Q53EL6	Q53EL6	Programmed cell death protein 4	PDCD4	Homo sapiens	51.735	15.778	5	5				✓					✓	✓	✓	✓	✓	✓		✓					✓			✓	✓	✓		✓			✓	✓	✓	✓	✓			✓	✓
1581	1	Q5GLZ8	Q5GLZ8	Probable E3 ubiquitin-protein ligase HERC4	HERC4	Homo sapiens	118.563	6.055	5	5							✓				✓		✓						✓						✓	✓	✓	✓				✓	✓	✓	✓
1582	1	Q5JTV8	Q5JTV8	Torsin-1A-interacting protein 1	TOR1AIP1	Homo sapiens	66.246	11.321	5	5			✓	✓	✓				✓	✓	✓	✓	✓	✓	✓	✓	✓	✓	✓		✓		✓	✓	✓	✓	✓			✓	✓	✓	✓	✓	✓		✓	✓	✓
1583	1	Q5SRE5	Q5SRE5	Nucleoporin NUP188	NUP188	Homo sapiens	196.046	3.545	5	5		✓			✓	✓	✓			✓	✓	✓	✓	✓			✓			✓	✓		✓	✓	✓	✓	✓	✓					✓	✓	✓			✓	✓
1584	1	Q5TC12	Q5TC12	ATP synthase mitochondrial F1 complex assembly factor 1	ATPAF1	Homo sapiens	36.436	18.293	5	5	✓				✓	✓	✓	✓	✓	✓	✓	✓	✓			✓			✓	✓		✓		✓	✓	✓	✓	✓	✓	✓		✓	✓	✓		✓	✓	✓	✓
1585	1	Q5TDH0	Q5TDH0	Protein DDI1 homolog 2	DDI2	Homo sapiens	44.522	22.306	5	5						✓	✓					✓	✓	✓					✓	✓	✓			✓		✓		✓			✓	✓		✓	✓			✓
1586	1	Q66K14	Q66K14	TBC1 domain family member 9B	TBC1D9B	Homo sapiens	140.526	4.64	5	5					✓	✓								✓			✓							✓	✓	✓	✓			✓	✓	✓	✓				✓		✓
1587	1	Q68E01	Q68E01	Integrator complex subunit 3	INTS3	Homo sapiens	118.072	7.095	5	5				✓												✓				✓			✓	✓	✓					✓		✓	✓	✓			✓		✓
1588	1	Q68EM7	Q68EM7	Rho GTPase-activating protein 17	ARHGAP17	Homo sapiens	95.437	8.854	5	5		✓	✓	✓			✓		✓	✓		✓			✓	✓	✓	✓	✓	✓	✓			✓	✓			✓		✓	✓	✓		✓	✓		✓	✓	✓
1589	1	Q6DKK2	Q6DKK2	Tetratricopeptide repeat protein 19, mitochondrial	TTC19	Homo sapiens	42.456	18.158	5	5																✓										✓	✓						✓	✓				✓	✓
1590	1	Q6IAA8	Q6IAA8	Ragulator complex protein LAMTOR1	LAMTOR1	Homo sapiens	17.743	49.689	5	5			✓	✓	✓	✓			✓	✓	✓	✓	✓	✓	✓	✓	✓	✓	✓	✓				✓	✓	✓	✓	✓			✓	✓	✓	✓	✓			✓	✓
1591	1	Q6NXE6	Q6NXE6	Armadillo repeat-containing protein 6	ARMC6	Homo sapiens	54.144	12.375	5	5				✓	✓							✓			✓			✓		✓				✓		✓	✓				✓	✓	✓	✓	✓			✓	✓
1592	1	Q6P1N9	Q6P1N9	Deoxyribonuclease TATDN1	TATDN1	Homo sapiens	33.6	20.875	5	5						✓	✓				✓	✓	✓	✓			✓		✓	✓	✓						✓	✓			✓			✓	✓
1593	1	Q6PJG6	Q6PJG6	BRCA1-associated ATM activator 1	BRAT1	Homo sapiens	88.121	8.039	5	5						✓												✓			✓		✓	✓	✓	✓	✓	✓	✓	✓	✓	✓	✓	✓			✓	✓	✓
1594	1	Q6Y7W6	Q6Y7W6	GRB10-interacting GYF protein 2	GIGYF2	Homo sapiens	150.073	5.928	5	5										✓									✓									✓				✓	✓	✓	✓			✓	✓
1595	1	Q7Z417	Q7Z417	FMR1-interacting protein NUFIP2	NUFIP2	Homo sapiens	76.122	10.36	5	5			✓		✓	✓		✓							✓										✓	✓	✓	✓			✓	✓	✓	✓	✓			✓
1596	1	Q7Z6E9	Q7Z6E9	E3 ubiquitin-protein ligase RBBP6	RBBP6	Homo sapiens	201.569	3.516	5	5				✓			✓							✓					✓	✓			✓		✓		✓	✓		✓	✓	✓		✓				✓	✓
1597	1	Q86U28	Q86U28	Iron-sulfur cluster assembly 2 homolog, mitochondrial	ISCA2	Homo sapiens	16.476	40.26	5	5							✓				✓	✓	✓							✓						✓	✓	✓				✓	✓	✓	✓				✓
1598	1	Q86U38	Q86U38	Nucleolar protein 9	NOP9	Homo sapiens	69.438	10.849	5	5					✓	✓	✓			✓	✓	✓	✓	✓		✓	✓	✓	✓						✓	✓	✓	✓			✓	✓	✓	✓	✓			✓	✓
1599	1	Q86XI2	Q86XI2	Condensin-2 complex subunit G2	NCAPG2	Homo sapiens	130.962	5.424	5	5				✓							✓			✓					✓	✓	✓	✓		✓	✓					✓	✓	✓			✓			✓	✓
1600	1	Q8IWX8	Q8IWX8	Calcium homeostasis endoplasmic reticulum protein	CHERP	Homo sapiens	103.703	8.734	5	5						✓		✓	✓				✓					✓	✓	✓	✓	✓	✓		✓		✓	✓	✓			✓	✓	✓	✓	✓			✓
1601	1	Q8IXM3	Q8IXM3	39S ribosomal protein L41, mitochondrial	MRPL41	Homo sapiens	15.383	38.686	5	5	✓	✓		✓	✓				✓	✓	✓			✓	✓		✓		✓	✓		✓	✓	✓	✓	✓			✓	✓	✓	✓	✓			✓	✓	✓	✓
1602	1	Q8IZ81	Q8IZ81	ELMO domain-containing protein 2	ELMOD2	Homo sapiens	34.961	19.795	5	5		✓	✓	✓	✓			✓			✓	✓	✓										✓	✓	✓	✓					✓	✓	✓	✓				✓	✓
1603	1	Q8N335	Q8N335	Glycerol-3-phosphate dehydrogenase 1-like protein	GPD1L	Homo sapiens	38.418	17.379	5	5						✓	✓				✓	✓		✓						✓	✓						✓	✓		✓		✓	✓	✓	✓		✓
1604	1	Q8NBU5	Q8NBU5	Outer mitochondrial transmembrane helix translocase	ATAD1	Homo sapiens	40.744	18.56	5	5			✓	✓	✓	✓	✓		✓	✓	✓	✓	✓			✓	✓	✓	✓	✓			✓	✓	✓	✓	✓	✓		✓	✓	✓	✓	✓	✓		✓	✓	✓
1605	1	Q8NFH3	Q8NFH3	Nucleoporin Nup43	NUP43	Homo sapiens	42.149	20.789	5	5				✓	✓	✓	✓				✓	✓	✓	✓	✓		✓	✓	✓	✓	✓		✓	✓	✓	✓	✓	✓			✓	✓	✓	✓	✓		✓	✓	✓
1606	1	Q8TAT6	Q8TAT6	Nuclear protein localization protein 4 homolog	NPLOC4	Homo sapiens	68.121	12.5	5	5			✓				✓		✓		✓		✓	✓		✓	✓	✓	✓	✓				✓	✓			✓			✓	✓	✓		✓			✓	✓
1607	1	Q8TC12	Q8TC12	Retinol dehydrogenase 11	RDH11	Homo sapiens	35.386	23.585	5	5				✓	✓	✓			✓	✓	✓	✓	✓	✓		✓	✓	✓	✓	✓	✓			✓	✓	✓	✓	✓			✓	✓	✓	✓	✓			✓	✓
1608	1	Q8TCT9	Q8TCT9	Minor histocompatibility antigen H13	HM13	Homo sapiens	41.489	14.854	5	5			✓	✓	✓	✓	✓		✓	✓	✓	✓	✓	✓	✓	✓	✓	✓	✓	✓	✓		✓	✓	✓	✓	✓	✓		✓	✓	✓	✓	✓	✓			✓	✓
1609	1	Q8WVM0	Q8WVM0	Dimethyladenosine transferase 1, mitochondrial	TFB1M	Homo sapiens	39.542	18.497	5	5			✓				✓						✓	✓					✓				✓	✓				✓		✓	✓	✓		✓	✓		✓	✓	✓
1610	1	Q8WVV9	Q8WVV9	Heterogeneous nuclear ribonucleoprotein L-like	HNRNPLL	Homo sapiens	60.083	15.314	5	5					✓						✓	✓						✓						✓	✓	✓	✓			✓	✓	✓	✓	✓			✓		✓
1611	1	Q8WW12	Q8WW12	PEST proteolytic signal-containing nuclear protein	PCNP	Homo sapiens	18.926	35.955	5	5		✓	✓	✓		✓		✓	✓	✓	✓				✓	✓	✓	✓				✓	✓	✓	✓				✓	✓	✓	✓		✓				✓	✓
1612	1	Q8WW59	Q8WW59	SPRY domain-containing protein 4	SPRYD4	Homo sapiens	23.127	32.367	5	5				✓		✓			✓	✓	✓	✓			✓	✓	✓						✓	✓	✓		✓	✓		✓	✓	✓	✓	✓	✓		✓		✓
1613	1	Q8WYP5	Q8WYP5	Protein ELYS	AHCTF1	Homo sapiens	252.503	2.515	5	5					✓						✓						✓									✓				✓		✓	✓	✓
1614	1	Q8WZA9	Q8WZA9	Immunity-related GTPase family Q protein	IRGQ	Homo sapiens	62.717	12.681	5	5		✓		✓		✓												✓	✓				✓	✓	✓	✓	✓			✓		✓	✓				✓		✓
1615	1	Q92538	Q92538	Golgi-specific brefeldin A-resistance guanine nucleotide exchange factor 1	GBF1	Homo sapiens	206.45	3.819	5	5												✓	✓												✓	✓	✓	✓	✓	✓		✓		✓	✓				✓
1616	1	Q92599	Q92599	Septin-8	SEPTIN8	Homo sapiens	55.756	24.431	5	5							✓						✓						✓	✓					✓	✓	✓	✓					✓	✓	✓
1617	1	Q92615	Q92615	La-related protein 4B	LARP4B	Homo sapiens	80.552	8.266	5	5				✓							✓										✓			✓			✓			✓	✓	✓					✓		✓
1618	1	Q92667	Q92667	A-kinase anchor protein 1, mitochondrial	AKAP1	Homo sapiens	97.342	6.755	5	5					✓							✓								✓					✓		✓	✓			✓		✓	✓	✓				✓
1619	1	Q92769	Q92769	Histone deacetylase 2	HDAC2	Homo sapiens	55.362	28.689	5	5		✓	✓	✓	✓	✓			✓	✓	✓	✓	✓		✓	✓	✓	✓	✓	✓	✓		✓	✓	✓	✓	✓	✓		✓	✓	✓	✓	✓			✓	✓	✓
1620	1	Q92890	Q92890	Ubiquitin recognition factor in ER-associated degradation protein 1	UFD1	Homo sapiens	34.5	20.521	5	5				✓	✓	✓	✓				✓	✓	✓	✓		✓	✓	✓	✓	✓	✓				✓	✓	✓	✓			✓	✓	✓	✓	✓				✓
1621	1	Q92896	Q92896	Golgi apparatus protein 1	GLG1	Homo sapiens	134.556	4.665	5	5											✓	✓				✓	✓	✓							✓	✓					✓	✓	✓	✓				✓	✓
1622	1	Q96A49	Q96A49	Synapse-associated protein 1	SYAP1	Homo sapiens	39.933	17.614	5	5			✓		✓	✓		✓	✓	✓	✓	✓	✓	✓		✓	✓	✓	✓	✓	✓		✓	✓	✓	✓	✓		✓	✓	✓	✓	✓	✓		✓	✓	✓	✓
1623	1	Q96BP3	Q96BP3	Peptidylprolyl isomerase domain and WD repeat-containing protein 1	PPWD1	Homo sapiens	73.573	8.514	5	5					✓	✓									✓	✓	✓			✓			✓	✓		✓	✓		✓	✓	✓		✓	✓
1624	1	Q96C19	Q96C19	EF-hand domain-containing protein D2	EFHD2	Homo sapiens	26.698	29.167	6	5	✓	✓	✓	✓	✓			✓	✓	✓	✓				✓	✓	✓	✓	✓	✓	✓	✓	✓	✓	✓	✓			✓	✓	✓	✓	✓		✓	✓		✓	✓
1625	1	Q96C57	Q96C57	Protein CUSTOS	CUSTOS	Homo sapiens	28.172	28.244	5	5		✓						✓	✓	✓	✓			✓	✓	✓						✓	✓	✓			✓	✓	✓	✓	✓		✓	✓		✓	✓	✓
1626	1	Q96DB5	Q96DB5	Regulator of microtubule dynamics protein 1	RMDN1	Homo sapiens	35.807	17.197	5	5				✓	✓	✓				✓	✓	✓				✓	✓	✓	✓	✓				✓	✓	✓	✓	✓			✓	✓	✓	✓				✓	✓
1627	1	Q96ER9	Q96ER9	Mitochondrial potassium channel	CCDC51	Homo sapiens	45.81	15.085	5	5					✓	✓			✓	✓	✓	✓	✓			✓	✓	✓	✓	✓			✓	✓		✓	✓			✓	✓		✓	✓		✓	✓	✓
1628	1	Q96G46	Q96G46	tRNA-dihydrouridine(47) synthase [NAD(P)(+)]-like	DUS3L	Homo sapiens	72.595	9.692	5	5			✓			✓					✓						✓						✓	✓						✓	✓	✓	✓					✓	✓
1629	1	Q96I25	Q96I25	Splicing factor 45	RBM17	Homo sapiens	44.96	13.716	5	5	✓	✓		✓	✓	✓	✓	✓		✓	✓	✓	✓		✓	✓	✓	✓	✓			✓	✓	✓	✓	✓	✓	✓	✓	✓	✓	✓	✓	✓	✓	✓	✓	✓	✓
1630	1	Q96IJ6	Q96IJ6	Mannose-1-phosphate guanyltransferase alpha	GMPPA	Homo sapiens	46.29	16.667	5	5				✓	✓					✓	✓	✓				✓	✓	✓		✓	✓	✓		✓	✓	✓	✓	✓	✓	✓	✓	✓	✓	✓	✓		✓	✓	✓
1631	1	Q96IU4	Q96IU4	Putative protein-lysine deacylase ABHD14B	ABHD14B	Homo sapiens	22.344	33.333	5	5							✓		✓				✓	✓					✓	✓	✓		✓	✓	✓			✓			✓	✓			✓		✓	✓	✓
1632	1	Q96JJ7	Q96JJ7	Protein disulfide-isomerase TMX3	TMX3	Homo sapiens	51.871	12.996	5	5			✓			✓		✓		✓	✓	✓	✓	✓			✓	✓	✓	✓	✓			✓			✓	✓		✓	✓	✓		✓	✓		✓	✓	✓
1633	1	Q96KB5	Q96KB5	Lymphokine-activated killer T-cell-originated protein kinase	PBK	Homo sapiens	36.086	19.876	5	5		✓			✓	✓			✓	✓	✓	✓	✓	✓	✓	✓	✓	✓	✓	✓	✓		✓	✓	✓	✓	✓			✓	✓		✓	✓				✓	✓
1634	1	Q96M27	Q96M27	Protein PRRC1	PRRC1	Homo sapiens	46.701	17.528	5	5				✓	✓	✓	✓			✓	✓	✓	✓	✓				✓	✓	✓	✓				✓	✓	✓	✓				✓	✓	✓	✓				✓
1635	1	Q96ME7	Q96ME7	Zinc finger protein 512	ZNF512	Homo sapiens	64.682	12.698	5	5						✓					✓	✓	✓	✓			✓								✓	✓	✓	✓				✓	✓	✓	✓			✓
1636	1	Q96TA1	Q96TA1	Protein Niban 2	NIBAN2	Homo sapiens	84.137	8.177	5	5					✓	✓					✓	✓	✓				✓	✓		✓	✓			✓		✓	✓	✓		✓	✓	✓	✓	✓	✓				✓
1637	1	Q96TA2	Q96TA2	ATP-dependent zinc metalloprotease YME1L1	YME1L1	Homo sapiens	86.456	7.633	5	5					✓						✓			✓												✓	✓	✓		✓			✓	✓	✓	✓
1638	1	Q99614	Q99614	Tetratricopeptide repeat protein 1	TTC1	Homo sapiens	33.525	21.233	5	5			✓	✓		✓	✓	✓	✓	✓	✓		✓	✓	✓	✓		✓	✓	✓			✓	✓	✓	✓	✓	✓		✓	✓	✓	✓	✓	✓		✓	✓	✓
1639	1	Q99627	Q99627	COP9 signalosome complex subunit 8	COPS8	Homo sapiens	23.226	36.364	5	5					✓	✓	✓				✓	✓	✓	✓	✓			✓	✓	✓	✓	✓					✓	✓	✓				✓	✓	✓	✓
1640	1	Q99797	Q99797	Mitochondrial intermediate peptidase	MIPEP	Homo sapiens	80.64	8.836	5	5	✓			✓		✓						✓	✓					✓					✓		✓	✓	✓	✓				✓	✓	✓					✓
1641	1	Q99805	Q99805	Transmembrane 9 superfamily member 2	TM9SF2	Homo sapiens	75.775	9.201	5	5		✓	✓					✓		✓			✓			✓	✓						✓	✓			✓	✓		✓	✓		✓	✓	✓		✓	✓
1642	1	Q99816	Q99816	Tumor susceptibility gene 101 protein	TSG101	Homo sapiens	43.944	15.641	5	5		✓			✓				✓	✓	✓	✓	✓				✓		✓	✓	✓		✓	✓	✓	✓		✓			✓	✓	✓		✓		✓	✓	✓
1643	1	Q99829	Q99829	Copine-1	CPNE1	Homo sapiens	59.059	10.056	5	5		✓	✓	✓				✓	✓	✓	✓				✓	✓	✓	✓					✓	✓	✓					✓	✓	✓					✓	✓	✓
1644	1	Q9BRJ2	Q9BRJ2	39S ribosomal protein L45, mitochondrial	MRPL45	Homo sapiens	35.352	17.32	5	5				✓	✓				✓		✓	✓			✓	✓	✓	✓	✓			✓	✓		✓	✓				✓	✓	✓	✓				✓	✓	✓
1645	1	Q9BRX2	Q9BRX2	Protein pelota homolog	PELO	Homo sapiens	43.358	16.883	5	5			✓	✓	✓	✓	✓		✓	✓	✓	✓	✓		✓	✓	✓	✓	✓	✓	✓			✓	✓	✓	✓	✓			✓	✓	✓	✓	✓		✓	✓	✓
1646	1	Q9BTE7	Q9BTE7	DCN1-like protein 5	DCUN1D5	Homo sapiens	27.509	23.629	5	5		✓				✓		✓	✓		✓		✓	✓	✓	✓	✓	✓		✓		✓	✓		✓	✓	✓	✓	✓	✓	✓	✓		✓	✓	✓	✓		✓
1647	1	Q9BTX1	Q9BTX1	Nucleoporin NDC1	NDC1	Homo sapiens	76.304	10.979	5	5						✓						✓												✓	✓	✓		✓			✓	✓	✓	✓	✓		✓		✓
1648	1	Q9BUT1	Q9BUT1	Dehydrogenase/reductase SDR family member 6	BDH2	Homo sapiens	26.723	28.98	5	5				✓	✓	✓	✓			✓	✓	✓	✓	✓		✓	✓	✓	✓	✓	✓				✓	✓	✓	✓				✓	✓	✓	✓				✓
1649	1	Q9BWS9	Q9BWS9	Chitinase domain-containing protein 1	CHID1	Homo sapiens	44.939	16.794	5	5												✓	✓	✓			✓		✓	✓	✓			✓	✓		✓	✓		✓	✓	✓		✓	✓			✓	✓
1650	1	Q9BYD1	Q9BYD1	39S ribosomal protein L13, mitochondrial	MRPL13	Homo sapiens	20.69	32.022	5	5		✓		✓	✓				✓	✓	✓	✓							✓			✓	✓	✓	✓	✓				✓	✓	✓	✓			✓	✓	✓	✓
1651	1	Q9BYD2	Q9BYD2	39S ribosomal protein L9, mitochondrial	MRPL9	Homo sapiens	30.242	23.221	5	5	✓		✓	✓	✓			✓		✓	✓	✓			✓	✓	✓		✓					✓	✓	✓		✓			✓	✓	✓		✓			✓	✓
1652	1	Q9BZJ0	Q9BZJ0	Crooked neck-like protein 1	CRNKL1	Homo sapiens	100.455	7.547	5	5						✓	✓			✓		✓	✓	✓				✓	✓		✓				✓	✓	✓	✓				✓	✓	✓	✓				✓
1653	1	Q9BZX2	Q9BZX2	Uridine-cytidine kinase 2	UCK2	Homo sapiens	29.3	28.736	6	5	✓					✓	✓	✓	✓	✓	✓	✓	✓	✓		✓	✓	✓	✓	✓		✓	✓				✓	✓	✓	✓	✓	✓	✓	✓	✓	✓	✓	✓
1654	1	Q9C0E8	Q9C0E8	Endoplasmic reticulum junction formation protein lunapark	LNPK	Homo sapiens	47.74	12.15	5	5	✓	✓	✓		✓	✓			✓	✓	✓	✓	✓	✓	✓		✓	✓			✓	✓		✓	✓	✓	✓	✓	✓	✓	✓	✓	✓	✓	✓	✓	✓	✓	✓
1655	1	Q9GZR7	Q9GZR7	ATP-dependent RNA helicase DDX24	DDX24	Homo sapiens	96.333	7.101	5	5					✓					✓		✓				✓								✓	✓	✓	✓				✓	✓	✓	✓				✓	✓
1656	1	Q9GZS3	Q9GZS3	SKI8 subunit of superkiller complex protein	SKIC8	Homo sapiens	33.58	18.689	5	5		✓	✓	✓	✓	✓		✓	✓	✓		✓	✓	✓	✓	✓	✓	✓	✓	✓			✓	✓	✓	✓	✓			✓	✓	✓	✓	✓			✓	✓	✓
1657	1	Q9H2H8	Q9H2H8	Peptidyl-prolyl cis-trans isomerase-like 3	PPIL3	Homo sapiens	18.154	31.677	5	5					✓	✓	✓				✓	✓	✓					✓	✓	✓		✓				✓	✓		✓	✓	✓		✓	✓	✓		✓	✓
1658	1	Q9H2J4	Q9H2J4	Phosducin-like protein 3	PDCL3	Homo sapiens	27.614	28.033	5	5		✓			✓	✓		✓	✓	✓	✓	✓			✓	✓	✓					✓	✓	✓	✓			✓	✓	✓	✓	✓	✓	✓			✓	✓	✓
1659	1	Q9H2W6	Q9H2W6	39S ribosomal protein L46, mitochondrial	MRPL46	Homo sapiens	31.706	24.014	5	5					✓	✓	✓				✓	✓	✓	✓			✓	✓	✓	✓	✓				✓	✓	✓	✓			✓	✓	✓	✓	✓			✓	✓
1660	1	Q9H3N1	Q9H3N1	Thioredoxin-related transmembrane protein 1	TMX1	Homo sapiens	31.789	18.571	5	5		✓	✓	✓	✓		✓	✓	✓	✓	✓	✓	✓	✓	✓	✓	✓	✓	✓	✓	✓	✓	✓	✓	✓	✓		✓	✓	✓	✓	✓	✓			✓	✓	✓	✓
1661	1	Q9H501	Q9H501	ESF1 homolog	ESF1	Homo sapiens	98.796	6.463	5	5			✓		✓				✓	✓	✓				✓		✓	✓			✓			✓	✓	✓	✓			✓	✓	✓	✓	✓				✓	✓
1662	1	Q9H7D7	Q9H7D7	WD repeat-containing protein 26	WDR26	Homo sapiens	72.125	9.834	5	5				✓	✓									✓					✓					✓		✓	✓	✓			✓	✓	✓	✓			✓	✓	✓
1663	1	Q9H8M7	Q9H8M7	Ubiquitin carboxyl-terminal hydrolase MINDY-3	MINDY3	Homo sapiens	49.724	14.607	5	5				✓			✓			✓		✓	✓	✓	✓	✓			✓	✓	✓			✓	✓	✓	✓	✓			✓	✓		✓	✓			✓	✓
1664	1	Q9H910	Q9H910	Jupiter microtubule associated homolog 2	JPT2	Homo sapiens	20.063	44.211	5	5	✓	✓			✓	✓	✓				✓	✓	✓	✓	✓	✓	✓	✓	✓	✓	✓	✓	✓			✓	✓	✓	✓	✓			✓	✓	✓	✓	✓
1665	1	Q9H993	Q9H993	Damage-control phosphatase ARMT1	ARMT1	Homo sapiens	51.172	12.698	5	5				✓	✓	✓	✓			✓	✓	✓	✓	✓		✓	✓	✓	✓	✓	✓			✓	✓	✓	✓	✓	✓	✓	✓	✓	✓	✓	✓	✓	✓	✓	✓
1666	1	Q9H9Q2	Q9H9Q2	COP9 signalosome complex subunit 7b	COPS7B	Homo sapiens	29.622	25	5	5						✓							✓	✓	✓					✓	✓		✓				✓	✓		✓	✓			✓	✓		✓	✓
1667	1	Q9H9Y6	Q9H9Y6	DNA-directed RNA polymerase I subunit RPA2	POLR1B	Homo sapiens	128.232	5.286	5	5														✓					✓				✓			✓		✓		✓	✓	✓	✓		✓		✓	✓	✓
1668	1	Q9HAV7	Q9HAV7	GrpE protein homolog 1, mitochondrial	GRPEL1	Homo sapiens	24.281	29.493	5	5		✓		✓	✓				✓	✓	✓	✓			✓	✓	✓	✓	✓	✓	✓	✓	✓	✓	✓	✓	✓		✓	✓	✓	✓	✓	✓		✓	✓	✓	✓
1669	1	Q9NPF4	Q9NPF4	tRNA N6-adenosine threonylcarbamoyltransferase	OSGEP	Homo sapiens	36.426	22.388	5	5		✓	✓	✓				✓	✓	✓	✓			✓	✓	✓	✓	✓		✓	✓		✓	✓	✓			✓		✓	✓	✓		✓			✓	✓	✓
1670	1	Q9NPQ8	Q9NPQ8	Synembryn-A	RIC8A	Homo sapiens	59.708	15.819	6	5				✓	✓	✓				✓	✓	✓						✓				✓			✓	✓	✓	✓	✓	✓		✓	✓	✓		✓	✓		✓
1671	1	Q9NQ50	Q9NQ50	39S ribosomal protein L40, mitochondrial	MRPL40	Homo sapiens	24.491	34.466	5	5			✓		✓	✓					✓	✓	✓				✓	✓	✓	✓	✓		✓	✓		✓	✓				✓	✓	✓	✓					✓
1672	1	Q9NQC3	Q9NQC3	Reticulon-4	RTN4	Homo sapiens	129.933	5.789	5	5		✓	✓	✓	✓			✓	✓	✓	✓	✓			✓	✓	✓	✓	✓		✓		✓	✓	✓	✓	✓			✓	✓	✓	✓	✓			✓	✓	✓
1673	1	Q9NR09	Q9NR09	Baculoviral IAP repeat-containing protein 6	BIRC6	Homo sapiens	530.279	1.318	5	5											✓									✓						✓	✓	✓					✓	✓
1674	1	Q9NRK6	Q9NRK6	ATP-binding cassette sub-family B member 10, mitochondrial	ABCB10	Homo sapiens	79.149	6.775	5	5			✓		✓																	✓	✓	✓	✓	✓			✓	✓	✓	✓				✓	✓	✓
1675	1	Q9NT62	Q9NT62	Ubiquitin-like-conjugating enzyme ATG3	ATG3	Homo sapiens	35.866	19.427	5	5				✓	✓	✓	✓			✓	✓	✓	✓	✓		✓	✓	✓	✓	✓	✓				✓	✓	✓	✓				✓	✓	✓	✓			✓	✓
1676	1	Q9NV06	Q9NV06	DDB1- and CUL4-associated factor 13	DCAF13	Homo sapiens	51.403	13.258	5	5		✓				✓						✓	✓	✓			✓	✓	✓	✓	✓	✓	✓	✓			✓	✓	✓	✓		✓	✓	✓	✓		✓	✓
1677	1	Q9NVA2	Q9NVA2	Septin-11	SEPTIN11	Homo sapiens	49.399	34.033	12	5	✓	✓		✓	✓	✓	✓	✓	✓	✓	✓	✓	✓	✓	✓	✓	✓	✓	✓	✓	✓	✓	✓	✓	✓	✓	✓	✓	✓	✓	✓	✓	✓	✓	✓		✓	✓	✓
1678	1	Q9NVG8	Q9NVG8	TBC1 domain family member 13	TBC1D13	Homo sapiens	46.555	12.75	5	5				✓	✓				✓	✓		✓	✓		✓	✓	✓	✓	✓				✓	✓	✓	✓				✓	✓	✓	✓					✓	✓
1679	1	Q9NVS9	Q9NVS9	Pyridoxine-5'-phosphate oxidase	PNPO	Homo sapiens	29.989	28.352	5	5				✓					✓	✓	✓	✓			✓		✓	✓	✓						✓	✓	✓				✓	✓	✓	✓				✓	✓
1680	1	Q9NX63	Q9NX63	MICOS complex subunit MIC19	CHCHD3	Homo sapiens	26.152	27.313	5	5	✓	✓	✓	✓	✓		✓	✓	✓	✓	✓	✓	✓	✓	✓	✓	✓	✓	✓	✓	✓		✓	✓	✓	✓		✓	✓	✓	✓	✓	✓		✓	✓		✓	✓
1681	1	Q9NXG2	Q9NXG2	THUMP domain-containing protein 1	THUMPD1	Homo sapiens	39.316	15.864	5	5		✓			✓	✓		✓			✓	✓	✓	✓		✓	✓	✓	✓	✓	✓	✓	✓			✓	✓	✓	✓	✓			✓	✓	✓	✓	✓
1682	1	Q9NY12	Q9NY12	H/ACA ribonucleoprotein complex subunit 1	GAR1	Homo sapiens	22.347	28.111	5	5	✓	✓	✓		✓	✓	✓	✓	✓	✓	✓	✓	✓	✓	✓	✓	✓	✓	✓	✓	✓	✓	✓	✓		✓	✓	✓	✓	✓	✓		✓	✓	✓	✓	✓	✓
1683	1	Q9NYB0	Q9NYB0	Telomeric repeat-binding factor 2-interacting protein 1	TERF2IP	Homo sapiens	44.257	17.293	5	5							✓						✓	✓					✓	✓	✓		✓					✓	✓	✓	✓				✓	✓	✓	✓
1684	1	Q9NYK5	Q9NYK5	39S ribosomal protein L39, mitochondrial	MRPL39	Homo sapiens	38.713	19.527	5	5				✓	✓		✓					✓	✓	✓	✓		✓	✓	✓	✓	✓		✓	✓	✓	✓	✓	✓		✓	✓	✓	✓	✓	✓			✓
1685	1	Q9NZ01	Q9NZ01	Very-long-chain enoyl-CoA reductase	TECR	Homo sapiens	36.037	16.558	5	5		✓	✓	✓	✓	✓			✓	✓	✓	✓	✓		✓	✓	✓	✓	✓	✓			✓	✓	✓	✓	✓			✓	✓	✓	✓	✓			✓	✓	✓
1686	1	Q9P015	Q9P015	39S ribosomal protein L15, mitochondrial	MRPL15	Homo sapiens	33.417	21.959	5	5		✓	✓	✓	✓				✓	✓	✓			✓	✓	✓	✓	✓		✓	✓		✓	✓	✓		✓			✓	✓	✓	✓	✓			✓	✓	✓
1687	1	Q9UBB9	Q9UBB9	Tuftelin-interacting protein 11	TFIP11	Homo sapiens	96.821	8.124	5	5														✓											✓		✓					✓		✓	✓
1688	1	Q9UBM7	Q9UBM7	7-dehydrocholesterol reductase	DHCR7	Homo sapiens	54.49	13.263	5	5	✓	✓	✓	✓	✓	✓		✓	✓	✓	✓	✓	✓	✓	✓	✓	✓	✓		✓		✓	✓	✓	✓	✓	✓	✓	✓	✓	✓	✓	✓	✓	✓	✓	✓	✓	✓
1689	1	Q9UBS4	Q9UBS4	DnaJ homolog subfamily B member 11	DNAJB11	Homo sapiens	40.511	21.229	5	5				✓	✓	✓	✓		✓	✓	✓	✓	✓	✓	✓	✓	✓	✓	✓	✓	✓			✓	✓	✓	✓	✓				✓	✓	✓	✓				✓
1690	1	Q9UFW8	Q9UFW8	CGG triplet repeat-binding protein 1	CGGBP1	Homo sapiens	18.82	30.539	5	5		✓	✓	✓				✓	✓	✓	✓				✓	✓	✓	✓				✓	✓	✓	✓				✓	✓	✓	✓				✓	✓	✓	✓
1691	1	Q9UHV9	Q9UHV9	Prefoldin subunit 2	PFDN2	Homo sapiens	16.647	41.558	5	5		✓	✓	✓	✓	✓	✓	✓	✓		✓	✓	✓	✓		✓	✓	✓	✓	✓	✓	✓	✓	✓	✓	✓	✓	✓	✓	✓	✓	✓	✓	✓	✓	✓	✓	✓	✓
1692	1	Q9UJU6	Q9UJU6	Drebrin-like protein	DBNL	Homo sapiens	48.207	15.349	5	5				✓		✓	✓				✓	✓	✓	✓				✓	✓	✓	✓			✓	✓	✓	✓	✓			✓	✓	✓		✓			✓	✓
1693	1	Q9UKM9	Q9UKM9	RNA-binding protein Raly	RALY	Homo sapiens	32.463	20.261	5	5	✓	✓	✓	✓	✓	✓		✓		✓	✓	✓	✓		✓	✓	✓	✓	✓	✓		✓	✓	✓	✓	✓	✓		✓	✓	✓	✓	✓	✓		✓	✓	✓	✓
1694	1	Q9UMY4	Q9UMY4	Sorting nexin-12	SNX12	Homo sapiens	18.884	41.358	5	5		✓						✓					✓	✓	✓	✓	✓		✓	✓	✓	✓	✓	✓						✓	✓	✓					✓	✓	✓
1695	1	Q9Y223	Q9Y223	Bifunctional UDP-N-acetylglucosamine 2-epimerase/N-acetylmannosamine kinase	GNE	Homo sapiens	79.275	8.587	5	5					✓																		✓			✓	✓	✓	✓		✓		✓	✓		✓		✓	✓
1696	1	Q9Y2W2	Q9Y2W2	WW domain-binding protein 11	WBP11	Homo sapiens	69.997	9.672	5	5	✓	✓		✓	✓		✓	✓			✓			✓	✓	✓						✓	✓	✓	✓	✓	✓		✓	✓	✓	✓	✓	✓		✓	✓	✓	✓
1697	1	Q9Y305	Q9Y305	Acyl-coenzyme A thioesterase 9, mitochondrial	ACOT9	Homo sapiens	49.902	11.162	5	5		✓	✓			✓		✓	✓			✓			✓					✓		✓	✓	✓	✓	✓	✓			✓	✓		✓	✓		✓	✓	✓
1698	1	Q9Y383	Q9Y383	Putative RNA-binding protein Luc7-like 2	LUC7L2	Homo sapiens	46.515	22.194	7	5			✓	✓	✓	✓	✓		✓	✓	✓	✓	✓	✓	✓	✓	✓	✓	✓	✓	✓			✓	✓	✓		✓	✓	✓	✓	✓	✓	✓	✓	✓	✓	✓	✓
1699	1	Q9Y3A3	Q9Y3A3	MOB-like protein phocein	MOB4	Homo sapiens	26.031	32.889	5	5				✓					✓				✓	✓						✓	✓		✓	✓	✓		✓	✓		✓	✓	✓		✓	✓		✓	✓
1700	1	Q9Y3B4	Q9Y3B4	Splicing factor 3B subunit 6	SF3B6	Homo sapiens	14.585	48	5	5	✓			✓	✓	✓	✓		✓	✓	✓	✓	✓	✓		✓	✓	✓	✓	✓	✓			✓	✓	✓	✓	✓		✓	✓	✓	✓	✓	✓		✓	✓
1701	1	Q9Y3B7	Q9Y3B7	39S ribosomal protein L11, mitochondrial	MRPL11	Homo sapiens	20.682	31.771	5	5				✓	✓		✓		✓	✓	✓	✓	✓	✓	✓			✓	✓			✓	✓		✓	✓	✓		✓			✓	✓	✓		✓			✓
1702	1	Q9Y3D8	Q9Y3D8	Adenylate kinase isoenzyme 6	AK6	Homo sapiens	20.062	37.209	5	5	✓		✓		✓			✓					✓	✓	✓	✓	✓				✓	✓	✓	✓	✓	✓	✓		✓	✓	✓	✓	✓	✓		✓	✓	✓	✓
1703	1	Q9Y4B6	Q9Y4B6	DDB1- and CUL4-associated factor 1	DCAF1	Homo sapiens	169.01	3.915	5	5							✓												✓	✓				✓			✓	✓		✓		✓	✓	✓	✓			✓	✓
1704	1	Q9Y5A7	Q9Y5A7	NEDD8 ultimate buster 1	NUB1	Homo sapiens	70.54	9.756	5	5									✓				✓							✓							✓	✓	✓	✓				✓	✓	✓	✓
1705	1	Q9Y5B6	Q9Y5B6	PAX3- and PAX7-binding protein 1	PAXBP1	Homo sapiens	104.806	6.979	5	5																				✓						✓	✓						✓	✓	✓
1706	1	Q9Y5K6	Q9Y5K6	CD2-associated protein	CD2AP	Homo sapiens	71.452	11.111	5	5		✓	✓	✓		✓	✓	✓															✓	✓		✓				✓	✓	✓	✓	✓				✓
1707	1	Q9Y5P6	Q9Y5P6	Mannose-1-phosphate guanyltransferase beta	GMPPB	Homo sapiens	39.834	16.944	5	5		✓	✓	✓	✓	✓		✓	✓	✓	✓	✓	✓		✓	✓	✓	✓		✓		✓	✓	✓	✓	✓	✓		✓	✓		✓	✓	✓		✓	✓	✓	✓
1708	1	Q9Y5S9	Q9Y5S9	RNA-binding protein 8A	RBM8A	Homo sapiens	19.89	40.23	5	5	✓	✓			✓	✓		✓	✓		✓	✓	✓	✓	✓	✓	✓	✓	✓	✓		✓	✓			✓	✓	✓	✓	✓			✓	✓	✓	✓	✓
1709	1	Q9Y613	Q9Y613	FH1/FH2 domain-containing protein 1	FHOD1	Homo sapiens	126.554	6.357	5	5											✓		✓					✓		✓				✓	✓	✓	✓	✓				✓	✓	✓				✓
1710	1	O00148	O00148	ATP-dependent RNA helicase DDX39A	DDX39A	Homo sapiens	49.129	42.623	4	4			✓	✓			✓		✓	✓	✓	✓	✓	✓	✓			✓	✓	✓	✓			✓	✓			✓			✓	✓			✓			✓	✓
1711	1	O00244	O00244	Copper transport protein ATOX1	ATOX1	Homo sapiens	7.398	64.706	4	4		✓		✓	✓	✓		✓	✓	✓	✓	✓			✓	✓	✓	✓	✓	✓		✓	✓	✓	✓	✓	✓		✓	✓	✓	✓	✓	✓			✓	✓	✓
1712	1	O00330	O00330	Pyruvate dehydrogenase protein X component, mitochondrial	PDHX	Homo sapiens	54.124	10.978	4	4	✓																✓											✓				✓	✓						✓
1713	1	O00469	O00469	Procollagen-lysine,2-oxoglutarate 5-dioxygenase 2	PLOD2	Homo sapiens	84.686	6.106	4	4	✓	✓		✓				✓		✓	✓	✓	✓		✓	✓							✓	✓	✓	✓	✓	✓	✓	✓	✓	✓	✓	✓		✓	✓	✓	✓
1714	1	O00560	O00560	Syntenin-1	SDCBP	Homo sapiens	32.445	21.812	4	4			✓	✓					✓				✓	✓	✓	✓	✓	✓	✓	✓	✓			✓	✓	✓		✓			✓	✓	✓		✓			✓	✓
1715	1	O00764	O00764	Pyridoxal kinase	PDXK	Homo sapiens	35.102	19.231	4	4				✓	✓	✓			✓	✓	✓	✓	✓	✓	✓	✓	✓	✓	✓	✓					✓	✓	✓	✓				✓	✓	✓	✓				✓
1716	1	O14735	O14735	CDP-diacylglycerol--inositol 3-phosphatidyltransferase	CDIPT	Homo sapiens	23.538	22.535	4	4			✓	✓	✓				✓	✓	✓	✓		✓	✓	✓	✓	✓	✓					✓	✓	✓	✓				✓	✓	✓	✓				✓	✓
1717	1	O14737	O14737	Programmed cell death protein 5	PDCD5	Homo sapiens	14.285	36.8	4	4			✓	✓	✓	✓	✓		✓	✓	✓	✓	✓	✓	✓	✓	✓	✓	✓	✓	✓	✓		✓	✓	✓	✓	✓	✓		✓	✓	✓	✓	✓	✓		✓	✓
1718	1	O14745	O14745	Na(+)/H(+) exchange regulatory cofactor NHE-RF1	NHERF1	Homo sapiens	38.867	15.922	4	4					✓	✓							✓	✓					✓	✓	✓				✓	✓	✓	✓				✓	✓	✓	✓				✓
1719	1	O14828	O14828	Secretory carrier-associated membrane protein 3	SCAMP3	Homo sapiens	38.286	21.326	4	4						✓	✓					✓	✓	✓			✓	✓	✓	✓	✓						✓	✓						✓	✓
1720	1	O15143	O15143	Actin-related protein 2/3 complex subunit 1B	ARPC1B	Homo sapiens	40.95	21.237	4	4		✓								✓	✓				✓							✓	✓		✓	✓			✓	✓		✓	✓	✓		✓	✓		✓
1721	1	O15145	O15145	Actin-related protein 2/3 complex subunit 3	ARPC3	Homo sapiens	20.546	24.719	4	4		✓			✓		✓		✓	✓	✓	✓	✓	✓	✓	✓		✓	✓	✓	✓		✓	✓	✓	✓		✓			✓	✓	✓		✓		✓	✓	✓
1722	1	O15212	O15212	Prefoldin subunit 6	PFDN6	Homo sapiens	14.58	37.209	4	4					✓	✓	✓				✓	✓	✓	✓		✓	✓	✓	✓	✓	✓					✓	✓	✓			✓	✓	✓	✓	✓			✓	✓
1723	1	O15305	O15305	Phosphomannomutase 2	PMM2	Homo sapiens	28.082	16.667	4	4		✓	✓	✓				✓	✓	✓	✓			✓	✓	✓	✓	✓	✓	✓	✓		✓	✓	✓				✓	✓	✓	✓				✓	✓	✓	✓
1724	1	O43148	O43148	mRNA cap guanine-N7 methyltransferase	RNMT	Homo sapiens	54.844	8.824	4	4		✓	✓	✓	✓				✓	✓					✓	✓	✓	✓					✓	✓	✓					✓	✓	✓	✓	✓			✓	✓	✓
1725	1	O43169	O43169	Cytochrome b5 type B	CYB5B	Homo sapiens	16.697	49.333	4	4		✓	✓	✓	✓	✓	✓	✓	✓	✓	✓	✓	✓	✓	✓	✓	✓	✓	✓	✓	✓		✓	✓	✓	✓	✓	✓		✓	✓	✓	✓	✓	✓		✓	✓	✓
1726	1	O43464	O43464	Serine protease HTRA2, mitochondrial	HTRA2	Homo sapiens	48.841	12.882	4	4						✓							✓	✓				✓	✓	✓	✓					✓	✓	✓		✓	✓		✓	✓	✓		✓
1727	1	O43488	O43488	Aflatoxin B1 aldehyde reductase member 2	AKR7A2	Homo sapiens	39.588	20.056	6	4				✓	✓	✓	✓		✓	✓	✓	✓	✓	✓	✓	✓	✓	✓	✓	✓	✓		✓		✓	✓	✓	✓		✓		✓	✓	✓	✓	✓	✓		✓
1728	1	O43583	O43583	Density-regulated protein	DENR	Homo sapiens	22.089	18.687	4	4	✓	✓		✓	✓	✓		✓	✓	✓	✓	✓	✓		✓	✓	✓	✓	✓	✓	✓	✓	✓		✓	✓	✓		✓	✓		✓	✓	✓		✓	✓		✓
1729	1	O43617	O43617	Trafficking protein particle complex subunit 3	TRAPPC3	Homo sapiens	20.275	22.222	4	4		✓			✓			✓	✓			✓	✓		✓	✓		✓	✓			✓	✓			✓	✓		✓	✓			✓	✓		✓	✓		✓
1730	1	O43660	O43660	Pleiotropic regulator 1	PLRG1	Homo sapiens	57.195	9.728	4	4	✓	✓		✓		✓		✓	✓		✓				✓	✓						✓	✓		✓	✓	✓		✓	✓		✓	✓	✓			✓		✓
1731	1	O43663	O43663	Protein regulator of cytokinesis 1	PRC1	Homo sapiens	71.608	6.774	4	4	✓								✓				✓						✓	✓	✓	✓						✓		✓					✓	✓
1732	1	O43772	O43772	Mitochondrial carnitine/acylcarnitine carrier protein	SLC25A20	Homo sapiens	32.944	17.276	4	4																						✓	✓	✓				✓	✓	✓	✓		✓			✓	✓	✓
1733	1	O43929	O43929	Origin recognition complex subunit 4	ORC4	Homo sapiens	50.38	10.78	4	4		✓	✓						✓	✓	✓				✓	✓							✓	✓		✓	✓			✓	✓		✓	✓			✓	✓	✓
1734	1	O60220	O60220	Mitochondrial import inner membrane translocase subunit Tim8 A	TIMM8A	Homo sapiens	10.996	49.485	4	4					✓	✓				✓	✓	✓	✓			✓	✓	✓	✓	✓				✓		✓	✓					✓	✓	✓					✓
1735	1	O60488	O60488	Long-chain-fatty-acid--CoA ligase 4	ACSL4	Homo sapiens	79.189	9.142	4	4						✓	✓					✓	✓	✓	✓		✓	✓	✓				✓			✓	✓	✓		✓				✓	✓		✓
1736	1	O60493	O60493	Sorting nexin-3	SNX3	Homo sapiens	18.762	33.333	6	4	✓	✓	✓	✓				✓			✓		✓	✓	✓	✓	✓	✓	✓	✓	✓	✓	✓	✓					✓	✓	✓	✓				✓	✓	✓	✓
1737	1	O60524	O60524	Ribosome quality control complex subunit NEMF	NEMF	Homo sapiens	122.955	3.903	4	4																							✓				✓			✓	✓		✓	✓			✓	✓
1738	1	O75116	O75116	Rho-associated protein kinase 2	ROCK2	Homo sapiens	160.903	6.412	4	4						✓							✓					✓		✓				✓	✓		✓	✓			✓	✓		✓	✓			✓
1739	1	O75127	O75127	Pentatricopeptide repeat-containing protein 1, mitochondrial	PTCD1	Homo sapiens	78.858	6.429	4	4				✓	✓	✓						✓					✓								✓	✓	✓						✓	✓
1740	1	O75150	O75150	E3 ubiquitin-protein ligase BRE1B	RNF40	Homo sapiens	113.682	6.494	5	4							✓						✓	✓					✓	✓	✓						✓	✓				✓	✓	✓	✓				✓
1741	1	O75179	O75179	Ankyrin repeat domain-containing protein 17	ANKRD17	Homo sapiens	274.262	3.534	8	4			✓	✓			✓		✓	✓	✓		✓		✓	✓	✓	✓						✓	✓	✓	✓				✓	✓	✓	✓				✓	✓
1742	1	O75368	O75368	Adapter SH3BGRL	SH3BGRL	Homo sapiens	12.772	46.491	4	4			✓	✓	✓	✓			✓	✓	✓	✓	✓		✓	✓	✓	✓	✓	✓	✓			✓	✓	✓	✓				✓	✓	✓	✓				✓	✓
1743	1	O75400	O75400	Pre-mRNA-processing factor 40 homolog A	PRPF40A	Homo sapiens	108.806	6.374	5	4	✓	✓	✓			✓	✓	✓	✓	✓		✓	✓	✓	✓		✓	✓	✓	✓		✓	✓	✓			✓	✓	✓	✓	✓			✓	✓	✓	✓	✓
1744	1	O75431	O75431	Metaxin-2	MTX2	Homo sapiens	29.763	24.335	4	4							✓					✓		✓				✓		✓				✓		✓	✓	✓			✓	✓	✓	✓	✓			✓	✓
1745	1	O75521	O75521	Enoyl-CoA delta isomerase 2	ECI2	Homo sapiens	43.586	12.437	4	4	✓	✓	✓		✓	✓		✓		✓	✓	✓	✓		✓	✓	✓	✓	✓	✓		✓	✓	✓	✓	✓	✓		✓	✓	✓	✓	✓	✓		✓	✓	✓	✓
1746	1	O75530	O75530	Polycomb protein EED	EED	Homo sapiens	50.197	10.431	4	4						✓		✓				✓							✓								✓			✓	✓	✓		✓
1747	1	O75531	O75531	Barrier-to-autointegration factor	BANF1	Homo sapiens	10.056	50.562	4	4	✓				✓	✓	✓		✓	✓	✓	✓	✓	✓		✓	✓	✓	✓	✓	✓					✓	✓	✓	✓	✓			✓	✓	✓	✓	✓
1748	1	O75608	O75608	Acyl-protein thioesterase 1	LYPLA1	Homo sapiens	24.67	26.522	4	4			✓	✓	✓		✓		✓	✓	✓	✓	✓	✓	✓	✓	✓	✓	✓	✓	✓			✓	✓	✓		✓			✓	✓	✓		✓			✓	✓
1749	1	O75616	O75616	GTPase Era, mitochondrial	ERAL1	Homo sapiens	48.352	10.984	4	4					✓								✓											✓		✓			✓	✓	✓		✓	✓		✓	✓	✓	✓
1750	1	O75695	O75695	Protein XRP2	RP2	Homo sapiens	39.641	10	4	4		✓		✓				✓	✓						✓			✓				✓	✓	✓	✓					✓	✓	✓					✓	✓	✓
1751	1	O75718	O75718	Cartilage-associated protein	CRTAP	Homo sapiens	46.562	11.471	4	4			✓					✓		✓	✓						✓					✓	✓	✓					✓	✓	✓			✓		✓	✓
1752	1	O75792	O75792	Ribonuclease H2 subunit A	RNASEH2A	Homo sapiens	33.395	21.07	4	4		✓	✓	✓			✓	✓	✓	✓	✓			✓	✓	✓	✓	✓					✓	✓	✓			✓		✓	✓	✓			✓		✓	✓	✓
1753	1	O76071	O76071	Probable cytosolic iron-sulfur protein assembly protein CIAO1	CIAO1	Homo sapiens	37.839	20.354	4	4														✓						✓								✓	✓						✓	✓
1754	1	O94888	O94888	UBX domain-containing protein 7	UBXN7	Homo sapiens	54.863	10.429	4	4						✓	✓				✓			✓			✓	✓	✓	✓					✓	✓	✓					✓	✓	✓
1755	1	O95292	O95292	Vesicle-associated membrane protein-associated protein B/C	VAPB	Homo sapiens	27.228	30.041	5	4				✓	✓		✓	✓		✓	✓	✓	✓	✓		✓	✓	✓	✓	✓	✓		✓	✓	✓	✓		✓		✓	✓	✓	✓	✓	✓			✓	✓
1756	1	O95340	O95340	Bifunctional 3'-phosphoadenosine 5'-phosphosulfate synthase 2	PAPSS2	Homo sapiens	69.498	9.446	4	4				✓					✓			✓					✓							✓		✓	✓	✓					✓	✓			✓	✓
1757	1	O95376	O95376	E3 ubiquitin-protein ligase ARIH2	ARIH2	Homo sapiens	57.819	9.533	4	4									✓										✓			✓	✓	✓	✓	✓	✓		✓	✓	✓	✓	✓	✓		✓	✓	✓	✓
1758	1	O95478	O95478	Ribosome biogenesis protein NSA2 homolog	NSA2	Homo sapiens	30.066	18.846	4	4					✓	✓	✓		✓	✓	✓	✓	✓	✓	✓		✓	✓	✓	✓	✓			✓	✓	✓	✓	✓			✓	✓	✓	✓	✓			✓	✓
1759	1	O95571	O95571	Persulfide dioxygenase ETHE1, mitochondrial	ETHE1	Homo sapiens	27.873	20.866	4	4							✓					✓	✓														✓	✓				✓		✓					✓
1760	1	O95721	O95721	Synaptosomal-associated protein 29	SNAP29	Homo sapiens	28.971	18.217	4	4			✓	✓	✓				✓	✓	✓	✓			✓	✓	✓	✓	✓	✓				✓	✓	✓	✓				✓	✓	✓	✓				✓	✓
1761	1	O95881	O95881	Thioredoxin domain-containing protein 12	TXNDC12	Homo sapiens	19.205	30.814	4	4	✓	✓	✓					✓	✓	✓			✓	✓	✓	✓	✓		✓	✓	✓	✓	✓	✓					✓	✓	✓					✓	✓	✓
1762	1	P00167	P00167	Cytochrome b5	CYB5A	Homo sapiens	15.33	42.537	4	4		✓	✓					✓		✓					✓	✓	✓						✓	✓						✓	✓					✓	✓	✓
1763	1	P04080	P04080	Cystatin-B	CSTB	Homo sapiens	11.139	53.061	4	4	✓	✓	✓	✓	✓	✓	✓	✓	✓	✓	✓	✓	✓	✓	✓	✓	✓	✓	✓	✓	✓	✓	✓	✓	✓	✓	✓	✓	✓	✓	✓	✓	✓	✓	✓	✓	✓	✓	✓
1764	1	P04792	P04792	Heat shock protein beta-1	HSPB1	Homo sapiens	22.783	20.976	4	4	✓	✓	✓	✓				✓	✓	✓	✓				✓	✓	✓	✓				✓	✓	✓	✓				✓	✓	✓	✓				✓	✓	✓	✓
1765	1	P04899	P04899	Guanine nucleotide-binding protein G(i) subunit alpha-2	GNAI2	Homo sapiens	40.452	35.493	10	4	✓	✓	✓	✓	✓	✓		✓	✓	✓	✓	✓	✓	✓	✓	✓	✓	✓		✓	✓	✓	✓	✓	✓	✓	✓	✓	✓	✓	✓	✓	✓	✓	✓	✓	✓	✓	✓
1766	1	P05026	P05026	Sodium/potassium-transporting ATPase subunit beta-1	ATP1B1	Homo sapiens	35.061	16.172	4	4				✓		✓				✓		✓	✓	✓		✓		✓	✓	✓	✓				✓	✓	✓	✓			✓	✓	✓	✓					✓
1767	1	P06454	P06454	Prothymosin alpha	PTMA	Homo sapiens	12.201	22.523	4	4	✓	✓						✓	✓			✓			✓							✓		✓	✓	✓			✓	✓	✓	✓	✓			✓	✓	✓	✓
1768	1	P07311	P07311	Acylphosphatase-1	ACYP1	Homo sapiens	11.258	42.424	4	4			✓	✓	✓	✓			✓	✓	✓	✓	✓		✓	✓	✓	✓	✓	✓		✓		✓	✓	✓	✓		✓		✓	✓	✓	✓		✓		✓	✓
1769	1	P07437	P07437	Tubulin beta chain	TUBB	Homo sapiens	49.668	59.234	19	4	✓	✓	✓	✓	✓	✓	✓	✓	✓	✓	✓	✓	✓	✓	✓	✓	✓	✓	✓	✓	✓	✓	✓	✓	✓	✓	✓	✓	✓	✓	✓	✓	✓	✓	✓	✓	✓	✓	✓
1770	1	P07910	P07910	Heterogeneous nuclear ribonucleoproteins C1/C2	HNRNPC	Homo sapiens	33.669	26.797	8	4	✓	✓	✓	✓	✓	✓		✓	✓	✓	✓	✓	✓	✓	✓	✓	✓	✓	✓	✓	✓	✓	✓	✓	✓	✓	✓		✓	✓	✓	✓	✓	✓		✓	✓	✓	✓
1771	1	P08397	P08397	Porphobilinogen deaminase	HMBS	Homo sapiens	39.329	20.222	4	4					✓	✓	✓				✓	✓	✓	✓			✓	✓	✓	✓	✓				✓	✓	✓	✓			✓	✓	✓	✓	✓				✓
1772	1	P08754	P08754	Guanine nucleotide-binding protein G(i) subunit alpha-3	GNAI3	Homo sapiens	40.534	36.723	4	4																				✓	✓								✓							✓
1773	1	P09001	P09001	39S ribosomal protein L3, mitochondrial	MRPL3	Homo sapiens	38.633	16.379	4	4		✓	✓		✓			✓	✓	✓		✓	✓		✓	✓	✓		✓				✓	✓	✓	✓		✓		✓	✓				✓			✓	✓
1774	1	P09417	P09417	Dihydropteridine reductase	QDPR	Homo sapiens	25.792	25	4	4		✓	✓						✓	✓	✓	✓		✓		✓			✓	✓	✓	✓	✓	✓	✓			✓	✓	✓	✓	✓	✓			✓	✓	✓	✓
1775	1	P09455	P09455	Retinol-binding protein 1	RBP1	Homo sapiens	15.85	31.852	4	4			✓	✓			✓				✓		✓	✓	✓		✓	✓					✓	✓	✓	✓		✓		✓		✓	✓	✓	✓				✓
1776	1	P0DPB6	P0DPB6	DNA-directed RNA polymerases I and III subunit RPAC2	POLR1D	Homo sapiens	15.239	45.865	4	4					✓				✓	✓	✓	✓				✓	✓	✓		✓				✓	✓	✓	✓				✓	✓	✓	✓			✓	✓	✓
1777	1	P11908	P11908	Ribose-phosphate pyrophosphokinase 2	PRPS2	Homo sapiens	34.769	51.572	5	4				✓	✓				✓	✓	✓	✓		✓	✓	✓	✓	✓	✓	✓	✓				✓	✓	✓					✓	✓	✓	✓				✓
1778	1	P13473	P13473	Lysosome-associated membrane glycoprotein 2	LAMP2	Homo sapiens	44.962	9.268	4	4	✓	✓	✓	✓	✓	✓		✓	✓	✓	✓	✓	✓		✓	✓	✓	✓	✓	✓		✓	✓	✓	✓	✓	✓		✓	✓	✓	✓	✓	✓		✓	✓	✓	✓
1779	1	P14927	P14927	Cytochrome b-c1 complex subunit 7	UQCRB	Homo sapiens	13.53	34.234	4	4			✓	✓	✓	✓			✓		✓	✓		✓	✓	✓	✓	✓	✓	✓	✓			✓	✓	✓	✓				✓	✓	✓	✓				✓	✓
1780	1	P16219	P16219	Short-chain specific acyl-CoA dehydrogenase, mitochondrial	ACADS	Homo sapiens	44.296	11.893	4	4			✓						✓			✓													✓			✓			✓	✓		✓	✓			✓	✓
1781	1	P16333	P16333	Cytoplasmic protein NCK1	NCK1	Homo sapiens	42.865	14.058	5	4				✓	✓			✓		✓		✓			✓	✓	✓	✓	✓	✓			✓		✓	✓	✓	✓		✓	✓	✓	✓	✓	✓				✓
1782	1	P18615	P18615	Negative elongation factor E	NELFE	Homo sapiens	43.239	11.842	4	4											✓		✓											✓	✓	✓	✓				✓	✓	✓	✓				✓	✓
1783	1	P18887	P18887	DNA repair protein XRCC1	XRCC1	Homo sapiens	69.496	7.267	4	4		✓	✓	✓		✓		✓	✓	✓	✓						✓						✓	✓	✓					✓	✓	✓					✓	✓	✓
1784	1	P20585	P20585	DNA mismatch repair protein Msh3	MSH3	Homo sapiens	127.415	4.749	4	4					✓								✓				✓	✓								✓	✓						✓	✓	✓		✓
1785	1	P21283	P21283	V-type proton ATPase subunit C 1	ATP6V1C1	Homo sapiens	43.943	15.969	5	4		✓			✓		✓						✓	✓	✓		✓		✓	✓	✓	✓	✓	✓			✓	✓		✓	✓	✓	✓	✓	✓		✓	✓	✓
1786	1	P22681	P22681	E3 ubiquitin-protein ligase CBL	CBL	Homo sapiens	99.634	5.188	4	4			✓																					✓		✓					✓	✓	✓	✓	✓
1787	1	P23634	P23634	Plasma membrane calcium-transporting ATPase 4	ATP2B4	Homo sapiens	137.923	9.589	5	4						✓	✓					✓	✓	✓			✓	✓	✓	✓					✓		✓	✓				✓	✓	✓	✓
1788	1	P24666	P24666	Low molecular weight phosphotyrosine protein phosphatase	ACP1	Homo sapiens	18.042	27.848	4	4	✓	✓		✓	✓	✓	✓	✓	✓	✓	✓	✓	✓	✓	✓	✓	✓	✓	✓	✓	✓	✓	✓		✓	✓	✓	✓	✓	✓		✓	✓	✓	✓	✓	✓		✓
1789	1	P26583	P26583	High mobility group protein B2	HMGB2	Homo sapiens	24.032	23.923	4	4	✓	✓	✓	✓	✓	✓		✓	✓	✓	✓	✓	✓	✓	✓	✓	✓	✓	✓	✓		✓	✓	✓	✓	✓	✓	✓	✓	✓	✓	✓	✓	✓	✓	✓	✓	✓	✓
1790	1	P29373	P29373	Cellular retinoic acid-binding protein 2	CRABP2	Homo sapiens	15.69	39.855	4	4			✓						✓	✓	✓		✓			✓	✓		✓	✓			✓	✓	✓			✓		✓	✓	✓	✓				✓	✓	✓
1791	1	P30260	P30260	Cell division cycle protein 27 homolog	CDC27	Homo sapiens	91.87	5.583	4	4									✓		✓						✓				✓			✓	✓			✓		✓	✓	✓			✓		✓		✓
1792	1	P30419	P30419	Glycylpeptide N-tetradecanoyltransferase 1	NMT1	Homo sapiens	56.806	17.742	6	4				✓	✓	✓	✓	✓		✓	✓	✓	✓	✓		✓	✓	✓	✓	✓	✓	✓	✓		✓	✓	✓	✓	✓	✓	✓	✓	✓	✓	✓	✓	✓	✓	✓
1793	1	P31327	P31327	Carbamoyl-phosphate synthase [ammonia], mitochondrial	CPS1	Homo sapiens	164.943	3.8	4	4									✓			✓		✓										✓	✓	✓					✓	✓	✓					✓
1794	1	P31946	P31946	14-3-3 protein beta/alpha	YWHAB	Homo sapiens	28.083	43.902	5	4	✓	✓	✓	✓	✓	✓	✓	✓	✓	✓	✓	✓	✓	✓	✓	✓	✓	✓	✓	✓	✓	✓	✓	✓	✓	✓	✓	✓	✓	✓	✓	✓	✓	✓	✓	✓	✓	✓	✓
1795	1	P31949	P31949	Protein S100-A11	S100A11	Homo sapiens	11.742	42.857	4	4			✓	✓	✓	✓		✓	✓	✓	✓	✓	✓		✓	✓	✓	✓	✓	✓	✓	✓	✓	✓	✓	✓	✓		✓	✓	✓	✓	✓	✓			✓	✓	✓
1796	1	P32969	P32969	60S ribosomal protein L9	RPL9P9	Homo sapiens	21.863	33.854	4	4		✓	✓	✓	✓	✓	✓	✓	✓	✓	✓	✓	✓	✓	✓	✓	✓	✓	✓	✓	✓		✓	✓	✓	✓		✓		✓	✓	✓	✓	✓	✓		✓	✓	✓
1797	1	P33240	P33240	Cleavage stimulation factor subunit 2	CSTF2	Homo sapiens	60.96	11.958	6	4	✓	✓	✓	✓	✓	✓	✓	✓	✓	✓	✓	✓	✓	✓	✓	✓	✓	✓	✓	✓	✓		✓	✓	✓	✓	✓	✓	✓	✓	✓	✓	✓	✓	✓	✓	✓	✓	✓
1798	1	P34896	P34896	Serine hydroxymethyltransferase, cytosolic	SHMT1	Homo sapiens	53.083	13.251	4	4				✓	✓					✓	✓	✓							✓						✓	✓		✓				✓	✓	✓	✓				✓
1799	1	P35080	P35080	Profilin-2	PFN2	Homo sapiens	15.046	30.714	4	4		✓	✓		✓	✓	✓	✓	✓	✓	✓	✓	✓	✓	✓	✓	✓	✓	✓	✓	✓		✓	✓		✓	✓	✓		✓	✓		✓	✓	✓		✓	✓
1800	1	P37108	P37108	Signal recognition particle 14 kDa protein	SRP14	Homo sapiens	14.572	33.824	4	4		✓	✓	✓	✓			✓	✓	✓	✓	✓		✓	✓	✓	✓	✓	✓	✓	✓		✓	✓	✓	✓				✓	✓	✓	✓				✓	✓	✓
1801	1	P40616	P40616	ADP-ribosylation factor-like protein 1	ARL1	Homo sapiens	20.418	31.492	4	4	✓	✓	✓					✓	✓	✓	✓				✓	✓	✓		✓	✓		✓	✓	✓	✓				✓	✓	✓					✓	✓	✓
1802	1	P41214	P41214	Eukaryotic translation initiation factor 2D	EIF2D	Homo sapiens	64.707	7.534	4	4			✓			✓	✓		✓	✓			✓	✓		✓				✓			✓	✓	✓	✓	✓	✓		✓	✓	✓	✓	✓				✓	✓
1803	1	P42785	P42785	Lysosomal Pro-X carboxypeptidase	PRCP	Homo sapiens	55.799	13.306	4	4				✓	✓					✓	✓	✓	✓			✓	✓	✓	✓	✓				✓	✓	✓		✓				✓	✓	✓	✓				✓
1804	1	P43487	P43487	Ran-specific GTPase-activating protein	RANBP1	Homo sapiens	23.311	26.866	4	4	✓	✓	✓	✓	✓	✓		✓	✓	✓	✓	✓	✓		✓	✓	✓	✓	✓	✓	✓	✓	✓	✓	✓	✓	✓		✓	✓	✓	✓	✓	✓		✓	✓	✓	✓
1805	1	P46776	P46776	60S ribosomal protein L27a	RPL27A	Homo sapiens	16.561	27.703	4	4	✓	✓	✓	✓	✓	✓	✓	✓	✓	✓	✓	✓	✓	✓	✓	✓	✓	✓	✓	✓	✓	✓	✓	✓	✓	✓	✓	✓	✓	✓	✓	✓	✓	✓	✓	✓	✓	✓	✓
1806	1	P46778	P46778	60S ribosomal protein L21	RPL21	Homo sapiens	18.564	29.375	4	4	✓	✓	✓	✓	✓			✓	✓	✓	✓	✓		✓	✓	✓	✓	✓	✓	✓	✓	✓	✓	✓	✓	✓			✓	✓	✓	✓	✓			✓	✓	✓	✓
1807	1	P47712	P47712	Cytosolic phospholipase A2	PLA2G4A	Homo sapiens	85.241	8.011	4	4		✓									✓										✓	✓							✓	✓				✓	✓	✓
1808	1	P48506	P48506	Glutamate--cysteine ligase catalytic subunit	GCLC	Homo sapiens	72.768	6.279	4	4				✓	✓					✓	✓	✓				✓			✓			✓	✓	✓	✓	✓			✓	✓		✓	✓			✓		✓	✓
1809	1	P48507	P48507	Glutamate--cysteine ligase regulatory subunit	GCLM	Homo sapiens	30.726	19.708	4	4		✓	✓	✓	✓	✓	✓	✓	✓	✓	✓	✓	✓	✓	✓		✓	✓	✓	✓	✓		✓	✓	✓	✓	✓	✓		✓	✓	✓	✓	✓	✓		✓	✓	✓
1810	2	P48730;P49674	P48730	Casein kinase I isoform delta	CSNK1D	Homo sapiens	47.331	11.566	4	4					✓	✓	✓				✓	✓	✓			✓	✓	✓		✓				✓		✓	✓	✓					✓	✓	✓
1811	1	P49207	P49207	60S ribosomal protein L34	RPL34	Homo sapiens	13.293	21.368	4	4	✓	✓		✓				✓	✓	✓					✓	✓						✓	✓	✓	✓				✓	✓	✓	✓				✓	✓	✓	✓
1812	1	P49354	P49354	Protein farnesyltransferase/geranylgeranyltransferase type-1 subunit alpha	FNTA	Homo sapiens	44.41	15.567	4	4							✓		✓			✓	✓			✓		✓	✓		✓					✓	✓						✓	✓	✓
1813	1	P49366	P49366	Deoxyhypusine synthase	DHPS	Homo sapiens	40.969	13.821	4	4							✓					✓	✓							✓							✓	✓						✓			✓		✓
1814	1	P49454	P49454	Centromere protein F	CENPF	Homo sapiens	357.532	1.477	4	4					✓																			✓	✓	✓						✓	✓	✓				✓	✓
1815	1	P49750	P49750	YLP motif-containing protein 1	YLPM1	Homo sapiens	241.651	2.563	4	4						✓					✓	✓	✓			✓	✓	✓	✓		✓			✓			✓	✓				✓		✓	✓
1816	1	P49840	P49840	Glycogen synthase kinase-3 alpha	GSK3A	Homo sapiens	50.98	13.458	5	4		✓								✓	✓			✓			✓	✓						✓		✓	✓	✓		✓	✓	✓	✓	✓	✓		✓		✓
1817	1	P50583	P50583	Bis(5'-nucleosyl)-tetraphosphatase [asymmetrical]	NUDT2	Homo sapiens	16.83	42.857	4	4				✓	✓							✓			✓	✓	✓			✓				✓	✓	✓				✓	✓	✓	✓				✓	✓	✓
1818	1	P50750	P50750	Cyclin-dependent kinase 9	CDK9	Homo sapiens	42.778	13.978	4	4	✓	✓	✓					✓	✓													✓	✓	✓					✓	✓	✓	✓				✓	✓	✓	✓
1819	1	P50914	P50914	60S ribosomal protein L14	RPL14	Homo sapiens	23.429	20.93	4	4	✓		✓	✓	✓	✓		✓	✓	✓	✓	✓	✓		✓	✓	✓	✓	✓	✓		✓		✓	✓	✓	✓		✓		✓	✓	✓	✓		✓		✓	✓
1820	1	P51116	P51116	RNA-binding protein FXR2	FXR2	Homo sapiens	74.223	11.441	4	4									✓				✓	✓					✓						✓		✓	✓				✓		✓	✓		✓	✓	✓
1821	1	P51148	P51148	Ras-related protein Rab-5C	RAB5C	Homo sapiens	23.481	42.13	7	4	✓	✓	✓	✓	✓	✓	✓	✓	✓	✓	✓	✓	✓	✓	✓	✓	✓	✓	✓	✓	✓	✓	✓	✓	✓	✓	✓	✓	✓	✓	✓	✓	✓	✓	✓	✓	✓	✓	✓
1822	1	P51532	P51532	Transcription activator BRG1	SMARCA4	Homo sapiens	184.647	9.107	12	4			✓	✓	✓	✓	✓			✓	✓	✓	✓	✓	✓	✓	✓	✓	✓	✓	✓				✓	✓	✓	✓	✓	✓	✓	✓	✓	✓	✓	✓	✓	✓	✓
1823	1	P51571	P51571	Translocon-associated protein subunit delta	SSR4	Homo sapiens	19.001	30.636	4	4				✓	✓	✓	✓			✓	✓	✓	✓	✓	✓	✓	✓	✓	✓	✓	✓				✓	✓	✓	✓	✓			✓	✓	✓	✓
1824	1	P51970	P51970	NADH dehydrogenase [ubiquinone] 1 alpha subcomplex subunit 8	NDUFA8	Homo sapiens	20.103	23.837	4	4	✓	✓	✓		✓	✓	✓	✓	✓		✓	✓	✓	✓		✓	✓	✓	✓	✓	✓	✓	✓	✓		✓	✓	✓	✓	✓	✓		✓	✓	✓	✓	✓	✓
1825	1	P52565	P52565	Rho GDP-dissociation inhibitor 1	ARHGDIA	Homo sapiens	23.208	26.961	4	4		✓		✓	✓			✓	✓	✓	✓	✓	✓	✓	✓	✓	✓	✓	✓	✓	✓		✓	✓	✓	✓				✓	✓	✓	✓				✓	✓	✓
1826	1	P52756	P52756	RNA-binding protein 5	RBM5	Homo sapiens	92.155	7.485	4	4						✓							✓												✓	✓	✓	✓				✓	✓	✓					✓
1827	1	P52789	P52789	Hexokinase-2	HK2	Homo sapiens	102.383	10.142	5	4																		✓								✓	✓					✓		✓				✓
1828	1	P53350	P53350	Serine/threonine-protein kinase PLK1	PLK1	Homo sapiens	68.255	9.287	4	4					✓							✓	✓					✓									✓						✓	✓	✓
1829	1	P53602	P53602	Diphosphomevalonate decarboxylase	MVD	Homo sapiens	43.404	11.5	4	4						✓					✓	✓	✓					✓		✓	✓				✓	✓	✓	✓				✓	✓	✓	✓			✓	✓
1830	1	P53680	P53680	AP-2 complex subunit sigma	AP2S1	Homo sapiens	17.017	29.577	4	4		✓	✓					✓	✓					✓	✓		✓			✓	✓	✓	✓	✓					✓	✓						✓	✓	✓
1831	1	P53999	P53999	Activated RNA polymerase II transcriptional coactivator p15	SUB1	Homo sapiens	14.393	37.008	4	4		✓	✓	✓	✓	✓	✓	✓	✓	✓	✓	✓	✓	✓	✓	✓	✓	✓	✓	✓	✓		✓	✓	✓	✓	✓	✓		✓	✓	✓	✓	✓	✓		✓	✓	✓
1832	1	P54105	P54105	Methylosome subunit pICln	CLNS1A	Homo sapiens	26.216	23.207	4	4				✓	✓	✓				✓	✓	✓	✓			✓	✓	✓	✓	✓					✓	✓	✓					✓	✓	✓					✓
1833	1	P55011	P55011	Solute carrier family 12 member 2	SLC12A2	Homo sapiens	131.448	3.96	4	4																						✓	✓	✓		✓	✓	✓	✓	✓			✓	✓	✓		✓	✓	✓
1834	1	P55327	P55327	Tumor protein D52	TPD52	Homo sapiens	24.326	22.768	4	4		✓	✓	✓	✓	✓		✓	✓	✓	✓	✓	✓	✓	✓	✓	✓	✓	✓	✓	✓		✓	✓	✓	✓	✓			✓	✓	✓	✓	✓			✓	✓	✓
1835	1	P55735	P55735	Protein SEC13 homolog	SEC13	Homo sapiens	35.542	18.634	4	4			✓	✓					✓	✓	✓		✓	✓	✓	✓	✓	✓		✓	✓			✓	✓			✓			✓	✓						✓	✓
1836	1	P55769	P55769	NHP2-like protein 1	SNU13	Homo sapiens	14.173	33.594	4	4	✓	✓	✓	✓		✓	✓	✓	✓	✓	✓	✓	✓	✓	✓	✓	✓	✓	✓	✓	✓	✓	✓	✓	✓		✓	✓	✓	✓	✓	✓		✓	✓	✓	✓	✓	✓
1837	1	P56182	P56182	Ribosomal RNA processing protein 1 homolog A	RRP1	Homo sapiens	52.841	10.412	4	4				✓	✓	✓		✓	✓	✓			✓		✓	✓	✓	✓			✓		✓	✓	✓	✓	✓		✓	✓	✓	✓	✓	✓		✓		✓	✓
1838	1	P57088	P57088	Transmembrane protein 33	TMEM33	Homo sapiens	27.978	17.004	4	4			✓	✓	✓				✓	✓	✓	✓	✓		✓	✓	✓	✓	✓				✓	✓	✓	✓	✓			✓	✓	✓	✓	✓			✓	✓	✓
1839	1	P57105	P57105	Synaptojanin-2-binding protein	SYNJ2BP	Homo sapiens	15.928	31.034	4	4			✓											✓	✓					✓	✓	✓	✓	✓					✓	✓	✓						✓
1840	1	P58107	P58107	Epiplakin	EPPK1	Homo sapiens	555.667	9.513	4	4											✓	✓		✓			✓			✓	✓						✓	✓						✓	✓
1841	1	P58546	P58546	Myotrophin	MTPN	Homo sapiens	12.894	54.237	4	4	✓	✓	✓					✓	✓				✓	✓	✓	✓	✓			✓	✓	✓	✓	✓				✓	✓	✓	✓		✓	✓	✓	✓	✓	✓
1842	1	P60983	P60983	Glia maturation factor beta	GMFB	Homo sapiens	16.711	35.915	4	4					✓	✓	✓				✓	✓	✓	✓	✓		✓	✓	✓	✓	✓	✓	✓			✓	✓	✓		✓		✓	✓	✓	✓
1843	1	P61009	P61009	Signal peptidase complex subunit 3	SPCS3	Homo sapiens	20.315	25	4	4				✓	✓	✓	✓			✓	✓	✓	✓	✓		✓	✓	✓	✓	✓	✓		✓		✓	✓	✓	✓	✓		✓	✓	✓	✓	✓				✓
1844	1	P61019	P61019	Ras-related protein Rab-2A	RAB2A	Homo sapiens	23.544	63.208	10	4	✓	✓	✓	✓		✓	✓	✓	✓	✓	✓	✓	✓	✓	✓	✓	✓	✓	✓	✓	✓	✓	✓	✓	✓	✓	✓	✓	✓	✓	✓	✓	✓	✓	✓	✓	✓	✓	✓
1845	1	P61026	P61026	Ras-related protein Rab-10	RAB10	Homo sapiens	22.542	36.5	4	4	✓			✓	✓					✓	✓	✓		✓	✓	✓	✓	✓	✓		✓				✓	✓		✓	✓			✓	✓		✓				✓
1846	1	P61163	P61163	Alpha-centractin	ACTR1A	Homo sapiens	42.613	26.862	8	4	✓	✓	✓	✓				✓	✓	✓	✓			✓	✓	✓	✓	✓		✓	✓	✓	✓	✓	✓				✓	✓	✓	✓				✓	✓	✓	✓
1847	1	P61457	P61457	Pterin-4-alpha-carbinolamine dehydratase	PCBD1	Homo sapiens	11.998	45.192	4	4	✓	✓	✓	✓				✓		✓	✓				✓	✓		✓				✓	✓	✓	✓	✓			✓	✓	✓	✓	✓				✓	✓	✓
1848	1	P61916	P61916	NPC intracellular cholesterol transporter 2	NPC2	Homo sapiens	16.569	39.735	4	4					✓	✓					✓	✓		✓		✓	✓	✓	✓	✓	✓		✓			✓	✓	✓			✓		✓	✓	✓		✓
1849	1	P61981	P61981	14-3-3 protein gamma	YWHAG	Homo sapiens	28.302	39.271	4	4		✓	✓		✓	✓	✓	✓	✓	✓	✓	✓	✓	✓	✓	✓	✓	✓	✓	✓	✓		✓	✓		✓	✓	✓		✓	✓		✓	✓	✓		✓	✓
1850	1	P62140	P62140	Serine/threonine-protein phosphatase PP1-beta catalytic subunit	PPP1CB	Homo sapiens	37.184	47.095	5	4		✓	✓	✓	✓	✓		✓	✓	✓	✓	✓	✓		✓	✓	✓	✓	✓	✓			✓	✓	✓	✓	✓			✓	✓	✓	✓	✓			✓	✓	✓
1851	1	P62263	P62263	40S ribosomal protein S14	RPS14	Homo sapiens	16.271	36.424	4	4		✓	✓		✓	✓	✓	✓	✓	✓	✓	✓	✓	✓	✓	✓	✓	✓	✓	✓	✓		✓	✓		✓	✓	✓		✓	✓		✓	✓	✓		✓	✓
1852	1	P62266	P62266	40S ribosomal protein S23	RPS23	Homo sapiens	15.807	28.671	4	4	✓	✓	✓	✓				✓	✓	✓	✓				✓	✓	✓	✓					✓	✓	✓					✓	✓	✓					✓	✓	✓
1853	1	P62318	P62318	Small nuclear ribonucleoprotein Sm D3	SNRPD3	Homo sapiens	13.915	47.619	4	4		✓	✓	✓	✓		✓	✓	✓	✓	✓	✓	✓	✓	✓	✓	✓	✓	✓	✓	✓		✓	✓	✓	✓		✓		✓	✓	✓	✓		✓		✓	✓	✓
1854	1	P62487	P62487	DNA-directed RNA polymerase II subunit RPB7	POLR2G	Homo sapiens	19.294	25.581	4	4						✓						✓	✓			✓		✓				✓	✓			✓	✓		✓	✓		✓	✓	✓		✓	✓		✓
1855	1	P62701	P62701	40S ribosomal protein S4, X isoform	RPS4X	Homo sapiens	29.596	36.882	11	4	✓	✓		✓	✓	✓	✓	✓	✓	✓	✓	✓	✓	✓	✓	✓	✓	✓	✓	✓	✓	✓	✓		✓	✓	✓	✓	✓	✓	✓	✓	✓	✓	✓	✓	✓	✓	✓
1856	1	P62851	P62851	40S ribosomal protein S25	RPS25	Homo sapiens	13.741	28	4	4	✓	✓	✓					✓	✓	✓					✓	✓	✓					✓	✓	✓					✓	✓	✓					✓	✓	✓
1857	1	P62899	P62899	60S ribosomal protein L31	RPL31	Homo sapiens	14.463	32.8	4	4	✓	✓	✓					✓	✓	✓			✓	✓	✓	✓	✓		✓	✓	✓	✓	✓	✓	✓				✓	✓	✓	✓				✓	✓	✓	✓
1858	1	P62910	P62910	60S ribosomal protein L32	RPL32	Homo sapiens	15.859	33.333	4	4	✓			✓	✓	✓	✓	✓	✓	✓	✓	✓	✓	✓	✓	✓	✓	✓	✓	✓	✓	✓	✓		✓	✓	✓	✓	✓	✓		✓	✓	✓	✓		✓		✓
1859	1	P62942	P62942	Peptidyl-prolyl cis-trans isomerase FKBP1A	FKBP1A	Homo sapiens	11.95	40.741	4	4				✓	✓	✓	✓		✓	✓	✓	✓	✓	✓		✓	✓	✓	✓	✓	✓			✓	✓	✓	✓	✓			✓	✓	✓	✓	✓			✓	✓
1860	1	P62995	P62995	Transformer-2 protein homolog beta	TRA2B	Homo sapiens	33.664	23.264	4	4	✓						✓	✓					✓	✓	✓				✓	✓	✓	✓						✓	✓						✓	✓
1861	1	P63173	P63173	60S ribosomal protein L38	RPL38	Homo sapiens	8.215	41.429	4	4	✓	✓	✓	✓	✓	✓	✓	✓	✓	✓	✓	✓	✓	✓	✓	✓	✓	✓	✓		✓	✓	✓	✓	✓	✓	✓	✓	✓	✓	✓	✓	✓	✓	✓	✓	✓	✓	✓
1862	1	P63279	P63279	SUMO-conjugating enzyme UBC9	UBE2I	Homo sapiens	18.008	25.316	4	4	✓	✓	✓	✓	✓	✓		✓	✓	✓	✓	✓	✓		✓	✓	✓	✓	✓	✓		✓	✓	✓	✓	✓	✓		✓	✓	✓	✓	✓	✓		✓	✓	✓	✓
1863	1	P78310	P78310	Coxsackievirus and adenovirus receptor	CXADR	Homo sapiens	40.032	12.877	4	4						✓				✓	✓	✓	✓	✓			✓				✓					✓	✓						✓	✓					✓
1864	1	P78330	P78330	Phosphoserine phosphatase	PSPH	Homo sapiens	25.009	22.667	4	4		✓	✓	✓	✓	✓	✓		✓	✓	✓	✓	✓	✓	✓	✓	✓	✓	✓	✓	✓	✓	✓	✓	✓	✓	✓	✓	✓	✓	✓	✓	✓	✓	✓	✓	✓	✓	✓
1865	1	P78362	P78362	SRSF protein kinase 2	SRPK2	Homo sapiens	77.527	7.122	4	4					✓	✓				✓															✓	✓					✓	✓	✓						✓
1866	1	P82970	P82970	High mobility group nucleosome-binding domain-containing protein 5	HMGN5	Homo sapiens	31.525	20.567	4	4		✓		✓				✓	✓	✓			✓	✓	✓	✓	✓				✓		✓	✓	✓			✓		✓	✓	✓	✓	✓	✓		✓	✓
1867	1	P84095	P84095	Rho-related GTP-binding protein RhoG	RHOG	Homo sapiens	21.308	31.937	4	4	✓	✓						✓	✓													✓	✓				✓		✓	✓	✓	✓		✓		✓	✓	✓
1868	1	P85037	P85037	Forkhead box protein K1	FOXK1	Homo sapiens	75.459	4.775	4	4		✓															✓					✓	✓			✓			✓	✓	✓	✓	✓			✓	✓	✓
1869	1	Q00013	Q00013	55 kDa erythrocyte membrane protein	MPP1	Homo sapiens	52.295	11.588	4	4				✓	✓	✓			✓	✓	✓		✓	✓		✓		✓	✓					✓	✓	✓	✓				✓	✓	✓	✓	✓			✓	✓
1870	1	Q05086	Q05086	Ubiquitin-protein ligase E3A	UBE3A	Homo sapiens	100.691	5.714	4	4												✓									✓						✓	✓						✓	✓				✓
1871	1	Q05519	Q05519	Serine/arginine-rich splicing factor 11	SRSF11	Homo sapiens	53.54	13.636	4	4		✓				✓	✓						✓	✓				✓	✓	✓	✓	✓	✓	✓			✓	✓	✓	✓		✓		✓	✓	✓	✓		✓
1872	1	Q06787	Q06787	Fragile X messenger ribonucleoprotein 1	FMR1	Homo sapiens	71.176	12.658	5	4					✓	✓				✓	✓		✓	✓				✓	✓	✓	✓				✓	✓	✓	✓	✓	✓		✓	✓	✓	✓				✓
1873	1	Q07020	Q07020	60S ribosomal protein L18	RPL18	Homo sapiens	21.636	25.532	4	4		✓	✓	✓	✓	✓	✓	✓	✓	✓	✓	✓	✓	✓	✓	✓	✓	✓	✓	✓	✓		✓	✓	✓	✓	✓	✓		✓	✓	✓	✓	✓	✓		✓	✓	✓
1874	1	Q07812	Q07812	Apoptosis regulator BAX	BAX	Homo sapiens	21.182	25	4	4				✓	✓	✓	✓		✓		✓	✓	✓	✓			✓	✓	✓	✓	✓			✓	✓	✓	✓	✓			✓	✓	✓	✓	✓			✓	✓
1875	1	Q08378	Q08378	Golgin subfamily A member 3	GOLGA3	Homo sapiens	167.355	3.204	4	4																											✓					✓	✓	✓
1876	1	Q12756	Q12756	Kinesin-like protein KIF1A	KIF1A	Homo sapiens	191.065	4.497	7	4			✓		✓	✓		✓	✓			✓	✓		✓	✓	✓		✓				✓	✓	✓	✓	✓	✓	✓	✓	✓	✓	✓	✓				✓
1877	1	Q12972	Q12972	Nuclear inhibitor of protein phosphatase 1	PPP1R8	Homo sapiens	38.478	21.083	4	4											✓										✓			✓	✓	✓					✓	✓	✓					✓	✓
1878	1	Q13033	Q13033	Striatin-3	STRN3	Homo sapiens	87.21	5.897	4	4						✓						✓	✓					✓	✓				✓				✓	✓	✓	✓	✓		✓	✓	✓		✓	✓
1879	1	Q13136	Q13136	Liprin-alpha-1	PPFIA1	Homo sapiens	135.779	5.907	5	4							✓					✓							✓						✓	✓	✓	✓					✓	✓	✓
1880	1	Q13185	Q13185	Chromobox protein homolog 3	CBX3	Homo sapiens	20.81	36.066	6	4			✓	✓		✓	✓		✓	✓	✓	✓	✓	✓	✓	✓	✓	✓	✓	✓	✓	✓	✓	✓	✓		✓	✓	✓		✓	✓		✓	✓	✓	✓	✓	✓
1881	1	Q13257	Q13257	Mitotic spindle assembly checkpoint protein MAD2A	MAD2L1	Homo sapiens	23.508	21.951	4	4			✓	✓	✓				✓	✓	✓			✓	✓	✓	✓	✓	✓	✓	✓			✓	✓	✓					✓	✓	✓					✓	✓
1882	1	Q13371	Q13371	Phosducin-like protein	PDCL	Homo sapiens	34.281	13.621	4	4																							✓	✓						✓	✓		✓				✓		✓
1883	1	Q13405	Q13405	39S ribosomal protein L49, mitochondrial	MRPL49	Homo sapiens	19.196	30.12	4	4				✓	✓	✓				✓	✓	✓	✓	✓		✓	✓	✓	✓	✓					✓	✓	✓	✓				✓	✓	✓	✓				✓
1884	1	Q13492	Q13492	Phosphatidylinositol-binding clathrin assembly protein	PICALM	Homo sapiens	70.755	10.276	6	4					✓	✓	✓				✓	✓	✓	✓			✓	✓	✓	✓	✓	✓	✓			✓	✓	✓	✓	✓		✓	✓	✓	✓	✓	✓		✓
1885	1	Q13595	Q13595	Transformer-2 protein homolog alpha	TRA2A	Homo sapiens	32.688	21.277	5	4	✓	✓	✓	✓			✓	✓	✓	✓	✓		✓	✓	✓	✓	✓	✓	✓	✓	✓	✓	✓	✓	✓			✓		✓	✓	✓			✓		✓	✓	✓
1886	1	Q13610	Q13610	Periodic tryptophan protein 1 homolog	PWP1	Homo sapiens	55.83	14.172	4	4									✓	✓				✓						✓	✓				✓			✓				✓	✓		✓				✓
1887	1	Q13740	Q13740	CD166 antigen	ALCAM	Homo sapiens	65.102	7.89	4	4		✓	✓	✓	✓			✓	✓	✓	✓	✓	✓		✓	✓	✓		✓					✓	✓	✓				✓	✓	✓	✓	✓			✓	✓	✓
1888	1	Q13769	Q13769	THO complex subunit 5 homolog	THOC5	Homo sapiens	78.508	6.735	4	4			✓																				✓	✓	✓	✓				✓	✓	✓	✓					✓
1889	1	Q13823	Q13823	Nucleolar GTP-binding protein 2	GNL2	Homo sapiens	83.657	7.25	4	4													✓	✓								✓	✓	✓		✓	✓	✓	✓			✓			✓		✓		✓
1890	1	Q14011	Q14011	Cold-inducible RNA-binding protein	CIRBP	Homo sapiens	18.647	33.14	4	4			✓	✓	✓		✓		✓	✓	✓	✓	✓	✓	✓	✓	✓	✓	✓	✓	✓			✓	✓	✓		✓			✓	✓	✓		✓			✓	✓
1891	1	Q14118	Q14118	Dystroglycan 1	DAG1	Homo sapiens	97.443	5.81	4	4				✓	✓	✓				✓	✓	✓		✓	✓	✓			✓				✓	✓	✓	✓		✓	✓	✓	✓	✓	✓				✓	✓	✓
1892	1	Q14126	Q14126	Desmoglein-2	DSG2	Homo sapiens	122.295	3.846	4	4	✓					✓							✓		✓							✓	✓	✓	✓				✓	✓	✓	✓	✓		✓		✓		✓
1893	1	Q14151	Q14151	Scaffold attachment factor B2	SAFB2	Homo sapiens	107.473	12.697	4	4				✓	✓	✓			✓	✓	✓	✓			✓	✓		✓	✓	✓	✓			✓	✓	✓	✓				✓	✓	✓	✓				✓	✓
1894	1	Q14240	Q14240	Eukaryotic initiation factor 4A-II	EIF4A2	Homo sapiens	46.403	38.821	4	4			✓	✓					✓	✓	✓				✓		✓	✓			✓			✓	✓				✓	✓	✓	✓				✓		✓	✓
1895	1	Q14554	Q14554	Protein disulfide-isomerase A5	PDIA5	Homo sapiens	59.595	10.405	4	4					✓					✓	✓		✓											✓	✓	✓		✓			✓	✓	✓	✓				✓	✓
1896	1	Q14562	Q14562	ATP-dependent RNA helicase DHX8	DHX8	Homo sapiens	139.314	4.508	4	4																								✓	✓		✓					✓	✓	✓				✓	✓
1897	1	Q14738	Q14738	Serine/threonine-protein phosphatase 2A 56 kDa regulatory subunit delta isoform	PPP2R5D	Homo sapiens	69.993	11.96	6	4					✓	✓						✓	✓	✓					✓	✓					✓	✓	✓	✓				✓	✓	✓	✓				✓
1898	1	Q14919	Q14919	Dr1-associated corepressor	DRAP1	Homo sapiens	22.348	21.951	4	4		✓	✓	✓	✓			✓	✓	✓	✓	✓		✓	✓	✓	✓	✓	✓				✓	✓	✓	✓					✓	✓	✓				✓	✓	✓
1899	1	Q15024	Q15024	Exosome complex component RRP42	EXOSC7	Homo sapiens	31.822	19.244	4	4							✓						✓	✓		✓			✓	✓	✓		✓					✓	✓	✓					✓	✓
1900	1	Q15118	Q15118	[Pyruvate dehydrogenase (acetyl-transferring)] kinase isozyme 1, mitochondrial	PDK1	Homo sapiens	49.246	11.009	4	4					✓					✓															✓	✓	✓					✓	✓	✓					✓
1901	1	Q15363	Q15363	Transmembrane emp24 domain-containing protein 2	TMED2	Homo sapiens	22.761	24.876	4	4	✓	✓	✓		✓	✓			✓	✓	✓	✓	✓	✓	✓	✓	✓	✓	✓	✓	✓	✓	✓		✓	✓	✓	✓	✓	✓			✓	✓	✓	✓	✓	✓	✓
1902	1	Q15382	Q15382	GTP-binding protein Rheb	RHEB	Homo sapiens	20.497	23.913	4	4	✓		✓	✓	✓			✓	✓	✓	✓	✓		✓	✓	✓	✓	✓	✓	✓	✓	✓		✓	✓	✓			✓		✓	✓	✓			✓		✓	✓
1903	1	Q15386	Q15386	Ubiquitin-protein ligase E3C	UBE3C	Homo sapiens	123.924	4.063	4	4					✓						✓	✓					✓		✓				✓	✓		✓	✓			✓	✓		✓	✓				✓	✓
1904	1	Q15404	Q15404	Ras suppressor protein 1	RSU1	Homo sapiens	31.541	13.357	4	4	✓				✓	✓		✓	✓		✓	✓					✓			✓		✓	✓	✓		✓	✓		✓	✓	✓			✓		✓	✓	✓	✓
1905	1	Q15427	Q15427	Splicing factor 3B subunit 4	SF3B4	Homo sapiens	44.386	18.396	4	4						✓	✓					✓	✓	✓	✓			✓	✓	✓	✓				✓	✓	✓	✓				✓	✓	✓	✓				✓
1906	1	Q15428	Q15428	Splicing factor 3A subunit 2	SF3A2	Homo sapiens	49.255	13.362	4	4					✓	✓				✓	✓	✓			✓	✓	✓		✓	✓				✓	✓	✓	✓	✓		✓	✓	✓	✓	✓				✓	✓
1907	1	Q15555	Q15555	Microtubule-associated protein RP/EB family member 2	MAPRE2	Homo sapiens	37.032	17.431	4	4				✓			✓			✓		✓	✓	✓		✓		✓		✓	✓				✓	✓	✓	✓		✓		✓	✓	✓	✓				✓
1908	1	Q15654	Q15654	Thyroid receptor-interacting protein 6	TRIP6	Homo sapiens	50.286	13.866	4	4													✓	✓						✓						✓	✓	✓					✓	✓	✓
1909	1	Q16204	Q16204	Coiled-coil domain-containing protein 6	CCDC6	Homo sapiens	53.291	10.97	4	4		✓	✓					✓	✓					✓	✓	✓		✓	✓		✓	✓		✓					✓	✓	✓		✓	✓		✓	✓	✓
1910	1	Q16629	Q16629	Serine/arginine-rich splicing factor 7	SRSF7	Homo sapiens	27.365	21.429	5	4	✓	✓	✓	✓			✓	✓	✓	✓	✓		✓	✓	✓	✓	✓	✓	✓	✓	✓	✓	✓	✓	✓			✓	✓	✓	✓	✓			✓	✓	✓	✓	✓
1911	1	Q16774	Q16774	Guanylate kinase	GUK1	Homo sapiens	21.726	34.01	4	4				✓	✓	✓					✓	✓	✓	✓			✓	✓	✓	✓	✓				✓	✓	✓	✓				✓	✓	✓	✓				✓
1912	1	Q2TAL8	Q2TAL8	Transcriptional regulator QRICH1	QRICH1	Homo sapiens	86.436	6.572	4	4						✓	✓				✓	✓	✓	✓		✓		✓	✓	✓	✓		✓	✓	✓		✓	✓		✓	✓	✓		✓	✓		✓	✓	✓
1913	1	Q32MZ4	Q32MZ4	Leucine-rich repeat flightless-interacting protein 1	LRRFIP1	Homo sapiens	89.253	7.054	4	4						✓					✓	✓		✓		✓	✓	✓	✓	✓	✓					✓	✓	✓					✓	✓
1914	1	Q3SXM5	Q3SXM5	Inactive hydroxysteroid dehydrogenase-like protein 1	HSDL1	Homo sapiens	37	14.848	4	4						✓	✓				✓		✓	✓							✓		✓		✓	✓	✓	✓	✓	✓		✓	✓	✓	✓		✓		✓
1915	1	Q3YEC7	Q3YEC7	Rab-like protein 6	RABL6	Homo sapiens	79.549	6.173	4	4	✓				✓		✓		✓	✓						✓	✓	✓	✓			✓	✓	✓	✓				✓	✓	✓	✓	✓	✓			✓		✓
1916	1	Q4G0F5	Q4G0F5	Vacuolar protein sorting-associated protein 26B	VPS26B	Homo sapiens	39.155	16.071	4	4						✓							✓	✓				✓	✓	✓				✓			✓	✓				✓		✓	✓			✓	✓
1917	1	Q53H82	Q53H82	Endoribonuclease LACTB2	LACTB2	Homo sapiens	32.804	16.319	4	4		✓	✓	✓				✓	✓	✓	✓				✓	✓	✓	✓	✓				✓	✓	✓	✓				✓	✓	✓	✓				✓	✓	✓
1918	1	Q53H96	Q53H96	Pyrroline-5-carboxylate reductase 3	PYCR3	Homo sapiens	28.659	21.168	4	4		✓												✓									✓	✓	✓					✓	✓	✓	✓	✓			✓	✓	✓
1919	1	Q5JVF3	Q5JVF3	PCI domain-containing protein 2	PCID2	Homo sapiens	46.031	11.529	4	4																							✓		✓	✓	✓			✓	✓	✓	✓	✓			✓	✓	✓
1920	1	Q5T440	Q5T440	Putative transferase CAF17, mitochondrial	IBA57	Homo sapiens	38.156	17.416	4	4												✓		✓							✓				✓		✓	✓			✓	✓	✓	✓	✓			✓	✓
1921	1	Q5VTR2	Q5VTR2	E3 ubiquitin-protein ligase BRE1A	RNF20	Homo sapiens	113.663	6.359	4	4						✓				✓										✓					✓	✓						✓	✓						✓
1922	1	Q5VV42	Q5VV42	Threonylcarbamoyladenosine tRNA methylthiotransferase	CDKAL1	Homo sapiens	65.115	8.808	4	4						✓										✓	✓			✓					✓		✓	✓						✓
1923	1	Q5ZPR3	Q5ZPR3	CD276 antigen	CD276	Homo sapiens	57.238	16.479	4	4							✓		✓		✓		✓	✓					✓	✓	✓			✓	✓	✓	✓	✓			✓	✓	✓	✓	✓			✓	✓
1924	1	Q66K74	Q66K74	Microtubule-associated protein 1S	MAP1S	Homo sapiens	112.213	5.76	4	4	✓					✓	✓		✓			✓	✓	✓				✓		✓		✓					✓	✓	✓	✓	✓			✓	✓	✓	✓	✓
1925	1	Q6NYC1	Q6NYC1	Bifunctional arginine demethylase and lysyl-hydroxylase JMJD6	JMJD6	Homo sapiens	46.462	14.144	4	4							✓				✓		✓	✓					✓	✓							✓	✓					✓	✓	✓
1926	1	Q6P1M0	Q6P1M0	Long-chain fatty acid transport protein 4	SLC27A4	Homo sapiens	72.067	9.176	5	4				✓	✓							✓						✓						✓				✓		✓	✓	✓	✓				✓	✓	✓
1927	1	Q6P996	Q6P996	Pyridoxal-dependent decarboxylase domain-containing protein 1	PDXDC1	Homo sapiens	86.707	8.883	5	4											✓		✓						✓	✓	✓						✓	✓					✓	✓	✓
1928	1	Q6SZW1	Q6SZW1	NAD(+) hydrolase SARM1	SARM1	Homo sapiens	79.387	6.492	4	4																							✓			✓						✓	✓	✓					✓
1929	1	Q6UN15	Q6UN15	Pre-mRNA 3'-end-processing factor FIP1	FIP1L1	Homo sapiens	66.529	9.091	4	4			✓		✓	✓	✓			✓		✓	✓	✓	✓		✓	✓	✓	✓	✓					✓	✓	✓			✓	✓	✓	✓	✓			✓	✓
1930	1	Q6UX04	Q6UX04	Spliceosome-associated protein CWC27 homolog	CWC27	Homo sapiens	53.846	11.229	4	4					✓	✓	✓				✓	✓		✓							✓			✓		✓		✓		✓		✓	✓	✓	✓		✓	✓
1931	1	Q6ZN17	Q6ZN17	Protein lin-28 homolog B	LIN28B	Homo sapiens	27.082	23.6	4	4			✓	✓	✓				✓	✓	✓				✓		✓	✓						✓	✓	✓	✓	✓			✓	✓	✓		✓			✓	✓
1932	1	Q70UQ0	Q70UQ0	Inhibitor of nuclear factor kappa-B kinase-interacting protein	IKBIP	Homo sapiens	39.308	12.571	4	4														✓												✓		✓		✓	✓	✓	✓	✓	✓		✓	✓	✓
1933	1	Q7RTV0	Q7RTV0	PHD finger-like domain-containing protein 5A	PHF5A	Homo sapiens	12.404	46.364	4	4																			✓	✓	✓								✓	✓			✓			✓	✓
1934	1	Q7Z3K3	Q7Z3K3	Pogo transposable element with ZNF domain	POGZ	Homo sapiens	155.346	3.404	4	4						✓												✓	✓					✓	✓		✓	✓		✓	✓	✓	✓	✓	✓			✓	✓
1935	1	Q7Z434	Q7Z434	Mitochondrial antiviral-signaling protein	MAVS	Homo sapiens	56.528	12.037	4	4						✓	✓					✓	✓	✓				✓		✓	✓						✓	✓						✓	✓
1936	1	Q7Z4H8	Q7Z4H8	Protein O-glucosyltransferase 3	POGLUT3	Homo sapiens	58.572	10.256	4	4						✓	✓				✓	✓							✓	✓				✓		✓	✓	✓					✓	✓	✓				✓
1937	1	Q7Z7K6	Q7Z7K6	Centromere protein V	CENPV	Homo sapiens	29.947	16.364	4	4	✓			✓	✓	✓	✓		✓	✓	✓	✓	✓	✓	✓	✓	✓	✓	✓	✓	✓		✓	✓	✓	✓	✓	✓		✓	✓	✓	✓	✓	✓	✓	✓	✓	✓
1938	1	Q86U86	Q86U86	Protein polybromo-1	PBRM1	Homo sapiens	192.951	2.487	4	4						✓					✓						✓		✓						✓		✓				✓	✓	✓	✓				✓
1939	1	Q86UY8	Q86UY8	5'-nucleotidase domain-containing protein 3	NT5DC3	Homo sapiens	63.419	9.124	4	4							✓												✓	✓					✓	✓	✓	✓			✓	✓	✓	✓	✓			✓	✓
1940	1	Q86V81	Q86V81	THO complex subunit 4	ALYREF	Homo sapiens	26.887	23.346	4	4	✓		✓	✓	✓	✓	✓	✓	✓	✓	✓	✓	✓	✓	✓	✓	✓	✓	✓	✓	✓	✓		✓	✓	✓	✓	✓	✓		✓	✓	✓	✓	✓	✓		✓	✓
1941	1	Q86X76	Q86X76	Deaminated glutathione amidase	NIT1	Homo sapiens	35.896	17.125	4	4			✓	✓	✓				✓	✓		✓		✓	✓	✓	✓	✓						✓	✓	✓				✓	✓	✓	✓	✓	✓			✓	✓
1942	1	Q86YP4	Q86YP4	Transcriptional repressor p66-alpha	GATAD2A	Homo sapiens	68.063	12.954	5	4																		✓	✓	✓	✓					✓		✓				✓		✓	✓				✓
1943	1	Q8IUD2	Q8IUD2	ELKS/Rab6-interacting/CAST family member 1	ERC1	Homo sapiens	128.089	4.391	4	4																										✓	✓						✓	✓					✓
1944	1	Q8IUF8	Q8IUF8	Ribosomal oxygenase 2	RIOX2	Homo sapiens	52.802	10.538	4	4							✓						✓	✓				✓	✓	✓	✓					✓		✓				✓	✓		✓			✓	✓
1945	1	Q8IV08	Q8IV08	5'-3' exonuclease PLD3	PLD3	Homo sapiens	54.704	8.367	4	4		✓	✓	✓	✓	✓		✓	✓	✓	✓	✓	✓		✓	✓	✓	✓	✓	✓			✓	✓	✓	✓	✓			✓	✓	✓	✓	✓			✓	✓	✓
1946	1	Q8IVD9	Q8IVD9	NudC domain-containing protein 3	NUDCD3	Homo sapiens	40.821	14.681	4	4		✓	✓						✓	✓							✓		✓					✓	✓	✓			✓	✓	✓	✓				✓		✓
1947	1	Q8IVS2	Q8IVS2	Malonyl-CoA-acyl carrier protein transacylase, mitochondrial	MCAT	Homo sapiens	42.961	14.615	4	4				✓						✓				✓										✓	✓			✓		✓	✓	✓		✓			✓	✓	✓
1948	1	Q8IXI1	Q8IXI1	Mitochondrial Rho GTPase 2	RHOT2	Homo sapiens	68.12	9.871	4	4																									✓		✓			✓	✓							✓	✓
1949	1	Q8IYB3	Q8IYB3	Serine/arginine repetitive matrix protein 1	SRRM1	Homo sapiens	102.336	4.646	4	4						✓	✓					✓	✓			✓	✓	✓				✓	✓				✓	✓	✓		✓	✓	✓	✓	✓		✓	✓
1950	1	Q8N0X7	Q8N0X7	Spartin	SPART	Homo sapiens	72.836	8.258	4	4	✓						✓						✓	✓				✓	✓	✓	✓	✓				✓	✓	✓	✓					✓	✓	✓
1951	1	Q8N201	Q8N201	Integrator complex subunit 1	INTS1	Homo sapiens	244.302	2.146	4	4																										✓					✓	✓	✓	✓			✓		✓
1952	1	Q8N3C0	Q8N3C0	Activating signal cointegrator 1 complex subunit 3	ASCC3	Homo sapiens	251.464	2.134	4	4					✓				✓		✓				✓										✓	✓						✓	✓					✓	✓
1953	1	Q8N5K1	Q8N5K1	CDGSH iron-sulfur domain-containing protein 2	CISD2	Homo sapiens	15.278	36.296	4	4	✓	✓		✓	✓					✓	✓	✓	✓	✓		✓	✓	✓	✓	✓	✓	✓	✓	✓	✓	✓			✓	✓	✓	✓	✓			✓	✓		✓
1954	1	Q8N5N7	Q8N5N7	39S ribosomal protein L50, mitochondrial	MRPL50	Homo sapiens	18.324	28.481	4	4					✓		✓					✓	✓							✓					✓	✓						✓	✓		✓			✓	✓
1955	1	Q8N6H7	Q8N6H7	ADP-ribosylation factor GTPase-activating protein 2	ARFGAP2	Homo sapiens	56.72	9.405	4	4					✓							✓		✓					✓						✓	✓	✓	✓				✓	✓	✓	✓				✓
1956	1	Q8N6R0	Q8N6R0	eEF1A lysine and N-terminal methyltransferase	METTL13	Homo sapiens	78.768	6.867	4	4																								✓		✓					✓		✓			✓		✓
1957	1	Q8NAV1	Q8NAV1	Pre-mRNA-splicing factor 38A	PRPF38A	Homo sapiens	37.476	12.179	4	4					✓	✓				✓						✓		✓		✓	✓	✓				✓		✓		✓			✓	✓			✓
1958	1	Q8NBQ5	Q8NBQ5	Estradiol 17-beta-dehydrogenase 11	HSD17B11	Homo sapiens	32.935	16.333	4	4							✓		✓											✓			✓						✓	✓	✓	✓			✓
1959	1	Q8NCA5	Q8NCA5	Protein FAM98A	FAM98A	Homo sapiens	55.273	18.919	4	4						✓	✓				✓	✓	✓	✓				✓	✓	✓	✓				✓	✓	✓	✓				✓	✓	✓	✓	✓			✓
1960	1	Q8ND56	Q8ND56	Protein LSM14 homolog A	LSM14A	Homo sapiens	50.53	9.287	4	4		✓	✓			✓				✓			✓	✓	✓					✓			✓	✓	✓	✓		✓		✓	✓	✓	✓	✓	✓		✓	✓	✓
1961	1	Q8NEZ5	Q8NEZ5	F-box only protein 22	FBXO22	Homo sapiens	44.51	10.918	4	4							✓						✓	✓				✓	✓	✓	✓			✓	✓			✓	✓		✓	✓			✓		✓	✓	✓
1962	1	Q8NFF5	Q8NFF5	FAD synthase	FLAD1	Homo sapiens	65.266	12.266	4	4						✓	✓					✓	✓	✓				✓	✓	✓	✓						✓	✓						✓	✓
1963	1	Q8NI60	Q8NI60	Atypical kinase COQ8A, mitochondrial	COQ8A	Homo sapiens	71.949	6.491	4	4		✓	✓			✓			✓	✓					✓	✓							✓	✓	✓	✓	✓			✓	✓	✓	✓	✓			✓	✓	✓
1964	1	Q8TDP1	Q8TDP1	Ribonuclease H2 subunit C	RNASEH2C	Homo sapiens	17.84	36.585	4	4							✓							✓					✓	✓	✓							✓		✓	✓	✓	✓		✓			✓
1965	1	Q8WVB6	Q8WVB6	Chromosome transmission fidelity protein 18 homolog	CHTF18	Homo sapiens	107.383	5.333	4	4						✓				✓	✓								✓							✓						✓	✓	✓					✓
1966	1	Q8WWH5	Q8WWH5	Pseudouridylate synthase TRUB1	TRUB1	Homo sapiens	37.251	13.467	4	4			✓							✓		✓			✓		✓						✓	✓			✓	✓		✓	✓		✓	✓				✓
1967	1	Q92522	Q92522	Histone H1.10	H1-10	Homo sapiens	22.484	15.493	4	4			✓	✓	✓	✓			✓	✓	✓	✓	✓		✓	✓	✓	✓	✓	✓			✓	✓	✓	✓	✓				✓	✓	✓	✓				✓	✓
1968	1	Q92530	Q92530	Proteasome inhibitor PI31 subunit	PSMF1	Homo sapiens	29.815	18.45	4	4			✓	✓	✓	✓			✓	✓	✓	✓	✓		✓	✓	✓	✓	✓	✓			✓	✓	✓	✓	✓		✓		✓	✓	✓	✓			✓	✓	✓
1969	1	Q92597	Q92597	Protein NDRG1	NDRG1	Homo sapiens	42.836	17.005	4	4						✓					✓											✓	✓			✓	✓	✓	✓		✓	✓	✓	✓	✓			✓	✓
1970	1	Q92665	Q92665	28S ribosomal protein S31, mitochondrial	MRPS31	Homo sapiens	45.318	11.646	4	4				✓	✓					✓	✓	✓			✓	✓	✓		✓				✓	✓	✓	✓			✓	✓	✓	✓	✓				✓	✓	✓
1971	1	Q92688	Q92688	Acidic leucine-rich nuclear phosphoprotein 32 family member B	ANP32B	Homo sapiens	28.786	21.912	4	4	✓	✓	✓	✓				✓	✓	✓	✓	✓			✓	✓	✓	✓				✓	✓	✓	✓	✓	✓	✓	✓	✓	✓	✓	✓	✓	✓	✓	✓	✓	✓
1972	1	Q92747	Q92747	Actin-related protein 2/3 complex subunit 1A	ARPC1A	Homo sapiens	41.57	23.784	5	4		✓	✓						✓	✓	✓			✓	✓	✓	✓	✓		✓	✓		✓	✓	✓					✓	✓	✓	✓				✓	✓	✓
1973	1	Q92783	Q92783	Signal transducing adapter molecule 1	STAM	Homo sapiens	59.182	9.259	4	4				✓	✓	✓				✓	✓		✓	✓		✓		✓	✓	✓	✓				✓	✓	✓	✓				✓	✓	✓	✓				✓
1974	1	Q969G3	Q969G3	SWI/SNF-related matrix-associated actin-dependent regulator of chromatin subfamily E member 1	SMARCE1	Homo sapiens	46.65	12.652	4	4					✓	✓				✓	✓	✓	✓	✓		✓	✓	✓	✓	✓	✓					✓	✓						✓	✓	✓
1975	1	Q969T9	Q969T9	WW domain-binding protein 2	WBP2	Homo sapiens	28.086	16.475	4	4		✓	✓			✓			✓	✓	✓	✓	✓	✓	✓		✓	✓	✓		✓			✓	✓			✓		✓	✓			✓	✓		✓	✓	✓
1976	1	Q96A33	Q96A33	PAT complex subunit CCDC47	CCDC47	Homo sapiens	55.874	12.215	4	4		✓	✓		✓			✓	✓	✓	✓	✓	✓		✓	✓	✓			✓	✓		✓	✓		✓	✓			✓	✓		✓	✓			✓	✓
1977	1	Q96B26	Q96B26	Exosome complex component RRP43	EXOSC8	Homo sapiens	30.042	17.754	4	4				✓		✓			✓	✓						✓	✓	✓		✓	✓				✓		✓				✓	✓		✓				✓	✓
1978	1	Q96DH6	Q96DH6	RNA-binding protein Musashi homolog 2	MSI2	Homo sapiens	35.195	19.512	4	4							✓					✓	✓	✓				✓	✓	✓	✓				✓			✓			✓	✓			✓			✓	✓
1979	1	Q96DT7	Q96DT7	Zinc finger and BTB domain-containing protein 10	ZBTB10	Homo sapiens	94.896	5.741	4	4					✓	✓					✓	✓				✓	✓	✓	✓						✓	✓	✓	✓				✓	✓						✓
1980	1	Q96DV4	Q96DV4	39S ribosomal protein L38, mitochondrial	MRPL38	Homo sapiens	44.595	12.105	4	4									✓	✓								✓				✓		✓	✓				✓	✓	✓	✓	✓			✓	✓	✓	✓
1981	1	Q96EK6	Q96EK6	Glucosamine 6-phosphate N-acetyltransferase	GNPNAT1	Homo sapiens	20.75	27.717	4	4			✓	✓	✓	✓					✓	✓	✓	✓		✓	✓	✓		✓	✓			✓		✓	✓				✓	✓	✓	✓				✓	✓
1982	1	Q96EL3	Q96EL3	39S ribosomal protein L53, mitochondrial	MRPL53	Homo sapiens	12.106	42.857	4	4		✓	✓	✓					✓	✓		✓	✓			✓	✓						✓	✓	✓	✓	✓	✓		✓	✓	✓	✓	✓	✓			✓	✓
1983	1	Q96H79	Q96H79	Zinc finger CCCH-type antiviral protein 1-like	ZC3HAV1L	Homo sapiens	32.961	22	4	4				✓	✓							✓				✓	✓			✓		✓	✓						✓	✓		✓			✓	✓	✓		✓
1984	1	Q96L92	Q96L92	Sorting nexin-27	SNX27	Homo sapiens	61.264	11.091	4	4											✓													✓	✓			✓		✓	✓	✓	✓				✓		✓
1985	1	Q96QC0	Q96QC0	Serine/threonine-protein phosphatase 1 regulatory subunit 10	PPP1R10	Homo sapiens	99.059	5.319	4	4													✓						✓							✓		✓					✓		✓
1986	1	Q96RS6	Q96RS6	NudC domain-containing protein 1	NUDCD1	Homo sapiens	66.755	7.719	4	4																							✓	✓	✓	✓		✓		✓	✓	✓	✓			✓		✓	✓
1987	1	Q96S44	Q96S44	EKC/KEOPS complex subunit TP53RK	TP53RK	Homo sapiens	28.16	18.577	4	4					✓												✓					✓		✓			✓		✓	✓	✓		✓	✓			✓	✓
1988	1	Q96SB8	Q96SB8	Structural maintenance of chromosomes protein 6	SMC6	Homo sapiens	126.328	4.858	4	4											✓					✓			✓						✓			✓				✓	✓	✓					✓
1989	1	Q96ST2	Q96ST2	Protein IWS1 homolog	IWS1	Homo sapiens	91.956	5.861	4	4		✓		✓	✓	✓		✓	✓	✓	✓		✓	✓		✓	✓	✓					✓	✓	✓	✓	✓	✓		✓	✓	✓		✓	✓		✓	✓	✓
1990	1	Q96T60	Q96T60	Bifunctional polynucleotide phosphatase/kinase	PNKP	Homo sapiens	57.074	8.445	4	4																								✓	✓		✓			✓	✓			✓	✓	✓		✓	✓
1991	1	Q96T88	Q96T88	E3 ubiquitin-protein ligase UHRF1	UHRF1	Homo sapiens	89.815	5.549	4	4			✓		✓																		✓							✓	✓	✓	✓					✓
1992	1	Q99417	Q99417	c-Myc-binding protein	MYCBP	Homo sapiens	11.963	55.34	4	4		✓			✓	✓	✓	✓	✓			✓	✓	✓			✓	✓	✓		✓	✓	✓		✓	✓	✓	✓	✓	✓		✓	✓	✓	✓	✓			✓
1993	1	Q99426	Q99426	Tubulin-folding cofactor B	TBCB	Homo sapiens	27.325	15.984	4	4	✓	✓	✓		✓	✓		✓	✓		✓	✓			✓	✓		✓	✓	✓		✓	✓	✓		✓	✓		✓	✓	✓		✓	✓		✓	✓	✓
1994	1	Q99471	Q99471	Prefoldin subunit 5	PFDN5	Homo sapiens	17.329	43.506	4	4						✓	✓				✓	✓	✓	✓			✓		✓	✓	✓					✓	✓	✓					✓	✓	✓
1995	1	Q99661	Q99661	Kinesin-like protein KIF2C	KIF2C	Homo sapiens	81.317	10.621	5	4			✓	✓	✓					✓		✓		✓	✓		✓	✓	✓		✓			✓	✓	✓		✓			✓	✓	✓	✓	✓			✓	✓
1996	1	Q99757	Q99757	Thioredoxin, mitochondrial	TXN2	Homo sapiens	18.379	36.747	4	4			✓	✓	✓		✓		✓	✓	✓		✓	✓	✓	✓			✓		✓			✓	✓	✓		✓			✓	✓	✓		✓			✓	✓
1997	1	Q9BPU6	Q9BPU6	Dihydropyrimidinase-related protein 5	DPYSL5	Homo sapiens	61.422	12.943	4	4														✓								✓	✓						✓	✓	✓			✓	✓	✓	✓	✓
1998	1	Q9BPW8	Q9BPW8	Protein NipSnap homolog 1	NIPSNAP1	Homo sapiens	33.31	21.831	4	4		✓	✓		✓	✓		✓	✓	✓				✓		✓	✓		✓	✓	✓		✓	✓	✓		✓			✓	✓	✓	✓	✓			✓	✓
1999	1	Q9BQ75	Q9BQ75	Protein CMSS1	CMSS1	Homo sapiens	31.885	13.62	4	4		✓	✓								✓	✓			✓			✓				✓	✓	✓	✓				✓	✓	✓	✓	✓			✓	✓	✓
[truncated: 1,840 more rows]
[truncated: 3 more columns]

## Sheet: S8-2_Fig6A-Precursors
Number	Accession number	Unique peptide (Y/N)	Master accession	Master protein name	Master protein symbol	Master gene symbol	Sequence position start	Sequence position stop	Sequence	Modifications (in peptide)	Modification site (in protein)	Modification (in protein)	HEK1ng_R30k-IW08-P400-520	HEK1ng_R30k-IW08-P450-570	HEK1ng_R30k-IW08-P500-620	HEK1ng_R30k-IW08-P550-670	HEK1ng_R30k-IW08-P600-720	HEK1ng_R30k-IW08-P650-770	HEK1ng_R30k-IW08-P700-820	HEK1ng_R30k-IW12-P400-580	HEK1ng_R30k-IW12-P450-630	HEK1ng_R30k-IW12-P500-680	HEK1ng_R30k-IW12-P550-730	HEK1ng_R30k-IW12-P600-780	HEK1ng_R30k-IW12-P650-830	HEK1ng_R30k-IW12-P700-880	HEK1ng_R30k-IW16-P400-640	HEK1ng_R30k-IW16-P450-690	HEK1ng_R30k-IW16-P500-740	HEK1ng_R30k-IW16-P550-790	HEK1ng_R30k-IW16-P600-840	HEK1ng_R30k-IW16-P650-890	HEK1ng_R30k-IW16-P700-940	HEK1ng_R45k-IW12-P400-520	HEK1ng_R45k-IW12-P450-570	HEK1ng_R45k-IW12-P500-620	HEK1ng_R45k-IW12-P550-670	HEK1ng_R45k-IW12-P600-720	HEK1ng_R45k-IW12-P650-770	HEK1ng_R45k-IW12-P700-820	HEK1ng_R60k-IW15-P400-520	HEK1ng_R60k-IW15-P450-570	HEK1ng_R60k-IW15-P500-620	HEK1ng_R60k-IW15-P550-670	HEK1ng_R60k-IW15-P600-720	HEK1ng_R60k-IW15-P650-770	HEK1ng_R60k-IW15-P700-820	HEK1ng_R60k-IW20-P400-520	HEK1ng_R60k-IW20-P450-570
1	P36578	Y	P36578	60S ribosomal protein L4	RL4_HUMAN	RPL4	354	364	AAAAAAALQAK				✓	✓						✓	✓						✓	✓						✓	✓						✓	✓						✓	✓
2	P55036	Y	P55036	26S proteasome non-ATPase regulatory subunit 4	PSMD4_HUMAN	PSMD4	238	262	AAAASAAEAGIATTGTEDSDDALLK																	✓														✓							✓
3	Q6P2E9	Y	Q6P2E9	Enhancer of mRNA-decapping protein 4	EDC4_HUMAN	EDC4	1101	1115	AAADTLQGPMQAAYR																															✓							✓
4	Q9NQP4	Y	Q9NQP4	Prefoldin subunit 4	PFD4_HUMAN	PFDN4	8	22	AAAEDVNVTFEDQQK																	✓					✓	✓	✓
5	P30260	Y	P30260	Cell division cycle protein 27 homolog	CDC27_HUMAN	CDC27	457	467	AAAEGLMSLLR												✓															✓						✓							✓
6	O15042	Y	O15042	U2 snRNP-associated SURP motif-containing protein	SR140_HUMAN	U2SURP	112	131	AAAEIYEEFLAAFEGSDGNK																														✓						✓	✓	✓
7	P02786	Y	P02786	Transferrin receptor protein 1	TFR1_HUMAN	TFRC	589	600	AAAEVAGQFVIK						✓	✓	✓				✓	✓	✓	✓			✓	✓	✓	✓	✓					✓	✓	✓					✓	✓	✓
8	P07954	Y	P07954	Fumarate hydratase, mitochondrial	FUMH_HUMAN	FH	102	115	AAAEVNQDYGLDPK										✓					✓	✓	✓				✓	✓	✓							✓	✓						✓	✓
9	Q9Y490	Y	Q9Y490	Talin-1	TLN1_HUMAN	TLN1	2477	2491	AAAFEEQENETVVVK																	✓					✓	✓	✓
10	O94826	Y	O94826	Mitochondrial import receptor subunit TOM70	TOM70_HUMAN	TOMM70	160	168	AAAFEQLQK				✓	✓	✓					✓	✓						✓	✓	✓					✓	✓	✓					✓	✓	✓						✓
11	P35221	Y	P35221	Catenin alpha-1	CTNA1_HUMAN	CTNNA1	106	120	AAAGEFADDPCSSVK	11 Carbamidomethylation	116	116 Carbamidomethylation on C													✓	✓													✓	✓						✓	✓
12	Q96C19	Y	Q96C19	EF-hand domain-containing protein D2	EFHD2_HUMAN	EFHD2	160	176	AAAGELQEDSGLCVLAR	13 Carbamidomethylation	172	172 Carbamidomethylation on C																				✓	✓
13	P0DMV8;P0DMV9	N	P0DMV8;P0DMV9	Heat shock 70 kDa protein 1A	HS71A_HUMAN;HS71B_HUMAN	HSPA1A;HSPA1B	0	21	AAAIGIDLGTTYSCVGVFQHGK	14 Carbamidomethylation	13	13 Carbamidomethylation on C						✓	✓					✓	✓	✓				✓	✓	✓	✓						✓	✓						✓	✓
14	P0DMV8;P0DMV9	N	P0DMV8;P0DMV9	Heat shock 70 kDa protein 1A	HS71A_HUMAN;HS71B_HUMAN	HSPA1A;HSPA1B	0	21	AAAIGIDLGTTYSCVGVFQHGK	14 Carbamidomethylation	13	13 Carbamidomethylation on C																		✓
15	Q96NB2	Y	Q96NB2	Sideroflexin-2	SFXN2_HUMAN	SFXN2	220	232	AAAIGITQVVISR																												✓	✓							✓
16	P31948	Y	P31948	Stress-induced-phosphoprotein 1	STIP1_HUMAN	STIP1	79	87	AAALEFLNR				✓	✓	✓					✓	✓	✓					✓	✓	✓					✓	✓	✓					✓	✓	✓					✓	✓
17	O60716	Y	O60716	Catenin delta-1	CTND1_HUMAN	CTNND1	821	833	AAALVLQTIWGYK								✓	✓					✓	✓	✓	✓			✓		✓							✓	✓	✓					✓	✓	✓
18	P26641	Y	P26641	Elongation factor 1-gamma	EF1G_HUMAN	EEF1G	254	275	AAAPAPEEEMDECEQALAAEPK	13 Carbamidomethylation	266	266 Carbamidomethylation on C														✓					✓	✓	✓							✓							✓
19	P20810	Y	P20810	Calpastatin	ICAL_HUMAN	CAST	397	409	AAAPAPVSEAVCR	12 Carbamidomethylation	408	408 Carbamidomethylation on C										✓									✓							✓						✓	✓
20	P31350	Y	P31350	Ribonucleoside-diphosphate reductase subunit M2	RIR2_HUMAN	RRM2	62	74	AAAPGVEDEPLLR							✓	✓					✓		✓						✓							✓	✓	✓					✓	✓	✓
21	P53618	Y	P53618	Coatomer subunit beta	COPB_HUMAN	COPB1	280	291	AAAQCYIDLIIK	5 Carbamidomethylation	284	284 Carbamidomethylation on C					✓	✓					✓	✓	✓			✓		✓	✓	✓						✓	✓						✓	✓
22	O95801	Y	O95801	Tetratricopeptide repeat protein 4	TTC4_HUMAN	TTC4	124	134	AAAQYYLGNFR																					✓								✓						✓	✓
23	P49006	Y	P49006	MARCKS-related protein	MRP_HUMAN	MARCKSL1	145	157	AAATPESQEPQAK																✓												✓		✓					✓	✓	✓
24	P19404	Y	P19404	NADH dehydrogenase [ubiquinone] flavoprotein 2, mitochondrial	NDUV2_HUMAN	NDUFV2	76	88	AAAVLPVLDLAQR								✓	✓				✓	✓	✓	✓			✓		✓	✓	✓					✓	✓	✓					✓	✓	✓
25	O43837	Y	O43837	Isocitrate dehydrogenase [NAD] subunit beta, mitochondrial	IDH3B_HUMAN	IDH3B	73	96	AAAVPVEFQEHHLSEVQNMASEEK																																				✓	✓
26	Q8TDX7	Y	Q8TDX7	Serine/threonine-protein kinase Nek7	NEK7_HUMAN	NEK7	51	63	AACLLDGVPVALK	3 Carbamidomethylation	53	53 Carbamidomethylation on C																																✓	✓
27	P13796	Y	P13796	Plastin-2	PLSL_HUMAN	LCP1	40	49	AACLPLPGYR	3 Carbamidomethylation	42	42 Carbamidomethylation on C											✓																				✓	✓
28	Q53H12	Y	Q53H12	Acylglycerol kinase, mitochondrial	AGK_HUMAN	AGK	41	61	AACQEAQVFGNQLIPPNAQVK	3 Carbamidomethylation	43	43 Carbamidomethylation on C																			✓									✓						✓	✓
29	P06753	Y	P06753	Tropomyosin alpha-3 chain	TPM3_HUMAN	TPM3	79	91	AADAEAEVASLNR								✓	✓						✓	✓					✓		✓					✓	✓	✓						✓	✓
30	Q9UNF0	Y	Q9UNF0	Protein kinase C and casein kinase substrate in neurons protein 2	PACN2_HUMAN	PACSIN2	276	284	AADAVEDLR					✓						✓								✓						✓							✓
31	P55060	Y	P55060	Exportin-2	XPO2_HUMAN	CSE1L	356	372	AADEEAFEDNSEEYIRR																																				✓
32	P51452	Y	P51452	Dual specificity protein phosphatase 3	DUS3_HUMAN	DUSP3	105	116	AADFIDQALAQK							✓	✓					✓	✓	✓				✓	✓	✓	✓						✓	✓						✓	✓
33	Q9Y277	Y	Q9Y277	Voltage-dependent anion-selective channel protein 3	VDAC3_HUMAN	VDAC3	175	197	AADFQLHTHVNDGTEFGGSIYQK							✓	✓					✓		✓			✓	✓		✓	✓						✓	✓						✓	✓
34	Q86VP6	Y	Q86VP6	Cullin-associated NEDD8-dissociated protein 1	CAND1_HUMAN	CAND1	578	586	AADIDQEVK				✓														✓														✓							✓	✓
35	Q96ST3	Y	Q96ST3	Paired amphipathic helix protein Sin3a	SIN3A_HUMAN	SIN3A	677	685	AADIIDGLR																									✓	✓						✓	✓						✓	✓
36	Q12888	Y	Q12888	TP53-binding protein 1	TP53B_HUMAN	TP53BP1	1614	1626	AADISLDNLVEGK														✓		✓			✓											✓							✓
37	P78362	Y	P78362	SRSF protein kinase 2	SRPK2_HUMAN	SRPK2	508	519	AADLLVNPLDPR																													✓							✓
38	O95782	Y	O95782	AP-2 complex subunit alpha-1	AP2A1_HUMAN	AP2A1	389	399	AADLLYAMCDR	9 Carbamidomethylation	397	397 Carbamidomethylation on C																																✓	✓
39	Q15293	Y	Q15293	Reticulocalbin-1	RCN1_HUMAN	RCN1	177	188	AADLNGDLTATR						✓	✓	✓				✓	✓	✓	✓			✓	✓	✓	✓	✓					✓	✓	✓					✓	✓	✓
40	O75569	Y	O75569	Interferon-inducible double-stranded RNA-dependent protein kinase activator A	PRKRA_HUMAN	PRKRA	91	100	AAEAAINILK																																✓	✓	✓					✓	✓
41	Q14554	Y	Q14554	Protein disulfide-isomerase A5	PDIA5_HUMAN	PDIA5	318	341	AAEALHGEADSSGVLAAVDATVNK																✓															✓						✓
42	Q08211	Y	Q08211	ATP-dependent RNA helicase A	DHX9_HUMAN	DHX9	435	446	AAECNIVVTQPR	4 Carbamidomethylation	438	438 Carbamidomethylation on C					✓	✓				✓	✓	✓	✓			✓	✓	✓	✓	✓						✓	✓						✓	✓
43	P06454	Y	P06454	Prothymosin alpha	PTMA_HUMAN	PTMA	91	103	AAEDDEDDDVDTK																													✓							✓
44	Q9Y2A7	Y	Q9Y2A7	Nck-associated protein 1	NCKP1_HUMAN	NCKAP1	306	315	AAEDLFVNIR							✓				✓	✓		✓					✓	✓	✓							✓						✓	✓
45	Q96T51	Y	Q96T51	RUN and FYVE domain-containing protein 1	RUFY1_HUMAN	RUFY1	58	71	AAEGWSAPILTLAR																																					✓
46	Q9UHV9	Y	Q9UHV9	Prefoldin subunit 2	PFD2_HUMAN	PFDN2	44	62	AAELEMELNEHSLVIDTLK								✓	✓	✓				✓	✓	✓	✓			✓	✓	✓	✓	✓					✓	✓	✓					✓	✓	✓
47	Q9UHV9	Y	Q9UHV9	Prefoldin subunit 2	PFD2_HUMAN	PFDN2	44	62	AAELEMELNEHSLVIDTLK																				✓
48	O94906	Y	O94906	Pre-mRNA-processing factor 6	PRP6_HUMAN	PRPF6	379	387	AAELETDIR				✓
49	Q9NR33	Y	Q9NR33	DNA polymerase epsilon subunit 4	DPOE4_HUMAN	POLE4	70	80	AAELFVETIAK																												✓						✓	✓
50	P35232	Y	P35232	Prohibitin 1	PHB1_HUMAN	PHB1	220	239	AAELIANSLATAGDGLIELR							✓	✓	✓				✓	✓	✓	✓			✓	✓	✓	✓	✓					✓	✓	✓					✓	✓	✓
51	Q5JVF3	Y	Q5JVF3	PCI domain-containing protein 2	PCID2_HUMAN	PCID2	141	150	AAELLMSCFR	8 Carbamidomethylation	148	148 Carbamidomethylation on C																															✓
52	Q9BUK6	Y	Q9BUK6	Protein misato homolog 1	MSTO1_HUMAN	MSTO1	245	256	AAELLQDEYSGR																														✓
53	O75717	Y	O75717	WD repeat and HMG-box DNA-binding protein 1	WDHD1_HUMAN	WDHD1	820	839	AAELTATQVEEEEEEEDFRK																							✓	✓							✓							✓
54	P78318	Y	P78318	Immunoglobulin-binding protein 1	IGBP1_HUMAN	IGBP1	52	64	AAEMLSQLDLFSR									✓						✓															✓							✓
55	P33176	Y	P33176	Kinesin-1 heavy chain	KINH_HUMAN	KIF5B	551	560	AAEMMASLLK																										✓	✓						✓							✓
56	O60524	Y	O60524	Ribosome quality control complex subunit NEMF	NEMF_HUMAN	NEMF	160	169	AAEPLLTLER																																		✓						✓
57	Q00610	Y	Q00610	Clathrin heavy chain 1	CLH1_HUMAN	CLTC	1351	1367	AAEQAHLWAELVFLYDK								✓	✓				✓	✓	✓	✓			✓	✓	✓	✓	✓					✓	✓	✓					✓	✓	✓
58	Q10471	Y	Q10471	Polypeptide N-acetylgalactosaminyltransferase 2	GALT2_HUMAN	GALNT2	384	393	AAEVWMDEYK																													✓						✓	✓
59	P27708	Y	P27708	CAD protein	PYR1_HUMAN	CAD	556	571	AAFALGGLGSGFASNR									✓	✓					✓	✓	✓				✓	✓	✓	✓						✓	✓						✓	✓
60	P31483	Y	P31483	Cytotoxic granule associated RNA binding protein TIA1	TIA1_HUMAN	TIA1	124	131	AAFAPFGR											✓														✓							✓							✓
61	P62258	Y	P62258	14-3-3 protein epsilon	1433E_HUMAN	YWHAE	197	215	AAFDDAIAELDTLSEESYK								✓	✓					✓	✓	✓				✓	✓	✓	✓						✓	✓						✓	✓
62	P49257	Y	P49257	Protein ERGIC-53	LMAN1_HUMAN	LMAN1	99	111	AAFENWEVEVTFR																	✓							✓							✓							✓
63	O00273	Y	O00273	DNA fragmentation factor subunit alpha	DFFA_HUMAN	DFFA	214	229	AAFGEEVDAVDTGISR										✓						✓	✓					✓	✓	✓							✓							✓
64	P31040	Y	P31040	Succinate dehydrogenase [ubiquinone] flavoprotein subunit, mitochondrial	SDHA_HUMAN	SDHA	76	92	AAFGLSEAGFNTACVTK	14 Carbamidomethylation	89	89 Carbamidomethylation on C														✓						✓	✓
65	Q5JTZ9	Y	Q5JTZ9	Alanine--tRNA ligase, mitochondrial	SYAM_HUMAN	AARS2	44	51	AAFLNFFR				✓	✓						✓	✓						✓	✓						✓	✓						✓	✓						✓	✓
66	P05091	Y	P05091	Aldehyde dehydrogenase, mitochondrial	ALDH2_HUMAN	ALDH2	85	94	AAFQLGSPWR							✓				✓	✓	✓	✓				✓								✓	✓	✓					✓	✓	✓					✓
67	Q86XP3	Y	Q86XP3	ATP-dependent RNA helicase DDX42	DDX42_HUMAN	DDX42	701	708	AAFQSQYK																																	✓
68	Q96CT7	Y	Q96CT7	Coiled-coil domain-containing protein 124	CC124_HUMAN	CCDC124	171	183	AAFTAFEEAQLPR									✓	✓				✓	✓	✓	✓			✓	✓	✓	✓	✓						✓	✓						✓	✓
69	P19623	Y	P19623	Spermidine synthase	SPEE_HUMAN	SRM	286	295	AAFVLPEFAR					✓	✓	✓				✓	✓	✓	✓				✓	✓	✓	✓					✓	✓	✓					✓	✓	✓					✓
70	Q9NSD9	Y	Q9NSD9	Phenylalanine--tRNA ligase beta subunit	SYFB_HUMAN	FARSB	54	64	AAGASDVVLYK					✓							✓	✓					✓		✓						✓	✓						✓	✓						✓
71	P52758	Y	P52758	2-iminobutanoate/2-iminopropanoate deaminase	RIDA_HUMAN	RIDA	68	78	AAGCDFTNVVK	4 Carbamidomethylation	71	71 Carbamidomethylation on C																									✓							✓
72	P22102	Y	P22102	Trifunctional purine biosynthetic protein adenosine-3	PUR2_HUMAN	GART	481	499	AAGFKDPLLASGTDGVGTK						✓		✓				✓	✓	✓	✓				✓	✓	✓	✓					✓	✓	✓					✓	✓	✓
73	P28838	Y	P28838	Cytosol aminopeptidase	AMPL_HUMAN	LAP3	105	118	AAGIDEQENWHEGK																											✓							✓
74	P30566	Y	P30566	Adenylosuccinate lyase	PUR8_HUMAN	ADSL	102	125	AAGIIHLGATSCYVGDNTDLIILR	12 Carbamidomethylation	113	113 Carbamidomethylation on C														✓						✓	✓
75	O75533	Y	O75533	Splicing factor 3B subunit 1	SF3B1_HUMAN	SF3B1	603	625	AAGLATMISTMRPDIDNMDEYVR																	✓						✓	✓
76	Q9BW92	Y	Q9BW92	Threonine--tRNA ligase, mitochondrial	SYTM_HUMAN	TARS2	638	655	AAGLVSDLDADSGLTLSR																							✓	✓
77	Q9BQ69	Y	Q9BQ69	ADP-ribose glycohydrolase MACROD1	MACD1_HUMAN	MACROD1	190	200	AAGPLLTDECR	10 Carbamidomethylation	199	199 Carbamidomethylation on C																								✓	✓							✓	✓
78	O75369	Y	O75369	Filamin-B	FLNB_HUMAN	FLNB	481	492	AAGSGELGVTMK																										✓							✓	✓						✓
79	P05386	Y	P05386	60S acidic ribosomal protein P1	RLA1_HUMAN	RPLP1	34	49	AAGVNVEPFWPGLFAK																	✓						✓	✓
80	Q9Y230	Y	Q9Y230	RuvB-like 2	RUVB2_HUMAN	RUVBL2	55	64	AAGVVLEMIR					✓	✓					✓	✓	✓					✓	✓	✓						✓	✓						✓	✓						✓
81	Q15833	Y	Q15833	Syntaxin-binding protein 2	STXB2_HUMAN	STXBP2	101	120	AAHIFFTDTCPEPLFSELGR	10 Carbamidomethylation	110	110 Carbamidomethylation on C																																		✓	✓
82	P78371	Y	P78371	T-complex protein 1 subunit beta	TCPB_HUMAN	CCT2	467	481	AAHSEGNTTAGLDMR					✓	✓														✓							✓					✓								✓
83	Q2TAY7	Y	Q2TAY7	WD40 repeat-containing protein SMU1	SMU1_HUMAN	SMU1	143	160	AAIAQALAGEVSVVPPSR																							✓	✓
84	Q2TAY7	Y	Q2TAY7	WD40 repeat-containing protein SMU1	SMU1_HUMAN	SMU1	143	160	AAIAQALAGEVSVVPPSR																											✓							✓	✓
85	P35637	Y	P35637	RNA-binding protein FUS	FUS_HUMAN	FUS	349	357	AAIDWFDGK				✓	✓	✓					✓	✓	✓					✓	✓	✓					✓	✓	✓					✓	✓	✓					✓	✓
86	P11388	Y	P11388	DNA topoisomerase 2-alpha	TOP2A_HUMAN	TOP2A	401	416	AAIGCGIVESILNWVK	5 Carbamidomethylation	405	405 Carbamidomethylation on C														✓						✓	✓
87	Q9Y2W6	Y	Q9Y2W6	Tudor and KH domain-containing protein	TDRKH_HUMAN	TDRKH	113	134	AAIHQILTENTPVSEQLSVPQR																															✓
88	O43432	Y	O43432	Eukaryotic translation initiation factor 4 gamma 3	IF4G3_HUMAN	EIF4G3	1473	1483	AAIIADSSTFR																																			✓
89	P35232	Y	P35232	Prohibitin 1	PHB1_HUMAN	PHB1	209	219	AAIISAEGDSK					✓	✓					✓		✓					✓	✓	✓							✓						✓	✓						✓
90	O14744	Y	O14744	Protein arginine N-methyltransferase 5	ANM5_HUMAN	PRMT5	228	240	AAILPTSIFLTNK								✓	✓					✓	✓	✓				✓	✓	✓	✓						✓	✓						✓	✓
91	O75175	Y	O75175	CCR4-NOT transcription complex subunit 3	CNOT3_HUMAN	CNOT3	550	568	AAISSGIEDPVPTLHLTER																							✓						✓	✓						✓	✓
92	Q9HA77	Y	Q9HA77	Probable cysteine--tRNA ligase, mitochondrial	SYCM_HUMAN	CARS2	408	418	AALADDFDTPR																											✓	✓						✓	✓
93	Q9HC35	Y	Q9HC35	Echinoderm microtubule-associated protein-like 4	EMAL4_HUMAN	EML4	43	50	AALADVLR																									✓
94	Q96SY0	Y	Q96SY0	Integrator complex subunit 14	INT14_HUMAN	INTS14	443	454	AALAFGFLDLLK								✓						✓														✓	✓						✓	✓
95	P09417	Y	P09417	Dihydropteridine reductase	DHPR_HUMAN	QDPR	139	154	AALDGTPGMIGYGMAK																															✓
96	Q8NFW8	Y	Q8NFW8	N-acylneuraminate cytidylyltransferase	NEUA_HUMAN	CMAS	78	102	AALDSGAFQSVWVSTDHDEIENVAK																								✓
97	P34897	Y	P34897	Serine hydroxymethyltransferase, mitochondrial	GLYM_HUMAN	SHMT2	83	95	AALEALGSCLNNK	9 Carbamidomethylation	91	91 Carbamidomethylation on C					✓	✓					✓	✓	✓			✓	✓	✓	✓	✓						✓	✓						✓	✓
98	Q12788	Y	Q12788	Transducin beta-like protein 3	TBL3_HUMAN	TBL3	755	766	AALEALLPYTER								✓	✓				✓	✓	✓	✓			✓	✓	✓	✓	✓						✓	✓						✓	✓
99	P52815	Y	P52815	39S ribosomal protein L12, mitochondrial	RM12_HUMAN	MRPL12	186	198	AALEAVGGTVVLE							✓	✓				✓	✓	✓	✓					✓	✓						✓	✓	✓					✓	✓	✓
100	Q9H0D6	Y	Q9H0D6	5'-3' exoribonuclease 2	XRN2_HUMAN	XRN2	660	675	AALEEVYPDLTPEETR																								✓
101	Q9H0D6	Y	Q9H0D6	5'-3' exoribonuclease 2	XRN2_HUMAN	XRN2	660	676	AALEEVYPDLTPEETRR							✓		✓				✓			✓												✓	✓	✓					✓	✓	✓
102	P09601	Y	P09601	Heme oxygenase 1	HMOX1_HUMAN	HMOX1	87	100	AALEQDLAFWYGPR																						✓	✓								✓							✓
103	Q9BRX8	Y	Q9BRX8	Peroxiredoxin-like 2A	PXL2A_HUMAN	PRXL2A	44	55	AALEYLEDIDLK								✓	✓					✓	✓	✓				✓	✓	✓	✓						✓	✓						✓	✓
104	Q99707	Y	Q99707	Methionine synthase	METH_HUMAN	MTR	204	216	AALFALQNLFEEK																																					✓
105	P11172	Y	P11172	Uridine 5'-monophosphate synthase	UMPS_HUMAN	UMPS	6	22	AALGPLVTGLYDVQAFK																											✓							✓
106	P41227	Y	P41227	N-alpha-acetyltransferase 10	NAA10_HUMAN	NAA10	117	136	AALHLYSNTLNFQISEVEPK									✓						✓	✓					✓	✓	✓	✓						✓	✓						✓	✓
107	Q3KQV9	Y	Q3KQV9	UDP-N-acetylhexosamine pyrophosphorylase-like protein 1	UAP1L_HUMAN	UAP1L1	32	47	AALLAELALLEPEALR																							✓
108	Q9C0C9	Y	Q9C0C9	(E3-independent) E2 ubiquitin-conjugating enzyme	UBE2O_HUMAN	UBE2O	1278	1292	AALLEAGMPECTEDK	11 Carbamidomethylation	1288	1288 Carbamidomethylation on C																			✓									✓							✓
109	Q96EV2	Y	Q96EV2	RNA-binding protein 33	RBM33_HUMAN	RBM33	254	262	AALLEFEER													✓														✓						✓	✓						✓
110	Q13813	Y	Q13813	Spectrin alpha chain, non-erythrocytic 1	SPTN1_HUMAN	SPTAN1	450	459	AALLELWELR						✓	✓	✓				✓	✓	✓	✓			✓	✓	✓	✓	✓					✓	✓	✓					✓	✓	✓
111	Q9Y613	Y	Q9Y613	FH1/FH2 domain-containing protein 1	FHOD1_HUMAN	FHOD1	718	730	AALLNFDEFAVSK														✓		✓					✓								✓		✓					✓	✓
112	P07814	Y	P07814	Bifunctional glutamate/proline--tRNA ligase	SYEP_HUMAN	EPRS1	217	229	AALLNQHYQVNFK																															✓
113	P07814	Y	P07814	Bifunctional glutamate/proline--tRNA ligase	SYEP_HUMAN	EPRS1	217	229	AALLNQHYQVNFK				✓	✓	✓					✓	✓	✓					✓	✓						✓	✓	✓					✓	✓	✓					✓	✓
114	O95602	Y	O95602	DNA-directed RNA polymerase I subunit RPA1	RPA1_HUMAN	POLR1A	829	843	AALNLPEAASYDEVR																✓	✓							✓							✓							✓
115	Q7Z6Z7	Y	Q7Z6Z7	E3 ubiquitin-protein ligase HUWE1	HUWE1_HUMAN	HUWE1	1498	1508	AALPLTTSDTK																										✓	✓	✓						✓
116	Q9H3S7	Y	Q9H3S7	Tyrosine-protein phosphatase non-receptor type 23	PTN23_HUMAN	PTPN23	538	550	AALPTPALSPEDK																														✓							✓
117	P49327	Y	P49327	Fatty acid synthase	FAS_HUMAN	FASN	1132	1142	AALQEELQLCK	10 Carbamidomethylation	1141	1141 Carbamidomethylation on C				✓	✓	✓				✓	✓	✓	✓			✓	✓	✓	✓	✓					✓	✓	✓					✓	✓	✓
118	Q9H773	Y	Q9H773	dCTP pyrophosphatase 1	DCTP1_HUMAN	DCTPP1	90	109	AALQEELSDVLIYLVALAAR														✓															✓	✓						✓	✓
119	P62851	Y	P62851	40S ribosomal protein S25	RS25_HUMAN	RPS25	86	94	AALQELLSK				✓	✓						✓	✓						✓	✓						✓	✓						✓	✓						✓	✓
120	P78527	Y	P78527	DNA-dependent protein kinase catalytic subunit	PRKDC_HUMAN	PRKDC	311	321	AALSALESFLK						✓	✓				✓	✓	✓	✓				✓	✓	✓	✓						✓	✓						✓	✓
121	O95831	Y	O95831	Apoptosis-inducing factor 1, mitochondrial	AIFM1_HUMAN	AIFM1	113	127	AALSASEGEEVPQDK									✓						✓	✓	✓				✓	✓	✓							✓	✓						✓	✓
122	Q04637	Y	Q04637	Eukaryotic translation initiation factor 4 gamma 1	IF4G1_HUMAN	EIF4G1	1235	1244	AALSEEELEK					✓						✓		✓	✓				✓			✓					✓	✓	✓						✓
123	Q9UIA9	Y	Q9UIA9	Exportin-7	XPO7_HUMAN	XPO7	841	854	AALSGSYVNFGVFR										✓													✓	✓						✓							✓
124	Q6Y7W6	Y	Q6Y7W6	GRB10-interacting GYF protein 2	GGYF2_HUMAN	GIGYF2	646	667	AALSSQQQQQLALLLQQFQTLK																						✓
125	P55084	Y	P55084	Trifunctional enzyme subunit beta, mitochondrial	ECHB_HUMAN	HADHB	82	90	AALTGLLHR				✓	✓						✓	✓						✓	✓						✓	✓						✓	✓						✓	✓
126	Q9BUF5	Y	Q9BUF5	Tubulin beta-6 chain	TBB6_HUMAN	TUBB6	63	77	AALVDLEPGTMDSVR										✓						✓	✓				✓	✓	✓	✓							✓							✓
127	Q6PGP7	Y	Q6PGP7	SKI3 subunit of superkiller complex protein	SKI3_HUMAN	SKIC3	682	691	AALVDYLDGK													✓													✓	✓						✓	✓						✓
128	Q8TAA9	Y	Q8TAA9	Vang-like protein 1	VANG1_HUMAN	VANGL1	275	285	AALVVLENYYK							✓						✓	✓	✓							✓						✓	✓
129	P54886	Y	P54886	Delta-1-pyrroline-5-carboxylate synthase	P5CS_HUMAN	ALDH18A1	314	334	AALWALQGGTSVVIANGTHPK																																				✓
130	Q16891	Y	Q16891	MICOS complex subunit MIC60	MIC60_HUMAN	IMMT	258	269	AAMDNSEIAGEK																																			✓	✓
131	Q08211	Y	Q08211	ATP-dependent RNA helicase A	DHX9_HUMAN	DHX9	1105	1116	AAMEALVVEVTK							✓	✓					✓	✓	✓			✓	✓	✓	✓	✓						✓	✓						✓	✓
132	Q9Y490	Y	Q9Y490	Talin-1	TLN1_HUMAN	TLN1	1594	1604	AAMEPIVISAK											✓			✓					✓							✓	✓						✓	✓	✓					✓
133	Q10567	Y	Q10567	AP-1 complex subunit beta-1	AP1B1_HUMAN	AP1B1	446	458	AAMIWIVGEYAER															✓															✓	✓						✓
134	P25787	Y	P25787	Proteasome subunit alpha type-2	PSA2_HUMAN	PSMA2	40	50	AANGVVLATEK						✓													✓							✓							✓	✓						✓
135	P07947;P12931	N	P07947;P12931	Tyrosine-protein kinase Yes	SRC_HUMAN;YES_HUMAN	SRC;YES1	0	12	AANILVGENLVCK	12 Carbamidomethylation	11	11 Carbamidomethylation on C					✓									✓			✓									✓	✓	✓					✓	✓
136	Q9BV44	Y	Q9BV44	tRNA (guanine(6)-N2)-methyltransferase THUMP3	THUM3_HUMAN	THUMPD3	359	369	AANNIASLLTK					✓																														✓					✓
137	Q15042	Y	Q15042	Rab3 GTPase-activating protein catalytic subunit	RB3GP_HUMAN	RAB3GAP1	688	700	AANPGCSLEDFVR	6 Carbamidomethylation	693	693 Carbamidomethylation on C					✓						✓										✓					✓	✓	✓						✓	✓
138	Q9Y4L1	Y	Q9Y4L1	Hypoxia up-regulated protein 1	HYOU1_HUMAN	HYOU1	739	753	AANSLEAFIFETQDK																	✓						✓	✓
139	Q9Y4L1	Y	Q9Y4L1	Hypoxia up-regulated protein 1	HYOU1_HUMAN	HYOU1	739	753	AANSLEAFIFETQDK																										✓		✓						✓
140	Q9P289	Y	Q9P289	Serine/threonine-protein kinase 26	STK26_HUMAN	STK26	147	159	AANVLLSEQGDVK									✓				✓	✓	✓	✓			✓	✓	✓	✓	✓						✓	✓						✓	✓
141	Q96GQ7	Y	Q96GQ7	Probable ATP-dependent RNA helicase DDX27	DDX27_HUMAN	DDX27	338	349	AAPDILIATPGR							✓					✓	✓					✓	✓	✓							✓	✓						✓	✓
142	Q92947	Y	Q92947	Glutaryl-CoA dehydrogenase, mitochondrial	GCDH_HUMAN	GCDH	362	371	AAPEMVSLLK													✓													✓	✓													✓
143	Q15181	Y	Q15181	Inorganic pyrophosphatase	IPYR_HUMAN	PPA1	10	18	AAPFSLEYR					✓	✓					✓	✓						✓	✓	✓						✓	✓						✓	✓						✓
144	Q15233	Y	Q15233	Non-POU domain-containing octamer-binding protein	NONO_HUMAN	NONO	457	467	AAPGAEFAPNK					✓	✓					✓	✓	✓					✓	✓	✓						✓	✓						✓	✓						✓
145	Q15120	Y	Q15120	[Pyruvate dehydrogenase (acetyl-transferring)] kinase isozyme 3, mitochondrial	PDK3_HUMAN	PDK3	318	332	AAPLAGFGYGLPISR									✓	✓					✓	✓	✓				✓	✓	✓	✓						✓	✓						✓	✓
146	P49327	Y	P49327	Fatty acid synthase	FAS_HUMAN	FASN	2276	2294	AAPLDSIHSLAAYYIDCIR	17 Carbamidomethylation	2292	2292 Carbamidomethylation on C					✓	✓	✓				✓	✓	✓	✓			✓	✓	✓	✓						✓	✓	✓					✓	✓	✓
147	Q9Y6H1	Y	Q9Y6H1	Coiled-coil-helix-coiled-coil-helix domain-containing protein 2	CHCH2_HUMAN	CHCHD2	24	51	AAPRPAPVAQPPAAAPPSAVGSSAAAPR																	✓						✓
148	P18583	Y	P18583	Protein SON	SON_HUMAN	SON	2301	2314	AAPVTGGMGAVLMR																													✓								✓
149	P11586	Y	P11586	C-1-tetrahydrofolate synthase, cytoplasmic	C1TC_HUMAN	MTHFD1	805	819	AAQAPSSFQLLYDLK																✓	✓					✓	✓	✓
150	P06132	Y	P06132	Uroporphyrinogen decarboxylase	DCUP_HUMAN	UROD	51	60	AAQDFFSTCR	9 Carbamidomethylation	59	59 Carbamidomethylation on C			✓		✓				✓	✓	✓	✓			✓	✓	✓	✓						✓	✓	✓					✓	✓	✓
151	O94906	Y	O94906	Pre-mRNA-processing factor 6	PRP6_HUMAN	PRPF6	693	703	AAQDLCEEALR	6 Carbamidomethylation	698	698 Carbamidomethylation on C												✓					✓		✓						✓							✓	✓
152	P04075	Y	P04075	Fructose-bisphosphate aldolase A	ALDOA_HUMAN	ALDOA	323	330	AAQEEYVK																																✓
153	Q5T4S7	Y	Q5T4S7	E3 ubiquitin-protein ligase UBR4	UBR4_HUMAN	UBR4	3465	3478	AAQFVDLLGYFSLK
154	Q6NZ67	Y	Q6NZ67	Mitotic-spindle organizing protein 2B	MZT2B_HUMAN	MZT2B	2	22	AAQGVGPGPGSAAPPGLEAAR																												✓
155	Q13952	Y	Q13952	Nuclear transcription factor Y subunit gamma	NFYC_HUMAN	NFYC	72	83	AAQIFITELTLR									✓					✓	✓	✓			✓	✓		✓	✓						✓	✓						✓	✓
156	Q15075	Y	Q15075	Early endosome antigen 1	EEA1_HUMAN	EEA1	165	176	AAQLATEIADIK																																			✓
157	P19367	Y	P19367	Hexokinase-1	HXK1_HUMAN	HK1	830	844	AAQLCGAGMAAVVDK	5 Carbamidomethylation	834	834 Carbamidomethylation on C						✓							✓	✓			✓	✓	✓								✓	✓						✓	✓
158	Q96B54	Y	Q96B54	Zinc finger protein 428	ZN428_HUMAN	ZNF428	85	98	AAQPPAQPCQLCGR	9 Carbamidomethylation, 12 Carbamidomethylation	93, 96	93 Carbamidomethylation on C, 96 Carbamidomethylation on C													✓
159	O75367	Y	O75367	Core histone macro-H2A.1	H2AY_HUMAN	MACROH2A1	168	189	AASADSTTEGTPADGFTVLSTK																													✓							✓	✓	✓
160	O00154	Y	O00154	Cytosolic acyl coenzyme A thioester hydrolase	BACH_HUMAN	ACOT7	325	340	AASAFFTYVSLSQEGR																	✓						✓	✓
161	Q9BSJ2	Y	Q9BSJ2	Gamma-tubulin complex component 2	GCP2_HUMAN	TUBGCP2	382	393	AASAPYFEVLEK								✓	✓																			✓	✓	✓					✓		✓
162	P13861	Y	P13861	cAMP-dependent protein kinase type II-alpha regulatory subunit	KAP2_HUMAN	PRKAR2A	348	358	AASAYAVGDVK																										✓
163	P62258	Y	P62258	14-3-3 protein epsilon	1433E_HUMAN	YWHAE	154	170	AASDIAMTELPPTHPIR																								✓
164	P62258	Y	P62258	14-3-3 protein epsilon	1433E_HUMAN	YWHAE	154	170	AASDIAMTELPPTHPIR						✓	✓	✓				✓	✓	✓	✓			✓	✓	✓	✓	✓					✓	✓	✓					✓	✓	✓
165	Q96JM3	Y	Q96JM3	Chromosome alignment-maintaining phosphoprotein 1	CHAP1_HUMAN	CHAMP1	510	526	AASDIWKPVLSIDTEPR														✓														✓							✓
166	P09525	Y	P09525	Annexin A4	ANXA4_HUMAN	ANXA4	10	24	AASGFNAMEDAQTLR																✓	✓					✓		✓							✓							✓
167	Q96CM8	Y	Q96CM8	Medium-chain acyl-CoA ligase ACSF2, mitochondrial	ACSF2_HUMAN	ACSF2	112	123	AASGLLSIGLCK	11 Carbamidomethylation	122	122 Carbamidomethylation on C																								✓								✓
168	P23588	Y	P23588	Eukaryotic translation initiation factor 4B	IF4B_HUMAN	EIF4B	357	372	AASIFGGAKPVDTAAR					✓	✓					✓	✓													✓	✓						✓	✓	✓					✓	✓
169	Q9Y5B9	Y	Q9Y5B9	FACT complex subunit SPT16	SP16H_HUMAN	SUPT16H	186	196	AASITSEVFNK						✓	✓					✓	✓	✓				✓	✓	✓	✓						✓	✓						✓	✓
170	O96007	Y	O96007	Molybdopterin synthase catalytic subunit	MOC2B_HUMAN	MOCS2	145	159	AASLEAVSYAIDTLK															✓						✓			✓
171	Q96N66	Y	Q96N66	Lysophospholipid acyltransferase 7	MBOA7_HUMAN	MBOAT7	289	300	AASLEYDYETIR								✓	✓					✓	✓	✓	✓				✓	✓							✓	✓	✓					✓	✓	✓
172	Q92616	Y	Q92616	eIF-2-alpha kinase activator GCN1	GCN1_HUMAN	GCN1	476	498	AASQSTQVPTITEGVAAALLLLK																																					✓
173	O60885	Y	O60885	Bromodomain-containing protein 4	BRD4_HUMAN	BRD4	1098	1111	AASVVQPQPLVVVK																														✓
174	Q9Y3F4	Y	Q9Y3F4	Serine-threonine kinase receptor-associated protein	STRAP_HUMAN	STRAP	74	84	AATAAADFTAK				✓								✓	✓												✓	✓	✓					✓	✓
175	Q6P1J9	Y	Q6P1J9	Parafibromin	CDC73_HUMAN	CDC73	78	87	AATENIPVVR																																	✓	✓						✓
176	P55263	Y	P55263	Adenosine kinase	ADK_HUMAN	ADK	100	111	AATFFGCIGIDK	7 Carbamidomethylation	106	106 Carbamidomethylation on C				✓								✓						✓							✓	✓						✓	✓
177	P35232	Y	P35232	Prohibitin 1	PHB1_HUMAN	PHB1	158	177	AATFGLILDDVSLTHLTFGK								✓	✓	✓				✓	✓	✓	✓			✓	✓	✓	✓	✓					✓	✓	✓					✓	✓	✓
178	Q9HCC0	Y	Q9HCC0	Methylcrotonoyl-CoA carboxylase beta chain, mitochondrial	MCCB_HUMAN	MCCC2	249	268	AATGEEVSAEDLGGADLHCR	19 Carbamidomethylation	267	267 Carbamidomethylation on C																		✓		✓						✓							✓	✓
179	P13861	Y	P13861	cAMP-dependent protein kinase type II-alpha regulatory subunit	KAP2_HUMAN	PRKAR2A	218	234	AATIVATSEGSLWGLDR																	✓						✓	✓
180	Q86TX2	Y	Q86TX2	Acyl-coenzyme A thioesterase 1	ACOT1_HUMAN	ACOT1	2	12	AATLILEPAGR					✓		✓				✓	✓	✓	✓					✓	✓	✓					✓	✓	✓					✓	✓	✓					✓
181	Q53H96	Y	Q53H96	Pyrroline-5-carboxylate reductase 3	P5CR3_HUMAN	PYCR3	255	267	AATMSAVEAATCR	12 Carbamidomethylation	266	266 Carbamidomethylation on C																																✓	✓	✓
182	P13667	Y	P13667	Protein disulfide-isomerase A4	PDIA4_HUMAN	PDIA4	429	435	AATQFWR				✓																												✓							✓
183	Q14204	Y	Q14204	Cytoplasmic dynein 1 heavy chain 1	DYHC1_HUMAN	DYNC1H1	3079	3088	AATSPALFNR					✓	✓					✓							✓	✓							✓							✓	✓						✓
184	P22314	Y	P22314	Ubiquitin-like modifier-activating enzyme 1	UBA1_HUMAN	UBA1	785	802	AAVATFLQSVQVPEFTPK							✓	✓						✓	✓				✓	✓		✓						✓	✓						✓	✓
185	O75152	Y	O75152	Zinc finger CCCH domain-containing protein 11A	ZC11A_HUMAN	ZC3H11A	700	712	AAVAVVPLVSEDK							✓						✓	✓	✓				✓	✓									✓							✓
186	P11766	Y	P11766	Alcohol dehydrogenase class-3	ADHX_HUMAN	ADH5	10	31	AAVAWEAGKPLSIEEIEVAPPK									✓	✓					✓	✓	✓				✓	✓	✓	✓						✓	✓						✓	✓
187	P11766	Y	P11766	Alcohol dehydrogenase class-3	ADHX_HUMAN	ADH5	10	31	AAVAWEAGKPLSIEEIEVAPPK																					✓
188	Q92599	Y	Q92599	Septin-8	SEPT8_HUMAN	SEPTIN8	403	422	AAVEALQSQALHATSQQPLR																													✓	✓	✓					✓	✓	✓
189	P10809	Y	P10809	60 kDa heat shock protein, mitochondrial	CH60_HUMAN	HSPD1	430	446	AAVEEGIVLGGGCALLR	13 Carbamidomethylation	442	442 Carbamidomethylation on C														✓						✓	✓
190	P10809	Y	P10809	60 kDa heat shock protein, mitochondrial	CH60_HUMAN	HSPD1	430	446	AAVEEGIVLGGGCALLR	13 Carbamidomethylation	442	442 Carbamidomethylation on C		✓	✓	✓				✓	✓	✓	✓				✓	✓	✓	✓					✓	✓	✓					✓	✓	✓					✓
191	Q15814	Y	Q15814	Tubulin-specific chaperone C	TBCC_HUMAN	TBCC	69	77	AAVEELLER																									✓															✓
192	O94906	Y	O94906	Pre-mRNA-processing factor 6	PRP6_HUMAN	PRPF6	409	420	AAVELEEPEDAR							✓		✓						✓	✓			✓	✓								✓	✓	✓					✓	✓	✓
193	Q14974	Y	Q14974	Importin subunit beta-1	IMB1_HUMAN	KPNB1	28	42	AAVENLPTFLVELSR																✓	✓					✓	✓	✓
194	Q99460	Y	Q99460	26S proteasome non-ATPase regulatory subunit 1	PSMD1_HUMAN	PSMD1	617	628	AAVESLGFILFR							✓	✓	✓				✓	✓	✓	✓			✓	✓	✓	✓	✓					✓	✓	✓					✓	✓	✓
195	A1L0T0	Y	A1L0T0	2-hydroxyacyl-CoA lyase 2	HACL2_HUMAN	ILVBL	306	322	AAVETLGVPCFLGGMAR	10 Carbamidomethylation	315	315 Carbamidomethylation on C														✓							✓
196	Q01844	Y	Q01844	RNA-binding protein EWS	EWS_HUMAN	EWSR1	425	433	AAVEWFDGK				✓	✓	✓					✓	✓	✓					✓	✓	✓					✓	✓	✓					✓	✓	✓					✓	✓
197	Q96F86	Y	Q96F86	Enhancer of mRNA-decapping protein 3	EDC3_HUMAN	EDC3	216	227	AAVFEEIDTYER									✓	✓				✓	✓	✓	✓			✓	✓	✓		✓						✓	✓						✓	✓
198	Q29RF7	Y	Q29RF7	Sister chromatid cohesion protein PDS5 homolog A	PDS5A_HUMAN	PDS5A	1299	1315	AAVGQESPGGLEAGNAK
199	Q9UHI6	Y	Q9UHI6	Probable ATP-dependent RNA helicase DDX20	DDX20_HUMAN	DDX20	457	473	AAVHTYGIASVPNQPLK																												✓						✓	✓
200	Q9NR30	Y	Q9NR30	Nucleolar RNA helicase 2	DDX21_HUMAN	DDX21	424	432	AAVIGDVIR				✓	✓						✓	✓						✓								✓						✓							✓
201	Q13435	Y	Q13435	Splicing factor 3B subunit 2	SF3B2_HUMAN	SF3B2	184	192	AAVLLEQER				✓	✓	✓					✓		✓					✓		✓					✓	✓	✓					✓	✓	✓						✓
202	Q96GX9	Y	Q96GX9	Methylthioribulose-1-phosphate dehydratase	MTNB_HUMAN	APIP	120	131	AAVMATLLFPGR							✓							✓						✓		✓						✓	✓						✓	✓
203	Q6P2Q9	Y	Q6P2Q9	Pre-mRNA-processing-splicing factor 8	PRP8_HUMAN	PRPF8	687	702	AAVMHDILDMMPEGIK						✓						✓							✓								✓	✓						✓	✓
204	Q8N8S7	Y	Q8N8S7	Protein enabled homolog	ENAH_HUMAN	ENAH	11	21	AAVMVYDDANK																			✓								✓							✓	✓
205	Q7L8L6	Y	Q7L8L6	FAST kinase domain-containing protein 5, mitochondrial	FAKD5_HUMAN	FASTKD5	661	675	AAVPLGGFLCNVADK	10 Carbamidomethylation	670	670 Carbamidomethylation on C						✓						✓															✓	✓						✓	✓
206	P06733	Y	P06733	Alpha-enolase	ENOA_HUMAN	ENO1	33	50	AAVPSGASTGIYEALELR						✓	✓	✓				✓	✓	✓	✓			✓	✓	✓	✓	✓					✓	✓	✓					✓	✓	✓
207	Q9UMY1	Y	Q9UMY1	Nucleolar protein 7	NOL7_HUMAN	NOL7	224	237	AAVQFLNNAWGIQK																✓					✓										✓							✓
208	P22033	Y	P22033	Methylmalonyl-CoA mutase, mitochondrial	MUTA_HUMAN	MMUT	731	741	AAVQVLDDIEK																																		✓
209	O14654	Y	O14654	Insulin receptor substrate 4	IRS4_HUMAN	IRS4	1098	1110	AAVSAFPTDSLER								✓							✓	✓			✓		✓	✓							✓	✓						✓	✓
210	Q8NFQ8	Y	Q8NFQ8	Torsin-1A-interacting protein 2	TOIP2_HUMAN	TOR1AIP2	361	380	AAVVHHFESFPAGSTLIFYK																																						✓
211	Q15125	Y	Q15125	3-beta-hydroxysteroid-Delta(8),Delta(7)-isomerase	EBP_HUMAN	EBP	53	62	AAVVPLGTWR					✓	✓					✓	✓	✓					✓	✓	✓						✓	✓						✓	✓						✓
212	P49916	Y	P49916	DNA ligase 3	DNLI3_HUMAN	LIG3	779	791	AAVWEITGAEFSK								✓									✓					✓		✓					✓	✓	✓						✓	✓
213	P11172	Y	P11172	Uridine 5'-monophosphate synthase	UMPS_HUMAN	UMPS	469	477	AAWEAYLSR					✓	✓					✓	✓	✓					✓	✓	✓						✓	✓						✓	✓						✓
214	P11310	Y	P11310	Medium-chain specific acyl-CoA dehydrogenase, mitochondrial	ACADM_HUMAN	ACADM	340	348	AAWEVDSGR																										✓						✓	✓							✓
215	O75955	Y	O75955	Flotillin-1	FLOT1_HUMAN	FLOT1	221	230	AAYDIEVNTR																											✓	✓						✓
216	O15498	Y	O15498	Synaptobrevin homolog YKT6	YKT6_HUMAN	YKT6	21	33	AAYDVSSFSFFQR																														✓							✓
217	P02545	Y	P02545	Prelamin-A/C	LMNA_HUMAN	LMNA	79	89	AAYEAELGDAR							✓					✓	✓	✓				✓	✓	✓														✓	✓
218	P05141	Y	P05141	ADP/ATP translocase 2	ADT2_HUMAN	SLC25A5	189	199	AAYFGIYDTAK						✓	✓	✓				✓	✓	✓	✓			✓	✓	✓	✓	✓					✓	✓	✓					✓	✓	✓
219	P12235	Y	P12235	ADP/ATP translocase 1	ADT1_HUMAN	SLC25A4	189	199	AAYFGVYDTAK						✓	✓	✓				✓	✓	✓	✓			✓	✓	✓	✓	✓					✓	✓	✓					✓	✓	✓
220	P49821	Y	P49821	NADH dehydrogenase [ubiquinone] flavoprotein 1, mitochondrial	NDUV1_HUMAN	NDUFV1	153	159	AAYIYIR																									✓
221	Q14839	Y	Q14839	Chromodomain-helicase-DNA-binding protein 4	CHD4_HUMAN	CHD4	1802	1821	AAYLNMSEDPSHPSMALNTR										✓					✓		✓							✓							✓						✓	✓
222	P04083	Y	P04083	Annexin A1	ANXA1_HUMAN	ANXA1	82	97	AAYLQETGKPLDETLK																												✓						✓
223	P78527	Y	P78527	DNA-dependent protein kinase catalytic subunit	PRKDC_HUMAN	PRKDC	3826	3833	AAYLSDPR																									✓							✓
224	Q14019	Y	Q14019	Coactosin-like protein	COTL1_HUMAN	COTL1	12	18	AAYNLVR				✓																					✓
225	Q8N163	Y	Q8N163	Cell cycle and apoptosis regulator protein 2	CCAR2_HUMAN	CCAR2	98	112	AAYNPGQAVPWNAVK																✓	✓					✓									✓							✓
226	P54136	Y	P54136	Arginine--tRNA ligase, cytoplasmic	SYRC_HUMAN	RARS1	90	109	AAYPDLENPPLLVTPSQQAK									✓					✓							✓		✓						✓	✓						✓	✓
227	P52758	Y	P52758	2-iminobutanoate/2-iminopropanoate deaminase	RIDA_HUMAN	RIDA	108	117	AAYQVAALPK																									✓	✓	✓					✓	✓	✓					✓	✓
228	Q9Y4E8	Y	Q9Y4E8	Ubiquitin carboxyl-terminal hydrolase 15	UBP15_HUMAN	USP15	924	932	AAYVLFYQR												✓															✓							✓
229	Q9Y6Y8	Y	Q9Y6Y8	SEC23-interacting protein	S23IP_HUMAN	SEC23IP	330	341	AAYWEEEPAEVR									✓					✓	✓															✓	✓							✓
230	P11940	Y	P11940	Polyadenylate-binding protein 1	PABP1_HUMAN	PABPC1	420	436	AAYYPPSQIAQLRPSPR								✓														✓							✓						✓	✓
231	P00558	Y	P00558	Phosphoglycerate kinase 1	PGK1_HUMAN	PGK1	107	123	ACANPAAGSVILLENLR	2 Carbamidomethylation	108	108 Carbamidomethylation on C																				✓
232	P00558	Y	P00558	Phosphoglycerate kinase 1	PGK1_HUMAN	PGK1	107	123	ACANPAAGSVILLENLR	2 Carbamidomethylation	108	108 Carbamidomethylation on C			✓	✓					✓	✓	✓				✓	✓	✓	✓						✓	✓						✓	✓
233	Q9UJV9	Y	Q9UJV9	Probable ATP-dependent RNA helicase DDX41	DDX41_HUMAN	DDX41	539	549	ACDESVLMDLK	2 Carbamidomethylation	540	540 Carbamidomethylation on C																										✓
234	O00273	Y	O00273	DNA fragmentation factor subunit alpha	DFFA_HUMAN	DFFA	46	54	ACDILAIDK	2 Carbamidomethylation	47	47 Carbamidomethylation on C	✓	✓	✓					✓		✓					✓		✓					✓	✓	✓					✓	✓	✓					✓
235	Q9Y490	Y	Q9Y490	Talin-1	TLN1_HUMAN	TLN1	235	254	ACEFAGFQCQIQFGPHNEQK	2 Carbamidomethylation, 9 Carbamidomethylation	236, 243	236 Carbamidomethylation on C, 243 Carbamidomethylation on C																																			✓
236	P62879	Y	P62879	Guanine nucleotide-binding protein G(I)/G(S)/G(T) subunit beta-2	GBB2_HUMAN	GNB2	24	42	ACGDSTLTQITAGLDPVGR	2 Carbamidomethylation	25	25 Carbamidomethylation on C				✓						✓		✓														✓						✓	✓
237	Q99536	Y	Q99536	Synaptic vesicle membrane protein VAT-1 homolog	VAT1_HUMAN	VAT1	85	96	ACGLNFADLMAR	2 Carbamidomethylation	86	86 Carbamidomethylation on C				✓	✓	✓				✓	✓	✓	✓			✓	✓	✓	✓	✓					✓	✓	✓					✓	✓	✓
238	P22234	Y	P22234	Bifunctional phosphoribosylaminoimidazole carboxylase/phosphoribosylaminoimidazole succinocarboxamide synthetase	PUR6_HUMAN	PAICS	287	298	ACGNFGIPCELR	2 Carbamidomethylation, 9 Carbamidomethylation	288, 295	288 Carbamidomethylation on C, 295 Carbamidomethylation on C					✓	✓					✓	✓	✓				✓	✓	✓	✓						✓	✓						✓	✓
239	P32121	Y	P32121	Beta-arrestin-2	ARRB2_HUMAN	ARRB2	140	148	ACGVDFEIR	2 Carbamidomethylation	141	141 Carbamidomethylation on C																															✓						✓
240	A0AVT1	Y	A0AVT1	Ubiquitin-like modifier-activating enzyme 6	UBA6_HUMAN	UBA6	448	457	ACIGDTLCQK	2 Carbamidomethylation, 8 Carbamidomethylation	449, 455	449 Carbamidomethylation on C, 455 Carbamidomethylation on C																								✓
241	Q96GQ7	Y	Q96GQ7	Probable ATP-dependent RNA helicase DDX27	DDX27_HUMAN	DDX27	247	256	ACIPVGLLGK	2 Carbamidomethylation	248	248 Carbamidomethylation on C			✓					✓	✓															✓						✓	✓					✓	✓
242	P49327	Y	P49327	Fatty acid synthase	FAS_HUMAN	FASN	1226	1239	ACLDTAVENMPSLK	2 Carbamidomethylation	1227	1227 Carbamidomethylation on C							✓					✓		✓					✓		✓							✓							✓
243	P35998	Y	P35998	26S proteasome regulatory subunit 7	PRS7_HUMAN	PSMC2	269	284	ACLIFFDEIDAIGGAR	2 Carbamidomethylation	270	270 Carbamidomethylation on C																				✓	✓
244	O43707	Y	O43707	Alpha-actinin-4	ACTN4_HUMAN	ACTN4	792	805	ACLISLGYDVENDR	2 Carbamidomethylation	793	793 Carbamidomethylation on C							✓						✓	✓					✓	✓	✓							✓							✓
245	Q14146	Y	Q14146	Unhealthy ribosome biogenesis protein 2 homolog	URB2_HUMAN	URB2	1293	1306	ACPQIVTALTLLNR	2 Carbamidomethylation	1294	1294 Carbamidomethylation on C
246	P15927	Y	P15927	Replication protein A 32 kDa subunit	RFA2_HUMAN	RPA2	218	231	ACPRPEGLNFQDLK	2 Carbamidomethylation	219	219 Carbamidomethylation on C																							✓							✓	✓
247	P61247	Y	P61247	40S ribosomal protein S3a	RS3A_HUMAN	RPS3A	200	213	ACQSIYPLHDVFVR	2 Carbamidomethylation	201	201 Carbamidomethylation on C														✓						✓	✓
248	P61247	Y	P61247	40S ribosomal protein S3a	RS3A_HUMAN	RPS3A	200	213	ACQSIYPLHDVFVR	2 Carbamidomethylation	201	201 Carbamidomethylation on C		✓	✓	✓				✓	✓	✓	✓				✓	✓	✓	✓					✓	✓	✓					✓	✓	✓					✓
249	P13637	Y	P13637	Sodium/potassium-transporting ATPase subunit alpha-3	AT1A3_HUMAN	ATP1A3	652	661	ACVIHGTDLK	2 Carbamidomethylation	653	653 Carbamidomethylation on C																									✓							✓
250	P61163	Y	P61163	Alpha-centractin	ACTZ_HUMAN	ACTR1A	221	230	ACYLSINPQK	2 Carbamidomethylation	222	222 Carbamidomethylation on C																✓									✓						✓
251	Q8WZA9	Y	Q8WZA9	Immunity-related GTPase family Q protein	IRGQ_HUMAN	IRGQ	610	623	ADAEAVLAPPEPAQ																													✓	✓
252	Q15836	Y	Q15836	Vesicle-associated membrane protein 3	VAMP3_HUMAN	VAMP3	50	66	ADALQAGASQFETSAAK																	✓					✓	✓	✓
253	Q6NYC1	Y	Q6NYC1	Bifunctional arginine demethylase and lysyl-hydroxylase JMJD6	JMJD6_HUMAN	JMJD6	49	62	ADALQLSVEEFVER										✓						✓	✓					✓	✓								✓							✓
254	O75792	Y	O75792	Ribonuclease H2 subunit A	RNH2A_HUMAN	RNASEH2A	168	183	ADALYPVVSAASICAK	14 Carbamidomethylation	181	181 Carbamidomethylation on C							✓							✓														✓							✓
255	O95433	Y	O95433	Activator of 90 kDa heat shock protein ATPase homolog 1	AHSA1_HUMAN	AHSA1	17	30	ADATNVNNWHWTER							✓						✓					✓									✓								✓
256	P49411	Y	P49411	Elongation factor Tu, mitochondrial	EFTU_HUMAN	TUFM	186	203	ADAVQDSEMVELVELEIR								✓	✓					✓	✓	✓			✓	✓	✓	✓	✓						✓	✓						✓	✓
257	O43747	Y	O43747	AP-1 complex subunit gamma-1	AP1G1_HUMAN	AP1G1	398	410	ADCASGIFLAAEK	3 Carbamidomethylation	400	400 Carbamidomethylation on C						✓						✓				✓										✓	✓						✓	✓
258	P46063	Y	P46063	ATP-dependent DNA helicase Q1	RECQ1_HUMAN	RECQL	412	425	ADCILYYGFGDIFR	3 Carbamidomethylation	414	414 Carbamidomethylation on C														✓						✓	✓
259	P22307	Y	P22307	Sterol carrier protein 2	SCP2_HUMAN	SCP2	493	511	ADCTITMADSDFLALMTGK	3 Carbamidomethylation	495	495 Carbamidomethylation on C						✓						✓
260	Q7KZF4	Y	Q7KZF4	Staphylococcal nuclease domain-containing protein 1	SND1_HUMAN	SND1	900	910	ADDADEFGYSR							✓	✓				✓	✓	✓	✓			✓	✓	✓		✓						✓	✓						✓	✓
261	P04075	Y	P04075	Fructose-bisphosphate aldolase A	ALDOA_HUMAN	ALDOA	88	99	ADDGRPFPQVIK								✓	✓				✓	✓	✓	✓			✓	✓	✓	✓	✓						✓	✓						✓	✓
262	P04075	Y	P04075	Fructose-bisphosphate aldolase A	ALDOA_HUMAN	ALDOA	88	99	ADDGRPFPQVIK											✓							✓							✓							✓							✓
263	P52564	Y	P52564	Dual specificity mitogen-activated protein kinase kinase 6	MP2K6_HUMAN	MAP2K6	50	61	ADDLEPIMELGR								✓	✓							✓				✓	✓								✓	✓						✓	✓
264	Q00610	Y	Q00610	Clathrin heavy chain 1	CLH1_HUMAN	CLTC	1131	1155	ADDPSSYMEVVQAANTSGNWEELVK																								✓
265	Q8NE71	Y	Q8NE71	ATP-binding cassette sub-family F member 1	ABCF1_HUMAN	ABCF1	246	255	ADDPYAHLSK
266	Q9Y3Z3	Y	Q9Y3Z3	Deoxynucleoside triphosphate triphosphohydrolase SAMHD1	SAMH1_HUMAN	SAMHD1	393	405	ADDYIEITGAGGK							✓	✓	✓					✓	✓													✓	✓	✓					✓	✓	✓
267	P49327	Y	P49327	Fatty acid synthase	FAS_HUMAN	FASN	2194	2206	ADEASELACPTPK	9 Carbamidomethylation	2202	2202 Carbamidomethylation on C					✓	✓					✓	✓	✓				✓	✓	✓	✓						✓	✓						✓	✓
268	P48739	Y	P48739	Phosphatidylinositol transfer protein beta isoform	PIPNB_HUMAN	PITPNB	156	167	ADEDPALFQSVK							✓	✓	✓				✓	✓	✓	✓			✓	✓	✓	✓	✓					✓	✓	✓					✓	✓	✓
269	P61970	Y	P61970	Nuclear transport factor 2	NTF2_HUMAN	NUTF2	91	106	ADEDPIMGFHQMFLLK							✓	✓					✓	✓	✓			✓	✓	✓	✓	✓						✓	✓						✓	✓
270	Q06830	Y	Q06830	Peroxiredoxin-1	PRDX1_HUMAN	PRDX1	121	128	ADEGISFR				✓							✓							✓							✓							✓							✓
271	Q96BI3	Y	Q96BI3	Gamma-secretase subunit APH-1A	APH1A_HUMAN	APH1A	97	109	ADEGLASLSEDGR									✓										✓				✓					✓	✓	✓					✓	✓	✓
272	P13861	Y	P13861	cAMP-dependent protein kinase type II-alpha regulatory subunit	KAP2_HUMAN	PRKAR2A	162	181	ADEHVIDQGDDGDNFYVIER									✓	✓					✓	✓	✓				✓	✓	✓	✓						✓	✓						✓	✓
273	P13861	Y	P13861	cAMP-dependent protein kinase type II-alpha regulatory subunit	KAP2_HUMAN	PRKAR2A	162	181	ADEHVIDQGDDGDNFYVIER																					✓
274	O75643	Y	O75643	U5 small nuclear ribonucleoprotein 200 kDa helicase	U520_HUMAN	SNRNP200	286	294	ADEVLEILK				✓	✓	✓					✓	✓	✓					✓	✓	✓					✓	✓	✓					✓	✓	✓					✓	✓
275	P14868	Y	P14868	Aspartate--tRNA ligase, cytoplasmic	SYDC_HUMAN	DARS1	56	63	ADEVVWVR				✓	✓						✓	✓						✓	✓						✓	✓						✓	✓						✓	✓
276	P35579	Y	P35579	Myosin-9	MYH9_HUMAN	MYH9	566	576	ADFCIIHYAGK	4 Carbamidomethylation	569	569 Carbamidomethylation on C				✓	✓					✓	✓	✓				✓	✓	✓	✓						✓	✓						✓	✓
277	P35579	Y	P35579	Myosin-9	MYH9_HUMAN	MYH9	566	576	ADFCIIHYAGK	4 Carbamidomethylation	569	569 Carbamidomethylation on C								✓							✓							✓							✓							✓
278	P00390	Y	P00390	Glutathione reductase, mitochondrial	GSHR_HUMAN	GSR	502	522	ADFDNTVAIHPTSSEELVTLR										✓					✓	✓	✓				✓	✓	✓	✓							✓							✓
279	O95573	Y	O95573	Fatty acid CoA ligase Acsl3	ACSL3_HUMAN	ACSL3	548	558	ADFFEDENGQR																												✓	✓	✓					✓	✓	✓
280	P35237	Y	P35237	Serpin B6	SPB6_HUMAN	SERPINB6	300	314	ADFSGMSQTDLSLSK																✓	✓					✓									✓							✓
281	Q9H2M9	Y	Q9H2M9	Rab3 GTPase-activating protein non-catalytic subunit	RBGPR_HUMAN	RAB3GAP2	447	460	ADFSPFGNSQGPSR									✓											✓				✓							✓						✓	✓
282	Q14318	Y	Q14318	Peptidyl-prolyl cis-trans isomerase FKBP8	FKBP8_HUMAN	FKBP8	235	249	ADFVLAANSYDLAIK										✓						✓	✓						✓	✓							✓							✓
283	Q96F63	Y	Q96F63	Coiled-coil domain-containing protein 97	CCD97_HUMAN	CCDC97	132	141	ADFYCAEVAR	5 Carbamidomethylation	136	136 Carbamidomethylation on C																															✓	✓
284	P09622	Y	P09622	Dihydrolipoyl dehydrogenase, mitochondrial	DLDH_HUMAN	DLD	167	177	ADGGTQVIDTK																										✓								✓	✓
285	Q9NRF8	Y	Q9NRF8	CTP synthase 2	PYRG2_HUMAN	CTPS2	364	376	ADGILVPGGFGIR																					✓							✓								✓
286	Q96A35	Y	Q96A35	39S ribosomal protein L24, mitochondrial	RM24_HUMAN	MRPL24	162	175	ADGIVPETWIDGPK									✓	✓					✓	✓	✓				✓	✓	✓	✓						✓	✓						✓	✓
287	Q8N766	Y	Q8N766	ER membrane protein complex subunit 1	EMC1_HUMAN	EMC1	477	486	ADGLLGMFLK																		✓								✓	✓						✓	✓						✓
288	O94888	Y	O94888	UBX domain-containing protein 7	UBXN7_HUMAN	UBXN7	399	412	ADGVVEGIDVNGPK																				✓		✓							✓	✓						✓	✓
289	P61247	Y	P61247	40S ribosomal protein S3a	RS3A_HUMAN	RPS3A	253	264	ADGYEPPVQESV							✓	✓					✓	✓	✓				✓	✓	✓	✓						✓	✓						✓	✓
290	P62241	Y	P62241	40S ribosomal protein S8	RS8_HUMAN	RPS8	185	193	ADGYVLEGK				✓	✓						✓	✓						✓	✓						✓	✓						✓	✓						✓	✓
291	P62333	Y	P62333	26S proteasome regulatory subunit 10B	PRS10_HUMAN	PSMC6	357	369	ADHDFVVQEDFMK
292	P62333	Y	P62333	26S proteasome regulatory subunit 10B	PRS10_HUMAN	PSMC6	357	369	ADHDFVVQEDFMK					✓						✓	✓	✓					✓		✓						✓	✓						✓	✓						✓
293	O75369	Y	O75369	Filamin-B	FLNB_HUMAN	FLNB	1125	1135	ADIEMPFDPSK							✓	✓				✓	✓	✓	✓			✓	✓	✓	✓	✓						✓	✓						✓	✓
294	P05198	Y	P05198	Eukaryotic translation initiation factor 2 subunit 1	IF2A_HUMAN	EIF2S1	193	209	ADIEVACYGYEGIDAVK	7 Carbamidomethylation	199	199 Carbamidomethylation on C																					✓
295	P61221	Y	P61221	ATP-binding cassette sub-family E member 1	ABCE1_HUMAN	ABCE1	235	250	ADIFMFDEPSSYLDVK																								✓
296	Q2NKX8	Y	Q2NKX8	DNA excision repair protein ERCC-6-like	ERC6L_HUMAN	ERCC6L	875	885	ADIGPNLDQLK																																		✓
297	P05023	Y	P05023	Sodium/potassium-transporting ATPase subunit alpha-1	AT1A1_HUMAN	ATP1A1	728	743	ADIGVAMGIAGSDVSK									✓	✓					✓	✓	✓				✓	✓	✓	✓						✓	✓						✓	✓
298	Q53H82	Y	Q53H82	Endoribonuclease LACTB2	LACB2_HUMAN	LACTB2	192	209	ADIIYPGHGPVIHNAEAK							✓							✓				✓		✓		✓							✓						✓	✓
299	P52272	Y	P52272	Heterogeneous nuclear ribonucleoprotein M	HNRPM_HUMAN	HNRNPM	233	242	ADILEDKDGK																																			✓
300	Q9H074	Y	Q9H074	Polyadenylate-binding protein-interacting protein 1	PAIP1_HUMAN	PAIP1	293	301	ADILQVGLR					✓																				✓	✓						✓	✓						✓	✓
301	Q9NUJ1	Y	Q9NUJ1	Palmitoyl-protein thioesterase ABHD10, mitochondrial	ABHDA_HUMAN	ABHD10	285	300	ADIQLLVYTIDDLIDK																								✓
302	Q9NUJ1	Y	Q9NUJ1	Palmitoyl-protein thioesterase ABHD10, mitochondrial	ABHDA_HUMAN	ABHD10	285	300	ADIQLLVYTIDDLIDK						✓		✓					✓														✓		✓					✓	✓	✓
303	Q9P289	Y	Q9P289	Serine/threonine-protein kinase 26	STK26_HUMAN	STK26	200	214	ADIWSLGITAIELAK																	✓					✓									✓							✓
304	P51688	Y	P51688	N-sulphoglucosamine sulphohydrolase	SPHM_HUMAN	SGSH	234	245	ADLAAQYTTVGR																													✓
305	P68036	Y	P68036	Ubiquitin-conjugating enzyme E2 L3	UB2L3_HUMAN	UBE2L3	123	131	ADLAEEYSK				✓	✓	✓					✓	✓	✓					✓	✓	✓					✓	✓	✓					✓							✓
306	P99999	Y	P99999	Cytochrome c	CYC_HUMAN	CYCS	93	100	ADLIAYLK				✓	✓						✓	✓						✓	✓						✓	✓						✓	✓						✓	✓
307	Q14204	Y	Q14204	Cytoplasmic dynein 1 heavy chain 1	DYHC1_HUMAN	DYNC1H1	4616	4629	ADLIFTVDFEIATK										✓						✓						✓	✓	✓							✓							✓
308	P07900	Y	P07900	Heat shock protein HSP 90-alpha	HS90A_HUMAN	HSP90AA1	101	112	ADLINNLGTIAK							✓	✓				✓	✓	✓	✓			✓	✓	✓	✓	✓						✓	✓						✓	✓
309	P07900	Y	P07900	Heat shock protein HSP 90-alpha	HS90A_HUMAN	HSP90AA1	101	112	ADLINNLGTIAK																		✓
310	P08195	Y	P08195	4F2 cell-surface antigen heavy chain	4F2_HUMAN	SLC3A2	593	603	ADLLLSTQPGR						✓	✓					✓	✓	✓						✓	✓						✓	✓						✓	✓
311	P08195	Y	P08195	4F2 cell-surface antigen heavy chain	4F2_HUMAN	SLC3A2	593	613	ADLLLSTQPGREEGSPLELER										✓					✓	✓	✓				✓	✓	✓	✓							✓							✓
312	Q9BQG0	Y	Q9BQG0	Myb-binding protein 1A	MBB1A_HUMAN	MYBBP1A	203	224	ADLNIILSSPEQLELFLLAQQK																						✓
313	Q96C19	Y	Q96C19	EF-hand domain-containing protein D2	EFHD2_HUMAN	EFHD2	63	77	ADLNQGIGEPQSPSR																																						✓
314	Q13045	Y	Q13045	Protein flightless-1 homolog	FLII_HUMAN	FLII	875	884	ADLTALFLPR					✓						✓		✓	✓				✓	✓	✓	✓					✓	✓	✓					✓	✓	✓					✓
315	P31930	Y	P31930	Cytochrome b-c1 complex subunit 1, mitochondrial	QCR1_HUMAN	UQCRC1	214	225	ADLTEYLSTHYK									✓	✓				✓	✓	✓	✓			✓	✓	✓	✓	✓						✓	✓						✓	✓
316	P31930	Y	P31930	Cytochrome b-c1 complex subunit 1, mitochondrial	QCR1_HUMAN	UQCRC1	214	225	ADLTEYLSTHYK					✓							✓						✓								✓						✓	✓						✓	✓
317	Q14232	Y	Q14232	Translation initiation factor eIF-2B subunit alpha	EI2BA_HUMAN	EIF2B1	190	209	ADLVIVGAEGVVENGGIINK							✓								✓															✓						✓	✓
318	Q9NSE4	Y	Q9NSE4	Isoleucine--tRNA ligase, mitochondrial	SYIM_HUMAN	IARS2	618	625	ADLYLEGK				✓	✓																				✓	✓
319	P35580	Y	P35580	Myosin-10	MYH10_HUMAN	MYH10	1511	1520	ADMEDLMSSK											✓			✓					✓							✓		✓					✓	✓	✓					✓
320	P26639	Y	P26639	Threonine--tRNA ligase 1, cytoplasmic	SYTC_HUMAN	TARS1	289	296	ADMETLQR																									✓							✓								✓
321	P40939	Y	P40939	Trifunctional enzyme subunit alpha, mitochondrial	ECHA_HUMAN	HADHA	441	455	ADMVIEAVFEDLSLK																	✓					✓	✓	✓
322	P36871	Y	P36871	Phosphoglucomutase-1	PGM1_HUMAN	PGM1	471	486	ADNFEYSDPVDGSISR																							✓	✓
323	Q92621	Y	Q92621	Nuclear pore complex protein Nup205	NU205_HUMAN	NUP205	893	901	ADNVVNIAR																																✓	✓
324	Q9NR33	Y	Q9NR33	DNA polymerase epsilon subunit 4	DPOE4_HUMAN	POLE4	52	69	ADPDVTLAGQEAIFILAR																												✓
325	Q9UBT2	Y	Q9UBT2	SUMO-activating enzyme subunit 2	SAE2_HUMAN	UBA2	211	225	ADPEAAWEPTEAEAR																✓	✓					✓	✓	✓
326	Q8WVB6	Y	Q8WVB6	Chromosome transmission fidelity protein 18 homolog	CTF18_HUMAN	CHTF18	533	544	ADPGVLAALCEK	10 Carbamidomethylation	542	542 Carbamidomethylation on C										✓																✓
327	Q3SY69	Y	Q3SY69	Mitochondrial 10-formyltetrahydrofolate dehydrogenase	AL1L2_HUMAN	ALDH1L2	61	70	ADPLALAAEK																																✓
328	P54920	Y	P54920	Alpha-soluble NSF attachment protein	SNAA_HUMAN	NAPA	95	106	ADPQEAINCLMR	9 Carbamidomethylation	103	103 Carbamidomethylation on C						✓																					✓	✓							✓
329	Q9UNF0	Y	Q9UNF0	Protein kinase C and casein kinase substrate in neurons protein 2	PACN2_HUMAN	PACSIN2	178	188	ADPSLNPEQLK								✓					✓	✓	✓				✓	✓							✓	✓	✓					✓	✓	✓
330	P51812	Y	P51812	Ribosomal protein S6 kinase alpha-3	KS6A3_HUMAN	RPS6KA3	63	72	ADPSQFELLK						✓																					✓	✓						✓	✓
331	P62873	Y	P62873	Guanine nucleotide-binding protein G(I)/G(S)/G(T) subunit beta-1	GBB1_HUMAN	GNB1	257	280	ADQELMTYSHDNIICGITSVSFSK	15 Carbamidomethylation	271	271 Carbamidomethylation on C																					✓
332	P52434	Y	P52434	DNA-directed RNA polymerases I, II, and III subunit RPABC3	RPAB3_HUMAN	POLR2H	85	95	ADQFEYVMYGK								✓	✓				✓	✓	✓	✓			✓		✓	✓	✓						✓	✓						✓	✓
333	Q9HC35	Y	Q9HC35	Echinoderm microtubule-associated protein-like 4	EMAL4_HUMAN	EML4	563	572	ADQFLVGTSR					✓	✓					✓		✓					✓	✓							✓	✓						✓	✓						✓
334	Q9H4M9	Y	Q9H4M9	EH domain-containing protein 1	EHD1_HUMAN	EHD1	221	231	ADQIETQQLMR															✓	✓						✓						✓		✓					✓	✓	✓
335	Q8NI27	Y	Q8NI27	THO complex subunit 2	THOC2_HUMAN	THOC2	1085	1094	ADQLDYENFR							✓	✓					✓	✓	✓					✓	✓	✓						✓	✓						✓	✓
336	P62263	Y	P62263	40S ribosomal protein S14	RS14_HUMAN	RPS14	64	84	ADRDESSPYAAMLAAQDVAQR									✓	✓					✓	✓	✓				✓	✓	✓	✓						✓	✓						✓	✓
337	Q15424	Y	Q15424	Scaffold attachment factor B1	SAFB1_HUMAN	SAFB	286	294	ADSLLAVVK											✓	✓													✓	✓						✓	✓						✓	✓
338	Q92900	Y	Q92900	Regulator of nonsense transcripts 1	RENT1_HUMAN	UPF1	201	210	ADSVVVLLCR	9 Carbamidomethylation	209	209 Carbamidomethylation on C		✓	✓					✓	✓	✓	✓				✓	✓	✓						✓	✓	✓					✓	✓	✓					✓
339	P46013	Y	P46013	Proliferation marker protein Ki-67	KI67_HUMAN	MKI67	1762	1772	ADTEEEFLAFR									✓					✓	✓	✓												✓	✓	✓					✓	✓	✓
340	P43686	Y	P43686	26S proteasome regulatory subunit 6B	PRS6B_HUMAN	PSMC4	314	326	ADTLDPALLRPGR								✓																												✓
341	P43686	Y	P43686	26S proteasome regulatory subunit 6B	PRS6B_HUMAN	PSMC4	314	326	ADTLDPALLRPGR				✓	✓						✓	✓													✓	✓						✓	✓						✓	✓
342	Q86TX2	Y	Q86TX2	Acyl-coenzyme A thioesterase 1	ACOT1_HUMAN	ACOT1	54	64	ADTLGELDLER						✓	✓	✓				✓	✓	✓	✓			✓	✓	✓	✓	✓					✓	✓	✓					✓	✓	✓
343	Q16181	Y	Q16181	Septin-7	SEPT7_HUMAN	SEPTIN7	196	208	ADTLTPEECQQFK	9 Carbamidomethylation	204	204 Carbamidomethylation on C							✓						✓	✓				✓	✓	✓	✓							✓							✓
344	P84090	Y	P84090	Enhancer of rudimentary homolog	ERH_HUMAN	ERH	74	84	ADTQTYQPYNK								✓	✓				✓	✓	✓	✓			✓	✓		✓	✓					✓	✓	✓					✓	✓	✓
345	Q7Z417	Y	Q7Z417	FMR1-interacting protein NUFIP2	NUFP2_HUMAN	NUFIP2	604	617	ADTSSQGALVFLSK								✓	✓																				✓	✓						✓	✓
346	Q9UJV9	Y	Q9UJV9	Probable ATP-dependent RNA helicase DDX41	DDX41_HUMAN	DDX41	443	455	ADVDAIHEYLLLK																																✓	✓							✓
347	Q9BZE4	Y	Q9BZE4	GTP-binding protein 4	GTPB4_HUMAN	GTPBP4	191	203	ADVDVQPYAFTTK									✓	✓				✓	✓	✓	✓			✓	✓	✓	✓	✓						✓	✓						✓	✓
348	P46013	Y	P46013	Proliferation marker protein Ki-67	KI67_HUMAN	MKI67	1884	1894	ADVEEEFLAFR								✓	✓				✓	✓	✓	✓			✓	✓	✓	✓	✓					✓	✓	✓					✓	✓	✓
349	P46013	Y	P46013	Proliferation marker protein Ki-67	KI67_HUMAN	MKI67	1154	1164	ADVEEEFLALR							✓	✓					✓	✓	✓				✓	✓	✓	✓						✓	✓						✓	✓
350	P46013	Y	P46013	Proliferation marker protein Ki-67	KI67_HUMAN	MKI67	2246	2256	ADVEEESLALR																				✓								✓						✓	✓	✓
351	P46013	Y	P46013	Proliferation marker protein Ki-67	KI67_HUMAN	MKI67	1276	1286	ADVEGELLACR	10 Carbamidomethylation	1285	1285 Carbamidomethylation on C			✓																					✓		✓					✓	✓	✓
352	Q86VP6	Y	Q86VP6	Cullin-associated NEDD8-dissociated protein 1	CAND1_HUMAN	CAND1	392	403	ADVFHAYLSLLK								✓	✓					✓	✓	✓			✓	✓	✓	✓	✓						✓	✓						✓	✓
353	Q86VP6	Y	Q86VP6	Cullin-associated NEDD8-dissociated protein 1	CAND1_HUMAN	CAND1	392	403	ADVFHAYLSLLK				✓							✓	✓						✓	✓						✓	✓						✓	✓							✓
354	P20020	Y	P20020	Plasma membrane calcium-transporting ATPase 1	AT2B1_HUMAN	ATP2B1	808	823	ADVGFAMGIAGTDVAK										✓					✓	✓								✓						✓	✓						✓
355	Q9NQX3	Y	Q9NQX3	Gephyrin	GEPH_HUMAN	GPHN	565	579	ADVIITSGGVSMGEK																															✓						✓
356	P29144	Y	P29144	Tripeptidyl-peptidase 2	TPP2_HUMAN	TPP2	984	999	ADVIPVHYYLIPPPTK														✓														✓						✓	✓	✓
357	Q08945	Y	Q08945	FACT complex subunit SSRP1	SSRP1_HUMAN	SSRP1	189	203	ADVIQATGDAICIFR	12 Carbamidomethylation	200	200 Carbamidomethylation on C													✓	✓					✓	✓	✓
358	Q08945	Y	Q08945	FACT complex subunit SSRP1	SSRP1_HUMAN	SSRP1	189	203	ADVIQATGDAICIFR	12 Carbamidomethylation	200	200 Carbamidomethylation on C																							✓	✓
359	A1L0T0	Y	A1L0T0	2-hydroxyacyl-CoA lyase 2	HACL2_HUMAN	ILVBL	344	357	ADVIVLAGTVCDFR	11 Carbamidomethylation	354	354 Carbamidomethylation on C						✓												✓		✓	✓						✓	✓						✓	✓
360	Q92542	Y	Q92542	Nicastrin	NICA_HUMAN	NCSTN	694	702	ADVLFIAPR				✓	✓	✓					✓	✓	✓					✓	✓	✓					✓	✓	✓					✓	✓	✓					✓	✓
361	Q9Y6E2	Y	Q9Y6E2	eIF5-mimic protein 1	5MP1_HUMAN	BZW2	370	380	ADVLSEEAILK						✓	✓						✓	✓				✓		✓							✓	✓						✓	✓
362	P04040	Y	P04040	Catalase	CATA_HUMAN	CAT	24	38	ADVLTTGAGNPVGDK																														✓	✓						✓
363	Q14146	Y	Q14146	Unhealthy ribosome biogenesis protein 2 homolog	URB2_HUMAN	URB2	1262	1275	ADVQAVVSAVTLLR									✓													✓								✓	✓						✓	✓
364	Q13263	Y	Q13263	Transcription intermediary factor 1-beta	TIF1B_HUMAN	TRIM28	780	790	ADVQSIIGLQR						✓	✓					✓	✓	✓				✓	✓	✓	✓						✓	✓						✓	✓
365	Q13813	Y	Q13813	Spectrin alpha chain, non-erythrocytic 1	SPTN1_HUMAN	SPTAN1	1985	1995	ADVVESWIGEK						✓	✓					✓						✓	✓	✓	✓	✓					✓	✓	✓					✓	✓	✓
366	P08243	Y	P08243	Asparagine synthetase [glutamine-hydrolyzing]	ASNS_HUMAN	ASNS	530	540	ADWLSHYWMPK								✓								✓													✓	✓	✓					✓	✓
367	P08243	Y	P08243	Asparagine synthetase [glutamine-hydrolyzing]	ASNS_HUMAN	ASNS	530	540	ADWLSHYWMPK				✓	✓																				✓	✓						✓	✓						✓	✓
368	O43633	Y	O43633	Charged multivesicular body protein 2a	CHM2A_HUMAN	CHMP2A	198	215	AEAAASALADADADLEER																								✓
369	O60287	Y	O60287	Nucleolar pre-ribosomal-associated protein 1	NPA1P_HUMAN	URB1	2116	2126	AEAAGLIGWLK																			✓								✓	✓
370	O60220	Y	O60220	Mitochondrial import inner membrane translocase subunit Tim8 A	TIM8A_HUMAN	TIMM8A	59	69	AEACFVNCVER	4 Carbamidomethylation, 8 Carbamidomethylation	62, 66	62 Carbamidomethylation on C, 66 Carbamidomethylation on C					✓					✓	✓	✓					✓	✓	✓	✓						✓	✓						✓	✓
371	P11498	Y	P11498	Pyruvate carboxylase, mitochondrial	PYC_HUMAN	PC	929	942	AEAEAQAEELSFPR																						✓									✓							✓
372	P04264	Y	P04264	Keratin, type II cytoskeletal 1	K2C1_HUMAN	KRT1	367	376	AEAESLYQSK																										✓		✓
373	O95340	Y	O95340	Bifunctional 3'-phosphoadenosine 5'-phosphosulfate synthase 2	PAPS2_HUMAN	PAPSS2	239	251	AEAETLPSLSITK																				✓									✓	✓						✓	✓
374	P46783	Y	P46783	40S ribosomal protein S10	RS10_HUMAN	RPS10	140	153	AEAGAGSATEFQFR									✓	✓				✓	✓	✓	✓			✓	✓	✓	✓	✓						✓	✓						✓	✓
375	P49411	Y	P49411	Elongation factor Tu, mitochondrial	EFTU_HUMAN	TUFM	319	330	AEAGDNLGALVR						✓	✓					✓	✓	✓				✓	✓	✓	✓						✓	✓						✓	✓
376	Q9Y4L1	Y	Q9Y4L1	Hypoxia up-regulated protein 1	HYOU1_HUMAN	HYOU1	670	685	AEAGPEGVAPAPEGEK															✓	✓	✓						✓	✓						✓	✓						✓	✓
377	P21333	Y	P21333	Filamin-A	FLNA_HUMAN	FLNA	2251	2264	AEAGVPAEFSIWTR									✓	✓					✓	✓	✓				✓	✓	✓	✓						✓	✓						✓	✓
378	Q8TC07	Y	Q8TC07	TBC1 domain family member 15	TBC15_HUMAN	TBC1D15	607	616	AEAISLQMVK																																	✓	✓						✓
379	Q9NVT9	Y	Q9NVT9	Armadillo repeat-containing protein 1	ARMC1_HUMAN	ARMC1	193	204	AEALASAIASTK						✓																					✓	✓					✓	✓	✓					✓
380	Q9UJX4	Y	Q9UJX4	Anaphase-promoting complex subunit 5	APC5_HUMAN	ANAPC5	684	698	AEALEAAIENLNEAK																																						✓
381	P46013	Y	P46013	Proliferation marker protein Ki-67	KI67_HUMAN	MKI67	2431	2441	AEALEDLVGFK						✓	✓					✓	✓	✓				✓	✓	✓	✓						✓	✓						✓	✓
382	O43502	Y	O43502	DNA repair protein RAD51 homolog 3	RA51C_HUMAN	RAD51C	55	65	AEALETLQIIR																																			✓
383	Q8TEM1	Y	Q8TEM1	Nuclear pore membrane glycoprotein 210	PO210_HUMAN	NUP210	612	625	AEAQGSTTLLVSYR									✓							✓					✓		✓							✓							✓	✓
384	Q9BW92	Y	Q9BW92	Threonine--tRNA ligase, mitochondrial	SYTM_HUMAN	TARS2	439	450	AEASGGLGGLTR
385	Q8IY81	Y	Q8IY81	pre-rRNA 2'-O-ribose RNA methyltransferase FTSJ3	SPB1_HUMAN	FTSJ3	764	776	AEAVVNTVDISER								✓						✓			✓			✓	✓	✓	✓	✓					✓	✓	✓					✓	✓	✓
386	Q9BUJ2	Y	Q9BUJ2	Heterogeneous nuclear ribonucleoprotein U-like protein 1	HNRL1_HUMAN	HNRNPUL1	419	434	AECEILMMVGLPAAGK	3 Carbamidomethylation	421	421 Carbamidomethylation on C														✓						✓
387	P13796	Y	P13796	Plastin-2	PLSL_HUMAN	LCP1	334	343	AECMLQQAER	3 Carbamidomethylation	336	336 Carbamidomethylation on C																										✓
388	Q9BWF3	Y	Q9BWF3	RNA-binding protein 4	RBM4_HUMAN	RBM4	121	129	AEDAVEAIR				✓																													✓							✓
389	P29966	Y	P29966	Myristoylated alanine-rich C-kinase substrate	MARCS_HUMAN	MARCKS	138	152	AEDGATPSPSNETPK																																						✓
390	O75347	Y	O75347	Tubulin-specific chaperone A	TBCA_HUMAN	TBCA	42	51	AEDGENYDIK						✓	✓				✓	✓		✓					✓	✓							✓	✓						✓	✓
391	Q7Z4V5	Y	Q7Z4V5	Hepatoma-derived growth factor-related protein 2	HDGR2_HUMAN	HDGFL2	590	610	AEDKPSTDLSAPVNGEATSQK								✓																							✓
392	Q8IZ69	Y	Q8IZ69	tRNA (uracil-5-)-methyltransferase homolog A	TRM2A_HUMAN	TRMT2A	489	499	AEDLVPTLVSR						✓	✓																				✓	✓						✓	✓
393	P12004	Y	P12004	Proliferating cell nuclear antigen	PCNA_HUMAN	PCNA	92	110	AEDNADTLALVFEAPNQEK								✓	✓					✓	✓	✓				✓	✓	✓	✓						✓	✓						✓	✓
394	Q9Y6G9	Y	Q9Y6G9	Cytoplasmic dynein 1 light intermediate chain 1	DC1L1_HUMAN	DYNC1LI1	345	359	AEDNFEDIITKPPVR												✓	✓							✓							✓	✓						✓	✓
395	P27824	Y	P27824	Calnexin	CALX_HUMAN	CANX	574	582	AEEDEILNR					✓	✓					✓	✓	✓					✓	✓	✓						✓	✓						✓	✓						✓
396	Q9UJU6	Y	Q9UJU6	Drebrin-like protein	DBNL_HUMAN	DBNL	119	131	AEEDVEPECIMEK	9 Carbamidomethylation	127	127 Carbamidomethylation on C							✓						✓	✓				✓	✓	✓	✓							✓							✓
397	P36543	Y	P36543	V-type proton ATPase subunit E 1	VATE1_HUMAN	ATP6V1E1	34	42	AEEEFNIEK														✓														✓						✓
398	Q9UQE7	Y	Q9UQE7	Structural maintenance of chromosomes protein 3	SMC3_HUMAN	SMC3	685	695	AEEELGELEAK						✓							✓		✓			✓	✓	✓	✓	✓					✓	✓	✓							✓
399	Q8N0X7	Y	Q8N0X7	Spartin	SPART_HUMAN	SPART	342	353	AEEENEFQIPGR																	✓				✓	✓							✓	✓	✓						✓	✓
400	Q14738	Y	Q14738	Serine/threonine-protein phosphatase 2A 56 kDa regulatory subunit delta isoform	2A5D_HUMAN	PPP2R5D	591	602	AEEFLTASQEAL															✓							✓							✓								✓
401	P49588	Y	P49588	Alanine--tRNA ligase, cytoplasmic	SYAC_HUMAN	AARS1	652	664	AEEIANEMIEAAK								✓	✓	✓				✓	✓	✓	✓			✓	✓	✓	✓	✓					✓	✓	✓					✓	✓	✓
402	P62913	Y	P62913	60S ribosomal protein L11	RL11_HUMAN	RPL11	79	85	AEEILEK				✓																					✓							✓							✓
403	Q8IXI1	Y	Q8IXI1	Mitochondrial Rho GTPase 2	MIRO2_HUMAN	RHOT2	37	50	AEEITIPADVTPEK																														✓
404	Q8IXI2	Y	Q8IXI2	Mitochondrial Rho GTPase 1	MIRO1_HUMAN	RHOT1	37	50	AEEITIPADVTPER																															✓							✓
405	Q86TU7	Y	Q86TU7	Actin-histidine N-methyltransferase	SETD3_HUMAN	SETD3	116	125	AEELFLWVPR																													✓						✓	✓
406	P09110	Y	P09110	3-ketoacyl-CoA thiolase, peroxisomal	THIK_HUMAN	ACAA1	293	305	AEELGLPILGVLR														✓		✓				✓	✓		✓						✓	✓						✓	✓
407	Q14980	Y	Q14980	Nuclear mitotic apparatus protein 1	NUMA1_HUMAN	NUMA1	1322	1330	AEELGQELK																											✓							✓
408	Q14257	Y	Q14257	Reticulocalbin-2	RCN2_HUMAN	RCN2	25	35	AEELHYPLGER																																							✓
409	O00429	Y	O00429	Dynamin-1-like protein	DNM1L_HUMAN	DNM1L	598	606	AEELLAEEK																																	✓
410	P11387	Y	P11387	DNA topoisomerase 1	TOP1_HUMAN	TOP1	253	262	AEEVATFFAK					✓	✓	✓				✓	✓	✓	✓				✓	✓	✓	✓					✓	✓	✓					✓	✓	✓					✓
411	Q9BYN8	Y	Q9BYN8	28S ribosomal protein S26, mitochondrial	RT26_HUMAN	MRPS26	143	152	AEEVQAWAQR																											✓	✓						✓	✓
412	Q9BWH2	Y	Q9BWH2	FUN14 domain-containing protein 2	FUND2_HUMAN	FUNDC2	162	170	AEEVVSFVK																									✓		✓					✓		✓					✓
413	P52565	Y	P52565	Rho GDP-dissociation inhibitor 1	GDIR1_HUMAN	ARHGDIA	153	167	AEEYEFLTPVEEAPK																	✓						✓	✓
414	Q9Y2W1	Y	Q9Y2W1	Thyroid hormone receptor-associated protein 3	TR150_HUMAN	THRAP3	792	802	AEEYTEETEER																																					✓
415	Q9Y2W1	Y	Q9Y2W1	Thyroid hormone receptor-associated protein 3	TR150_HUMAN	THRAP3	792	811	AEEYTEETEEREESTTGFDK										✓						✓	✓						✓	✓							✓							✓
416	Q96B26	Y	Q96B26	Exosome complex component RRP43	EXOS8_HUMAN	EXOSC8	64	76	AEFAAPSTDAPDK									✓				✓						✓				✓					✓		✓					✓		✓
417	Q9UFW8	Y	Q9UFW8	CGG triplet repeat-binding protein 1	CGBP1_HUMAN	CGGBP1	72	80	AEFEEQNVR																																	✓	✓
418	Q9UQ80	Y	Q9UQ80	Proliferation-associated protein 2G4	PA2G4_HUMAN	PA2G4	216	236	AEFEVHEVYAVDVLVSSGEGK									✓	✓					✓	✓	✓				✓	✓	✓	✓						✓	✓						✓	✓
419	Q9UHY7	Y	Q9UHY7	Enolase-phosphatase E1	ENOPH_HUMAN	ENOPH1	129	140	AEFFADVVPAVR							✓	✓	✓				✓	✓	✓	✓			✓	✓	✓	✓	✓					✓	✓	✓					✓	✓	✓
420	O95487	Y	O95487	Protein transport protein Sec24B	SC24B_HUMAN	SEC24B	1238	1248	AEFFQHLIEDR																																							✓	✓
421	Q8IWS0	Y	Q8IWS0	PHD finger protein 6	PHF6_HUMAN	PHF6	258	266	AEFGDFDIK					✓	✓												✓	✓							✓							✓	✓						✓
422	Q9H4A4	Y	Q9H4A4	Aminopeptidase B	AMPB_HUMAN	RNPEP	45	57	AEFGPPGPGAGSR						✓	✓					✓	✓					✓		✓	✓						✓	✓						✓	✓
423	Q6UN15	Y	Q6UN15	Pre-mRNA 3'-end-processing factor FIP1	FIP1_HUMAN	FIP1L1	255	265	AEFTSPPSLFK						✓		✓					✓		✓			✓		✓	✓								✓					✓	✓	✓
424	Q9UBB4	Y	Q9UBB4	Ataxin-10	ATX10_HUMAN	ATXN10	359	371	AEGDISNVANGFK							✓	✓					✓	✓	✓	✓			✓		✓		✓					✓	✓	✓					✓	✓	✓
425	P67936	Y	P67936	Tropomyosin alpha-4 chain	TPM4_HUMAN	TPM4	45	54	AEGDVAALNR					✓																											✓		✓
426	Q96I24	Y	Q96I24	Far upstream element-binding protein 3	FUBP3_HUMAN	FUBP3	16	25	AEGFVDALHR														✓							✓					✓	✓	✓					✓	✓	✓					✓
427	Q8NI27	Y	Q8NI27	THO complex subunit 2	THOC2_HUMAN	THOC2	711	720	AEGGYFGQIR																				✓						✓	✓						✓	✓						✓
428	P18433	Y	P18433	Receptor-type tyrosine-protein phosphatase alpha	PTPRA_HUMAN	PTPRA	754	765	AEGILDVFQTVK																✓																			✓		✓
429	Q09666	Y	Q09666	Neuroblast differentiation-associated protein AHNAK	AHNK_HUMAN	AHNAK	764	775	AEGPEVDVNLPK								✓											✓									✓	✓						✓	✓
430	P14618	Y	P14618	Pyruvate kinase PKM	KPYM_HUMAN	PKM	343	367	AEGSDVANAVLDGADCIMLSGETAK	16 Carbamidomethylation	358	358 Carbamidomethylation on C														✓					✓	✓	✓
431	Q86WX3	Y	Q86WX3	Active regulator of SIRT1	AROS_HUMAN	RPS19BP1	116	128	AEGTVFTEEDFQK									✓														✓							✓	✓							✓
432	P20700	Y	P20700	Lamin-B1	LMNB1_HUMAN	LMNB1	112	123	AEHDQLLLNYAK								✓		✓						✓	✓					✓							✓	✓	✓					✓	✓	✓
433	P20700	Y	P20700	Lamin-B1	LMNB1_HUMAN	LMNB1	112	123	AEHDQLLLNYAK				✓	✓						✓	✓						✓	✓						✓	✓						✓	✓						✓	✓
434	Q8NFW8	Y	Q8NFW8	N-acylneuraminate cytidylyltransferase	NEUA_HUMAN	CMAS	242	260	AEHSVDIDVDIDWPIAEQR
435	Q8WYH8	Y	Q8WYH8	Inhibitor of growth protein 5	ING5_HUMAN	ING5	40	54	AEIDILAAEYISTVK																						✓																✓
436	Q6UB35	Y	Q6UB35	Monofunctional C1-tetrahydrofolate synthase, mitochondrial	C1TM_HUMAN	MTHFD1L	808	818	AEIDLVCELAK	7 Carbamidomethylation	814	814 Carbamidomethylation on C					✓					✓	✓	✓				✓	✓		✓						✓	✓						✓	✓
437	P09525	Y	P09525	Annexin A4	ANXA4_HUMAN	ANXA4	276	284	AEIDMLDIR													✓						✓	✓						✓	✓						✓	✓
438	Q99805	Y	Q99805	Transmembrane 9 superfamily member 2	TM9S2_HUMAN	TM9SF2	58	66	AEIELFVNR					✓	✓					✓		✓						✓	✓						✓	✓						✓	✓						✓
439	P16615	Y	P16615	Sarcoplasmic/endoplasmic reticulum calcium ATPase 2	AT2A2_HUMAN	ATP2A2	713	727	AEIGIAMGSGTAVAK								✓	✓						✓	✓			✓	✓	✓	✓	✓						✓	✓						✓	✓
440	P54886	Y	P54886	Delta-1-pyrroline-5-carboxylate synthase	P5CS_HUMAN	ALDH18A1	386	400	AEIIHHLADLLTDQR						✓							✓														✓	✓						✓	✓
441	Q9BRG1	Y	Q9BRG1	Vacuolar protein-sorting-associated protein 25	VPS25_HUMAN	VPS25	162	171	AEIITVSDGR					✓						✓		✓					✓								✓	✓						✓							✓
442	O14578	Y	O14578	Citron Rho-interacting kinase	CTRO_HUMAN	CIT	1098	1108	AEILALQQALK														✓													✓							✓	✓
443	Q8ND24	Y	Q8ND24	RING finger protein 214	RN214_HUMAN	RNF214	351	359	AEILSLESR																									✓							✓
444	P33991	Y	P33991	DNA replication licensing factor MCM4	MCM4_HUMAN	MCM4	502	516	AEINILLCGDPGTSK	8 Carbamidomethylation	509	509 Carbamidomethylation on C							✓						✓	✓					✓	✓	✓							✓							✓
445	Q9Y680	Y	Q9Y680	Peptidyl-prolyl cis-trans isomerase FKBP7	FKBP7_HUMAN	FKBP7	168	176	AEINLYLQR
446	P41250	Y	P41250	Glycine--tRNA ligase	GARS_HUMAN	GARS1	697	722	AEISELPSIVQDLANGNITWADVEAR																								✓
447	P21333	Y	P21333	Filamin-A	FLNA_HUMAN	FLNA	2281	2288	AEISFEDR				✓																						✓						✓	✓							✓
448	Q14203	Y	Q14203	Dynactin subunit 1	DCTN1_HUMAN	DCTN1	933	944	AEITDAEGLGLK							✓							✓	✓					✓	✓	✓						✓	✓					✓	✓	✓
449	Q96QK1	Y	Q96QK1	Vacuolar protein sorting-associated protein 35	VPS35_HUMAN	VPS35	574	582	AELAELPLR				✓	✓	✓					✓	✓	✓					✓	✓	✓					✓	✓	✓					✓	✓	✓					✓	✓
450	Q13200	Y	Q13200	26S proteasome non-ATPase regulatory subunit 2	PSMD2_HUMAN	PSMD2	880	901	AELATEEFLPVTPILEGFVILR																✓							✓	✓
451	P23246	Y	P23246	Splicing factor, proline- and glutamine-rich	SFPQ_HUMAN	SFPQ	350	358	AELDDTPMR					✓	✓					✓	✓	✓					✓	✓	✓						✓	✓						✓	✓						✓
452	Q8WXF1	Y	Q8WXF1	Paraspeckle component 1	PSPC1_HUMAN	PSPC1	135	143	AELDGTILK					✓							✓													✓	✓						✓
453	Q13523	Y	Q13523	Serine/threonine-protein kinase PRP4 homolog	PRP4B_HUMAN	PRPF4B	118	128	AELDNELMEGK																												✓								✓
454	P07741	Y	P07741	Adenine phosphoribosyltransferase	APT_HUMAN	APRT	108	114	AELEIQK				✓																																			✓
455	Q16204	Y	Q16204	Coiled-coil domain-containing protein 6	CCDC6_HUMAN	CCDC6	157	173	AELEQHLEQEQEFQVNK																																				✓
456	Q96QU8	Y	Q96QU8	Exportin-6	XPO6_HUMAN	XPO6	936	944	AELFELLFR												✓															✓	✓						✓	✓					✓
457	Q01082	Y	Q01082	Spectrin beta chain, non-erythrocytic 1	SPTB2_HUMAN	SPTBN1	1382	1394	AELFTQSCADLDK	8 Carbamidomethylation	1389	1389 Carbamidomethylation on C						✓	✓					✓		✓				✓			✓						✓	✓						✓	✓
458	Q9BYT8	Y	Q9BYT8	Neurolysin, mitochondrial	NEUL_HUMAN	NLN	218	233	AELGALPDDFIDSLEK																	✓						✓	✓
459	Q14204	Y	Q14204	Cytoplasmic dynein 1 heavy chain 1	DYHC1_HUMAN	DYNC1H1	2512	2519	AELGEYIR				✓	✓													✓	✓						✓	✓							✓						✓	✓
460	Q92696	Y	Q92696	Geranylgeranyl transferase type-2 subunit alpha	PGTA_HUMAN	RABGGTA	91	101	AELGFLESCLR	9 Carbamidomethylation	99	99 Carbamidomethylation on C					✓							✓						✓								✓						✓
461	Q13907	Y	Q13907	Isopentenyl-diphosphate Delta-isomerase 1	IDI1_HUMAN	IDI1	114	133	AELGIPLEEVPPEEINYLTR									✓						✓	✓														✓	✓						✓
462	P15924	Y	P15924	Desmoplakin	DESP_HUMAN	DSP	85	94	AELIVQPELK																										✓	✓								✓
463	Q9HB71	Y	Q9HB71	Calcyclin-binding protein	CYBP_HUMAN	CACYBP	52	74	AELLDNEKPAAVVAPITTGYTVK										✓						✓	✓					✓	✓	✓							✓							✓
464	Q12981	Y	Q12981	Vesicle transport protein SEC20	SEC20_HUMAN	BNIP1	112	122	AELLQGGDLLR																																		✓	✓
465	P05455	Y	P05455	Lupus La protein	LA_HUMAN	SSB	77	86	AELMEISEDK						✓	✓					✓	✓	✓				✓	✓	✓	✓						✓	✓						✓	✓
466	P05455	Y	P05455	Lupus La protein	LA_HUMAN	SSB	77	88	AELMEISEDKTK																														✓						✓	✓
467	P05455	Y	P05455	Lupus La protein	LA_HUMAN	SSB	77	88	AELMEISEDKTK																																✓	✓						✓	✓
468	P23396	Y	P23396	40S ribosomal protein S3	RS3_HUMAN	RPS3	19	27	AELNEFLTR					✓	✓					✓	✓	✓					✓	✓	✓						✓	✓						✓	✓						✓
469	P26639	Y	P26639	Threonine--tRNA ligase 1, cytoplasmic	SYTC_HUMAN	TARS1	45	57	AELNPWPEYIYTR																✓	✓					✓	✓	✓
470	Q13435	Y	Q13435	Splicing factor 3B subunit 2	SF3B2_HUMAN	SF3B2	11	35	AELQLPPPPPPGHYGAWAAQELQAK																							✓	✓
471	Q13435	Y	Q13435	Splicing factor 3B subunit 2	SF3B2_HUMAN	SF3B2	11	35	AELQLPPPPPPGHYGAWAAQELQAK																							✓
472	O00231	Y	O00231	26S proteasome non-ATPase regulatory subunit 11	PSD11_HUMAN	PSMD11	311	325	AELRDDPIISTHLAK					✓		✓				✓	✓		✓					✓	✓	✓					✓	✓	✓					✓	✓	✓					✓
473	Q9Y4B6	Y	Q9Y4B6	DDB1- and CUL4-associated factor 1	DCAF1_HUMAN	DCAF1	12	23	AELTTLLEQWEK																														✓							✓
474	Q8WZ82	Y	Q8WZ82	Esterase OVCA2	OVCA2_HUMAN	OVCA2	37	58	AELVCLSGPHPVPDPPGPEGAR	5 Carbamidomethylation	41	41 Carbamidomethylation on C						✓	✓														✓						✓	✓						✓	✓
475	Q16890	Y	Q16890	Tumor protein D53	TPD53_HUMAN	TPD52L1	41	54	AELVQLEDEITTLR										✓						✓	✓					✓	✓	✓							✓							✓
476	Q96ST3	Y	Q96ST3	Paired amphipathic helix protein Sin3a	SIN3A_HUMAN	SIN3A	498	510	AELVQLVSPFLGK								✓	✓														✓						✓	✓						✓	✓
477	Q9Y5Z4	Y	Q9Y5Z4	Heme-binding protein 2	HEBP2_HUMAN	HEBP2	133	140	AEMTVFVR					✓																					✓						✓	✓						✓	✓
478	Q9HD20	Y	Q9HD20	Endoplasmic reticulum transmembrane helix translocase	AT131_HUMAN	ATP13A1	227	239	AEMVVPDFSELFK									✓							✓														✓							✓	✓
479	P59998	Y	P59998	Actin-related protein 2/3 complex subunit 4	ARPC4_HUMAN	ARPC4	98	105	AENFFILR				✓	✓	✓					✓	✓	✓					✓	✓	✓					✓	✓	✓					✓	✓	✓					✓	✓
480	O94992	Y	O94992	Protein HEXIM1	HEXI1_HUMAN	HEXIM1	334	347	AENLQLLTENELHR																																			✓
481	Q08211	Y	Q08211	ATP-dependent RNA helicase A	DHX9_HUMAN	DHX9	121	141	AENNSEVGASGYGVPGPTWDR									✓											✓	✓	✓									✓							✓
482	Q8IXT5	Y	Q8IXT5	RNA-binding protein 12B	RB12B_HUMAN	RBM12B	152	160	AENPYLFLR						✓							✓								✓					✓	✓						✓	✓	✓					✓
[truncated: 26,091 more rows]
[truncated: 5 more columns]

## Sheet: S8-3_Fig6B-Proteins
Number	# of Grouped proteins	Accession number	Master accession number	Master protein name	Master Gene Symbol	Species	MW(kDa)	Coverage (%)	Peptides	Unique peptides	v_HEK1ng_R60k-IW15-P550-670_01	v_HEK1ng_R60k-IW15-P550-670_02	v_HEK1ng_R60k-IW15-P550-670_03	v_HEK1ng_R60k-IW15-P600-720_01	v_HEK1ng_R60k-IW15-P600-720_02	v_HEK1ng_R60k-IW15-P600-720_03	v_HEK1ng_R60k-IW15-P650-770_01	v_HEK1ng_R60k-IW15-P650-770_02	v_HEK1ng_R60k-IW15-P650-770_03
[truncated: 3,750 more rows]

[truncated: 3 more sheets: S8-4_Fig6B-Precursors, S8-5_Fig6C-Proteins, S8-6_Fig6C-Precursors]
