# Supplementary material for: Universal Pretreatment Development for Low-input Proteomics Using Lauryl Maltose Neopentyl Glycol
Source: Mol Cell Proteomics. 2024 Mar 4;23(4):100745. doi: 10.1016/j.mcpro.2024.100745 (PMC10999711; doi:10.1016/j.mcpro.2024.100745)
Supplement: Supplemental Table S9 [file mmc12.xlsx]

## Sheet: Legend
Supplemental Table S9: Lists of protein and precursors of scpLASP.
	S9-1_Fig7B_1cell-Proteins: List of proteins identified with or without the addition of LMNG during digestion by the single cell proteomics (SCP).
			Proteins and precursors were identified by the DIA-NN using an in silico spectral library and proteins were ticked and displayed in each condition.
	S9-2_Fig7B_1cell-Precursors: List of precursors identified with or without the addition of LMNG during digestion by the SCP.
			Proteins and precursors were identified by the DIA-NN using an in silico spectral library and precursors were ticked and displayed in each condition.
	S9-3_Fig7B_10cells-Proteins: List of proteins identified and quantified with or without the addition of LMNG during digestion for the 10 cells proteomics.
			Proteins and precursors were identified by the DIA-NN using an in silico spectral library and proteins were ticked and displayed in each condition.
	S9-4_Fig7B_10cells-Precursors: List of precurosors identified with or without the addition of LMNG during digestion for the 10 cells proteomics.
			Proteins and precursors were identified by the DIA-NN using an in silico spectral library and precursors were ticked and displayed in each condition.
	S9-5_Fig7B_1cell-w-SpecLib-Pro: List of protein identified with or without the addition of LMNG during digestion for the SCP.
			Proteins and precursors were identified by the DIA-NN using spectral library of the 10 cells proteomics and proteins were ticked and displayed in each condition.
	S9-6_Fig7B-1cell-w-SpecLib-Pr: List of precursors identified with or without the addition of LMNG during digestion for the SCP.
			Proteins and precursors were identified by the DIA-NN using spectral library of the 10 cells proteomics and precursors were ticked and displayed in each condition.

## Sheet: S9-1_Fig7B_1cell-Proteins
Number	# of Grouped proteins	Accession number	Master accession number	Master protein name	Master Gene Symbol	Species	MW(kDa)	Coverage (%)	Peptides	Unique peptides	1cell_LMNG_001	1cell_LMNG_002	1cell_LMNG_003	1cell_LMNG_004	1cell_LMNG_005	1cell_LMNG_006	1cell_LMNG_007	1cell_LMNG_008	1cell_LMNG_009	1cell_LMNG_010	1cell_LMNG_011	1cell_LMNG_012	1cell_LMNG_013	1cell_LMNG_014	1cell_LMNG_015	1cell_LMNG_016	1cell_LMNG_017	1cell_LMNG_018	1cell_LMNG_019	1cell_LMNG_020	1cell_LMNG_021	1cell_LMNG_022	1cell_LMNG_023	1cell_LMNG_024	1cell_wo-LMNG_001	1cell_wo-LMNG_002	1cell_wo-LMNG_003	1cell_wo-LMNG_004	1cell_wo-LMNG_005	1cell_wo-LMNG_006	1cell_wo-LMNG_007	1cell_wo-LMNG_008	1cell_wo-LMNG_009	1cell_wo-LMNG_010	1cell_wo-LMNG_011	1cell_wo-LMNG_012	1cell_wo-LMNG_013	1cell_wo-LMNG_014	1cell_wo-LMNG_015
1	1	Q14204	Q14204	Cytoplasmic dynein 1 heavy chain 1	DYNC1H1	Homo sapiens	532.418	4.326	15	15	✓	✓	✓	✓	✓	✓	✓	✓	✓	✓	✓	✓	✓	✓	✓	✓	✓	✓	✓	✓	✓	✓	✓	✓					✓
2	1	P21333	P21333	Filamin-A	FLNA	Homo sapiens	280.742	7.405	14	13	✓	✓	✓	✓	✓	✓	✓	✓	✓	✓	✓	✓	✓	✓	✓	✓	✓	✓	✓	✓	✓	✓	✓	✓
3	1	P49327	P49327	Fatty acid synthase	FASN	Homo sapiens	273.431	7.607	13	13	✓	✓	✓	✓	✓	✓	✓	✓	✓	✓	✓	✓	✓	✓	✓	✓	✓	✓	✓	✓	✓	✓	✓	✓					✓
4	1	P09874	P09874	Poly [ADP-ribose] polymerase 1	PARP1	Homo sapiens	113.086	15.582	11	11	✓	✓	✓	✓	✓	✓	✓	✓	✓	✓	✓	✓	✓	✓	✓	✓	✓	✓	✓	✓	✓	✓	✓	✓					✓
5	1	P22314	P22314	Ubiquitin-like modifier-activating enzyme 1	UBA1	Homo sapiens	117.849	13.327	11	11	✓	✓	✓	✓	✓	✓	✓	✓	✓	✓	✓	✓	✓	✓	✓	✓	✓	✓	✓	✓	✓	✓	✓	✓
6	1	P35579	P35579	Myosin-9	MYH9	Homo sapiens	226.536	8.163	12	10	✓	✓	✓	✓	✓	✓	✓	✓	✓	✓	✓	✓	✓	✓	✓	✓	✓	✓	✓	✓	✓	✓	✓	✓					✓
7	1	P06576	P06576	ATP synthase subunit beta, mitochondrial	ATP5F1B	Homo sapiens	56.559	25.709	9	9	✓	✓	✓	✓	✓	✓	✓	✓	✓	✓	✓	✓	✓	✓	✓	✓	✓	✓	✓	✓	✓	✓	✓	✓
8	1	P11021	P11021	Endoplasmic reticulum chaperone BiP	HSPA5	Homo sapiens	72.331	20.795	9	9	✓	✓	✓	✓	✓	✓	✓	✓	✓	✓	✓	✓	✓	✓	✓	✓	✓	✓	✓	✓	✓	✓	✓	✓
9	1	P12956	P12956	X-ray repair cross-complementing protein 6	XRCC6	Homo sapiens	69.844	19.212	9	9	✓	✓	✓	✓	✓	✓	✓	✓	✓	✓	✓	✓	✓	✓	✓	✓	✓	✓	✓	✓	✓	✓	✓	✓
10	1	P78527	P78527	DNA-dependent protein kinase catalytic subunit	PRKDC	Homo sapiens	469.099	2.665	9	9	✓	✓	✓	✓	✓	✓	✓	✓	✓	✓		✓			✓	✓	✓		✓	✓		✓	✓
11	1	O75643	O75643	U5 small nuclear ribonucleoprotein 200 kDa helicase	SNRNP200	Homo sapiens	244.511	4.401	8	8	✓	✓	✓	✓	✓	✓	✓	✓	✓	✓	✓	✓	✓	✓	✓	✓	✓	✓	✓	✓	✓	✓	✓	✓
12	1	P04264	P04264	Keratin, type II cytoskeletal 1	KRT1	Homo sapiens	66.038	14.13	8	8	✓	✓			✓	✓	✓	✓	✓		✓		✓		✓		✓		✓		✓	✓							✓
13	1	P07237	P07237	Protein disulfide-isomerase	P4HB	Homo sapiens	57.118	18.701	8	8	✓	✓	✓	✓	✓	✓	✓	✓	✓	✓	✓	✓	✓	✓	✓	✓	✓	✓	✓	✓	✓	✓	✓	✓
14	1	P08670	P08670	Vimentin	VIM	Homo sapiens	53.652	27.682	10	8	✓	✓	✓	✓	✓	✓	✓	✓	✓	✓	✓	✓	✓	✓	✓	✓	✓	✓	✓	✓	✓	✓	✓	✓					✓
15	1	P10809	P10809	60 kDa heat shock protein, mitochondrial	HSPD1	Homo sapiens	61.054	20.419	8	8	✓	✓	✓	✓	✓	✓	✓	✓	✓	✓	✓	✓	✓	✓	✓	✓	✓	✓	✓	✓	✓	✓	✓	✓					✓
16	1	P50990	P50990	T-complex protein 1 subunit theta	CCT8	Homo sapiens	59.619	18.978	8	8	✓	✓	✓	✓	✓	✓	✓	✓	✓	✓	✓	✓	✓	✓	✓	✓	✓	✓	✓	✓	✓	✓	✓	✓					✓
17	1	Q08211	Q08211	ATP-dependent RNA helicase A	DHX9	Homo sapiens	140.961	8.268	8	8	✓	✓	✓	✓	✓	✓	✓	✓	✓	✓	✓	✓	✓	✓	✓	✓	✓	✓	✓	✓	✓	✓	✓	✓
18	1	Q9UQ35	Q9UQ35	Serine/arginine repetitive matrix protein 2	SRRM2	Homo sapiens	299.619	3.997	8	8	✓	✓	✓	✓	✓	✓	✓		✓	✓	✓	✓	✓	✓	✓	✓	✓	✓	✓	✓	✓	✓	✓	✓
19	1	P04843	P04843	Dolichyl-diphosphooligosaccharide--protein glycosyltransferase subunit 1	RPN1	Homo sapiens	68.57	15.157	7	7	✓	✓	✓	✓	✓	✓	✓	✓	✓	✓	✓	✓	✓	✓	✓	✓	✓	✓	✓	✓	✓	✓	✓	✓
20	2	P0DMV8;P0DMV9	P0DMV8	Heat shock 70 kDa protein 1A	HSPA1A	Homo sapiens	70.056	14.197	9	7	✓	✓	✓	✓	✓	✓	✓	✓	✓	✓	✓	✓	✓	✓	✓	✓	✓	✓	✓	✓	✓	✓	✓	✓					✓
21	1	P13645	P13645	Keratin, type I cytoskeletal 10	KRT10	Homo sapiens	58.827	16.096	9	7						✓
22	1	P17987	P17987	T-complex protein 1 subunit alpha	TCP1	Homo sapiens	60.343	15.827	7	7	✓	✓	✓	✓	✓	✓	✓	✓	✓	✓	✓	✓	✓	✓	✓	✓	✓	✓	✓	✓	✓	✓	✓	✓
23	1	P49736	P49736	DNA replication licensing factor MCM2	MCM2	Homo sapiens	101.897	10.177	7	7	✓	✓	✓	✓	✓	✓	✓	✓	✓	✓	✓	✓	✓	✓	✓	✓	✓	✓	✓	✓	✓	✓	✓	✓					✓
24	1	P50454	P50454	Serpin H1	SERPINH1	Homo sapiens	46.441	23.206	7	7	✓	✓	✓	✓	✓	✓	✓	✓	✓	✓	✓	✓	✓	✓	✓	✓	✓	✓	✓	✓	✓		✓	✓
25	1	P62258	P62258	14-3-3 protein epsilon	YWHAE	Homo sapiens	29.172	30.196	7	7	✓	✓	✓	✓	✓	✓	✓	✓	✓	✓	✓	✓	✓	✓	✓	✓	✓	✓	✓	✓	✓	✓	✓	✓					✓
26	1	Q99832	Q99832	T-complex protein 1 subunit eta	CCT7	Homo sapiens	59.365	15.47	7	7	✓	✓	✓	✓	✓	✓	✓	✓	✓	✓	✓	✓	✓	✓	✓	✓	✓	✓	✓	✓	✓	✓	✓	✓					✓
27	1	P05198	P05198	Eukaryotic translation initiation factor 2 subunit 1	EIF2S1	Homo sapiens	36.114	20	6	6	✓	✓	✓	✓	✓		✓	✓		✓	✓	✓	✓	✓	✓	✓	✓	✓	✓	✓	✓	✓	✓	✓
28	1	P06737	P06737	Glycogen phosphorylase, liver form	PYGL	Homo sapiens	97.151	11.334	8	6	✓	✓	✓	✓	✓	✓	✓	✓		✓		✓	✓	✓	✓	✓	✓	✓		✓	✓		✓
29	1	P07814	P07814	Bifunctional glutamate/proline--tRNA ligase	EPRS1	Homo sapiens	170.594	5.952	6	6	✓	✓	✓	✓	✓	✓		✓		✓	✓	✓		✓	✓	✓	✓		✓	✓	✓	✓	✓
30	1	P11142	P11142	Heat shock cognate 71 kDa protein	HSPA8	Homo sapiens	70.899	13.467	7	6	✓	✓	✓	✓	✓	✓	✓	✓	✓	✓	✓	✓	✓	✓	✓	✓	✓	✓	✓	✓	✓	✓	✓	✓					✓
31	1	P12268	P12268	Inosine-5'-monophosphate dehydrogenase 2	IMPDH2	Homo sapiens	55.806	20.233	6	6	✓	✓	✓	✓	✓	✓	✓	✓	✓	✓	✓	✓	✓	✓	✓	✓	✓	✓	✓	✓	✓	✓	✓
32	1	P13639	P13639	Elongation factor 2	EEF2	Homo sapiens	95.342	7.459	6	6	✓	✓	✓	✓	✓	✓	✓	✓	✓	✓	✓	✓	✓	✓	✓	✓	✓	✓	✓	✓	✓	✓	✓	✓
33	1	P18206	P18206	Vinculin	VCL	Homo sapiens	123.801	7.055	6	6	✓	✓	✓	✓	✓	✓	✓	✓	✓	✓	✓	✓	✓	✓	✓	✓	✓	✓	✓	✓	✓	✓	✓
34	1	P22102	P22102	Trifunctional purine biosynthetic protein adenosine-3	GART	Homo sapiens	107.766	8.812	6	6	✓	✓	✓	✓	✓	✓	✓	✓	✓	✓	✓	✓	✓	✓	✓	✓	✓	✓	✓	✓	✓	✓	✓	✓
35	1	P23246	P23246	Splicing factor, proline- and glutamine-rich	SFPQ	Homo sapiens	76.151	12.306	6	6	✓	✓	✓	✓	✓	✓	✓	✓	✓	✓	✓	✓	✓	✓	✓	✓	✓	✓	✓	✓	✓	✓	✓	✓
36	1	P29401	P29401	Transketolase	TKT	Homo sapiens	67.878	15.249	6	6	✓	✓	✓	✓	✓	✓	✓	✓	✓	✓	✓	✓	✓	✓	✓	✓	✓	✓	✓	✓	✓	✓	✓	✓
37	1	P30041	P30041	Peroxiredoxin-6	PRDX6	Homo sapiens	25.034	37.5	6	6	✓	✓	✓	✓	✓	✓	✓	✓	✓	✓	✓	✓	✓	✓	✓	✓	✓	✓	✓	✓	✓	✓	✓	✓
38	1	P30101	P30101	Protein disulfide-isomerase A3	PDIA3	Homo sapiens	56.783	16.634	6	6	✓	✓	✓	✓	✓	✓	✓	✓	✓	✓	✓	✓	✓	✓	✓	✓	✓	✓	✓	✓	✓	✓	✓	✓
39	1	P33991	P33991	DNA replication licensing factor MCM4	MCM4	Homo sapiens	96.56	10.776	6	6	✓	✓	✓	✓	✓		✓		✓	✓	✓	✓	✓	✓	✓	✓	✓		✓	✓	✓		✓
40	1	P33992	P33992	DNA replication licensing factor MCM5	MCM5	Homo sapiens	82.284	13.488	6	6	✓	✓	✓	✓	✓	✓	✓	✓	✓	✓	✓	✓	✓	✓	✓	✓	✓	✓	✓	✓	✓	✓	✓	✓					✓
41	1	P33993	P33993	DNA replication licensing factor MCM7	MCM7	Homo sapiens	81.31	12.656	6	6	✓	✓	✓	✓	✓	✓	✓	✓	✓	✓	✓	✓	✓	✓	✓	✓	✓	✓	✓	✓	✓	✓	✓	✓					✓
42	1	P52272	P52272	Heterogeneous nuclear ribonucleoprotein M	HNRNPM	Homo sapiens	77.518	11.233	6	6	✓	✓	✓	✓	✓	✓	✓	✓	✓	✓	✓	✓	✓	✓	✓	✓	✓	✓	✓	✓	✓	✓	✓	✓					✓
43	1	P53396	P53396	ATP-citrate synthase	ACLY	Homo sapiens	120.838	9.446	6	6	✓	✓	✓	✓	✓	✓	✓	✓	✓	✓	✓	✓	✓	✓	✓	✓	✓	✓	✓	✓	✓	✓	✓	✓
44	1	P78371	P78371	T-complex protein 1 subunit beta	CCT2	Homo sapiens	57.488	16.075	6	6	✓	✓	✓	✓	✓	✓	✓	✓	✓	✓	✓	✓	✓	✓	✓	✓	✓	✓	✓	✓	✓	✓	✓	✓
45	1	Q00610	Q00610	Clathrin heavy chain 1	CLTC	Homo sapiens	191.617	7.164	10	6	✓	✓	✓	✓	✓	✓	✓	✓	✓	✓	✓	✓	✓	✓	✓	✓	✓	✓	✓	✓	✓	✓	✓	✓					✓
46	1	Q01082	Q01082	Spectrin beta chain, non-erythrocytic 1	SPTBN1	Homo sapiens	274.614	3.511	6	6		✓	✓	✓	✓		✓	✓	✓	✓	✓	✓			✓	✓	✓	✓	✓	✓				✓
47	1	Q12906	Q12906	Interleukin enhancer-binding factor 3	ILF3	Homo sapiens	95.341	9.955	7	6	✓	✓	✓	✓	✓	✓	✓	✓	✓	✓	✓	✓	✓	✓	✓	✓	✓	✓	✓	✓	✓	✓	✓	✓
48	1	Q14152	Q14152	Eukaryotic translation initiation factor 3 subunit A	EIF3A	Homo sapiens	166.569	5.789	6	6	✓	✓	✓	✓	✓	✓	✓	✓	✓	✓	✓	✓	✓	✓	✓	✓	✓	✓	✓	✓	✓	✓	✓	✓
49	1	Q15029	Q15029	116 kDa U5 small nuclear ribonucleoprotein component	EFTUD2	Homo sapiens	109.439	8.642	6	6	✓	✓	✓	✓	✓	✓	✓	✓	✓	✓	✓	✓	✓		✓	✓	✓	✓	✓	✓	✓		✓	✓					✓
50	1	Q15393	Q15393	Splicing factor 3B subunit 3	SF3B3	Homo sapiens	135.578	5.998	6	6	✓	✓	✓	✓	✓	✓	✓	✓	✓	✓	✓	✓	✓	✓	✓	✓	✓	✓	✓	✓	✓	✓	✓	✓
51	1	Q7KZF4	Q7KZF4	Staphylococcal nuclease domain-containing protein 1	SND1	Homo sapiens	101.999	9.451	6	6	✓	✓	✓	✓	✓	✓	✓	✓	✓	✓	✓	✓	✓	✓	✓	✓	✓	✓	✓	✓	✓	✓	✓	✓
52	1	Q92841	Q92841	Probable ATP-dependent RNA helicase DDX17	DDX17	Homo sapiens	80.276	15.364	9	6	✓	✓	✓	✓	✓	✓	✓	✓	✓	✓	✓	✓	✓	✓	✓	✓	✓	✓	✓	✓	✓	✓	✓	✓					✓
53	1	Q99623	Q99623	Prohibitin-2	PHB2	Homo sapiens	33.294	26.756	6	6	✓	✓	✓	✓	✓	✓	✓	✓	✓	✓	✓	✓	✓	✓	✓	✓	✓	✓	✓	✓	✓	✓	✓	✓
54	1	Q9Y265	Q9Y265	RuvB-like 1	RUVBL1	Homo sapiens	50.226	18.421	6	6	✓	✓	✓	✓	✓	✓	✓	✓	✓	✓	✓	✓	✓	✓	✓	✓	✓	✓	✓	✓	✓	✓	✓	✓
55	1	O43707	O43707	Alpha-actinin-4	ACTN4	Homo sapiens	104.855	18.002	12	5	✓	✓	✓	✓	✓	✓	✓	✓	✓	✓	✓	✓	✓	✓	✓	✓	✓	✓	✓	✓	✓	✓	✓	✓
56	1	O60841	O60841	Eukaryotic translation initiation factor 5B	EIF5B	Homo sapiens	138.829	5.738	5	5	✓	✓	✓	✓	✓	✓	✓	✓		✓	✓	✓	✓		✓	✓	✓		✓	✓	✓	✓	✓	✓
57	1	P04075	P04075	Fructose-bisphosphate aldolase A	ALDOA	Homo sapiens	39.418	20.33	5	5	✓	✓	✓	✓	✓	✓	✓	✓	✓	✓	✓	✓	✓	✓	✓	✓	✓	✓	✓	✓	✓	✓	✓	✓
58	1	P04083	P04083	Annexin A1	ANXA1	Homo sapiens	38.714	20.52	5	5			✓	✓			✓	✓		✓						✓	✓		✓	✓
59	1	P04406	P04406	Glyceraldehyde-3-phosphate dehydrogenase	GAPDH	Homo sapiens	36.054	20.597	5	5	✓	✓	✓	✓	✓	✓	✓	✓	✓	✓	✓	✓	✓	✓	✓	✓	✓	✓	✓	✓	✓	✓	✓	✓
60	1	P06733	P06733	Alpha-enolase	ENO1	Homo sapiens	47.168	20.968	6	5	✓	✓	✓	✓	✓	✓	✓	✓	✓	✓	✓	✓	✓	✓	✓	✓	✓	✓	✓	✓	✓	✓	✓	✓
61	1	P11388	P11388	DNA topoisomerase 2-alpha	TOP2A	Homo sapiens	174.387	3.854	5	5	✓	✓	✓					✓				✓			✓		✓		✓	✓	✓	✓	✓
62	1	P11586	P11586	C-1-tetrahydrofolate synthase, cytoplasmic	MTHFD1	Homo sapiens	101.531	8.449	5	5	✓	✓	✓	✓	✓	✓	✓	✓	✓	✓	✓	✓	✓	✓	✓	✓	✓	✓	✓	✓		✓	✓	✓
63	1	P12277	P12277	Creatine kinase B-type	CKB	Homo sapiens	42.646	21.26	5	5	✓	✓	✓	✓	✓	✓	✓	✓	✓	✓	✓	✓	✓	✓	✓	✓	✓	✓	✓	✓	✓	✓	✓	✓					✓
64	1	P13010	P13010	X-ray repair cross-complementing protein 5	XRCC5	Homo sapiens	82.705	8.743	5	5	✓	✓	✓	✓	✓	✓	✓	✓	✓	✓	✓	✓	✓	✓	✓	✓	✓	✓	✓	✓	✓	✓	✓	✓
65	1	P14618	P14618	Pyruvate kinase PKM	PKM	Homo sapiens	57.938	12.241	5	5	✓	✓	✓	✓	✓	✓	✓	✓	✓	✓	✓	✓	✓	✓	✓	✓	✓	✓	✓	✓	✓	✓	✓	✓
66	1	P14625	P14625	Endoplasmin	HSP90B1	Homo sapiens	92.472	10.212	5	5		✓	✓	✓	✓	✓		✓		✓		✓	✓	✓	✓	✓	✓		✓	✓			✓	✓
67	1	P14868	P14868	Aspartate--tRNA ligase, cytoplasmic	DARS1	Homo sapiens	57.136	10.778	5	5	✓	✓	✓	✓	✓	✓	✓	✓	✓	✓	✓	✓	✓	✓	✓	✓	✓	✓	✓	✓	✓	✓		✓
68	1	P31939	P31939	Bifunctional purine biosynthesis protein ATIC	ATIC	Homo sapiens	64.616	12.669	5	5	✓	✓	✓	✓	✓	✓	✓	✓	✓	✓	✓	✓	✓	✓	✓	✓	✓	✓	✓	✓	✓	✓	✓	✓
69	1	P35908	P35908	Keratin, type II cytoskeletal 2 epidermal	KRT2	Homo sapiens	65.433	11.581	8	5	✓					✓
70	1	P37837	P37837	Transaldolase	TALDO1	Homo sapiens	37.54	16.617	5	5	✓	✓	✓	✓	✓	✓	✓	✓	✓	✓	✓	✓	✓	✓	✓	✓	✓	✓	✓	✓	✓	✓	✓	✓
71	1	P41252	P41252	Isoleucine--tRNA ligase, cytoplasmic	IARS1	Homo sapiens	144.498	4.2	5	5	✓	✓	✓	✓	✓	✓	✓	✓	✓	✓	✓	✓	✓	✓	✓	✓	✓		✓	✓		✓	✓
72	1	P46940	P46940	Ras GTPase-activating-like protein IQGAP1	IQGAP1	Homo sapiens	189.254	4.647	6	5	✓	✓	✓	✓	✓	✓	✓		✓	✓	✓	✓	✓	✓	✓	✓	✓	✓	✓	✓	✓	✓	✓	✓
73	1	P48643	P48643	T-complex protein 1 subunit epsilon	CCT5	Homo sapiens	59.672	11.645	5	5	✓	✓	✓	✓	✓	✓	✓	✓	✓	✓	✓	✓	✓	✓	✓	✓	✓	✓	✓	✓	✓	✓	✓	✓
74	1	P49368	P49368	T-complex protein 1 subunit gamma	CCT3	Homo sapiens	60.533	12.294	5	5	✓	✓	✓	✓	✓	✓	✓	✓	✓	✓	✓	✓	✓	✓	✓	✓	✓	✓	✓	✓	✓	✓	✓	✓					✓
75	1	P55060	P55060	Exportin-2	CSE1L	Homo sapiens	110.419	8.136	5	5	✓	✓	✓	✓	✓	✓	✓	✓	✓	✓	✓	✓	✓	✓	✓	✓	✓	✓	✓	✓	✓	✓	✓	✓
76	1	P55072	P55072	Transitional endoplasmic reticulum ATPase	VCP	Homo sapiens	89.322	8.933	5	5	✓	✓	✓	✓	✓	✓	✓	✓	✓	✓	✓	✓	✓	✓	✓	✓	✓	✓	✓	✓	✓	✓	✓	✓
77	1	P58107	P58107	Epiplakin	EPPK1	Homo sapiens	555.667	4.717	6	5	✓			✓													✓			✓
78	1	Q00341	Q00341	Vigilin	HDLBP	Homo sapiens	141.457	5.678	5	5		✓	✓	✓					✓								✓		✓		✓
79	1	Q08945	Q08945	FACT complex subunit SSRP1	SSRP1	Homo sapiens	81.075	7.334	5	5	✓	✓	✓	✓	✓	✓	✓	✓	✓	✓	✓	✓	✓	✓	✓	✓	✓	✓	✓	✓	✓	✓	✓	✓
80	1	Q12931	Q12931	Heat shock protein 75 kDa, mitochondrial	TRAP1	Homo sapiens	80.111	9.659	5	5	✓	✓	✓	✓	✓	✓	✓	✓	✓	✓	✓	✓	✓	✓	✓	✓	✓	✓	✓	✓	✓	✓	✓	✓					✓
81	1	Q13435	Q13435	Splicing factor 3B subunit 2	SF3B2	Homo sapiens	100.23	7.821	5	5	✓	✓	✓	✓	✓	✓	✓	✓	✓	✓	✓	✓	✓	✓	✓	✓	✓	✓	✓	✓	✓	✓	✓
82	1	Q13813	Q13813	Spectrin alpha chain, non-erythrocytic 1	SPTAN1	Homo sapiens	284.544	3.479	5	5	✓	✓	✓	✓	✓		✓		✓	✓		✓				✓	✓		✓	✓			✓
83	1	Q14697	Q14697	Neutral alpha-glucosidase AB	GANAB	Homo sapiens	106.874	9.004	5	5	✓	✓	✓	✓	✓	✓	✓	✓	✓	✓	✓	✓	✓	✓	✓	✓	✓	✓	✓	✓	✓	✓	✓	✓
84	1	Q14974	Q14974	Importin subunit beta-1	KPNB1	Homo sapiens	97.172	8.676	5	5	✓	✓	✓	✓	✓	✓	✓	✓	✓	✓	✓	✓	✓	✓	✓	✓	✓	✓	✓	✓	✓	✓	✓	✓
85	1	Q86VP6	Q86VP6	Cullin-associated NEDD8-dissociated protein 1	CAND1	Homo sapiens	136.377	6.504	5	5	✓	✓	✓	✓	✓	✓	✓	✓	✓	✓	✓	✓	✓	✓	✓	✓	✓	✓	✓	✓	✓	✓	✓	✓
86	1	Q8N1F7	Q8N1F7	Nuclear pore complex protein Nup93	NUP93	Homo sapiens	93.489	7.082	5	5		✓	✓	✓	✓	✓		✓			✓	✓	✓		✓		✓		✓	✓		✓	✓
87	1	Q92499	Q92499	ATP-dependent RNA helicase DDX1	DDX1	Homo sapiens	82.434	10.541	5	5	✓	✓	✓	✓	✓	✓	✓		✓	✓	✓	✓	✓	✓	✓	✓	✓	✓	✓	✓	✓	✓	✓	✓
88	1	Q92945	Q92945	Far upstream element-binding protein 2	KHSRP	Homo sapiens	73.117	10.408	5	5	✓	✓	✓	✓	✓	✓	✓	✓	✓	✓	✓	✓	✓	✓	✓	✓	✓	✓	✓	✓	✓	✓	✓	✓
89	1	Q9NVP1	Q9NVP1	ATP-dependent RNA helicase DDX18	DDX18	Homo sapiens	75.408	9.403	5	5	✓	✓	✓	✓	✓		✓		✓	✓	✓	✓	✓	✓	✓	✓	✓		✓	✓	✓	✓	✓
90	1	Q9P2J5	Q9P2J5	Leucine--tRNA ligase, cytoplasmic	LARS1	Homo sapiens	134.468	4.847	5	5	✓	✓	✓	✓	✓	✓	✓	✓	✓	✓	✓	✓	✓	✓	✓	✓	✓	✓	✓	✓	✓	✓	✓	✓					✓
91	1	O00231	O00231	26S proteasome non-ATPase regulatory subunit 11	PSMD11	Homo sapiens	47.464	11.374	4	4	✓	✓	✓	✓	✓	✓	✓	✓	✓	✓	✓	✓	✓	✓	✓	✓	✓	✓	✓	✓	✓	✓	✓	✓
92	1	O14737	O14737	Programmed cell death protein 5	PDCD5	Homo sapiens	14.285	36.8	4	4	✓	✓	✓	✓	✓	✓	✓	✓	✓	✓	✓	✓	✓	✓	✓	✓	✓	✓	✓	✓	✓	✓	✓	✓
93	1	O43143	O43143	ATP-dependent RNA helicase DHX15	DHX15	Homo sapiens	90.934	6.164	4	4	✓	✓	✓	✓	✓	✓	✓	✓	✓	✓	✓	✓	✓	✓	✓	✓	✓	✓	✓	✓	✓	✓	✓
94	1	O43242	O43242	26S proteasome non-ATPase regulatory subunit 3	PSMD3	Homo sapiens	60.978	8.989	4	4	✓	✓	✓	✓	✓	✓	✓	✓	✓	✓	✓	✓	✓	✓	✓	✓	✓	✓	✓	✓	✓	✓	✓	✓
95	1	O43390	O43390	Heterogeneous nuclear ribonucleoprotein R	HNRNPR	Homo sapiens	70.943	9.637	4	4	✓	✓	✓	✓	✓	✓	✓	✓	✓	✓	✓	✓	✓	✓	✓	✓	✓	✓	✓	✓	✓	✓	✓	✓
96	1	O60506	O60506	Heterogeneous nuclear ribonucleoprotein Q	SYNCRIP	Homo sapiens	69.605	11.075	5	4	✓	✓	✓	✓	✓	✓	✓	✓	✓	✓	✓	✓	✓	✓	✓	✓	✓	✓	✓	✓	✓	✓	✓	✓					✓
97	1	O75489	O75489	NADH dehydrogenase [ubiquinone] iron-sulfur protein 3, mitochondrial	NDUFS3	Homo sapiens	30.239	18.939	4	4	✓	✓	✓	✓	✓	✓	✓	✓		✓	✓	✓	✓	✓	✓	✓	✓	✓	✓	✓		✓	✓
98	1	P00338	P00338	L-lactate dehydrogenase A chain	LDHA	Homo sapiens	36.688	18.675	4	4	✓	✓	✓	✓	✓	✓	✓	✓	✓	✓	✓	✓	✓	✓	✓	✓	✓	✓	✓	✓	✓	✓	✓	✓
99	1	P00492	P00492	Hypoxanthine-guanine phosphoribosyltransferase	HPRT1	Homo sapiens	24.579	21.56	4	4	✓	✓	✓	✓	✓	✓	✓	✓	✓	✓	✓	✓	✓	✓	✓	✓	✓	✓	✓	✓	✓	✓	✓	✓
100	1	P02786	P02786	Transferrin receptor protein 1	TFRC	Homo sapiens	84.872	5.921	4	4		✓								✓	✓	✓			✓	✓			✓	✓				✓
101	1	P04181	P04181	Ornithine aminotransferase, mitochondrial	OAT	Homo sapiens	48.533	12.528	4	4		✓	✓	✓	✓	✓	✓	✓	✓	✓	✓	✓	✓	✓	✓	✓	✓	✓	✓	✓	✓	✓	✓
102	1	P05387	P05387	60S acidic ribosomal protein P2	RPLP2	Homo sapiens	11.663	66.957	4	4	✓	✓	✓	✓	✓	✓	✓	✓	✓	✓	✓	✓	✓	✓	✓	✓	✓	✓	✓	✓	✓	✓	✓	✓
103	1	P05455	P05455	Lupus La protein	SSB	Homo sapiens	46.835	12.745	4	4	✓	✓	✓	✓	✓	✓	✓	✓	✓	✓	✓	✓	✓		✓	✓	✓	✓	✓	✓	✓	✓	✓	✓
104	1	P05787	P05787	Keratin, type II cytoskeletal 8	KRT8	Homo sapiens	53.706	13.665	5	4	✓	✓	✓	✓	✓	✓	✓		✓	✓	✓	✓	✓	✓	✓	✓	✓	✓	✓	✓	✓	✓	✓	✓
105	1	P08621	P08621	U1 small nuclear ribonucleoprotein 70 kDa	SNRNP70	Homo sapiens	51.555	10.984	4	4	✓	✓	✓	✓	✓	✓	✓	✓	✓	✓	✓	✓	✓	✓	✓	✓	✓	✓	✓	✓	✓	✓	✓	✓
106	1	P09211	P09211	Glutathione S-transferase P	GSTP1	Homo sapiens	23.355	29.048	4	4	✓	✓	✓	✓	✓	✓	✓	✓	✓	✓	✓	✓	✓	✓	✓	✓	✓	✓	✓	✓	✓	✓	✓	✓
107	1	P09601	P09601	Heme oxygenase 1	HMOX1	Homo sapiens	32.818	14.236	4	4			✓		✓															✓
108	1	P12270	P12270	Nucleoprotein TPR	TPR	Homo sapiens	267.298	2.116	4	4	✓	✓	✓	✓	✓			✓				✓	✓		✓	✓	✓		✓	✓			✓
109	1	P13667	P13667	Protein disulfide-isomerase A4	PDIA4	Homo sapiens	72.934	7.907	4	4	✓	✓	✓	✓	✓	✓	✓	✓	✓	✓	✓	✓	✓	✓	✓	✓	✓	✓	✓	✓	✓	✓	✓	✓
110	1	P13798	P13798	Acylamino-acid-releasing enzyme	APEH	Homo sapiens	81.229	6.557	4	4	✓	✓	✓	✓	✓	✓	✓		✓	✓	✓	✓	✓	✓	✓	✓	✓	✓	✓	✓	✓		✓	✓
111	1	P14866	P14866	Heterogeneous nuclear ribonucleoprotein L	HNRNPL	Homo sapiens	64.135	9.508	4	4	✓	✓	✓	✓	✓	✓	✓	✓	✓	✓	✓	✓	✓	✓	✓	✓	✓	✓	✓	✓	✓	✓	✓	✓
112	1	P18124	P18124	60S ribosomal protein L7	RPL7	Homo sapiens	29.225	20.968	4	4	✓	✓	✓	✓	✓	✓	✓	✓	✓	✓	✓	✓	✓	✓	✓	✓	✓	✓	✓	✓	✓	✓	✓	✓
113	1	P21796	P21796	Voltage-dependent anion-selective channel protein 1	VDAC1	Homo sapiens	30.773	21.908	4	4	✓	✓	✓	✓	✓	✓	✓	✓	✓	✓	✓	✓	✓	✓	✓	✓	✓	✓	✓	✓	✓	✓	✓	✓
114	1	P22234	P22234	Bifunctional phosphoribosylaminoimidazole carboxylase/phosphoribosylaminoimidazole succinocarboxamide synthetase	PAICS	Homo sapiens	47.077	12.471	4	4	✓	✓	✓	✓	✓	✓	✓	✓	✓	✓	✓	✓	✓	✓	✓	✓	✓	✓	✓	✓	✓	✓	✓	✓
115	1	P22626	P22626	Heterogeneous nuclear ribonucleoproteins A2/B1	HNRNPA2B1	Homo sapiens	37.428	19.263	4	4	✓	✓	✓	✓	✓	✓	✓	✓	✓	✓	✓	✓	✓	✓	✓	✓	✓	✓	✓	✓	✓	✓	✓	✓					✓
116	1	P23284	P23284	Peptidyl-prolyl cis-trans isomerase B	PPIB	Homo sapiens	23.741	16.667	4	4		✓	✓	✓	✓	✓	✓	✓	✓	✓		✓	✓		✓	✓	✓	✓		✓		✓		✓
117	1	P26639	P26639	Threonine--tRNA ligase 1, cytoplasmic	TARS1	Homo sapiens	83.436	6.501	4	4	✓	✓	✓	✓	✓	✓	✓		✓	✓	✓	✓	✓	✓	✓	✓	✓	✓	✓	✓	✓	✓	✓
118	1	P27694	P27694	Replication protein A 70 kDa DNA-binding subunit	RPA1	Homo sapiens	68.139	9.903	4	4	✓	✓	✓	✓	✓	✓	✓			✓		✓	✓		✓	✓	✓	✓	✓	✓	✓	✓	✓
119	1	P27797	P27797	Calreticulin	CALR	Homo sapiens	48.141	14.868	4	4	✓	✓	✓	✓	✓	✓	✓	✓	✓	✓	✓	✓	✓	✓	✓	✓	✓	✓	✓	✓	✓	✓	✓	✓					✓
120	1	P28066	P28066	Proteasome subunit alpha type-5	PSMA5	Homo sapiens	26.412	22.407	4	4	✓	✓	✓	✓	✓	✓	✓	✓	✓	✓	✓	✓	✓	✓	✓	✓	✓	✓	✓	✓	✓	✓	✓	✓
121	1	P28331	P28331	NADH-ubiquinone oxidoreductase 75 kDa subunit, mitochondrial	NDUFS1	Homo sapiens	79.469	8.391	4	4				✓			✓					✓				✓	✓
122	1	P30520	P30520	Adenylosuccinate synthetase isozyme 2	ADSS2	Homo sapiens	50.097	10.746	4	4	✓	✓	✓	✓	✓	✓	✓	✓	✓	✓	✓	✓	✓	✓	✓	✓	✓	✓	✓	✓	✓	✓	✓	✓
123	1	P35606	P35606	Coatomer subunit beta'	COPB2	Homo sapiens	102.488	5.629	4	4	✓		✓	✓	✓	✓	✓			✓		✓		✓		✓	✓			✓		✓
124	1	P40939	P40939	Trifunctional enzyme subunit alpha, mitochondrial	HADHA	Homo sapiens	82.999	5.898	4	4		✓		✓	✓		✓	✓			✓	✓	✓	✓	✓	✓	✓		✓	✓		✓
125	1	P48681	P48681	Nestin	NES	Homo sapiens	177.44	3.085	4	4	✓	✓	✓	✓	✓					✓		✓							✓	✓	✓		✓
126	1	P50395	P50395	Rab GDP dissociation inhibitor beta	GDI2	Homo sapiens	50.666	19.326	6	4	✓	✓	✓	✓	✓	✓	✓	✓	✓	✓	✓	✓	✓	✓	✓	✓	✓	✓	✓	✓	✓	✓	✓	✓
127	1	P50991	P50991	T-complex protein 1 subunit delta	CCT4	Homo sapiens	57.924	10.39	4	4	✓	✓	✓	✓	✓	✓	✓	✓	✓	✓	✓	✓	✓	✓	✓	✓	✓	✓	✓	✓	✓	✓	✓	✓
128	1	P50995	P50995	Annexin A11	ANXA11	Homo sapiens	54.39	8.317	4	4	✓	✓	✓	✓	✓	✓	✓	✓	✓		✓	✓	✓	✓	✓	✓	✓	✓	✓	✓	✓	✓		✓
129	1	P51659	P51659	Peroxisomal multifunctional enzyme type 2	HSD17B4	Homo sapiens	79.686	6.793	4	4	✓	✓	✓	✓	✓	✓	✓	✓	✓	✓	✓	✓	✓	✓	✓	✓	✓	✓	✓	✓	✓	✓	✓	✓
130	1	P52701	P52701	DNA mismatch repair protein Msh6	MSH6	Homo sapiens	152.789	3.456	4	4	✓	✓	✓	✓	✓	✓	✓	✓	✓	✓	✓	✓	✓	✓	✓	✓	✓	✓	✓	✓	✓		✓	✓
131	1	P54136	P54136	Arginine--tRNA ligase, cytoplasmic	RARS1	Homo sapiens	75.378	6.667	4	4	✓	✓	✓	✓	✓	✓	✓	✓	✓	✓	✓	✓	✓	✓	✓	✓	✓	✓	✓	✓	✓	✓	✓
132	1	P54577	P54577	Tyrosine--tRNA ligase, cytoplasmic	YARS1	Homo sapiens	59.144	10.227	4	4	✓	✓	✓	✓	✓	✓	✓	✓	✓	✓	✓	✓	✓	✓	✓	✓	✓	✓	✓	✓	✓	✓	✓	✓
133	1	P55786	P55786	Puromycin-sensitive aminopeptidase	NPEPPS	Homo sapiens	103.277	7.399	6	4	✓	✓	✓	✓	✓	✓	✓	✓	✓	✓	✓	✓	✓	✓	✓	✓	✓	✓	✓	✓	✓	✓	✓	✓
134	1	P56192	P56192	Methionine--tRNA ligase, cytoplasmic	MARS1	Homo sapiens	101.116	4.889	4	4	✓	✓	✓	✓	✓	✓	✓	✓	✓	✓	✓	✓	✓	✓	✓	✓	✓	✓	✓	✓	✓	✓	✓	✓
135	1	P62195	P62195	26S proteasome regulatory subunit 8	PSMC5	Homo sapiens	45.624	13.793	4	4	✓	✓	✓	✓	✓	✓	✓	✓	✓	✓	✓	✓	✓	✓	✓	✓	✓	✓	✓	✓	✓	✓	✓	✓
136	1	P62277	P62277	40S ribosomal protein S13	RPS13	Homo sapiens	17.221	20.53	4	4	✓	✓	✓	✓	✓	✓	✓	✓	✓	✓	✓	✓	✓	✓	✓	✓	✓	✓	✓	✓	✓	✓	✓	✓
137	1	P62805	P62805	Histone H4	H4C16	Homo sapiens	11.365	34.951	4	4	✓	✓	✓	✓	✓	✓	✓	✓	✓	✓	✓	✓	✓	✓	✓	✓	✓	✓	✓	✓	✓	✓	✓	✓					✓
138	1	P62937	P62937	Peptidyl-prolyl cis-trans isomerase A	PPIA	Homo sapiens	18.013	33.939	4	4	✓	✓	✓	✓	✓	✓	✓	✓	✓	✓	✓	✓	✓	✓	✓	✓	✓	✓	✓	✓	✓	✓	✓	✓
139	1	Q02790	Q02790	Peptidyl-prolyl cis-trans isomerase FKBP4	FKBP4	Homo sapiens	51.805	11.765	4	4	✓	✓	✓	✓	✓	✓	✓	✓	✓	✓	✓	✓	✓	✓	✓	✓	✓	✓	✓	✓	✓	✓	✓	✓
140	1	Q04637	Q04637	Eukaryotic translation initiation factor 4 gamma 1	EIF4G1	Homo sapiens	175.493	4.253	5	4	✓	✓	✓	✓	✓	✓	✓	✓	✓	✓	✓	✓	✓	✓	✓	✓	✓	✓	✓	✓	✓	✓	✓	✓
141	1	Q12905	Q12905	Interleukin enhancer-binding factor 2	ILF2	Homo sapiens	43.064	16.154	4	4	✓	✓	✓	✓	✓	✓	✓	✓	✓	✓	✓	✓	✓	✓	✓	✓	✓	✓	✓	✓	✓	✓	✓	✓
142	1	Q14566	Q14566	DNA replication licensing factor MCM6	MCM6	Homo sapiens	92.889	7.186	4	4	✓	✓	✓	✓	✓	✓	✓	✓	✓	✓	✓	✓	✓	✓	✓	✓	✓	✓	✓	✓	✓	✓	✓	✓					✓
143	1	Q15084	Q15084	Protein disulfide-isomerase A6	PDIA6	Homo sapiens	48.121	14.318	4	4	✓	✓	✓	✓	✓	✓	✓	✓	✓	✓	✓	✓	✓	✓	✓	✓	✓	✓	✓	✓	✓	✓	✓	✓
144	1	Q15691	Q15691	Microtubule-associated protein RP/EB family member 1	MAPRE1	Homo sapiens	30	24.254	4	4	✓	✓	✓	✓	✓	✓	✓	✓	✓	✓	✓	✓	✓	✓	✓	✓	✓	✓	✓	✓	✓	✓	✓	✓
145	1	Q16630	Q16630	Cleavage and polyadenylation specificity factor subunit 6	CPSF6	Homo sapiens	59.211	7.078	4	4	✓	✓	✓	✓		✓				✓			✓				✓			✓			✓
146	1	Q4VCS5	Q4VCS5	Angiomotin	AMOT	Homo sapiens	118.085	5.904	4	4		✓	✓	✓	✓										✓	✓	✓		✓	✓		✓	✓
147	1	Q7L014	Q7L014	Probable ATP-dependent RNA helicase DDX46	DDX46	Homo sapiens	117.363	4.268	4	4	✓	✓	✓	✓	✓		✓	✓		✓	✓	✓	✓	✓	✓	✓	✓		✓	✓		✓
148	1	Q8NE71	Q8NE71	ATP-binding cassette sub-family F member 1	ABCF1	Homo sapiens	95.927	5.799	4	4	✓	✓	✓	✓		✓	✓	✓	✓	✓	✓	✓	✓	✓		✓	✓		✓	✓	✓	✓		✓
149	1	Q92878	Q92878	DNA repair protein RAD50	RAD50	Homo sapiens	153.893	3.354	4	4	✓	✓	✓	✓	✓		✓			✓		✓		✓	✓	✓				✓
150	1	Q92900	Q92900	Regulator of nonsense transcripts 1	UPF1	Homo sapiens	124.346	4.429	4	4		✓	✓	✓	✓	✓	✓		✓	✓		✓	✓	✓	✓	✓	✓		✓	✓			✓
151	1	Q96AE4	Q96AE4	Far upstream element-binding protein 1	FUBP1	Homo sapiens	67.561	8.696	4	4	✓	✓	✓	✓	✓	✓	✓	✓	✓	✓	✓	✓	✓	✓	✓	✓	✓	✓	✓	✓	✓	✓	✓
152	1	Q96PK6	Q96PK6	RNA-binding protein 14	RBM14	Homo sapiens	69.491	6.876	4	4	✓	✓		✓	✓		✓			✓	✓	✓			✓	✓	✓		✓	✓	✓		✓
153	1	Q99873	Q99873	Protein arginine N-methyltransferase 1	PRMT1	Homo sapiens	42.462	13.747	4	4	✓	✓	✓	✓	✓	✓	✓	✓	✓	✓	✓	✓	✓	✓	✓	✓	✓	✓	✓	✓	✓	✓	✓	✓
154	1	Q9NR30	Q9NR30	Nucleolar RNA helicase 2	DDX21	Homo sapiens	87.344	8.557	5	4	✓	✓	✓	✓	✓	✓	✓	✓	✓	✓	✓	✓	✓	✓	✓	✓	✓	✓	✓	✓	✓	✓	✓	✓
155	1	Q9UQ80	Q9UQ80	Proliferation-associated protein 2G4	PA2G4	Homo sapiens	43.785	12.944	4	4	✓	✓	✓	✓	✓	✓	✓	✓	✓	✓	✓	✓	✓	✓	✓	✓	✓	✓	✓	✓	✓	✓	✓	✓
156	1	Q9Y230	Q9Y230	RuvB-like 2	RUVBL2	Homo sapiens	51.156	11.447	4	4	✓	✓	✓	✓	✓	✓	✓	✓	✓	✓	✓	✓	✓	✓	✓	✓	✓	✓	✓	✓	✓	✓	✓	✓
157	1	Q9Y262	Q9Y262	Eukaryotic translation initiation factor 3 subunit L	EIF3L	Homo sapiens	66.726	9.043	4	4	✓	✓	✓	✓	✓	✓	✓	✓	✓	✓	✓	✓	✓	✓	✓	✓	✓	✓	✓	✓	✓	✓	✓	✓
158	1	Q9Y2L1	Q9Y2L1	Exosome complex exonuclease RRP44	DIS3	Homo sapiens	109.004	5.219	4	4	✓	✓	✓	✓	✓		✓	✓	✓	✓	✓	✓	✓	✓	✓	✓	✓	✓	✓	✓	✓		✓
159	1	Q9Y5B9	Q9Y5B9	FACT complex subunit SPT16	SUPT16H	Homo sapiens	119.916	4.871	4	4	✓	✓	✓	✓	✓	✓	✓	✓	✓	✓	✓	✓	✓	✓	✓	✓	✓	✓	✓	✓	✓	✓	✓	✓
160	1	O00116	O00116	Alkyldihydroxyacetonephosphate synthase, peroxisomal	AGPS	Homo sapiens	72.909	5.623	3	3		✓		✓		✓						✓
161	1	O00154	O00154	Cytosolic acyl coenzyme A thioester hydrolase	ACOT7	Homo sapiens	41.792	9.211	3	3	✓	✓	✓	✓	✓	✓	✓	✓	✓	✓	✓	✓	✓	✓	✓	✓	✓	✓	✓	✓	✓	✓	✓	✓
162	1	O00203	O00203	AP-3 complex subunit beta-1	AP3B1	Homo sapiens	121.321	3.199	3	3	✓		✓	✓			✓						✓				✓			✓
163	1	O00303	O00303	Eukaryotic translation initiation factor 3 subunit F	EIF3F	Homo sapiens	37.562	9.804	3	3	✓	✓	✓	✓	✓	✓	✓	✓	✓	✓	✓	✓	✓		✓	✓	✓	✓	✓	✓	✓	✓	✓
164	1	O00487	O00487	26S proteasome non-ATPase regulatory subunit 14	PSMD14	Homo sapiens	34.577	12.581	3	3	✓	✓	✓	✓	✓	✓	✓	✓	✓	✓	✓	✓	✓	✓	✓	✓	✓	✓	✓	✓	✓	✓	✓
165	1	O14980	O14980	Exportin-1	XPO1	Homo sapiens	123.387	3.828	3	3	✓	✓	✓	✓	✓	✓	✓	✓	✓	✓	✓	✓	✓	✓	✓	✓	✓	✓	✓	✓	✓	✓	✓	✓
166	1	O15355	O15355	Protein phosphatase 1G	PPM1G	Homo sapiens	59.271	7.509	3	3	✓	✓	✓	✓	✓	✓	✓		✓	✓	✓	✓	✓	✓	✓	✓	✓		✓	✓	✓	✓	✓	✓
167	1	O15372	O15372	Eukaryotic translation initiation factor 3 subunit H	EIF3H	Homo sapiens	39.931	14.205	3	3		✓	✓	✓				✓				✓				✓	✓		✓	✓
168	1	O43252	O43252	Bifunctional 3'-phosphoadenosine 5'-phosphosulfate synthase 1	PAPSS1	Homo sapiens	70.832	5.449	3	3		✓		✓													✓			✓
169	1	O43491	O43491	Band 4.1-like protein 2	EPB41L2	Homo sapiens	112.588	3.881	3	3										✓		✓					✓
170	1	O60763	O60763	General vesicular transport factor p115	USO1	Homo sapiens	107.895	3.742	3	3				✓																	✓
171	1	O75533	O75533	Splicing factor 3B subunit 1	SF3B1	Homo sapiens	145.831	2.607	3	3	✓	✓			✓					✓		✓					✓
172	1	O75955	O75955	Flotillin-1	FLOT1	Homo sapiens	47.356	9.368	3	3	✓		✓	✓	✓	✓	✓	✓		✓		✓		✓		✓	✓			✓	✓
173	1	O76021	O76021	Ribosomal L1 domain-containing protein 1	RSL1D1	Homo sapiens	54.974	6.122	3	3	✓	✓	✓	✓	✓	✓			✓	✓	✓	✓	✓	✓	✓	✓	✓	✓	✓	✓	✓	✓	✓	✓
174	1	O95347	O95347	Structural maintenance of chromosomes protein 2	SMC2	Homo sapiens	135.661	3.509	3	3	✓	✓	✓	✓	✓							✓					✓		✓	✓
175	1	O95373	O95373	Importin-7	IPO7	Homo sapiens	119.517	3.854	3	3	✓	✓	✓	✓	✓		✓		✓	✓	✓	✓	✓	✓	✓	✓	✓		✓	✓	✓		✓	✓
176	1	O95757	O95757	Heat shock 70 kDa protein 4L	HSPA4L	Homo sapiens	94.515	4.172	3	3	✓	✓	✓	✓	✓	✓	✓	✓	✓	✓	✓	✓	✓	✓	✓	✓	✓	✓	✓	✓	✓	✓	✓	✓
177	1	O96008	O96008	Mitochondrial import receptor subunit TOM40 homolog	TOMM40	Homo sapiens	37.893	11.08	3	3	✓	✓	✓	✓	✓			✓	✓	✓		✓			✓	✓	✓	✓	✓	✓	✓		✓
178	1	P00505	P00505	Aspartate aminotransferase, mitochondrial	GOT2	Homo sapiens	47.519	6.744	3	3	✓	✓	✓	✓	✓	✓	✓	✓	✓	✓	✓	✓	✓	✓	✓	✓	✓	✓	✓	✓	✓	✓	✓	✓
179	1	P00558	P00558	Phosphoglycerate kinase 1	PGK1	Homo sapiens	44.616	11.99	3	3	✓	✓	✓	✓	✓	✓	✓	✓	✓	✓	✓	✓	✓	✓	✓	✓	✓	✓	✓	✓	✓	✓	✓	✓
180	1	P04844	P04844	Dolichyl-diphosphooligosaccharide--protein glycosyltransferase subunit 2	RPN2	Homo sapiens	69.284	8.241	3	3	✓	✓	✓	✓	✓	✓	✓	✓	✓	✓	✓	✓	✓	✓	✓	✓	✓	✓	✓	✓	✓	✓	✓	✓
181	1	P05783	P05783	Keratin, type I cytoskeletal 18	KRT18	Homo sapiens	48.056	7.907	3	3	✓		✓	✓	✓		✓							✓	✓		✓	✓		✓
182	1	P07195	P07195	L-lactate dehydrogenase B chain	LDHB	Homo sapiens	36.639	13.473	3	3	✓	✓	✓	✓	✓	✓	✓	✓	✓	✓	✓	✓	✓	✓	✓	✓	✓	✓	✓	✓	✓	✓	✓	✓
183	1	P07437	P07437	Tubulin beta chain	TUBB	Homo sapiens	49.668	20.721	9	3	✓	✓	✓	✓	✓	✓	✓	✓	✓	✓	✓	✓	✓	✓	✓	✓	✓	✓	✓	✓	✓	✓	✓	✓					✓
184	1	P07737	P07737	Profilin-1	PFN1	Homo sapiens	15.054	31.429	3	3	✓	✓	✓	✓	✓	✓	✓	✓	✓	✓	✓	✓	✓	✓	✓	✓	✓	✓	✓	✓	✓	✓	✓	✓
185	1	P07900	P07900	Heat shock protein HSP 90-alpha	HSP90AA1	Homo sapiens	84.662	20.492	7	3	✓	✓	✓	✓	✓	✓	✓	✓	✓	✓	✓	✓	✓	✓	✓	✓	✓	✓	✓	✓	✓	✓	✓	✓					✓
186	1	P08758	P08758	Annexin A5	ANXA5	Homo sapiens	35.937	11.875	3	3	✓	✓	✓	✓	✓	✓	✓	✓	✓	✓	✓	✓	✓	✓	✓	✓	✓	✓	✓	✓		✓	✓	✓
187	1	P09936	P09936	Ubiquitin carboxyl-terminal hydrolase isozyme L1	UCHL1	Homo sapiens	24.825	22.422	3	3	✓	✓	✓	✓	✓	✓	✓	✓	✓	✓	✓	✓	✓	✓	✓	✓	✓	✓	✓	✓	✓		✓	✓
188	1	P09960	P09960	Leukotriene A-4 hydrolase	LTA4H	Homo sapiens	69.285	6.71	3	3	✓	✓	✓	✓	✓	✓	✓	✓	✓	✓	✓	✓	✓	✓	✓	✓	✓	✓	✓	✓	✓	✓	✓	✓
189	1	P11172	P11172	Uridine 5'-monophosphate synthase	UMPS	Homo sapiens	52.22	8.958	3	3	✓	✓	✓	✓								✓							✓	✓
190	1	P13797	P13797	Plastin-3	PLS3	Homo sapiens	70.813	8.254	4	3	✓	✓	✓	✓	✓	✓	✓	✓	✓	✓	✓	✓	✓	✓	✓	✓	✓	✓	✓	✓	✓	✓	✓	✓
191	1	P15880	P15880	40S ribosomal protein S2	RPS2	Homo sapiens	31.324	13.993	3	3	✓	✓	✓	✓	✓	✓	✓	✓	✓	✓	✓	✓	✓	✓	✓	✓	✓	✓	✓	✓	✓	✓	✓	✓					✓
192	1	P17812	P17812	CTP synthase 1	CTPS1	Homo sapiens	66.691	9.983	4	3	✓	✓	✓	✓	✓	✓	✓	✓	✓	✓	✓	✓	✓	✓	✓	✓	✓	✓	✓	✓	✓	✓	✓	✓
193	1	P18669	P18669	Phosphoglycerate mutase 1	PGAM1	Homo sapiens	28.803	18.898	4	3		✓	✓	✓	✓		✓	✓			✓	✓	✓			✓			✓	✓		✓
194	1	P19338	P19338	Nucleolin	NCL	Homo sapiens	76.615	5.634	3	3	✓	✓	✓	✓	✓	✓				✓	✓	✓		✓	✓	✓	✓		✓	✓	✓			✓
195	1	P20700	P20700	Lamin-B1	LMNB1	Homo sapiens	66.409	5.631	3	3	✓	✓	✓	✓	✓	✓	✓	✓	✓	✓	✓	✓	✓	✓	✓	✓	✓	✓	✓	✓	✓	✓	✓	✓
196	1	P25205	P25205	DNA replication licensing factor MCM3	MCM3	Homo sapiens	90.981	5.322	3	3		✓	✓	✓	✓	✓	✓		✓	✓	✓	✓			✓	✓	✓	✓	✓
197	1	P25705	P25705	ATP synthase subunit alpha, mitochondrial	ATP5F1A	Homo sapiens	59.75	6.51	3	3	✓	✓	✓	✓	✓	✓	✓	✓	✓	✓	✓	✓	✓	✓	✓	✓	✓	✓	✓	✓	✓	✓	✓	✓
198	1	P26583	P26583	High mobility group protein B2	HMGB2	Homo sapiens	24.032	11.962	3	3	✓	✓	✓	✓	✓	✓	✓	✓	✓	✓	✓	✓	✓	✓	✓	✓	✓	✓	✓	✓	✓		✓	✓
199	1	P26599	P26599	Polypyrimidine tract-binding protein 1	PTBP1	Homo sapiens	59.632	8.977	3	3	✓	✓	✓	✓	✓	✓	✓	✓	✓	✓	✓	✓	✓	✓	✓	✓	✓	✓	✓	✓	✓	✓	✓	✓
200	1	P26641	P26641	Elongation factor 1-gamma	EEF1G	Homo sapiens	50.12	7.78	3	3	✓	✓	✓	✓	✓	✓	✓	✓	✓	✓	✓	✓	✓	✓	✓	✓	✓	✓	✓	✓	✓	✓	✓	✓					✓
201	1	P27348	P27348	14-3-3 protein theta	YWHAQ	Homo sapiens	27.761	13.061	3	3	✓	✓	✓	✓	✓	✓	✓	✓	✓	✓	✓	✓	✓		✓	✓	✓	✓	✓	✓		✓	✓
202	1	P27708	P27708	CAD protein	CAD	Homo sapiens	242.985	1.573	3	3	✓	✓	✓	✓	✓		✓					✓			✓	✓	✓			✓
203	1	P27816	P27816	Microtubule-associated protein 4	MAP4	Homo sapiens	121.007	4.08	3	3	✓	✓	✓	✓			✓				✓		✓		✓		✓		✓	✓	✓	✓	✓
204	1	P28074	P28074	Proteasome subunit beta type-5	PSMB5	Homo sapiens	28.48	13.688	3	3	✓	✓	✓	✓	✓	✓	✓	✓	✓	✓	✓	✓	✓	✓	✓	✓	✓	✓	✓	✓	✓	✓	✓	✓
205	1	P29692	P29692	Elongation factor 1-delta	EEF1D	Homo sapiens	31.122	13.167	3	3	✓	✓	✓	✓	✓	✓	✓	✓	✓	✓	✓	✓	✓	✓	✓	✓	✓	✓	✓	✓	✓	✓	✓	✓					✓
206	1	P30048	P30048	Thioredoxin-dependent peroxide reductase, mitochondrial	PRDX3	Homo sapiens	27.693	16.016	3	3	✓	✓	✓	✓	✓	✓	✓	✓	✓	✓	✓	✓	✓	✓	✓	✓	✓	✓	✓	✓	✓	✓	✓	✓
207	1	P31153	P31153	S-adenosylmethionine synthase isoform type-2	MAT2A	Homo sapiens	43.663	9.873	3	3	✓	✓	✓	✓	✓	✓	✓	✓	✓	✓	✓	✓	✓	✓	✓	✓	✓	✓	✓	✓	✓	✓	✓	✓
208	1	P31350	P31350	Ribonucleoside-diphosphate reductase subunit M2	RRM2	Homo sapiens	44.878	10.797	3	3	✓	✓	✓									✓	✓		✓	✓	✓		✓	✓
209	1	P31943	P31943	Heterogeneous nuclear ribonucleoprotein H	HNRNPH1	Homo sapiens	49.228	14.922	4	3	✓	✓	✓	✓	✓	✓	✓	✓	✓	✓	✓	✓	✓	✓	✓	✓	✓	✓	✓	✓	✓	✓	✓	✓
210	1	P34932	P34932	Heat shock 70 kDa protein 4	HSPA4	Homo sapiens	94.333	4.762	3	3	✓	✓	✓	✓			✓	✓	✓		✓	✓	✓	✓	✓		✓		✓	✓		✓	✓	✓
211	1	P35221	P35221	Catenin alpha-1	CTNNA1	Homo sapiens	100.073	3.863	3	3				✓	✓								✓						✓
212	1	P35232	P35232	Prohibitin 1	PHB1	Homo sapiens	29.801	18.75	3	3	✓	✓	✓	✓	✓	✓	✓	✓	✓	✓	✓	✓	✓	✓	✓	✓	✓	✓	✓	✓	✓	✓	✓	✓
213	1	P35268	P35268	60S ribosomal protein L22	RPL22	Homo sapiens	14.786	19.531	3	3	✓	✓	✓	✓	✓	✓	✓	✓	✓	✓	✓	✓	✓	✓	✓	✓	✓	✓	✓	✓	✓	✓	✓	✓					✓
214	1	P35637	P35637	RNA-binding protein FUS	FUS	Homo sapiens	53.425	8.935	4	3	✓	✓	✓	✓	✓	✓	✓	✓	✓	✓	✓	✓	✓	✓	✓	✓	✓	✓	✓	✓	✓	✓	✓	✓
215	1	P37802	P37802	Transgelin-2	TAGLN2	Homo sapiens	22.391	24.121	4	3	✓	✓	✓	✓	✓	✓	✓	✓	✓	✓	✓	✓	✓	✓	✓	✓	✓	✓	✓	✓	✓	✓	✓	✓					✓
216	1	P38646	P38646	Stress-70 protein, mitochondrial	HSPA9	Homo sapiens	73.682	6.333	3	3	✓	✓	✓	✓	✓	✓	✓	✓	✓	✓	✓	✓	✓	✓	✓	✓	✓	✓	✓	✓	✓	✓	✓	✓
217	1	P39656	P39656	Dolichyl-diphosphooligosaccharide--protein glycosyltransferase 48 kDa subunit	DDOST	Homo sapiens	50.801	10.088	3	3	✓	✓	✓	✓	✓	✓	✓	✓	✓	✓	✓	✓	✓	✓	✓	✓	✓	✓	✓	✓	✓	✓	✓	✓
218	1	P40227	P40227	T-complex protein 1 subunit zeta	CCT6A	Homo sapiens	58.024	7.91	3	3	✓	✓	✓	✓	✓	✓	✓	✓	✓	✓	✓	✓	✓	✓	✓	✓	✓	✓	✓	✓	✓	✓	✓	✓
219	1	P41250	P41250	Glycine--tRNA ligase	GARS1	Homo sapiens	83.167	4.736	3	3	✓	✓	✓	✓	✓	✓	✓	✓	✓	✓	✓	✓	✓	✓	✓	✓	✓	✓	✓	✓	✓	✓	✓	✓
220	1	P42704	P42704	Leucine-rich PPR motif-containing protein, mitochondrial	LRPPRC	Homo sapiens	157.907	2.511	3	3	✓	✓	✓	✓	✓	✓						✓			✓	✓	✓		✓	✓		✓	✓
221	1	P43243	P43243	Matrin-3	MATR3	Homo sapiens	94.624	4.723	3	3	✓	✓	✓	✓	✓	✓	✓	✓	✓	✓	✓	✓	✓	✓	✓	✓	✓	✓	✓	✓	✓	✓	✓	✓
222	1	P45880	P45880	Voltage-dependent anion-selective channel protein 2	VDAC2	Homo sapiens	31.568	15.306	3	3	✓	✓	✓	✓	✓	✓	✓	✓	✓	✓	✓	✓	✓	✓	✓	✓	✓	✓	✓	✓	✓	✓	✓	✓
223	1	P46379	P46379	Large proline-rich protein BAG6	BAG6	Homo sapiens	119.41	3.18	3	3		✓	✓	✓			✓					✓			✓		✓		✓	✓
224	1	P46781	P46781	40S ribosomal protein S9	RPS9	Homo sapiens	22.592	11.856	3	3	✓	✓	✓	✓	✓	✓	✓	✓	✓	✓	✓	✓	✓		✓	✓	✓	✓	✓	✓	✓	✓	✓	✓
225	1	P46821	P46821	Microtubule-associated protein 1B	MAP1B	Homo sapiens	270.639	1.337	3	3				✓																✓
226	1	P48735	P48735	Isocitrate dehydrogenase [NADP], mitochondrial	IDH2	Homo sapiens	50.911	8.407	3	3	✓	✓	✓	✓	✓	✓	✓					✓	✓				✓		✓	✓		✓
227	1	P49189	P49189	4-trimethylaminobutyraldehyde dehydrogenase	ALDH9A1	Homo sapiens	53.801	6.883	3	3	✓	✓	✓	✓	✓	✓	✓	✓	✓	✓	✓	✓	✓	✓	✓	✓	✓	✓	✓	✓	✓	✓	✓
228	1	P49411	P49411	Elongation factor Tu, mitochondrial	TUFM	Homo sapiens	49.876	9.011	3	3	✓	✓	✓	✓	✓	✓	✓	✓	✓	✓	✓	✓	✓	✓	✓	✓	✓	✓	✓	✓	✓	✓	✓	✓
229	1	P49419	P49419	Alpha-aminoadipic semialdehyde dehydrogenase	ALDH7A1	Homo sapiens	58.487	9.276	3	3		✓	✓	✓							✓	✓							✓	✓
230	1	P49588	P49588	Alanine--tRNA ligase, cytoplasmic	AARS1	Homo sapiens	106.813	5.062	3	3	✓	✓	✓	✓	✓	✓	✓			✓	✓	✓	✓	✓	✓	✓	✓			✓		✓	✓
231	1	P49915	P49915	GMP synthase [glutamine-hydrolyzing]	GMPS	Homo sapiens	76.718	5.916	3	3	✓	✓	✓	✓	✓	✓			✓	✓	✓	✓	✓		✓	✓	✓		✓	✓			✓
232	1	P51571	P51571	Translocon-associated protein subunit delta	SSR4	Homo sapiens	19.001	19.653	3	3	✓	✓	✓	✓	✓	✓	✓	✓	✓	✓	✓	✓	✓	✓	✓	✓	✓	✓	✓	✓	✓	✓	✓	✓
233	1	P51610	P51610	Host cell factor 1	HCFC1	Homo sapiens	208.734	2.211	3	3		✓	✓	✓								✓			✓		✓			✓
234	1	P51665	P51665	26S proteasome non-ATPase regulatory subunit 7	PSMD7	Homo sapiens	37.025	12.963	3	3	✓	✓		✓					✓
235	1	P51991	P51991	Heterogeneous nuclear ribonucleoprotein A3	HNRNPA3	Homo sapiens	39.595	11.64	3	3	✓	✓	✓	✓	✓	✓	✓	✓	✓	✓	✓	✓	✓	✓	✓	✓	✓	✓	✓	✓	✓	✓	✓	✓					✓
236	1	P53618	P53618	Coatomer subunit beta	COPB1	Homo sapiens	107.143	4.197	3	3	✓	✓	✓	✓	✓	✓	✓	✓	✓	✓	✓	✓	✓	✓	✓	✓	✓	✓	✓	✓	✓	✓	✓
237	1	P55209	P55209	Nucleosome assembly protein 1-like 1	NAP1L1	Homo sapiens	45.374	12.788	4	3	✓	✓	✓	✓	✓	✓	✓	✓	✓	✓	✓	✓	✓	✓	✓	✓	✓	✓	✓	✓	✓	✓	✓	✓
238	1	P55884	P55884	Eukaryotic translation initiation factor 3 subunit B	EIF3B	Homo sapiens	92.482	5.774	3	3		✓	✓	✓					✓		✓	✓	✓				✓		✓				✓
239	1	P60228	P60228	Eukaryotic translation initiation factor 3 subunit E	EIF3E	Homo sapiens	52.223	7.191	3	3		✓	✓	✓	✓	✓	✓	✓	✓	✓	✓	✓	✓		✓	✓	✓		✓	✓	✓		✓
240	1	P61247	P61247	40S ribosomal protein S3a	RPS3A	Homo sapiens	29.947	14.015	3	3		✓		✓											✓	✓				✓
241	1	P61978	P61978	Heterogeneous nuclear ribonucleoprotein K	HNRNPK	Homo sapiens	50.979	8.639	3	3	✓	✓	✓	✓	✓	✓	✓	✓	✓	✓	✓	✓	✓	✓	✓	✓	✓	✓	✓	✓	✓	✓	✓	✓
242	1	P62081	P62081	40S ribosomal protein S7	RPS7	Homo sapiens	22.126	23.711	3	3	✓	✓	✓	✓	✓	✓	✓	✓	✓	✓	✓	✓	✓	✓	✓	✓	✓	✓	✓	✓	✓	✓	✓	✓
243	1	P62191	P62191	26S proteasome regulatory subunit 4	PSMC1	Homo sapiens	49.185	9.773	3	3	✓	✓	✓	✓								✓	✓			✓	✓	✓	✓
244	1	P62333	P62333	26S proteasome regulatory subunit 10B	PSMC6	Homo sapiens	44.172	8.74	3	3	✓	✓	✓	✓	✓	✓		✓	✓	✓	✓	✓	✓		✓	✓	✓	✓	✓	✓	✓		✓
245	1	P62424	P62424	60S ribosomal protein L7a	RPL7A	Homo sapiens	29.994	15.038	3	3	✓	✓	✓	✓	✓	✓	✓	✓	✓	✓	✓	✓	✓	✓	✓	✓	✓	✓	✓	✓	✓	✓	✓	✓					✓
246	1	P62826	P62826	GTP-binding nuclear protein Ran	RAN	Homo sapiens	24.421	18.056	3	3	✓	✓	✓	✓	✓	✓	✓	✓	✓	✓	✓	✓	✓	✓	✓	✓	✓	✓	✓	✓	✓	✓	✓	✓					✓
247	1	P62906	P62906	60S ribosomal protein L10a	RPL10A	Homo sapiens	24.829	18.894	3	3	✓	✓	✓	✓	✓	✓	✓	✓	✓	✓	✓	✓	✓	✓	✓	✓	✓	✓	✓	✓	✓	✓	✓	✓
248	1	P63104	P63104	14-3-3 protein zeta/delta	YWHAZ	Homo sapiens	27.745	17.551	3	3	✓	✓	✓	✓	✓	✓	✓	✓	✓	✓	✓	✓	✓	✓	✓	✓	✓	✓	✓	✓	✓	✓	✓	✓
249	1	P80723	P80723	Brain acid soluble protein 1	BASP1	Homo sapiens	22.693	21.586	3	3			✓	✓		✓				✓		✓		✓		✓	✓							✓
250	1	Q01581	Q01581	Hydroxymethylglutaryl-CoA synthase, cytoplasmic	HMGCS1	Homo sapiens	57.291	10.577	4	3	✓	✓	✓	✓	✓	✓	✓	✓	✓	✓		✓				✓	✓	✓	✓	✓	✓		✓
251	1	Q02543	Q02543	60S ribosomal protein L18a	RPL18A	Homo sapiens	20.76	13.068	3	3	✓	✓	✓	✓	✓	✓	✓	✓			✓	✓	✓	✓	✓	✓	✓	✓	✓	✓	✓	✓	✓	✓
252	1	Q02809	Q02809	Procollagen-lysine,2-oxoglutarate 5-dioxygenase 1	PLOD1	Homo sapiens	83.553	5.502	3	3	✓	✓	✓	✓			✓				✓	✓	✓		✓	✓	✓						✓
253	1	Q03252	Q03252	Lamin-B2	LMNB2	Homo sapiens	69.949	5.645	3	3		✓	✓								✓					✓	✓			✓
254	1	Q04760	Q04760	Lactoylglutathione lyase	GLO1	Homo sapiens	20.778	14.13	3	3	✓	✓	✓	✓	✓	✓	✓	✓	✓	✓	✓	✓	✓	✓	✓	✓	✓	✓	✓	✓	✓	✓	✓	✓
255	1	Q05682	Q05682	Caldesmon	CALD1	Homo sapiens	93.231	5.549	3	3	✓	✓	✓	✓			✓		✓	✓	✓	✓	✓	✓	✓		✓	✓	✓	✓
256	1	Q07065	Q07065	Cytoskeleton-associated protein 4	CKAP4	Homo sapiens	66.021	7.807	3	3	✓	✓	✓	✓		✓	✓	✓	✓	✓	✓		✓	✓	✓	✓	✓	✓	✓	✓			✓	✓
257	1	Q09666	Q09666	Neuroblast differentiation-associated protein AHNAK	AHNAK	Homo sapiens	629.112	2.428	3	3	✓	✓	✓	✓		✓				✓						✓	✓		✓	✓	✓
258	1	Q13162	Q13162	Peroxiredoxin-4	PRDX4	Homo sapiens	30.538	19.188	4	3	✓	✓	✓	✓	✓	✓	✓	✓	✓	✓	✓	✓	✓	✓	✓	✓	✓	✓	✓	✓	✓	✓	✓	✓
259	1	Q13283	Q13283	Ras GTPase-activating protein-binding protein 1	G3BP1	Homo sapiens	52.164	9.013	3	3	✓	✓	✓	✓	✓	✓	✓	✓	✓	✓	✓	✓	✓	✓	✓	✓	✓	✓	✓	✓	✓	✓	✓	✓
260	1	Q14166	Q14166	Tubulin--tyrosine ligase-like protein 12	TTLL12	Homo sapiens	74.404	4.969	3	3	✓	✓		✓		✓			✓	✓	✓	✓		✓	✓	✓	✓	✓	✓	✓	✓	✓
261	1	Q14444	Q14444	Caprin-1	CAPRIN1	Homo sapiens	78.364	4.654	3	3	✓	✓	✓	✓	✓	✓	✓	✓	✓	✓	✓	✓	✓	✓	✓	✓	✓	✓	✓	✓	✓		✓	✓
262	1	Q15008	Q15008	26S proteasome non-ATPase regulatory subunit 6	PSMD6	Homo sapiens	45.533	9.512	3	3		✓	✓	✓
263	1	Q15046	Q15046	Lysine--tRNA ligase	KARS1	Homo sapiens	68.048	6.533	3	3	✓	✓	✓	✓	✓	✓	✓	✓	✓	✓	✓	✓	✓	✓	✓	✓	✓	✓	✓	✓	✓	✓	✓	✓
264	1	Q15293	Q15293	Reticulocalbin-1	RCN1	Homo sapiens	38.89	13.293	3	3	✓	✓	✓	✓			✓					✓	✓	✓	✓		✓		✓	✓			✓
265	1	Q15717	Q15717	ELAV-like protein 1	ELAVL1	Homo sapiens	36.091	15.031	3	3		✓	✓	✓	✓	✓	✓		✓	✓		✓	✓	✓		✓	✓	✓	✓	✓	✓	✓	✓	✓
266	1	Q16576	Q16576	Histone-binding protein RBBP7	RBBP7	Homo sapiens	47.82	10.824	3	3	✓	✓	✓	✓	✓	✓	✓	✓	✓	✓		✓		✓	✓	✓	✓	✓	✓	✓	✓	✓	✓	✓					✓
267	1	Q16643	Q16643	Drebrin	DBN1	Homo sapiens	71.43	7.396	3	3			✓	✓			✓			✓	✓	✓	✓		✓	✓	✓	✓	✓	✓		✓	✓
268	1	Q5VYK3	Q5VYK3	Proteasome adapter and scaffold protein ECM29	ECPAS	Homo sapiens	204.294	2.005	3	3			✓	✓					✓	✓		✓			✓	✓	✓		✓	✓			✓
269	1	Q6P2Q9	Q6P2Q9	Pre-mRNA-processing-splicing factor 8	PRPF8	Homo sapiens	273.605	1.542	3	3		✓		✓	✓	✓						✓											✓
270	1	Q92522	Q92522	Histone H1.10	H1-10	Homo sapiens	22.484	17.371	3	3	✓	✓	✓	✓	✓	✓	✓	✓	✓	✓	✓	✓	✓	✓	✓	✓	✓	✓	✓	✓	✓	✓	✓	✓
271	1	Q92598	Q92598	Heat shock protein 105 kDa	HSPH1	Homo sapiens	96.865	4.196	3	3	✓	✓	✓	✓	✓	✓	✓	✓	✓	✓	✓	✓	✓	✓	✓	✓	✓	✓	✓	✓	✓	✓	✓	✓
272	1	Q92616	Q92616	eIF-2-alpha kinase activator GCN1	GCN1	Homo sapiens	292.713	1.46	3	3	✓		✓	✓	✓	✓	✓			✓	✓	✓	✓	✓	✓	✓	✓	✓		✓	✓		✓
273	1	Q96AY3	Q96AY3	Peptidyl-prolyl cis-trans isomerase FKBP10	FKBP10	Homo sapiens	64.245	8.247	3	3	✓	✓		✓	✓	✓							✓		✓	✓	✓			✓
274	1	Q96C36	Q96C36	Pyrroline-5-carboxylate reductase 2	PYCR2	Homo sapiens	33.637	15.937	3	3	✓	✓	✓	✓		✓		✓			✓	✓		✓	✓	✓	✓		✓	✓		✓
275	1	Q96HE7	Q96HE7	ERO1-like protein alpha	ERO1A	Homo sapiens	54.392	8.761	3	3	✓	✓	✓	✓			✓	✓	✓	✓	✓	✓		✓	✓	✓	✓		✓	✓	✓		✓
276	1	Q96I99	Q96I99	Succinate--CoA ligase [GDP-forming] subunit beta, mitochondrial	SUCLG2	Homo sapiens	46.51	7.407	3	3		✓	✓	✓				✓		✓		✓			✓	✓	✓		✓	✓
277	1	Q99460	Q99460	26S proteasome non-ATPase regulatory subunit 1	PSMD1	Homo sapiens	105.837	3.778	3	3	✓	✓	✓	✓	✓	✓	✓	✓	✓	✓	✓	✓	✓		✓	✓	✓	✓	✓	✓	✓	✓	✓
278	1	Q99733	Q99733	Nucleosome assembly protein 1-like 4	NAP1L4	Homo sapiens	42.824	11.2	3	3	✓	✓	✓	✓	✓	✓	✓	✓		✓	✓	✓	✓	✓	✓	✓	✓		✓	✓	✓	✓	✓	✓
279	1	Q9BQG0	Q9BQG0	Myb-binding protein 1A	MYBBP1A	Homo sapiens	148.856	3.087	3	3	✓										✓	✓					✓			✓
280	1	Q9H4A4	Q9H4A4	Aminopeptidase B	RNPEP	Homo sapiens	72.598	6	3	3		✓	✓	✓					✓			✓			✓	✓	✓		✓	✓		✓	✓
281	1	Q9NZI8	Q9NZI8	Insulin-like growth factor 2 mRNA-binding protein 1	IGF2BP1	Homo sapiens	63.482	10.052	4	3	✓	✓	✓	✓	✓	✓	✓	✓	✓	✓	✓	✓	✓		✓	✓	✓	✓	✓	✓	✓	✓	✓	✓					✓
282	1	Q9UHB9	Q9UHB9	Signal recognition particle subunit SRP68	SRP68	Homo sapiens	70.73	5.582	3	3	✓			✓								✓							✓	✓
283	1	Q9UJU6	Q9UJU6	Drebrin-like protein	DBNL	Homo sapiens	48.207	8.372	3	3		✓	✓	✓		✓				✓	✓	✓	✓	✓		✓	✓	✓		✓	✓		✓
284	1	Q9Y3I0	Q9Y3I0	RNA-splicing ligase RtcB homolog	RTCB	Homo sapiens	55.209	6.931	3	3	✓	✓	✓	✓	✓	✓	✓	✓	✓	✓	✓	✓	✓		✓	✓	✓	✓	✓	✓	✓	✓	✓	✓					✓
285	1	Q9Y490	Q9Y490	Talin-1	TLN1	Homo sapiens	269.773	2.361	4	3	✓	✓	✓	✓	✓	✓	✓		✓	✓	✓	✓	✓		✓	✓	✓			✓				✓
286	1	O00170	O00170	AH receptor-interacting protein	AIP	Homo sapiens	37.665	8.485	2	2		✓	✓	✓					✓			✓		✓	✓		✓		✓	✓
287	1	O00567	O00567	Nucleolar protein 56	NOP56	Homo sapiens	66.051	4.545	2	2		✓	✓	✓			✓					✓			✓		✓		✓	✓
288	1	O00571	O00571	ATP-dependent RNA helicase DDX3X	DDX3X	Homo sapiens	73.246	11.178	5	2	✓	✓	✓	✓	✓	✓	✓	✓	✓	✓	✓	✓	✓	✓	✓	✓	✓	✓	✓	✓	✓	✓	✓	✓
289	2	O14602;P47813	O14602	Eukaryotic translation initiation factor 1A, Y-chromosomal	EIF1AY	Homo sapiens	16.443	11.111	2	2	✓	✓	✓	✓	✓	✓	✓	✓	✓	✓	✓	✓	✓	✓	✓	✓	✓	✓	✓	✓	✓	✓	✓	✓
290	1	O14654	O14654	Insulin receptor substrate 4	IRS4	Homo sapiens	133.77	3.023	2	2	✓	✓		✓	✓		✓	✓		✓	✓			✓					✓
291	1	O14735	O14735	CDP-diacylglycerol--inositol 3-phosphatidyltransferase	CDIPT	Homo sapiens	23.538	11.268	2	2				✓
292	1	O14880	O14880	Microsomal glutathione S-transferase 3	MGST3	Homo sapiens	16.516	25	2	2		✓		✓				✓		✓	✓	✓	✓	✓	✓	✓	✓			✓	✓	✓	✓	✓
293	2	O14950;P19105	O14950	Myosin regulatory light chain 12B	MYL12B	Homo sapiens	19.779	34.884	5	2	✓	✓	✓	✓	✓	✓	✓	✓	✓	✓	✓	✓	✓	✓	✓	✓	✓	✓	✓	✓	✓	✓	✓	✓
294	1	O15143	O15143	Actin-related protein 2/3 complex subunit 1B	ARPC1B	Homo sapiens	40.95	8.065	2	2		✓		✓													✓
295	1	O43175	O43175	D-3-phosphoglycerate dehydrogenase	PHGDH	Homo sapiens	56.652	4.69	2	2	✓	✓	✓	✓	✓	✓	✓	✓	✓	✓	✓	✓	✓	✓	✓	✓	✓	✓	✓	✓	✓	✓	✓	✓
296	1	O43324	O43324	Eukaryotic translation elongation factor 1 epsilon-1	EEF1E1	Homo sapiens	19.807	12.069	2	2		✓	✓	✓	✓			✓				✓			✓	✓	✓		✓	✓				✓
297	1	O43684	O43684	Mitotic checkpoint protein BUB3	BUB3	Homo sapiens	37.154	7.317	2	2	✓	✓	✓	✓	✓		✓					✓	✓		✓	✓	✓	✓	✓	✓			✓
298	1	O43768	O43768	Alpha-endosulfine	ENSA	Homo sapiens	13.39	38.017	3	2	✓	✓	✓	✓			✓					✓				✓			✓
299	1	O43813	O43813	Glutathione S-transferase LANCL1	LANCL1	Homo sapiens	45.284	6.015	2	2	✓	✓	✓	✓	✓	✓	✓	✓	✓	✓	✓	✓	✓	✓	✓	✓	✓	✓	✓	✓			✓
300	1	O60502	O60502	Protein O-GlcNAcase	OGA	Homo sapiens	102.919	2.729	2	2		✓		✓									✓
301	1	O60749	O60749	Sorting nexin-2	SNX2	Homo sapiens	58.471	6.744	3	2	✓	✓	✓	✓	✓	✓	✓	✓	✓	✓	✓	✓		✓	✓	✓	✓		✓	✓			✓
302	1	O75083	O75083	WD repeat-containing protein 1	WDR1	Homo sapiens	66.194	7.426	2	2											✓		✓				✓
303	1	O75306	O75306	NADH dehydrogenase [ubiquinone] iron-sulfur protein 2, mitochondrial	NDUFS2	Homo sapiens	52.545	6.263	2	2												✓					✓			✓
304	1	O75347	O75347	Tubulin-specific chaperone A	TBCA	Homo sapiens	12.855	24.074	2	2		✓							✓	✓		✓					✓		✓	✓
305	1	O75367	O75367	Core histone macro-H2A.1	MACROH2A1	Homo sapiens	39.18	12.737	3	2	✓	✓	✓	✓	✓	✓	✓	✓	✓	✓	✓	✓	✓	✓	✓	✓	✓	✓	✓	✓	✓	✓	✓	✓
306	1	O75390	O75390	Citrate synthase, mitochondrial	CS	Homo sapiens	51.714	4.936	2	2	✓	✓	✓	✓	✓	✓	✓	✓	✓	✓	✓	✓	✓	✓	✓	✓	✓	✓	✓	✓	✓	✓	✓	✓
307	1	O75531	O75531	Barrier-to-autointegration factor	BANF1	Homo sapiens	10.056	42.697	2	2	✓	✓	✓	✓	✓	✓	✓	✓	✓	✓	✓	✓	✓	✓	✓	✓	✓	✓	✓	✓	✓	✓	✓	✓
308	1	O75608	O75608	Acyl-protein thioesterase 1	LYPLA1	Homo sapiens	24.67	10.435	2	2	✓	✓	✓	✓	✓		✓		✓			✓				✓	✓	✓	✓	✓
309	1	O75821	O75821	Eukaryotic translation initiation factor 3 subunit G	EIF3G	Homo sapiens	35.61	9.062	2	2	✓	✓	✓	✓	✓	✓	✓	✓	✓	✓	✓	✓	✓	✓	✓	✓	✓		✓	✓	✓		✓	✓
310	1	O75832	O75832	26S proteasome non-ATPase regulatory subunit 10	PSMD10	Homo sapiens	24.426	15.929	2	2		✓	✓	✓	✓	✓	✓	✓		✓		✓	✓	✓	✓	✓	✓	✓	✓	✓	✓
311	1	O76003	O76003	Glutaredoxin-3	GLRX3	Homo sapiens	37.432	8.657	2	2	✓	✓	✓	✓	✓	✓	✓		✓	✓	✓	✓	✓	✓	✓	✓	✓		✓	✓	✓		✓
312	1	O76094	O76094	Signal recognition particle subunit SRP72	SRP72	Homo sapiens	74.609	4.471	2	2	✓	✓	✓	✓	✓		✓	✓		✓		✓	✓	✓	✓	✓	✓		✓	✓
313	1	O94832	O94832	Unconventional myosin-Id	MYO1D	Homo sapiens	116.205	2.982	2	2			✓		✓															✓
314	1	O94979	O94979	Protein transport protein Sec31A	SEC31A	Homo sapiens	133.018	2.459	2	2			✓	✓								✓			✓				✓
315	1	O95202	O95202	Mitochondrial proton/calcium exchanger protein	LETM1	Homo sapiens	83.357	3.383	2	2												✓				✓				✓
316	1	O95433	O95433	Activator of 90 kDa heat shock protein ATPase homolog 1	AHSA1	Homo sapiens	38.273	8.876	2	2	✓	✓	✓	✓	✓		✓	✓			✓	✓	✓		✓	✓	✓		✓	✓
317	1	O95631	O95631	Netrin-1	NTN1	Homo sapiens	67.749	2.152	2	2					✓	✓			✓			✓					✓
318	1	O95782	O95782	AP-2 complex subunit alpha-1	AP2A1	Homo sapiens	107.547	2.354	2	2			✓								✓					✓	✓			✓			✓
319	1	O95793	O95793	Double-stranded RNA-binding protein Staufen homolog 1	STAU1	Homo sapiens	63.183	3.986	2	2		✓	✓				✓					✓							✓	✓
320	1	P00387	P00387	NADH-cytochrome b5 reductase 3	CYB5R3	Homo sapiens	34.236	5.648	2	2		✓		✓															✓
321	1	P00390	P00390	Glutathione reductase, mitochondrial	GSR	Homo sapiens	56.257	5.556	2	2	✓	✓	✓	✓	✓		✓	✓	✓			✓	✓	✓	✓	✓	✓	✓	✓	✓			✓
322	1	P02545	P02545	Prelamin-A/C	LMNA	Homo sapiens	74.141	4.066	2	2				✓
323	1	P05141	P05141	ADP/ATP translocase 2	SLC25A5	Homo sapiens	32.855	8.054	2	2	✓	✓	✓	✓	✓	✓	✓	✓	✓	✓	✓	✓	✓	✓	✓	✓	✓	✓	✓	✓	✓	✓	✓	✓
324	1	P05556	P05556	Integrin beta-1	ITGB1	Homo sapiens	88.417	2.632	2	2				✓													✓
325	1	P06280	P06280	Alpha-galactosidase A	GLA	Homo sapiens	48.769	6.527	2	2				✓												✓	✓		✓	✓
326	1	P06493	P06493	Cyclin-dependent kinase 1	CDK1	Homo sapiens	34.096	10.774	2	2	✓	✓	✓	✓	✓	✓	✓	✓	✓	✓	✓	✓	✓	✓	✓	✓	✓	✓	✓	✓		✓		✓
327	1	P06744	P06744	Glucose-6-phosphate isomerase	GPI	Homo sapiens	63.147	4.839	2	2	✓	✓	✓	✓		✓		✓	✓	✓	✓	✓	✓	✓	✓	✓	✓		✓	✓	✓		✓	✓
328	1	P06748	P06748	Nucleophosmin	NPM1	Homo sapiens	32.576	11.224	2	2	✓	✓	✓	✓	✓	✓	✓	✓	✓	✓	✓	✓	✓	✓	✓	✓	✓	✓	✓	✓	✓	✓	✓	✓
329	1	P07311	P07311	Acylphosphatase-1	ACYP1	Homo sapiens	11.258	22.222	2	2		✓	✓	✓			✓					✓				✓	✓	✓	✓	✓		✓
330	1	P08238	P08238	Heat shock protein HSP 90-beta	HSP90AB1	Homo sapiens	83.267	20.856	14	2	✓	✓	✓	✓	✓	✓	✓	✓	✓	✓	✓	✓	✓	✓	✓	✓	✓	✓	✓	✓	✓	✓	✓	✓					✓
331	1	P08243	P08243	Asparagine synthetase [glutamine-hydrolyzing]	ASNS	Homo sapiens	64.371	3.922	2	2	✓	✓																	✓
332	2	P0C0S5;Q71UI9	P0C0S5	Histone H2A.Z	H2AZ1	Homo sapiens	13.552	24.219	2	2	✓	✓	✓	✓	✓		✓	✓	✓	✓	✓	✓	✓	✓	✓	✓	✓	✓	✓	✓	✓	✓	✓	✓
333	1	P10768	P10768	S-formylglutathione hydrolase	ESD	Homo sapiens	31.463	11.702	2	2	✓	✓	✓	✓	✓	✓	✓	✓	✓	✓	✓	✓	✓	✓	✓	✓	✓		✓	✓	✓	✓	✓	✓
334	1	P11177	P11177	Pyruvate dehydrogenase E1 component subunit beta, mitochondrial	PDHB	Homo sapiens	39.232	6.407	2	2	✓	✓	✓	✓	✓	✓	✓	✓	✓	✓	✓	✓	✓	✓	✓	✓	✓	✓	✓	✓	✓	✓	✓	✓
335	1	P11413	P11413	Glucose-6-phosphate 1-dehydrogenase	G6PD	Homo sapiens	59.259	4.078	2	2			✓	✓																		✓
336	1	P11940	P11940	Polyadenylate-binding protein 1	PABPC1	Homo sapiens	70.67	8.176	5	2	✓	✓	✓	✓	✓	✓	✓	✓	✓	✓	✓	✓	✓	✓	✓	✓	✓	✓	✓	✓	✓	✓	✓	✓					✓
337	1	P12004	P12004	Proliferating cell nuclear antigen	PCNA	Homo sapiens	28.769	9.962	2	2	✓	✓	✓	✓	✓	✓	✓	✓	✓	✓	✓	✓	✓	✓	✓	✓	✓	✓	✓	✓	✓	✓	✓	✓
338	1	P13489	P13489	Ribonuclease inhibitor	RNH1	Homo sapiens	49.976	4.772	2	2	✓	✓	✓	✓	✓	✓	✓	✓	✓	✓			✓	✓	✓	✓	✓	✓	✓	✓	✓	✓	✓	✓
339	1	P13796	P13796	Plastin-2	LCP1	Homo sapiens	70.291	3.828	2	2	✓	✓	✓	✓	✓	✓	✓	✓	✓	✓	✓	✓	✓	✓	✓	✓	✓	✓	✓	✓	✓	✓	✓	✓
340	1	P13804	P13804	Electron transfer flavoprotein subunit alpha, mitochondrial	ETFA	Homo sapiens	35.081	9.009	2	2	✓	✓	✓	✓	✓	✓	✓	✓	✓	✓	✓	✓	✓	✓	✓	✓	✓	✓	✓	✓	✓	✓	✓	✓
341	1	P13995	P13995	Bifunctional methylenetetrahydrofolate dehydrogenase/cyclohydrolase, mitochondrial	MTHFD2	Homo sapiens	37.895	6.571	2	2	✓	✓		✓	✓		✓				✓	✓			✓	✓	✓		✓	✓
342	1	P14324	P14324	Farnesyl pyrophosphate synthase	FDPS	Homo sapiens	48.275	7.399	2	2	✓	✓		✓	✓	✓		✓	✓	✓	✓	✓	✓	✓	✓	✓	✓	✓	✓	✓	✓	✓	✓
343	1	P14927	P14927	Cytochrome b-c1 complex subunit 7	UQCRB	Homo sapiens	13.53	22.523	2	2				✓													✓		✓	✓
344	1	P15104	P15104	Glutamine synthetase	GLUL	Homo sapiens	42.066	8.311	2	2	✓	✓	✓	✓	✓	✓	✓	✓	✓	✓	✓	✓	✓	✓	✓	✓	✓	✓	✓	✓	✓	✓	✓	✓
345	1	P17844	P17844	Probable ATP-dependent RNA helicase DDX5	DDX5	Homo sapiens	69.148	9.121	2	2		✓	✓		✓	✓			✓	✓	✓	✓	✓		✓	✓	✓			✓		✓	✓						✓
346	1	P17858	P17858	ATP-dependent 6-phosphofructokinase, liver type	PFKL	Homo sapiens	85.018	3.974	2	2		✓	✓	✓	✓	✓			✓	✓	✓	✓		✓	✓	✓	✓	✓	✓			✓
347	1	P17980	P17980	26S proteasome regulatory subunit 6A	PSMC3	Homo sapiens	49.204	7.973	2	2		✓	✓										✓			✓	✓			✓
348	1	P19367	P19367	Hexokinase-1	HK1	Homo sapiens	102.489	3.817	3	2	✓	✓		✓	✓			✓				✓	✓			✓				✓
349	1	P19404	P19404	NADH dehydrogenase [ubiquinone] flavoprotein 2, mitochondrial	NDUFV2	Homo sapiens	27.39	9.237	2	2		✓		✓					✓			✓				✓	✓			✓
350	1	P20339	P20339	Ras-related protein Rab-5A	RAB5A	Homo sapiens	23.659	16.744	2	2		✓	✓	✓			✓			✓	✓	✓	✓				✓
351	1	P21912	P21912	Succinate dehydrogenase [ubiquinone] iron-sulfur subunit, mitochondrial	SDHB	Homo sapiens	31.629	7.857	2	2				✓			✓					✓
352	1	P22087	P22087	rRNA 2'-O-methyltransferase fibrillarin	FBL	Homo sapiens	33.783	9.657	2	2	✓	✓	✓	✓	✓	✓	✓	✓	✓	✓		✓	✓				✓		✓		✓	✓	✓
353	1	P22695	P22695	Cytochrome b-c1 complex subunit 2, mitochondrial	UQCRC2	Homo sapiens	48.445	5.298	2	2	✓	✓		✓				✓				✓			✓		✓		✓	✓
354	1	P24752	P24752	Acetyl-CoA acetyltransferase, mitochondrial	ACAT1	Homo sapiens	45.197	7.728	2	2	✓	✓	✓	✓	✓	✓	✓	✓	✓	✓	✓	✓	✓	✓	✓	✓	✓	✓	✓	✓	✓	✓	✓	✓
355	1	P25786	P25786	Proteasome subunit alpha type-1	PSMA1	Homo sapiens	29.556	12.167	2	2	✓	✓	✓	✓	✓	✓	✓	✓	✓	✓	✓	✓	✓	✓	✓	✓	✓	✓	✓	✓	✓	✓	✓	✓
356	1	P26038	P26038	Moesin	MSN	Homo sapiens	67.82	5.719	2	2	✓	✓	✓	✓				✓									✓			✓
357	1	P26373	P26373	60S ribosomal protein L13	RPL13	Homo sapiens	24.263	11.374	2	2	✓	✓	✓	✓	✓	✓	✓	✓	✓	✓	✓	✓	✓	✓	✓	✓	✓	✓	✓	✓	✓	✓	✓	✓					✓
358	1	P26640	P26640	Valine--tRNA ligase	VARS1	Homo sapiens	140.479	2.294	2	2		✓	✓	✓		✓		✓		✓	✓	✓					✓			✓			✓	✓
359	1	P28161	P28161	Glutathione S-transferase Mu 2	GSTM2	Homo sapiens	25.743	12.385	2	2				✓													✓	✓
360	1	P28288	P28288	ATP-binding cassette sub-family D member 3	ABCD3	Homo sapiens	75.478	4.249	2	2				✓								✓	✓		✓		✓		✓				✓
361	1	P28838	P28838	Cytosol aminopeptidase	LAP3	Homo sapiens	56.168	5.588	2	2	✓	✓	✓	✓	✓	✓		✓	✓	✓	✓	✓	✓	✓	✓	✓	✓	✓	✓	✓	✓		✓
362	1	P30040	P30040	Endoplasmic reticulum resident protein 29	ERP29	Homo sapiens	28.992	8.429	2	2	✓	✓	✓	✓	✓	✓	✓	✓	✓	✓	✓	✓	✓	✓	✓	✓	✓	✓	✓	✓	✓	✓	✓	✓
363	1	P30044	P30044	Peroxiredoxin-5, mitochondrial	PRDX5	Homo sapiens	22.085	13.551	2	2		✓	✓	✓								✓	✓	✓	✓	✓	✓		✓	✓		✓
364	1	P30085	P30085	UMP-CMP kinase	CMPK1	Homo sapiens	22.222	11.224	2	2	✓	✓	✓	✓			✓	✓	✓		✓	✓	✓	✓	✓	✓	✓	✓	✓	✓	✓	✓	✓
365	1	P30566	P30566	Adenylosuccinate lyase	ADSL	Homo sapiens	54.89	6.198	2	2	✓	✓	✓		✓	✓	✓		✓	✓	✓	✓	✓	✓	✓	✓	✓	✓	✓	✓	✓	✓	✓
366	1	P30626	P30626	Sorcin	SRI	Homo sapiens	21.674	10.606	2	2	✓	✓	✓	✓	✓	✓	✓		✓	✓		✓	✓	✓	✓	✓	✓			✓			✓
367	1	P31689	P31689	DnaJ homolog subfamily A member 1	DNAJA1	Homo sapiens	44.866	8.06	2	2	✓	✓	✓	✓	✓					✓	✓	✓	✓	✓	✓	✓	✓	✓	✓	✓	✓		✓	✓
368	1	P31942	P31942	Heterogeneous nuclear ribonucleoprotein H3	HNRNPH3	Homo sapiens	36.924	8.96	2	2	✓			✓			✓				✓	✓	✓			✓	✓			✓			✓
369	1	P31948	P31948	Stress-induced-phosphoprotein 1	STIP1	Homo sapiens	62.639	6.077	2	2	✓	✓	✓	✓	✓	✓		✓	✓	✓	✓	✓	✓		✓	✓	✓	✓	✓	✓	✓	✓	✓	✓
370	1	P32969	P32969	60S ribosomal protein L9	RPL9P9	Homo sapiens	21.863	15.625	2	2	✓	✓	✓	✓	✓	✓	✓	✓	✓	✓	✓	✓	✓	✓	✓	✓	✓	✓	✓	✓	✓	✓	✓
371	1	P35030	P35030	Trypsin-3	PRSS3	Homo sapiens	32.532	7.895	2	2	✓	✓	✓	✓	✓	✓	✓	✓	✓	✓	✓	✓	✓	✓	✓	✓	✓	✓	✓	✓	✓	✓	✓	✓					✓
372	1	P35080	P35080	Profilin-2	PFN2	Homo sapiens	15.046	19.286	2	2	✓	✓	✓	✓	✓	✓	✓	✓	✓	✓	✓	✓	✓	✓	✓	✓	✓	✓	✓	✓	✓	✓	✓	✓
373	1	P35251	P35251	Replication factor C subunit 1	RFC1	Homo sapiens	128.257	2.178	2	2			✓									✓
374	1	P35527	P35527	Keratin, type I cytoskeletal 9	KRT9	Homo sapiens	62.066	4.655	2	2	✓					✓		✓					✓		✓		✓							✓					✓
375	1	P35611	P35611	Alpha-adducin	ADD1	Homo sapiens	80.956	4.071	2	2		✓
376	1	P36578	P36578	60S ribosomal protein L4	RPL4	Homo sapiens	47.696	5.152	2	2	✓	✓	✓	✓	✓	✓	✓	✓	✓	✓	✓	✓	✓	✓	✓	✓	✓	✓	✓	✓	✓	✓	✓	✓
377	1	P36776	P36776	Lon protease homolog, mitochondrial	LONP1	Homo sapiens	106.492	2.294	2	2		✓	✓	✓	✓		✓				✓	✓	✓	✓	✓	✓	✓		✓	✓			✓
378	1	P38606	P38606	V-type proton ATPase catalytic subunit A	ATP6V1A	Homo sapiens	68.301	5.024	2	2	✓	✓	✓	✓	✓				✓	✓		✓	✓	✓	✓	✓	✓		✓	✓		✓
379	1	P38919	P38919	Eukaryotic initiation factor 4A-III	EIF4A3	Homo sapiens	46.871	9.246	2	2	✓	✓	✓	✓	✓	✓	✓	✓	✓	✓	✓	✓	✓	✓	✓	✓	✓	✓	✓	✓	✓	✓	✓	✓
380	1	P39019	P39019	40S ribosomal protein S19	RPS19	Homo sapiens	16.062	17.931	2	2	✓	✓	✓	✓	✓	✓	✓	✓	✓		✓	✓	✓	✓	✓	✓	✓	✓	✓	✓	✓	✓	✓	✓
381	1	P39023	P39023	60S ribosomal protein L3	RPL3	Homo sapiens	46.112	7.196	2	2	✓	✓	✓	✓	✓	✓	✓	✓	✓	✓	✓	✓	✓	✓	✓	✓	✓	✓	✓	✓	✓	✓	✓	✓
382	1	P40925	P40925	Malate dehydrogenase, cytoplasmic	MDH1	Homo sapiens	36.427	7.485	2	2	✓	✓	✓	✓	✓	✓	✓	✓	✓	✓	✓	✓	✓	✓	✓	✓	✓	✓	✓	✓	✓	✓	✓	✓
383	1	P40926	P40926	Malate dehydrogenase, mitochondrial	MDH2	Homo sapiens	35.502	6.805	2	2	✓	✓	✓	✓	✓	✓	✓	✓	✓	✓	✓	✓	✓	✓	✓	✓	✓	✓	✓	✓	✓	✓	✓	✓
384	1	P42166	P42166	Lamina-associated polypeptide 2, isoform alpha	TMPO	Homo sapiens	75.492	3.458	2	2	✓	✓	✓	✓	✓	✓	✓	✓	✓	✓	✓	✓	✓	✓	✓	✓	✓	✓	✓	✓	✓	✓	✓	✓					✓
385	1	P42285	P42285	Exosome RNA helicase MTR4	MTREX	Homo sapiens	117.807	2.207	2	2		✓	✓	✓	✓		✓		✓				✓		✓				✓	✓			✓
386	1	P42765	P42765	3-ketoacyl-CoA thiolase, mitochondrial	ACAA2	Homo sapiens	41.923	8.312	2	2	✓		✓	✓								✓								✓
387	1	P43246	P43246	DNA mismatch repair protein Msh2	MSH2	Homo sapiens	104.745	2.463	2	2	✓	✓	✓	✓	✓				✓			✓			✓	✓	✓			✓	✓
388	1	P43487	P43487	Ran-specific GTPase-activating protein	RANBP1	Homo sapiens	23.311	10.945	2	2	✓	✓	✓	✓	✓	✓	✓	✓	✓	✓	✓	✓	✓	✓	✓	✓	✓	✓	✓	✓	✓	✓	✓	✓
389	1	P45974	P45974	Ubiquitin carboxyl-terminal hydrolase 5	USP5	Homo sapiens	95.788	3.497	2	2	✓	✓	✓	✓	✓	✓	✓	✓	✓	✓	✓	✓	✓	✓	✓	✓	✓	✓	✓	✓	✓	✓	✓	✓
390	1	P46060	P46060	Ran GTPase-activating protein 1	RANGAP1	Homo sapiens	63.543	4.259	2	2	✓	✓	✓	✓	✓	✓	✓	✓	✓	✓	✓	✓	✓	✓	✓	✓	✓	✓	✓	✓	✓	✓	✓	✓
391	1	P46087	P46087	Probable 28S rRNA (cytosine(4447)-C(5))-methyltransferase	NOP2	Homo sapiens	89.303	2.956	2	2	✓	✓	✓	✓	✓	✓	✓	✓		✓	✓	✓	✓		✓	✓	✓	✓	✓	✓	✓	✓	✓
392	1	P46109	P46109	Crk-like protein	CRKL	Homo sapiens	33.777	9.571	2	2	✓	✓	✓	✓	✓	✓			✓	✓	✓	✓	✓	✓	✓	✓	✓	✓	✓	✓	✓	✓	✓
393	1	P46777	P46777	60S ribosomal protein L5	RPL5	Homo sapiens	34.361	8.754	2	2	✓	✓	✓	✓	✓	✓	✓	✓	✓	✓	✓	✓	✓	✓	✓	✓	✓	✓	✓	✓	✓	✓	✓	✓					✓
394	1	P46783	P46783	40S ribosomal protein S10	RPS10	Homo sapiens	18.896	18.788	2	2	✓	✓	✓	✓	✓	✓	✓	✓	✓	✓	✓	✓	✓		✓	✓	✓	✓	✓	✓	✓	✓	✓	✓
395	1	P47897	P47897	Glutamine--tRNA ligase	QARS1	Homo sapiens	87.799	3.484	2	2	✓	✓	✓	✓	✓	✓	✓	✓	✓	✓	✓	✓	✓	✓	✓	✓	✓	✓	✓	✓	✓	✓	✓	✓
396	1	P48147	P48147	Prolyl endopeptidase	PREP	Homo sapiens	80.699	3.239	2	2	✓	✓	✓	✓	✓	✓	✓	✓	✓	✓	✓	✓	✓	✓	✓	✓	✓	✓	✓	✓	✓	✓	✓	✓
397	1	P48163	P48163	NADP-dependent malic enzyme	ME1	Homo sapiens	64.15	3.671	2	2			✓	✓													✓
398	1	P48444	P48444	Coatomer subunit delta	ARCN1	Homo sapiens	57.212	4.892	2	2	✓	✓	✓	✓	✓	✓	✓		✓	✓	✓	✓		✓	✓	✓	✓	✓	✓	✓	✓	✓	✓	✓
399	1	P49006	P49006	MARCKS-related protein	MARCKSL1	Homo sapiens	19.528	14.359	2	2	✓	✓	✓	✓	✓	✓	✓	✓	✓	✓	✓	✓	✓	✓	✓	✓	✓		✓	✓			✓	✓
400	1	P49720	P49720	Proteasome subunit beta type-3	PSMB3	Homo sapiens	22.948	17.561	2	2	✓	✓	✓			✓				✓		✓	✓	✓			✓	✓		✓		✓
401	1	P49721	P49721	Proteasome subunit beta type-2	PSMB2	Homo sapiens	22.835	14.925	2	2	✓	✓	✓	✓	✓	✓	✓	✓	✓	✓	✓	✓	✓	✓	✓	✓	✓	✓	✓	✓	✓	✓	✓	✓
402	1	P49755	P49755	Transmembrane emp24 domain-containing protein 10	TMED10	Homo sapiens	24.975	12.785	2	2	✓	✓	✓	✓	✓	✓	✓	✓	✓	✓	✓	✓	✓	✓	✓	✓	✓	✓	✓	✓	✓		✓
403	1	P49773	P49773	Adenosine 5'-monophosphoramidase HINT1	HINT1	Homo sapiens	13.801	38.889	2	2	✓	✓	✓	✓				✓	✓	✓		✓	✓	✓	✓	✓	✓		✓	✓	✓
404	1	P49790	P49790	Nuclear pore complex protein Nup153	NUP153	Homo sapiens	153.941	1.763	2	2			✓	✓					✓		✓	✓			✓		✓
405	1	P49792	P49792	E3 SUMO-protein ligase RanBP2	RANBP2	Homo sapiens	358.206	1.892	5	2	✓	✓	✓	✓	✓	✓	✓		✓		✓	✓			✓	✓	✓		✓	✓			✓
406	1	P50213	P50213	Isocitrate dehydrogenase [NAD] subunit alpha, mitochondrial	IDH3A	Homo sapiens	39.59	6.011	2	2		✓	✓	✓		✓			✓			✓		✓	✓		✓	✓	✓	✓			✓
407	1	P50914	P50914	60S ribosomal protein L14	RPL14	Homo sapiens	23.429	11.163	2	2	✓	✓	✓	✓	✓	✓	✓	✓	✓	✓	✓	✓	✓	✓	✓	✓	✓	✓	✓	✓	✓	✓	✓	✓					✓
408	1	P51452	P51452	Dual specificity protein phosphatase 3	DUSP3	Homo sapiens	20.476	12.973	2	2		✓	✓	✓								✓					✓		✓	✓			✓
409	1	P51648	P51648	Aldehyde dehydrogenase family 3 member A2	ALDH3A2	Homo sapiens	54.847	7.423	3	2	✓	✓	✓	✓	✓	✓					✓	✓			✓	✓	✓		✓	✓	✓	✓
410	1	P51858	P51858	Hepatoma-derived growth factor	HDGF	Homo sapiens	26.789	11.667	2	2	✓	✓	✓	✓	✓	✓		✓	✓	✓	✓	✓	✓	✓	✓	✓	✓	✓	✓	✓	✓		✓
411	1	P52292	P52292	Importin subunit alpha-1	KPNA2	Homo sapiens	57.864	4.537	2	2		✓	✓	✓	✓	✓		✓	✓			✓		✓	✓		✓		✓	✓		✓	✓
412	1	P52565	P52565	Rho GDP-dissociation inhibitor 1	ARHGDIA	Homo sapiens	23.208	13.235	2	2	✓	✓	✓	✓	✓	✓	✓	✓	✓	✓	✓	✓	✓	✓	✓	✓	✓	✓	✓	✓	✓	✓	✓	✓
413	1	P52815	P52815	39S ribosomal protein L12, mitochondrial	MRPL12	Homo sapiens	21.348	11.616	2	2	✓	✓	✓	✓	✓	✓	✓	✓		✓	✓	✓	✓	✓	✓	✓	✓	✓	✓	✓	✓	✓	✓	✓
414	1	P53004	P53004	Biliverdin reductase A	BLVRA	Homo sapiens	33.428	10.473	2	2	✓	✓	✓	✓	✓		✓	✓	✓		✓	✓		✓	✓	✓	✓	✓	✓	✓		✓	✓	✓
415	1	P53007	P53007	Tricarboxylate transport protein, mitochondrial	SLC25A1	Homo sapiens	34.012	7.717	2	2	✓		✓	✓		✓	✓		✓		✓	✓	✓		✓	✓	✓	✓	✓	✓	✓
416	1	P53999	P53999	Activated RNA polymerase II transcriptional coactivator p15	SUB1	Homo sapiens	14.393	20.472	2	2	✓	✓	✓	✓	✓	✓	✓	✓	✓	✓	✓	✓	✓	✓	✓	✓	✓	✓	✓	✓	✓	✓	✓	✓
417	1	P54578	P54578	Ubiquitin carboxyl-terminal hydrolase 14	USP14	Homo sapiens	56.069	4.858	2	2	✓	✓	✓	✓	✓	✓			✓	✓	✓	✓	✓		✓	✓	✓		✓	✓	✓		✓
418	1	P54727	P54727	UV excision repair protein RAD23 homolog B	RAD23B	Homo sapiens	43.172	5.868	2	2		✓	✓	✓				✓									✓		✓	✓
419	1	P54819	P54819	Adenylate kinase 2, mitochondrial	AK2	Homo sapiens	26.478	12.134	2	2	✓	✓	✓	✓	✓	✓	✓	✓	✓	✓	✓	✓	✓	✓	✓	✓	✓	✓	✓	✓	✓	✓	✓
420	1	P54886	P54886	Delta-1-pyrroline-5-carboxylate synthase	ALDH18A1	Homo sapiens	87.304	4.025	2	2				✓																✓
421	1	P55039	P55039	Developmentally-regulated GTP-binding protein 2	DRG2	Homo sapiens	40.745	6.593	2	2		✓		✓								✓			✓	✓	✓		✓
422	1	P56134	P56134	ATP synthase subunit f, mitochondrial	ATP5MF	Homo sapiens	10.916	25.532	2	2	✓	✓	✓	✓	✓	✓	✓	✓	✓	✓	✓	✓	✓	✓	✓	✓	✓	✓	✓	✓	✓	✓	✓	✓
423	1	P60174	P60174	Triosephosphate isomerase	TPI1	Homo sapiens	26.669	10.442	2	2	✓	✓	✓	✓	✓	✓	✓	✓	✓	✓	✓	✓	✓	✓	✓	✓	✓	✓	✓	✓	✓	✓	✓	✓
424	2	P60709;P63261	P60709	Actin, cytoplasmic 1	ACTB	Homo sapiens	41.734	12.267	3	2	✓	✓	✓	✓	✓	✓	✓	✓	✓	✓	✓	✓	✓	✓	✓	✓	✓	✓	✓	✓	✓	✓	✓	✓
425	1	P60866	P60866	40S ribosomal protein S20	RPS20	Homo sapiens	13.369	19.328	2	2	✓	✓	✓	✓		✓	✓		✓		✓	✓	✓	✓	✓	✓	✓		✓	✓			✓
426	1	P60981	P60981	Destrin	DSTN	Homo sapiens	18.506	16.97	2	2	✓	✓	✓	✓	✓	✓	✓	✓	✓		✓				✓	✓	✓	✓	✓	✓	✓	✓	✓	✓
427	1	P61026	P61026	Ras-related protein Rab-10	RAB10	Homo sapiens	22.542	10.5	2	2	✓	✓	✓	✓	✓	✓	✓	✓	✓	✓	✓	✓	✓	✓	✓	✓	✓	✓	✓	✓	✓	✓	✓	✓
428	2	P61088;Q5JXB2	P61088	Ubiquitin-conjugating enzyme E2 N	UBE2N	Homo sapiens	17.139	13.816	2	2	✓	✓	✓	✓		✓		✓	✓			✓	✓	✓	✓	✓	✓	✓	✓	✓
429	1	P61158	P61158	Actin-related protein 3	ACTR3	Homo sapiens	47.371	7.895	3	2		✓	✓	✓	✓	✓				✓	✓	✓	✓		✓	✓	✓	✓	✓	✓	✓		✓
430	1	P61221	P61221	ATP-binding cassette sub-family E member 1	ABCE1	Homo sapiens	67.315	3.673	2	2	✓		✓		✓	✓	✓		✓	✓	✓	✓	✓	✓	✓	✓	✓	✓	✓	✓	✓	✓	✓	✓
431	1	P62136	P62136	Serine/threonine-protein phosphatase PP1-alpha catalytic subunit	PPP1CA	Homo sapiens	37.511	15.758	4	2	✓	✓	✓	✓	✓	✓	✓		✓	✓	✓	✓	✓	✓	✓	✓	✓	✓	✓	✓	✓	✓	✓
432	1	P62249	P62249	40S ribosomal protein S16	RPS16	Homo sapiens	16.444	16.438	2	2		✓	✓	✓	✓	✓	✓		✓	✓	✓	✓	✓		✓	✓	✓			✓		✓	✓
433	1	P62269	P62269	40S ribosomal protein S18	RPS18	Homo sapiens	17.72	15.132	2	2	✓	✓	✓	✓	✓	✓	✓	✓	✓	✓	✓	✓	✓	✓	✓	✓	✓	✓	✓	✓	✓	✓	✓	✓
434	1	P62304	P62304	Small nuclear ribonucleoprotein E	SNRPE	Homo sapiens	10.8	25	2	2	✓	✓	✓	✓	✓	✓	✓	✓	✓	✓	✓	✓	✓	✓	✓	✓	✓	✓	✓	✓	✓	✓	✓	✓
435	2	P62491;Q15907	P62491	Ras-related protein Rab-11A	RAB11A	Homo sapiens	24.392	11.111	2	2	✓	✓	✓	✓	✓	✓	✓	✓	✓	✓	✓	✓	✓	✓	✓	✓	✓	✓	✓	✓	✓	✓	✓	✓
436	1	P62753	P62753	40S ribosomal protein S6	RPS6	Homo sapiens	28.679	9.237	2	2	✓	✓	✓	✓	✓	✓	✓	✓	✓	✓	✓	✓	✓	✓	✓	✓	✓	✓	✓	✓	✓	✓	✓	✓					✓
437	1	P62841	P62841	40S ribosomal protein S15	RPS15	Homo sapiens	17.039	21.379	2	2		✓		✓							✓								✓
438	1	P62847	P62847	40S ribosomal protein S24	RPS24	Homo sapiens	15.423	17.293	2	2	✓	✓	✓	✓	✓	✓	✓	✓	✓	✓	✓	✓	✓	✓	✓	✓	✓	✓	✓	✓	✓	✓	✓	✓
439	1	P63010	P63010	AP-2 complex subunit beta	AP2B1	Homo sapiens	104.551	4.803	4	2	✓	✓	✓	✓	✓		✓	✓		✓	✓	✓	✓	✓	✓	✓	✓	✓	✓	✓	✓	✓	✓
440	1	P63151	P63151	Serine/threonine-protein phosphatase 2A 55 kDa regulatory subunit B alpha isoform	PPP2R2A	Homo sapiens	51.692	7.606	3	2	✓	✓	✓	✓	✓		✓		✓		✓	✓				✓	✓	✓		✓		✓	✓
441	1	P63244	P63244	Receptor of activated protein C kinase 1	RACK1	Homo sapiens	35.075	7.256	2	2	✓	✓	✓	✓	✓	✓	✓	✓	✓	✓	✓	✓	✓	✓	✓	✓	✓	✓	✓	✓	✓	✓	✓	✓					✓
442	1	P78347	P78347	General transcription factor II-I	GTF2I	Homo sapiens	112.418	2.305	2	2	✓	✓	✓	✓	✓	✓	✓	✓	✓	✓	✓	✓	✓	✓	✓	✓	✓	✓	✓	✓	✓	✓	✓	✓
443	1	P82650	P82650	28S ribosomal protein S22, mitochondrial	MRPS22	Homo sapiens	41.282	6.389	2	2	✓			✓								✓								✓			✓
444	1	P84090	P84090	Enhancer of rudimentary homolog	ERH	Homo sapiens	12.256	14.423	2	2	✓	✓	✓	✓	✓	✓	✓	✓	✓	✓		✓	✓	✓	✓	✓	✓		✓	✓	✓	✓
445	1	P84103	P84103	Serine/arginine-rich splicing factor 3	SRSF3	Homo sapiens	19.329	10.366	2	2	✓	✓	✓	✓		✓	✓	✓	✓	✓		✓	✓	✓	✓	✓	✓	✓	✓		✓
446	1	Q00688	Q00688	Peptidyl-prolyl cis-trans isomerase FKBP3	FKBP3	Homo sapiens	25.175	9.821	2	2	✓	✓	✓	✓		✓	✓	✓		✓		✓				✓	✓		✓
447	1	Q01081	Q01081	Splicing factor U2AF 35 kDa subunit	U2AF1	Homo sapiens	27.87	15	2	2	✓	✓	✓	✓	✓					✓		✓	✓	✓	✓	✓	✓		✓	✓
448	1	Q01813	Q01813	ATP-dependent 6-phosphofructokinase, platelet type	PFKP	Homo sapiens	85.598	2.679	2	2		✓		✓	✓	✓	✓	✓		✓	✓	✓	✓		✓	✓	✓		✓		✓
449	1	Q02878	Q02878	60S ribosomal protein L6	RPL6	Homo sapiens	32.728	7.986	2	2	✓	✓	✓	✓	✓	✓		✓	✓		✓	✓	✓	✓	✓	✓	✓	✓	✓	✓	✓
450	1	Q02978	Q02978	Mitochondrial 2-oxoglutarate/malate carrier protein	SLC25A11	Homo sapiens	34.058	7.006	2	2	✓	✓	✓	✓	✓	✓	✓	✓	✓	✓	✓	✓	✓	✓	✓	✓	✓	✓	✓	✓	✓	✓	✓	✓
451	1	Q04837	Q04837	Single-stranded DNA-binding protein, mitochondrial	SSBP1	Homo sapiens	17.257	23.649	2	2	✓		✓		✓		✓			✓			✓	✓	✓		✓	✓	✓	✓	✓		✓	✓
452	1	Q06124	Q06124	Tyrosine-protein phosphatase non-receptor type 11	PTPN11	Homo sapiens	68.012	5.059	2	2				✓
453	1	Q06203	Q06203	Amidophosphoribosyltransferase	PPAT	Homo sapiens	57.399	4.449	2	2	✓	✓	✓	✓					✓			✓			✓	✓	✓		✓	✓
454	1	Q06323	Q06323	Proteasome activator complex subunit 1	PSME1	Homo sapiens	28.72	9.237	2	2	✓	✓	✓	✓	✓	✓	✓	✓	✓		✓	✓	✓	✓	✓	✓	✓	✓	✓	✓		✓	✓
455	1	Q06830	Q06830	Peroxiredoxin-1	PRDX1	Homo sapiens	22.111	26.633	2	2		✓	✓									✓					✓		✓
456	1	Q07020	Q07020	60S ribosomal protein L18	RPL18	Homo sapiens	21.636	12.766	2	2	✓	✓	✓	✓	✓	✓	✓	✓	✓	✓	✓	✓	✓	✓	✓	✓	✓	✓	✓	✓	✓	✓	✓	✓					✓
457	1	Q08J23	Q08J23	RNA cytosine C(5)-methyltransferase NSUN2	NSUN2	Homo sapiens	86.473	3.52	2	2	✓	✓	✓	✓	✓							✓		✓		✓	✓	✓		✓			✓
458	1	Q10471	Q10471	Polypeptide N-acetylgalactosaminyltransferase 2	GALNT2	Homo sapiens	64.732	5.254	3	2		✓		✓																✓
459	1	Q13085	Q13085	Acetyl-CoA carboxylase 1	ACACA	Homo sapiens	265.558	1.62	3	2				✓								✓					✓		✓	✓
460	1	Q13098	Q13098	COP9 signalosome complex subunit 1	GPS1	Homo sapiens	55.537	5.295	2	2	✓	✓	✓		✓	✓			✓	✓	✓	✓	✓	✓	✓	✓	✓	✓	✓	✓	✓
461	1	Q13177	Q13177	Serine/threonine-protein kinase PAK 2	PAK2	Homo sapiens	58.044	6.298	2	2	✓	✓	✓	✓					✓		✓	✓				✓		✓	✓	✓
462	1	Q13200	Q13200	26S proteasome non-ATPase regulatory subunit 2	PSMD2	Homo sapiens	100.201	2.974	2	2		✓	✓	✓			✓			✓		✓	✓		✓		✓
463	1	Q13442	Q13442	28 kDa heat- and acid-stable phosphoprotein	PDAP1	Homo sapiens	20.63	13.26	2	2	✓	✓		✓		✓			✓		✓	✓	✓		✓	✓	✓	✓	✓	✓		✓
464	1	Q13617	Q13617	Cullin-2	CUL2	Homo sapiens	86.982	2.953	2	2				✓
465	1	Q13907	Q13907	Isopentenyl-diphosphate Delta-isomerase 1	IDI1	Homo sapiens	26.319	10.573	2	2		✓		✓	✓		✓		✓	✓		✓	✓			✓	✓	✓		✓	✓	✓
466	1	Q14008	Q14008	Cytoskeleton-associated protein 5	CKAP5	Homo sapiens	225.499	1.28	2	2		✓	✓	✓	✓	✓	✓			✓	✓	✓	✓	✓	✓	✓	✓	✓	✓	✓		✓	✓
467	1	Q14011	Q14011	Cold-inducible RNA-binding protein	CIRBP	Homo sapiens	18.647	12.791	2	2	✓	✓	✓	✓	✓	✓	✓	✓	✓	✓	✓	✓	✓	✓	✓	✓	✓	✓	✓	✓		✓	✓	✓
468	1	Q14254	Q14254	Flotillin-2	FLOT2	Homo sapiens	47.064	5.14	2	2				✓												✓			✓
469	1	Q14669	Q14669	E3 ubiquitin-protein ligase TRIP12	TRIP12	Homo sapiens	220.438	1.205	2	2			✓	✓											✓		✓
470	1	Q15233	Q15233	Non-POU domain-containing octamer-binding protein	NONO	Homo sapiens	54.23	4.883	2	2	✓	✓	✓	✓	✓	✓	✓	✓	✓	✓	✓	✓	✓	✓	✓	✓	✓	✓	✓	✓	✓	✓	✓	✓
471	1	Q15366	Q15366	Poly(rC)-binding protein 2	PCBP2	Homo sapiens	38.579	9.863	2	2	✓	✓	✓	✓	✓	✓	✓	✓	✓	✓	✓	✓	✓	✓	✓	✓	✓	✓	✓	✓	✓	✓	✓	✓
472	1	Q15417	Q15417	Calponin-3	CNN3	Homo sapiens	36.414	8.207	2	2	✓	✓	✓	✓		✓	✓	✓	✓			✓	✓		✓		✓	✓	✓	✓	✓	✓		✓
473	1	Q15436	Q15436	Protein transport protein Sec23A	SEC23A	Homo sapiens	86.16	3.137	2	2			✓	✓					✓				✓			✓				✓
474	1	Q15758	Q15758	Neutral amino acid transporter B(0)	SLC1A5	Homo sapiens	56.599	4.436	2	2	✓	✓	✓	✓	✓	✓	✓		✓	✓	✓	✓	✓		✓	✓	✓	✓	✓	✓	✓		✓	✓
475	1	Q16181	Q16181	Septin-7	SEPTIN7	Homo sapiens	50.682	5.263	2	2		✓	✓	✓		✓	✓			✓	✓	✓				✓	✓	✓	✓	✓	✓
476	1	Q16531	Q16531	DNA damage-binding protein 1	DDB1	Homo sapiens	126.97	1.93	2	2	✓		✓	✓	✓		✓		✓	✓	✓	✓	✓		✓	✓	✓	✓	✓	✓		✓	✓
477	1	Q16795	Q16795	NADH dehydrogenase [ubiquinone] 1 alpha subcomplex subunit 9, mitochondrial	NDUFA9	Homo sapiens	42.509	8.488	2	2				✓				✓				✓				✓			✓	✓
478	1	Q3ZCQ8	Q3ZCQ8	Mitochondrial import inner membrane translocase subunit TIM50	TIMM50	Homo sapiens	39.647	7.932	2	2	✓	✓	✓	✓	✓	✓	✓		✓	✓	✓	✓	✓	✓		✓	✓	✓		✓		✓	✓	✓
479	1	Q5BKZ1	Q5BKZ1	DBIRD complex subunit ZNF326	ZNF326	Homo sapiens	65.653	3.78	2	2					✓						✓	✓			✓	✓
480	1	Q6NVY1	Q6NVY1	3-hydroxyisobutyryl-CoA hydrolase, mitochondrial	HIBCH	Homo sapiens	43.484	5.959	2	2	✓	✓	✓	✓	✓		✓	✓			✓	✓	✓	✓	✓	✓	✓	✓	✓	✓	✓		✓
481	1	Q6PKG0	Q6PKG0	La-related protein 1	LARP1	Homo sapiens	123.512	2.19	2	2	✓	✓	✓	✓	✓	✓	✓	✓	✓	✓	✓	✓	✓	✓	✓	✓	✓	✓	✓	✓	✓		✓	✓
482	1	Q6YP21	Q6YP21	Kynurenine--oxoglutarate transaminase 3	KYAT3	Homo sapiens	51.4	5.286	2	2		✓										✓							✓
483	1	Q86UP2	Q86UP2	Kinectin	KTN1	Homo sapiens	156.279	1.769	2	2				✓												✓
484	1	Q86XP3	Q86XP3	ATP-dependent RNA helicase DDX42	DDX42	Homo sapiens	102.978	2.559	2	2				✓								✓										✓
485	1	Q8IXM2	Q8IXM2	Chromatin complexes subunit BAP18	BAP18	Homo sapiens	17.9	19.767	2	2	✓	✓	✓	✓		✓		✓		✓		✓	✓						✓	✓
486	1	Q8N1G4	Q8N1G4	Leucine-rich repeat-containing protein 47	LRRC47	Homo sapiens	63.473	5.317	2	2	✓	✓	✓	✓	✓					✓		✓	✓		✓	✓	✓		✓	✓
487	1	Q8N3C0	Q8N3C0	Activating signal cointegrator 1 complex subunit 3	ASCC3	Homo sapiens	251.464	1.09	2	2										✓					✓		✓
488	1	Q8N684	Q8N684	Cleavage and polyadenylation specificity factor subunit 7	CPSF7	Homo sapiens	52.049	5.308	2	2		✓		✓
489	1	Q8TC12	Q8TC12	Retinol dehydrogenase 11	RDH11	Homo sapiens	35.386	7.862	2	2		✓	✓	✓			✓		✓	✓		✓	✓	✓	✓	✓	✓		✓	✓			✓	✓
490	1	Q8WUM4	Q8WUM4	Programmed cell death 6-interacting protein	PDCD6IP	Homo sapiens	96.023	3.456	2	2		✓	✓	✓	✓	✓	✓			✓	✓	✓		✓	✓		✓	✓	✓	✓	✓	✓
491	1	Q8WXX5	Q8WXX5	DnaJ homolog subfamily C member 9	DNAJC9	Homo sapiens	29.907	8.846	2	2	✓	✓	✓	✓	✓	✓	✓	✓	✓	✓	✓	✓	✓		✓	✓	✓		✓	✓	✓
492	1	Q92541	Q92541	RNA polymerase-associated protein RTF1 homolog	RTF1	Homo sapiens	80.315	3.239	2	2			✓	✓								✓			✓		✓
493	1	Q92973	Q92973	Transportin-1	TNPO1	Homo sapiens	102.357	2.784	2	2	✓	✓	✓	✓	✓	✓	✓		✓		✓	✓			✓	✓	✓		✓	✓	✓		✓
494	2	Q96BM9;Q9NVJ2	Q96BM9	ADP-ribosylation factor-like protein 8A	ARL8A	Homo sapiens	21.417	22.043	2	2	✓	✓		✓								✓				✓				✓
495	1	Q96DI7	Q96DI7	U5 small nuclear ribonucleoprotein 40 kDa protein	SNRNP40	Homo sapiens	39.31	6.162	2	2		✓		✓				✓				✓			✓	✓			✓			✓
496	1	Q96G03	Q96G03	Phosphopentomutase	PGM2	Homo sapiens	68.283	5.719	2	2		✓	✓	✓			✓		✓		✓				✓	✓	✓			✓
497	1	Q99417	Q99417	c-Myc-binding protein	MYCBP	Homo sapiens	11.963	27.184	2	2		✓	✓	✓					✓	✓		✓				✓	✓		✓	✓	✓		✓
498	1	Q99536	Q99536	Synaptic vesicle membrane protein VAT-1 homolog	VAT1	Homo sapiens	41.921	10.433	2	2	✓	✓	✓	✓	✓		✓	✓		✓		✓	✓	✓	✓		✓	✓	✓	✓	✓		✓
499	1	Q99615	Q99615	DnaJ homolog subfamily C member 7	DNAJC7	Homo sapiens	56.439	5.061	2	2	✓	✓		✓				✓				✓							✓
500	1	Q99798	Q99798	Aconitate hydratase, mitochondrial	ACO2	Homo sapiens	85.426	3.59	2	2	✓	✓	✓	✓		✓			✓	✓	✓	✓	✓	✓	✓	✓	✓	✓	✓	✓	✓	✓
501	1	Q9BQ39	Q9BQ39	ATP-dependent RNA helicase DDX50	DDX50	Homo sapiens	82.563	6.106	2	2				✓			✓				✓	✓
502	1	Q9BQA1	Q9BQA1	Methylosome protein 50	WDR77	Homo sapiens	36.725	7.895	2	2		✓	✓	✓	✓	✓			✓		✓	✓		✓	✓		✓		✓	✓	✓
503	1	Q9BSD7	Q9BSD7	Cancer-related nucleoside-triphosphatase	NTPCR	Homo sapiens	20.712	12.105	2	2	✓	✓	✓	✓	✓	✓	✓	✓	✓	✓	✓	✓	✓	✓	✓	✓	✓	✓	✓	✓	✓		✓
504	1	Q9BSJ8	Q9BSJ8	Extended synaptotagmin-1	ESYT1	Homo sapiens	122.857	2.264	2	2	✓			✓	✓									✓	✓	✓				✓
505	1	Q9BTT0	Q9BTT0	Acidic leucine-rich nuclear phosphoprotein 32 family member E	ANP32E	Homo sapiens	30.695	11.567	2	2	✓		✓	✓								✓								✓			✓	✓
506	1	Q9BUF5	Q9BUF5	Tubulin beta-6 chain	TUBB6	Homo sapiens	49.856	20.852	4	2		✓	✓	✓					✓						✓	✓	✓		✓	✓	✓	✓
507	1	Q9BV57	Q9BV57	Acireductone dioxygenase	ADI1	Homo sapiens	21.498	13.966	2	2	✓	✓	✓	✓	✓	✓	✓		✓		✓	✓	✓	✓	✓	✓	✓	✓	✓	✓
508	1	Q9BVA1	Q9BVA1	Tubulin beta-2B chain	TUBB2B	Homo sapiens	49.952	21.573	4	2	✓	✓	✓	✓	✓	✓	✓	✓	✓	✓	✓	✓	✓	✓	✓	✓	✓	✓	✓	✓	✓	✓	✓	✓					✓
509	1	Q9BYD2	Q9BYD2	39S ribosomal protein L9, mitochondrial	MRPL9	Homo sapiens	30.242	8.24	2	2				✓	✓				✓		✓	✓				✓			✓	✓			✓
510	1	Q9BZZ5	Q9BZZ5	Apoptosis inhibitor 5	API5	Homo sapiens	59.005	4.198	2	2	✓	✓	✓	✓	✓	✓	✓			✓	✓	✓	✓		✓	✓	✓	✓	✓	✓			✓	✓
511	1	Q9H3U1	Q9H3U1	Protein unc-45 homolog A	UNC45A	Homo sapiens	103.077	2.648	2	2			✓	✓	✓				✓			✓			✓		✓		✓				✓
512	1	Q9H857	Q9H857	5'-nucleotidase domain-containing protein 2	NT5DC2	Homo sapiens	60.718	5.769	2	2	✓	✓	✓	✓	✓				✓		✓	✓	✓		✓	✓	✓	✓	✓		✓		✓
513	1	Q9HC38	Q9HC38	Glyoxalase domain-containing protein 4	GLOD4	Homo sapiens	34.794	7.348	2	2	✓	✓	✓	✓	✓	✓	✓	✓	✓	✓	✓	✓	✓	✓	✓	✓	✓	✓	✓	✓	✓	✓	✓	✓
514	1	Q9NPH2	Q9NPH2	Inositol-3-phosphate synthase 1	ISYNA1	Homo sapiens	61.068	4.659	2	2			✓	✓	✓		✓		✓	✓			✓				✓	✓	✓	✓
515	1	Q9NTJ3	Q9NTJ3	Structural maintenance of chromosomes protein 4	SMC4	Homo sapiens	147.183	2.019	2	2	✓	✓	✓	✓		✓	✓		✓		✓	✓	✓	✓	✓		✓			✓			✓
516	1	Q9NVG8	Q9NVG8	TBC1 domain family member 13	TBC1D13	Homo sapiens	46.555	6.75	2	2				✓								✓
517	1	Q9NYU2	Q9NYU2	UDP-glucose:glycoprotein glucosyltransferase 1	UGGT1	Homo sapiens	177.192	1.543	2	2				✓																✓
518	1	Q9P258	Q9P258	Protein RCC2	RCC2	Homo sapiens	56.085	4.598	2	2	✓	✓	✓	✓	✓	✓	✓	✓	✓	✓	✓	✓	✓	✓	✓	✓	✓	✓	✓	✓	✓		✓	✓
519	1	Q9UBE0	Q9UBE0	SUMO-activating enzyme subunit 1	SAE1	Homo sapiens	38.449	6.358	2	2	✓	✓	✓	✓	✓	✓	✓	✓	✓	✓	✓	✓	✓	✓	✓	✓	✓		✓	✓		✓	✓	✓
520	1	Q9UHV9	Q9UHV9	Prefoldin subunit 2	PFDN2	Homo sapiens	16.647	16.883	2	2	✓	✓	✓	✓	✓	✓	✓	✓	✓	✓	✓	✓	✓	✓	✓	✓	✓	✓	✓	✓		✓	✓	✓
521	1	Q9UHX1	Q9UHX1	Poly(U)-binding-splicing factor PUF60	PUF60	Homo sapiens	59.876	5.009	2	2	✓	✓	✓	✓	✓	✓			✓			✓					✓		✓	✓
522	1	Q9UKM9	Q9UKM9	RNA-binding protein Raly	RALY	Homo sapiens	32.463	7.516	2	2	✓	✓	✓	✓	✓	✓	✓	✓	✓	✓		✓	✓	✓	✓	✓	✓	✓	✓	✓	✓	✓	✓	✓					✓
523	1	Q9Y224	Q9Y224	RNA transcription, translation and transport factor protein	RTRAF	Homo sapiens	28.069	12.295	2	2	✓	✓	✓	✓	✓	✓	✓	✓	✓	✓	✓	✓	✓	✓	✓	✓	✓	✓	✓	✓	✓	✓	✓	✓
524	1	Q9Y277	Q9Y277	Voltage-dependent anion-selective channel protein 3	VDAC3	Homo sapiens	30.66	10.954	2	2	✓	✓	✓	✓	✓		✓		✓	✓	✓	✓	✓		✓	✓	✓	✓	✓	✓			✓
525	1	Q9Y2W2	Q9Y2W2	WW domain-binding protein 11	WBP11	Homo sapiens	69.997	4.836	2	2		✓			✓							✓
526	1	Q9Y2X3	Q9Y2X3	Nucleolar protein 58	NOP58	Homo sapiens	59.581	4.348	2	2		✓										✓				✓
527	1	Q9Y3B4	Q9Y3B4	Splicing factor 3B subunit 6	SF3B6	Homo sapiens	14.585	18.4	2	2	✓	✓	✓	✓	✓	✓	✓	✓	✓	✓	✓	✓	✓	✓	✓	✓	✓	✓	✓	✓	✓	✓	✓	✓
528	1	Q9Y5L4	Q9Y5L4	Mitochondrial import inner membrane translocase subunit Tim13	TIMM13	Homo sapiens	10.502	22.105	2	2	✓	✓	✓	✓	✓	✓	✓	✓	✓		✓	✓	✓		✓	✓	✓	✓	✓	✓	✓		✓	✓
529	1	Q9Y678	Q9Y678	Coatomer subunit gamma-1	COPG1	Homo sapiens	97.719	4.119	3	2	✓	✓	✓	✓						✓	✓	✓	✓		✓	✓	✓	✓			✓	✓	✓
530	1	A0AVT1	A0AVT1	Ubiquitin-like modifier-activating enzyme 6	UBA6	Homo sapiens	117.972	1.236	1	1		✓		✓
531	1	A6NDG6	A6NDG6	Glycerol-3-phosphate phosphatase	PGP	Homo sapiens	34.003	4.05	1	1	✓	✓	✓	✓	✓						✓	✓	✓			✓	✓		✓	✓	✓
532	3	A6NIZ1;P61224;P62834	A6NIZ1	Ras-related protein Rap-1b-like protein	RAP1BL	Homo sapiens	20.924	5.435	1	1		✓	✓	✓			✓		✓	✓	✓	✓	✓	✓	✓	✓	✓	✓						✓
533	1	A8MTJ3	A8MTJ3	Guanine nucleotide-binding protein G(t) subunit alpha-3	GNAT3	Homo sapiens	40.356	5.367	1	1		✓				✓				✓										✓		✓
534	2	A8MWD9;P62308	A8MWD9	Putative small nuclear ribonucleoprotein G-like protein 15	SNRPGP15	Homo sapiens	8.541	15.789	1	1		✓	✓	✓	✓			✓		✓		✓	✓			✓	✓		✓	✓	✓		✓
535	1	E9PRG8	E9PRG8	Uncharacterized protein C11orf98	C11orf98	Homo sapiens	14.232	10.569	1	1			✓	✓																✓
536	1	O00151	O00151	PDZ and LIM domain protein 1	PDLIM1	Homo sapiens	36.07	5.775	1	1		✓	✓	✓								✓				✓	✓
537	1	O00161	O00161	Synaptosomal-associated protein 23	SNAP23	Homo sapiens	23.354	6.635	1	1	✓		✓		✓		✓		✓	✓	✓	✓	✓		✓	✓	✓				✓
538	1	O00217	O00217	NADH dehydrogenase [ubiquinone] iron-sulfur protein 8, mitochondrial	NDUFS8	Homo sapiens	23.705	5.238	1	1				✓													✓
539	1	O00232	O00232	26S proteasome non-ATPase regulatory subunit 12	PSMD12	Homo sapiens	52.906	2.632	1	1	✓	✓	✓	✓			✓	✓				✓			✓	✓	✓	✓	✓	✓
540	1	O00299	O00299	Chloride intracellular channel protein 1	CLIC1	Homo sapiens	26.922	4.979	1	1	✓	✓	✓	✓	✓	✓	✓	✓	✓	✓	✓	✓	✓	✓	✓	✓	✓	✓	✓	✓	✓	✓	✓	✓
541	1	O00469	O00469	Procollagen-lysine,2-oxoglutarate 5-dioxygenase 2	PLOD2	Homo sapiens	84.686	1.628	1	1		✓	✓										✓				✓
542	1	O00483	O00483	Cytochrome c oxidase subunit NDUFA4	NDUFA4	Homo sapiens	9.368	12.346	1	1	✓	✓	✓	✓	✓	✓	✓	✓	✓	✓	✓	✓	✓	✓	✓	✓	✓	✓	✓	✓	✓	✓	✓	✓
543	2	O00506;Q9P289	O00506	Serine/threonine-protein kinase 25	STK25	Homo sapiens	48.111	3.052	1	1	✓		✓	✓	✓	✓	✓			✓	✓	✓	✓		✓	✓	✓		✓				✓
544	1	O00762	O00762	Ubiquitin-conjugating enzyme E2 C	UBE2C	Homo sapiens	19.651	7.263	1	1		✓										✓
545	1	O00764	O00764	Pyridoxal kinase	PDXK	Homo sapiens	35.102	3.205	1	1			✓
546	1	O14579	O14579	Coatomer subunit epsilon	COPE	Homo sapiens	34.482	6.494	1	1			✓	✓	✓							✓					✓			✓		✓
547	1	O14617	O14617	AP-3 complex subunit delta-1	AP3D1	Homo sapiens	130.159	0.954	1	1												✓					✓			✓
548	1	O14618	O14618	Copper chaperone for superoxide dismutase	CCS	Homo sapiens	29.037	4.745	1	1			✓	✓	✓		✓					✓			✓	✓	✓			✓			✓	✓
549	1	O14744	O14744	Protein arginine N-methyltransferase 5	PRMT5	Homo sapiens	72.684	2.983	1	1		✓																		✓		✓
550	1	O14776	O14776	Transcription elongation regulator 1	TCERG1	Homo sapiens	123.903	1.093	1	1	✓	✓	✓	✓	✓	✓			✓			✓	✓	✓	✓	✓	✓		✓	✓	✓			✓
551	1	O14818	O14818	Proteasome subunit alpha type-7	PSMA7	Homo sapiens	27.887	16.935	2	1	✓	✓	✓	✓	✓	✓	✓		✓	✓	✓	✓	✓	✓	✓	✓	✓		✓	✓	✓	✓	✓
552	1	O14957	O14957	Cytochrome b-c1 complex subunit 10	UQCR11	Homo sapiens	6.567	21.429	1	1				✓															✓
553	1	O14979	O14979	Heterogeneous nuclear ribonucleoprotein D-like	HNRNPDL	Homo sapiens	46.439	2.857	1	1		✓	✓	✓	✓			✓	✓			✓				✓	✓	✓	✓	✓				✓
554	1	O15042	O15042	U2 snRNP-associated SURP motif-containing protein	U2SURP	Homo sapiens	118.29	1.166	1	1		✓	✓	✓								✓								✓
555	1	O15067	O15067	Phosphoribosylformylglycinamidine synthase	PFAS	Homo sapiens	144.738	1.42	1	1		✓	✓	✓			✓					✓	✓			✓	✓			✓			✓
556	1	O15145	O15145	Actin-related protein 2/3 complex subunit 3	ARPC3	Homo sapiens	20.546	6.18	1	1		✓	✓	✓	✓	✓		✓		✓	✓	✓	✓		✓	✓	✓	✓	✓	✓	✓		✓	✓
557	1	O43169	O43169	Cytochrome b5 type B	CYB5B	Homo sapiens	16.697	8	1	1	✓	✓	✓	✓	✓	✓			✓		✓	✓	✓				✓	✓	✓	✓	✓		✓	✓
558	1	O43237	O43237	Cytoplasmic dynein 1 light intermediate chain 2	DYNC1LI2	Homo sapiens	54.101	3.252	1	1				✓
559	1	O43379	O43379	WD repeat-containing protein 62	WDR62	Homo sapiens	165.954	0.856	1	1						✓												✓		✓		✓
560	1	O43399	O43399	Tumor protein D54	TPD52L2	Homo sapiens	22.237	6.796	1	1	✓	✓	✓	✓	✓	✓	✓	✓		✓	✓	✓	✓	✓	✓	✓	✓		✓	✓	✓		✓
561	3	O43423;O95626;P39687	O43423	Acidic leucine-rich nuclear phosphoprotein 32 family member C	ANP32C	Homo sapiens	26.761	4.701	1	1									✓						✓					✓
562	1	O43504	O43504	Ragulator complex protein LAMTOR5	LAMTOR5	Homo sapiens	9.614	21.978	1	1			✓	✓								✓					✓
563	1	O43633	O43633	Charged multivesicular body protein 2a	CHMP2A	Homo sapiens	25.104	8.559	1	1			✓	✓																✓
564	1	O43670	O43670	BUB3-interacting and GLEBS motif-containing protein ZNF207	ZNF207	Homo sapiens	50.751	2.72	1	1		✓	✓	✓	✓		✓	✓		✓		✓				✓	✓			✓
565	1	O43676	O43676	NADH dehydrogenase [ubiquinone] 1 beta subcomplex subunit 3	NDUFB3	Homo sapiens	11.4	11.224	1	1		✓										✓				✓	✓		✓
566	1	O43681	O43681	ATPase GET3	GET3	Homo sapiens	38.792	2.874	1	1	✓	✓	✓	✓				✓		✓	✓	✓	✓			✓	✓	✓	✓	✓	✓
567	1	O43765	O43765	Small glutamine-rich tetratricopeptide repeat-containing protein alpha	SGTA	Homo sapiens	34.063	3.834	1	1	✓	✓	✓	✓	✓	✓	✓	✓	✓	✓	✓	✓	✓	✓	✓	✓	✓	✓	✓	✓	✓	✓	✓	✓
568	6	O43790;P78385;P78386;Q14533;Q9NSB2;Q9NSB4	O43790	Keratin, type II cuticular Hb6	KRT86	Homo sapiens	53.501	2.263	1	1								✓	✓				✓
569	1	O43809	O43809	Cleavage and polyadenylation specificity factor subunit 5	NUDT21	Homo sapiens	26.228	7.93	1	1	✓	✓	✓	✓	✓		✓		✓	✓	✓	✓			✓	✓	✓	✓	✓	✓				✓
570	1	O43924	O43924	Retinal rod rhodopsin-sensitive cGMP 3',5'-cyclic phosphodiesterase subunit delta	PDE6D	Homo sapiens	17.42	8	1	1			✓	✓
571	1	O60220	O60220	Mitochondrial import inner membrane translocase subunit Tim8 A	TIMM8A	Homo sapiens	10.996	11.34	1	1												✓								✓
572	1	O60264	O60264	SWI/SNF-related matrix-associated actin-dependent regulator of chromatin subfamily A member 5	SMARCA5	Homo sapiens	121.907	2.281	2	1				✓	✓							✓
573	1	O60341	O60341	Lysine-specific histone demethylase 1A	KDM1A	Homo sapiens	92.903	1.761	1	1		✓		✓	✓					✓		✓				✓	✓			✓
574	1	O60610	O60610	Protein diaphanous homolog 1	DIAPH1	Homo sapiens	141.35	0.865	1	1				✓						✓							✓			✓
575	1	O60664	O60664	Perilipin-3	PLIN3	Homo sapiens	47.075	3.226	1	1		✓		✓								✓							✓
576	1	O60716	O60716	Catenin delta-1	CTNND1	Homo sapiens	108.171	1.343	1	1		✓		✓				✓											✓
577	1	O60762	O60762	Dolichol-phosphate mannosyltransferase subunit 1	DPM1	Homo sapiens	29.633	4.231	1	1				✓									✓
578	9	O60814;P57053;P58876;P62807;Q5QNW6;Q93079;Q99877;Q99879;Q99880	O60814	Histone H2B type 1-K	H2BC12	Homo sapiens	13.889	7.937	1	1	✓	✓	✓	✓	✓	✓	✓	✓	✓	✓	✓	✓	✓	✓	✓	✓	✓	✓	✓	✓	✓	✓	✓	✓					✓
579	1	O60832	O60832	H/ACA ribonucleoprotein complex subunit DKC1	DKC1	Homo sapiens	57.673	3.891	1	1	✓		✓			✓	✓		✓			✓		✓	✓								✓
580	1	O75122	O75122	CLIP-associating protein 2	CLASP2	Homo sapiens	141.065	1.082	1	1				✓
581	1	O75153	O75153	Clustered mitochondria protein homolog	CLUH	Homo sapiens	146.673	0.917	1	1				✓
582	2	O75179;Q8IWZ3	O75179	Ankyrin repeat domain-containing protein 17	ANKRD17	Homo sapiens	274.262	0.461	1	1			✓									✓
583	1	O75223	O75223	Gamma-glutamylcyclotransferase	GGCT	Homo sapiens	21.007	6.915	1	1	✓				✓	✓	✓				✓		✓	✓	✓	✓	✓		✓
584	1	O75312	O75312	Zinc finger protein ZPR1	ZPR1	Homo sapiens	50.924	2.614	1	1			✓														✓
585	1	O75368	O75368	Adapter SH3BGRL	SH3BGRL	Homo sapiens	12.772	11.404	1	1	✓	✓	✓	✓	✓				✓	✓		✓		✓		✓	✓			✓			✓
586	1	O75396	O75396	Vesicle-trafficking protein SEC22b	SEC22B	Homo sapiens	24.74	5.581	1	1	✓	✓	✓	✓	✓	✓	✓	✓	✓	✓	✓	✓	✓	✓	✓	✓	✓	✓	✓	✓	✓	✓	✓	✓
587	1	O75400	O75400	Pre-mRNA-processing factor 40 homolog A	PRPF40A	Homo sapiens	108.806	1.881	1	1				✓
588	1	O75436	O75436	Vacuolar protein sorting-associated protein 26A	VPS26A	Homo sapiens	38.169	5.199	1	1		✓															✓
589	1	O75438	O75438	NADH dehydrogenase [ubiquinone] 1 beta subcomplex subunit 1	NDUFB1	Homo sapiens	6.958	18.966	1	1		✓		✓				✓											✓
590	1	O75475	O75475	PC4 and SFRS1-interacting protein	PSIP1	Homo sapiens	60.104	3.208	1	1	✓	✓	✓	✓	✓	✓			✓	✓	✓	✓	✓	✓	✓	✓	✓	✓	✓	✓			✓	✓
591	2	O75494;Q8WXF0	O75494	Serine/arginine-rich splicing factor 10	SRSF10	Homo sapiens	31.303	4.198	1	1	✓	✓	✓	✓			✓	✓	✓	✓		✓	✓			✓	✓	✓	✓			✓	✓
592	1	O75521	O75521	Enoyl-CoA delta isomerase 2	ECI2	Homo sapiens	43.586	3.046	1	1		✓
593	1	O75534	O75534	Cold shock domain-containing protein E1	CSDE1	Homo sapiens	88.885	1.504	1	1		✓		✓															✓
594	1	O75694	O75694	Nuclear pore complex protein Nup155	NUP155	Homo sapiens	155.203	0.791	1	1		✓	✓		✓							✓	✓				✓		✓	✓
595	1	O75822	O75822	Eukaryotic translation initiation factor 3 subunit J	EIF3J	Homo sapiens	29.063	4.264	1	1		✓	✓	✓								✓	✓				✓			✓			✓	✓
596	1	O75874	O75874	Isocitrate dehydrogenase [NADP] cytoplasmic	IDH1	Homo sapiens	46.659	3.14	1	1		✓	✓	✓	✓	✓	✓		✓			✓	✓	✓	✓	✓	✓					✓	✓
597	1	O75891	O75891	Cytosolic 10-formyltetrahydrofolate dehydrogenase	ALDH1L1	Homo sapiens	98.831	1.996	1	1												✓			✓		✓		✓			✓
598	1	O75915	O75915	PRA1 family protein 3	ARL6IP5	Homo sapiens	21.615	5.851	1	1		✓		✓																				✓
599	1	O75940	O75940	Survival of motor neuron-related-splicing factor 30	SMNDC1	Homo sapiens	26.709	5.042	1	1	✓	✓	✓	✓			✓		✓		✓	✓			✓	✓	✓
600	1	O75964	O75964	ATP synthase subunit g, mitochondrial	ATP5MG	Homo sapiens	11.427	12.621	1	1			✓	✓	✓			✓	✓	✓		✓			✓	✓	✓		✓	✓		✓
601	1	O75976	O75976	Carboxypeptidase D	CPD	Homo sapiens	152.935	0.87	1	1				✓			✓					✓								✓	✓
602	1	O94906	O94906	Pre-mRNA-processing factor 6	PRPF6	Homo sapiens	106.929	1.275	1	1	✓	✓	✓	✓	✓						✓	✓								✓
603	1	O95067	O95067	G2/mitotic-specific cyclin-B2	CCNB2	Homo sapiens	45.281	3.518	1	1												✓					✓			✓
604	1	O95070	O95070	Protein YIF1A	YIF1A	Homo sapiens	32.01	4.096	1	1	✓			✓													✓			✓
605	2	O95104;Q9UPN6	O95104	SR-related and CTD-associated factor 4	SCAF4	Homo sapiens	125.871	1.046	1	1	✓	✓	✓	✓								✓			✓		✓			✓
606	1	O95232	O95232	Luc7-like protein 3	LUC7L3	Homo sapiens	51.466	2.546	1	1	✓	✓	✓		✓	✓		✓			✓	✓	✓	✓	✓		✓	✓	✓	✓			✓
607	1	O95336	O95336	6-phosphogluconolactonase	PGLS	Homo sapiens	27.546	4.651	1	1	✓	✓		✓					✓	✓		✓			✓	✓			✓	✓
608	1	O95400	O95400	CD2 antigen cytoplasmic tail-binding protein 2	CD2BP2	Homo sapiens	37.647	4.106	1	1	✓	✓	✓	✓	✓								✓		✓		✓			✓
609	1	O95456	O95456	Proteasome assembly chaperone 1	PSMG1	Homo sapiens	32.855	5.556	1	1																	✓
610	1	O95563	O95563	Mitochondrial pyruvate carrier 2	MPC2	Homo sapiens	14.276	7.874	1	1		✓		✓
611	1	O95777	O95777	U6 snRNA-associated Sm-like protein LSm8	LSM8	Homo sapiens	10.399	19.792	1	1																	✓						✓
612	1	O95816	O95816	BAG family molecular chaperone regulator 2	BAG2	Homo sapiens	23.771	5.213	1	1		✓	✓	✓	✓	✓	✓		✓	✓	✓	✓	✓	✓	✓	✓	✓	✓	✓	✓	✓			✓
613	3	O95819;Q8N4C8;Q9UKE5	O95819	Mitogen-activated protein kinase kinase kinase kinase 4	MAP4K4	Homo sapiens	142.103	1.049	1	1	✓			✓	✓				✓			✓								✓
614	1	O95831	O95831	Apoptosis-inducing factor 1, mitochondrial	AIFM1	Homo sapiens	66.9	3.426	1	1		✓
615	1	O95861	O95861	3'(2'),5'-bisphosphate nucleotidase 1	BPNT1	Homo sapiens	33.392	3.896	1	1				✓													✓
616	1	O95865	O95865	N(G),N(G)-dimethylarginine dimethylaminohydrolase 2	DDAH2	Homo sapiens	29.645	4.912	1	1				✓								✓
617	1	P00367	P00367	Glutamate dehydrogenase 1, mitochondrial	GLUD1	Homo sapiens	61.398	5.556	2	1	✓	✓	✓	✓	✓	✓	✓	✓	✓	✓	✓	✓	✓	✓	✓	✓	✓	✓	✓	✓	✓	✓	✓	✓
618	1	P00491	P00491	Purine nucleoside phosphorylase	PNP	Homo sapiens	32.118	3.46	1	1		✓	✓	✓	✓				✓			✓	✓	✓		✓				✓
619	1	P00568	P00568	Adenylate kinase isoenzyme 1	AK1	Homo sapiens	21.633	5.67	1	1			✓	✓								✓								✓
620	1	P01040	P01040	Cystatin-A	CSTA	Homo sapiens	11.005	12.245	1	1	✓																							✓
621	1	P02794	P02794	Ferritin heavy chain	FTH1	Homo sapiens	21.223	6.011	1	1			✓	✓															✓
622	1	P04066	P04066	Tissue alpha-L-fucosidase	FUCA1	Homo sapiens	53.689	2.361	1	1	✓			✓		✓						✓			✓		✓				✓
623	1	P04080	P04080	Cystatin-B	CSTB	Homo sapiens	11.139	12.245	1	1	✓		✓	✓	✓	✓	✓			✓	✓	✓	✓		✓	✓	✓	✓		✓	✓
624	1	P04179	P04179	Superoxide dismutase [Mn], mitochondrial	SOD2	Homo sapiens	24.75	6.306	1	1											✓		✓		✓	✓	✓	✓
625	1	P04183	P04183	Thymidine kinase, cytosolic	TK1	Homo sapiens	25.468	5.556	1	1	✓	✓	✓												✓				✓	✓
626	1	P04350	P04350	Tubulin beta-4A chain	TUBB4A	Homo sapiens	49.585	17.793	1	1				✓					✓			✓		✓			✓			✓
627	1	P04632	P04632	Calpain small subunit 1	CAPNS1	Homo sapiens	28.315	4.851	1	1		✓		✓															✓
628	1	P04818	P04818	Thymidylate synthase	TYMS	Homo sapiens	35.715	3.514	1	1		✓	✓					✓			✓	✓	✓		✓	✓	✓		✓	✓
629	3	P04908;Q7L7L0;Q93077	P04908	Histone H2A type 1-B/E	H2AC8	Homo sapiens	14.136	23.077	1	1	✓	✓	✓	✓		✓	✓		✓	✓		✓	✓	✓	✓	✓	✓		✓	✓		✓
630	1	P05023	P05023	Sodium/potassium-transporting ATPase subunit alpha-1	ATP1A1	Homo sapiens	112.897	3.226	3	1	✓	✓	✓	✓	✓	✓	✓	✓	✓	✓	✓	✓	✓	✓	✓	✓	✓	✓	✓	✓	✓	✓	✓	✓
631	2	P06241;P07947	P06241	Tyrosine-protein kinase Fyn	FYN	Homo sapiens	60.762	2.235	1	1							✓															✓
632	1	P06454	P06454	Prothymosin alpha	PTMA	Homo sapiens	12.201	11.712	1	1			✓							✓	✓	✓		✓	✓	✓
633	1	P06753	P06753	Tropomyosin alpha-3 chain	TPM3	Homo sapiens	32.95	7.368	2	1	✓	✓	✓	✓	✓	✓	✓	✓	✓	✓	✓	✓	✓	✓	✓	✓	✓	✓	✓	✓	✓	✓	✓	✓
634	1	P06865	P06865	Beta-hexosaminidase subunit alpha	HEXA	Homo sapiens	60.701	2.079	1	1		✓
635	7	P06899;P23527;P33778;Q16778;Q6DN03;Q6DRA6;Q8N257	P06899	Histone H2B type 1-J	H2BC11	Homo sapiens	13.903	7.937	1	1	✓	✓	✓	✓	✓	✓	✓	✓	✓	✓	✓	✓	✓	✓	✓	✓	✓	✓	✓	✓	✓	✓	✓	✓					✓
636	1	P07305	P07305	Histone H1.0	H1-0	Homo sapiens	20.861	6.701	1	1	✓	✓	✓	✓				✓		✓		✓						✓	✓	✓		✓
637	1	P07339	P07339	Cathepsin D	CTSD	Homo sapiens	44.551	2.67	1	1	✓	✓	✓	✓	✓	✓		✓	✓		✓	✓	✓	✓	✓	✓	✓		✓	✓	✓
638	1	P07355	P07355	Annexin A2	ANXA2	Homo sapiens	38.605	20.354	5	1	✓	✓	✓	✓	✓	✓	✓	✓	✓	✓	✓	✓	✓	✓	✓	✓	✓	✓	✓	✓	✓	✓	✓	✓
639	1	P07910	P07910	Heterogeneous nuclear ribonucleoproteins C1/C2	HNRNPC	Homo sapiens	33.669	7.516	2	1	✓	✓	✓	✓	✓	✓	✓	✓	✓	✓	✓	✓	✓	✓	✓	✓	✓	✓	✓	✓	✓	✓	✓	✓					✓
640	2	P07951;P67936	P07951	Tropomyosin beta chain	TPM2	Homo sapiens	32.851	7.394	1	1									✓											✓
641	1	P08195	P08195	4F2 cell-surface antigen heavy chain	SLC3A2	Homo sapiens	67.995	1.905	1	1	✓	✓		✓	✓						✓	✓			✓		✓	✓	✓	✓			✓	✓
642	1	P08240	P08240	Signal recognition particle receptor subunit alpha	SRPRA	Homo sapiens	69.812	2.194	1	1		✓		✓
643	1	P08579	P08579	U2 small nuclear ribonucleoprotein B''	SNRPB2	Homo sapiens	25.487	8.444	1	1	✓	✓	✓	✓	✓	✓	✓	✓	✓				✓	✓	✓	✓		✓	✓	✓		✓		✓
644	1	P08865	P08865	40S ribosomal protein SA	RPSA	Homo sapiens	32.852	14.237	3	1	✓	✓	✓	✓	✓	✓	✓	✓	✓	✓	✓	✓	✓	✓	✓	✓	✓	✓	✓	✓	✓	✓	✓	✓					✓
645	1	P09104	P09104	Gamma-enolase	ENO2	Homo sapiens	47.271	7.143	1	1	✓	✓	✓	✓								✓		✓
646	1	P09429	P09429	High mobility group protein B1	HMGB1	Homo sapiens	24.895	8.372	1	1	✓	✓	✓	✓	✓	✓	✓	✓	✓	✓		✓	✓	✓	✓	✓	✓	✓	✓	✓	✓	✓	✓	✓
647	1	P09651	P09651	Heterogeneous nuclear ribonucleoprotein A1	HNRNPA1	Homo sapiens	38.744	25	6	1	✓	✓	✓	✓	✓	✓	✓	✓	✓	✓	✓	✓	✓	✓	✓	✓	✓	✓	✓	✓	✓	✓	✓	✓					✓
648	1	P09661	P09661	U2 small nuclear ribonucleoprotein A'	SNRPA1	Homo sapiens	28.415	4.706	1	1		✓	✓												✓		✓
649	7	P0C0S8;P20671;Q16777;Q6FI13;Q96KK5;Q99878;Q9BTM1	P0C0S8	Histone H2A type 1	H2AC17	Homo sapiens	14.093	23.077	2	1	✓	✓	✓	✓	✓	✓	✓	✓	✓	✓	✓	✓	✓	✓	✓	✓	✓	✓	✓	✓	✓	✓	✓	✓
650	3	P0DP23;P0DP24;P0DP25	P0DP23	Calmodulin-1	CALM1	Homo sapiens	16.836	8.054	1	1	✓	✓		✓	✓	✓				✓		✓				✓	✓	✓		✓	✓
651	7	P0DPH7;P0DPH8;P68363;P68366;Q71U36;Q9BQE3;Q9NY65	P0DPH7	Tubulin alpha-3C chain	TUBA3C	Homo sapiens	49.959	12	4	1	✓	✓	✓	✓	✓	✓	✓	✓	✓	✓	✓	✓	✓	✓	✓	✓	✓	✓	✓	✓	✓	✓	✓	✓
652	1	P0DV77	P0DV77	Tetrapeptide repeat homeobox protein 2	TPRX2	Homo sapiens	32.607	7.309	1	1		✓							✓							✓	✓
653	1	P10253	P10253	Lysosomal alpha-glucosidase	GAA	Homo sapiens	105.326	1.05	1	1		✓		✓								✓			✓
654	1	P10321	P10321	HLA class I histocompatibility antigen, C alpha chain	HLA-C	Homo sapiens	40.649	3.552	1	1		✓		✓											✓	✓			✓
655	3	P10412;P16402;P16403	P10412	Histone H1.4	H1-4	Homo sapiens	21.864	11.416	2	1	✓	✓	✓	✓	✓	✓	✓	✓	✓	✓	✓	✓	✓	✓	✓	✓	✓	✓	✓	✓	✓	✓	✓	✓
656	1	P10599	P10599	Thioredoxin	TXN	Homo sapiens	11.737	12.381	1	1	✓	✓	✓	✓	✓	✓	✓	✓	✓	✓	✓	✓	✓	✓	✓	✓	✓	✓	✓	✓	✓	✓	✓
657	1	P10620	P10620	Microsomal glutathione S-transferase 1	MGST1	Homo sapiens	17.597	7.742	1	1	✓	✓	✓	✓	✓			✓		✓						✓			✓				✓
658	1	P10644	P10644	cAMP-dependent protein kinase type I-alpha regulatory subunit	PRKAR1A	Homo sapiens	42.981	4.724	1	1	✓	✓	✓		✓	✓	✓	✓	✓		✓	✓	✓	✓	✓	✓	✓	✓	✓	✓	✓	✓	✓
659	1	P11310	P11310	Medium-chain specific acyl-CoA dehydrogenase, mitochondrial	ACADM	Homo sapiens	46.589	2.85	1	1		✓	✓	✓	✓						✓	✓	✓	✓		✓	✓			✓
660	1	P11766	P11766	Alcohol dehydrogenase class-3	ADH5	Homo sapiens	39.726	4.278	1	1			✓																	✓
661	1	P11908	P11908	Ribose-phosphate pyrophosphokinase 2	PRPS2	Homo sapiens	34.769	10.692	2	1	✓	✓	✓	✓	✓	✓	✓	✓	✓	✓	✓	✓	✓		✓	✓	✓	✓	✓	✓	✓	✓	✓	✓
662	1	P12081	P12081	Histidine--tRNA ligase, cytoplasmic	HARS1	Homo sapiens	57.411	2.358	1	1	✓	✓	✓	✓	✓	✓	✓	✓	✓	✓	✓	✓	✓	✓	✓	✓	✓	✓	✓	✓	✓	✓	✓	✓
663	1	P12235	P12235	ADP/ATP translocase 1	SLC25A4	Homo sapiens	33.066	8.054	1	1	✓		✓	✓			✓			✓		✓	✓	✓	✓	✓	✓	✓	✓	✓			✓
664	1	P12236	P12236	ADP/ATP translocase 3	SLC25A6	Homo sapiens	32.866	8.054	2	1	✓	✓	✓	✓	✓	✓	✓	✓	✓	✓	✓	✓	✓	✓	✓	✓	✓	✓	✓	✓	✓	✓	✓
665	1	P12429	P12429	Annexin A3	ANXA3	Homo sapiens	36.376	3.406	1	1		✓		✓
666	1	P13073	P13073	Cytochrome c oxidase subunit 4 isoform 1, mitochondrial	COX4I1	Homo sapiens	19.578	6.509	1	1	✓	✓	✓	✓				✓							✓	✓	✓		✓		✓		✓	✓
667	1	P13647	P13647	Keratin, type II cytoskeletal 5	KRT5	Homo sapiens	62.378	6.441	1	1						✓
668	1	P14174	P14174	Macrophage migration inhibitory factor	MIF	Homo sapiens	12.475	9.565	1	1	✓	✓	✓	✓	✓	✓	✓	✓	✓	✓	✓	✓	✓	✓	✓	✓	✓	✓	✓	✓	✓	✓	✓	✓
669	1	P14314	P14314	Glucosidase 2 subunit beta	PRKCSH	Homo sapiens	59.428	2.083	1	1	✓	✓	✓	✓	✓			✓	✓		✓	✓	✓	✓	✓	✓			✓	✓	✓	✓
670	1	P14635	P14635	G2/mitotic-specific cyclin-B1	CCNB1	Homo sapiens	48.337	2.54	1	1		✓										✓								✓
671	1	P15121	P15121	Aldo-keto reductase family 1 member B1	AKR1B1	Homo sapiens	35.852	6.962	1	1	✓	✓		✓								✓			✓			✓	✓	✓			✓
672	1	P15531	P15531	Nucleoside diphosphate kinase A	NME1	Homo sapiens	17.153	20.395	1	1		✓	✓	✓	✓	✓		✓			✓	✓	✓	✓	✓	✓	✓		✓	✓		✓	✓	✓
673	1	P15586	P15586	N-acetylglucosamine-6-sulfatase	GNS	Homo sapiens	62.083	2.174	1	1		✓	✓	✓			✓						✓		✓	✓	✓
674	1	P15927	P15927	Replication protein A 32 kDa subunit	RPA2	Homo sapiens	29.248	4.444	1	1		✓	✓	✓				✓				✓	✓		✓				✓
675	2	P16298;Q08209	P16298	Serine/threonine-protein phosphatase 2B catalytic subunit beta isoform	PPP3CB	Homo sapiens	59.025	2.29	1	1			✓
676	1	P16401	P16401	Histone H1.5	H1-5	Homo sapiens	22.579	5.31	1	1						✓						✓				✓	✓
677	1	P16949	P16949	Stathmin	STMN1	Homo sapiens	17.305	15.436	2	1	✓	✓	✓	✓	✓	✓	✓	✓	✓	✓	✓	✓	✓	✓	✓	✓	✓	✓	✓	✓	✓	✓	✓	✓
678	1	P16989	P16989	Y-box-binding protein 3	YBX3	Homo sapiens	40.089	6.72	1	1			✓	✓												✓				✓
679	2	P17066;P48741	P17066	Heat shock 70 kDa protein 6	HSPA6	Homo sapiens	71.031	1.711	1	1	✓	✓	✓	✓	✓	✓	✓	✓	✓	✓	✓	✓	✓	✓	✓	✓	✓	✓	✓		✓	✓	✓	✓
680	1	P17612	P17612	cAMP-dependent protein kinase catalytic subunit alpha	PRKACA	Homo sapiens	40.59	3.419	1	1		✓	✓	✓		✓						✓	✓		✓	✓	✓	✓		✓
681	1	P17655	P17655	Calpain-2 catalytic subunit	CAPN2	Homo sapiens	79.996	2.286	1	1				✓
682	1	P18077	P18077	60S ribosomal protein L35a	RPL35A	Homo sapiens	12.536	9.091	1	1	✓	✓	✓	✓	✓	✓	✓	✓	✓	✓	✓	✓	✓	✓	✓	✓	✓	✓	✓	✓	✓	✓	✓	✓
683	1	P18621	P18621	60S ribosomal protein L17	RPL17	Homo sapiens	21.397	10.326	1	1				✓			✓		✓				✓				✓			✓
684	1	P18754	P18754	Regulator of chromosome condensation	RCC1	Homo sapiens	44.969	4.513	1	1	✓	✓	✓	✓		✓	✓		✓		✓	✓	✓	✓	✓		✓							✓
685	1	P19525	P19525	Interferon-induced, double-stranded RNA-activated protein kinase	EIF2AK2	Homo sapiens	62.095	2.178	1	1	✓					✓	✓		✓	✓	✓		✓		✓	✓				✓			✓	✓
686	1	P19623	P19623	Spermidine synthase	SRM	Homo sapiens	33.824	4.305	1	1				✓			✓					✓					✓		✓
687	1	P20073	P20073	Annexin A7	ANXA7	Homo sapiens	52.739	2.254	1	1		✓	✓	✓	✓	✓	✓		✓		✓	✓	✓	✓	✓	✓	✓		✓	✓		✓
688	2	P20248;P78396	P20248	Cyclin-A2	CCNA2	Homo sapiens	48.552	3.241	1	1		✓
689	1	P20290	P20290	Transcription factor BTF3	BTF3	Homo sapiens	22.168	9.223	1	1	✓	✓	✓	✓	✓	✓	✓	✓	✓	✓	✓	✓	✓	✓	✓	✓	✓	✓	✓	✓	✓	✓	✓	✓
690	1	P20340	P20340	Ras-related protein Rab-6A	RAB6A	Homo sapiens	23.591	16.827	3	1	✓	✓		✓				✓				✓					✓		✓					✓
691	1	P20618	P20618	Proteasome subunit beta type-1	PSMB1	Homo sapiens	26.49	7.469	1	1		✓		✓	✓							✓			✓	✓			✓
692	1	P20674	P20674	Cytochrome c oxidase subunit 5A, mitochondrial	COX5A	Homo sapiens	16.756	10.667	1	1				✓															✓
693	1	P21291	P21291	Cysteine and glycine-rich protein 1	CSRP1	Homo sapiens	20.567	11.399	1	1	✓	✓																		✓
694	1	P21439	P21439	Phosphatidylcholine translocator ABCB4	ABCB4	Homo sapiens	141.524	0.933	1	1						✓
695	1	P22033	P22033	Methylmalonyl-CoA mutase, mitochondrial	MMUT	Homo sapiens	83.135	1.467	1	1			✓	✓		✓				✓		✓					✓
696	1	P22061	P22061	Protein-L-isoaspartate(D-aspartate) O-methyltransferase	PCMT1	Homo sapiens	24.635	7.489	1	1			✓	✓				✓									✓		✓
697	1	P22307	P22307	Sterol carrier protein 2	SCP2	Homo sapiens	58.995	2.011	1	1	✓	✓	✓	✓	✓		✓	✓	✓	✓		✓		✓		✓	✓	✓	✓	✓			✓
698	1	P22392	P22392	Nucleoside diphosphate kinase B	NME2	Homo sapiens	17.3	30.263	3	1	✓	✓	✓	✓	✓	✓	✓	✓	✓	✓	✓	✓	✓	✓	✓	✓	✓	✓	✓	✓	✓	✓	✓	✓
699	1	P23368	P23368	NAD-dependent malic enzyme, mitochondrial	ME2	Homo sapiens	65.442	1.712	1	1				✓						✓		✓			✓	✓	✓		✓
700	1	P23396	P23396	40S ribosomal protein S3	RPS3	Homo sapiens	26.684	5.35	1	1	✓	✓	✓	✓	✓	✓	✓	✓	✓	✓	✓	✓	✓	✓	✓	✓	✓	✓	✓	✓	✓	✓	✓	✓					✓
701	1	P23526	P23526	Adenosylhomocysteinase	AHCY	Homo sapiens	47.715	2.778	1	1	✓	✓	✓	✓	✓	✓	✓	✓	✓	✓	✓	✓	✓	✓	✓	✓	✓	✓	✓	✓	✓	✓	✓	✓
702	1	P23528	P23528	Cofilin-1	CFL1	Homo sapiens	18.501	25.301	1	1																				✓				✓
703	1	P23786	P23786	Carnitine O-palmitoyltransferase 2, mitochondrial	CPT2	Homo sapiens	73.779	1.824	1	1				✓
704	1	P23919	P23919	Thymidylate kinase	DTYMK	Homo sapiens	23.82	7.547	1	1				✓
705	1	P23921	P23921	Ribonucleoside-diphosphate reductase large subunit	RRM1	Homo sapiens	90.073	2.399	1	1		✓
706	1	P24534	P24534	Elongation factor 1-beta	EEF1B2	Homo sapiens	24.762	8	1	1		✓		✓				✓				✓				✓	✓		✓	✓	✓			✓
707	1	P24539	P24539	ATP synthase F(0) complex subunit B1, mitochondrial	ATP5PB	Homo sapiens	28.907	4.688	1	1		✓	✓	✓															✓	✓
708	1	P24666	P24666	Low molecular weight phosphotyrosine protein phosphatase	ACP1	Homo sapiens	18.042	6.962	1	1	✓	✓	✓	✓	✓	✓	✓		✓	✓	✓	✓		✓	✓	✓	✓	✓		✓	✓	✓	✓	✓
709	1	P25311	P25311	Zinc-alpha-2-glycoprotein	AZGP1	Homo sapiens	34.26	3.356	1	1						✓
710	1	P25325	P25325	3-mercaptopyruvate sulfurtransferase	MPST	Homo sapiens	33.181	4.377	1	1		✓															✓			✓
711	1	P25787	P25787	Proteasome subunit alpha type-2	PSMA2	Homo sapiens	25.897	8.974	1	1	✓	✓	✓	✓	✓	✓			✓			✓	✓	✓	✓	✓	✓	✓	✓	✓	✓	✓	✓
712	1	P25788	P25788	Proteasome subunit alpha type-3	PSMA3	Homo sapiens	28.435	4.706	1	1	✓	✓	✓	✓	✓	✓	✓	✓	✓	✓	✓	✓	✓	✓	✓	✓	✓	✓	✓	✓	✓	✓	✓	✓
713	1	P25789	P25789	Proteasome subunit alpha type-4	PSMA4	Homo sapiens	29.483	3.831	1	1			✓	✓	✓	✓	✓		✓			✓		✓	✓	✓	✓		✓	✓		✓	✓
714	1	P26196	P26196	Probable ATP-dependent RNA helicase DDX6	DDX6	Homo sapiens	54.418	2.277	1	1	✓	✓	✓		✓	✓						✓			✓	✓							✓
715	1	P26885	P26885	Peptidyl-prolyl cis-trans isomerase FKBP2	FKBP2	Homo sapiens	15.647	8.451	1	1			✓	✓						✓									✓	✓
716	2	P27635;Q96L21	P27635	60S ribosomal protein L10	RPL10	Homo sapiens	24.575	5.14	1	1		✓	✓	✓	✓					✓		✓				✓	✓		✓
717	1	P30046	P30046	D-dopachrome decarboxylase	DDT	Homo sapiens	12.709	9.322	1	1		✓		✓	✓			✓				✓							✓	✓
718	1	P30049	P30049	ATP synthase subunit delta, mitochondrial	ATP5F1D	Homo sapiens	17.491	8.333	1	1	✓	✓	✓	✓	✓	✓	✓	✓	✓	✓	✓	✓	✓	✓	✓	✓	✓	✓	✓	✓	✓	✓	✓	✓
719	1	P30084	P30084	Enoyl-CoA hydratase, mitochondrial	ECHS1	Homo sapiens	31.385	4.138	1	1	✓	✓	✓	✓	✓	✓	✓	✓	✓	✓	✓	✓	✓	✓	✓	✓	✓		✓	✓		✓	✓	✓
720	1	P30153	P30153	Serine/threonine-protein phosphatase 2A 65 kDa regulatory subunit A alpha isoform	PPP2R1A	Homo sapiens	65.31	4.075	2	1	✓	✓	✓	✓	✓	✓	✓	✓	✓	✓	✓	✓	✓	✓	✓	✓	✓	✓	✓	✓	✓	✓	✓	✓
721	1	P30419	P30419	Glycylpeptide N-tetradecanoyltransferase 1	NMT1	Homo sapiens	56.806	2.621	1	1	✓	✓	✓	✓	✓	✓	✓	✓	✓	✓	✓	✓	✓	✓	✓	✓	✓	✓	✓	✓	✓		✓	✓
722	1	P30876	P30876	DNA-directed RNA polymerase II subunit RPB2	POLR2B	Homo sapiens	133.897	0.852	1	1												✓
723	1	P32119	P32119	Peroxiredoxin-2	PRDX2	Homo sapiens	21.89	14.646	2	1	✓	✓	✓	✓	✓	✓	✓	✓	✓	✓	✓	✓	✓	✓	✓	✓	✓	✓	✓	✓	✓	✓	✓	✓
724	1	P32189	P32189	Glycerol kinase	GK	Homo sapiens	61.246	5.725	2	1	✓	✓	✓	✓									✓				✓
725	1	P32321	P32321	Deoxycytidylate deaminase	DCTD	Homo sapiens	20.014	6.18	1	1			✓	✓														✓	✓	✓
726	1	P33176	P33176	Kinesin-1 heavy chain	KIF5B	Homo sapiens	109.688	3.011	2	1		✓	✓	✓	✓	✓	✓	✓	✓	✓	✓	✓	✓	✓	✓	✓	✓		✓	✓	✓	✓	✓
727	1	P33316	P33316	Deoxyuridine 5'-triphosphate nucleotidohydrolase, mitochondrial	DUT	Homo sapiens	26.564	4.762	1	1	✓	✓	✓	✓	✓	✓	✓	✓	✓	✓	✓	✓	✓		✓	✓	✓		✓	✓	✓	✓	✓	✓
728	1	P33552	P33552	Cyclin-dependent kinases regulatory subunit 2	CKS2	Homo sapiens	9.858	12.658	1	1		✓
729	1	P33947	P33947	ER lumen protein-retaining receptor 2	KDELR2	Homo sapiens	24.423	5.66	1	1				✓
730	1	P35237	P35237	Serpin B6	SERPINB6	Homo sapiens	42.623	3.191	1	1		✓		✓													✓
731	1	P35244	P35244	Replication protein A 14 kDa subunit	RPA3	Homo sapiens	13.569	14.05	1	1	✓	✓	✓	✓	✓	✓	✓	✓	✓	✓	✓	✓	✓	✓	✓	✓	✓	✓	✓	✓	✓	✓	✓	✓
732	1	P35249	P35249	Replication factor C subunit 4	RFC4	Homo sapiens	39.681	5.51	1	1		✓
733	1	P35573	P35573	Glycogen debranching enzyme	AGL	Homo sapiens	174.768	0.914	1	1			✓																	✓	✓
734	1	P35609	P35609	Alpha-actinin-2	ACTN2	Homo sapiens	103.856	3.244	1	1									✓													✓
735	1	P35613	P35613	Basigin	BSG	Homo sapiens	42.198	4.675	1	1	✓	✓	✓	✓					✓	✓		✓			✓	✓	✓		✓	✓			✓
736	1	P35659	P35659	Protein DEK	DEK	Homo sapiens	42.675	3.2	1	1	✓	✓	✓	✓	✓	✓		✓				✓	✓		✓	✓	✓	✓		✓		✓	✓
737	1	P36404	P36404	ADP-ribosylation factor-like protein 2	ARL2	Homo sapiens	20.875	5.435	1	1	✓	✓	✓	✓	✓						✓	✓			✓	✓	✓		✓	✓
738	1	P36542	P36542	ATP synthase subunit gamma, mitochondrial	ATP5F1C	Homo sapiens	32.995	4.027	1	1	✓	✓	✓	✓	✓	✓	✓	✓	✓	✓	✓	✓	✓	✓	✓	✓	✓	✓	✓	✓	✓	✓	✓	✓
739	1	P36551	P36551	Oxygen-dependent coproporphyrinogen-III oxidase, mitochondrial	CPOX	Homo sapiens	50.153	2.203	1	1			✓			✓						✓	✓
740	1	P36871	P36871	Phosphoglucomutase-1	PGM1	Homo sapiens	61.45	1.957	1	1		✓	✓	✓	✓	✓					✓					✓	✓			✓
741	1	P36873	P36873	Serine/threonine-protein phosphatase PP1-gamma catalytic subunit	PPP1CC	Homo sapiens	36.982	10.526	1	1	✓	✓	✓	✓	✓	✓	✓	✓	✓	✓	✓	✓	✓	✓	✓	✓	✓	✓	✓	✓	✓	✓	✓	✓
742	1	P36957	P36957	Dihydrolipoyllysine-residue succinyltransferase component of 2-oxoglutarate dehydrogenase complex, mitochondrial	DLST	Homo sapiens	48.758	2.649	1	1				✓															✓	✓
743	1	P37108	P37108	Signal recognition particle 14 kDa protein	SRP14	Homo sapiens	14.572	7.353	1	1	✓	✓	✓	✓	✓	✓	✓	✓		✓		✓	✓	✓	✓		✓	✓	✓	✓	✓	✓		✓
744	1	P37268	P37268	Squalene synthase	FDFT1	Homo sapiens	48.114	2.398	1	1				✓															✓
745	1	P38117	P38117	Electron transfer flavoprotein subunit beta	ETFB	Homo sapiens	27.842	4.706	1	1	✓	✓	✓	✓	✓	✓	✓	✓	✓	✓	✓	✓	✓	✓	✓	✓	✓	✓	✓	✓	✓	✓	✓	✓
746	2	P38159;Q96E39	P38159	RNA-binding motif protein, X chromosome	RBMX	Homo sapiens	42.33	4.859	1	1	✓	✓	✓	✓	✓	✓	✓	✓	✓	✓	✓	✓	✓		✓	✓	✓	✓	✓	✓		✓	✓
747	2	P38405;Q5JWF2	P38405	Guanine nucleotide-binding protein G(olf) subunit alpha	GNAL	Homo sapiens	44.309	3.15	1	1							✓
748	2	P40429;Q6NVV1	P40429	60S ribosomal protein L13a	RPL13A	Homo sapiens	23.576	5.419	1	1	✓	✓	✓	✓	✓	✓	✓	✓	✓	✓	✓	✓	✓	✓	✓	✓	✓	✓	✓	✓	✓	✓	✓	✓					✓
749	1	P40616	P40616	ADP-ribosylation factor-like protein 1	ARL1	Homo sapiens	20.418	9.392	1	1		✓		✓																			✓
750	1	P40937	P40937	Replication factor C subunit 5	RFC5	Homo sapiens	38.498	3.529	1	1		✓		✓								✓
751	1	P41227	P41227	N-alpha-acetyltransferase 10	NAA10	Homo sapiens	26.459	8.085	1	1		✓
752	1	P41240	P41240	Tyrosine-protein kinase CSK	CSK	Homo sapiens	50.707	2.667	1	1		✓										✓	✓		✓		✓
753	1	P42677	P42677	40S ribosomal protein S27	RPS27	Homo sapiens	9.46	13.095	1	1		✓	✓	✓	✓	✓		✓			✓	✓			✓	✓	✓		✓	✓			✓
754	2	P42771;P42772	P42771	Cyclin-dependent kinase inhibitor 2A	CDKN2A	Homo sapiens	16.53	7.692	1	1		✓	✓	✓	✓					✓	✓		✓				✓		✓	✓
755	1	P43034	P43034	Platelet-activating factor acetylhydrolase IB subunit beta	PAFAH1B1	Homo sapiens	46.639	2.683	1	1		✓	✓	✓															✓
756	1	P43307	P43307	Translocon-associated protein subunit alpha	SSR1	Homo sapiens	32.233	3.846	1	1			✓	✓	✓			✓		✓		✓				✓	✓						✓	✓
757	1	P45877	P45877	Peptidyl-prolyl cis-trans isomerase C	PPIC	Homo sapiens	22.764	6.132	1	1	✓					✓		✓						✓					✓		✓
758	1	P46459	P46459	Vesicle-fusing ATPase	NSF	Homo sapiens	82.597	1.613	1	1		✓		✓			✓					✓					✓
759	1	P46776	P46776	60S ribosomal protein L27a	RPL27A	Homo sapiens	16.561	6.757	1	1				✓								✓
760	1	P46778	P46778	60S ribosomal protein L21	RPL21	Homo sapiens	18.564	6.875	1	1	✓	✓	✓	✓	✓	✓	✓	✓	✓	✓	✓	✓	✓	✓	✓	✓	✓	✓	✓	✓	✓	✓	✓	✓					✓
761	1	P46779	P46779	60S ribosomal protein L28	RPL28	Homo sapiens	15.746	8.029	1	1	✓	✓	✓	✓	✓	✓			✓	✓	✓	✓	✓		✓		✓		✓	✓	✓		✓	✓
762	1	P46926	P46926	Glucosamine-6-phosphate isomerase 1	GNPDA1	Homo sapiens	32.669	7.958	2	1	✓	✓	✓	✓	✓	✓	✓	✓	✓	✓	✓	✓	✓	✓	✓	✓	✓	✓	✓	✓
763	1	P47755	P47755	F-actin-capping protein subunit alpha-2	CAPZA2	Homo sapiens	32.949	12.238	1	1	✓	✓		✓		✓	✓			✓		✓	✓	✓	✓	✓	✓	✓	✓					✓
764	1	P47756	P47756	F-actin-capping protein subunit beta	CAPZB	Homo sapiens	30.629	5.147	1	1	✓	✓	✓	✓	✓	✓	✓	✓	✓	✓	✓	✓	✓	✓	✓	✓	✓	✓	✓	✓	✓	✓	✓	✓
765	1	P47914	P47914	60S ribosomal protein L29	RPL29	Homo sapiens	17.751	9.434	1	1	✓	✓	✓	✓	✓	✓	✓	✓	✓	✓	✓	✓	✓	✓	✓	✓	✓	✓	✓	✓	✓	✓	✓	✓
766	1	P48047	P48047	ATP synthase subunit O, mitochondrial	ATP5PO	Homo sapiens	23.276	5.634	1	1		✓	✓	✓				✓			✓	✓				✓	✓	✓	✓	✓		✓	✓
767	1	P48506	P48506	Glutamate--cysteine ligase catalytic subunit	GCLC	Homo sapiens	72.768	1.727	1	1		✓		✓
768	1	P48507	P48507	Glutamate--cysteine ligase regulatory subunit	GCLM	Homo sapiens	30.726	4.745	1	1		✓	✓	✓	✓	✓	✓		✓	✓	✓	✓			✓	✓	✓	✓		✓	✓		✓
769	1	P48637	P48637	Glutathione synthetase	GSS	Homo sapiens	52.387	2.743	1	1	✓	✓	✓	✓		✓	✓	✓	✓		✓	✓	✓		✓	✓	✓			✓	✓			✓
770	2	P48730;P49674	P48730	Casein kinase I isoform delta	CSNK1D	Homo sapiens	47.331	2.892	1	1			✓		✓						✓		✓	✓	✓		✓			✓		✓
771	1	P49321	P49321	Nuclear autoantigenic sperm protein	NASP	Homo sapiens	85.237	1.523	1	1	✓	✓	✓	✓	✓	✓	✓	✓	✓	✓	✓	✓	✓	✓	✓	✓	✓	✓	✓	✓		✓	✓	✓
772	1	P49589	P49589	Cysteine--tRNA ligase, cytoplasmic	CARS1	Homo sapiens	85.474	1.471	1	1	✓	✓	✓	✓	✓							✓					✓	✓	✓	✓
773	1	P49591	P49591	Serine--tRNA ligase, cytoplasmic	SARS1	Homo sapiens	58.778	3.307	1	1		✓		✓
774	1	P49840	P49840	Glycogen synthase kinase-3 alpha	GSK3A	Homo sapiens	50.98	2.899	1	1				✓								✓
775	1	P49914	P49914	5-formyltetrahydrofolate cyclo-ligase	MTHFS	Homo sapiens	23.255	5.911	1	1		✓	✓	✓								✓
776	1	P49959	P49959	Double-strand break repair protein MRE11	MRE11	Homo sapiens	80.594	1.836	1	1		✓	✓	✓								✓	✓		✓			✓		✓
777	1	P50402	P50402	Emerin	EMD	Homo sapiens	28.994	4.724	1	1				✓													✓
778	2	P50502;Q8NFI4	P50502	Hsc70-interacting protein	ST13	Homo sapiens	41.331	3.252	1	1		✓	✓	✓	✓	✓		✓		✓	✓	✓	✓	✓	✓	✓	✓	✓	✓	✓		✓	✓
779	1	P50570	P50570	Dynamin-2	DNM2	Homo sapiens	98.067	4.828	3	1		✓		✓			✓					✓				✓	✓		✓
780	1	P51114	P51114	RNA-binding protein FXR1	FXR1	Homo sapiens	69.723	2.093	1	1			✓	✓				✓									✓			✓
781	1	P51148	P51148	Ras-related protein Rab-5C	RAB5C	Homo sapiens	23.481	11.111	2	1	✓	✓	✓	✓	✓	✓	✓	✓			✓	✓	✓	✓	✓	✓	✓	✓	✓		✓		✓	✓
782	1	P51149	P51149	Ras-related protein Rab-7a	RAB7A	Homo sapiens	23.488	5.314	1	1	✓	✓	✓	✓	✓	✓	✓	✓				✓		✓		✓	✓	✓	✓	✓	✓	✓	✓	✓
783	1	P51153	P51153	Ras-related protein Rab-13	RAB13	Homo sapiens	22.773	5.419	1	1		✓	✓	✓				✓											✓
784	1	P51532	P51532	Transcription activator BRG1	SMARCA4	Homo sapiens	184.647	0.668	1	1		✓	✓	✓																			✓
785	1	P51553	P51553	Isocitrate dehydrogenase [NAD] subunit gamma, mitochondrial	IDH3G	Homo sapiens	42.793	5.089	1	1				✓
786	1	P51570	P51570	Galactokinase	GALK1	Homo sapiens	42.273	2.806	1	1	✓		✓	✓	✓	✓						✓			✓		✓			✓
787	2	P51668;Q9Y2X8	P51668	Ubiquitin-conjugating enzyme E2 D1	UBE2D1	Homo sapiens	16.604	7.483	1	1				✓
788	1	P51784	P51784	Ubiquitin carboxyl-terminal hydrolase 11	USP11	Homo sapiens	109.817	1.246	1	1			✓																			✓
789	3	P51965;Q969T4;Q96LR5	P51965	Ubiquitin-conjugating enzyme E2 E1	UBE2E1	Homo sapiens	21.405	5.699	1	1		✓			✓									✓					✓
790	1	P51970	P51970	NADH dehydrogenase [ubiquinone] 1 alpha subcomplex subunit 8	NDUFA8	Homo sapiens	20.103	10.465	1	1		✓		✓									✓		✓	✓	✓			✓
791	1	P52209	P52209	6-phosphogluconate dehydrogenase, decarboxylating	PGD	Homo sapiens	53.139	2.484	1	1	✓	✓	✓	✓	✓	✓	✓	✓	✓	✓	✓	✓	✓	✓	✓	✓	✓	✓	✓	✓	✓	✓	✓	✓
792	1	P52298	P52298	Nuclear cap-binding protein subunit 2	NCBP2	Homo sapiens	18.001	7.051	1	1		✓					✓								✓		✓						✓
793	1	P52434	P52434	DNA-directed RNA polymerases I, II, and III subunit RPABC3	POLR2H	Homo sapiens	17.142	8.667	1	1		✓	✓	✓	✓							✓	✓		✓	✓			✓
794	1	P52655	P52655	Transcription initiation factor IIA subunit 1	GTF2A1	Homo sapiens	41.512	2.926	1	1				✓	✓							✓
795	1	P52907	P52907	F-actin-capping protein subunit alpha-1	CAPZA1	Homo sapiens	32.924	12.238	2	1	✓	✓	✓	✓	✓	✓	✓		✓			✓	✓	✓	✓	✓	✓	✓	✓	✓	✓			✓
796	1	P53602	P53602	Diphosphomevalonate decarboxylase	MVD	Homo sapiens	43.404	3.25	1	1												✓								✓
797	1	P53621	P53621	Coatomer subunit alpha	COPA	Homo sapiens	138.349	0.98	1	1			✓	✓	✓	✓	✓			✓	✓	✓	✓	✓	✓	✓	✓	✓	✓	✓	✓	✓	✓
798	1	P54105	P54105	Methylosome subunit pICln	CLNS1A	Homo sapiens	26.216	5.485	1	1	✓	✓	✓	✓	✓	✓	✓		✓	✓	✓	✓	✓	✓	✓	✓	✓	✓	✓	✓	✓	✓	✓	✓
799	1	P54619	P54619	5'-AMP-activated protein kinase subunit gamma-1	PRKAG1	Homo sapiens	37.579	3.323	1	1												✓			✓
800	1	P54920	P54920	Alpha-soluble NSF attachment protein	NAPA	Homo sapiens	33.233	9.831	2	1	✓	✓		✓				✓							✓		✓	✓	✓
801	1	P55036	P55036	26S proteasome non-ATPase regulatory subunit 4	PSMD4	Homo sapiens	40.738	4.775	1	1	✓			✓			✓	✓		✓	✓	✓	✓		✓		✓	✓	✓	✓			✓
802	1	P55196	P55196	Afadin	AFDN	Homo sapiens	206.808	0.658	1	1			✓	✓						✓
803	1	P55265	P55265	Double-stranded RNA-specific adenosine deaminase	ADAR	Homo sapiens	136.067	0.897	1	1		✓
804	1	P55327	P55327	Tumor protein D52	TPD52	Homo sapiens	24.326	6.25	1	1	✓	✓	✓	✓	✓		✓					✓	✓				✓		✓	✓
805	1	P55795	P55795	Heterogeneous nuclear ribonucleoprotein H2	HNRNPH2	Homo sapiens	49.264	2.45	1	1		✓		✓	✓							✓				✓			✓	✓
806	3	P55854;P61956;Q6EEV6	P55854	Small ubiquitin-related modifier 3	SUMO3	Homo sapiens	11.636	11.65	1	1	✓	✓	✓	✓	✓	✓	✓	✓	✓	✓	✓	✓	✓	✓	✓	✓	✓	✓	✓	✓	✓	✓	✓	✓					✓
807	1	P56537	P56537	Eukaryotic translation initiation factor 6	EIF6	Homo sapiens	26.599	7.347	1	1	✓	✓	✓	✓	✓					✓		✓					✓		✓	✓
808	1	P57088	P57088	Transmembrane protein 33	TMEM33	Homo sapiens	27.978	4.858	1	1		✓		✓															✓
809	1	P57772	P57772	Selenocysteine-specific elongation factor	EEFSEC	Homo sapiens	65.306	3.356	1	1		✓	✓	✓							✓	✓				✓	✓			✓
810	1	P59998	P59998	Actin-related protein 2/3 complex subunit 4	ARPC4	Homo sapiens	19.666	6.548	1	1	✓	✓	✓	✓	✓	✓	✓	✓	✓	✓	✓	✓	✓	✓	✓	✓	✓	✓	✓	✓	✓	✓	✓	✓
811	1	P60660	P60660	Myosin light polypeptide 6	MYL6	Homo sapiens	16.93	16.556	2	1	✓	✓	✓	✓	✓	✓	✓	✓	✓	✓	✓	✓	✓	✓	✓	✓	✓	✓	✓	✓	✓	✓	✓	✓
812	1	P60842	P60842	Eukaryotic initiation factor 4A-I	EIF4A1	Homo sapiens	46.156	16.01	4	1	✓	✓	✓	✓	✓	✓	✓	✓	✓	✓	✓	✓	✓	✓	✓	✓	✓	✓	✓	✓	✓	✓	✓	✓					✓
813	1	P60900	P60900	Proteasome subunit alpha type-6	PSMA6	Homo sapiens	27.398	5.285	1	1	✓	✓	✓	✓	✓	✓	✓	✓	✓		✓	✓		✓	✓					✓			✓
814	1	P60953	P60953	Cell division control protein 42 homolog	CDC42	Homo sapiens	21.257	8.901	1	1				✓								✓						✓
815	1	P61009	P61009	Signal peptidase complex subunit 3	SPCS3	Homo sapiens	20.315	6.111	1	1				✓					✓			✓				✓				✓	✓
816	1	P61020	P61020	Ras-related protein Rab-5B	RAB5B	Homo sapiens	23.706	11.163	1	1				✓
817	1	P61024	P61024	Cyclin-dependent kinases regulatory subunit 1	CKS1B	Homo sapiens	9.66	12.658	1	1		✓	✓	✓				✓
818	2	P61077;P62837	P61077	Ubiquitin-conjugating enzyme E2 D3	UBE2D3	Homo sapiens	16.688	7.483	1	1	✓	✓	✓	✓	✓	✓	✓	✓	✓	✓		✓	✓	✓	✓	✓	✓	✓	✓	✓	✓	✓	✓	✓
819	1	P61081	P61081	NEDD8-conjugating enzyme Ubc12	UBE2M	Homo sapiens	20.899	6.011	1	1	✓	✓	✓	✓	✓	✓	✓	✓	✓	✓	✓	✓	✓	✓	✓	✓	✓	✓	✓	✓	✓	✓	✓
820	2	P61204;P84077	P61204	ADP-ribosylation factor 3	ARF3	Homo sapiens	20.598	20.994	3	1	✓	✓	✓	✓	✓	✓	✓	✓	✓	✓	✓	✓	✓	✓	✓	✓	✓	✓	✓	✓	✓	✓	✓	✓
821	1	P61289	P61289	Proteasome activator complex subunit 3	PSME3	Homo sapiens	29.504	4.331	1	1	✓	✓	✓	✓	✓	✓	✓	✓	✓	✓	✓	✓	✓	✓	✓	✓	✓	✓	✓	✓	✓	✓	✓	✓
822	1	P61353	P61353	60S ribosomal protein L27	RPL27	Homo sapiens	15.796	8.088	1	1	✓	✓	✓	✓	✓							✓				✓	✓		✓	✓
823	1	P61604	P61604	10 kDa heat shock protein, mitochondrial	HSPE1	Homo sapiens	10.931	13.725	1	1	✓	✓	✓	✓	✓	✓	✓	✓	✓	✓	✓	✓	✓	✓	✓	✓	✓	✓	✓	✓	✓	✓	✓	✓
824	1	P61758	P61758	Prefoldin subunit 3	VBP1	Homo sapiens	22.624	9.645	1	1	✓	✓	✓	✓	✓	✓	✓	✓	✓	✓	✓	✓	✓	✓	✓	✓	✓	✓	✓	✓	✓	✓	✓	✓
825	1	P61923	P61923	Coatomer subunit zeta-1	COPZ1	Homo sapiens	20.196	5.65	1	1			✓	✓		✓						✓			✓		✓
826	1	P61964	P61964	WD repeat-containing protein 5	WDR5	Homo sapiens	36.589	3.593	1	1	✓		✓	✓	✓		✓		✓		✓	✓	✓		✓		✓			✓
827	1	P61970	P61970	Nuclear transport factor 2	NUTF2	Homo sapiens	14.48	12.598	1	1		✓		✓				✓				✓	✓						✓	✓
828	1	P62241	P62241	40S ribosomal protein S8	RPS8	Homo sapiens	24.208	5.288	1	1	✓	✓	✓	✓	✓	✓	✓	✓	✓	✓	✓	✓	✓	✓	✓	✓	✓	✓	✓	✓	✓	✓	✓	✓
829	1	P62263	P62263	40S ribosomal protein S14	RPS14	Homo sapiens	16.271	8.609	1	1	✓	✓	✓	✓	✓	✓	✓	✓	✓	✓	✓	✓	✓	✓	✓	✓	✓	✓	✓	✓	✓	✓	✓	✓					✓
830	1	P62280	P62280	40S ribosomal protein S11	RPS11	Homo sapiens	18.429	6.962	1	1		✓	✓	✓	✓		✓	✓			✓				✓		✓		✓		✓	✓	✓	✓
831	1	P62312	P62312	U6 snRNA-associated Sm-like protein LSm6	LSM6	Homo sapiens	9.125	13.75	1	1	✓	✓	✓	✓	✓	✓	✓	✓	✓	✓	✓	✓		✓	✓	✓	✓	✓	✓	✓	✓		✓	✓
832	1	P62314	P62314	Small nuclear ribonucleoprotein Sm D1	SNRPD1	Homo sapiens	13.28	9.244	1	1	✓	✓	✓	✓	✓	✓	✓	✓	✓	✓	✓	✓	✓	✓	✓	✓	✓	✓	✓	✓	✓	✓	✓	✓
833	1	P62318	P62318	Small nuclear ribonucleoprotein Sm D3	SNRPD3	Homo sapiens	13.915	7.937	1	1	✓	✓	✓	✓	✓	✓	✓	✓	✓	✓	✓	✓	✓	✓	✓	✓	✓	✓	✓	✓	✓	✓	✓	✓
834	1	P62495	P62495	Eukaryotic peptide chain release factor subunit 1	ETF1	Homo sapiens	49.03	2.975	1	1	✓	✓	✓	✓	✓	✓	✓	✓	✓	✓	✓	✓	✓	✓	✓	✓	✓	✓	✓	✓	✓	✓	✓	✓
835	1	P62701	P62701	40S ribosomal protein S4, X isoform	RPS4X	Homo sapiens	29.596	15.209	3	1	✓	✓	✓	✓			✓		✓	✓		✓	✓			✓	✓		✓	✓	✓	✓	✓	✓
836	2	P62714;P67775	P62714	Serine/threonine-protein phosphatase 2A catalytic subunit beta isoform	PPP2CB	Homo sapiens	35.575	3.56	1	1	✓	✓	✓	✓	✓	✓	✓	✓	✓	✓	✓	✓	✓	✓	✓	✓	✓	✓	✓	✓	✓	✓	✓	✓
837	1	P62750	P62750	60S ribosomal protein L23a	RPL23A	Homo sapiens	17.695	8.333	1	1	✓	✓	✓	✓	✓	✓	✓	✓	✓	✓	✓	✓	✓	✓	✓	✓	✓	✓	✓	✓	✓	✓	✓	✓					✓
838	1	P62851	P62851	40S ribosomal protein S25	RPS25	Homo sapiens	13.741	8.8	1	1	✓	✓	✓	✓	✓	✓	✓	✓	✓		✓	✓	✓		✓	✓	✓	✓	✓	✓
839	1	P62857	P62857	40S ribosomal protein S28	RPS28	Homo sapiens	7.839	17.391	1	1	✓	✓	✓	✓	✓	✓	✓	✓	✓	✓	✓	✓	✓	✓	✓	✓	✓	✓	✓	✓	✓	✓	✓	✓
840	1	P62861	P62861	FAU ubiquitin-like and ribosomal protein S30	FAU	Homo sapiens	14.389	8.271	1	1	✓	✓	✓	✓	✓	✓	✓	✓	✓	✓	✓	✓	✓	✓	✓	✓	✓	✓	✓	✓	✓	✓	✓	✓
841	3	P62873;P62879;Q9HAV0	P62873	Guanine nucleotide-binding protein G(I)/G(S)/G(T) subunit beta-1	GNB1	Homo sapiens	37.377	3.235	1	1				✓				✓		✓														✓
842	1	P62888	P62888	60S ribosomal protein L30	RPL30	Homo sapiens	12.784	9.565	1	1			✓			✓						✓					✓
843	1	P62917	P62917	60S ribosomal protein L8	RPL8	Homo sapiens	28.026	6.615	1	1	✓			✓												✓				✓
844	1	P62942	P62942	Peptidyl-prolyl cis-trans isomerase FKBP1A	FKBP1A	Homo sapiens	11.95	12.037	1	1	✓	✓	✓	✓	✓	✓	✓	✓	✓	✓	✓	✓	✓	✓	✓	✓	✓	✓	✓	✓	✓	✓	✓	✓
845	2	P63167;Q96FJ2	P63167	Dynein light chain 1, cytoplasmic	DYNLL1	Homo sapiens	10.365	12.36	1	1																								✓
846	1	P63173	P63173	60S ribosomal protein L38	RPL38	Homo sapiens	8.215	14.286	1	1	✓	✓	✓	✓	✓			✓	✓	✓	✓	✓	✓		✓	✓	✓	✓	✓	✓	✓		✓	✓
847	1	P63220	P63220	40S ribosomal protein S21	RPS21	Homo sapiens	9.109	21.687	1	1	✓	✓	✓	✓	✓	✓	✓	✓	✓	✓	✓	✓	✓	✓	✓	✓	✓	✓	✓	✓	✓	✓	✓	✓
848	1	P63241	P63241	Eukaryotic translation initiation factor 5A-1	EIF5A	Homo sapiens	16.833	15.584	2	1	✓	✓	✓	✓	✓	✓	✓	✓	✓	✓	✓	✓	✓	✓	✓	✓	✓	✓	✓	✓	✓	✓	✓	✓
849	1	P68371	P68371	Tubulin beta-4B chain	TUBB4B	Homo sapiens	49.83	20.674	1	1	✓	✓	✓	✓	✓	✓	✓	✓	✓	✓	✓	✓	✓	✓	✓	✓	✓	✓	✓	✓	✓	✓	✓	✓					✓
850	2	P68400;Q8NEV1	P68400	Casein kinase II subunit alpha	CSNK2A1	Homo sapiens	45.142	4.604	1	1	✓	✓	✓	✓	✓	✓	✓		✓	✓	✓	✓	✓	✓	✓	✓	✓	✓	✓	✓	✓	✓	✓	✓
851	4	P68431;P84243;Q16695;Q71DI3	P68431	Histone H3.1	H3C12	Homo sapiens	15.402	8.088	1	1	✓		✓										✓		✓	✓	✓					✓
852	3	P69849;Q15155;Q5JPE7	P69849	BOS complex subunit NOMO3	NOMO3	Homo sapiens	134.133	0.9	1	1				✓															✓
853	1	P78330	P78330	Phosphoserine phosphatase	PSPH	Homo sapiens	25.009	5.333	1	1		✓
854	1	P78417	P78417	Glutathione S-transferase omega-1	GSTO1	Homo sapiens	27.565	5.809	1	1		✓	✓	✓	✓	✓	✓	✓	✓	✓	✓	✓					✓		✓	✓				✓
855	1	P78537	P78537	Biogenesis of lysosome-related organelles complex 1 subunit 1	BLOC1S1	Homo sapiens	17.262	7.19	1	1		✓
856	1	P81605	P81605	Dermcidin	DCD	Homo sapiens	11.282	10.909	1	1						✓
857	1	P83731	P83731	60S ribosomal protein L24	RPL24	Homo sapiens	17.778	8.28	1	1	✓	✓	✓	✓	✓	✓	✓	✓	✓	✓	✓	✓	✓	✓	✓	✓	✓	✓	✓	✓	✓	✓	✓	✓					✓
858	1	P84085	P84085	ADP-ribosylation factor 5	ARF5	Homo sapiens	20.529	21.111	1	1				✓								✓			✓			✓
859	1	P84098	P84098	60S ribosomal protein L19	RPL19	Homo sapiens	23.466	9.184	1	1																	✓			✓
860	1	P98179	P98179	RNA-binding protein 3	RBM3	Homo sapiens	17.171	11.465	1	1	✓	✓	✓	✓	✓	✓	✓	✓		✓	✓	✓	✓	✓	✓	✓	✓	✓	✓	✓	✓	✓	✓	✓
861	1	P99999	P99999	Cytochrome c	CYCS	Homo sapiens	11.746	17.143	1	1		✓	✓									✓				✓
862	1	Q00325	Q00325	Phosphate carrier protein, mitochondrial	SLC25A3	Homo sapiens	40.095	3.315	1	1	✓	✓	✓	✓	✓	✓	✓	✓	✓	✓	✓	✓	✓	✓	✓	✓	✓	✓	✓	✓	✓	✓	✓	✓					✓
863	1	Q00839	Q00839	Heterogeneous nuclear ribonucleoprotein U	HNRNPU	Homo sapiens	90.588	1.455	1	1	✓	✓	✓	✓	✓	✓	✓	✓	✓	✓	✓	✓	✓	✓	✓	✓	✓	✓	✓	✓	✓	✓	✓	✓					✓
864	1	Q01105	Q01105	Protein SET	SET	Homo sapiens	33.487	7.241	2	1	✓	✓	✓	✓	✓	✓	✓	✓	✓	✓	✓	✓	✓	✓	✓	✓	✓	✓	✓	✓	✓	✓	✓	✓
865	1	Q01130	Q01130	Serine/arginine-rich splicing factor 2	SRSF2	Homo sapiens	25.476	8.145	1	1				✓		✓						✓					✓		✓				✓
866	1	Q01518	Q01518	Adenylyl cyclase-associated protein 1	CAP1	Homo sapiens	51.9	2.737	1	1	✓	✓	✓	✓	✓	✓	✓	✓	✓	✓	✓	✓	✓	✓	✓	✓	✓	✓	✓	✓	✓	✓	✓	✓
867	1	Q02952	Q02952	A-kinase anchor protein 12	AKAP12	Homo sapiens	191.487	0.673	1	1				✓		✓
868	1	Q04323	Q04323	UBX domain-containing protein 1	UBXN1	Homo sapiens	33.325	4.04	1	1				✓
869	1	Q04446	Q04446	1,4-alpha-glucan-branching enzyme	GBE1	Homo sapiens	80.474	2.422	1	1				✓								✓				✓				✓
870	1	Q04917	Q04917	14-3-3 protein eta	YWHAH	Homo sapiens	28.216	4.878	1	1	✓	✓	✓	✓		✓	✓	✓	✓	✓		✓	✓	✓	✓	✓	✓	✓	✓	✓	✓		✓	✓
871	1	Q05639	Q05639	Elongation factor 1-alpha 2	EEF1A2	Homo sapiens	50.47	10.151	1	1			✓									✓								✓
872	1	Q06265	Q06265	Exosome complex component RRP45	EXOSC9	Homo sapiens	48.949	2.506	1	1	✓		✓	✓								✓	✓										✓
873	1	Q07812	Q07812	Apoptosis regulator BAX	BAX	Homo sapiens	21.182	6.771	1	1	✓	✓	✓	✓	✓	✓	✓	✓	✓	✓	✓	✓	✓	✓	✓	✓	✓	✓	✓	✓	✓	✓	✓	✓
874	1	Q07866	Q07866	Kinesin light chain 1	KLC1	Homo sapiens	65.31	2.269	1	1			✓	✓				✓				✓	✓			✓	✓			✓
875	1	Q07955	Q07955	Serine/arginine-rich splicing factor 1	SRSF1	Homo sapiens	27.743	4.032	1	1	✓	✓	✓	✓	✓	✓	✓		✓	✓	✓	✓	✓	✓	✓	✓	✓	✓	✓	✓			✓
876	1	Q08380	Q08380	Galectin-3-binding protein	LGALS3BP	Homo sapiens	65.332	2.222	1	1		✓	✓		✓		✓	✓				✓		✓	✓	✓	✓		✓	✓			✓
877	1	Q08554	Q08554	Desmocollin-1	DSC1	Homo sapiens	99.986	1.454	1	1						✓
878	1	Q08752	Q08752	Peptidyl-prolyl cis-trans isomerase D	PPID	Homo sapiens	40.761	3.243	1	1	✓	✓	✓	✓	✓							✓			✓	✓	✓			✓
879	1	Q12765	Q12765	Secernin-1	SCRN1	Homo sapiens	46.383	2.657	1	1				✓
880	1	Q12788	Q12788	Transducin beta-like protein 3	TBL3	Homo sapiens	89.035	1.733	1	1																	✓
881	1	Q12792	Q12792	Twinfilin-1	TWF1	Homo sapiens	40.283	3.714	1	1		✓	✓	✓							✓		✓				✓
882	1	Q12874	Q12874	Splicing factor 3A subunit 3	SF3A3	Homo sapiens	58.849	2.395	1	1		✓		✓						✓		✓	✓		✓		✓	✓		✓		✓	✓
883	1	Q12904	Q12904	Aminoacyl tRNA synthase complex-interacting multifunctional protein 1	AIMP1	Homo sapiens	34.354	3.846	1	1	✓	✓	✓	✓	✓	✓			✓	✓	✓	✓	✓	✓	✓	✓	✓			✓	✓	✓	✓
884	1	Q13112	Q13112	Chromatin assembly factor 1 subunit B	CHAF1B	Homo sapiens	61.494	1.968	1	1			✓	✓	✓											✓			✓
885	1	Q13148	Q13148	TAR DNA-binding protein 43	TARDBP	Homo sapiens	44.74	2.899	1	1		✓	✓	✓	✓		✓	✓	✓	✓	✓	✓	✓	✓	✓	✓	✓	✓	✓	✓	✓	✓	✓	✓
886	1	Q13151	Q13151	Heterogeneous nuclear ribonucleoprotein A0	HNRNPA0	Homo sapiens	30.841	4.262	1	1			✓									✓
887	1	Q13242	Q13242	Serine/arginine-rich splicing factor 9	SRSF9	Homo sapiens	25.544	4.977	1	1	✓	✓	✓	✓	✓	✓	✓	✓	✓		✓	✓	✓	✓	✓	✓	✓	✓	✓	✓		✓	✓
888	1	Q13263	Q13263	Transcription intermediary factor 1-beta	TRIM28	Homo sapiens	88.553	2.395	1	1	✓	✓	✓	✓	✓	✓	✓	✓	✓	✓	✓	✓	✓	✓	✓	✓	✓	✓	✓	✓	✓	✓	✓	✓					✓
889	1	Q13310	Q13310	Polyadenylate-binding protein 4	PABPC4	Homo sapiens	70.782	7.919	1	1	✓	✓	✓	✓	✓	✓	✓	✓	✓	✓	✓	✓	✓	✓	✓	✓	✓	✓	✓	✓	✓	✓	✓	✓
890	1	Q13405	Q13405	39S ribosomal protein L49, mitochondrial	MRPL49	Homo sapiens	19.196	7.229	1	1			✓												✓	✓	✓		✓	✓
891	1	Q13409	Q13409	Cytoplasmic dynein 1 intermediate chain 2	DYNC1I2	Homo sapiens	71.459	2.978	1	1	✓	✓		✓	✓												✓
892	1	Q13418	Q13418	Integrin-linked protein kinase	ILK	Homo sapiens	51.419	2.212	1	1		✓		✓
893	1	Q13428	Q13428	Treacle protein	TCOF1	Homo sapiens	152.11	0.941	1	1	✓	✓	✓	✓	✓	✓	✓	✓		✓		✓	✓	✓	✓	✓	✓			✓			✓
894	1	Q13526	Q13526	Peptidyl-prolyl cis-trans isomerase NIMA-interacting 1	PIN1	Homo sapiens	18.246	11.656	1	1		✓		✓																✓
895	2	Q13547;Q92769	Q13547	Histone deacetylase 1	HDAC1	Homo sapiens	55.104	2.49	1	1		✓	✓	✓	✓					✓		✓	✓				✓		✓	✓			✓
896	1	Q13620	Q13620	Cullin-4B	CUL4B	Homo sapiens	103.981	2.41	2	1			✓	✓	✓								✓			✓	✓	✓	✓
897	1	Q13637	Q13637	Ras-related protein Rab-32	RAB32	Homo sapiens	24.997	10.667	2	1			✓	✓										✓					✓		✓		✓
898	1	Q13642	Q13642	Four and a half LIM domains protein 1	FHL1	Homo sapiens	36.262	3.715	1	1	✓		✓	✓	✓	✓	✓		✓	✓		✓	✓	✓		✓	✓	✓		✓		✓
899	1	Q13685	Q13685	Angio-associated migratory cell protein	AAMP	Homo sapiens	46.75	2.995	1	1			✓
900	1	Q13724	Q13724	Mannosyl-oligosaccharide glucosidase	MOGS	Homo sapiens	91.917	1.434	1	1			✓	✓							✓	✓			✓		✓
901	1	Q13838	Q13838	Spliceosome RNA helicase DDX39B	DDX39B	Homo sapiens	48.993	7.71	3	1	✓	✓	✓	✓	✓	✓	✓	✓	✓	✓	✓	✓	✓	✓	✓	✓	✓	✓	✓	✓	✓	✓	✓	✓
902	1	Q13867	Q13867	Bleomycin hydrolase	BLMH	Homo sapiens	52.563	2.418	1	1	✓	✓	✓	✓	✓	✓	✓	✓	✓	✓		✓	✓	✓	✓	✓	✓	✓	✓	✓	✓	✓	✓	✓
903	1	Q13868	Q13868	Exosome complex component RRP4	EXOSC2	Homo sapiens	32.787	4.096	1	1	✓	✓	✓														✓
904	1	Q13885	Q13885	Tubulin beta-2A chain	TUBB2A	Homo sapiens	49.906	20.674	1	1	✓	✓	✓	✓	✓	✓	✓	✓	✓	✓	✓	✓	✓	✓	✓	✓	✓		✓	✓	✓	✓	✓	✓
905	1	Q14019	Q14019	Coactosin-like protein	COTL1	Homo sapiens	15.942	8.451	1	1				✓								✓					✓
906	1	Q14103	Q14103	Heterogeneous nuclear ribonucleoprotein D0	HNRNPD	Homo sapiens	38.435	3.38	1	1		✓		✓		✓		✓				✓				✓			✓	✓				✓
907	1	Q14195	Q14195	Dihydropyrimidinase-related protein 3	DPYSL3	Homo sapiens	61.962	2.982	1	1															✓	✓
908	1	Q14232	Q14232	Translation initiation factor eIF-2B subunit alpha	EIF2B1	Homo sapiens	33.713	5.574	1	1		✓
909	1	Q14247	Q14247	Src substrate cortactin	CTTN	Homo sapiens	61.585	2.364	1	1	✓	✓	✓	✓	✓	✓	✓	✓		✓	✓	✓	✓	✓	✓	✓	✓	✓	✓	✓		✓	✓	✓
910	1	Q14498	Q14498	RNA-binding protein 39	RBM39	Homo sapiens	59.379	2.075	1	1	✓	✓	✓	✓	✓	✓	✓	✓	✓	✓	✓	✓	✓	✓	✓	✓	✓	✓	✓	✓		✓	✓	✓
911	1	Q14558	Q14558	Phosphoribosyl pyrophosphate synthase-associated protein 1	PRPSAP1	Homo sapiens	39.394	3.652	1	1			✓	✓								✓	✓		✓			✓
912	1	Q14676	Q14676	Mediator of DNA damage checkpoint protein 1	MDC1	Homo sapiens	226.672	0.957	1	1				✓							✓								✓
913	1	Q14694	Q14694	Ubiquitin carboxyl-terminal hydrolase 10	USP10	Homo sapiens	87.137	1.504	1	1	✓	✓	✓	✓								✓				✓				✓
914	1	Q14847	Q14847	LIM and SH3 domain protein 1	LASP1	Homo sapiens	29.715	4.981	1	1		✓	✓	✓	✓		✓					✓	✓	✓	✓	✓	✓			✓	✓
915	1	Q14919	Q14919	Dr1-associated corepressor	DRAP1	Homo sapiens	22.348	5.366	1	1		✓			✓	✓	✓			✓		✓	✓		✓	✓	✓			✓
916	1	Q15334	Q15334	Lethal(2) giant larvae protein homolog 1	LLGL1	Homo sapiens	115.419	1.222	1	1		✓		✓
917	1	Q15363	Q15363	Transmembrane emp24 domain-containing protein 2	TMED2	Homo sapiens	22.761	6.468	1	1			✓														✓			✓
918	1	Q15365	Q15365	Poly(rC)-binding protein 1	PCBP1	Homo sapiens	37.497	3.652	1	1	✓	✓	✓	✓	✓	✓	✓	✓	✓	✓	✓	✓	✓	✓	✓	✓	✓	✓	✓	✓	✓	✓	✓	✓
919	1	Q15435	Q15435	Protein phosphatase 1 regulatory subunit 7	PPP1R7	Homo sapiens	41.564	3.056	1	1	✓	✓	✓	✓	✓	✓		✓		✓	✓	✓		✓	✓	✓	✓	✓	✓	✓	✓	✓		✓
920	1	Q15437	Q15437	Protein transport protein Sec23B	SEC23B	Homo sapiens	86.481	1.304	1	1		✓						✓
921	1	Q15477	Q15477	SKI2 subunit of superkiller complex protein	SKIC2	Homo sapiens	137.757	0.963	1	1																	✓			✓
922	1	Q15631	Q15631	Translin	TSN	Homo sapiens	26.182	4.386	1	1	✓	✓	✓	✓						✓		✓					✓		✓	✓				✓
923	1	Q15738	Q15738	Sterol-4-alpha-carboxylate 3-dehydrogenase, decarboxylating	NSDHL	Homo sapiens	41.9	3.485	1	1	✓	✓	✓	✓	✓		✓	✓	✓	✓	✓	✓	✓	✓	✓	✓	✓	✓	✓	✓	✓	✓	✓
924	1	Q15750	Q15750	TGF-beta-activated kinase 1 and MAP3K7-binding protein 1	TAB1	Homo sapiens	54.645	2.183	1	1			✓												✓
925	1	Q15785	Q15785	Mitochondrial import receptor subunit TOM34	TOMM34	Homo sapiens	34.558	3.56	1	1								✓											✓
926	1	Q15813	Q15813	Tubulin-specific chaperone E	TBCE	Homo sapiens	59.348	2.277	1	1		✓								✓		✓				✓	✓		✓
927	1	Q16186	Q16186	Proteasomal ubiquitin receptor ADRM1	ADRM1	Homo sapiens	42.153	2.211	1	1		✓		✓
928	1	Q16222	Q16222	UDP-N-acetylhexosamine pyrophosphorylase	UAP1	Homo sapiens	58.769	1.916	1	1		✓	✓					✓	✓			✓			✓	✓	✓		✓	✓
929	1	Q16527	Q16527	Cysteine and glycine-rich protein 2	CSRP2	Homo sapiens	20.952	7.772	1	1			✓							✓		✓			✓
930	1	Q16658	Q16658	Fascin	FSCN1	Homo sapiens	54.531	3.245	1	1	✓	✓	✓	✓	✓		✓	✓	✓	✓	✓	✓	✓	✓	✓	✓	✓	✓	✓	✓	✓	✓	✓	✓
931	1	Q16822	Q16822	Phosphoenolpyruvate carboxykinase [GTP], mitochondrial	PCK2	Homo sapiens	70.701	1.719	1	1				✓								✓
932	1	Q16836	Q16836	Hydroxyacyl-coenzyme A dehydrogenase, mitochondrial	HADH	Homo sapiens	34.293	3.503	1	1		✓																	✓
933	1	Q16891	Q16891	MICOS complex subunit MIC60	IMMT	Homo sapiens	83.679	1.715	1	1				✓
934	1	Q17RW2	Q17RW2	Collagen alpha-1(XXIV) chain	COL24A1	Homo sapiens	175.498	0.817	1	1		✓		✓					✓	✓			✓		✓			✓				✓
935	1	Q3SXM5	Q3SXM5	Inactive hydroxysteroid dehydrogenase-like protein 1	HSDL1	Homo sapiens	37	3.939	1	1		✓		✓
936	1	Q53EL6	Q53EL6	Programmed cell death protein 4	PDCD4	Homo sapiens	51.735	3.198	1	1		✓
937	1	Q53GS9	Q53GS9	U4/U6.U5 tri-snRNP-associated protein 2	USP39	Homo sapiens	65.379	2.124	1	1			✓	✓	✓							✓							✓
938	1	Q53H12	Q53H12	Acylglycerol kinase, mitochondrial	AGK	Homo sapiens	47.136	2.844	1	1	✓	✓	✓	✓	✓		✓	✓			✓	✓	✓	✓	✓	✓	✓	✓	✓	✓		✓
939	1	Q56VL3	Q56VL3	OCIA domain-containing protein 2	OCIAD2	Homo sapiens	16.953	8.442	1	1			✓							✓		✓	✓	✓	✓				✓	✓	✓
940	1	Q58FF8	Q58FF8	Putative heat shock protein HSP 90-beta 2	HSP90AB2P	Homo sapiens	44.349	16.535	1	1															✓
941	1	Q5D862	Q5D862	Filaggrin-2	FLG2	Homo sapiens	248.077	0.46	1	1						✓
942	1	Q5JSZ5	Q5JSZ5	Protein PRRC2B	PRRC2B	Homo sapiens	242.969	0.493	1	1					✓	✓						✓	✓		✓					✓		✓
943	1	Q5SSJ5	Q5SSJ5	Heterochromatin protein 1-binding protein 3	HP1BP3	Homo sapiens	61.209	1.989	1	1	✓	✓	✓	✓	✓					✓	✓	✓	✓		✓	✓	✓	✓		✓	✓		✓
944	2	Q5T8P6;Q9P2N5	Q5T8P6	RNA-binding protein 26	RBM26	Homo sapiens	113.598	1.192	1	1			✓
945	1	Q5T9A4	Q5T9A4	ATPase family AAA domain-containing protein 3B	ATAD3B	Homo sapiens	72.573	3.549	2	1	✓	✓	✓	✓	✓	✓	✓	✓	✓	✓	✓	✓	✓		✓	✓	✓	✓	✓	✓	✓		✓
946	1	Q5TC12	Q5TC12	ATP synthase mitochondrial F1 complex assembly factor 1	ATPAF1	Homo sapiens	36.436	3.354	1	1	✓	✓	✓		✓							✓							✓
947	1	Q5TEC6	Q5TEC6	Histone H3-7	H3-7	Homo sapiens	15.428	8.088	1	1						✓								✓
948	1	Q5TFE4	Q5TFE4	5'-nucleotidase domain-containing protein 1	NT5DC1	Homo sapiens	51.845	2.857	1	1	✓	✓		✓	✓		✓			✓	✓	✓					✓
949	2	Q5VZM2;Q7L523	Q5VZM2	Ras-related GTP-binding protein B	RRAGB	Homo sapiens	43.252	2.941	1	1				✓
950	1	Q6FI81	Q6FI81	Anamorsin	CIAPIN1	Homo sapiens	33.581	5.128	1	1	✓			✓			✓				✓						✓
951	1	Q6IAA8	Q6IAA8	Ragulator complex protein LAMTOR1	LAMTOR1	Homo sapiens	17.743	8.075	1	1	✓	✓		✓	✓	✓				✓			✓	✓	✓	✓			✓	✓			✓
952	1	Q6L8Q7	Q6L8Q7	2',5'-phosphodiesterase 12	PDE12	Homo sapiens	67.353	1.97	1	1			✓	✓												✓	✓			✓
953	1	Q6NSI4	Q6NSI4	RPA-related protein RADX	RADX	Homo sapiens	97.555	1.287	1	1		✓	✓		✓	✓	✓		✓					✓		✓		✓		✓
954	1	Q6NUK1	Q6NUK1	Calcium-binding mitochondrial carrier protein SCaMC-1	SLC25A24	Homo sapiens	53.355	2.725	1	1	✓	✓	✓	✓	✓	✓				✓	✓	✓	✓	✓	✓	✓	✓	✓	✓	✓	✓		✓
955	1	Q6NXE6	Q6NXE6	Armadillo repeat-containing protein 6	ARMC6	Homo sapiens	54.144	2.196	1	1				✓							✓	✓					✓
956	1	Q6UWT2	Q6UWT2	Adropin	ENHO	Homo sapiens	7.925	22.368	1	1																	✓
957	1	Q6UXI7	Q6UXI7	Vitrin	VIT	Homo sapiens	73.93	1.622	1	1		✓	✓		✓		✓	✓		✓			✓	✓	✓	✓				✓		✓	✓
958	1	Q6UXN9	Q6UXN9	WD repeat-containing protein 82	WDR82	Homo sapiens	35.078	3.834	1	1				✓			✓					✓	✓
959	1	Q6YN16	Q6YN16	Hydroxysteroid dehydrogenase-like protein 2	HSDL2	Homo sapiens	45.398	4.067	1	1		✓										✓	✓							✓
960	1	Q6ZN17	Q6ZN17	Protein lin-28 homolog B	LIN28B	Homo sapiens	27.082	4.4	1	1		✓	✓	✓						✓
961	1	Q6ZSJ8	Q6ZSJ8	Uncharacterized protein C1orf122	C1orf122	Homo sapiens	11.469	10	1	1	✓	✓	✓	✓	✓				✓			✓			✓	✓	✓			✓
962	1	Q7L1Q6	Q7L1Q6	eIF5-mimic protein 2	BZW1	Homo sapiens	48.044	2.625	1	1	✓	✓	✓	✓	✓	✓	✓	✓	✓	✓	✓	✓			✓	✓	✓	✓	✓	✓	✓		✓
963	1	Q7L2E3	Q7L2E3	ATP-dependent RNA helicase DHX30	DHX30	Homo sapiens	133.939	0.838	1	1				✓
964	1	Q7L2H7	Q7L2H7	Eukaryotic translation initiation factor 3 subunit M	EIF3M	Homo sapiens	42.502	3.209	1	1	✓	✓	✓	✓	✓		✓	✓		✓		✓	✓	✓	✓	✓	✓	✓	✓	✓	✓	✓	✓	✓
965	1	Q7L576	Q7L576	Cytoplasmic FMR1-interacting protein 1	CYFIP1	Homo sapiens	145.185	0.878	1	1			✓	✓	✓		✓
966	2	Q7L9L4;Q9H8S9	Q7L9L4	MOB kinase activator 1B	MOB1B	Homo sapiens	25.087	5.093	1	1		✓	✓	✓	✓	✓	✓	✓		✓	✓	✓			✓		✓	✓	✓	✓
967	1	Q7LGA3	Q7LGA3	Heparan sulfate 2-O-sulfotransferase 1	HS2ST1	Homo sapiens	41.88	3.371	1	1				✓
968	1	Q7Z2W4	Q7Z2W4	Zinc finger CCCH-type antiviral protein 1	ZC3HAV1	Homo sapiens	101.433	1.441	1	1		✓	✓	✓						✓		✓				✓	✓		✓
969	1	Q7Z2W9	Q7Z2W9	39S ribosomal protein L21, mitochondrial	MRPL21	Homo sapiens	22.816	9.268	1	1			✓									✓
970	1	Q86U42	Q86U42	Polyadenylate-binding protein 2	PABPN1	Homo sapiens	32.75	3.595	1	1	✓	✓	✓	✓	✓	✓	✓	✓	✓	✓		✓	✓	✓	✓	✓	✓	✓	✓	✓	✓	✓	✓	✓
971	1	Q86UU0	Q86UU0	B-cell CLL/lymphoma 9-like protein	BCL9L	Homo sapiens	157.131	0.801	1	1			✓	✓					✓			✓				✓	✓		✓	✓	✓
972	1	Q86V81	Q86V81	THO complex subunit 4	ALYREF	Homo sapiens	26.887	4.28	1	1	✓			✓	✓				✓	✓	✓	✓	✓		✓	✓	✓		✓	✓			✓
973	1	Q86X55	Q86X55	Histone-arginine methyltransferase CARM1	CARM1	Homo sapiens	65.854	2.138	1	1	✓	✓	✓	✓		✓					✓	✓			✓	✓	✓		✓	✓
974	1	Q86YZ3	Q86YZ3	Hornerin	HRNR	Homo sapiens	282.391	2.737	1	1	✓
975	1	Q8IVD9	Q8IVD9	NudC domain-containing protein 3	NUDCD3	Homo sapiens	40.821	3.324	1	1	✓		✓	✓	✓											✓				✓
976	1	Q8IX18	Q8IX18	Probable ATP-dependent RNA helicase DHX40	DHX40	Homo sapiens	88.561	1.669	1	1				✓								✓			✓				✓
977	1	Q8IY81	Q8IY81	pre-rRNA 2'-O-ribose RNA methyltransferase FTSJ3	FTSJ3	Homo sapiens	96.557	1.535	1	1	✓	✓	✓	✓	✓	✓	✓	✓	✓		✓	✓	✓		✓	✓	✓	✓	✓	✓
978	1	Q8IYD1	Q8IYD1	Eukaryotic peptide chain release factor GTP-binding subunit ERF3B	GSPT2	Homo sapiens	68.885	3.822	1	1	✓			✓									✓							✓
979	1	Q8IYS1	Q8IYS1	Xaa-Arg dipeptidase	PM20D2	Homo sapiens	47.777	3.44	1	1		✓	✓	✓	✓	✓			✓	✓	✓	✓	✓	✓		✓	✓	✓	✓	✓	✓			✓
980	1	Q8IZ83	Q8IZ83	Aldehyde dehydrogenase family 16 member A1	ALDH16A1	Homo sapiens	85.127	1.496	1	1				✓
981	1	Q8N0X7	Q8N0X7	Spartin	SPART	Homo sapiens	72.836	1.802	1	1			✓
982	1	Q8N163	Q8N163	Cell cycle and apoptosis regulator protein 2	CCAR2	Homo sapiens	102.905	1.192	1	1	✓			✓									✓		✓	✓				✓
983	1	Q8N1N4	Q8N1N4	Keratin, type II cytoskeletal 78	KRT78	Homo sapiens	56.868	2.308	1	1	✓
984	1	Q8N4H5	Q8N4H5	Mitochondrial import receptor subunit TOM5 homolog	TOMM5	Homo sapiens	6.033	19.608	1	1	✓	✓	✓	✓	✓	✓	✓	✓	✓	✓	✓	✓	✓	✓	✓	✓	✓	✓	✓	✓	✓	✓	✓	✓
985	1	Q8N983	Q8N983	39S ribosomal protein L43, mitochondrial	MRPL43	Homo sapiens	23.432	5.116	1	1		✓		✓		✓						✓			✓	✓			✓	✓
986	1	Q8NBF2	Q8NBF2	NHL repeat-containing protein 2	NHLRC2	Homo sapiens	79.446	1.653	1	1				✓
987	1	Q8NBS9	Q8NBS9	Thioredoxin domain-containing protein 5	TXNDC5	Homo sapiens	47.628	2.778	1	1				✓
988	1	Q8NC51	Q8NC51	Plasminogen activator inhibitor 1 RNA-binding protein	SERBP1	Homo sapiens	44.967	3.922	1	1								✓											✓
989	2	Q8TAQ2;Q92922	Q8TAQ2	SWI/SNF complex subunit SMARCC2	SMARCC2	Homo sapiens	132.881	0.988	1	1				✓		✓														✓
990	1	Q8TCT9	Q8TCT9	Minor histocompatibility antigen H13	HM13	Homo sapiens	41.489	3.183	1	1		✓		✓													✓
991	1	Q8TEX9	Q8TEX9	Importin-4	IPO4	Homo sapiens	118.717	1.018	1	1		✓	✓	✓		✓	✓	✓	✓	✓			✓	✓	✓	✓		✓	✓	✓		✓		✓
992	1	Q8WU90	Q8WU90	Zinc finger CCCH domain-containing protein 15	ZC3H15	Homo sapiens	48.605	2.347	1	1		✓	✓	✓									✓		✓		✓		✓
993	1	Q8WYA6	Q8WYA6	Beta-catenin-like protein 1	CTNNBL1	Homo sapiens	65.173	2.131	1	1				✓		✓						✓			✓
994	1	Q8WZA0	Q8WZA0	Protein LZIC	LZIC	Homo sapiens	21.491	5.789	1	1	✓	✓	✓	✓		✓				✓					✓		✓	✓	✓	✓			✓
995	1	Q92526	Q92526	T-complex protein 1 subunit zeta-2	CCT6B	Homo sapiens	57.821	2.264	1	1				✓		✓		✓	✓						✓				✓					✓					✓
996	1	Q92542	Q92542	Nicastrin	NCSTN	Homo sapiens	78.411	1.693	1	1							✓					✓		✓		✓
997	1	Q92643	Q92643	GPI-anchor transamidase	PIGK	Homo sapiens	45.252	3.038	1	1			✓														✓
998	1	Q92688	Q92688	Acidic leucine-rich nuclear phosphoprotein 32 family member B	ANP32B	Homo sapiens	28.786	4.382	1	1				✓		✓					✓	✓	✓	✓			✓	✓
999	1	Q92734	Q92734	Protein TFG	TFG	Homo sapiens	43.448	4.25	1	1			✓													✓	✓
1000	1	Q92890	Q92890	Ubiquitin recognition factor in ER-associated degradation protein 1	UFD1	Homo sapiens	34.5	3.909	1	1	✓		✓	✓						✓		✓			✓	✓	✓			✓
1001	1	Q92896	Q92896	Golgi apparatus protein 1	GLG1	Homo sapiens	134.556	0.848	1	1				✓									✓
1002	1	Q92905	Q92905	COP9 signalosome complex subunit 5	COPS5	Homo sapiens	37.579	4.192	1	1		✓	✓	✓				✓		✓		✓	✓				✓	✓	✓
1003	1	Q92979	Q92979	Ribosomal RNA small subunit methyltransferase NEP1	EMG1	Homo sapiens	26.718	4.508	1	1	✓	✓	✓	✓			✓			✓	✓	✓			✓		✓	✓	✓
1004	1	Q969H8	Q969H8	Myeloid-derived growth factor	MYDGF	Homo sapiens	18.795	6.936	1	1			✓			✓	✓					✓			✓		✓		✓	✓
1005	1	Q969J3	Q969J3	BLOC-1-related complex subunit 5	BORCS5	Homo sapiens	22.221	6.122	1	1		✓	✓		✓		✓					✓		✓		✓				✓	✓
1006	1	Q96A26	Q96A26	Protein FAM162A	FAM162A	Homo sapiens	17.339	7.143	1	1	✓	✓	✓	✓			✓					✓			✓	✓	✓	✓		✓	✓
1007	1	Q96A49	Q96A49	Synapse-associated protein 1	SYAP1	Homo sapiens	39.933	5.682	1	1												✓			✓		✓
1008	1	Q96AG4	Q96AG4	Leucine-rich repeat-containing protein 59	LRRC59	Homo sapiens	34.931	3.909	1	1	✓	✓	✓	✓	✓	✓	✓	✓	✓	✓	✓	✓	✓	✓	✓	✓	✓	✓	✓	✓	✓	✓	✓	✓
1009	1	Q96C19	Q96C19	EF-hand domain-containing protein D2	EFHD2	Homo sapiens	26.698	5	1	1				✓								✓				✓	✓			✓
1010	1	Q96CX2	Q96CX2	BTB/POZ domain-containing protein KCTD12	KCTD12	Homo sapiens	35.702	10.154	2	1			✓	✓	✓				✓	✓	✓					✓	✓
1011	1	Q96D71	Q96D71	RalBP1-associated Eps domain-containing protein 1	REPS1	Homo sapiens	86.663	1.508	1	1			✓	✓
1012	1	Q96DA6	Q96DA6	Mitochondrial import inner membrane translocase subunit TIM14	DNAJC19	Homo sapiens	12.497	12.069	1	1		✓		✓								✓			✓		✓		✓	✓
1013	1	Q96EY7	Q96EY7	Pentatricopeptide repeat domain-containing protein 3, mitochondrial	PTCD3	Homo sapiens	78.551	1.887	1	1		✓	✓	✓							✓	✓
1014	1	Q96FW1	Q96FW1	Ubiquitin thioesterase OTUB1	OTUB1	Homo sapiens	31.285	5.535	1	1	✓															✓	✓
1015	1	Q96H20	Q96H20	Vacuolar-sorting protein SNF8	SNF8	Homo sapiens	28.864	4.651	1	1		✓	✓	✓							✓	✓								✓
1016	1	Q96HY6	Q96HY6	DDRGK domain-containing protein 1	DDRGK1	Homo sapiens	35.61	4.14	1	1	✓	✓	✓	✓			✓		✓		✓	✓		✓	✓	✓			✓	✓
1017	1	Q96I24	Q96I24	Far upstream element-binding protein 3	FUBP3	Homo sapiens	61.639	3.147	1	1		✓		✓
1018	1	Q96IX5	Q96IX5	ATP synthase membrane subunit K, mitochondrial	ATP5MK	Homo sapiens	6.454	17.241	1	1	✓	✓	✓	✓	✓	✓					✓	✓	✓	✓		✓	✓			✓	✓	✓	✓
1019	1	Q96J01	Q96J01	THO complex subunit 3	THOC3	Homo sapiens	38.77	2.849	1	1								✓				✓				✓	✓				✓
1020	1	Q96JB5	Q96JB5	CDK5 regulatory subunit-associated protein 3	CDK5RAP3	Homo sapiens	56.919	3.36	1	1		✓		✓
1021	1	Q96M27	Q96M27	Protein PRRC1	PRRC1	Homo sapiens	46.701	4.27	1	1				✓
1022	1	Q96P16	Q96P16	Regulation of nuclear pre-mRNA domain-containing protein 1A	RPRD1A	Homo sapiens	35.719	3.526	1	1			✓	✓											✓	✓	✓
1023	1	Q96P70	Q96P70	Importin-9	IPO9	Homo sapiens	115.964	1.057	1	1				✓			✓
1024	1	Q96QK1	Q96QK1	Vacuolar protein sorting-associated protein 35	VPS35	Homo sapiens	91.707	1.382	1	1	✓		✓	✓	✓	✓					✓	✓		✓	✓	✓	✓			✓			✓
1025	1	Q99426	Q99426	Tubulin-folding cofactor B	TBCB	Homo sapiens	27.325	4.508	1	1	✓	✓	✓		✓	✓	✓			✓	✓	✓	✓	✓		✓	✓	✓	✓	✓	✓	✓		✓
1026	1	Q99459	Q99459	Cell division cycle 5-like protein	CDC5L	Homo sapiens	92.252	1.247	1	1				✓
1027	1	Q99471	Q99471	Prefoldin subunit 5	PFDN5	Homo sapiens	17.329	11.688	1	1		✓	✓	✓	✓						✓	✓	✓		✓	✓	✓		✓			✓
1028	1	Q99497	Q99497	Parkinson disease protein 7	PARK7	Homo sapiens	19.892	10.053	1	1		✓		✓	✓														✓	✓	✓
1029	1	Q99613	Q99613	Eukaryotic translation initiation factor 3 subunit C	EIF3C	Homo sapiens	105.345	4.053	3	1		✓	✓	✓						✓		✓			✓	✓	✓		✓	✓
1030	1	Q99627	Q99627	COP9 signalosome complex subunit 8	COPS8	Homo sapiens	23.226	6.22	1	1				✓											✓				✓
1031	1	Q99707	Q99707	Methionine synthase	MTR	Homo sapiens	140.529	0.87	1	1	✓		✓	✓	✓										✓					✓	✓		✓
1032	1	Q99729	Q99729	Heterogeneous nuclear ribonucleoprotein A/B	HNRNPAB	Homo sapiens	36.224	3.614	1	1		✓	✓	✓	✓	✓		✓	✓		✓	✓	✓			✓	✓		✓	✓		✓	✓	✓
1033	1	Q99848	Q99848	Probable rRNA-processing protein EBP2	EBNA1BP2	Homo sapiens	34.851	3.268	1	1		✓				✓						✓					✓			✓	✓								✓
1034	1	Q99961	Q99961	Endophilin-A2	SH3GL1	Homo sapiens	41.49	6.522	2	1	✓	✓	✓	✓	✓	✓			✓		✓	✓	✓		✓	✓	✓	✓	✓	✓			✓	✓
1035	1	Q9BPX3	Q9BPX3	Condensin complex subunit 3	NCAPG	Homo sapiens	114.337	1.182	1	1		✓		✓
1036	1	Q9BRX8	Q9BRX8	Peroxiredoxin-like 2A	PRXL2A	Homo sapiens	25.764	5.24	1	1				✓	✓							✓				✓			✓	✓
1037	1	Q9BSV6	Q9BSV6	tRNA-splicing endonuclease subunit Sen34	TSEN34	Homo sapiens	33.65	4.194	1	1		✓		✓
1038	1	Q9BT78	Q9BT78	COP9 signalosome complex subunit 4	COPS4	Homo sapiens	46.271	2.956	1	1	✓		✓	✓	✓				✓			✓	✓	✓			✓			✓			✓
1039	1	Q9BUL8	Q9BUL8	Programmed cell death protein 10	PDCD10	Homo sapiens	24.7	5.66	1	1				✓								✓					✓			✓
1040	1	Q9BUN8	Q9BUN8	Derlin-1	DERL1	Homo sapiens	28.799	4.382	1	1	✓	✓	✓	✓		✓	✓			✓	✓	✓				✓	✓	✓		✓	✓
1041	1	Q9BUR5	Q9BUR5	MICOS complex subunit MIC26	APOO	Homo sapiens	22.284	5.556	1	1	✓	✓	✓	✓	✓	✓					✓	✓				✓	✓	✓		✓			✓
1042	1	Q9BV20	Q9BV20	Methylthioribose-1-phosphate isomerase	MRI1	Homo sapiens	39.147	3.523	1	1		✓			✓	✓			✓	✓					✓	✓	✓	✓			✓
1043	1	Q9BVC6	Q9BVC6	Transmembrane protein 109	TMEM109	Homo sapiens	26.21	4.938	1	1	✓	✓	✓	✓				✓					✓		✓		✓		✓					✓
1044	1	Q9BVK6	Q9BVK6	Transmembrane emp24 domain-containing protein 9	TMED9	Homo sapiens	27.277	4.681	1	1	✓	✓	✓	✓	✓	✓			✓	✓	✓	✓		✓	✓	✓	✓	✓	✓	✓
1045	1	Q9BWD1	Q9BWD1	Acetyl-CoA acetyltransferase, cytosolic	ACAT2	Homo sapiens	41.351	2.771	1	1	✓			✓						✓		✓		✓	✓	✓	✓			✓		✓
1046	1	Q9BXJ9	Q9BXJ9	N-alpha-acetyltransferase 15, NatA auxiliary subunit	NAA15	Homo sapiens	101.275	2.425	2	1	✓	✓	✓	✓	✓	✓	✓	✓	✓	✓	✓	✓	✓	✓	✓	✓	✓	✓	✓	✓	✓	✓	✓
1047	1	Q9BXS5	Q9BXS5	AP-1 complex subunit mu-1	AP1M1	Homo sapiens	48.586	4.019	1	1				✓
1048	1	Q9BYD1	Q9BYD1	39S ribosomal protein L13, mitochondrial	MRPL13	Homo sapiens	20.69	5.618	1	1		✓
1049	1	Q9BYD6	Q9BYD6	39S ribosomal protein L1, mitochondrial	MRPL1	Homo sapiens	36.909	3.692	1	1				✓																✓
1050	1	Q9BYG3	Q9BYG3	MKI67 FHA domain-interacting nucleolar phosphoprotein	NIFK	Homo sapiens	34.223	4.096	1	1												✓
1051	1	Q9BYN8	Q9BYN8	28S ribosomal protein S26, mitochondrial	MRPS26	Homo sapiens	24.212	4.878	1	1			✓																	✓
1052	1	Q9GZS3	Q9GZS3	SKI8 subunit of superkiller complex protein	SKIC8	Homo sapiens	33.58	3.934	1	1			✓			✓			✓		✓	✓				✓			✓	✓
1053	1	Q9GZT3	Q9GZT3	SRA stem-loop-interacting RNA-binding protein, mitochondrial	SLIRP	Homo sapiens	12.347	10.092	1	1				✓															✓
1054	1	Q9H0S4	Q9H0S4	Probable ATP-dependent RNA helicase DDX47	DDX47	Homo sapiens	50.646	2.857	1	1	✓	✓	✓	✓	✓	✓		✓	✓	✓	✓	✓	✓	✓	✓	✓	✓		✓	✓	✓	✓		✓
1055	1	Q9H223	Q9H223	EH domain-containing protein 4	EHD4	Homo sapiens	61.177	2.773	1	1				✓																✓
1056	1	Q9H2G2	Q9H2G2	STE20-like serine/threonine-protein kinase	SLK	Homo sapiens	142.697	1.053	1	1			✓							✓		✓			✓	✓	✓		✓	✓
1057	1	Q9H2H8	Q9H2H8	Peptidyl-prolyl cis-trans isomerase-like 3	PPIL3	Homo sapiens	18.154	8.696	1	1		✓		✓
1058	1	Q9H2U2	Q9H2U2	Inorganic pyrophosphatase 2, mitochondrial	PPA2	Homo sapiens	37.92	3.892	1	1				✓					✓		✓	✓				✓	✓	✓		✓				✓
1059	1	Q9H307	Q9H307	Pinin	PNN	Homo sapiens	81.629	1.534	1	1		✓			✓					✓			✓		✓		✓		✓	✓
1060	1	Q9H3G5	Q9H3G5	Probable serine carboxypeptidase CPVL	CPVL	Homo sapiens	54.163	2.731	1	1	✓		✓	✓					✓			✓			✓
1061	1	Q9H3K6	Q9H3K6	BolA-like protein 2	BOLA2B	Homo sapiens	10.115	18.605	1	1	✓	✓	✓	✓	✓	✓	✓	✓	✓	✓	✓	✓	✓	✓	✓	✓	✓	✓	✓	✓	✓	✓	✓	✓
1062	1	Q9H3N1	Q9H3N1	Thioredoxin-related transmembrane protein 1	TMX1	Homo sapiens	31.789	4.286	1	1		✓		✓	✓				✓		✓	✓			✓	✓			✓		✓
1063	1	Q9H3P7	Q9H3P7	Golgi resident protein GCP60	ACBD3	Homo sapiens	60.594	2.462	1	1				✓								✓
1064	1	Q9H4D0	Q9H4D0	Calsyntenin-2	CLSTN2	Homo sapiens	107.006	1.152	1	1						✓
1065	1	Q9H583	Q9H583	HEAT repeat-containing protein 1	HEATR1	Homo sapiens	242.375	0.513	1	1												✓
1066	1	Q9H773	Q9H773	dCTP pyrophosphatase 1	DCTPP1	Homo sapiens	18.682	7.647	1	1	✓	✓		✓	✓			✓		✓		✓			✓		✓		✓	✓				✓
1067	1	Q9H7C9	Q9H7C9	Mth938 domain-containing protein	AAMDC	Homo sapiens	13.331	9.016	1	1		✓		✓					✓	✓		✓	✓				✓		✓	✓
1068	1	Q9H910	Q9H910	Jupiter microtubule associated homolog 2	JPT2	Homo sapiens	20.063	7.368	1	1	✓	✓	✓	✓	✓	✓	✓	✓	✓	✓	✓	✓	✓	✓	✓	✓	✓	✓	✓	✓	✓	✓	✓	✓
1069	1	Q9HAB8	Q9HAB8	Phosphopantothenate--cysteine ligase	PPCS	Homo sapiens	34.006	3.537	1	1				✓	✓		✓						✓		✓	✓	✓		✓	✓
1070	1	Q9HAV4	Q9HAV4	Exportin-5	XPO5	Homo sapiens	136.313	0.997	1	1		✓		✓				✓											✓
1071	1	Q9HAV7	Q9HAV7	GrpE protein homolog 1, mitochondrial	GRPEL1	Homo sapiens	24.281	5.069	1	1	✓	✓	✓	✓	✓						✓	✓	✓		✓	✓	✓		✓	✓	✓	✓	✓
1072	1	Q9HB71	Q9HB71	Calcyclin-binding protein	CACYBP	Homo sapiens	26.21	10.526	1	1	✓	✓	✓			✓	✓	✓	✓	✓	✓	✓	✓	✓	✓	✓	✓	✓	✓	✓	✓	✓	✓
1073	1	Q9HCE1	Q9HCE1	Helicase MOV-10	MOV10	Homo sapiens	113.672	1.894	1	1							✓					✓					✓
1074	1	Q9HDC9	Q9HDC9	Adipocyte plasma membrane-associated protein	APMAP	Homo sapiens	46.48	2.644	1	1				✓					✓	✓					✓		✓
1075	1	Q9NP72	Q9NP72	Ras-related protein Rab-18	RAB18	Homo sapiens	22.977	6.311	1	1		✓			✓		✓		✓			✓				✓
1076	1	Q9NP77	Q9NP77	RNA polymerase II subunit A C-terminal domain phosphatase SSU72	SSU72	Homo sapiens	22.572	6.186	1	1		✓	✓		✓							✓
1077	1	Q9NP79	Q9NP79	Vacuolar protein sorting-associated protein VTA1 homolog	VTA1	Homo sapiens	33.879	3.257	1	1	✓	✓	✓	✓	✓	✓	✓	✓	✓	✓	✓	✓	✓	✓	✓	✓	✓	✓	✓	✓	✓	✓	✓
1078	1	Q9NPA8	Q9NPA8	Transcription and mRNA export factor ENY2	ENY2	Homo sapiens	11.525	16.832	1	1	✓										✓	✓			✓	✓				✓
1079	1	Q9NPJ3	Q9NPJ3	Acyl-coenzyme A thioesterase 13	ACOT13	Homo sapiens	14.958	8.571	1	1		✓	✓	✓	✓			✓	✓			✓	✓	✓	✓	✓	✓	✓	✓	✓
1080	1	Q9NQ50	Q9NQ50	39S ribosomal protein L40, mitochondrial	MRPL40	Homo sapiens	24.491	8.738	1	1		✓	✓	✓	✓	✓		✓	✓	✓	✓	✓	✓		✓	✓	✓		✓	✓	✓	✓	✓
1081	1	Q9NQC3	Q9NQC3	Reticulon-4	RTN4	Homo sapiens	129.933	1.091	1	1	✓	✓	✓	✓	✓	✓	✓	✓	✓	✓	✓	✓	✓	✓	✓	✓	✓	✓	✓	✓	✓	✓	✓	✓
1082	1	Q9NQR4	Q9NQR4	Omega-amidase NIT2	NIT2	Homo sapiens	30.609	4.348	1	1	✓	✓	✓	✓	✓	✓	✓			✓		✓	✓	✓	✓	✓	✓		✓	✓	✓		✓
1083	1	Q9NQW7	Q9NQW7	Xaa-Pro aminopeptidase 1	XPNPEP1	Homo sapiens	69.92	1.766	1	1		✓	✓	✓	✓		✓		✓		✓	✓		✓	✓	✓	✓		✓
1084	1	Q9NR09	Q9NR09	Baculoviral IAP repeat-containing protein 6	BIRC6	Homo sapiens	530.279	0.247	1	1																✓
1085	1	Q9NR45	Q9NR45	Sialic acid synthase	NANS	Homo sapiens	40.31	5.014	1	1	✓	✓	✓	✓	✓	✓	✓	✓	✓		✓	✓	✓	✓	✓	✓	✓	✓	✓	✓	✓	✓	✓
1086	1	Q9NRF8	Q9NRF8	CTP synthase 2	CTPS2	Homo sapiens	65.679	4.608	1	1												✓					✓			✓		✓
1087	2	Q9NRR5;Q9UMX0	Q9NRR5	Ubiquilin-4	UBQLN4	Homo sapiens	63.854	4.493	2	1	✓	✓	✓	✓		✓		✓	✓						✓		✓		✓	✓	✓
1088	1	Q9NRW7	Q9NRW7	Vacuolar protein sorting-associated protein 45	VPS45	Homo sapiens	65.075	1.754	1	1															✓
1089	1	Q9NRX1	Q9NRX1	RNA-binding protein PNO1	PNO1	Homo sapiens	27.922	4.365	1	1	✓	✓	✓	✓	✓							✓				✓	✓
1090	1	Q9NS69	Q9NS69	Mitochondrial import receptor subunit TOM22 homolog	TOMM22	Homo sapiens	15.521	7.746	1	1		✓		✓				✓											✓
1091	1	Q9NSE4	Q9NSE4	Isoleucine--tRNA ligase, mitochondrial	IARS2	Homo sapiens	113.793	0.988	1	1		✓
1092	1	Q9NTK5	Q9NTK5	Obg-like ATPase 1	OLA1	Homo sapiens	44.741	3.788	1	1				✓
1093	1	Q9NU23	Q9NU23	LYR motif-containing protein 2	LYRM2	Homo sapiens	10.447	12.5	1	1				✓
1094	1	Q9NUQ9	Q9NUQ9	CYFIP-related Rac1 interactor B	CYRIB	Homo sapiens	36.75	5.556	1	1				✓
1095	1	Q9NVA2	Q9NVA2	Septin-11	SEPTIN11	Homo sapiens	49.399	7.226	2	1				✓	✓		✓									✓	✓			✓
1096	1	Q9NVE7	Q9NVE7	4'-phosphopantetheine phosphatase	PANK4	Homo sapiens	85.992	1.682	1	1				✓
1097	1	Q9NVI1	Q9NVI1	Fanconi anemia group I protein	FANCI	Homo sapiens	149.326	0.828	1	1				✓								✓								✓
1098	1	Q9NW64	Q9NW64	Pre-mRNA-splicing factor RBM22	RBM22	Homo sapiens	46.896	2.619	1	1				✓													✓
1099	1	Q9NWU2	Q9NWU2	Glucose-induced degradation protein 8 homolog	GID8	Homo sapiens	26.748	5.263	1	1				✓															✓
1100	1	Q9NYF8	Q9NYF8	Bcl-2-associated transcription factor 1	BCLAF1	Homo sapiens	106.124	3.152	2	1		✓		✓								✓
1101	1	Q9NYK5	Q9NYK5	39S ribosomal protein L39, mitochondrial	MRPL39	Homo sapiens	38.713	3.55	1	1		✓											✓		✓	✓			✓
1102	1	Q9NYL9	Q9NYL9	Tropomodulin-3	TMOD3	Homo sapiens	39.594	3.125	1	1			✓	✓															✓
1103	1	Q9NZ01	Q9NZ01	Very-long-chain enoyl-CoA reductase	TECR	Homo sapiens	36.037	3.247	1	1	✓	✓	✓	✓		✓		✓	✓			✓			✓			✓		✓	✓
1104	1	Q9NZL4	Q9NZL4	Hsp70-binding protein 1	HSPBP1	Homo sapiens	39.302	3.064	1	1	✓		✓	✓	✓		✓		✓		✓	✓	✓			✓	✓			✓
1105	1	Q9NZL9	Q9NZL9	Methionine adenosyltransferase 2 subunit beta	MAT2B	Homo sapiens	37.551	3.892	1	1			✓									✓					✓			✓
1106	1	Q9P016	Q9P016	Thymocyte nuclear protein 1	THYN1	Homo sapiens	25.698	4.444	1	1		✓		✓
1107	1	Q9P287	Q9P287	BRCA2 and CDKN1A-interacting protein	BCCIP	Homo sapiens	35.981	5.096	1	1			✓														✓			✓
1108	1	Q9P2K5	Q9P2K5	Myelin expression factor 2	MYEF2	Homo sapiens	64.124	2.167	1	1				✓
1109	1	Q9UBB4	Q9UBB4	Ataxin-10	ATXN10	Homo sapiens	53.491	2.737	1	1	✓		✓	✓
1110	1	Q9UBI1	Q9UBI1	COMM domain-containing protein 3	COMMD3	Homo sapiens	22.15	6.154	1	1												✓
1111	1	Q9UBQ0	Q9UBQ0	Vacuolar protein sorting-associated protein 29	VPS29	Homo sapiens	20.504	12.637	1	1		✓		✓				✓											✓	✓
1112	1	Q9UBQ5	Q9UBQ5	Eukaryotic translation initiation factor 3 subunit K	EIF3K	Homo sapiens	25.058	5.046	1	1	✓	✓	✓	✓	✓	✓	✓		✓	✓	✓	✓	✓	✓	✓	✓	✓		✓	✓	✓	✓	✓
1113	1	Q9UBS4	Q9UBS4	DnaJ homolog subfamily B member 11	DNAJB11	Homo sapiens	40.511	3.073	1	1	✓	✓	✓	✓								✓			✓	✓	✓		✓	✓
1114	1	Q9UBV8	Q9UBV8	Peflin	PEF1	Homo sapiens	30.38	3.873	1	1				✓				✓
1115	1	Q9UDW1	Q9UDW1	Cytochrome b-c1 complex subunit 9	UQCR10	Homo sapiens	7.307	26.984	1	1	✓															✓	✓			✓
1116	1	Q9UEE9	Q9UEE9	Craniofacial development protein 1	CFDP1	Homo sapiens	33.592	7.023	1	1					✓							✓			✓		✓			✓
1117	1	Q9UH65	Q9UH65	Switch-associated protein 70	SWAP70	Homo sapiens	68.998	1.709	1	1				✓
1118	1	Q9UHD1	Q9UHD1	Cysteine and histidine-rich domain-containing protein 1	CHORDC1	Homo sapiens	37.489	4.819	1	1			✓	✓								✓
1119	1	Q9UHD8	Q9UHD8	Septin-9	SEPTIN9	Homo sapiens	65.402	2.048	1	1												✓
1120	1	Q9UHG3	Q9UHG3	Prenylcysteine oxidase 1	PCYOX1	Homo sapiens	56.64	1.98	1	1	✓			✓			✓								✓	✓	✓			✓
1121	1	Q9UHY7	Q9UHY7	Enolase-phosphatase E1	ENOPH1	Homo sapiens	28.932	4.981	1	1	✓	✓	✓	✓				✓				✓	✓	✓			✓		✓	✓	✓
1122	1	Q9UJS0	Q9UJS0	Electrogenic aspartate/glutamate antiporter SLC25A13, mitochondrial	SLC25A13	Homo sapiens	74.175	3.704	2	1	✓	✓	✓	✓	✓	✓	✓	✓	✓	✓	✓	✓	✓	✓	✓	✓	✓	✓	✓	✓	✓	✓	✓
1123	1	Q9UKA9	Q9UKA9	Polypyrimidine tract-binding protein 2	PTBP2	Homo sapiens	57.491	3.766	1	1														✓
1124	1	Q9UKD2	Q9UKD2	mRNA turnover protein 4 homolog	MRTO4	Homo sapiens	27.56	4.603	1	1	✓	✓	✓	✓	✓							✓	✓		✓		✓	✓	✓	✓
1125	1	Q9UKV3	Q9UKV3	Apoptotic chromatin condensation inducer in the nucleus	ACIN1	Homo sapiens	151.864	0.895	1	1		✓	✓
1126	1	Q9UL25	Q9UL25	Ras-related protein Rab-21	RAB21	Homo sapiens	24.346	4.444	1	1		✓		✓	✓		✓			✓
1127	1	Q9UL46	Q9UL46	Proteasome activator complex subunit 2	PSME2	Homo sapiens	27.399	6.695	1	1		✓		✓								✓	✓			✓
1128	1	Q9UM54	Q9UM54	Unconventional myosin-VI	MYO6	Homo sapiens	149.694	0.927	1	1	✓			✓
1129	1	Q9UMS4	Q9UMS4	Pre-mRNA-processing factor 19	PRPF19	Homo sapiens	55.18	2.183	1	1	✓		✓	✓	✓	✓			✓			✓	✓	✓	✓	✓	✓	✓	✓	✓		✓	✓
1130	1	Q9UMX5	Q9UMX5	Neudesin	NENF	Homo sapiens	18.854	6.395	1	1		✓		✓								✓								✓
1131	1	Q9UN81	Q9UN81	LINE-1 retrotransposable element ORF1 protein	L1RE1	Homo sapiens	40.055	3.846	1	1				✓										✓	✓	✓
1132	1	Q9UN86	Q9UN86	Ras GTPase-activating protein-binding protein 2	G3BP2	Homo sapiens	54.12	1.867	1	1			✓
1133	1	Q9UNE7	Q9UNE7	E3 ubiquitin-protein ligase CHIP	STUB1	Homo sapiens	34.854	3.96	1	1				✓								✓					✓					✓
1134	1	Q9UNM6	Q9UNM6	26S proteasome non-ATPase regulatory subunit 13	PSMD13	Homo sapiens	42.944	3.191	1	1		✓	✓	✓			✓	✓			✓	✓	✓	✓	✓	✓	✓		✓	✓			✓	✓
1135	1	Q9UNN5	Q9UNN5	FAS-associated factor 1	FAF1	Homo sapiens	73.957	1.692	1	1		✓											✓		✓				✓	✓
1136	1	Q9UNS2	Q9UNS2	COP9 signalosome complex subunit 3	COPS3	Homo sapiens	47.874	4.255	1	1		✓	✓	✓								✓				✓				✓
1137	1	Q9UNZ2	Q9UNZ2	NSFL1 cofactor p47	NSFL1C	Homo sapiens	40.571	3.243	1	1	✓		✓	✓	✓	✓	✓		✓	✓	✓	✓	✓	✓	✓	✓	✓	✓		✓			✓
1138	1	Q9UPT5	Q9UPT5	Exocyst complex component 7	EXOC7	Homo sapiens	83.382	1.633	1	1				✓								✓
1139	1	Q9UQN3	Q9UQN3	Charged multivesicular body protein 2b	CHMP2B	Homo sapiens	23.905	4.695	1	1			✓	✓								✓					✓
1140	1	Q9Y237	Q9Y237	Peptidyl-prolyl cis-trans isomerase NIMA-interacting 4	PIN4	Homo sapiens	13.81	9.16	1	1	✓	✓	✓	✓	✓	✓	✓		✓	✓	✓	✓	✓	✓	✓	✓	✓	✓	✓	✓		✓		✓
1141	1	Q9Y266	Q9Y266	Nuclear migration protein nudC	NUDC	Homo sapiens	38.244	3.323	1	1	✓		✓	✓			✓						✓		✓		✓	✓		✓
1142	1	Q9Y281	Q9Y281	Cofilin-2	CFL2	Homo sapiens	18.737	25.301	3	1	✓	✓	✓	✓	✓	✓	✓	✓	✓	✓	✓	✓	✓	✓	✓	✓	✓	✓	✓	✓	✓	✓	✓	✓
1143	1	Q9Y295	Q9Y295	Developmentally-regulated GTP-binding protein 1	DRG1	Homo sapiens	40.543	3.27	1	1	✓	✓	✓	✓		✓	✓		✓			✓	✓			✓	✓				✓
1144	1	Q9Y2Q3	Q9Y2Q3	Glutathione S-transferase kappa 1	GSTK1	Homo sapiens	25.495	6.195	1	1		✓		✓				✓
1145	1	Q9Y2R0	Q9Y2R0	Cytochrome c oxidase assembly factor 3 homolog, mitochondrial	COA3	Homo sapiens	11.731	9.434	1	1		✓	✓	✓			✓					✓				✓	✓		✓	✓
1146	1	Q9Y2R9	Q9Y2R9	28S ribosomal protein S7, mitochondrial	MRPS7	Homo sapiens	28.134	4.545	1	1		✓		✓												✓
1147	1	Q9Y383	Q9Y383	Putative RNA-binding protein Luc7-like 2	LUC7L2	Homo sapiens	46.515	5.867	2	1	✓	✓	✓	✓			✓	✓	✓	✓		✓	✓	✓	✓	✓	✓	✓	✓	✓	✓		✓
1148	1	Q9Y3A6	Q9Y3A6	Transmembrane emp24 domain-containing protein 5	TMED5	Homo sapiens	26.005	5.24	1	1	✓	✓		✓					✓		✓									✓
1149	1	Q9Y3B2	Q9Y3B2	Exosome complex component CSL4	EXOSC1	Homo sapiens	21.452	6.154	1	1		✓										✓
1150	1	Q9Y3B9	Q9Y3B9	RRP15-like protein	RRP15	Homo sapiens	31.484	3.901	1	1	✓	✓	✓							✓		✓				✓							✓
1151	1	Q9Y3C6	Q9Y3C6	Peptidyl-prolyl cis-trans isomerase-like 1	PPIL1	Homo sapiens	18.235	10.241	1	1				✓				✓
1152	1	Q9Y3D9	Q9Y3D9	28S ribosomal protein S23, mitochondrial	MRPS23	Homo sapiens	21.769	5.263	1	1	✓	✓										✓					✓
1153	1	Q9Y3T9	Q9Y3T9	Nucleolar complex protein 2 homolog	NOC2L	Homo sapiens	84.919	1.335	1	1												✓				✓	✓
1154	1	Q9Y4L1	Q9Y4L1	Hypoxia up-regulated protein 1	HYOU1	Homo sapiens	111.34	1.101	1	1				✓								✓
1155	1	Q9Y4Z0	Q9Y4Z0	U6 snRNA-associated Sm-like protein LSm4	LSM4	Homo sapiens	15.347	11.511	1	1				✓
1156	1	Q9Y547	Q9Y547	Intraflagellar transport protein 25 homolog	HSPB11	Homo sapiens	16.295	8.333	1	1		✓		✓		✓			✓	✓					✓	✓			✓	✓	✓
1157	1	Q9Y570	Q9Y570	Protein phosphatase methylesterase 1	PPME1	Homo sapiens	42.316	2.85	1	1				✓
1158	1	Q9Y5K5	Q9Y5K5	Ubiquitin carboxyl-terminal hydrolase isozyme L5	UCHL5	Homo sapiens	37.607	3.343	1	1		✓		✓															✓
1159	1	Q9Y5M8	Q9Y5M8	Signal recognition particle receptor subunit beta	SRPRB	Homo sapiens	29.702	4.797	1	1	✓	✓	✓							✓		✓		✓	✓		✓	✓
1160	1	Q9Y5S9	Q9Y5S9	RNA-binding protein 8A	RBM8A	Homo sapiens	19.89	6.322	1	1	✓	✓	✓	✓	✓	✓	✓		✓	✓	✓	✓	✓	✓	✓	✓	✓		✓	✓		✓	✓	✓
1161	1	Q9Y5Z4	Q9Y5Z4	Heme-binding protein 2	HEBP2	Homo sapiens	22.874	5.854	1	1												✓
1162	1	Q9Y617	Q9Y617	Phosphoserine aminotransferase	PSAT1	Homo sapiens	40.423	3.243	1	1		✓
1163	1	Q9Y696	Q9Y696	Chloride intracellular channel protein 4	CLIC4	Homo sapiens	28.771	4.743	1	1	✓	✓	✓	✓	✓	✓	✓	✓	✓	✓	✓	✓	✓	✓	✓	✓	✓	✓	✓	✓	✓	✓	✓	✓
1164	1	Q9Y6A5	Q9Y6A5	Transforming acidic coiled-coil-containing protein 3	TACC3	Homo sapiens	90.36	1.432	1	1		✓	✓									✓					✓			✓
1165	1	Q9Y6X9	Q9Y6X9	ATPase MORC2	MORC2	Homo sapiens	117.825	1.066	1	1						✓
1166	1	P05388	P05388	60S acidic ribosomal protein P0	RPLP0	Homo sapiens	34.272	14.511	4	0	✓	✓	✓	✓	✓	✓	✓	✓	✓	✓	✓	✓	✓	✓	✓	✓	✓	✓	✓	✓	✓	✓	✓	✓
1167	1	P08559	P08559	Pyruvate dehydrogenase E1 component subunit alpha, somatic form, mitochondrial	PDHA1	Homo sapiens	43.295	2.821	1	0				✓
1168	1	P13693	P13693	Translationally-controlled tumor protein	TPT1	Homo sapiens	19.597	7.558	1	0	✓	✓	✓	✓	✓	✓	✓		✓	✓	✓	✓	✓	✓	✓	✓	✓		✓	✓			✓
1169	1	P27144	P27144	Adenylate kinase 4, mitochondrial	AK4	Homo sapiens	25.268	4.933	1	0	✓				✓					✓		✓				✓	✓				✓
1170	1	P50225	P50225	Sulfotransferase 1A1	SULT1A1	Homo sapiens	34.166	5.424	1	0		✓	✓	✓	✓
1171	1	P68104	P68104	Elongation factor 1-alpha 1	EEF1A1	Homo sapiens	50.139	11.039	4	0	✓	✓	✓	✓	✓	✓	✓	✓	✓	✓	✓	✓	✓	✓	✓	✓	✓	✓	✓	✓	✓	✓	✓	✓					✓
[truncated: 9 more columns]

## Sheet: S9-2_Fig7B_1cell-Precursors
Number	Accession number	Unique peptide (Y/N)	Master accession	Master protein name	Master protein symbol	Master gene symbol	Sequence position start	Sequence position stop	Sequence	Modifications (in peptide)	Modification site (in protein)	Modification (in protein)	1cell_LMNG_001	1cell_LMNG_002	1cell_LMNG_003	1cell_LMNG_004	1cell_LMNG_005	1cell_LMNG_006	1cell_LMNG_007	1cell_LMNG_008	1cell_LMNG_009	1cell_LMNG_010	1cell_LMNG_011	1cell_LMNG_012	1cell_LMNG_013	1cell_LMNG_014	1cell_LMNG_015	1cell_LMNG_016	1cell_LMNG_017	1cell_LMNG_018	1cell_LMNG_019	1cell_LMNG_020	1cell_LMNG_021	1cell_LMNG_022	1cell_LMNG_023	1cell_LMNG_024	1cell_wo-LMNG_001	1cell_wo-LMNG_002	1cell_wo-LMNG_003	1cell_wo-LMNG_004	1cell_wo-LMNG_005	1cell_wo-LMNG_006	1cell_wo-LMNG_007	1cell_wo-LMNG_008	1cell_wo-LMNG_009	1cell_wo-LMNG_010	1cell_wo-LMNG_011	1cell_wo-LMNG_012	1cell_wo-LMNG_013
1	P02786	Y	P02786	Transferrin receptor protein 1	TFR1_HUMAN	TFRC	589	600	AAAEVAGQFVIK					✓										✓
2	O60716	Y	O60716	Catenin delta-1	CTND1_HUMAN	CTNND1	821	833	AAALVLQTIWGYK					✓		✓				✓											✓
3	P31350	Y	P31350	Ribonucleoside-diphosphate reductase subunit M2	RIR2_HUMAN	RRM2	62	74	AAAPGVEDEPLLR				✓	✓	✓									✓	✓		✓	✓	✓		✓	✓
4	P49006	Y	P49006	MARCKS-related protein	MRP_HUMAN	MARCKSL1	145	157	AAATPESQEPQAK				✓	✓	✓	✓	✓	✓		✓	✓	✓	✓	✓	✓	✓	✓	✓	✓		✓	✓			✓	✓
5	P19404	Y	P19404	NADH dehydrogenase [ubiquinone] flavoprotein 2, mitochondrial	NDUV2_HUMAN	NDUFV2	76	88	AAAVLPVLDLAQR					✓		✓					✓			✓				✓	✓			✓
6	P55060	Y	P55060	Exportin-2	XPO2_HUMAN	CSE1L	356	372	AADEEAFEDNSEEYIRR				✓	✓	✓	✓	✓	✓	✓	✓	✓	✓	✓	✓	✓	✓	✓	✓	✓	✓	✓	✓	✓	✓	✓	✓
7	P51452	Y	P51452	Dual specificity protein phosphatase 3	DUS3_HUMAN	DUSP3	105	116	AADFIDQALAQK					✓	✓	✓								✓					✓		✓	✓			✓
8	Q15293	Y	Q15293	Reticulocalbin-1	RCN1_HUMAN	RCN1	177	188	AADLNGDLTATR				✓	✓	✓	✓			✓					✓	✓	✓	✓		✓			✓			✓
9	P06454	Y	P06454	Prothymosin alpha	PTMA_HUMAN	PTMA	91	103	AAEDDEDDDVDTK						✓							✓	✓	✓		✓	✓	✓
10	P35232	Y	P35232	Prohibitin 1	PHB1_HUMAN	PHB1	220	239	AAELIANSLATAGDGLIELR				✓	✓	✓	✓	✓	✓	✓	✓	✓	✓	✓	✓	✓	✓	✓	✓	✓	✓	✓	✓	✓	✓	✓	✓
11	Q10471	Y	Q10471	Polypeptide N-acetylgalactosaminyltransferase 2	GALT2_HUMAN	GALNT2	384	393	AAEVWMDEYK							✓
12	P62258	Y	P62258	14-3-3 protein epsilon	1433E_HUMAN	YWHAE	197	215	AAFDDAIAELDTLSEESYK																		✓
13	P22102	Y	P22102	Trifunctional purine biosynthetic protein adenosine-3	PUR2_HUMAN	GART	481	499	AAGFKDPLLASGTDGVGTK					✓	✓	✓						✓		✓					✓			✓
14	P35637	Y	P35637	RNA-binding protein FUS	FUS_HUMAN	FUS	349	365	AAIDWFDGKEFSGNPIK					✓	✓	✓				✓			✓				✓		✓		✓	✓
15	Q9BRX8	Y	Q9BRX8	Peroxiredoxin-like 2A	PXL2A_HUMAN	PRXL2A	44	55	AALEYLEDIDLK							✓	✓							✓				✓			✓	✓
16	P54886	Y	P54886	Delta-1-pyrroline-5-carboxylate synthase	P5CS_HUMAN	ALDH18A1	314	334	AALWALQGGTSVVIANGTHPK							✓
17	Q08211	Y	Q08211	ATP-dependent RNA helicase A	DHX9_HUMAN	DHX9	1105	1116	AAMEALVVEVTK				✓	✓	✓	✓	✓	✓	✓		✓	✓	✓	✓	✓	✓	✓	✓	✓	✓	✓	✓	✓	✓	✓
18	O00506;Q9P289	N	O00506;Q9P289	Serine/threonine-protein kinase 25	STK25_HUMAN;STK26_HUMAN	STK25;STK26	0	12	AANVLLSEQGDVK				✓		✓	✓	✓	✓	✓			✓	✓	✓	✓		✓	✓	✓		✓				✓
19	P0DV77	Y	P0DV77	Tetrapeptide repeat homeobox protein 2	TPRX2_HUMAN	TPRX2	98	119	AAPLVPVAAASFPGGPEFPQGR					✓							✓							✓	✓
20	P62258	Y	P62258	14-3-3 protein epsilon	1433E_HUMAN	YWHAE	154	170	AASDIAMTELPPTHPIR					✓	✓	✓								✓			✓		✓		✓	✓
21	P35232	Y	P35232	Prohibitin 1	PHB1_HUMAN	PHB1	158	177	AATFGLILDDVSLTHLTFGK				✓	✓	✓	✓	✓	✓	✓	✓	✓	✓	✓	✓	✓		✓	✓	✓	✓	✓	✓	✓	✓	✓	✓
22	P22314	Y	P22314	Ubiquitin-like modifier-activating enzyme 1	UBA1_HUMAN	UBA1	785	802	AAVATFLQSVQVPEFTPK																✓						✓
23	O94906	Y	O94906	Pre-mRNA-processing factor 6	PRP6_HUMAN	PRPF6	409	420	AAVELEEPEDAR				✓	✓	✓	✓	✓						✓	✓								✓
24	Q99460	Y	Q99460	26S proteasome non-ATPase regulatory subunit 1	PSMD1_HUMAN	PSMD1	617	628	AAVESLGFILFR				✓	✓	✓	✓	✓	✓	✓	✓	✓	✓	✓	✓	✓		✓	✓	✓	✓	✓	✓	✓	✓	✓
25	Q8WUM4	Y	Q8WUM4	Programmed cell death 6-interacting protein	PDC6I_HUMAN	PDCD6IP	52	70	AAVGRPLDKHEGALETLLR							✓
26	P06733	Y	P06733	Alpha-enolase	ENOA_HUMAN	ENO1	33	50	AAVPSGASTGIYEALELR				✓	✓	✓	✓		✓	✓	✓	✓	✓	✓	✓	✓	✓	✓	✓	✓	✓	✓	✓		✓	✓
27	P05141	Y	P05141	ADP/ATP translocase 2	ADT2_HUMAN	SLC25A5	189	199	AAYFGIYDTAK				✓	✓	✓	✓	✓	✓	✓	✓	✓	✓	✓	✓	✓	✓	✓	✓	✓	✓		✓	✓	✓	✓
28	P12236	Y	P12236	ADP/ATP translocase 3	ADT3_HUMAN	SLC25A6	189	199	AAYFGVYDTAK				✓	✓	✓	✓	✓	✓	✓	✓	✓	✓	✓	✓	✓	✓	✓	✓	✓	✓	✓	✓	✓	✓	✓
29	P04083	Y	P04083	Annexin A1	ANXA1_HUMAN	ANXA1	82	98	AAYLQETGKPLDETLKK						✓	✓															✓
30	Q7KZF4	Y	Q7KZF4	Staphylococcal nuclease domain-containing protein 1	SND1_HUMAN	SND1	900	910	ADDADEFGYSR				✓	✓	✓				✓					✓	✓		✓		✓			✓
31	P04075	Y	P04075	Fructose-bisphosphate aldolase A	ALDOA_HUMAN	ALDOA	88	99	ADDGRPFPQVIK				✓	✓	✓	✓	✓	✓	✓	✓	✓	✓	✓	✓	✓	✓	✓	✓	✓	✓	✓	✓	✓	✓	✓	✓
32	P61970	Y	P61970	Nuclear transport factor 2	NTF2_HUMAN	NUTF2	91	106	ADEDPIMGFHQMFLLK					✓		✓				✓				✓	✓						✓	✓
33	Q9NRF8	Y	Q9NRF8	CTP synthase 2	PYRG2_HUMAN	CTPS2	364	376	ADGILVPGGFGIR															✓					✓			✓		✓
34	P61247	Y	P61247	40S ribosomal protein S3a	RS3A_HUMAN	RPS3A	253	264	ADGYEPPVQESV							✓											✓
35	P08238	Y	P08238	Heat shock protein HSP 90-beta	HS90B_HUMAN	HSP90AB1	96	107	ADLINNLGTIAK				✓	✓	✓	✓	✓	✓	✓	✓	✓	✓	✓	✓	✓	✓	✓	✓	✓	✓	✓	✓	✓	✓	✓	✓
36	P84090	Y	P84090	Enhancer of rudimentary homolog	ERH_HUMAN	ERH	74	84	ADTQTYQPYNK								✓											✓	✓
37	P84090	Y	P84090	Enhancer of rudimentary homolog	ERH_HUMAN	ERH	74	88	ADTQTYQPYNKDWIK				✓	✓	✓	✓		✓	✓	✓	✓	✓		✓	✓	✓	✓		✓		✓	✓	✓	✓
38	Q86VP6	Y	Q86VP6	Cullin-associated NEDD8-dissociated protein 1	CAND1_HUMAN	CAND1	392	403	ADVFHAYLSLLK				✓		✓	✓					✓					✓	✓		✓	✓		✓
39	P08243	Y	P08243	Asparagine synthetase [glutamine-hydrolyzing]	ASNS_HUMAN	ASNS	530	540	ADWLSHYWMPK					✓
40	Q02790	Y	Q02790	Peptidyl-prolyl cis-trans isomerase FKBP4	FKBP4_HUMAN	FKBP4	427	445	AEASSGDHPTDTEMKEEQK																				✓
41	Q8IY81	Y	Q8IY81	pre-rRNA 2'-O-ribose RNA methyltransferase FTSJ3	SPB1_HUMAN	FTSJ3	764	776	AEAVVNTVDISER				✓	✓	✓	✓	✓	✓	✓	✓	✓		✓	✓	✓		✓	✓	✓	✓	✓	✓
42	P15880	Y	P15880	40S ribosomal protein S2	RS2_HUMAN	RPS2	55	65	AEDKEWMPVTK					✓
43	Q8N0X7	Y	Q8N0X7	Spartin	SPART_HUMAN	SPART	342	353	AEEENEFQIPGR						✓
44	Q9UBB4	Y	Q9UBB4	Ataxin-10	ATX10_HUMAN	ATXN10	359	371	AEGDISNVANGFK				✓		✓	✓
45	Q09666	Y	Q09666	Neuroblast differentiation-associated protein AHNAK	AHNK_HUMAN	AHNAK	764	775	AEGPEVDVNLPK				✓	✓	✓	✓		✓				✓						✓	✓		✓	✓	✓
46	P05455	Y	P05455	Lupus La protein	LA_HUMAN	SSB	77	88	AELMEISEDKTK				✓	✓	✓	✓	✓	✓		✓		✓		✓				✓	✓	✓	✓			✓	✓	✓
47	P22314	Y	P22314	Ubiquitin-like modifier-activating enzyme 1	UBA1_HUMAN	UBA1	870	880	AENYDIPSADR				✓	✓	✓	✓	✓	✓	✓	✓	✓	✓	✓	✓	✓	✓	✓	✓	✓	✓	✓	✓	✓	✓	✓	✓
48	Q12906	Y	Q12906	Interleukin enhancer-binding factor 3	ILF3_HUMAN	ILF3	397	408	AEPPQAMNALMR					✓		✓								✓
49	Q15436	Y	Q15436	Protein transport protein Sec23A	SC23A_HUMAN	SEC23A	534	544	AETEEGPDVLR						✓						✓				✓							✓
50	Q7L1Q6	Y	Q7L1Q6	eIF5-mimic protein 2	5MP2_HUMAN	BZW1	369	379	AEVLSEEPILK				✓	✓	✓	✓	✓	✓	✓	✓	✓	✓	✓	✓			✓	✓	✓	✓	✓	✓	✓		✓
51	O95373	Y	O95373	Importin-7	IPO7_HUMAN	IPO7	295	306	AFAVGVQQVLLK				✓	✓	✓	✓	✓		✓		✓	✓	✓	✓	✓	✓	✓	✓	✓		✓	✓	✓			✓
52	Q9Y3D9	Y	Q9Y3D9	28S ribosomal protein S23, mitochondrial	RT23_HUMAN	MRPS23	84	93	AFDLFNPNFK				✓	✓										✓					✓
53	Q9UDW1	Y	Q9UDW1	Cytochrome b-c1 complex subunit 9	QCR9_HUMAN	UQCR10	35	51	AFDQGADAIYDHINEGK				✓															✓	✓			✓
54	P21333	Y	P21333	Filamin-A	FLNA_HUMAN	FLNA	1072	1087	AFGPGLQGGSAGSPAR				✓	✓	✓	✓	✓	✓	✓	✓	✓	✓	✓	✓	✓	✓	✓	✓	✓	✓	✓	✓	✓	✓	✓
55	P30566	Y	P30566	Adenylosuccinate lyase	PUR8_HUMAN	ADSL	235	245	AFIITGQTYTR				✓	✓	✓		✓	✓	✓		✓	✓	✓	✓	✓	✓	✓	✓	✓	✓	✓	✓	✓	✓	✓
56	P52272	Y	P52272	Heterogeneous nuclear ribonucleoprotein M	HNRPM_HUMAN	HNRNPM	73	83	AFITNIPFDVK				✓	✓	✓	✓	✓	✓	✓	✓	✓	✓	✓	✓	✓	✓	✓	✓	✓	✓	✓	✓	✓	✓	✓	✓
57	P61026	Y	P61026	Ras-related protein Rab-10	RAB10_HUMAN	RAB10	162	172	AFLTLAEDILR				✓	✓	✓	✓	✓	✓	✓	✓	✓	✓	✓	✓	✓	✓	✓	✓	✓	✓	✓	✓	✓	✓	✓	✓
58	P10768	Y	P10768	S-formylglutathione hydrolase	ESTD_HUMAN	ESD	187	198	AFSGYLGTDQSK				✓		✓	✓	✓	✓	✓	✓			✓	✓			✓		✓		✓	✓	✓	✓
59	Q13907	Y	Q13907	Isopentenyl-diphosphate Delta-isomerase 1	IDI1_HUMAN	IDI1	53	64	AFSVFLFNTENK					✓		✓			✓		✓	✓		✓	✓			✓		✓		✓		✓
60	Q9NRW7	Y	Q9NRW7	Vacuolar protein sorting-associated protein 45	VPS45_HUMAN	VPS45	313	322	AFVENYPQFK																		✓
61	Q9UL46	Y	Q9UL46	Proteasome activator complex subunit 2	PSME2_HUMAN	PSME2	211	226	AFYAELYHIISSNLEK					✓		✓								✓	✓			✓
62	Q92900	Y	Q92900	Regulator of nonsense transcripts 1	RENT1_HUMAN	UPF1	794	811	AGAKPDQIGIITPYEGQR					✓	✓	✓	✓	✓	✓		✓	✓		✓	✓	✓			✓						✓
63	P62269	Y	P62269	40S ribosomal protein S18	RS18_HUMAN	RPS18	56	66	AGELTEDEVER				✓	✓	✓	✓	✓	✓	✓	✓	✓	✓	✓	✓	✓	✓	✓	✓	✓	✓	✓	✓	✓	✓	✓	✓
64	Q9H223	Y	Q9H223	EH domain-containing protein 4	EHD4_HUMAN	EHD4	15	29	AGGADAVQTVTGGLR							✓																✓
65	P53396	Y	P53396	ATP-citrate synthase	ACLY_HUMAN	ACLY	916	934	AGKDLVSSLTSGLLTIGDR										✓		✓				✓				✓				✓
66	P62906	Y	P62906	60S ribosomal protein L10a	RL10A_HUMAN	RPL10A	131	147	AGKFPSLLTHNENMVAK					✓	✓	✓	✓	✓		✓	✓				✓			✓	✓
67	Q9Y2Q3	Y	Q9Y2Q3	Glutathione S-transferase kappa 1	GSTK1_HUMAN	GSTK1	145	158	AGMSAEQAQGLLEK					✓		✓				✓
68	Q7KZF4	Y	Q7KZF4	Staphylococcal nuclease domain-containing protein 1	SND1_HUMAN	SND1	604	629	AGNFIGWLHIDGANLSVLLVEHALSK					✓		✓								✓							✓					✓
69	Q9H2G2	Y	Q9H2G2	STE20-like serine/threonine-protein kinase	SLK_HUMAN	SLK	158	170	AGNILFTLDGDIK						✓							✓		✓			✓	✓	✓		✓	✓
70	P35268	Y	P35268	60S ribosomal protein L22	RL22_HUMAN	RPL22	53	65	AGNLGGGVVTIER				✓	✓	✓	✓	✓	✓	✓	✓	✓	✓	✓	✓	✓	✓	✓	✓	✓	✓	✓	✓	✓	✓	✓	✓					✓
71	P21333	Y	P21333	Filamin-A	FLNA_HUMAN	FLNA	2585	2598	AGNNMLLVGVHGPR																				✓
72	Q15417	Y	Q15417	Calponin-3	CNN3_HUMAN	CNN3	159	172	AGQSVIGLQMGTNK				✓	✓	✓	✓		✓	✓	✓	✓			✓	✓		✓		✓	✓	✓	✓	✓	✓		✓
73	P62424	Y	P62424	60S ribosomal protein L7a	RL7A_HUMAN	RPL7A	138	150	AGVNTVTTLVENK				✓	✓	✓	✓	✓	✓	✓	✓	✓	✓	✓	✓	✓	✓	✓	✓	✓	✓	✓	✓	✓	✓	✓	✓					✓
74	O00170	Y	O00170	AH receptor-interacting protein	AIP_HUMAN	AIP	274	290	AHAAVWNAQEAQADFAK							✓
75	P06576	Y	P06576	ATP synthase subunit beta, mitochondrial	ATPB_HUMAN	ATP5F1B	226	239	AHGGYSVFAGVGER				✓	✓	✓	✓	✓	✓	✓	✓	✓	✓	✓	✓	✓	✓	✓	✓	✓	✓	✓	✓	✓	✓	✓	✓
76	Q4VCS5	Y	Q4VCS5	Angiomotin	AMOT_HUMAN	AMOT	190	209	AHPPVTSAPLSPPQPNDLYK						✓	✓	✓												✓
77	O14880	Y	O14880	Microsomal glutathione S-transferase 3	MGST3_HUMAN	MGST3	60	84	AHQNTLEVYPPFLFFLAVGGVYHPR																							✓		✓
78	P00558	Y	P00558	Phosphoglycerate kinase 1	PGK1_HUMAN	PGK1	172	184	AHSSMVGVNLPQK				✓	✓	✓	✓	✓	✓	✓	✓	✓	✓	✓	✓	✓	✓	✓	✓	✓	✓	✓	✓		✓	✓
79	P55072	Y	P55072	Transitional endoplasmic reticulum ATPase	TERA_HUMAN	VCP	339	358	AHVIVMAATNRPNSIDPALR					✓	✓	✓	✓							✓			✓		✓		✓	✓
80	P50990	Y	P50990	T-complex protein 1 subunit theta	TCPQ_HUMAN	CCT8	282	296	AIADTGANVVVTGGK				✓	✓	✓	✓	✓	✓	✓	✓	✓	✓	✓	✓	✓	✓	✓	✓	✓	✓	✓	✓	✓	✓	✓	✓					✓
81	P30419	Y	P30419	Glycylpeptide N-tetradecanoyltransferase 1	NMT1_HUMAN	NMT1	95	107	AIELFSVGQGPAK				✓	✓	✓	✓	✓	✓	✓	✓	✓	✓	✓	✓	✓	✓	✓	✓	✓	✓	✓	✓	✓		✓	✓
82	Q08211	Y	Q08211	ATP-dependent RNA helicase A	DHX9_HUMAN	DHX9	820	837	AIEPPPLDAVIEAEHTLR				✓			✓								✓	✓		✓		✓	✓		✓			✓
83	P15121	Y	P15121	Aldo-keto reductase family 1 member B1	ALDR_HUMAN	AKR1B1	156	177	AIGISNFNHLQVEMILNKPGLK				✓	✓		✓								✓			✓			✓	✓	✓			✓
84	P28066	Y	P28066	Proteasome subunit alpha type-5	PSA5_HUMAN	PSMA5	169	187	AIGSASEGAQSSLQEVYHK					✓		✓	✓				✓						✓	✓			✓	✓	✓		✓	✓
85	Q12765	Y	Q12765	Secernin-1	SCRN1_HUMAN	SCRN1	356	366	AIIESDQEQGR							✓
86	P62081	Y	P62081	40S ribosomal protein S7	RS7_HUMAN	RPS7	59	70	AIIIFVPVPQLK				✓	✓	✓	✓	✓	✓	✓	✓	✓	✓	✓	✓	✓	✓	✓	✓	✓	✓	✓	✓	✓	✓	✓	✓
87	P35221	Y	P35221	Catenin alpha-1	CTNA1_HUMAN	CTNNA1	671	681	AIMAQLPQEQK							✓
88	O43707	Y	O43707	Alpha-actinin-4	ACTN4_HUMAN	ACTN4	256	273	AIMTYVSSFYHAFSGAQK				✓	✓	✓	✓								✓	✓		✓	✓	✓		✓	✓
89	P52701	Y	P52701	DNA mismatch repair protein Msh6	MSH6_HUMAN	MSH6	842	852	AIMYEETTYSK							✓						✓						✓			✓
90	P60900	Y	P60900	Proteasome subunit alpha type-6	PSA6_HUMAN	PSMA6	31	43	AINQGGLTSVAVR				✓	✓	✓	✓	✓	✓	✓	✓	✓		✓	✓		✓	✓					✓			✓
91	P18206	Y	P18206	Vinculin	VINC_HUMAN	VCL	36	56	AIPDLTAPVAAVQAAVSNLVR																							✓
92	Q5T8P6;Q9P2N5	N	Q5T8P6;Q9P2N5	RNA-binding protein 26	RBM26_HUMAN;RBM27_HUMAN	RBM26;RBM27	0	11	AISSTEAVLNNR						✓
93	P83731	Y	P83731	60S ribosomal protein L24	RL24_HUMAN	RPL24	81	93	AITGASLADIMAK				✓	✓	✓	✓	✓	✓	✓	✓	✓	✓	✓	✓	✓	✓	✓	✓	✓	✓	✓	✓	✓	✓	✓	✓					✓
94	O14818	Y	O14818	Proteasome subunit alpha type-7	PSA7_HUMAN	PSMA7	6	28	AITVFSPDGHLFQVEYAQEAVKK							✓							✓					✓	✓
95	P35251	Y	P35251	Replication factor C subunit 1	RFC1_HUMAN	RFC1	688	700	AIVAESLNNTSIK															✓
96	Q13642	Y	Q13642	Four and a half LIM domains protein 1	FHL1_HUMAN	FHL1	107	118	AIVAGDQNVEYK				✓		✓	✓	✓	✓	✓		✓	✓		✓	✓	✓		✓	✓	✓		✓		✓
97	Q13112	Y	Q13112	Chromatin assembly factor 1 subunit B	CAF1B_HUMAN	CHAF1B	54	64	AIVEFLSNLAR						✓	✓	✓											✓			✓
98	Q9Y5M8	Y	Q9Y5M8	Signal recognition particle receptor subunit beta	SRPRB_HUMAN	SRPRB	138	150	AIVFVVDSAAFQR				✓	✓	✓							✓		✓		✓	✓		✓	✓
99	O43324	Y	O43324	Eukaryotic translation elongation factor 1 epsilon-1	MCA3_HUMAN	EEF1E1	69	78	AIVQQWLEYR					✓		✓				✓				✓				✓			✓	✓				✓
100	P11940	Y	P11940	Polyadenylate-binding protein 1	PABP1_HUMAN	PABPC1	187	196	AKEFTNVYIK				✓	✓	✓	✓	✓		✓	✓	✓	✓		✓	✓	✓	✓	✓	✓		✓	✓	✓		✓	✓
101	Q9H4D0	Y	Q9H4D0	Calsyntenin-2	CSTN2_HUMAN	CLSTN2	108	118	AKSPIDCELQK									✓
102	O43768	Y	O43768	Alpha-endosulfine	ENSA_HUMAN	ENSA	39	56	AKYPSLGQKPGGSDFLMK					✓	✓	✓								✓							✓
103	P33991	Y	P33991	DNA replication licensing factor MCM4	MCM4_HUMAN	MCM4	846	858	ALADDDFLTVTGK				✓		✓									✓			✓	✓
104	P49368	Y	P49368	T-complex protein 1 subunit gamma	TCPG_HUMAN	CCT3	129	139	ALDDMISTLKK				✓	✓	✓	✓	✓	✓	✓			✓	✓			✓		✓	✓	✓	✓	✓
105	O14617	Y	O14617	AP-3 complex subunit delta-1	AP3D1_HUMAN	AP3D1	360	370	ALDLLYGMVSK															✓					✓			✓
106	O15355	Y	O15355	Protein phosphatase 1G	PPM1G_HUMAN	PPM1G	359	376	ALDMSYDHKPEDEVELAR					✓	✓									✓				✓								✓
107	Q08554	Y	Q08554	Desmocollin-1	DSC1_HUMAN	DSC1	495	507	ALDPEISSGEGLR									✓
108	P11940	Y	P11940	Polyadenylate-binding protein 1	PABP1_HUMAN	PABPC1	68	78	ALDTMNFDVIK				✓	✓	✓	✓	✓	✓	✓	✓	✓	✓	✓	✓	✓	✓	✓	✓	✓	✓	✓	✓	✓	✓	✓	✓					✓
109	P13798	Y	P13798	Acylamino-acid-releasing enzyme	ACPH_HUMAN	APEH	181	193	ALDVSASDDEIAR				✓	✓	✓	✓	✓	✓	✓		✓	✓		✓	✓	✓	✓	✓	✓	✓	✓	✓	✓		✓	✓
110	O15355	Y	O15355	Protein phosphatase 1G	PPM1G_HUMAN	PPM1G	93	104	ALEDAFLAIDAK				✓	✓	✓	✓	✓	✓	✓		✓	✓	✓	✓	✓	✓	✓	✓	✓		✓	✓	✓	✓	✓	✓
111	P23786	Y	P23786	Carnitine O-palmitoyltransferase 2, mitochondrial	CPT2_HUMAN	CPT2	643	654	ALEDMFDALEGK							✓
112	P13645	Y	P13645	Keratin, type I cytoskeletal 10	K1C10_HUMAN	KRT10	166	177	ALEESNYELEGK									✓
113	O43765	Y	O43765	Small glutamine-rich tetratricopeptide repeat-containing protein alpha	SGTA_HUMAN	SGTA	185	196	ALELDPDNETYK				✓	✓	✓	✓	✓	✓	✓	✓	✓	✓	✓	✓	✓	✓	✓	✓	✓	✓	✓	✓	✓	✓	✓	✓
114	Q14919	Y	Q14919	Dr1-associated corepressor	NC2A_HUMAN	DRAP1	41	51	ALELFLESLLK					✓			✓	✓	✓			✓		✓	✓		✓	✓	✓			✓
115	P35579	Y	P35579	Myosin-9	MYH9_HUMAN	MYH9	1529	1538	ALEQQVEEMK				✓	✓	✓	✓		✓			✓	✓		✓		✓	✓	✓	✓	✓	✓	✓			✓
116	O60832	Y	O60832	H/ACA ribonucleoprotein complex subunit DKC1	DKC1_HUMAN	DKC1	172	191	ALETLTGALFQRPPLIAAVK				✓		✓			✓	✓		✓			✓		✓	✓								✓
117	Q9H857	Y	Q9H857	5'-nucleotidase domain-containing protein 2	NT5D2_HUMAN	NT5DC2	439	450	ALFNAQFGSIFR				✓	✓	✓	✓	✓				✓		✓	✓	✓		✓	✓	✓	✓			✓		✓
118	P60660	Y	P60660	Myosin light polypeptide 6	MYL6_HUMAN	MYL6	38	50	ALGQNPTNAEVLK				✓	✓	✓	✓	✓	✓	✓	✓	✓	✓	✓	✓	✓	✓	✓	✓	✓	✓	✓	✓	✓	✓	✓	✓
119	O75390	Y	O75390	Citrate synthase, mitochondrial	CISY_HUMAN	CS	429	440	ALGVLAQLIWSR				✓	✓	✓	✓	✓			✓	✓	✓	✓		✓	✓	✓	✓	✓		✓	✓		✓	✓	✓
120	P26641	Y	P26641	Elongation factor 1-gamma	EF1G_HUMAN	EEF1G	18	30	ALIAAQYSGAQVR				✓	✓	✓	✓	✓	✓	✓	✓	✓	✓	✓	✓	✓	✓	✓	✓	✓	✓	✓	✓	✓	✓	✓	✓					✓
121	Q13098	Y	Q13098	COP9 signalosome complex subunit 1	CSN1_HUMAN	GPS1	373	388	ALIQYFSPYVSADMHR					✓	✓		✓	✓			✓		✓	✓	✓		✓	✓	✓		✓		✓
122	P57088	Y	P57088	Transmembrane protein 33	TMM33_HUMAN	TMEM33	58	69	ALLANALTSALR					✓		✓															✓
123	Q14697	Y	Q14697	Neutral alpha-glucosidase AB	GANAB_HUMAN	GANAB	62	84	ALLDSLQLGPDSLTVHLIHEVTK				✓	✓		✓												✓
124	Q9HCE1	Y	Q9HCE1	Helicase MOV-10	MOV10_HUMAN	MOV10	914	932	ALLIIVGNPLLLGHDPDWK										✓					✓					✓
125	P06280	Y	P06280	Alpha-galactosidase A	AGAL_HUMAN	GLA	309	326	ALLQDKDVIAINQDPLGK							✓												✓	✓		✓	✓
126	P06865	Y	P06865	Beta-hexosaminidase subunit alpha	HEXA_HUMAN	HEXA	414	424	ALLSAPWYLNR					✓
127	O00231	Y	O00231	26S proteasome non-ATPase regulatory subunit 11	PSD11_HUMAN	PSMD11	164	175	ALLVEVQLLESK				✓	✓	✓	✓	✓	✓	✓	✓	✓	✓	✓	✓	✓	✓	✓	✓	✓	✓	✓	✓	✓	✓	✓	✓
128	Q15785	Y	Q15785	Mitochondrial import receptor subunit TOM34	TOM34_HUMAN	TOMM34	131	141	ALMDSLGPEWR											✓											✓
129	P10809	Y	P10809	60 kDa heat shock protein, mitochondrial	CH60_HUMAN	HSPD1	38	58	ALMLQGVDLLADAVAVTMGPK																							✓
130	P09211	Y	P09211	Glutathione S-transferase P	GSTP1_HUMAN	GSTP1	122	141	ALPGQLKPFETLLSQNQGGK				✓	✓	✓	✓	✓	✓	✓	✓	✓	✓	✓	✓	✓	✓	✓	✓	✓	✓	✓	✓	✓	✓	✓	✓
131	P58107	Y	P58107	Epiplakin	EPIPL_HUMAN	EPPK1	98	109	ALQQGLVGLELK				✓																✓			✓
132	Q9NRR5;Q9UMX0	N	Q9NRR5;Q9UMX0	Ubiquilin-4	UBQL1_HUMAN;UBQL4_HUMAN	UBQLN1;UBQLN4	0	16	ALSNLESIPGGYNALRR				✓	✓				✓			✓						✓		✓			✓	✓
133	P26640	Y	P26640	Valine--tRNA ligase	SYVC_HUMAN	VARS1	138	147	ALSPLEEWLR					✓		✓				✓															✓
134	O60749	Y	O60749	Sorting nexin-2	SNX2_HUMAN	SNX2	363	373	ALSQLAEVEEK				✓	✓	✓	✓	✓		✓	✓	✓	✓	✓	✓		✓	✓	✓	✓		✓	✓			✓
135	Q9BSJ8	Y	Q9BSJ8	Extended synaptotagmin-1	ESYT1_HUMAN	ESYT1	551	563	ALTLGALTLPLAR							✓										✓	✓	✓				✓
136	P04843	Y	P04843	Dolichyl-diphosphooligosaccharide--protein glycosyltransferase subunit 1	RPN1_HUMAN	RPN1	525	536	ALTSEIALLQSR				✓	✓	✓	✓	✓	✓	✓	✓	✓	✓	✓	✓	✓	✓	✓	✓	✓	✓	✓	✓	✓	✓	✓	✓
137	Q92522	Y	Q92522	Histone H1.10	H1X_HUMAN	H1-10	95	106	ALVQNDTLLQVK				✓	✓	✓	✓	✓	✓	✓	✓	✓	✓	✓	✓	✓	✓	✓	✓	✓	✓	✓	✓	✓	✓	✓	✓
138	P25325	Y	P25325	3-mercaptopyruvate sulfurtransferase	THTM_HUMAN	MPST	9	21	ALVSAQWVAEALR					✓															✓			✓
139	Q03252	Y	Q03252	Lamin-B2	LMNB2_HUMAN	LMNB2	94	104	ALYESELADAR					✓									✓						✓			✓
140	P20700	Y	P20700	Lamin-B1	LMNB1_HUMAN	LMNB1	80	90	ALYETELADAR				✓	✓	✓	✓	✓	✓	✓	✓	✓	✓	✓	✓	✓	✓	✓	✓	✓	✓	✓	✓	✓	✓	✓	✓
141	Q9Y383	Y	Q9Y383	Putative RNA-binding protein Luc7-like 2	LC7L2_HUMAN	LUC7L2	9	19	AMLDQLMGTSR				✓	✓	✓	✓			✓	✓	✓	✓		✓	✓	✓	✓	✓	✓	✓	✓	✓	✓		✓
142	O95347	Y	O95347	Structural maintenance of chromosomes protein 2	SMC2_HUMAN	SMC2	987	997	AMNVLTEAEER					✓		✓															✓
143	Q9UJU6	Y	Q9UJU6	Drebrin-like protein	DBNL_HUMAN	DBNL	267	280	AMSTTSISSPQPGK							✓
144	P49368	Y	P49368	T-complex protein 1 subunit gamma	TCPG_HUMAN	CCT3	428	438	AMTGVEQWPYR					✓		✓				✓								✓	✓		✓				✓						✓
145	A8MTJ3	Y	A8MTJ3	Guanine nucleotide-binding protein G(t) subunit alpha-3	GNAT3_HUMAN	GNAT3	87	105	AMTTLGIDYVNPRSAEDQR					✓				✓				✓										✓		✓
146	P09874	Y	P09874	Poly [ADP-ribose] polymerase 1	PARP1_HUMAN	PARP1	685	695	AMVEYEIDLQK				✓	✓	✓	✓	✓	✓	✓	✓			✓	✓	✓	✓	✓	✓	✓	✓	✓	✓	✓	✓	✓
147	P13797	Y	P13797	Plastin-3	PLST_HUMAN	PLS3	519	530	ANDDIIVNWVNR				✓	✓	✓	✓	✓	✓	✓	✓	✓	✓	✓	✓	✓		✓	✓	✓	✓	✓	✓		✓	✓	✓
148	P55060	Y	P55060	Exportin-2	XPO2_HUMAN	CSE1L	94	109	ANIVHLMLSSPEQIQK							✓
149	P21333	Y	P21333	Filamin-A	FLNA_HUMAN	FLNA	1465	1477	ANLPQSFQVDTSK				✓	✓	✓	✓	✓		✓	✓	✓	✓		✓	✓		✓	✓	✓	✓	✓		✓		✓	✓
150	O75643	Y	O75643	U5 small nuclear ribonucleoprotein 200 kDa helicase	U520_HUMAN	SNRNP200	15	25	ANSNLVLQADR					✓			✓												✓
151	P49721	Y	P49721	Proteasome subunit beta type-2	PSB2_HUMAN	PSMB2	127	145	APFAAHGYGAFLTLSILDR				✓	✓	✓	✓	✓	✓	✓	✓	✓	✓	✓	✓	✓	✓	✓	✓	✓	✓	✓	✓	✓	✓	✓	✓
152	Q8N1G4	Y	Q8N1G4	Leucine-rich repeat-containing protein 47	LRC47_HUMAN	LRRC47	65	83	APGPGLAQGLPQLHSLVLR				✓	✓	✓	✓	✓					✓		✓	✓		✓	✓	✓		✓	✓
153	P31939	Y	P31939	Bifunctional purine biosynthesis protein ATIC	PUR9_HUMAN	ATIC	2	14	APGQLALFSVSDK				✓	✓	✓	✓	✓	✓	✓	✓	✓	✓	✓	✓	✓		✓	✓	✓	✓	✓	✓	✓	✓	✓	✓
154	Q92841	Y	Q92841	Probable ATP-dependent RNA helicase DDX17	DDX17_HUMAN	DDX17	469	480	APILIATDVASR				✓	✓	✓		✓	✓	✓	✓	✓	✓		✓	✓	✓	✓	✓	✓	✓	✓	✓		✓	✓	✓					✓
155	Q6UWT2	Y	Q6UWT2	Adropin	ENHO_HUMAN	ENHO	60	76	APPPQKPSHEGSYLLQP																				✓
156	O95831	Y	O95831	Apoptosis-inducing factor 1, mitochondrial	AIFM1_HUMAN	AIFM1	128	148	APSHVPFLLIGGGTAAFAAAR					✓
157	P54819	Y	P54819	Adenylate kinase 2, mitochondrial	KAD2_HUMAN	AK2	2	14	APSVPAAEPEYPK				✓	✓	✓	✓	✓	✓	✓	✓	✓	✓	✓	✓	✓	✓	✓	✓	✓	✓	✓	✓	✓	✓	✓
158	P78347	Y	P78347	General transcription factor II-I	GTF2I_HUMAN	GTF2I	917	927	APSYLEISSMR				✓	✓	✓	✓	✓					✓		✓	✓	✓	✓	✓	✓	✓	✓	✓			✓
159	P49589	Y	P49589	Cysteine--tRNA ligase, cytoplasmic	SYCC_HUMAN	CARS1	472	482	APVDITGQFEK				✓	✓	✓	✓	✓							✓					✓	✓	✓	✓
160	P47914	Y	P47914	60S ribosomal protein L29	RL29_HUMAN	RPL29	135	149	AQAAAPASVPAQAPK				✓	✓	✓	✓	✓	✓	✓	✓	✓	✓	✓	✓	✓	✓	✓	✓	✓	✓	✓	✓	✓	✓	✓	✓
161	P40227	Y	P40227	T-complex protein 1 subunit zeta	TCPZ_HUMAN	CCT6A	16	28	AQAALAVNISAAR				✓	✓	✓	✓	✓	✓	✓	✓	✓	✓	✓	✓	✓	✓	✓	✓	✓	✓	✓	✓	✓	✓	✓	✓
162	P30049	Y	P30049	ATP synthase subunit delta, mitochondrial	ATPD_HUMAN	ATP5F1D	137	150	AQAELVGTADEATR				✓	✓	✓	✓	✓	✓	✓	✓	✓	✓	✓	✓	✓	✓	✓	✓	✓	✓	✓	✓	✓	✓	✓	✓
163	P38646	Y	P38646	Stress-70 protein, mitochondrial	GRP75_HUMAN	HSPA9	349	360	AQFEGIVTDLIR				✓	✓	✓	✓	✓	✓	✓	✓	✓	✓	✓	✓	✓	✓	✓	✓	✓	✓	✓	✓	✓	✓	✓	✓
164	Q9BQG0	Y	Q9BQG0	Myb-binding protein 1A	MBB1A_HUMAN	MYBBP1A	1077	1094	AQHQQALSSLELLNVLFR				✓											✓								✓
165	P05783	Y	P05783	Keratin, type I cytoskeletal 18	K1C18_HUMAN	KRT18	138	149	AQIFANTVDNAR						✓		✓		✓								✓		✓	✓		✓
166	P62491;Q15907	N	P62491;Q15907	Ras-related protein Rab-11A	RB11A_HUMAN;RB11B_HUMAN	RAB11A;RAB11B	0	10	AQIWDTAGQER				✓	✓	✓	✓	✓			✓		✓	✓	✓	✓	✓	✓	✓	✓		✓	✓		✓	✓	✓
167	P54578	Y	P54578	Ubiquitin carboxyl-terminal hydrolase 14	UBP14_HUMAN	USP14	31	43	AQLFALTGVQPAR				✓		✓		✓				✓		✓						✓			✓	✓		✓
168	Q9UBE0	Y	Q9UBE0	SUMO-activating enzyme subunit 1	SAE1_HUMAN	SAE1	99	109	AQNLNPMVDVK				✓	✓	✓	✓	✓	✓	✓	✓	✓	✓	✓	✓	✓	✓	✓	✓	✓		✓	✓		✓	✓	✓
169	Q96PK6	Y	Q96PK6	RNA-binding protein 14	RBM14_HUMAN	RBM14	251	262	AQPSASLGVGYR				✓	✓		✓			✓			✓		✓				✓	✓			✓	✓
170	Q96PK6	Y	Q96PK6	RNA-binding protein 14	RBM14_HUMAN	RBM14	239	250	AQPSVSLGAAYR				✓	✓		✓	✓										✓	✓	✓			✓	✓		✓
171	Q96PK6	Y	Q96PK6	RNA-binding protein 14	RBM14_HUMAN	RBM14	275	286	AQPSVSLGAPYR										✓					✓				✓	✓				✓
172	Q6ZSJ8	Y	Q6ZSJ8	Uncharacterized protein C1orf122	CA122_HUMAN	C1orf122	40	50	AQQLLDAVEQR				✓	✓	✓	✓	✓				✓			✓			✓	✓	✓			✓
173	P55327	Y	P55327	Tumor protein D52	TPD52_HUMAN	TPD52	150	163	ASAAFSSVGSVITK				✓	✓	✓	✓	✓		✓					✓	✓				✓		✓	✓
174	P12081	Y	P12081	Histidine--tRNA ligase, cytoplasmic	HARS1_HUMAN	HARS1	26	37	ASAELIEEEVAK				✓	✓	✓	✓	✓	✓	✓	✓	✓	✓	✓	✓	✓	✓	✓	✓	✓	✓	✓	✓	✓	✓	✓	✓
175	Q9H3U1	Y	Q9H3U1	Protein unc-45 homolog A	UN45A_HUMAN	UNC45A	471	483	ASFITANGVSLLK															✓
176	O75608	Y	O75608	Acyl-protein thioesterase 1	LYPA1_HUMAN	LYPLA1	150	162	ASFPQGPIGGANR															✓								✓
177	P62917	Y	P62917	60S ribosomal protein L8	RL8_HUMAN	RPL8	129	145	ASGNYATVISHNPETKK				✓			✓												✓				✓
178	P16949	Y	P16949	Stathmin	STMN1_HUMAN	STMN1	15	27	ASGQAFELILSPR				✓	✓	✓	✓	✓	✓	✓	✓	✓	✓	✓	✓	✓	✓	✓	✓	✓	✓	✓	✓	✓	✓	✓	✓
179	P22234	Y	P22234	Bifunctional phosphoribosylaminoimidazole carboxylase/phosphoribosylaminoimidazole succinocarboxamide synthetase	PUR6_HUMAN	PAICS	404	414	ASILNTWISLK					✓	✓	✓	✓			✓	✓	✓	✓	✓	✓		✓	✓	✓		✓	✓	✓		✓	✓
180	P05787	Y	P05787	Keratin, type II cytoskeletal 8	K2C8_HUMAN	KRT8	329	347	ASLEAAIADAEQRGELAIK							✓
181	Q7Z2W4	Y	Q7Z2W4	Zinc finger CCCH-type antiviral protein 1	ZCCHV_HUMAN	ZC3HAV1	283	295	ASLEDAPVDDLTR					✓	✓	✓						✓		✓				✓	✓		✓
182	P58107	Y	P58107	Epiplakin	EPIPL_HUMAN	EPPK1	1334	1344	ASLSLWQAMEK							✓
183	Q9Y2L1	Y	Q9Y2L1	Exosome complex exonuclease RRP44	RRP44_HUMAN	DIS3	586	596	ASLTYAEAQLR				✓	✓	✓				✓	✓	✓		✓	✓	✓	✓	✓	✓	✓			✓			✓
184	P09960	Y	P09960	Leukotriene A-4 hydrolase	LKHA4_HUMAN	LTA4H	594	606	ASMHPVTAMLVGK							✓
185	Q08945	Y	Q08945	FACT complex subunit SSRP1	SSRP1_HUMAN	SSRP1	347	357	ASSGLLYPLER				✓	✓	✓	✓		✓	✓	✓		✓	✓	✓	✓	✓	✓	✓	✓			✓	✓	✓	✓	✓
186	P13073	Y	P13073	Cytochrome c oxidase subunit 4 isoform 1, mitochondrial	COX41_HUMAN	COX4I1	68	78	ASWSSLSMDEK				✓	✓	✓	✓				✓							✓	✓	✓		✓		✓		✓	✓
187	P28074	Y	P28074	Proteasome subunit beta type-5	PSB5_HUMAN	PSMB5	79	91	ATAGAYIASQTVK				✓	✓	✓	✓	✓	✓	✓	✓	✓	✓	✓	✓	✓	✓	✓	✓	✓	✓	✓	✓	✓	✓	✓	✓
188	Q06830	Y	Q06830	Peroxiredoxin-1	PRDX1_HUMAN	PRDX1	17	35	ATAVMPDGQFKDISLSDYK					✓															✓		✓
189	P31942	Y	P31942	Heterogeneous nuclear ribonucleoprotein H3	HNRH3_HUMAN	HNRNPH3	206	222	ATENDIANFFSPLNPIR										✓				✓		✓			✓	✓			✓			✓
190	P31943	Y	P31943	Heterogeneous nuclear ribonucleoprotein H	HNRH1_HUMAN	HNRNPH1	300	316	ATENDIYNFFSPLNPVR					✓	✓	✓	✓			✓	✓	✓		✓	✓	✓	✓	✓	✓	✓	✓	✓	✓	✓	✓	✓
191	P00568	Y	P00568	Adenylate kinase isoenzyme 1	KAD1_HUMAN	AK1	156	166	ATEPVIAFYEK						✓	✓								✓								✓
192	Q9Y678	Y	Q9Y678	Coatomer subunit gamma-1	COPG1_HUMAN	COPG1	528	538	ATFYLNVLEQK						✓	✓
193	P47897	Y	P47897	Glutamine--tRNA ligase	SYQ_HUMAN	QARS1	51	62	ATGILLYGLASR				✓	✓	✓	✓	✓	✓	✓	✓	✓	✓	✓	✓	✓	✓	✓	✓	✓	✓	✓	✓	✓	✓	✓	✓
194	P16401	Y	P16401	Histone H1.5	H15_HUMAN	H1-5	38	49	ATGPPVSELITK									✓						✓				✓	✓
195	P27708	Y	P27708	CAD protein	PYR1_HUMAN	CAD	697	708	ATGYPLAYVAAK				✓		✓	✓	✓		✓								✓
196	P0C0S5;Q71UI9	N	P0C0S5;Q71UI9	Histone H2A.Z	H2AV_HUMAN;H2AZ_HUMAN	H2AZ1;H2AZ2	0	13	ATIAGGGVIPHIHK				✓	✓	✓	✓	✓		✓		✓				✓		✓	✓	✓	✓	✓	✓
197	Q99832	Y	Q99832	T-complex protein 1 subunit eta	TCPH_HUMAN	CCT7	56	67	ATISNDGATILK				✓	✓	✓	✓	✓	✓	✓	✓	✓	✓	✓	✓	✓	✓	✓	✓	✓	✓	✓	✓	✓	✓	✓	✓					✓
198	P22314	Y	P22314	Ubiquitin-like modifier-activating enzyme 1	UBA1_HUMAN	UBA1	831	843	ATLPSPDKLPGFK				✓	✓	✓	✓	✓	✓	✓	✓	✓	✓	✓	✓	✓	✓	✓	✓	✓	✓	✓	✓	✓	✓	✓	✓
199	Q9BQG0	Y	Q9BQG0	Myb-binding protein 1A	MBB1A_HUMAN	MYBBP1A	191	202	ATLQEILPEVLK														✓	✓					✓			✓
200	O00154	Y	O00154	Cytosolic acyl coenzyme A thioester hydrolase	BACH_HUMAN	ACOT7	158	168	ATLWYVPLSLK				✓	✓	✓	✓	✓			✓				✓	✓		✓		✓		✓	✓	✓	✓		✓
201	Q99873	Y	Q99873	Protein arginine N-methyltransferase 1	ANM1_HUMAN	PRMT1	196	206	ATLYVTAIEDR				✓	✓	✓	✓	✓	✓	✓	✓	✓	✓	✓	✓	✓	✓	✓	✓	✓	✓	✓	✓	✓	✓	✓
202	Q8N684	Y	Q8N684	Cleavage and polyadenylation specificity factor subunit 7	CPSF7_HUMAN	CPSF7	202	214	ATPSENLVPSSAR					✓		✓
203	P78527	Y	P78527	DNA-dependent protein kinase catalytic subunit	PRKDC_HUMAN	PRKDC	2637	2653	ATQQQHDFTLTQTADGR						✓			✓						✓								✓			✓
204	Q9BT78	Y	Q9BT78	COP9 signalosome complex subunit 4	CSN4_HUMAN	COPS4	291	302	ATTADGSSILDR				✓		✓	✓	✓				✓			✓	✓	✓			✓			✓			✓
205	Q92973	Y	Q92973	Transportin-1	TNPO1_HUMAN	TNPO1	116	128	ATVGILITTIASK						✓																	✓	✓
206	P27694	Y	P27694	Replication protein A 70 kDa DNA-binding subunit	RFA1_HUMAN	RPA1	589	600	ATVMDVKPVDYR							✓
207	Q86VP6	Y	Q86VP6	Cullin-associated NEDD8-dissociated protein 1	CAND1_HUMAN	CAND1	1179	1191	AVAALLTIPEAEK				✓	✓	✓	✓		✓	✓	✓	✓				✓	✓	✓	✓			✓	✓	✓	✓	✓
208	P18206	Y	P18206	Vinculin	VINC_HUMAN	VCL	803	815	AVAGNISDPGLQK				✓		✓	✓	✓	✓	✓		✓	✓	✓	✓	✓	✓		✓	✓	✓		✓	✓	✓
209	P62191	Y	P62191	26S proteasome regulatory subunit 4	PRS4_HUMAN	PSMC1	238	249	AVANQTSATFLR				✓		✓	✓								✓					✓	✓
210	O00487	Y	O00487	26S proteasome non-ATPase regulatory subunit 14	PSDE_HUMAN	PSMD14	140	152	AVAVVVDPIQSVK				✓	✓	✓	✓	✓	✓	✓	✓		✓	✓	✓	✓	✓	✓	✓	✓	✓		✓	✓	✓
211	O00487	Y	O00487	26S proteasome non-ATPase regulatory subunit 14	PSDE_HUMAN	PSMD14	258	273	AVEEEDKMTPEQLAIK					✓		✓
212	P25788	Y	P25788	Proteasome subunit alpha type-3	PSA3_HUMAN	PSMA3	30	41	AVENSSTAIGIR				✓	✓	✓	✓	✓	✓	✓	✓	✓	✓	✓	✓	✓	✓	✓	✓	✓	✓	✓	✓	✓	✓	✓	✓
213	O14737	Y	O14737	Programmed cell death protein 5	PDCD5_HUMAN	PDCD5	69	79	AVENYLIQMAR				✓	✓	✓	✓	✓	✓	✓	✓	✓	✓	✓	✓	✓	✓	✓	✓	✓	✓	✓	✓	✓	✓	✓	✓
214	P54727	Y	P54727	UV excision repair protein RAD23 homolog B	RD23B_HUMAN	RAD23B	221	233	AVEYLLMGIPGDR					✓	✓	✓				✓												✓
215	P49588	Y	P49588	Alanine--tRNA ligase, cytoplasmic	SYAC_HUMAN	AARS1	684	695	AVFDETYPDPVR				✓	✓	✓	✓	✓	✓	✓			✓	✓	✓	✓	✓	✓	✓	✓			✓		✓	✓
216	Q9NZL9	Y	Q9NZL9	Methionine adenosyltransferase 2 subunit beta	MAT2B_HUMAN	MAT2B	169	181	AVLENNLGAAVLR						✓									✓					✓			✓
217	P50454	Y	P50454	Serpin H1	SERPH_HUMAN	SERPINH1	95	116	AVLSAEQLRDEEVHAGLGELLR					✓	✓	✓										✓		✓				✓			✓
218	O60749	Y	O60749	Sorting nexin-2	SNX2_HUMAN	SNX2	270	283	AVNTQALSGAGILR					✓		✓	✓	✓	✓					✓			✓					✓
219	O43242	Y	O43242	26S proteasome non-ATPase regulatory subunit 3	PSMD3_HUMAN	PSMD3	116	128	AVQGFFTSNNATR				✓	✓	✓	✓	✓	✓	✓	✓	✓	✓	✓	✓	✓		✓	✓	✓	✓	✓	✓	✓	✓	✓	✓
220	Q12906	Y	Q12906	Interleukin enhancer-binding factor 3	ILF3_HUMAN	ILF3	44	54	AVSDWIDEQEK					✓		✓				✓											✓	✓
221	Q13617	Y	Q13617	Cullin-2	CUL2_HUMAN	CUL2	23	32	AVVMLEYVER							✓
222	O75915	Y	O75915	PRA1 family protein 3	PRAF3_HUMAN	ARL6IP5	10	20	AWDDFFPGSDR					✓		✓																				✓
223	P21333	Y	P21333	Filamin-A	FLNA_HUMAN	FLNA	581	593	AWGPGLEGGVVGK				✓		✓	✓	✓			✓		✓		✓	✓		✓		✓	✓	✓		✓		✓	✓
224	O43252	Y	O43252	Bifunctional 3'-phosphoadenosine 5'-phosphosulfate synthase 1	PAPS1_HUMAN	PAPSS1	610	619	AWTVLTEYYK					✓
225	P13797	Y	P13797	Plastin-3	PLST_HUMAN	PLS3	301	312	AYFHLLNQIAPK				✓	✓	✓	✓	✓	✓	✓		✓	✓		✓			✓	✓	✓	✓	✓	✓	✓		✓	✓
226	P21333	Y	P21333	Filamin-A	FLNA_HUMAN	FLNA	286	299	AYGPGIEPTGNMVK				✓		✓	✓	✓			✓	✓	✓	✓	✓	✓	✓	✓	✓	✓	✓	✓	✓	✓		✓	✓
227	Q92616	Y	Q92616	eIF-2-alpha kinase activator GCN1	GCN1_HUMAN	GCN1	2610	2621	AYSDQAIVNLLK							✓						✓						✓				✓
228	O15355	Y	O15355	Protein phosphatase 1G	PPM1G_HUMAN	PPM1G	210	220	AYTGFSSNSER															✓				✓
229	P07355	Y	P07355	Annexin A2	ANXA2_HUMAN	ANXA2	29	47	AYTNFDAERDALNIETAIK				✓	✓	✓	✓			✓	✓	✓	✓		✓	✓	✓	✓	✓	✓			✓	✓	✓
230	P07814	Y	P07814	Bifunctional glutamate/proline--tRNA ligase	SYEP_HUMAN	EPRS1	289	300	AYVDDTPAEQMK					✓																		✓
231	O00303	Y	O00303	Eukaryotic translation initiation factor 3 subunit F	EIF3F_HUMAN	EIF3F	215	226	AYVSTLMGVPGR					✓	✓	✓	✓		✓		✓	✓	✓	✓	✓		✓	✓	✓	✓	✓	✓	✓	✓	✓
232	O75531	Y	O75531	Barrier-to-autointegration factor	BAF_HUMAN	BANF1	42	53	AYVVLGQFLVLK				✓	✓	✓	✓	✓	✓	✓	✓	✓	✓	✓	✓	✓	✓	✓	✓	✓	✓	✓	✓	✓	✓	✓	✓
233	O95631	Y	O95631	Netrin-1	NET1_HUMAN	NTN1	51	62	CIPDFVNAAFGK								✓				✓
234	P08240	Y	P08240	Signal recognition particle receptor subunit alpha	SRPRA_HUMAN	SRPRA	497	510	DAAGIAMEAIAFAR					✓		✓
235	P55060	Y	P55060	Exportin-2	XPO2_HUMAN	CSE1L	428	440	DAAIYLVTSLASK				✓	✓	✓	✓	✓	✓		✓		✓	✓	✓	✓	✓	✓	✓	✓	✓	✓	✓	✓		✓	✓
236	Q07866	Y	Q07866	Kinesin light chain 1	KLC1_HUMAN	KLC1	273	285	DAANLLNDALAIR						✓	✓				✓				✓	✓			✓	✓			✓
237	P13645	Y	P13645	Keratin, type I cytoskeletal 10	K1C10_HUMAN	KRT10	335	345	DAEAWFNEKSK									✓
238	P11021	Y	P11021	Endoplasmic reticulum chaperone BiP	BIP_HUMAN	HSPA5	186	197	DAGTIAGLNVMR				✓	✓	✓	✓	✓	✓	✓	✓	✓	✓	✓	✓	✓	✓	✓	✓	✓	✓	✓	✓	✓	✓	✓	✓
239	Q15717	Y	Q15717	ELAV-like protein 1	ELAV1_HUMAN	ELAVL1	105	115	DANLYISGLPR													✓		✓	✓	✓				✓					✓	✓
240	P50995	Y	P50995	Annexin A11	ANX11_HUMAN	ANXA11	360	371	DAQELYAAGENR					✓	✓	✓			✓								✓									✓
241	O60841	Y	O60841	Eukaryotic translation initiation factor 5B	IF2P_HUMAN	EIF5B	1044	1055	DAQEMADSLGVR					✓		✓						✓	✓	✓			✓		✓		✓	✓	✓		✓
242	P25205	Y	P25205	DNA replication licensing factor MCM3	MCM3_HUMAN	MCM3	271	283	DAQPSFSAEDIAK						✓	✓	✓	✓	✓		✓	✓	✓	✓			✓	✓	✓	✓	✓
243	P48506	Y	P48506	Glutamate--cysteine ligase catalytic subunit	GSH1_HUMAN	GCLC	477	487	DAVLQGMFYFR					✓		✓
244	Q9BZZ5	Y	Q9BZZ5	Apoptosis inhibitor 5	API5_HUMAN	API5	26	36	DAYQVILDGVK				✓	✓	✓	✓	✓	✓	✓			✓	✓	✓	✓		✓	✓	✓	✓	✓	✓			✓	✓
245	Q14019	Y	Q14019	Coactosin-like protein	COTL1_HUMAN	COTL1	19	30	DDGSAVIWVTFK							✓								✓					✓
246	P17987	Y	P17987	T-complex protein 1 subunit alpha	TCPA_HUMAN	TCP1	539	556	DDKHGSYEDAVHSGALND					✓		✓
247	P14927	Y	P14927	Cytochrome b-c1 complex subunit 7	QCR7_HUMAN	UQCRB	35	49	DDTIYEDEDVKEAIR																						✓	✓
248	O76021	Y	O76021	Ribosomal L1 domain-containing protein 1	RL1D1_HUMAN	RSL1D1	319	331	DDVAPESGDTTVK							✓								✓					✓			✓
249	O76021	Y	O76021	Ribosomal L1 domain-containing protein 1	RL1D1_HUMAN	RSL1D1	319	336	DDVAPESGDTTVKKPESK															✓				✓	✓			✓
250	P06748	Y	P06748	Nucleophosmin	NPM_HUMAN	NPM1	55	73	DELHIVEAEAMNYEGSPIK				✓	✓	✓	✓	✓	✓	✓	✓	✓	✓	✓	✓	✓	✓	✓	✓	✓	✓	✓	✓	✓	✓	✓	✓
251	O75643	Y	O75643	U5 small nuclear ribonucleoprotein 200 kDa helicase	U520_HUMAN	SNRNP200	34	46	DEPTGEVLSLVGK					✓	✓					✓		✓	✓	✓			✓	✓	✓			✓	✓
252	P05198	Y	P05198	Eukaryotic translation initiation factor 2 subunit 1	IF2A_HUMAN	EIF2S1	124	133	DEQLESLFQR															✓
253	P18077	Y	P18077	60S ribosomal protein L35a	RL35A_HUMAN	RPL35A	37	46	DETEFYLGKR				✓	✓	✓	✓	✓	✓	✓	✓	✓	✓	✓	✓	✓	✓	✓	✓	✓	✓	✓	✓	✓	✓	✓	✓
254	Q96P16	Y	Q96P16	Regulation of nuclear pre-mRNA domain-containing protein 1A	RPR1A_HUMAN	RPRD1A	80	90	DFAPVIVEAFK						✓	✓											✓	✓	✓
255	Q14166	Y	Q14166	Tubulin--tyrosine ligase-like protein 12	TTL12_HUMAN	TTLL12	241	252	DFAYGETDPLIR				✓			✓		✓				✓	✓			✓	✓	✓	✓		✓	✓	✓
256	Q99613	Y	Q99613	Eukaryotic translation initiation factor 3 subunit C	EIF3C_HUMAN	EIF3C	151	160	DFESHITSYK					✓	✓	✓						✓		✓				✓	✓			✓
257	P12236	Y	P12236	ADP/ATP translocase 3	ADT3_HUMAN	SLC25A6	11	23	DFLAGGIAAAISK				✓	✓	✓	✓	✓	✓	✓	✓	✓	✓	✓	✓	✓	✓	✓	✓	✓	✓	✓	✓	✓	✓	✓
258	P05141	Y	P05141	ADP/ATP translocase 2	ADT2_HUMAN	SLC25A5	11	23	DFLAGGVAAAISK				✓	✓	✓	✓	✓	✓	✓	✓	✓	✓	✓	✓	✓	✓	✓	✓	✓	✓	✓	✓	✓	✓	✓	✓
259	P12235	Y	P12235	ADP/ATP translocase 1	ADT1_HUMAN	SLC25A4	11	23	DFLAGGVAAAVSK				✓		✓	✓			✓			✓		✓	✓	✓	✓	✓	✓	✓	✓	✓			✓
260	P04818	Y	P04818	Thymidylate synthase	TYSY_HUMAN	TYMS	116	126	DFLDSLGFSTR					✓	✓					✓			✓	✓	✓		✓	✓	✓		✓	✓
261	Q13838	Y	Q13838	Spliceosome RNA helicase DDX39B	DX39B_HUMAN	DDX39B	49	58	DFLLKPELLR				✓	✓	✓	✓	✓	✓	✓	✓	✓	✓	✓	✓	✓	✓	✓	✓	✓	✓	✓	✓	✓	✓	✓	✓
262	Q04760	Y	Q04760	Lactoylglutathione lyase	LGUL_HUMAN	GLO1	29	38	DFLLQQTMLR				✓	✓	✓	✓	✓	✓	✓	✓	✓	✓	✓	✓	✓	✓	✓	✓	✓	✓	✓	✓	✓	✓	✓	✓
263	P23284	Y	P23284	Peptidyl-prolyl cis-trans isomerase B	PPIB_HUMAN	PPIB	99	109	DFMIQGGDFTR					✓	✓	✓				✓				✓			✓	✓				✓
264	O75489	Y	O75489	NADH dehydrogenase [ubiquinone] iron-sulfur protein 3, mitochondrial	NDUS3_HUMAN	NDUFS3	201	211	DFPLSGYVELR				✓		✓									✓					✓		✓	✓
265	P56134	Y	P56134	ATP synthase subunit f, mitochondrial	ATPK_HUMAN	ATP5MF	34	46	DFSPSGIFGAFQR				✓	✓	✓	✓	✓	✓	✓	✓	✓	✓	✓	✓	✓	✓	✓	✓	✓	✓	✓	✓	✓	✓	✓	✓
266	P42765	Y	P42765	3-ketoacyl-CoA thiolase, mitochondrial	THIM_HUMAN	ACAA2	26	38	DFTATDLSEFAAK				✓		✓	✓																✓
267	Q13085	Y	Q13085	Acetyl-CoA carboxylase 1	ACACA_HUMAN	ACACA	99	111	DFTVASPAEFVTR																						✓	✓
268	P60842	Y	P60842	Eukaryotic initiation factor 4A-I	IF4A1_HUMAN	EIF4A1	296	311	DFTVSAMHGDMDQKER					✓	✓	✓				✓											✓	✓
269	P28331	Y	P28331	NADH-ubiquinone oxidoreductase 75 kDa subunit, mitochondrial	NDUS1_HUMAN	NDUFS1	693	702	DFYMTDSISR															✓
270	P30101	Y	P30101	Protein disulfide-isomerase A3	PDIA3_HUMAN	PDIA3	108	119	DGEEAGAYDGPR					✓	✓			✓			✓	✓	✓	✓		✓			✓			✓
271	O14950;P19105	N	O14950;P19105	Myosin regulatory light chain 12B	ML12A_HUMAN;ML12B_HUMAN	MYL12A;MYL12B	0	17	DGFIDKEDLHDMLASLGK									✓
272	Q13177	Y	Q13177	Serine/threonine-protein kinase PAK 2	PAK2_HUMAN	PAK2	148	160	DGFPSGTPALNAK					✓		✓					✓									✓	✓
273	O43707	Y	O43707	Alpha-actinin-4	ACTN4_HUMAN	ACTN4	194	204	DGLAFNALIHR				✓	✓	✓	✓	✓	✓	✓	✓	✓	✓	✓	✓	✓	✓	✓	✓	✓	✓	✓	✓	✓		✓	✓
274	P04066	Y	P04066	Tissue alpha-L-fucosidase	FUCO_HUMAN	FUCA1	344	354	DGLIVPIFQER				✓			✓		✓						✓			✓		✓				✓
275	P31942	Y	P31942	Heterogeneous nuclear ribonucleoprotein H3	HNRH3_HUMAN	HNRNPH3	288	301	DGMDNQGGYGSVGR				✓			✓								✓				✓
276	P0DP23;P0DP24;P0DP25	N	P0DP23;P0DP24;P0DP25	Calmodulin-1	CALM1_HUMAN;CALM2_HUMAN;CALM3_HUMAN	CALM1;CALM2;CALM3	0	11	DGNGYISAAELR				✓	✓		✓	✓	✓				✓		✓				✓	✓	✓		✓	✓
277	Q8N1G4	Y	Q8N1G4	Leucine-rich repeat-containing protein 47	LRC47_HUMAN	LRRC47	543	554	DGPSLLVVEQVR					✓		✓								✓			✓	✓	✓
278	Q9P258	Y	Q9P258	Protein RCC2	RCC2_HUMAN	RCC2	321	333	DGQILPVPNVVVR				✓	✓	✓	✓	✓	✓	✓	✓	✓	✓	✓	✓	✓	✓	✓	✓	✓	✓	✓	✓	✓		✓	✓
279	P08670	Y	P08670	Vimentin	VIME_HUMAN	VIM	451	466	DGQVINETSQHHDDLE				✓	✓	✓	✓		✓	✓	✓	✓	✓		✓	✓	✓	✓	✓	✓	✓	✓	✓
280	O43242	Y	O43242	26S proteasome non-ATPase regulatory subunit 3	PSMD3_HUMAN	PSMD3	444	455	DGVIEASINHEK					✓	✓	✓	✓	✓	✓					✓	✓		✓	✓	✓		✓		✓			✓
281	P30520	Y	P30520	Adenylosuccinate synthetase isozyme 2	PURA2_HUMAN	ADSS2	233	248	DGVYFLYEALHGPPKK						✓																✓
282	P63220	Y	P63220	40S ribosomal protein S21	RS21_HUMAN	RPS21	28	45	DHASIQMNVAEVDKVTGR				✓	✓	✓	✓	✓	✓	✓	✓	✓	✓	✓	✓	✓	✓	✓	✓	✓	✓	✓	✓	✓	✓	✓	✓
283	Q14204	Y	Q14204	Cytoplasmic dynein 1 heavy chain 1	DYHC1_HUMAN	DYNC1H1	2262	2273	DHLYGTLDPNTR								✓
284	P19404	Y	P19404	NADH dehydrogenase [ubiquinone] flavoprotein 2, mitochondrial	NDUV2_HUMAN	NDUFV2	200	209	DIEEIIDELK															✓
285	O76094	Y	O76094	Signal recognition particle subunit SRP72	SRP72_HUMAN	SRP72	480	498	DIHTLAQLISAYSLVDPEK				✓	✓	✓	✓	✓		✓			✓		✓	✓	✓	✓	✓	✓		✓	✓
286	P12956	Y	P12956	X-ray repair cross-complementing protein 6	XRCC6_HUMAN	XRCC6	219	230	DIISIAEDEDLR				✓	✓	✓	✓	✓	✓	✓	✓	✓	✓	✓	✓	✓	✓	✓	✓	✓	✓	✓	✓	✓	✓	✓	✓
287	Q13085	Y	Q13085	Acetyl-CoA carboxylase 1	ACACA_HUMAN	ACACA	1676	1687	DIIVIGNDITYR							✓													✓			✓
288	P51665	Y	P51665	26S proteasome non-ATPase regulatory subunit 7	PSMD7_HUMAN	PSMD7	178	190	DIKDTTVGTLSQR				✓	✓		✓					✓
289	P55265	Y	P55265	Double-stranded RNA-specific adenosine deaminase	DSRAD_HUMAN	ADAR	329	339	DINAVLIDMER					✓
290	Q08211	Y	Q08211	ATP-dependent RNA helicase A	DHX9_HUMAN	DHX9	517	528	DINTDFLLVVLR				✓								✓		✓	✓		✓	✓	✓	✓			✓	✓	✓
291	P62753	Y	P62753	40S ribosomal protein S6	RS6_HUMAN	RPS6	120	131	DIPGLTDTTVPR				✓	✓	✓	✓	✓	✓	✓	✓	✓	✓	✓	✓	✓	✓	✓	✓	✓	✓	✓	✓	✓	✓	✓	✓					✓
292	P04083	Y	P04083	Annexin A1	ANXA1_HUMAN	ANXA1	167	177	DITSDTSGDFR						✓	✓				✓		✓							✓		✓
293	Q9UHD8	Y	Q9UHD8	Septin-9	SEPT9_HUMAN	SEPTIN9	550	561	DITSSIHFEAYR															✓
294	P61158	Y	P61158	Actin-related protein 3	ARP3_HUMAN	ACTR3	199	209	DITYFIQQLLR																							✓
295	O43252	Y	O43252	Bifunctional 3'-phosphoadenosine 5'-phosphosulfate synthase 1	PAPS1_HUMAN	PAPSS1	224	235	DIVPVDASYEVK							✓
296	P23246	Y	P23246	Splicing factor, proline- and glutamine-rich	SFPQ_HUMAN	SFPQ	517	536	DKLESEMEDAYHEHQANLLR				✓	✓	✓	✓	✓	✓	✓	✓	✓	✓	✓	✓	✓	✓	✓	✓	✓	✓	✓	✓	✓	✓	✓	✓
297	P62851	Y	P62851	40S ribosomal protein S25	RS25_HUMAN	RPS25	42	52	DKLNNLVLFDK				✓	✓	✓	✓	✓	✓	✓	✓	✓		✓	✓	✓		✓	✓	✓	✓	✓	✓
298	P32189	Y	P32189	Glycerol kinase	GLPK_HUMAN	GK	317	336	DKPVYYALEGSVAIAGAVIR				✓	✓	✓	✓									✓				✓
299	Q9Y230	Y	Q9Y230	RuvB-like 2	RUVB2_HUMAN	RUVBL2	185	197	DKVQAGDVITIDK				✓	✓	✓	✓	✓	✓	✓	✓	✓	✓	✓	✓	✓	✓	✓	✓	✓	✓	✓	✓		✓	✓
300	P61088;Q5JXB2	N	P61088;Q5JXB2	Ubiquitin-conjugating enzyme E2 N	UBE2N_HUMAN;UE2NL_HUMAN	UBE2N;UBE2NL	0	9	DKWSPALQIR					✓	✓	✓				✓									✓		✓
301	P12268	Y	P12268	Inosine-5'-monophosphate dehydrogenase 2	IMDH2_HUMAN	IMPDH2	292	311	DKYPNLQVIGGNVVTAAQAK				✓	✓		✓		✓					✓	✓	✓	✓		✓			✓		✓		✓
302	P00338	Y	P00338	L-lactate dehydrogenase A chain	LDHA_HUMAN	LDHA	43	59	DLADELALVDVIEDKLK														✓									✓				✓
303	Q99873	Y	Q99873	Protein arginine N-methyltransferase 1	ANM1_HUMAN	PRMT1	346	356	DLDFTIDLDFK								✓					✓							✓
304	P40925	Y	P40925	Malate dehydrogenase, cytoplasmic	MDHC_HUMAN	MDH1	80	92	DLDVAILVGSMPR				✓	✓	✓	✓	✓	✓	✓	✓	✓	✓	✓	✓	✓	✓	✓	✓	✓	✓	✓	✓	✓	✓	✓	✓
305	Q9H3K6	Y	Q9H3K6	BolA-like protein 2	BOLA2_HUMAN	BOLA2B	15	30	DLEAEHVEVEDTTLNR				✓	✓	✓	✓	✓	✓	✓	✓	✓	✓	✓	✓	✓	✓	✓	✓	✓	✓	✓	✓	✓	✓	✓	✓
306	P46379	Y	P46379	Large proline-rich protein BAG6	BAG6_HUMAN	BAG6	1088	1099	DLEAPEVQESYR															✓
307	Q14498	Y	Q14498	RNA-binding protein 39	RBM39_HUMAN	RBM39	168	178	DLEEFFSTVGK				✓	✓	✓	✓	✓	✓	✓	✓	✓	✓	✓	✓	✓	✓	✓	✓	✓	✓	✓	✓		✓	✓	✓
308	P49411	Y	P49411	Elongation factor Tu, mitochondrial	EFTU_HUMAN	TUFM	256	274	DLEKPFLLPVEAVYSVPGR				✓	✓	✓	✓	✓	✓	✓	✓	✓	✓	✓	✓	✓	✓	✓	✓	✓	✓	✓	✓	✓	✓	✓	✓
309	P12277	Y	P12277	Creatine kinase B-type	KCRB_HUMAN	CKB	87	96	DLFDPIIEDR					✓																											✓
310	P51858	Y	P51858	Hepatoma-derived growth factor	HDGF_HUMAN	HDGF	62	72	DLFPYEESKEK				✓	✓		✓		✓						✓
311	P50395	Y	P50395	Rab GDP dissociation inhibitor beta	GDIB_HUMAN	GDI2	391	402	DLGTESQIFISR				✓	✓	✓	✓	✓	✓	✓		✓	✓	✓	✓	✓		✓	✓	✓		✓	✓	✓	✓
312	P06493	Y	P06493	Cyclin-dependent kinase 1	CDK1_HUMAN	CDK1	128	143	DLKPQNLLIDDKGTIK				✓	✓	✓	✓	✓	✓	✓	✓	✓	✓	✓	✓	✓	✓	✓	✓	✓	✓	✓	✓		✓		✓
313	P12956	Y	P12956	X-ray repair cross-complementing protein 6	XRCC6_HUMAN	XRCC6	81	92	DLLAVVFYGTEK									✓						✓	✓		✓	✓	✓			✓		✓	✓
314	Q9HAV7	Y	Q9HAV7	GrpE protein homolog 1, mitochondrial	GRPE1_HUMAN	GRPEL1	110	120	DLLEVADVLEK				✓	✓	✓	✓	✓						✓	✓	✓		✓	✓	✓		✓	✓	✓	✓	✓
315	P42677	Y	P42677	40S ribosomal protein S27	RS27_HUMAN	RPS27	6	16	DLLHPSPEEEK					✓	✓	✓	✓	✓		✓			✓	✓			✓	✓	✓		✓	✓			✓
316	Q92598	Y	Q92598	Heat shock protein 105 kDa	HS105_HUMAN	HSPH1	609	620	DLLNMYIETEGK							✓																				✓
317	Q9NYK5	Y	Q9NYK5	39S ribosomal protein L39, mitochondrial	RM39_HUMAN	MRPL39	213	224	DLPFETLEVEAK					✓											✓		✓	✓			✓
318	P16949	Y	P16949	Stathmin	STMN1_HUMAN	STMN1	44	53	DLSLEEIQKK				✓	✓	✓	✓	✓	✓	✓	✓	✓	✓	✓	✓	✓	✓	✓	✓	✓	✓	✓	✓	✓	✓	✓	✓
319	Q9BXJ9	Y	Q9BXJ9	N-alpha-acetyltransferase 15, NatA auxiliary subunit	NAA15_HUMAN	NAA15	119	128	DLSLLQIQMR				✓	✓	✓	✓	✓	✓	✓	✓	✓	✓	✓	✓	✓	✓	✓	✓	✓	✓	✓	✓	✓	✓	✓
320	P09960	Y	P09960	Leukotriene A-4 hydrolase	LKHA4_HUMAN	LTA4H	494	510	DLSSHQLNEFLAQTLQR				✓	✓	✓	✓	✓	✓			✓	✓	✓	✓			✓	✓	✓		✓	✓		✓
321	Q13813	Y	Q13813	Spectrin alpha chain, non-erythrocytic 1	SPTN1_HUMAN	SPTAN1	2007	2017	DLSSVQTLLTK								✓		✓		✓	✓						✓	✓			✓
322	Q9BTT0	Y	Q9BTT0	Acidic leucine-rich nuclear phosphoprotein 32 family member E	AN32E_HUMAN	ANP32E	102	113	DLSTVEALQNLK				✓			✓								✓								✓				✓
323	P46821	Y	P46821	Microtubule-associated protein 1B	MAP1B_HUMAN	MAP1B	520	531	DLTGQVPTPVVK							✓																✓
324	Q02543	Y	Q02543	60S ribosomal protein L18a	RL18A_HUMAN	RPL18A	99	111	DLTTAGAVTQCYR					✓					✓
325	P49327	Y	P49327	Fatty acid synthase	FAS_HUMAN	FASN	2126	2138	DLVEAVAHILGIR																							✓
326	P62841	Y	P62841	40S ribosomal protein S15	RS15_HUMAN	RPS15	82	100	DMIILPEMVGSMVGVYNGK							✓							✓								✓
327	Q8N1F7	Y	Q8N1F7	Nuclear pore complex protein Nup93	NUP93_HUMAN	NUP93	107	118	DNALLSAIEESR															✓					✓
328	P11021	Y	P11021	Endoplasmic reticulum chaperone BiP	BIP_HUMAN	HSPA5	475	492	DNHLLGTFDLTGIPPAPR				✓	✓	✓	✓					✓	✓		✓			✓	✓	✓		✓	✓		✓
329	P62805	Y	P62805	Histone H4	H4_HUMAN	H4C16	25	36	DNIQGITKPAIR				✓	✓	✓	✓	✓	✓	✓	✓	✓	✓	✓	✓	✓	✓	✓	✓	✓	✓	✓	✓	✓	✓	✓	✓					✓
330	P48681	Y	P48681	Nestin	NEST_HUMAN	NES	82	94	DNLAEELEGVAGR				✓		✓
331	P49327	Y	P49327	Fatty acid synthase	FAS_HUMAN	FASN	791	802	DNLEFFLAGIGR				✓	✓	✓	✓	✓	✓	✓	✓	✓	✓	✓	✓	✓	✓	✓	✓	✓	✓	✓	✓	✓	✓	✓	✓
332	P49736	Y	P49736	DNA replication licensing factor MCM2	MCM2_HUMAN	MCM2	827	837	DNNELLLFILK				✓	✓	✓	✓	✓	✓	✓	✓	✓	✓	✓	✓	✓	✓	✓	✓	✓	✓	✓	✓	✓	✓	✓	✓
333	P35606	Y	P35606	Coatomer subunit beta'	COPB2_HUMAN	COPB2	154	165	DNNQFASASLDR				✓		✓		✓	✓	✓			✓		✓		✓			✓			✓		✓
334	P08238	Y	P08238	Heat shock protein HSP 90-beta	HS90B_HUMAN	HSP90AB1	613	623	DNSTMGYMMAK				✓	✓	✓	✓	✓	✓	✓	✓	✓	✓		✓		✓	✓		✓	✓	✓	✓	✓	✓	✓	✓					✓
335	P55786	Y	P55786	Puromycin-sensitive aminopeptidase	PSA_HUMAN	NPEPPS	833	841	DNWEELYNR				✓			✓		✓	✓		✓						✓	✓		✓			✓	✓	✓
336	P51965;Q969T4;Q96LR5	N	P51965;Q969T4;Q96LR5	Ubiquitin-conjugating enzyme E2 E1	UB2E1_HUMAN;UB2E2_HUMAN;UB2E3_HUMAN	UBE2E1;UBE2E2;UBE2E3	0	10	DNWSPALTISK					✓			✓									✓					✓
337	P08621	Y	P08621	U1 small nuclear ribonucleoprotein 70 kDa	RU17_HUMAN	SNRNP70	17	27	DPIPYLPPLEK				✓	✓	✓	✓	✓	✓	✓	✓	✓	✓	✓	✓	✓	✓	✓	✓	✓	✓	✓	✓	✓	✓	✓	✓
338	P31948	Y	P31948	Stress-induced-phosphoprotein 1	STIP1_HUMAN	STIP1	514	530	DPQALSEHLKNPVIAQK				✓	✓	✓	✓	✓	✓		✓	✓	✓	✓	✓	✓		✓	✓	✓	✓	✓	✓	✓	✓	✓	✓
339	Q15738	Y	Q15738	Sterol-4-alpha-carboxylate 3-dehydrogenase, decarboxylating	NSDHL_HUMAN	NSDHL	208	220	DPQLVPILIEAAR				✓	✓	✓	✓	✓		✓	✓	✓	✓	✓	✓	✓	✓	✓	✓	✓	✓	✓	✓	✓	✓	✓
340	P07814	Y	P07814	Bifunctional glutamate/proline--tRNA ligase	SYEP_HUMAN	EPRS1	1464	1477	DQDLEPGAPSMGAK				✓	✓	✓	✓		✓		✓		✓	✓	✓		✓	✓	✓			✓		✓	✓	✓
341	P00338	Y	P00338	L-lactate dehydrogenase A chain	LDHA_HUMAN	LDHA	6	22	DQLIYNLLKEEQTPQNK				✓	✓	✓	✓	✓	✓	✓	✓	✓	✓	✓	✓	✓	✓	✓	✓	✓	✓	✓	✓	✓	✓	✓	✓
342	P78527	Y	P78527	DNA-dependent protein kinase catalytic subunit	PRKDC_HUMAN	PRKDC	3325	3335	DQNILLGTTYR										✓								✓					✓
343	P09211	Y	P09211	Glutathione S-transferase P	GSTP1_HUMAN	GSTP1	83	101	DQQEAALVDMVNDGVEDLR				✓	✓	✓	✓		✓	✓	✓	✓				✓		✓		✓	✓	✓	✓				✓
344	Q14566	Y	Q14566	DNA replication licensing factor MCM6	MCM6_HUMAN	MCM6	469	486	DQVAIHEAMEQQTISITK						✓													✓				✓
345	P07900	Y	P07900	Heat shock protein HSP 90-alpha	HS90A_HUMAN	HSP90AA1	500	510	DQVANSAFVER						✓		✓		✓	✓		✓		✓	✓	✓						✓		✓	✓	✓					✓
346	P47897	Y	P47897	Glutamine--tRNA ligase	SYQ_HUMAN	QARS1	377	391	DRPMEESLLLFEAMR					✓		✓								✓							✓	✓
347	Q15029	Y	Q15029	116 kDa U5 small nuclear ribonucleoprotein component	U5S1_HUMAN	EFTUD2	764	775	DSIVQGFQWGTR					✓		✓	✓	✓		✓				✓					✓		✓	✓	✓		✓	✓
348	P12956	Y	P12956	X-ray repair cross-complementing protein 6	XRCC6_HUMAN	XRCC6	36	46	DSLIFLVDASK				✓	✓	✓	✓	✓	✓	✓	✓	✓	✓	✓	✓	✓	✓	✓	✓	✓	✓	✓	✓	✓	✓	✓	✓
349	P43246	Y	P43246	DNA mismatch repair protein Msh2	MSH2_HUMAN	MSH2	742	752	DSLIIIDELGR				✓	✓	✓	✓	✓				✓			✓			✓	✓	✓			✓	✓
350	O00571	Y	O00571	ATP-dependent RNA helicase DDX3X	DDX3X_HUMAN	DDX3X	441	451	DSLTLVFVETK				✓	✓		✓			✓		✓		✓	✓	✓	✓	✓	✓	✓	✓	✓	✓	✓	✓	✓	✓
351	P07737	Y	P07737	Profilin-1	PROF1_HUMAN	PFN1	27	38	DSPSVWAAVPGK				✓	✓	✓	✓	✓	✓	✓	✓	✓	✓	✓	✓	✓	✓	✓	✓	✓	✓	✓	✓	✓	✓	✓	✓
352	P13639	Y	P13639	Elongation factor 2	EF2_HUMAN	EEF2	677	688	DSVVAGFQWATK				✓	✓	✓	✓	✓	✓	✓	✓		✓		✓	✓	✓	✓	✓		✓	✓		✓		✓
353	Q14011	Y	Q14011	Cold-inducible RNA-binding protein	CIRBP_HUMAN	CIRBP	162	172	DSYDSYATHNE					✓			✓			✓
354	P60709;P63261	N	P60709;P63261	Actin, cytoplasmic 1	ACTB_HUMAN;ACTG_HUMAN	ACTB;ACTG1	0	11	DSYVGDEAQSKR				✓	✓	✓	✓	✓	✓		✓	✓	✓	✓	✓	✓	✓	✓	✓	✓	✓	✓	✓	✓	✓	✓	✓
355	P12956	Y	P12956	X-ray repair cross-complementing protein 6	XRCC6_HUMAN	XRCC6	195	206	DTGIFLDLMHLK				✓	✓	✓	✓	✓	✓	✓	✓	✓	✓	✓	✓	✓	✓	✓	✓	✓	✓	✓	✓	✓	✓	✓	✓
356	P35030	Y	P35030	Trypsin-3	TRY3_HUMAN	PRSS3	159	169	DTLDNDIMLIK					✓				✓				✓				✓									✓
357	Q9NTJ3	Y	Q9NTJ3	Structural maintenance of chromosomes protein 4	SMC4_HUMAN	SMC4	714	726	DTLVADNLDQATR				✓	✓	✓	✓		✓	✓		✓		✓	✓	✓	✓	✓		✓			✓			✓
358	P50454	Y	P50454	Serpin H1	SERPH_HUMAN	SERPINH1	394	405	DTQSGSLLFIGR				✓	✓	✓	✓	✓	✓	✓	✓	✓	✓	✓	✓	✓	✓	✓	✓	✓	✓	✓	✓	✓		✓	✓
359	Q5TC12	Y	Q5TC12	ATP synthase mitochondrial F1 complex assembly factor 1	ATPF1_HUMAN	ATPAF1	173	183	DTVYAVIPAEK				✓	✓	✓		✓							✓							✓
360	P48643	Y	P48643	T-complex protein 1 subunit epsilon	TCPE_HUMAN	CCT5	203	214	DVDFELIKVEGK				✓			✓			✓										✓
361	Q13405	Y	Q13405	39S ribosomal protein L49, mitochondrial	RM49_HUMAN	MRPL49	123	134	DVEDFLSPLLGK						✓												✓	✓	✓		✓	✓
362	Q14697	Y	Q14697	Neutral alpha-glucosidase AB	GANAB_HUMAN	GANAB	570	588	DVHNIYGLYVHMATADGLR							✓	✓	✓				✓						✓	✓			✓	✓	✓
363	P41252	Y	P41252	Isoleucine--tRNA ligase, cytoplasmic	SYIC_HUMAN	IARS1	651	661	DVLLPWYNAYR					✓		✓													✓
364	P63244	Y	P63244	Receptor of activated protein C kinase 1	RACK1_HUMAN	RACK1	107	118	DVLSVAFSSDNR				✓	✓	✓	✓	✓	✓	✓	✓	✓	✓	✓	✓	✓	✓	✓	✓	✓	✓	✓	✓	✓	✓	✓	✓					✓
365	P62081	Y	P62081	40S ribosomal protein S7	RS7_HUMAN	RPS7	184	194	DVNFEFPEFQL					✓	✓	✓		✓	✓	✓	✓	✓	✓	✓	✓	✓	✓	✓	✓		✓	✓	✓	✓		✓
366	P04843	Y	P04843	Dolichyl-diphosphooligosaccharide--protein glycosyltransferase subunit 1	RPN1_HUMAN	RPN1	205	215	DVPAYSQDTFK				✓		✓	✓	✓	✓			✓	✓	✓	✓	✓	✓	✓	✓	✓		✓	✓	✓		✓
367	Q15008	Y	Q15008	26S proteasome non-ATPase regulatory subunit 6	PSMD6_HUMAN	PSMD6	285	293	DWLFAPHYR							✓
368	O43390	Y	O43390	Heterogeneous nuclear ribonucleoprotein R	HNRPR_HUMAN	HNRNPR	375	384	DYAFVHFEDR															✓
369	Q16576	Y	Q16576	Histone-binding protein RBBP7	RBBP7_HUMAN	RBBP7	59	82	DYALHWLVLGTHTSDEQNHLVVAR					✓	✓	✓	✓							✓			✓	✓	✓		✓	✓	✓		✓
370	O43707	Y	O43707	Alpha-actinin-4	ACTN4_HUMAN	ACTN4	440	450	DYETATLSDIK				✓		✓		✓	✓			✓	✓		✓	✓		✓
371	P55786	Y	P55786	Puromycin-sensitive aminopeptidase	PSA_HUMAN	NPEPPS	294	304	DYFNVPYPLPK				✓	✓	✓	✓	✓	✓	✓	✓	✓	✓	✓	✓	✓	✓	✓	✓	✓	✓	✓	✓	✓	✓	✓	✓
372	Q14204	Y	Q14204	Cytoplasmic dynein 1 heavy chain 1	DYHC1_HUMAN	DYNC1H1	2880	2890	DYIPVDQEELR									✓	✓						✓						✓	✓
373	P46783	Y	P46783	40S ribosomal protein S10	RS10_HUMAN	RPS10	81	96	DYLHLPPEIVPATLRR				✓		✓	✓		✓	✓		✓		✓	✓	✓		✓	✓	✓	✓	✓	✓		✓
374	P53396	Y	P53396	ATP-citrate synthase	ACLY_HUMAN	ACLY	363	378	DYQGPLKEHEVTIFVR				✓	✓	✓	✓	✓	✓	✓	✓	✓	✓	✓		✓	✓	✓	✓	✓		✓	✓	✓	✓	✓	✓
375	Q7KZF4	Y	Q7KZF4	Staphylococcal nuclease domain-containing protein 1	SND1_HUMAN	SND1	328	339	DYVAPTANLDQK				✓	✓	✓	✓		✓	✓	✓	✓	✓	✓	✓	✓	✓	✓	✓	✓	✓	✓	✓	✓	✓	✓
376	P06737	Y	P06737	Glycogen phosphorylase, liver form	PYGL_HUMAN	PYGL	51	61	DYYFALAHTVR							✓						✓		✓	✓		✓
377	Q96DA6	Y	Q96DA6	Mitochondrial import inner membrane translocase subunit TIM14	TIM14_HUMAN	DNAJC19	62	75	EAALILGVSPTANK					✓		✓								✓			✓		✓		✓	✓
378	P07237	Y	P07237	Protein disulfide-isomerase	PDIA1_HUMAN	P4HB	121	130	EADDIVNWLK					✓	✓	✓				✓							✓	✓	✓		✓
379	O14654	Y	O14654	Insulin receptor substrate 4	IRS4_HUMAN	IRS4	914	929	EADSSSDYVNMDFTKR							✓
380	P14618	Y	P14618	Pyruvate kinase PKM	KPYM_HUMAN	PKM	384	399	EAEAAIYHLQLFEELR				✓	✓	✓	✓	✓	✓	✓		✓	✓	✓	✓	✓	✓	✓	✓	✓	✓	✓	✓	✓	✓	✓	✓
381	P14618	Y	P14618	Pyruvate kinase PKM	KPYM_HUMAN	PKM	384	400	EAEAAIYHLQLFEELRR				✓	✓	✓	✓	✓	✓	✓	✓	✓	✓	✓	✓	✓	✓	✓	✓	✓	✓	✓	✓	✓	✓	✓	✓
382	O14950;P19105	N	O14950;P19105	Myosin regulatory light chain 12B	ML12A_HUMAN;ML12B_HUMAN	MYL12A;MYL12B	0	9	EAFNMIDQNR				✓	✓		✓	✓							✓	✓			✓	✓		✓	✓		✓		✓
383	P21333	Y	P21333	Filamin-A	FLNA_HUMAN	FLNA	2265	2280	EAGAGGLAIAVEGPSK				✓		✓	✓		✓	✓			✓		✓	✓	✓	✓	✓	✓		✓		✓		✓	✓
384	P53618	Y	P53618	Coatomer subunit beta	COPB_HUMAN	COPB1	496	513	EAGELKPEEEITVGPVQK				✓	✓	✓	✓	✓	✓	✓	✓	✓	✓	✓	✓	✓	✓	✓	✓	✓	✓	✓	✓	✓	✓	✓
385	Q13283	Y	Q13283	Ras GTPase-activating protein-binding protein 1	G3BP1_HUMAN	G3BP1	321	331	EAGEQGDIEPR						✓									✓
386	Q9Y4L1	Y	Q9Y4L1	Hypoxia up-regulated protein 1	HYOU1_HUMAN	HYOU1	252	262	EAGMQPQLQIR							✓								✓
387	Q86UU0	Y	Q86UU0	B-cell CLL/lymphoma 9-like protein	BCL9L_HUMAN	BCL9L	126	137	EAGTPSLDSEAK						✓	✓					✓			✓				✓	✓		✓	✓	✓
388	P62280	Y	P62280	40S ribosomal protein S11	RS11_HUMAN	RPS11	49	59	EAIEGTYIDKK					✓	✓	✓	✓		✓	✓			✓				✓		✓		✓		✓	✓	✓	✓
389	Q92900	Y	Q92900	Regulator of nonsense transcripts 1	RENT1_HUMAN	UPF1	950	960	EAIIPGSVYDR					✓		✓	✓		✓			✓						✓	✓			✓
390	Q9UBE0	Y	Q9UBE0	SUMO-activating enzyme subunit 1	SAE1_HUMAN	SAE1	218	228	EALEVDWSSEK					✓	✓	✓				✓			✓	✓			✓	✓	✓		✓	✓
391	O14776	Y	O14776	Transcription elongation regulator 1	TCRG1_HUMAN	TCERG1	770	781	EALFNEFVAAAR				✓	✓	✓	✓	✓	✓			✓			✓	✓	✓	✓	✓	✓		✓	✓	✓			✓
392	Q99460	Y	Q99460	26S proteasome non-ATPase regulatory subunit 1	PSMD1_HUMAN	PSMD1	418	429	EALQLMATYLPK					✓	✓	✓	✓		✓			✓	✓	✓	✓		✓		✓			✓	✓
393	P19338	Y	P19338	Nucleolin	NUCL_HUMAN	NCL	628	639	EAMEDGEIDGNK							✓	✓	✓					✓	✓			✓		✓		✓	✓
394	O95433	Y	O95433	Activator of 90 kDa heat shock protein ATPase homolog 1	AHSA1_HUMAN	AHSA1	146	156	EAMGIYISTLK				✓		✓	✓								✓							✓
395	Q9UNZ2	Y	Q9UNZ2	NSFL1 cofactor p47	NSF1C_HUMAN	NSFL1C	357	368	EANLLNAVIVQR				✓		✓	✓	✓	✓	✓		✓	✓	✓	✓	✓	✓	✓	✓	✓	✓		✓			✓
396	P18124	Y	P18124	60S ribosomal protein L7	RL7_HUMAN	RPL7	203	212	EANNFLWPFK				✓	✓	✓	✓	✓	✓	✓	✓		✓	✓	✓	✓		✓	✓	✓	✓	✓	✓	✓	✓	✓	✓
397	P62841	Y	P62841	40S ribosomal protein S15	RS15_HUMAN	RPS15	66	77	EAPPMEKPEVVK					✓		✓
398	Q9BVC6	Y	Q9BVC6	Transmembrane protein 109	TM109_HUMAN	TMEM109	48	59	EAPVDVLTQIGR				✓	✓	✓	✓				✓					✓		✓		✓		✓					✓
399	P49321	Y	P49321	Nuclear autoantigenic sperm protein	NASP_HUMAN	NASP	536	547	EAQLYAAQAHLK				✓	✓	✓	✓	✓	✓	✓	✓	✓	✓	✓	✓	✓	✓	✓	✓	✓	✓	✓	✓		✓	✓	✓
400	Q92499	Y	Q92499	ATP-dependent RNA helicase DDX1	DDX1_HUMAN	DDX1	721	738	EAQTSFLHLGYLPNQLFR				✓		✓									✓								✓
401	O00203	Y	O00203	AP-3 complex subunit beta-1	AP3B1_HUMAN	AP3B1	157	167	EASADLSPYVR							✓			✓										✓
402	O00231	Y	O00231	26S proteasome non-ATPase regulatory subunit 11	PSD11_HUMAN	PSMD11	21	32	EASIDILHSIVK						✓	✓																✓
403	P21333	Y	P21333	Filamin-A	FLNA_HUMAN	FLNA	1273	1283	EATTEFSVDAR				✓	✓	✓	✓	✓	✓	✓	✓	✓	✓		✓	✓	✓	✓		✓	✓	✓		✓		✓	✓
404	P52292	Y	P52292	Importin subunit alpha-1	IMA1_HUMAN	KPNA2	354	366	EATWTMSNITAGR					✓										✓					✓
405	P14625	Y	P14625	Endoplasmin	ENPL_HUMAN	HSP90B1	609	623	EAVEKEFEPLLNWMK					✓		✓											✓		✓		✓	✓
406	Q13637	Y	Q13637	Ras-related protein Rab-32	RAB32_HUMAN	RAB32	98	110	EAVGAFVVFDISR						✓											✓
407	Q14152	Y	Q14152	Eukaryotic translation initiation factor 3 subunit A	EIF3A_HUMAN	EIF3A	503	520	EDAPIGPHLQSMPSEQIR				✓	✓	✓	✓	✓	✓	✓	✓		✓		✓	✓		✓	✓	✓		✓	✓	✓		✓	✓
408	P51114	Y	P51114	RNA-binding protein FXR1	FXR1_HUMAN	FXR1	329	341	EDGMVPFVFVGTK						✓	✓				✓									✓			✓
409	O14602;P47813	N	O14602;P47813	Eukaryotic translation initiation factor 1A, Y-chromosomal	IF1AX_HUMAN;IF1AY_HUMAN	EIF1AX;EIF1AY	0	10	EDGQEYAQVIK				✓	✓	✓	✓		✓	✓			✓		✓			✓	✓	✓		✓		✓
410	Q12906	Y	Q12906	Interleukin enhancer-binding factor 3	ILF3_HUMAN	ILF3	312	323	EDITQSAQHALR				✓		✓	✓								✓					✓
411	Q13151	Y	Q13151	Heterogeneous nuclear ribonucleoprotein A0	ROA0_HUMAN	HNRNPA0	177	189	EDIYSGGGGGGSR						✓									✓
412	P63241	Y	P63241	Eukaryotic translation initiation factor 5A-1	IF5A1_HUMAN	EIF5A	110	121	EDLRLPEGDLGK				✓	✓					✓					✓				✓	✓			✓	✓
413	P12268	Y	P12268	Inosine-5'-monophosphate dehydrogenase 2	IMDH2_HUMAN	IMPDH2	183	195	EDLVVAPAGITLK				✓	✓	✓	✓	✓		✓	✓	✓		✓	✓	✓	✓	✓	✓	✓		✓	✓	✓
414	P13639	Y	P13639	Elongation factor 2	EF2_HUMAN	EEF2	440	449	EDLYLKPIQR				✓	✓	✓	✓	✓	✓	✓	✓	✓	✓	✓	✓	✓	✓	✓	✓	✓	✓	✓	✓	✓	✓	✓	✓
415	P08238	Y	P08238	Heat shock protein HSP 90-beta	HS90B_HUMAN	HSP90AB1	187	196	EDQTEYLEER				✓	✓	✓	✓	✓	✓	✓	✓	✓	✓	✓	✓	✓	✓	✓	✓	✓	✓	✓	✓	✓	✓	✓	✓
416	P51991	Y	P51991	Heterogeneous nuclear ribonucleoprotein A3	ROA3_HUMAN	HNRNPA3	114	126	EDSVKPGAHLTVK						✓
417	P08670	Y	P08670	Vimentin	VIME_HUMAN	VIM	197	207	EEAENTLQSFR				✓	✓	✓	✓	✓	✓	✓	✓	✓	✓	✓	✓	✓	✓	✓	✓	✓	✓	✓	✓	✓	✓	✓	✓
418	P13010	Y	P13010	X-ray repair cross-complementing protein 5	XRCC5_HUMAN	XRCC5	689	702	EEASGSSVTAEEAK															✓
419	Q9NYF8	Y	Q9NYF8	Bcl-2-associated transcription factor 1	BCLF1_HUMAN	BCLAF1	832	842	EEEWDPEYTPK					✓		✓
420	Q15293	Y	Q15293	Reticulocalbin-1	RCN1_HUMAN	RCN1	189	204	EEFTAFLHPEEFEHMK							✓
421	O75643	Y	O75643	U5 small nuclear ribonucleoprotein 200 kDa helicase	U520_HUMAN	SNRNP200	2061	2072	EEGWWVVIGDAK				✓	✓		✓								✓							✓
422	P28066	Y	P28066	Proteasome subunit alpha type-5	PSA5_HUMAN	PSMA5	232	241	EELEEVIKDI				✓	✓	✓	✓	✓	✓	✓		✓	✓	✓	✓		✓	✓	✓	✓	✓	✓	✓			✓	✓
423	Q9Y5B9	Y	Q9Y5B9	FACT complex subunit SPT16	SP16H_HUMAN	SUPT16H	793	802	EELEFEVPFR						✓		✓							✓									✓
424	O00567	Y	O00567	Nucleolar protein 56	NOP56_HUMAN	NOP56	565	578	EEPVSSGPEEAVGK						✓									✓					✓		✓	✓
425	P14625	Y	P14625	Endoplasmin	ENPL_HUMAN	HSP90B1	614	623	EFEPLLNWMK					✓	✓	✓	✓			✓				✓	✓		✓	✓	✓		✓	✓			✓	✓
426	P08621	Y	P08621	U1 small nuclear ribonucleoprotein 70 kDa	RU17_HUMAN	SNRNP70	122	131	EFEVYGPIKR				✓	✓	✓	✓	✓	✓	✓	✓	✓	✓	✓	✓	✓		✓		✓	✓	✓	✓
427	P20073	Y	P20073	Annexin A7	ANXA7_HUMAN	ANXA7	398	408	EFSGYVESGLK					✓	✓	✓	✓	✓	✓		✓		✓	✓	✓	✓	✓	✓	✓		✓	✓		✓
428	P61158	Y	P61158	Actin-related protein 3	ARP3_HUMAN	ACTR3	266	275	EFSIDVGYER							✓												✓	✓	✓			✓
429	Q13310	Y	Q13310	Polyadenylate-binding protein 4	PABP4_HUMAN	PABPC4	313	324	EFSPFGSITSAK				✓	✓	✓	✓	✓	✓	✓	✓	✓	✓	✓	✓	✓	✓	✓	✓	✓	✓	✓	✓	✓	✓	✓	✓
430	P11940	Y	P11940	Polyadenylate-binding protein 1	PABP1_HUMAN	PABPC1	313	324	EFSPFGTITSAK				✓	✓	✓	✓	✓	✓	✓	✓	✓	✓	✓	✓	✓	✓	✓	✓	✓	✓	✓	✓	✓	✓	✓	✓
431	O75367	Y	O75367	Core histone macro-H2A.1	H2AY_HUMAN	MACROH2A1	237	246	EFVEAVLELR				✓	✓	✓	✓	✓	✓	✓	✓	✓	✓	✓	✓	✓	✓	✓	✓	✓	✓	✓	✓	✓	✓	✓	✓
432	P37268	Y	P37268	Squalene synthase	FDFT_HUMAN	FDFT1	229	238	EFWPQEVWSR							✓															✓
433	P13995	Y	P13995	Bifunctional methylenetetrahydrofolate dehydrogenase/cyclohydrolase, mitochondrial	MTDC_HUMAN	MTHFD2	267	278	EGAAVIDVGINR				✓	✓		✓	✓		✓				✓	✓			✓	✓	✓		✓	✓
434	P62857	Y	P62857	40S ribosomal protein S28	RS28_HUMAN	RPS28	52	63	EGDVLTLLESER				✓	✓	✓	✓	✓	✓	✓	✓	✓	✓	✓	✓	✓	✓	✓	✓	✓	✓	✓	✓	✓	✓	✓	✓
435	P35080	Y	P35080	Profilin-2	PROF2_HUMAN	PFN2	57	69	EGFFTNGLTLGAK				✓	✓	✓	✓	✓	✓	✓	✓	✓	✓	✓	✓	✓	✓	✓	✓	✓	✓	✓	✓	✓	✓
436	P42771;P42772	N	P42771;P42772	Cyclin-dependent kinase inhibitor 2A	CDN2A_HUMAN;CDN2B_HUMAN	CDKN2A;CDKN2B	0	11	EGFLDTLVVLHR					✓	✓	✓	✓					✓	✓		✓				✓		✓	✓
437	O75122	Y	O75122	CLIP-associating protein 2	CLAP2_HUMAN	CLASP2	59	72	EGGAGAVDEDDFIK							✓
438	P48637	Y	P48637	Glutathione synthetase	GSHB_HUMAN	GSS	113	125	EGIAQTVFLGLNR				✓	✓	✓	✓		✓	✓	✓	✓		✓	✓	✓		✓	✓	✓			✓	✓			✓
439	Q12931	Y	Q12931	Heat shock protein 75 kDa, mitochondrial	TRAP1_HUMAN	TRAP1	450	461	EGIVTATEQEVK						✓									✓
440	P08238	Y	P08238	Heat shock protein HSP 90-beta	HS90B_HUMAN	HSP90AB1	539	550	EGLELPEDEEEK				✓	✓	✓	✓	✓	✓	✓	✓	✓	✓	✓	✓	✓	✓	✓	✓	✓	✓	✓	✓	✓	✓	✓	✓					✓
441	P62937	Y	P62937	Peptidyl-prolyl cis-trans isomerase A	PPIA_HUMAN	PPIA	134	144	EGMNIVEAMER				✓	✓	✓	✓	✓	✓	✓	✓	✓	✓	✓	✓	✓	✓	✓	✓	✓	✓	✓	✓	✓	✓	✓	✓
442	Q01082	Y	Q01082	Spectrin beta chain, non-erythrocytic 1	SPTB2_HUMAN	SPTBN1	1336	1352	EGMQLISEKPETEAVVK							✓
443	P06576	Y	P06576	ATP synthase subunit beta, mitochondrial	ATPB_HUMAN	ATP5F1B	242	259	EGNDLYHEMIESGVINLK				✓	✓	✓	✓	✓	✓	✓	✓	✓	✓	✓	✓	✓	✓	✓	✓	✓	✓	✓	✓	✓	✓	✓
444	P60660	Y	P60660	Myosin light polypeptide 6	MYL6_HUMAN	MYL6	99	110	EGNGTVMGAEIR						✓	✓	✓							✓			✓	✓							✓
445	Q9NQ50	Y	Q9NQ50	39S ribosomal protein L40, mitochondrial	RM40_HUMAN	MRPL40	174	191	EGPHYTPPIPNYQPPEGR					✓	✓	✓	✓	✓		✓	✓	✓	✓	✓	✓		✓	✓	✓		✓	✓	✓	✓	✓
446	O15042	Y	O15042	U2 snRNP-associated SURP motif-containing protein	SR140_HUMAN	U2SURP	441	452	EGPMFEAMIMNR					✓	✓	✓								✓								✓
447	P31943	Y	P31943	Heterogeneous nuclear ribonucleoprotein H	HNRH1_HUMAN	HNRNPH1	50	68	EGRPSGEAFVELESEDEVK				✓	✓	✓	✓	✓	✓	✓	✓	✓	✓	✓	✓	✓	✓	✓	✓	✓	✓	✓	✓	✓	✓	✓	✓
448	O00203	Y	O00203	AP-3 complex subunit beta-1	AP3B1_HUMAN	AP3B1	1064	1076	EGSTAQLIINTEK																							✓
449	Q02790	Y	Q02790	Peptidyl-prolyl cis-trans isomerase FKBP4	FKBP4_HUMAN	FKBP4	40	52	EGTGTEMPMIGDR				✓	✓	✓	✓	✓	✓	✓	✓	✓	✓	✓	✓	✓	✓	✓	✓	✓		✓	✓	✓	✓	✓
450	P68104	Y	P68104	Elongation factor 1-alpha 1	EF1A1_HUMAN	EEF1A1	135	146	EHALLAYTLGVK				✓	✓	✓	✓	✓	✓	✓	✓	✓	✓	✓	✓		✓	✓	✓	✓	✓	✓	✓	✓	✓	✓	✓					✓
451	P62195	Y	P62195	26S proteasome regulatory subunit 8	PRS8_HUMAN	PSMC5	240	258	EHAPSIIFMDEIDSIGSSR					✓	✓	✓	✓	✓	✓	✓	✓	✓	✓	✓	✓	✓	✓	✓	✓	✓	✓	✓	✓	✓	✓	✓
452	O15143	Y	O15143	Actin-related protein 2/3 complex subunit 1B	ARC1B_HUMAN	ARPC1B	50	66	EHNGQVTGIDWAPESNR							✓
453	P68431;P84243;Q16695;Q71DI3	N	P68431;P84243;Q16695;Q71DI3	Histone H3.1	H31T_HUMAN;H31_HUMAN;H32_HUMAN;H33_HUMAN	H3-3B;H3-4;H3C12;H3C13	0	10	EIAQDFKTDLR				✓		✓										✓		✓	✓	✓					✓
454	Q5TEC6	Y	Q5TEC6	Histone H3-7	H37_HUMAN	H3-7	74	84	EIAQEFKTDLR									✓								✓
455	P14868	Y	P14868	Aspartate--tRNA ligase, cytoplasmic	SYDC_HUMAN	DARS1	16	26	EIMDAAEDYAK				✓	✓	✓	✓	✓	✓		✓	✓	✓		✓				✓			✓	✓				✓
456	O60502	Y	O60502	Protein O-GlcNAcase	OGA_HUMAN	OGA	258	269	EIPVESIEEVSK					✓		✓									✓
457	P22392	Y	P22392	Nucleoside diphosphate kinase B	NDKB_HUMAN	NME2	129	143	EISLWFKPEELVDYK					✓	✓	✓	✓	✓		✓		✓	✓	✓	✓		✓	✓	✓	✓	✓	✓	✓	✓	✓	✓
458	P17980	Y	P17980	26S proteasome regulatory subunit 6A	PRS6A_HUMAN	PSMC3	277	294	EKAPSIIFIDELDAIGTK						✓														✓			✓
459	Q96BM9;Q9NVJ2	N	Q96BM9;Q9NVJ2	ADP-ribosylation factor-like protein 8A	ARL8A_HUMAN;ARL8B_HUMAN	ARL8A;ARL8B	0	16	EKDNIDITLQWLIQHSK					✓		✓
460	P28838	Y	P28838	Cytosol aminopeptidase	AMPL_HUMAN	LAP3	44	61	EKEDDVPQFTSAGENFDK					✓	✓	✓												✓	✓			✓
461	P48643	Y	P48643	T-complex protein 1 subunit epsilon	TCPE_HUMAN	CCT5	283	293	EKFEEMIQQIK				✓	✓	✓	✓	✓		✓		✓	✓	✓		✓		✓	✓	✓		✓	✓	✓		✓
462	Q15233	Y	Q15233	Non-POU domain-containing octamer-binding protein	NONO_HUMAN	NONO	294	304	EKLEMEMEAAR				✓	✓	✓	✓			✓	✓		✓							✓		✓	✓
463	P08670	Y	P08670	Vimentin	VIME_HUMAN	VIM	187	196	EKLQEEMLQR					✓		✓					✓	✓			✓			✓				✓
464	Q9UEE9	Y	Q9UEE9	Craniofacial development protein 1	CFDP1_HUMAN	CFDP1	199	219	EKPQANVPSALPSLPAGSGLK								✓							✓			✓		✓			✓
465	P52292	Y	P52292	Importin subunit alpha-1	IMA1_HUMAN	KPNA2	107	117	EKQPPIDNIIR					✓	✓	✓	✓	✓		✓	✓			✓		✓	✓		✓		✓	✓		✓	✓
466	P08238	Y	P08238	Heat shock protein HSP 90-beta	HS90B_HUMAN	HSP90AB1	274	284	EKYIDQEELNK				✓	✓	✓	✓			✓			✓				✓		✓	✓	✓					✓
467	Q9Y5B9	Y	Q9Y5B9	FACT complex subunit SPT16	SP16H_HUMAN	SUPT16H	480	490	ELAAQLNEEAK				✓	✓	✓			✓	✓	✓	✓			✓	✓	✓	✓		✓		✓
468	P23396	Y	P23396	40S ribosomal protein S3	RS3_HUMAN	RPS3	28	40	ELAEDGYSGVEVR				✓	✓	✓	✓	✓	✓	✓	✓	✓	✓	✓	✓	✓	✓	✓	✓	✓	✓	✓	✓	✓	✓	✓	✓					✓
469	O75821	Y	O75821	Eukaryotic translation initiation factor 3 subunit G	EIF3G_HUMAN	EIF3G	181	193	ELAEQLGLSTGEK				✓		✓	✓		✓	✓				✓	✓	✓			✓	✓		✓	✓			✓
470	Q92499	Y	Q92499	ATP-dependent RNA helicase DDX1	DDX1_HUMAN	DDX1	297	307	ELAEQTLNNIK				✓	✓	✓	✓	✓	✓			✓		✓	✓				✓	✓		✓	✓			✓
471	P30041	Y	P30041	Peroxiredoxin-6	PRDX6_HUMAN	PRDX6	109	125	ELAILLGMLDPAEKDEK				✓	✓	✓	✓	✓	✓	✓			✓	✓	✓	✓	✓		✓	✓	✓	✓	✓			✓
472	Q9NVP1	Y	Q9NVP1	ATP-dependent RNA helicase DDX18	DDX18_HUMAN	DDX18	262	272	ELAMQTFGVLK					✓		✓
473	Q7L9L4;Q9H8S9	N	Q7L9L4;Q9H8S9	MOB kinase activator 1B	MOB1A_HUMAN;MOB1B_HUMAN	MOB1A;MOB1B	0	10	ELAPLQELIEK					✓	✓	✓	✓	✓	✓	✓		✓	✓	✓			✓		✓	✓	✓	✓
474	O00571	Y	O00571	ATP-dependent RNA helicase DDX3X	DDX3X_HUMAN	DDX3X	277	287	ELAVQIYEEAR				✓	✓	✓				✓				✓	✓			✓		✓	✓	✓	✓			✓	✓
475	Q9UMX5	Y	Q9UMX5	Neudesin	NENF_HUMAN	NENF	121	131	ELEALDEVFTK					✓		✓								✓								✓
476	Q9NTJ3	Y	Q9NTJ3	Structural maintenance of chromosomes protein 4	SMC4_HUMAN	SMC4	841	853	ELEANVLATAPDK				✓
477	P11021	Y	P11021	Endoplasmic reticulum chaperone BiP	BIP_HUMAN	HSPA5	622	633	ELEEIVQPIISK				✓	✓	✓	✓	✓	✓	✓	✓	✓	✓	✓	✓	✓	✓	✓	✓	✓	✓	✓	✓	✓	✓	✓	✓
478	O96008	Y	O96008	Mitochondrial import receptor subunit TOM40 homolog	TOM40_HUMAN	TOMM40	92	102	ELFPIQMEGVK				✓	✓	✓	✓	✓			✓	✓			✓			✓	✓	✓	✓	✓	✓	✓		✓
479	O60610	Y	O60610	Protein diaphanous homolog 1	DIAP1_HUMAN	DIAPH1	1117	1127	ELGEYFLFDPK							✓						✓							✓			✓
480	P49368	Y	P49368	T-complex protein 1 subunit gamma	TCPG_HUMAN	CCT3	492	502	ELGIWEPLAVK				✓	✓	✓	✓	✓	✓	✓	✓	✓	✓	✓	✓	✓	✓	✓	✓	✓	✓	✓	✓	✓	✓	✓	✓
481	Q8WXX5	Y	Q8WXX5	DnaJ homolog subfamily C member 9	DNJC9_HUMAN	DNAJC9	206	217	ELGLDEGVDSLK				✓	✓	✓	✓	✓	✓	✓	✓	✓	✓	✓	✓			✓	✓	✓		✓	✓	✓
482	P49915	Y	P49915	GMP synthase [glutamine-hydrolyzing]	GUAA_HUMAN	GMPS	425	435	ELGLPEELVSR					✓																		✓
483	P49419	Y	P49419	Alpha-aminoadipic semialdehyde dehydrogenase	AL7A1_HUMAN	ALDH7A1	44	62	ELGLREENEGVYNGSWGGR							✓								✓
484	P08238	Y	P08238	Heat shock protein HSP 90-beta	HS90B_HUMAN	HSP90AB1	42	53	ELISNASDALDK						✓			✓	✓		✓	✓		✓		✓				✓			✓	✓	✓	✓
485	Q12931	Y	Q12931	Heat shock protein 75 kDa, mitochondrial	TRAP1_HUMAN	TRAP1	115	126	ELISNASDALEK				✓	✓	✓	✓	✓	✓	✓	✓	✓	✓	✓	✓	✓	✓	✓	✓	✓	✓	✓	✓	✓	✓	✓						✓
486	P07900	Y	P07900	Heat shock protein HSP 90-alpha	HS90A_HUMAN	HSP90AA1	47	58	ELISNSSDALDK				✓	✓	✓	✓	✓	✓	✓	✓	✓	✓	✓	✓	✓	✓	✓	✓	✓	✓	✓	✓	✓	✓	✓
487	P59998	Y	P59998	Actin-related protein 2/3 complex subunit 4	ARPC4_HUMAN	ARPC4	45	55	ELLLQPVTISR				✓	✓	✓	✓	✓	✓	✓	✓	✓	✓	✓	✓	✓	✓	✓	✓	✓	✓	✓	✓	✓	✓	✓	✓
488	P18206	Y	P18206	Vinculin	VINC_HUMAN	VCL	200	210	ELLPVLISAMK				✓	✓	✓	✓	✓	✓	✓	✓	✓	✓	✓	✓	✓	✓	✓	✓	✓	✓	✓	✓	✓	✓	✓
489	P46781	Y	P46781	40S ribosomal protein S9	RS9_HUMAN	RPS9	59	69	ELLTLDEKDPR				✓	✓	✓	✓								✓			✓	✓	✓			✓		✓		✓
490	Q96G03	Y	Q96G03	Phosphopentomutase	PGM2_HUMAN	PGM2	587	604	ELNELVSAIEEHFFQPQK					✓	✓	✓					✓											✓
491	P20340	Y	P20340	Ras-related protein Rab-6A	RAB6A_HUMAN	RAB6A	147	158	ELNVMFIETSAK				✓	✓		✓								✓					✓
492	Q9HC38	Y	Q9HC38	Glyoxalase domain-containing protein 4	GLOD4_HUMAN	GLOD4	225	234	ELPDLEDLMK				✓			✓		✓		✓				✓	✓		✓	✓			✓	✓	✓
493	P30520	Y	P30520	Adenylosuccinate synthetase isozyme 2	PURA2_HUMAN	ADSS2	420	430	ELPVNAQNYVR				✓	✓	✓	✓	✓	✓	✓	✓		✓	✓	✓	✓	✓	✓	✓	✓	✓		✓	✓	✓	✓
494	P55072	Y	P55072	Transitional endoplasmic reticulum ATPase	TERA_HUMAN	VCP	488	502	ELQELVQYPVEHPDK					✓	✓	✓			✓		✓	✓	✓	✓	✓				✓	✓	✓	✓	✓	✓	✓
495	O75438	Y	O75438	NADH dehydrogenase [ubiquinone] 1 beta subcomplex subunit 1	NDUB1_HUMAN	NDUFB1	48	58	ELQPSEEVTWK					✓		✓				✓											✓
496	Q6FI81	Y	Q6FI81	Anamorsin	CPIN1_HUMAN	CIAPIN1	129	144	ELQREPLTPEEVQSVR				✓			✓			✓				✓						✓
497	P36404	Y	P36404	ADP-ribosylation factor-like protein 2	ARL2_HUMAN	ARL2	105	114	ELQSLLVEER				✓	✓	✓	✓	✓						✓	✓			✓	✓	✓		✓	✓
498	P30101	Y	P30101	Protein disulfide-isomerase A3	PDIA3_HUMAN	PDIA3	472	482	ELSDFISYLQR				✓	✓	✓	✓	✓	✓	✓	✓	✓	✓	✓	✓	✓	✓	✓	✓	✓	✓	✓	✓	✓	✓	✓	✓
499	Q9Y2W2	Y	Q9Y2W2	WW domain-binding protein 11	WBP11_HUMAN	WBP11	326	336	ELTPLQAMMLR					✓
500	O14602;P47813	N	O14602;P47813	Eukaryotic translation initiation factor 1A, Y-chromosomal	IF1AX_HUMAN;IF1AY_HUMAN	EIF1AX;EIF1AY	0	15	ELVFKEDGQEYAQVIK				✓	✓	✓	✓	✓	✓	✓	✓	✓	✓	✓	✓	✓	✓	✓	✓	✓	✓	✓	✓	✓	✓	✓	✓
501	Q16576	Y	Q16576	Histone-binding protein RBBP7	RBBP7_HUMAN	RBBP7	5	14	EMFEDTVEER				✓	✓	✓	✓	✓	✓	✓	✓	✓	✓		✓		✓	✓	✓	✓	✓	✓	✓	✓	✓	✓	✓					✓
502	P11413	Y	P11413	Glucose-6-phosphate 1-dehydrogenase	G6PD_HUMAN	G6PD	206	215	EMVQNLMVLR							✓
503	P22102	Y	P22102	Trifunctional purine biosynthetic protein adenosine-3	PUR2_HUMAN	GART	394	404	ENLISALEEAK					✓	✓	✓				✓				✓			✓		✓	✓					✓
504	P11310	Y	P11310	Medium-chain specific acyl-CoA dehydrogenase, mitochondrial	ACADM_HUMAN	ACADM	260	271	ENVLIGDGAGFK					✓	✓	✓	✓						✓	✓	✓	✓		✓	✓			✓
505	P35579	Y	P35579	Myosin-9	MYH9_HUMAN	MYH9	408	419	EQADFAIEALAK				✓	✓	✓	✓	✓	✓	✓		✓	✓		✓	✓	✓	✓	✓	✓	✓	✓	✓	✓	✓	✓
506	Q9NZL4	Y	Q9NZL4	Hsp70-binding protein 1	HPBP1_HUMAN	HSPBP1	218	228	EQEAGLLQFLR				✓		✓	✓	✓		✓		✓		✓	✓	✓			✓	✓			✓
507	P27797	Y	P27797	Calreticulin	CALR_HUMAN	CALR	25	36	EQFLDGDGWTSR				✓	✓	✓	✓	✓	✓	✓	✓	✓	✓	✓	✓	✓	✓	✓	✓	✓	✓	✓	✓	✓	✓	✓	✓					✓
508	P53999	Y	P53999	Activated RNA polymerase II transcriptional coactivator p15	TCP4_HUMAN	SUB1	115	125	EQISDIDDAVR				✓	✓	✓	✓	✓	✓	✓	✓	✓	✓	✓	✓	✓	✓	✓	✓	✓	✓	✓	✓	✓	✓	✓	✓
509	Q14204	Y	Q14204	Cytoplasmic dynein 1 heavy chain 1	DYHC1_HUMAN	DYNC1H1	1348	1357	EQPWVSVQPR					✓		✓													✓		✓
510	O00231	Y	O00231	26S proteasome non-ATPase regulatory subunit 11	PSD11_HUMAN	PSMD11	47	59	EQSILELGSLLAK				✓	✓	✓	✓	✓	✓	✓	✓	✓	✓	✓	✓	✓	✓	✓	✓	✓	✓	✓	✓	✓	✓	✓	✓
511	O94979	Y	O94979	Protein transport protein Sec31A	SC31A_HUMAN	SEC31A	1159	1175	EQTLSPTITSGLHNIAR						✓	✓								✓			✓				✓
512	P08238	Y	P08238	Heat shock protein HSP 90-beta	HS90B_HUMAN	HSP90AB1	492	502	EQVANSAFVER				✓	✓	✓	✓			✓		✓		✓				✓	✓	✓	✓	✓		✓	✓		✓
513	Q92878	Y	Q92878	DNA repair protein RAD50	RAD50_HUMAN	RAD50	910	921	EQVSPLETTLEK				✓	✓	✓	✓	✓		✓			✓		✓								✓
514	Q14566	Y	Q14566	DNA replication licensing factor MCM6	MCM6_HUMAN	MCM6	589	599	ESEDFIVEQYK				✓	✓	✓	✓	✓	✓	✓	✓	✓	✓	✓	✓	✓		✓	✓	✓	✓	✓	✓	✓	✓	✓	✓					✓
515	P15880	Y	P15880	40S ribosomal protein S2	RS2_HUMAN	RPS2	90	108	ESEIIDFFLGASLKDEVLK				✓	✓	✓	✓	✓	✓	✓	✓	✓	✓	✓	✓	✓	✓	✓	✓	✓	✓	✓	✓	✓	✓	✓	✓
516	P80723	Y	P80723	Brain acid soluble protein 1	BASP1_HUMAN	BASP1	39	52	ESEPQAAAEPAEAK						✓
517	P22102	Y	P22102	Trifunctional purine biosynthetic protein adenosine-3	PUR2_HUMAN	GART	439	452	ESGVDIAAGNMLVK					✓	✓									✓			✓				✓	✓
518	O00116	Y	O00116	Alkyldihydroxyacetonephosphate synthase, peroxisomal	ADAS_HUMAN	AGPS	629	640	ESISDVGFGMLK					✓		✓		✓						✓
519	P14868	Y	P14868	Aspartate--tRNA ligase, cytoplasmic	SYDC_HUMAN	DARS1	111	121	ESIVDVEGVVR					✓	✓	✓	✓		✓		✓	✓	✓		✓	✓			✓	✓		✓	✓	✓
520	P14314	Y	P14314	Glucosidase 2 subunit beta	GLU2B_HUMAN	PRKCSH	125	135	ESLQQMAEVTR				✓	✓	✓	✓	✓			✓	✓		✓	✓	✓	✓	✓	✓			✓	✓	✓	✓
521	P49736	Y	P49736	DNA replication licensing factor MCM2	MCM2_HUMAN	MCM2	753	765	ESMATGSIPITVR				✓	✓	✓	✓	✓	✓	✓		✓		✓	✓	✓	✓	✓	✓	✓	✓	✓	✓	✓		✓	✓					✓
522	P09601	Y	P09601	Heme oxygenase 1	HMOX1_HUMAN	HMOX1	70	85	ESPVFAPVYFPEELHR						✓		✓															✓
523	Q99623	Y	Q99623	Prohibitin-2	PHB2_HUMAN	PHB2	38	48	ESVFTVEGGHR				✓	✓	✓	✓	✓	✓	✓		✓	✓	✓	✓	✓	✓	✓	✓	✓	✓	✓	✓	✓	✓	✓	✓
524	Q99848	Y	Q99848	Probable rRNA-processing protein EBP2	EBP2_HUMAN	EBNA1BP2	263	272	ESYDDVSSFR					✓				✓						✓					✓			✓	✓								✓
525	P30044	Y	P30044	Peroxiredoxin-5, mitochondrial	PRDX5_HUMAN	PRDX5	160	177	ETDLLLDDSLVSIFGNRR						✓	✓								✓	✓	✓	✓	✓	✓			✓		✓
526	O75821	Y	O75821	Eukaryotic translation initiation factor 3 subunit G	EIF3G_HUMAN	EIF3G	252	267	ETDLQELFRPFGSISR				✓	✓	✓		✓	✓	✓	✓	✓	✓	✓	✓	✓	✓	✓	✓	✓		✓	✓	✓		✓	✓
527	O43670	Y	O43670	BUB3-interacting and GLEBS motif-containing protein ZNF207	ZN207_HUMAN	ZNF207	60	72	ETIDAVPNAIPGR					✓	✓	✓	✓		✓	✓		✓		✓				✓	✓			✓
528	P08670	Y	P08670	Vimentin	VIME_HUMAN	VIM	425	440	ETNLDSLPLVDTHSKR				✓	✓	✓	✓	✓	✓	✓	✓	✓	✓	✓	✓	✓	✓	✓	✓	✓		✓	✓	✓	✓
529	P80723	Y	P80723	Brain acid soluble protein 1	BASP1_HUMAN	BASP1	185	198	ETPAATEAPSSTPK						✓	✓						✓		✓		✓		✓
530	Q9BQA1	Y	Q9BQA1	Methylosome protein 50	MEP50_HUMAN	WDR77	4	15	ETPPPLVPPAAR					✓	✓	✓	✓	✓					✓	✓			✓		✓		✓	✓	✓
531	P38919	Y	P38919	Eukaryotic initiation factor 4A-III	IF4A3_HUMAN	EIF4A3	106	116	ETQALILAPTR				✓	✓	✓	✓	✓	✓	✓	✓	✓	✓	✓	✓	✓	✓	✓	✓	✓	✓	✓	✓	✓	✓	✓	✓
532	Q96I99	Y	Q96I99	Succinate--CoA ligase [GDP-forming] subunit beta, mitochondrial	SUCB2_HUMAN	SUCLG2	151	160	ETYLAILMDR							✓				✓				✓			✓	✓	✓		✓	✓
533	P33992	Y	P33992	DNA replication licensing factor MCM5	MCM5_HUMAN	MCM5	105	129	EVADEVTRPRPSGEEVLQDIQVMLK						✓													✓			✓
534	O43143	Y	O43143	ATP-dependent RNA helicase DHX15	DHX15_HUMAN	DHX15	372	384	EVDDLGPEVGDIK				✓	✓	✓	✓	✓	✓		✓	✓	✓	✓	✓	✓	✓	✓	✓	✓	✓	✓	✓	✓	✓	✓
535	Q9BUF5	Y	Q9BUF5	Tubulin beta-6 chain	TBB6_HUMAN	TUBB6	325	336	EVDEQMLAIQSK					✓		✓																✓
536	P55072	Y	P55072	Transitional endoplasmic reticulum ATPase	TERA_HUMAN	VCP	366	377	EVDIGIPDATGR				✓	✓	✓	✓	✓	✓	✓	✓	✓	✓	✓	✓	✓	✓	✓	✓	✓	✓	✓	✓	✓	✓	✓
537	Q9BZZ5	Y	Q9BZZ5	Apoptosis inhibitor 5	API5_HUMAN	API5	170	180	EVEELILTESK				✓	✓	✓	✓						✓	✓	✓				✓	✓		✓	✓			✓
538	Q7KZF4	Y	Q7KZF4	Staphylococcal nuclease domain-containing protein 1	SND1_HUMAN	SND1	593	603	EVEVEVESMDK					✓		✓								✓					✓		✓
539	Q96CX2	Y	Q96CX2	BTB/POZ domain-containing protein KCTD12	KCD12_HUMAN	KCTD12	247	257	EVFGDTLNESR							✓
540	Q99615	Y	Q99615	DnaJ homolog subfamily C member 7	DNJC7_HUMAN	DNAJC7	430	442	EVGEAFTILSDPK															✓
541	P07814	Y	P07814	Bifunctional glutamate/proline--tRNA ligase	SYEP_HUMAN	EPRS1	514	532	EVIPVNVPEAQEEMKEVAK					✓										✓					✓
542	Q16822	Y	Q16822	Phosphoenolpyruvate carboxykinase [GTP], mitochondrial	PCKGM_HUMAN	PCK2	625	635	EVLAELEALER							✓								✓
543	Q15758	Y	Q15758	Neutral amino acid transporter B(0)	AAAT_HUMAN	SLC1A5	179	189	EVLDSFLDLAR						✓		✓	✓	✓			✓	✓	✓				✓	✓	✓		✓
544	Q8NE71	Y	Q8NE71	ATP-binding cassette sub-family F member 1	ABCF1_HUMAN	ABCF1	830	845	EVLEALGEVMVSRPRE						✓	✓
545	Q9BYN8	Y	Q9BYN8	28S ribosomal protein S26, mitochondrial	RT26_HUMAN	MRPS26	156	165	EVLQLQEEVK						✓																	✓
546	P46926	Y	P46926	Glucosamine-6-phosphate isomerase 1	GNPI1_HUMAN	GNPDA1	198	208	EVMILITGAHK					✓																	✓
547	P18124	Y	P18124	60S ribosomal protein L7	RL7_HUMAN	RPL7	10	20	EVPAVPETLKK				✓	✓	✓	✓	✓	✓	✓		✓	✓	✓	✓			✓	✓	✓		✓	✓	✓	✓	✓	✓
548	P51570	Y	P51570	Galactokinase	GALK1_HUMAN	GALK1	257	267	EVQLEELEAAR				✓		✓	✓	✓	✓						✓			✓		✓			✓
549	P22234	Y	P22234	Bifunctional phosphoribosylaminoimidazole carboxylase/phosphoribosylaminoimidazole succinocarboxamide synthetase	PUR6_HUMAN	PAICS	236	246	EVTPEGLQMVK				✓	✓	✓	✓	✓	✓	✓	✓	✓	✓	✓	✓	✓	✓	✓	✓	✓	✓	✓	✓	✓		✓	✓
550	Q9Y230	Y	Q9Y230	RuvB-like 2	RUVB2_HUMAN	RUVBL2	237	253	EVVHTVSLHEIDVINSR				✓			✓																✓
551	P33993	Y	P33993	DNA replication licensing factor MCM7	MCM7_HUMAN	MCM7	92	106	EVVNKDVLDVYIEHR					✓	✓	✓								✓				✓	✓			✓
552	P22234	Y	P22234	Bifunctional phosphoribosylaminoimidazole carboxylase/phosphoribosylaminoimidazole succinocarboxamide synthetase	PUR6_HUMAN	PAICS	20	30	EVYELLDSPGK				✓	✓	✓	✓	✓	✓	✓	✓	✓	✓	✓	✓	✓	✓	✓	✓	✓		✓	✓	✓		✓
553	P11388	Y	P11388	DNA topoisomerase 2-alpha	TOP2A_HUMAN	TOP2A	1035	1047	EWLLGMLGAESAK															✓
554	Q01813	Y	Q01813	ATP-dependent 6-phosphofructokinase, platelet type	PFKAP_HUMAN	PFKP	140	150	EWSGLLEELAR					✓		✓				✓
555	O43324	Y	O43324	Eukaryotic translation elongation factor 1 epsilon-1	MCA3_HUMAN	EEF1E1	58	68	EYLLGSTAEEK					✓	✓	✓	✓							✓			✓	✓	✓
556	Q9H7C9	Y	Q9H7C9	Mth938 domain-containing protein	AAMDC_HUMAN	AAMDC	103	113	EYNALVAQGVR					✓		✓					✓	✓		✓	✓				✓		✓	✓
557	O95373	Y	O95373	Importin-7	IPO7_HUMAN	IPO7	284	294	EYNEFAEVFLK				✓	✓	✓	✓	✓				✓		✓	✓				✓	✓			✓			✓
558	P42285	Y	P42285	Exosome RNA helicase MTR4	MTREX_HUMAN	MTREX	135	145	EYPFILDAFQR					✓	✓		✓		✓						✓		✓				✓	✓
559	P53999	Y	P53999	Activated RNA polymerase II transcriptional coactivator p15	TCP4_HUMAN	SUB1	87	101	EYWMDPEGEMKPGRK					✓		✓	✓	✓		✓			✓	✓	✓		✓		✓		✓	✓
560	P08865	Y	P08865	40S ribosomal protein SA	RSSA_HUMAN	RPSA	90	102	FAAATGATPIAGR				✓	✓	✓	✓	✓	✓	✓	✓	✓	✓	✓	✓	✓	✓	✓	✓	✓	✓	✓	✓	✓	✓	✓	✓					✓
561	P78347	Y	P78347	General transcription factor II-I	GTF2I_HUMAN	GTF2I	583	594	FAQALGLTEAVK				✓	✓	✓	✓	✓	✓	✓	✓	✓	✓	✓	✓	✓	✓	✓	✓	✓	✓	✓	✓	✓	✓		✓
562	Q96H20	Y	Q96H20	Vacuolar-sorting protein SNF8	SNF8_HUMAN	SNF8	135	146	FAQDVSQDDLIR					✓	✓	✓							✓	✓								✓
563	P43487	Y	P43487	Ran-specific GTPase-activating protein	RANG_HUMAN	RANBP1	58	68	FASENDLPEWK					✓	✓	✓		✓		✓	✓	✓		✓	✓			✓	✓		✓	✓	✓	✓		✓
564	P17987	Y	P17987	T-complex protein 1 subunit alpha	TCPA_HUMAN	TCP1	516	526	FATEAAITILR				✓	✓	✓	✓	✓	✓	✓	✓	✓	✓	✓	✓	✓	✓	✓	✓	✓	✓	✓	✓	✓	✓	✓	✓
565	P11142	Y	P11142	Heat shock cognate 71 kDa protein	HSP7C_HUMAN	HSPA8	78	88	FDDAVVQSDMK				✓	✓	✓	✓	✓	✓		✓		✓	✓	✓	✓	✓	✓	✓	✓	✓	✓	✓			✓						✓
566	P12956	Y	P12956	X-ray repair cross-complementing protein 6	XRCC6_HUMAN	XRCC6	340	357	FDDPGLMLMGFKPLVLLK					✓	✓	✓				✓				✓	✓	✓	✓	✓	✓		✓	✓				✓
567	Q08945	Y	Q08945	FACT complex subunit SSRP1	SSRP1_HUMAN	SSRP1	371	381	FDEISFVNFAR				✓	✓	✓	✓	✓	✓	✓	✓	✓	✓	✓	✓	✓	✓	✓	✓	✓	✓	✓	✓		✓
568	Q7L014	Y	Q7L014	Probable ATP-dependent RNA helicase DDX46	DDX46_HUMAN	DDX46	780	791	FDETEQALANER															✓					✓			✓
569	P07339	Y	P07339	Cathepsin D	CATD_HUMAN	CTSD	195	205	FDGILGMAYPR				✓	✓	✓	✓	✓	✓		✓	✓		✓	✓	✓	✓	✓	✓	✓		✓	✓	✓
570	Q96HE7	Y	Q96HE7	ERO1-like protein alpha	ERO1A_HUMAN	ERO1A	288	299	FDGILTEGEGPR						✓							✓				✓						✓			✓
571	P50395	Y	P50395	Rab GDP dissociation inhibitor beta	GDIB_HUMAN	GDI2	175	193	FDLGQDVIDFTGHALALYR				✓	✓	✓	✓	✓	✓	✓	✓	✓	✓	✓	✓	✓	✓	✓	✓	✓	✓	✓	✓	✓	✓	✓	✓
572	P49327	Y	P49327	Fatty acid synthase	FAS_HUMAN	FASN	1772	1787	FDLSQNHPLGMAIFLK				✓		✓		✓	✓	✓		✓	✓	✓	✓	✓	✓	✓	✓	✓	✓	✓	✓	✓	✓	✓
573	Q13418	Y	Q13418	Integrin-linked protein kinase	ILK_HUMAN	ILK	439	448	FDMIVPILEK					✓		✓
574	P30040	Y	P30040	Endoplasmic reticulum resident protein 29	ERP29_HUMAN	ERP29	60	69	FDTQYPYGEK					✓															✓			✓
575	Q16181	Y	Q16181	Septin-7	SEPT7_HUMAN	SEPTIN7	138	147	FEDYLNAESR					✓	✓	✓		✓	✓			✓	✓	✓				✓	✓	✓	✓	✓	✓
576	P11142	Y	P11142	Heat shock cognate 71 kDa protein	HSP7C_HUMAN	HSPA8	302	311	FEELNADLFR					✓	✓	✓	✓	✓		✓	✓	✓	✓	✓	✓	✓	✓	✓	✓	✓	✓	✓	✓	✓	✓
577	P11021	Y	P11021	Endoplasmic reticulum chaperone BiP	BIP_HUMAN	HSPA5	327	336	FEELNMDLFR				✓	✓	✓	✓	✓	✓	✓	✓	✓	✓	✓	✓	✓	✓	✓	✓	✓	✓	✓	✓	✓	✓	✓	✓
578	O75489	Y	O75489	NADH dehydrogenase [ubiquinone] iron-sulfur protein 3, mitochondrial	NDUS3_HUMAN	NDUFS3	126	136	FEIVYNLLSLR				✓	✓	✓	✓				✓			✓	✓	✓	✓	✓	✓	✓	✓	✓	✓		✓	✓
579	P35606	Y	P35606	Coatomer subunit beta'	COPB2_HUMAN	COPB2	645	655	FELALQLGELK						✓	✓		✓										✓	✓			✓
580	P49792	Y	P49792	E3 SUMO-protein ligase RanBP2	RBP2_HUMAN	RANBP2	946	957	FESPATGILSPR									✓
581	P00492	Y	P00492	Hypoxanthine-guanine phosphoribosyltransferase	HPRT_HUMAN	HPRT1	74	83	FFADLLDYIK				✓	✓	✓	✓	✓	✓	✓	✓	✓	✓	✓	✓	✓	✓	✓	✓	✓	✓	✓	✓	✓	✓	✓	✓
582	Q15691	Y	Q15691	Microtubule-associated protein RP/EB family member 1	MARE1_HUMAN	MAPRE1	114	130	FFDANYDGKDYDPVAAR				✓	✓	✓	✓	✓			✓	✓	✓	✓	✓	✓	✓	✓	✓	✓		✓	✓			✓	✓
583	O43924	Y	O43924	Retinal rod rhodopsin-sensitive cGMP 3',5'-cyclic phosphodiesterase subunit delta	PDE6D_HUMAN	PDE6D	133	144	FFDDDLLVSTSR						✓	✓
584	Q15029	Y	Q15029	116 kDa U5 small nuclear ribonucleoprotein component	U5S1_HUMAN	EFTUD2	952	963	FFDDPMLLELAK					✓		✓				✓				✓	✓				✓		✓	✓
585	P51571	Y	P51571	Translocon-associated protein subunit delta	SSRD_HUMAN	SSR4	106	116	FFDEESYSLLR				✓	✓	✓	✓	✓	✓	✓	✓	✓	✓	✓	✓	✓	✓	✓	✓	✓	✓	✓	✓	✓	✓	✓	✓
586	Q12931	Y	Q12931	Heat shock protein 75 kDa, mitochondrial	TRAP1_HUMAN	TRAP1	440	449	FFEDYGLFMR				✓	✓	✓	✓	✓	✓		✓	✓		✓	✓	✓		✓	✓	✓		✓	✓		✓	✓	✓
587	P30046	Y	P30046	D-dopachrome decarboxylase	DOPD_HUMAN	DDT	100	110	FFPLESWQIGK					✓		✓	✓			✓				✓							✓	✓
588	P20618	Y	P20618	Proteasome subunit beta type-1	PSB1_HUMAN	PSMB1	129	146	FFPYYVYNIIGGLDEEGK					✓		✓	✓							✓			✓	✓			✓
589	P0DMV8;P0DMV9	N	P0DMV8;P0DMV9	Heat shock 70 kDa protein 1A	HS71A_HUMAN;HS71B_HUMAN	HSPA1A;HSPA1B	0	10	FGDPVVQSDMK				✓	✓	✓	✓	✓	✓	✓	✓	✓	✓	✓	✓	✓	✓	✓	✓	✓	✓	✓	✓	✓	✓	✓	✓
590	Q06265	Y	Q06265	Exosome complex component RRP45	EXOS9_HUMAN	EXOSC9	282	292	FGFAESIANQR				✓		✓	✓								✓	✓										✓
591	O00116	Y	O00116	Alkyldihydroxyacetonephosphate synthase, peroxisomal	ADAS_HUMAN	AGPS	491	503	FGGLAAGEDNGQR									✓
592	P24752	Y	P24752	Acetyl-CoA acetyltransferase, mitochondrial	THIL_HUMAN	ACAT1	231	243	FGNEVIPVTVTVK				✓	✓	✓	✓	✓	✓	✓	✓	✓	✓	✓	✓	✓	✓	✓	✓	✓	✓	✓	✓	✓	✓	✓	✓
593	Q16795	Y	Q16795	NADH dehydrogenase [ubiquinone] 1 alpha subcomplex subunit 9, mitochondrial	NDUA9_HUMAN	NDUFA9	223	234	FGPIPLGSLGWK							✓				✓
594	P40937	Y	P40937	Replication factor C subunit 5	RFC5_HUMAN	RFC5	174	185	FGPLTPELMVPR					✓		✓								✓
595	Q5BKZ1	Y	Q5BKZ1	DBIRD complex subunit ZNF326	ZN326_HUMAN	ZNF326	71	80	FGPYESYDSR																		✓	✓
596	P23246	Y	P23246	Splicing factor, proline- and glutamine-rich	SFPQ_HUMAN	SFPQ	667	681	FGQGGAGPVGGQGPR				✓	✓	✓	✓	✓	✓	✓	✓	✓	✓	✓	✓	✓	✓	✓	✓	✓	✓	✓	✓	✓	✓	✓	✓
597	P14618	Y	P14618	Pyruvate kinase PKM	KPYM_HUMAN	PKM	231	246	FGVEQDVDMVFASFIR				✓	✓	✓	✓	✓			✓		✓		✓	✓	✓	✓	✓	✓	✓	✓	✓	✓	✓	✓	✓
598	P12268	Y	P12268	Inosine-5'-monophosphate dehydrogenase 2	IMDH2_HUMAN	IMPDH2	357	375	FGVPVIADGGIQNVGHIAK				✓	✓	✓	✓	✓	✓				✓	✓	✓			✓	✓	✓		✓	✓			✓
599	O14579	Y	O14579	Coatomer subunit epsilon	COPE_HUMAN	COPE	66	85	FGVVLDEIKPSSAPELQAVR						✓	✓	✓							✓					✓			✓		✓
600	Q9NYL9	Y	Q9NYL9	Tropomodulin-3	TMOD3_HUMAN	TMOD3	318	328	FGYQFTQQGPR						✓	✓															✓
601	Q9UL25	Y	Q9UL25	Ras-related protein Rab-21	RAB21_HUMAN	RAB21	81	90	FHALGPIYYR					✓		✓	✓		✓			✓
602	P30041	Y	P30041	Peroxiredoxin-6	PRDX6_HUMAN	PRDX6	25	41	FHDFLGDSWGILFSHPR				✓	✓	✓	✓	✓	✓	✓	✓	✓	✓	✓	✓	✓	✓	✓	✓	✓	✓	✓	✓	✓	✓	✓	✓
603	Q9Y2L1	Y	Q9Y2L1	Exosome complex exonuclease RRP44	RRP44_HUMAN	DIS3	639	654	FHMDSETHDPIDLQTK				✓			✓	✓					✓										✓
604	O95433	Y	O95433	Activator of 90 kDa heat shock protein ATPase homolog 1	AHSA1_HUMAN	AHSA1	250	268	FHMVDGNVSGEFTDLVPEK				✓	✓	✓	✓	✓		✓	✓			✓	✓	✓		✓	✓	✓		✓	✓
605	Q08J23	Y	Q08J23	RNA cytosine C(5)-methyltransferase NSUN2	NSUN2_HUMAN	NSUN2	145	160	FHQFLVSETESGNISR					✓		✓	✓							✓				✓	✓			✓
606	P61026	Y	P61026	Ras-related protein Rab-10	RAB10_HUMAN	RAB10	71	80	FHTITTSYYR							✓																✓
607	P48147	Y	P48147	Prolyl endopeptidase	PPCE_HUMAN	PREP	652	662	FIATLQYIVGR				✓	✓	✓	✓	✓	✓	✓	✓	✓	✓	✓	✓	✓	✓	✓	✓	✓	✓	✓	✓	✓	✓	✓	✓
608	O60220	Y	O60220	Mitochondrial import inner membrane translocase subunit Tim8 A	TIM8A_HUMAN	TIMM8A	70	80	FIDTSQFILNR															✓								✓
609	P30520	Y	P30520	Adenylosuccinate synthetase isozyme 2	PURA2_HUMAN	ADSS2	431	441	FIEDELQIPVK				✓	✓	✓	✓		✓	✓		✓	✓	✓	✓	✓			✓	✓	✓	✓	✓	✓	✓	✓
610	P47755	Y	P47755	F-actin-capping protein subunit alpha-2	CAZA2_HUMAN	CAPZA2	20	37	FIIHAPPGEFNEVFNDVR				✓	✓		✓		✓	✓			✓		✓	✓	✓	✓	✓	✓	✓	✓					✓
611	P49721	Y	P49721	Proteasome subunit beta type-2	PSB2_HUMAN	PSMB2	171	181	FILNLPTFSVR					✓	✓	✓						✓	✓	✓	✓		✓	✓	✓	✓	✓	✓
612	Q9GZS3	Y	Q9GZS3	SKI8 subunit of superkiller complex protein	SKI8_HUMAN	SKIC8	150	161	FILSIAYSPDGK						✓			✓			✓		✓	✓				✓			✓	✓
613	P52907	Y	P52907	F-actin-capping protein subunit alpha-1	CAZA1_HUMAN	CAPZA1	20	37	FITHAPPGEFNEVFNDVR				✓	✓	✓	✓	✓		✓		✓			✓	✓	✓	✓	✓	✓	✓	✓	✓	✓			✓
614	P48735	Y	P48735	Isocitrate dehydrogenase [NADP], mitochondrial	IDHP_HUMAN	IDH2	262	272	FKDIFQEIFDK															✓
615	P50395	Y	P50395	Rab GDP dissociation inhibitor beta	GDIB_HUMAN	GDI2	56	68	FKIPGSPPESMGR							✓
616	Q15393	Y	Q15393	Splicing factor 3B subunit 3	SF3B3_HUMAN	SF3B3	604	615	FLAVGLVDNTVR				✓	✓	✓	✓	✓	✓	✓	✓	✓	✓	✓	✓	✓	✓	✓	✓	✓	✓	✓	✓	✓	✓	✓	✓
617	Q9Y2R0	Y	Q9Y2R0	Cytochrome c oxidase assembly factor 3 homolog, mitochondrial	COA3_HUMAN	COA3	84	93	FLDELEDEAK					✓	✓	✓			✓					✓				✓	✓		✓	✓
618	P11388	Y	P11388	DNA topoisomerase 2-alpha	TOP2A_HUMAN	TOP2A	569	579	FLEEFITPIVK				✓	✓	✓					✓				✓			✓		✓		✓	✓	✓	✓	✓
619	P62906	Y	P62906	60S ribosomal protein L10a	RL10A_HUMAN	RPL10A	28	39	FLETVELQISLK				✓	✓	✓	✓	✓	✓	✓	✓	✓	✓	✓	✓	✓	✓	✓	✓	✓	✓	✓	✓	✓	✓	✓	✓
620	Q9NYU2	Y	Q9NYU2	UDP-glucose:glycoprotein glucosyltransferase 1	UGGG1_HUMAN	UGGT1	1354	1364	FLFVDADQIVR							✓
621	P63104	Y	P63104	14-3-3 protein zeta/delta	1433Z_HUMAN	YWHAZ	104	115	FLIPNASQAESK				✓	✓	✓	✓	✓	✓	✓	✓	✓	✓	✓	✓	✓	✓	✓	✓	✓	✓	✓	✓	✓	✓	✓
622	P13489	Y	P13489	Ribonuclease inhibitor	RINI_HUMAN	RNH1	342	352	FLLELQISNNR				✓															✓				✓		✓
623	O00303	Y	O00303	Eukaryotic translation initiation factor 3 subunit F	EIF3F_HUMAN	EIF3F	307	317	FLMSLVNQVPK							✓													✓
624	Q9P287	Y	Q9P287	BRCA2 and CDKN1A-interacting protein	BCCIP_HUMAN	BCCIP	168	183	FLNDTTKPVGLLLSER						✓														✓			✓
625	P30101	Y	P30101	Protein disulfide-isomerase A3	PDIA3_HUMAN	PDIA3	352	362	FLQDYFDGNLK				✓	✓	✓	✓	✓			✓				✓	✓		✓	✓	✓				✓
626	Q9Y262	Y	Q9Y262	Eukaryotic translation initiation factor 3 subunit L	EIF3L_HUMAN	EIF3L	420	437	FLSPVVPNYDNVHPNYHK																			✓
627	P61221	Y	P61221	ATP-binding cassette sub-family E member 1	ABCE1_HUMAN	ABCE1	558	567	FLSQLEITFR				✓		✓		✓	✓	✓		✓	✓		✓	✓			✓			✓	✓	✓	✓		✓
628	P06576	Y	P06576	ATP synthase subunit beta, mitochondrial	ATPB_HUMAN	ATP5F1B	463	480	FLSQPFQVAEVFTGHMGK				✓	✓	✓	✓	✓	✓		✓	✓	✓	✓	✓	✓	✓	✓	✓	✓	✓	✓	✓	✓	✓	✓	✓
629	Q01082	Y	Q01082	Spectrin beta chain, non-erythrocytic 1	SPTB2_HUMAN	SPTBN1	1467	1477	FMELLEPLNER					✓	✓	✓								✓			✓	✓	✓		✓	✓				✓
630	Q04637	Y	Q04637	Eukaryotic translation initiation factor 4 gamma 1	IF4G1_HUMAN	EIF4G1	977	986	FMLQDVLDLR				✓	✓	✓	✓	✓	✓	✓	✓	✓	✓	✓	✓	✓	✓	✓	✓	✓	✓	✓	✓	✓	✓	✓	✓
631	Q92900	Y	Q92900	Regulator of nonsense transcripts 1	RENT1_HUMAN	UPF1	940	949	FMTTAMYDAR					✓		✓															✓
632	Q9Y237	Y	Q9Y237	Peptidyl-prolyl cis-trans isomerase NIMA-interacting 4	PIN4_HUMAN	PIN4	64	75	FNEVAAQYSEDK				✓	✓	✓	✓	✓	✓	✓		✓	✓	✓	✓	✓	✓	✓	✓	✓	✓	✓	✓		✓		✓
633	O43242	Y	O43242	26S proteasome non-ATPase regulatory subunit 3	PSMD3_HUMAN	PSMD3	375	385	FNQVLDQFGEK				✓	✓	✓	✓	✓		✓		✓	✓	✓	✓	✓	✓	✓	✓	✓	✓	✓	✓	✓	✓
634	Q14152	Y	Q14152	Eukaryotic translation initiation factor 3 subunit A	EIF3A_HUMAN	EIF3A	377	388	FNVLQYVVPEVK						✓				✓		✓	✓	✓	✓			✓	✓	✓		✓	✓	✓	✓	✓
635	P62826	Y	P62826	GTP-binding nuclear protein Ran	RAN_HUMAN	RAN	61	71	FNVWDTAGQEK				✓	✓	✓	✓	✓	✓	✓	✓	✓	✓	✓	✓	✓	✓	✓	✓	✓	✓	✓	✓	✓	✓	✓	✓					✓
636	P07437	Y	P07437	Tubulin beta chain	TBB5_HUMAN	TUBB	242	252	FPGQLNADLRK							✓								✓				✓				✓
637	O43242	Y	O43242	26S proteasome non-ATPase regulatory subunit 3	PSMD3_HUMAN	PSMD3	386	397	FQADGTYTLIIR				✓	✓	✓	✓			✓	✓	✓	✓	✓	✓	✓		✓	✓	✓	✓	✓	✓	✓		✓
638	Q9UHD1	Y	Q9UHD1	Cysteine and histidine-rich domain-containing protein 1	CHRD1_HUMAN	CHORDC1	92	107	FQEHIIQAPKPVEAIK						✓	✓								✓
639	P33176	Y	P33176	Kinesin-1 heavy chain	KINH_HUMAN	KIF5B	33	50	FQGEDTVVIASKPYAFDR							✓													✓
640	O75643	Y	O75643	U5 small nuclear ribonucleoprotein 200 kDa helicase	U520_HUMAN	SNRNP200	701	711	FQIMNEIVYEK					✓	✓		✓		✓			✓		✓	✓	✓		✓	✓	✓	✓	✓			✓
641	P48681	Y	P48681	Nestin	NEST_HUMAN	NES	260	271	FQLAVEALEQEK				✓	✓	✓	✓	✓					✓		✓							✓	✓	✓
642	P37108	Y	P37108	Signal recognition particle 14 kDa protein	SRP14_HUMAN	SRP14	79	88	FQMAYSNLLR				✓	✓	✓	✓	✓	✓	✓	✓		✓		✓	✓	✓	✓		✓	✓	✓	✓	✓	✓		✓
643	Q6PKG0	Y	Q6PKG0	La-related protein 1	LARP1_HUMAN	LARP1	742	753	FQQVPTDALANK							✓	✓							✓				✓		✓
644	P40616	Y	P40616	ADP-ribosylation factor-like protein 1	ARL1_HUMAN	ARL1	63	79	FQVWDLGGQTSIRPYWR					✓		✓																			✓
645	Q04637	Y	Q04637	Eukaryotic translation initiation factor 4 gamma 1	IF4G1_HUMAN	EIF4G1	1123	1139	FSALQQAVPTESTDNRR				✓	✓	✓	✓	✓	✓	✓				✓	✓	✓	✓	✓	✓	✓	✓	✓	✓	✓		✓	✓
646	P12004	Y	P12004	Proliferating cell nuclear antigen	PCNA_HUMAN	PCNA	169	181	FSASGELGNGNIK				✓	✓	✓	✓	✓	✓	✓	✓	✓	✓	✓	✓	✓	✓	✓	✓	✓	✓	✓	✓	✓	✓	✓	✓
647	Q08211	Y	Q08211	ATP-dependent RNA helicase A	DHX9_HUMAN	DHX9	912	929	FSDHVALLSVFQAWDDAR				✓	✓	✓	✓	✓	✓		✓	✓	✓	✓	✓	✓	✓	✓		✓	✓	✓	✓		✓	✓	✓
648	P18669	Y	P18669	Phosphoglycerate mutase 1	PGAM1_HUMAN	PGAM1	22	39	FSGWYDADLSPAGHEEAK							✓
649	P18669	Y	P18669	Phosphoglycerate mutase 1	PGAM1_HUMAN	PGAM1	22	40	FSGWYDADLSPAGHEEAKR					✓		✓	✓		✓	✓			✓	✓	✓			✓			✓	✓		✓
650	P04075	Y	P04075	Fructose-bisphosphate aldolase A	ALDOA_HUMAN	ALDOA	244	259	FSHEEIAMATVTALRR				✓	✓	✓	✓	✓	✓	✓	✓	✓	✓	✓	✓	✓	✓	✓	✓	✓	✓	✓	✓	✓	✓	✓	✓
651	Q04760	Y	Q04760	Lactoylglutathione lyase	LGUL_HUMAN	GLO1	68	78	FSLYFLAYEDK						✓	✓		✓			✓		✓	✓		✓		✓	✓		✓	✓	✓		✓
652	Q04760	Y	Q04760	Lactoylglutathione lyase	LGUL_HUMAN	GLO1	68	83	FSLYFLAYEDKNDIPK				✓		✓	✓	✓	✓				✓		✓			✓	✓	✓	✓		✓	✓
653	P30044	Y	P30044	Peroxiredoxin-5, mitochondrial	PRDX5_HUMAN	PRDX5	181	191	FSMVVQDGIVK					✓		✓															✓
654	P31350	Y	P31350	Ribonucleoside-diphosphate reductase subunit M2	RIR2_HUMAN	RRM2	149	159	FSQEVQITEAR				✓	✓	✓									✓	✓		✓	✓	✓		✓	✓
655	P06737	Y	P06737	Glycogen phosphorylase, liver form	PYGL_HUMAN	PYGL	546	555	FSQFLETEYK									✓
656	P35527	Y	P35527	Keratin, type I cytoskeletal 9	K1C9_HUMAN	KRT9	47	59	FSSSSGYGGGSSR				✓
657	P06733	Y	P06733	Alpha-enolase	ENOA_HUMAN	ENO1	307	326	FTASAGIQVVGDDLTVTNPK				✓	✓	✓	✓	✓	✓	✓		✓	✓		✓	✓	✓	✓	✓	✓	✓	✓	✓	✓	✓	✓	✓
658	Q99460	Y	Q99460	26S proteasome non-ATPase regulatory subunit 1	PSMD1_HUMAN	PSMD1	402	413	FTATASLGVIHK						✓	✓	✓							✓				✓	✓	✓
659	O14950;P19105	N	O14950;P19105	Myosin regulatory light chain 12B	ML12A_HUMAN;ML12B_HUMAN	MYL12A;MYL12B	0	10	FTDEEVDELYR				✓		✓	✓	✓				✓	✓	✓	✓	✓	✓	✓	✓	✓	✓	✓	✓	✓	✓		✓
660	Q6P2Q9	Y	Q6P2Q9	Pre-mRNA-processing-splicing factor 8	PRP8_HUMAN	PRPF8	1534	1544	FTLWWSPTINR					✓		✓	✓	✓						✓
661	P38606	Y	P38606	V-type proton ATPase catalytic subunit A	VATA_HUMAN	ATP6V1A	203	212	FTMVQVWPVR					✓		✓											✓				✓	✓
662	P08865	Y	P08865	40S ribosomal protein SA	RSSA_HUMAN	RPSA	103	120	FTPGTFTNQIQAAFREPR				✓	✓	✓	✓	✓	✓	✓	✓	✓	✓	✓	✓	✓	✓	✓	✓	✓	✓	✓	✓	✓	✓	✓	✓
663	P06576	Y	P06576	ATP synthase subunit beta, mitochondrial	ATPB_HUMAN	ATP5F1B	311	324	FTQAGSEVSALLGR				✓	✓	✓	✓	✓	✓	✓	✓	✓	✓	✓	✓	✓	✓	✓	✓	✓	✓	✓	✓	✓	✓	✓	✓
664	Q9UQ80	Y	Q9UQ80	Proliferation-associated protein 2G4	PA2G4_HUMAN	PA2G4	321	332	FTVLLMPNGPMR				✓	✓	✓	✓	✓	✓	✓	✓	✓	✓	✓	✓	✓	✓	✓	✓	✓	✓	✓	✓	✓	✓	✓	✓
665	Q92890	Y	Q92890	Ubiquitin recognition factor in ER-associated degradation protein 1	UFD1_HUMAN	UFD1	290	301	FVAFSGEGQSLR				✓		✓	✓						✓		✓			✓	✓	✓			✓
666	P04843	Y	P04843	Dolichyl-diphosphooligosaccharide--protein glycosyltransferase subunit 1	RPN1_HUMAN	RPN1	355	371	FVDHVFDEQVIDSLTVK				✓	✓	✓	✓	✓	✓				✓		✓			✓	✓	✓	✓	✓	✓			✓
667	P41252	Y	P41252	Isoleucine--tRNA ligase, cytoplasmic	SYIC_HUMAN	IARS1	726	736	FVDILTNWYVR							✓				✓											✓
668	P40925	Y	P40925	Malate dehydrogenase, cytoplasmic	MDHC_HUMAN	MDH1	299	310	FVEGLPINDFSR				✓	✓	✓	✓	✓	✓	✓	✓	✓	✓	✓	✓	✓	✓	✓	✓	✓	✓	✓	✓	✓	✓	✓	✓
669	Q16222	Y	Q16222	UDP-N-acetylhexosamine pyrophosphorylase	UAP1_HUMAN	UAP1	381	390	FVFDIFQFAK					✓	✓					✓	✓			✓			✓	✓	✓		✓	✓
670	P40926	Y	P40926	Malate dehydrogenase, mitochondrial	MDHM_HUMAN	MDH2	258	269	FVFSLVDAMNGK				✓	✓	✓	✓	✓	✓	✓	✓	✓	✓	✓	✓	✓	✓	✓	✓	✓	✓	✓	✓	✓	✓	✓	✓
671	Q92841	Y	Q92841	Probable ATP-dependent RNA helicase DDX17	DDX17_HUMAN	DDX17	489	505	FVINYDYPNSSEDYVHR					✓	✓	✓	✓							✓	✓				✓			✓
672	Q12906	Y	Q12906	Interleukin enhancer-binding factor 3	ILF3_HUMAN	ILF3	555	565	FVMEVEVDGQK				✓	✓	✓	✓	✓	✓	✓	✓	✓	✓	✓	✓	✓	✓	✓	✓	✓	✓	✓	✓	✓	✓	✓	✓
673	P62861	Y	P62861	FAU ubiquitin-like and ribosomal protein S30	RS30_HUMAN	FAU	116	126	FVNVVPTFGKK				✓	✓	✓	✓	✓	✓	✓	✓	✓	✓	✓	✓	✓	✓	✓	✓	✓	✓	✓	✓	✓	✓	✓	✓
674	O96008	Y	O96008	Mitochondrial import receptor subunit TOM40 homolog	TOM40_HUMAN	TOMM40	185	195	FVNWQVDGEYR				✓	✓		✓	✓				✓	✓		✓			✓	✓	✓			✓
675	P50395	Y	P50395	Rab GDP dissociation inhibitor beta	GDIB_HUMAN	GDI2	380	390	FVSISDLLVPK				✓	✓	✓	✓	✓	✓	✓	✓		✓	✓	✓	✓	✓	✓	✓	✓	✓	✓	✓	✓	✓	✓	✓
676	Q9NVI1	Y	Q9NVI1	Fanconi anemia group I protein	FANCI_HUMAN	FANCI	809	819	FVSSLLTALFR							✓								✓								✓
677	Q96DI7	Y	Q96DI7	U5 small nuclear ribonucleoprotein 40 kDa protein	SNR40_HUMAN	SNRNP40	308	317	FVYVWDTTSR					✓		✓				✓				✓			✓	✓			✓			✓
678	Q02543	Y	Q02543	60S ribosomal protein L18a	RL18A_HUMAN	RPL18A	44	52	FWYFVSQLK				✓	✓	✓	✓	✓	✓	✓	✓			✓	✓	✓	✓	✓	✓	✓	✓	✓	✓	✓	✓	✓	✓
679	Q02543	Y	Q02543	60S ribosomal protein L18a	RL18A_HUMAN	RPL18A	44	53	FWYFVSQLKK				✓	✓	✓	✓	✓						✓	✓				✓	✓				✓
680	P55209	Y	P55209	Nucleosome assembly protein 1-like 1	NP1L1_HUMAN	NAP1L1	95	104	FYEEVHDLER				✓	✓	✓	✓	✓	✓	✓	✓	✓	✓	✓	✓	✓	✓	✓	✓	✓	✓	✓	✓	✓	✓	✓	✓
681	Q9NTK5	Y	Q9NTK5	Obg-like ATPase 1	OLA1_HUMAN	OLA1	202	216	FYHDWNDKEIEVLNK							✓
682	Q8WUM4	Y	Q8WUM4	Programmed cell death 6-interacting protein	PDC6I_HUMAN	PDCD6IP	676	686	FYNELTEILVR					✓	✓	✓	✓	✓	✓			✓	✓	✓		✓	✓		✓	✓	✓	✓	✓	✓
683	P26038	Y	P26038	Moesin	MOES_HUMAN	MSN	84	100	FYPEDVSEELIQDITQR																				✓			✓
684	O00483	Y	O00483	Cytochrome c oxidase subunit NDUFA4	NDUA4_HUMAN	NDUFA4	64	73	FYSVNVDYSK				✓	✓	✓	✓	✓	✓	✓	✓	✓	✓	✓	✓	✓	✓	✓	✓	✓	✓	✓	✓	✓	✓	✓	✓
685	Q13283	Y	Q13283	Ras GTPase-activating protein-binding protein 1	G3BP1_HUMAN	G3BP1	124	132	FYVHNDIFR				✓	✓	✓	✓	✓	✓	✓	✓	✓	✓	✓	✓	✓	✓	✓	✓	✓	✓	✓	✓	✓	✓	✓	✓
686	Q9UN86	Y	Q9UN86	Ras GTPase-activating protein-binding protein 2	G3BP2_HUMAN	G3BP2	124	132	FYVHNDMFR						✓
687	Q16630	Y	Q16630	Cleavage and polyadenylation specificity factor subunit 6	CPSF6_HUMAN	CPSF6	67	79	GAAPNVVYTYTGK				✓	✓	✓	✓									✓
688	P46087	Y	P46087	Probable 28S rRNA (cytosine(4447)-C(5))-methyltransferase	NOP2_HUMAN	NOP2	656	669	GADSELSTVPSVTK				✓	✓	✓	✓	✓	✓	✓	✓		✓	✓	✓	✓		✓	✓	✓	✓	✓	✓	✓	✓	✓
689	Q12904	Y	Q12904	Aminoacyl tRNA synthase complex-interacting multifunctional protein 1	AIMP1_HUMAN	AIMP1	15	26	GAEADQIIEYLK				✓	✓	✓	✓	✓	✓			✓	✓	✓	✓	✓	✓	✓	✓	✓			✓	✓	✓	✓
690	Q969H8	Y	Q969H8	Myeloid-derived growth factor	MYDGF_HUMAN	MYDGF	114	125	GAEIEYAMAYSK						✓			✓	✓					✓			✓		✓		✓	✓
691	P10644	Y	P10644	cAMP-dependent protein kinase type I-alpha regulatory subunit	KAP0_HUMAN	PRKAR1A	98	115	GAISAEVYTEEDAASYVR				✓	✓	✓		✓	✓	✓	✓	✓		✓	✓	✓	✓	✓	✓	✓	✓	✓	✓	✓	✓	✓
692	P30040	Y	P30040	Endoplasmic reticulum resident protein 29	ERP29_HUMAN	ERP29	37	48	GALPLDTVTFYK				✓	✓	✓	✓	✓	✓	✓	✓	✓	✓	✓	✓	✓	✓	✓	✓	✓	✓	✓	✓	✓	✓	✓	✓
693	P04406	Y	P04406	Glyceraldehyde-3-phosphate dehydrogenase	G3P_HUMAN	GAPDH	201	215	GALQNIIPASTGAAK				✓	✓	✓	✓	✓	✓	✓	✓	✓	✓	✓	✓	✓	✓	✓	✓	✓	✓	✓	✓	✓	✓	✓	✓
694	O75312	Y	O75312	Zinc finger protein ZPR1	ZPR1_HUMAN	ZPR1	141	152	GALTTVEGLITR						✓														✓
695	P51659	Y	P51659	Peroxisomal multifunctional enzyme type 2	DHB4_HUMAN	HSD17B4	33	46	GALVVVNDLGGDFK				✓	✓	✓	✓	✓	✓	✓	✓	✓	✓	✓	✓	✓	✓	✓	✓	✓	✓	✓	✓	✓	✓	✓	✓
696	Q92522	Y	Q92522	Histone H1.10	H1X_HUMAN	H1-10	129	143	GAPAAATAPAPTAHK															✓
697	P49419	Y	P49419	Alpha-aminoadipic semialdehyde dehydrogenase	AL7A1_HUMAN	ALDH7A1	219	232	GAPTTSLISVAVTK					✓	✓	✓							✓	✓								✓
698	O14654	Y	O14654	Insulin receptor substrate 4	IRS4_HUMAN	IRS4	1177	1198	GAQDVAGGSNPGAHNPSANLAR				✓	✓		✓	✓		✓	✓		✓	✓			✓					✓
699	Q9NP72	Y	Q9NP72	Ras-related protein Rab-18	RAB18_HUMAN	RAB18	80	92	GAQGVILVYDVTR					✓			✓		✓		✓			✓				✓
700	Q15417	Y	Q15417	Calponin-3	CNN3_HUMAN	CNN3	213	225	GASQAGMLAPGTR					✓	✓	✓													✓							✓
701	P37802	Y	P37802	Transgelin-2	TAGL2_HUMAN	TAGLN2	183	196	GASQAGMTGYGMPR				✓	✓	✓	✓	✓		✓	✓	✓	✓	✓	✓	✓	✓	✓	✓	✓	✓	✓	✓	✓	✓	✓						✓
702	P78371	Y	P78371	T-complex protein 1 subunit beta	TCPB_HUMAN	CCT2	377	388	GATQQILDEAER				✓	✓	✓	✓	✓	✓	✓	✓	✓	✓	✓	✓	✓	✓	✓	✓	✓	✓	✓	✓	✓	✓	✓	✓
703	Q9BQ39	Y	Q9BQ39	ATP-dependent RNA helicase DDX50	DDX50_HUMAN	DDX50	557	578	GAVDALAAALAHISGASSFEPR															✓
704	P46777	Y	P46777	60S ribosomal protein L5	RL5_HUMAN	RPL5	165	178	GAVDGGLSIPHSTK				✓	✓	✓	✓	✓	✓	✓	✓	✓	✓	✓	✓	✓	✓	✓	✓	✓	✓	✓	✓	✓	✓	✓	✓					✓
705	Q9NR30	Y	Q9NR30	Nucleolar RNA helicase 2	DDX21_HUMAN	DDX21	606	627	GAVEALAAALAHISGATSVDQR				✓	✓	✓		✓	✓	✓	✓			✓	✓	✓	✓	✓	✓	✓	✓	✓	✓		✓	✓
706	P62491;Q15907	N	P62491;Q15907	Ras-related protein Rab-11A	RB11A_HUMAN;RB11B_HUMAN	RAB11A;RAB11B	0	12	GAVGALLVYDIAK				✓	✓	✓	✓	✓	✓	✓	✓	✓	✓	✓	✓	✓	✓	✓	✓	✓	✓	✓	✓	✓	✓	✓	✓
707	Q9UHV9	Y	Q9UHV9	Prefoldin subunit 2	PFD2_HUMAN	PFDN2	19	32	GAVSAEQVIAGFNR				✓	✓	✓	✓		✓	✓		✓	✓	✓	✓	✓		✓	✓	✓	✓	✓	✓		✓	✓	✓
708	Q16531	Y	Q16531	DNA damage-binding protein 1	DDB1_HUMAN	DDB1	918	928	GDFILVGDLMR						✓								✓							✓
709	Q9BV57	Y	Q9BV57	Acireductone dioxygenase	MTND_HUMAN	ADI1	122	134	GDMVTLPAGIYHR					✓		✓															✓
710	P62304	Y	P62304	Small nuclear ribonucleoprotein E	RUXE_HUMAN	SNRPE	81	92	GDNITLLQSVSN				✓		✓						✓			✓
711	P04083	Y	P04083	Annexin A1	ANXA1_HUMAN	ANXA1	186	204	GDRSEDFGVNEDLADSDAR						✓	✓															✓
712	P27694	Y	P27694	Replication protein A 70 kDa DNA-binding subunit	RFA1_HUMAN	RPA1	17	41	GDTNIKPILQVINIRPITTGNSPPR				✓	✓	✓	✓	✓	✓	✓			✓		✓	✓		✓	✓	✓		✓	✓	✓		✓
713	P42704	Y	P42704	Leucine-rich PPR motif-containing protein, mitochondrial	LPPRC_HUMAN	LRPPRC	1153	1163	GDVENIEVVQK				✓	✓	✓	✓	✓							✓				✓	✓		✓	✓		✓
714	P49006	Y	P49006	MARCKS-related protein	MRP_HUMAN	MARCKSL1	11	25	GDVTAEEAAGASPAK				✓		✓	✓		✓	✓					✓		✓	✓	✓	✓		✓	✓				✓
715	P04179	Y	P04179	Superoxide dismutase [Mn], mitochondrial	SODM_HUMAN	SOD2	76	89	GDVTAQIALQPALK														✓		✓		✓	✓	✓	✓
716	P50991	Y	P50991	T-complex protein 1 subunit delta	TCPD_HUMAN	CCT4	66	79	GDVTITNDGATILK				✓	✓	✓	✓	✓	✓	✓	✓	✓	✓	✓	✓	✓	✓	✓	✓	✓	✓	✓	✓	✓	✓	✓	✓
717	P35637	Y	P35637	RNA-binding protein FUS	FUS_HUMAN	FUS	335	348	GEATVSFDDPPSAK				✓	✓	✓	✓	✓	✓	✓	✓	✓	✓	✓	✓	✓	✓	✓	✓	✓	✓	✓	✓	✓	✓	✓	✓
718	P04843	Y	P04843	Dolichyl-diphosphooligosaccharide--protein glycosyltransferase subunit 1	RPN1_HUMAN	RPN1	90	101	GEDEEENNLEVR					✓
719	P43307	Y	P43307	Translocon-associated protein subunit alpha	SSRA_HUMAN	SSR1	92	102	GEDFPANNIVK						✓	✓	✓			✓		✓		✓				✓	✓						✓	✓
720	P50990	Y	P50990	T-complex protein 1 subunit theta	TCPQ_HUMAN	CCT8	271	281	GEENLMDAQVK				✓	✓	✓	✓	✓	✓	✓	✓	✓	✓	✓	✓	✓	✓	✓	✓	✓	✓	✓	✓	✓	✓	✓	✓
721	Q8WYA6	Y	Q8WYA6	Beta-catenin-like protein 1	CTBL1_HUMAN	CTNNBL1	333	344	GEGLQLMNLMLR							✓		✓						✓			✓
722	Q09666	Y	Q09666	Neuroblast differentiation-associated protein AHNAK	AHNK_HUMAN	AHNAK	1141	1152	GEGPEVDVNLPK							✓													✓				✓
723	Q02790	Y	Q02790	Peptidyl-prolyl cis-trans isomerase FKBP4	FKBP4_HUMAN	FKBP4	214	232	GEHSIVYLKPSYAFGSVGK				✓	✓	✓	✓	✓	✓	✓	✓	✓	✓	✓	✓	✓	✓	✓	✓	✓	✓	✓	✓	✓	✓	✓	✓
724	O00170	Y	O00170	AH receptor-interacting protein	AIP_HUMAN	AIP	23	33	GELPDFQDGTK					✓	✓	✓					✓			✓		✓	✓		✓		✓	✓
725	P07195	Y	P07195	L-lactate dehydrogenase B chain	LDHB_HUMAN	LDHB	61	77	GEMMDLQHGSLFLQTPK				✓	✓	✓	✓	✓	✓		✓	✓		✓	✓	✓	✓	✓	✓	✓	✓	✓	✓	✓	✓	✓	✓
726	Q17RW2	Y	Q17RW2	Collagen alpha-1(XXIV) chain	COOA1_HUMAN	COL24A1	1047	1060	GEPGAPGEEGLQGK					✓		✓					✓	✓			✓		✓			✓				✓
727	O15372	Y	O15372	Eukaryotic translation initiation factor 3 subunit H	EIF3H_HUMAN	EIF3H	292	303	GEPPLPEEDLSK						✓	✓								✓				✓	✓		✓	✓
728	A6NDG6	Y	A6NDG6	Glycerol-3-phosphate phosphatase	PGP_HUMAN	PGP	42	54	GETAVPGAPEALR				✓	✓	✓	✓	✓						✓	✓	✓			✓	✓		✓	✓	✓
729	Q53H12	Y	Q53H12	Acylglycerol kinase, mitochondrial	AGK_HUMAN	AGK	185	196	GETVPLDVLQIK				✓	✓	✓	✓	✓		✓	✓			✓	✓	✓	✓	✓	✓	✓	✓	✓	✓		✓
730	P58107	Y	P58107	Epiplakin	EPIPL_HUMAN	EPPK1	1852	1863	GEVTAADLFNSR																				✓
731	P07910	Y	P07910	Heterogeneous nuclear ribonucleoproteins C1/C2	HNRPC_HUMAN	HNRNPC	51	61	GFAFVQYVNER				✓	✓	✓	✓	✓	✓	✓	✓	✓	✓	✓	✓	✓	✓	✓	✓	✓	✓	✓	✓	✓	✓	✓	✓					✓
732	Q16630	Y	Q16630	Cleavage and polyadenylation specificity factor subunit 6	CPSF6_HUMAN	CPSF6	125	138	GFALVGVGSEASSK					✓		✓		✓				✓							✓						✓
733	Q16630	Y	Q16630	Cleavage and polyadenylation specificity factor subunit 6	CPSF6_HUMAN	CPSF6	125	139	GFALVGVGSEASSKK							✓
734	Q86XP3	Y	Q86XP3	ATP-dependent RNA helicase DDX42	DDX42_HUMAN	DDX42	13	25	GFGFGGFAISAGK															✓										✓
735	P98179	Y	P98179	RNA-binding protein 3	RBM3_HUMAN	RBM3	48	65	GFGFITFTNPEHASVAMR				✓	✓	✓	✓	✓	✓	✓	✓		✓	✓	✓	✓	✓	✓	✓	✓	✓	✓	✓	✓	✓	✓	✓
736	P22626	Y	P22626	Heterogeneous nuclear ribonucleoproteins A2/B1	ROA2_HUMAN	HNRNPA2B1	63	89	GFGFVTFSSMAEVDAAMAARPHSIDGR				✓	✓	✓	✓	✓	✓	✓	✓	✓	✓	✓	✓	✓	✓	✓	✓	✓	✓	✓	✓	✓	✓	✓	✓
737	P09651	Y	P09651	Heterogeneous nuclear ribonucleoprotein A1	ROA1_HUMAN	HNRNPA1	56	78	GFGFVTYATVEEVDAAMNARPHK				✓	✓	✓	✓	✓	✓		✓	✓	✓	✓			✓	✓	✓	✓		✓	✓		✓	✓
738	Q16527	Y	Q16527	Cysteine and glycine-rich protein 2	CSRP2_HUMAN	CSRP2	179	193	GFGYGQGAGALVHAQ						✓							✓		✓			✓
739	P38919	Y	P38919	Eukaryotic initiation factor 4A-III	IF4A3_HUMAN	EIF4A3	196	206	GFKEQIYDVYR						✓									✓
740	Q9H2H8	Y	Q9H2H8	Peptidyl-prolyl cis-trans isomerase-like 3	PPIL3_HUMAN	PPIL3	48	61	GFMVQTGDPTGTGR					✓		✓
741	Q8NE71	Y	Q8NE71	ATP-binding cassette sub-family F member 1	ABCF1_HUMAN	ABCF1	714	724	GFNLPYQDARK						✓																			✓
742	P30101	Y	P30101	Protein disulfide-isomerase A3	PDIA3_HUMAN	PDIA3	449	460	GFPTIYFSPANK				✓	✓	✓	✓	✓				✓			✓	✓				✓	✓		✓
743	P35908	Y	P35908	Keratin, type II cytoskeletal 2 epidermal	K22E_HUMAN	KRT2	21	34	GFSSGSAVVSGGSR									✓
744	Q14847	Y	Q14847	LIM and SH3 domain protein 1	LASP1_HUMAN	LASP1	97	109	GFSVVADTPELQR					✓	✓	✓	✓		✓					✓	✓	✓	✓	✓	✓			✓	✓
745	P56192	Y	P56192	Methionine--tRNA ligase, cytoplasmic	SYMC_HUMAN	MARS1	377	388	GFVLQDTVEQLR					✓	✓	✓	✓	✓	✓	✓	✓		✓	✓			✓	✓	✓		✓	✓		✓	✓
746	P26640	Y	P26640	Valine--tRNA ligase	SYVC_HUMAN	VARS1	967	985	GFVPSPTSQPGGHESLVDR						✓	✓		✓				✓	✓	✓					✓			✓			✓	✓
747	P40939	Y	P40939	Trifunctional enzyme subunit alpha, mitochondrial	ECHA_HUMAN	HADHA	635	644	GFYIYQEGVK					✓		✓	✓		✓	✓			✓	✓	✓	✓	✓	✓			✓	✓		✓
748	Q99832	Y	Q99832	T-complex protein 1 subunit eta	TCPH_HUMAN	CCT7	376	387	GGAEQFMEETER				✓	✓	✓	✓	✓	✓	✓	✓	✓	✓	✓	✓	✓	✓	✓	✓	✓	✓	✓	✓	✓	✓	✓	✓					✓
749	O95865	Y	O95865	N(G),N(G)-dimethylarginine dimethylaminohydrolase 2	DDAH2_HUMAN	DDAH2	238	251	GGGDLPNSQEALQK							✓								✓
750	P22626	Y	P22626	Heterogeneous nuclear ribonucleoproteins A2/B1	ROA2_HUMAN	HNRNPA2B1	214	228	GGGGNFGPGPGSNFR				✓	✓	✓	✓	✓	✓	✓	✓	✓	✓	✓	✓	✓	✓	✓	✓	✓	✓	✓	✓	✓	✓	✓	✓					✓
751	Q9H3G5	Y	Q9H3G5	Probable serine carboxypeptidase CPVL	CPVL_HUMAN	CPVL	445	457	GGGHILPYDQPLR				✓		✓	✓					✓			✓			✓
752	P62249	Y	P62249	40S ribosomal protein S16	RS16_HUMAN	RPS16	74	85	GGGHVAQIYAIR						✓	✓	✓	✓	✓		✓	✓	✓	✓	✓		✓	✓	✓			✓		✓	✓
753	P38159;Q96E39	N	P38159;Q96E39	RNA-binding motif protein, X chromosome	RBMX_HUMAN;RMXL1_HUMAN	RBMX;RBMXL1	0	18	GGHMDDGGYSMNFNMSSSR				✓	✓	✓	✓	✓	✓	✓	✓	✓	✓	✓	✓	✓		✓	✓	✓	✓	✓	✓		✓	✓
754	P41240	Y	P41240	Tyrosine-protein kinase CSK	CSK_HUMAN	CSK	260	271	GGLYIVTEYMAK					✓										✓	✓		✓		✓
755	O43237	Y	O43237	Cytoplasmic dynein 1 light intermediate chain 2	DC1L2_HUMAN	DYNC1LI2	398	413	GGPASVPSSSPGTSVK							✓
756	P68400;Q8NEV1	N	P68400;Q8NEV1	Casein kinase II subunit alpha	CSK21_HUMAN;CSK23_HUMAN	CSNK2A1;CSNK2A3	0	17	GGPNIITLADIVKDPVSR				✓	✓	✓	✓	✓	✓	✓		✓	✓	✓	✓	✓	✓	✓	✓	✓	✓	✓	✓	✓	✓	✓	✓
757	P09874	Y	P09874	Poly [ADP-ribose] polymerase 1	PARP1_HUMAN	PARP1	780	796	GGSDDSSKDPIDVNYEK				✓	✓	✓	✓	✓	✓	✓		✓	✓	✓	✓	✓	✓	✓	✓	✓	✓	✓				✓	✓
758	P0DMV8;P0DMV9	N	P0DMV8;P0DMV9	Heat shock 70 kDa protein 1A	HS71A_HUMAN;HS71B_HUMAN	HSPA1A;HSPA1B	0	12	GGSGSGPTIEEVD				✓	✓	✓	✓	✓	✓	✓	✓	✓	✓	✓	✓	✓	✓	✓	✓	✓	✓	✓	✓	✓	✓	✓	✓					✓
759	P11413	Y	P11413	Glucose-6-phosphate 1-dehydrogenase	G6PD_HUMAN	G6PD	247	257	GGYFDEFGIIR						✓																			✓
760	P61081	Y	P61081	NEDD8-conjugating enzyme Ubc12	UBC12_HUMAN	UBE2M	170	180	GGYIGSTYFER				✓	✓	✓	✓	✓	✓	✓	✓	✓	✓	✓	✓	✓	✓	✓	✓	✓	✓	✓	✓	✓	✓	✓
761	P00390	Y	P00390	Glutathione reductase, mitochondrial	GSHR_HUMAN	GSR	172	189	GHAAFTSDPKPTIEVSGK				✓											✓					✓			✓
762	Q9NVP1	Y	Q9NVP1	ATP-dependent RNA helicase DDX18	DDX18_HUMAN	DDX18	524	539	GHALLILRPEELGFLR				✓	✓	✓	✓	✓		✓		✓		✓	✓		✓	✓	✓	✓		✓		✓	✓	✓
763	P05388	Y	P05388	60S acidic ribosomal protein P0	RLA0_HUMAN	RPLP0	67	77	GHLENNPALEK				✓	✓	✓	✓		✓		✓	✓		✓	✓	✓		✓		✓		✓	✓	✓	✓
764	Q13685	Y	Q13685	Angio-associated migratory cell protein	AAMP_HUMAN	AAMP	398	410	GHTAEILDFALSK						✓
765	Q92499	Y	Q92499	ATP-dependent RNA helicase DDX1	DDX1_HUMAN	DDX1	703	720	GHVDILAPTVQELAALEK				✓	✓	✓	✓		✓			✓	✓	✓	✓	✓	✓	✓	✓	✓	✓	✓	✓	✓		✓	✓
766	P13639	Y	P13639	Elongation factor 2	EF2_HUMAN	EEF2	768	785	GHVFEESQVAGTPMFVVK				✓	✓	✓	✓	✓	✓	✓	✓	✓	✓	✓	✓	✓	✓	✓	✓	✓	✓	✓	✓	✓	✓	✓	✓
767	Q15029	Y	Q15029	116 kDa U5 small nuclear ribonucleoprotein component	U5S1_HUMAN	EFTUD2	855	872	GHVTQDAPIPGSPLYTIK					✓	✓	✓	✓		✓	✓	✓	✓	✓	✓			✓	✓	✓	✓	✓	✓	✓		✓	✓
768	Q9BUF5	Y	Q9BUF5	Tubulin beta-6 chain	TBB6_HUMAN	TUBB6	104	121	GHYTEGAELVDAVLDVVR					✓	✓												✓	✓	✓		✓	✓	✓	✓
769	P07437	Y	P07437	Tubulin beta chain	TBB5_HUMAN	TUBB	104	121	GHYTEGAELVDSVLDVVR				✓	✓	✓	✓	✓	✓	✓	✓	✓	✓	✓	✓	✓	✓	✓	✓	✓	✓	✓	✓	✓	✓	✓	✓
770	P07437	Y	P07437	Tubulin beta chain	TBB5_HUMAN	TUBB	104	122	GHYTEGAELVDSVLDVVRK				✓	✓	✓	✓	✓	✓	✓	✓	✓	✓	✓	✓	✓	✓	✓	✓	✓	✓	✓	✓	✓	✓	✓	✓
771	Q92499	Y	Q92499	ATP-dependent RNA helicase DDX1	DDX1_HUMAN	DDX1	578	596	GIDIHGVPYVINVTLPDEK				✓	✓	✓	✓	✓	✓	✓		✓	✓	✓	✓	✓		✓	✓	✓	✓	✓	✓		✓		✓
772	P40227	Y	P40227	T-complex protein 1 subunit zeta	TCPZ_HUMAN	CCT6A	296	307	GIDPFSLDALSK				✓	✓	✓		✓		✓			✓	✓	✓	✓	✓		✓	✓	✓		✓	✓	✓	✓
773	Q92526	Y	Q92526	T-complex protein 1 subunit zeta-2	TCPW_HUMAN	CCT6B	296	307	GIDPFSLDSLAK							✓		✓		✓	✓						✓				✓					✓					✓
774	P60842	Y	P60842	Eukaryotic initiation factor 4A-I	IF4A1_HUMAN	EIF4A1	335	353	GIDVQQVSLVINYDLPTNR					✓	✓	✓	✓		✓				✓	✓	✓	✓	✓	✓	✓	✓		✓	✓		✓	✓
775	P50991	Y	P50991	T-complex protein 1 subunit delta	TCPD_HUMAN	CCT4	144	160	GIEILTDMSRPVELSDR				✓	✓	✓	✓	✓	✓	✓	✓	✓	✓	✓	✓	✓	✓	✓	✓	✓	✓	✓	✓	✓	✓	✓	✓
776	Q14204	Y	Q14204	Cytoplasmic dynein 1 heavy chain 1	DYHC1_HUMAN	DYNC1H1	2805	2823	GIFEALRPLETLPVEGLIR							✓	✓	✓	✓		✓	✓	✓		✓		✓		✓	✓	✓	✓			✓
777	P12429	Y	P12429	Annexin A3	ANXA3_HUMAN	ANXA3	264	274	GIGTDEFTLNR					✓		✓
778	P99999	Y	P99999	Cytochrome c	CYC_HUMAN	CYCS	57	74	GIIWGEDTLMEYLENPKK					✓	✓									✓				✓
779	P49189	Y	P49189	4-trimethylaminobutyraldehyde dehydrogenase	AL9A1_HUMAN	ALDH9A1	247	258	GIKPVTLELGGK					✓														✓				✓
780	P04075	Y	P04075	Fructose-bisphosphate aldolase A	ALDOA_HUMAN	ALDOA	29	42	GILAADESTGSIAK				✓	✓	✓	✓	✓	✓	✓	✓	✓	✓	✓	✓	✓	✓	✓	✓	✓	✓	✓	✓	✓	✓	✓	✓
781	Q99733	Y	Q99733	Nucleosome assembly protein 1-like 4	NP1L4_HUMAN	NAP1L4	158	168	GIPEFWFTIFR				✓	✓	✓	✓	✓	✓		✓		✓		✓	✓	✓	✓	✓	✓		✓	✓	✓	✓	✓	✓
782	P55209	Y	P55209	Nucleosome assembly protein 1-like 1	NP1L1_HUMAN	NAP1L1	166	176	GIPEFWLTVFK				✓	✓	✓	✓	✓	✓	✓	✓	✓	✓	✓	✓	✓	✓	✓	✓	✓	✓	✓	✓	✓	✓	✓	✓
783	P62701	Y	P62701	40S ribosomal protein S4, X isoform	RS4X_HUMAN	RPS4X	135	145	GIPHLVTHDAR																						✓	✓	✓
784	O00762	Y	O00762	Ubiquitin-conjugating enzyme E2 C	UBE2C_HUMAN	UBE2C	49	61	GISAFPESDNLFK					✓										✓
785	O43707	Y	O43707	Alpha-actinin-4	ACTN4_HUMAN	ACTN4	761	771	GISQEQMQEFR				✓	✓	✓	✓	✓	✓	✓	✓	✓	✓	✓	✓	✓	✓	✓	✓	✓	✓	✓	✓	✓		✓	✓
786	P23246	Y	P23246	Splicing factor, proline- and glutamine-rich	SFPQ_HUMAN	SFPQ	414	425	GIVEFASKPAAR				✓	✓	✓	✓	✓	✓	✓		✓	✓	✓	✓	✓		✓	✓	✓	✓	✓	✓	✓		✓	✓
787	Q15233	Y	Q15233	Non-POU domain-containing octamer-binding protein	NONO_HUMAN	NONO	191	202	GIVEFSGKPAAR				✓	✓	✓	✓	✓	✓	✓	✓	✓	✓	✓	✓	✓	✓	✓	✓	✓	✓	✓	✓	✓	✓	✓	✓
788	P06737	Y	P06737	Glycogen phosphorylase, liver form	PYGL_HUMAN	PYGL	18	30	GIVGVENVAELKK							✓											✓	✓	✓	✓					✓
789	P60842	Y	P60842	Eukaryotic initiation factor 4A-I	IF4A1_HUMAN	EIF4A1	46	61	GIYAYGFEKPSAIQQR				✓	✓	✓	✓	✓	✓	✓	✓	✓	✓	✓	✓	✓	✓	✓	✓	✓	✓	✓	✓	✓	✓	✓	✓
790	P04181	Y	P04181	Ornithine aminotransferase, mitochondrial	OAT_HUMAN	OAT	67	76	GIYLWDVEGR					✓		✓	✓			✓				✓			✓	✓	✓			✓	✓		✓
791	Q02978	Y	Q02978	Mitochondrial 2-oxoglutarate/malate carrier protein	M2OM_HUMAN	SLC25A11	79	90	GIYTGLSAGLLR				✓	✓	✓	✓	✓	✓	✓		✓	✓	✓	✓	✓	✓	✓	✓	✓	✓		✓	✓	✓	✓	✓
792	Q14204	Y	Q14204	Cytoplasmic dynein 1 heavy chain 1	DYHC1_HUMAN	DYNC1H1	2400	2417	GKEDEGEEAASPMLQIQR					✓		✓								✓
793	P12268	Y	P12268	Inosine-5'-monophosphate dehydrogenase 2	IMDH2_HUMAN	IMPDH2	207	224	GKLPIVNEDDELVAIIAR				✓	✓	✓	✓	✓	✓	✓	✓	✓	✓	✓	✓	✓	✓	✓	✓	✓	✓	✓	✓	✓	✓	✓
794	Q9BSD7	Y	Q9BSD7	Cancer-related nucleoside-triphosphatase	NTPCR_HUMAN	NTPCR	149	159	GKPLALVEEIR				✓	✓	✓	✓		✓	✓	✓	✓		✓	✓	✓	✓	✓	✓	✓		✓	✓			✓
795	Q5TFE4	Y	Q5TFE4	5'-nucleotidase domain-containing protein 1	NT5D1_HUMAN	NT5DC1	65	77	GLALDLEDGNFLK				✓	✓		✓	✓		✓			✓	✓	✓					✓
796	P62277	Y	P62277	40S ribosomal protein S13	RS13_HUMAN	RPS13	79	94	GLAPDLPEDLYHLIKK					✓	✓	✓			✓	✓			✓	✓	✓		✓	✓	✓	✓	✓	✓	✓	✓
797	P51532	Y	P51532	Transcription activator BRG1	SMCA4_HUMAN	SMARCA4	360	370	GLDPVEILQER					✓	✓	✓																			✓
798	P18621	Y	P18621	60S ribosomal protein L17	RL17_HUMAN	RPL17	106	124	GLDVDSLVIEHIQVNKAPK							✓			✓		✓				✓				✓			✓
799	Q9NPA8	Y	Q9NPA8	Transcription and mRNA export factor ENY2	ENY2_HUMAN	ENY2	58	74	GLEHVTVDDLVAEITPK				✓										✓	✓			✓	✓				✓
800	P63010	Y	P63010	AP-2 complex subunit beta	AP2B1_HUMAN	AP2B1	722	732	GLEISGTFTHR				✓		✓		✓		✓						✓			✓		✓	✓	✓	✓
801	Q13162	Y	Q13162	Peroxiredoxin-4	PRDX4_HUMAN	PRDX4	201	212	GLFIIDDKGILR					✓					✓		✓										✓
802	P30048	Y	P30048	Thioredoxin-dependent peroxide reductase, mitochondrial	PRDX3_HUMAN	PRDX3	185	196	GLFIIDPNGVIK				✓	✓	✓	✓	✓	✓	✓	✓	✓	✓	✓	✓	✓	✓	✓	✓	✓	✓	✓	✓	✓	✓	✓	✓
803	O00217	Y	O00217	NADH dehydrogenase [ubiquinone] iron-sulfur protein 8, mitochondrial	NDUS8_HUMAN	NDUFS8	67	77	GLGMTLSYLFR							✓													✓
804	P54105	Y	P54105	Methylosome subunit pICln	ICLN_HUMAN	CLNS1A	31	43	GLGTGTLYIAESR				✓	✓	✓	✓	✓	✓	✓		✓	✓	✓	✓	✓	✓	✓	✓	✓	✓	✓	✓	✓	✓	✓	✓
805	Q9NVE7	Y	Q9NVE7	4'-phosphopantetheine phosphatase	PANK4_HUMAN	PANK4	560	572	GLLAGNVFDWGAK							✓
806	Q9UJS0	Y	Q9UJS0	Electrogenic aspartate/glutamate antiporter SLC25A13, mitochondrial	S2513_HUMAN	SLC25A13	393	405	GLLPQLLGVAPEK				✓		✓	✓	✓	✓	✓	✓		✓	✓	✓	✓	✓	✓	✓	✓	✓	✓	✓	✓	✓	✓
807	P11172	Y	P11172	Uridine 5'-monophosphate synthase	UMPS_HUMAN	UMPS	353	363	GLQEVGLPLHR				✓	✓	✓	✓								✓								✓
808	P19338	Y	P19338	Nucleolin	NUCL_HUMAN	NCL	578	589	GLSEDTTEETLK				✓	✓	✓		✓	✓					✓	✓		✓	✓	✓	✓		✓		✓			✓
809	P31350	Y	P31350	Ribonucleoside-diphosphate reductase subunit M2	RIR2_HUMAN	RRM2	24	41	GLSLVDKENTPPALSGTR				✓	✓	✓										✓		✓	✓	✓		✓	✓
810	P53007	Y	P53007	Tricarboxylate transport protein, mitochondrial	TXTP_HUMAN	SLC25A1	86	97	GLSSLLYGSIPK				✓		✓	✓		✓	✓		✓			✓	✓		✓		✓	✓		✓
811	P62277	Y	P62277	40S ribosomal protein S13	RS13_HUMAN	RPS13	44	55	GLTPSQIGVILR				✓	✓	✓	✓	✓	✓	✓	✓	✓	✓	✓	✓	✓	✓	✓	✓	✓	✓	✓	✓	✓	✓	✓	✓
812	Q9Y3I0	Y	Q9Y3I0	RNA-splicing ligase RtcB homolog	RTCB_HUMAN	RTCB	309	321	GMAAAGNYAWVNR				✓	✓	✓	✓		✓						✓			✓	✓	✓	✓	✓	✓			✓
813	A0AVT1	Y	A0AVT1	Ubiquitin-like modifier-activating enzyme 6	UBA6_HUMAN	UBA6	491	503	GMITVTDPDLIEK					✓		✓
814	P28331	Y	P28331	NADH-ubiquinone oxidoreductase 75 kDa subunit, mitochondrial	NDUS1_HUMAN	NDUFS1	201	212	GNDMQVGTYIEK							✓
815	Q14204	Y	Q14204	Cytoplasmic dynein 1 heavy chain 1	DYHC1_HUMAN	DYNC1H1	3911	3923	GNEIVLSAGSTPR				✓	✓	✓	✓	✓	✓	✓	✓	✓	✓	✓	✓	✓	✓	✓	✓	✓	✓	✓	✓	✓	✓	✓						✓
816	O14950;P19105	N	O14950;P19105	Myosin regulatory light chain 12B	ML12A_HUMAN;ML12B_HUMAN	MYL12A;MYL12B	0	9	GNFNYIEFTR				✓	✓	✓	✓	✓	✓	✓	✓	✓	✓		✓	✓		✓	✓	✓	✓	✓	✓	✓	✓	✓	✓
817	P62312	Y	P62312	U6 snRNA-associated Sm-like protein LSm6	LSM6_HUMAN	LSM6	67	77	GNNVLYISTQK				✓	✓	✓	✓	✓	✓	✓	✓	✓	✓	✓	✓		✓	✓	✓	✓	✓	✓	✓	✓		✓	✓
818	P06733	Y	P06733	Alpha-enolase	ENOA_HUMAN	ENO1	16	28	GNPTVEVDLFTSK				✓		✓		✓		✓	✓	✓	✓		✓		✓				✓		✓	✓	✓	✓	✓
819	P09104	Y	P09104	Gamma-enolase	ENOG_HUMAN	ENO2	16	28	GNPTVEVDLYTAK				✓	✓	✓	✓								✓		✓
820	A8MWD9;P62308	N	A8MWD9;P62308	Putative small nuclear ribonucleoprotein G-like protein 15	RUXGL_HUMAN;RUXG_HUMAN	SNRPG;SNRPGP15	0	11	GNSIIMLEALER					✓	✓	✓	✓			✓		✓		✓	✓			✓	✓		✓	✓	✓		✓
821	Q05682	Y	Q05682	Caldesmon	CALD1_HUMAN	CALD1	719	739	GNVFSSPTAAGTPNKETAGLK					✓		✓																✓
822	P33316	Y	P33316	Deoxyuridine 5'-triphosphate nucleotidohydrolase, mitochondrial	DUT_HUMAN	DUT	195	206	GNVGVVLFNFGK				✓	✓	✓	✓	✓	✓	✓	✓	✓	✓	✓	✓	✓		✓	✓	✓		✓	✓	✓	✓	✓	✓
823	O75534	Y	O75534	Cold shock domain-containing protein E1	CSDE1_HUMAN	CSDE1	778	789	GPDNSMGFGAER					✓		✓															✓
824	P28074	Y	P28074	Proteasome subunit beta type-5	PSB5_HUMAN	PSMB5	167	179	GPGLYYVDSEGNR				✓	✓	✓	✓	✓		✓	✓	✓		✓	✓	✓	✓	✓	✓	✓	✓	✓	✓	✓		✓	✓
825	Q99497	Y	Q99497	Parkinson disease protein 7	PARK7_HUMAN	PARK7	157	175	GPGTSFEFALAIVEALNGK					✓		✓	✓														✓	✓	✓
826	P08559	Y	P08559	Pyruvate dehydrogenase E1 component subunit alpha, somatic form, mitochondrial	ODPA_HUMAN	PDHA1	278	288	GPILMELQTYR							✓
827	Q9NQC3	Y	Q9NQC3	Reticulon-4	RTN4_HUMAN	RTN4	92	104	GPLPAAPPVAPER				✓	✓	✓	✓	✓	✓	✓	✓	✓	✓	✓	✓	✓	✓	✓	✓	✓	✓	✓	✓	✓	✓	✓	✓
828	P48681	Y	P48681	Nestin	NEST_HUMAN	NES	167	180	GPPAPAPEVEELAR							✓						✓											✓
829	Q92878	Y	Q92878	DNA repair protein RAD50	RAD50_HUMAN	RAD50	1157	1166	GQDIEYIEIR							✓								✓			✓	✓				✓
830	O43169	Y	O43169	Cytochrome b5 type B	CYB5B_HUMAN	CYB5B	17	28	GQEVETSVTYYR				✓	✓	✓	✓	✓	✓			✓		✓	✓	✓				✓	✓	✓	✓	✓		✓	✓
831	O95819;Q8N4C8;Q9UKE5	N	O95819;Q8N4C8;Q9UKE5	Mitogen-activated protein kinase kinase kinase kinase 4	M4K4_HUMAN;MINK1_HUMAN;TNIK_HUMAN	MAP4K4;MINK1;TNIK	0	12	GQNVLLTENAEVK				✓			✓	✓				✓			✓								✓
832	P26599	Y	P26599	Polypyrimidine tract-binding protein 1	PTBP1_HUMAN	PTBP1	123	134	GQPIYIQFSNHK				✓	✓	✓	✓	✓	✓	✓	✓	✓	✓	✓	✓	✓	✓	✓	✓	✓	✓	✓	✓	✓	✓	✓	✓
833	P12270	Y	P12270	Nucleoprotein TPR	TPR_HUMAN	TPR	926	942	GQPSNKEDVDDLVSQLR				✓		✓									✓				✓	✓
834	Q4VCS5	Y	Q4VCS5	Angiomotin	AMOT_HUMAN	AMOT	121	140	GQQHASVGAAFYVTGVTNQK						✓	✓	✓										✓	✓	✓			✓		✓
835	P27797	Y	P27797	Calreticulin	CALR_HUMAN	CALR	88	98	GQTLVVQFTVK				✓	✓	✓	✓	✓	✓	✓	✓	✓	✓	✓	✓	✓	✓	✓	✓	✓	✓	✓	✓	✓	✓	✓	✓
836	P78417	Y	P78417	Glutathione S-transferase omega-1	GSTO1_HUMAN	GSTO1	12	25	GSAPPGPVPEGSIR					✓	✓	✓	✓	✓	✓	✓	✓	✓	✓	✓					✓		✓	✓				✓
837	P58107	Y	P58107	Epiplakin	EPIPL_HUMAN	EPPK1	2421	2432	GSAVHQLSEELR							✓													✓
838	Q9NR45	Y	Q9NR45	Sialic acid synthase	SIAS_HUMAN	NANS	247	264	GSDHSASLEPGELAELVR				✓	✓	✓	✓	✓	✓	✓	✓	✓		✓	✓	✓	✓	✓	✓	✓	✓	✓	✓	✓	✓	✓
839	P20340	Y	P20340	Ras-related protein Rab-6A	RAB6A_HUMAN	RAB6A	116	127	GSDVIIMLVGNK					✓		✓															✓					✓
840	P78371	Y	P78371	T-complex protein 1 subunit beta	TCPB_HUMAN	CCT2	192	203	GSGNLEAIHIIK				✓	✓	✓	✓	✓	✓	✓		✓	✓	✓	✓	✓	✓	✓	✓	✓	✓		✓	✓
841	Q4VCS5	Y	Q4VCS5	Angiomotin	AMOT_HUMAN	AMOT	822	833	GSLGILLGGDYR						✓	✓	✓										✓		✓
842	Q13428	Y	Q13428	Treacle protein	TCOF_HUMAN	TCOF1	733	746	GSLGQGTAPVLPGK				✓	✓	✓	✓	✓	✓	✓	✓		✓		✓	✓	✓	✓	✓	✓			✓			✓
843	Q9BV20	Y	Q9BV20	Methylthioribose-1-phosphate isomerase	MTNA_HUMAN	MRI1	11	23	GSLQILDQLLLPK					✓			✓	✓			✓	✓					✓	✓	✓	✓			✓
844	P55060	Y	P55060	Exportin-2	XPO2_HUMAN	CSE1L	715	736	GSNTIASAAADKIPGLLGVFQK					✓	✓	✓															✓					✓
845	P33992	Y	P33992	DNA replication licensing factor MCM5	MCM5_HUMAN	MCM5	408	420	GSSAAGLTASVMR				✓	✓	✓	✓	✓	✓	✓				✓	✓	✓			✓	✓	✓	✓	✓
846	P33991	Y	P33991	DNA replication licensing factor MCM4	MCM4_HUMAN	MCM4	537	554	GSSAVGLTAYVMKDPETR					✓	✓	✓			✓				✓	✓				✓	✓		✓				✓
847	P50990	Y	P50990	T-complex protein 1 subunit theta	TCPQ_HUMAN	CCT8	379	390	GSTDNLMDDIER				✓	✓	✓	✓	✓	✓	✓	✓	✓	✓	✓	✓	✓	✓	✓	✓	✓	✓	✓	✓	✓	✓	✓	✓
848	Q13085	Y	Q13085	Acetyl-CoA carboxylase 1	ACACA_HUMAN	ACACA	2115	2127	GSVLEPEGTVEIK							✓								✓
849	P13796	Y	P13796	Plastin-2	PLSL_HUMAN	LCP1	4	15	GSVSDEEMMELR				✓	✓	✓	✓	✓										✓	✓			✓	✓
850	Q13838	Y	Q13838	Spliceosome RNA helicase DDX39B	DX39B_HUMAN	DDX39B	37	48	GSYVSIHSSGFR				✓	✓	✓	✓	✓	✓	✓	✓	✓	✓	✓	✓	✓	✓	✓	✓	✓	✓	✓	✓	✓	✓	✓	✓
851	Q92841	Y	Q92841	Probable ATP-dependent RNA helicase DDX17	DDX17_HUMAN	DDX17	516	528	GTAYTFFTPGNLK				✓	✓	✓	✓	✓	✓	✓	✓	✓	✓	✓	✓	✓	✓	✓	✓	✓	✓	✓	✓	✓	✓	✓	✓					✓
852	Q9Y265	Y	Q9Y265	RuvB-like 1	RUVB1_HUMAN	RUVBL1	340	357	GTEDITSPHGIPLDLLDR				✓		✓		✓					✓	✓	✓					✓	✓	✓	✓				✓
853	P05388	Y	P05388	60S acidic ribosomal protein P0	RLA0_HUMAN	RPLP0	150	162	GTIEILSDVQLIK				✓	✓	✓	✓	✓	✓	✓	✓	✓	✓	✓	✓	✓	✓	✓	✓	✓	✓	✓	✓	✓	✓	✓	✓
854	O43175	Y	O43175	D-3-phosphoglycerate dehydrogenase	SERA_HUMAN	PHGDH	352	364	GTIQVITQGTSLK				✓	✓	✓	✓	✓	✓	✓	✓	✓	✓	✓	✓	✓	✓	✓	✓	✓	✓	✓	✓	✓	✓	✓	✓
855	P50995	Y	P50995	Annexin A11	ANX11_HUMAN	ANXA11	192	204	GTITDAPGFDPLR															✓
856	P50995	Y	P50995	Annexin A11	ANX11_HUMAN	ANXA11	192	210	GTITDAPGFDPLRDAEVLR						✓	✓	✓				✓			✓	✓		✓	✓	✓			✓		✓
857	O43504	Y	O43504	Ragulator complex protein LAMTOR5	LTOR5_HUMAN	LAMTOR5	35	54	GTLSDEHAGVISVLAQQAAK						✓	✓								✓					✓
858	Q12788	Y	Q12788	Transducin beta-like protein 3	TBL3_HUMAN	TBL3	575	588	GTQLLSSGSDGLVK																				✓
859	P08758	Y	P08758	Annexin A5	ANXA5_HUMAN	ANXA5	7	18	GTVTDFPGFDER				✓	✓	✓	✓	✓		✓		✓	✓	✓	✓	✓			✓	✓	✓		✓				✓
860	P53007	Y	P53007	Tricarboxylate transport protein, mitochondrial	TXTP_HUMAN	SLC25A1	179	190	GTYQGLTATVLK						✓	✓		✓	✓				✓	✓				✓	✓		✓	✓	✓
861	P04083	Y	P04083	Annexin A1	ANXA1_HUMAN	ANXA1	59	71	GVDEATIIDILTK						✓	✓			✓			✓						✓	✓		✓
862	P20339	Y	P20339	Ras-related protein Rab-5A	RAB5A_HUMAN	RAB5A	198	209	GVDLTEPTQPTR													✓	✓	✓
863	P49327	Y	P49327	Fatty acid synthase	FAS_HUMAN	FASN	1740	1752	GVDLVLNSLAEEK				✓	✓	✓	✓	✓	✓	✓	✓	✓	✓	✓	✓	✓	✓	✓	✓	✓	✓	✓	✓	✓	✓	✓	✓					✓
864	Q13442	Y	Q13442	28 kDa heat- and acid-stable phosphoprotein	HAP28_HUMAN	PDAP1	76	88	GVEGLIDIENPNR				✓	✓		✓		✓			✓		✓	✓	✓		✓	✓	✓	✓	✓	✓		✓
865	Q9Y617	Y	Q9Y617	Phosphoserine aminotransferase	SERC_HUMAN	PSAT1	34	45	GVGISVLEMSHR					✓
866	P10809	Y	P10809	60 kDa heat shock protein, mitochondrial	CH60_HUMAN	HSPD1	143	156	GVMLAVDAVIAELK					✓	✓	✓	✓	✓	✓	✓	✓	✓	✓	✓	✓	✓	✓	✓	✓	✓	✓	✓	✓	✓	✓	✓
867	P62942	Y	P62942	Peptidyl-prolyl cis-trans isomerase FKBP1A	FKB1A_HUMAN	FKBP1A	2	14	GVQVETISPGDGR				✓	✓	✓	✓	✓	✓	✓	✓	✓	✓	✓	✓	✓	✓	✓	✓	✓	✓	✓	✓	✓	✓	✓	✓
868	P62136	Y	P62136	Serine/threonine-protein phosphatase PP1-alpha catalytic subunit	PP1A_HUMAN	PPP1CA	222	234	GVSFTFGAEVVAK						✓														✓
869	Q9NR30	Y	Q9NR30	Nucleolar RNA helicase 2	DDX21_HUMAN	DDX21	205	215	GVTFLFPIQAK				✓	✓	✓	✓	✓	✓	✓	✓	✓	✓	✓	✓	✓	✓	✓	✓	✓	✓	✓	✓	✓	✓	✓	✓
870	O00299	Y	O00299	Chloride intracellular channel protein 1	CLIC1_HUMAN	CLIC1	38	49	GVTFNVTTVDTK				✓	✓	✓	✓	✓	✓	✓	✓	✓	✓	✓	✓	✓	✓	✓	✓	✓	✓	✓	✓	✓	✓	✓	✓
871	O75367	Y	O75367	Core histone macro-H2A.1	H2AY_HUMAN	MACROH2A1	97	116	GVTIASGGVLPNIHPELLAK				✓		✓		✓	✓	✓		✓	✓	✓	✓	✓	✓	✓	✓	✓	✓	✓	✓		✓	✓
872	Q15366	Y	Q15366	Poly(rC)-binding protein 2	PCBP2_HUMAN	PCBP2	177	199	GVTIPYRPKPSSSPVIFAGGQDR					✓	✓	✓				✓	✓	✓		✓			✓	✓	✓	✓	✓	✓	✓	✓	✓
873	Q9BQ39	Y	Q9BQ39	ATP-dependent RNA helicase DDX50	DDX50_HUMAN	DDX50	156	166	GVTYLFPIQVK							✓			✓				✓	✓
874	P50454	Y	P50454	Serpin H1	SERPH_HUMAN	SERPINH1	309	319	GVVEVTHDLQK						✓	✓			✓	✓	✓	✓	✓	✓	✓	✓	✓		✓			✓			✓	✓
875	Q9Y696	Y	Q9Y696	Chloride intracellular channel protein 4	CLIC4_HUMAN	CLIC4	49	60	GVVFSVTTVDLK				✓	✓	✓	✓	✓	✓	✓	✓	✓	✓	✓	✓	✓	✓	✓	✓	✓	✓	✓	✓	✓	✓	✓	✓
876	P29692	Y	P29692	Elongation factor 1-delta	EF1D_HUMAN	EEF1D	96	107	GVVQELQQAISK				✓	✓	✓	✓	✓	✓	✓	✓	✓	✓	✓	✓	✓	✓	✓	✓	✓	✓	✓	✓	✓	✓	✓	✓
877	Q9Y3B9	Y	Q9Y3B9	RRP15-like protein	RRP15_HUMAN	RRP15	169	179	GVVQLFNAVQK				✓	✓	✓							✓		✓				✓							✓
878	Q00688	Y	Q00688	Peptidyl-prolyl cis-trans isomerase FKBP3	FKBP3_HUMAN	FKBP3	174	184	GWDEALLTMSK					✓		✓				✓				✓					✓		✓
879	P08621	Y	P08621	U1 small nuclear ribonucleoprotein 70 kDa	RU17_HUMAN	SNRNP70	145	155	GYAFIEYEHER				✓	✓	✓	✓	✓	✓	✓		✓	✓	✓	✓	✓		✓	✓	✓	✓	✓	✓	✓	✓	✓	✓
880	Q9UKM9	Y	Q9UKM9	RNA-binding protein Raly	RALY_HUMAN	RALY	56	66	GYAFVQYSNER				✓	✓	✓	✓	✓	✓	✓	✓	✓	✓		✓	✓	✓	✓	✓	✓	✓	✓	✓	✓	✓	✓	✓					✓
881	P60842	Y	P60842	Eukaryotic initiation factor 4A-I	IF4A1_HUMAN	EIF4A1	69	82	GYDVIAQAQSGTGK				✓	✓	✓	✓	✓	✓	✓	✓	✓	✓	✓	✓	✓	✓	✓	✓	✓	✓	✓	✓	✓	✓	✓	✓					✓
882	O43707	Y	O43707	Alpha-actinin-4	ACTN4_HUMAN	ACTN4	396	406	GYEEWLLNEIR				✓	✓	✓	✓	✓			✓		✓		✓	✓	✓	✓	✓	✓		✓	✓			✓	✓
883	Q96AY3	Y	Q96AY3	Peptidyl-prolyl cis-trans isomerase FKBP10	FKB10_HUMAN	FKBP10	241	265	GYGTVIPPQASLVFHVLLIDVHNPK				✓			✓		✓														✓
884	P21291	Y	P21291	Cysteine and glycine-rich protein 1	CSRP1_HUMAN	CSRP1	70	91	GYGYGQGAGTLSTDKGESLGIK				✓	✓																		✓
885	P55884	Y	P55884	Eukaryotic translation initiation factor 3 subunit B	EIF3B_HUMAN	EIF3B	231	248	GYIFLEYASPAHAVDAVK						✓
886	P10809	Y	P10809	60 kDa heat shock protein, mitochondrial	CH60_HUMAN	HSPD1	222	233	GYISPYFINTSK				✓	✓	✓	✓	✓	✓	✓	✓	✓	✓	✓	✓	✓	✓	✓	✓	✓	✓	✓	✓	✓	✓	✓	✓					✓
887	Q9Y5S9	Y	Q9Y5S9	RNA-binding protein 8A	RBM8A_HUMAN	RBM8A	115	125	GYTLVEYETYK				✓	✓	✓	✓	✓	✓	✓		✓	✓	✓	✓	✓	✓	✓	✓	✓		✓	✓		✓	✓	✓
888	O60762	Y	O60762	Dolichol-phosphate mannosyltransferase subunit 1	DPM1_HUMAN	DPM1	206	216	GYVFQMEMIVR							✓									✓
889	P25705	Y	P25705	ATP synthase subunit alpha, mitochondrial	ATPA_HUMAN	ATP5F1A	306	316	HALIIYDDLSK				✓	✓	✓	✓	✓	✓	✓	✓	✓	✓	✓	✓	✓	✓	✓	✓	✓	✓	✓	✓	✓	✓	✓	✓
890	Q13813	Y	Q13813	Spectrin alpha chain, non-erythrocytic 1	SPTN1_HUMAN	SPTAN1	720	742	HALLEADVAAHQDRIDGITIQAR				✓		✓														✓
891	Q96A26	Y	Q96A26	Protein FAM162A	F162A_HUMAN	FAM162A	129	139	HETLTSLNLEK				✓	✓	✓	✓			✓					✓			✓	✓	✓	✓		✓	✓
892	O60841	Y	O60841	Eukaryotic translation initiation factor 5B	IF2P_HUMAN	EIF5B	1175	1185	HFEATDILVSK				✓	✓	✓	✓	✓	✓	✓			✓		✓	✓		✓	✓	✓		✓	✓
893	P49327	Y	P49327	Fatty acid synthase	FAS_HUMAN	FASN	1516	1538	HFLLEEDKPEEPTAHAFVSTLTR				✓	✓	✓	✓		✓				✓	✓	✓	✓		✓	✓	✓	✓	✓	✓			✓
894	P50990	Y	P50990	T-complex protein 1 subunit theta	TCPQ_HUMAN	CCT8	21	31	HFSGLEEAVYR						✓	✓													✓
895	P08238	Y	P08238	Heat shock protein HSP 90-beta	HS90B_HUMAN	HSP90AB1	320	330	HFSVEGQLEFR				✓	✓	✓	✓	✓	✓	✓	✓	✓	✓	✓	✓	✓	✓	✓	✓	✓	✓	✓	✓	✓	✓	✓	✓
896	P06744	Y	P06744	Glucose-6-phosphate isomerase	G6PI_HUMAN	GPI	242	252	HFVALSTNTTK				✓	✓	✓	✓		✓		✓	✓	✓	✓	✓	✓	✓	✓	✓	✓		✓	✓	✓		✓	✓
897	P46783	Y	P46783	40S ribosomal protein S10	RS10_HUMAN	RPS10	66	80	HFYWYLTNEGIQYLR				✓	✓	✓	✓	✓	✓	✓	✓	✓	✓		✓	✓		✓	✓	✓	✓	✓	✓	✓	✓	✓	✓
898	P55786	Y	P55786	Puromycin-sensitive aminopeptidase	PSA_HUMAN	NPEPPS	754	765	HGDGTTLDIMLK							✓
899	P62333	Y	P62333	26S proteasome regulatory subunit 10B	PRS10_HUMAN	PSMC6	323	333	HGEIDYEAIVK					✓	✓	✓		✓			✓	✓	✓	✓	✓		✓	✓	✓	✓	✓	✓	✓
900	P18669	Y	P18669	Phosphoglycerate mutase 1	PGAM1_HUMAN	PGAM1	11	21	HGESAWNLENR					✓	✓	✓				✓				✓							✓
901	P56537	Y	P56537	Eukaryotic translation initiation factor 6	IF6_HUMAN	EIF6	68	85	HGLLVPNNTTDQELQHIR				✓	✓	✓	✓	✓					✓		✓					✓		✓	✓
902	Q86YZ3	Y	Q86YZ3	Hornerin	HORN_HUMAN	HRNR	1365	1390	HGSGSGHSSSYGQHGSGSGWSSSSGR				✓
903	O75955	Y	O75955	Flotillin-1	FLOT1_HUMAN	FLOT1	59	72	HGVPISVTGIAQVK						✓	✓			✓			✓		✓				✓	✓				✓
904	P46778	Y	P46778	60S ribosomal protein L21	RL21_HUMAN	RPL21	22	32	HGVVPLATYMR				✓	✓	✓	✓	✓	✓	✓	✓	✓	✓	✓	✓	✓	✓	✓	✓	✓	✓	✓	✓	✓	✓	✓	✓					✓
905	P54920	Y	P54920	Alpha-soluble NSF attachment protein	SNAA_HUMAN	NAPA	123	140	HHISIAEIYETELVDIEK				✓	✓																✓
906	Q99417	Y	Q99417	c-Myc-binding protein	MYCBP_HUMAN	MYCBP	50	66	HHLGAATPENPEIELLR					✓	✓	✓					✓	✓		✓							✓	✓	✓		✓
907	Q15084	Y	Q15084	Protein disulfide-isomerase A6	PDIA6_HUMAN	PDIA6	86	102	HHSLGGQYGVQGFPTIK						✓									✓					✓			✓
908	P13010	Y	P13010	X-ray repair cross-complementing protein 5	XRCC5_HUMAN	XRCC5	131	141	HIEIFTDLSSR										✓
909	Q9Y224	Y	Q9Y224	RNA transcription, translation and transport factor protein	RTRAF_HUMAN	RTRAF	186	205	HILGFDTGDAVLNEAAQILR				✓	✓	✓	✓	✓	✓	✓	✓	✓	✓	✓	✓	✓	✓	✓	✓	✓	✓	✓	✓	✓	✓	✓	✓
910	O75367	Y	O75367	Core histone macro-H2A.1	H2AY_HUMAN	MACROH2A1	80	96	HILLAVANDEELNQLLK				✓	✓	✓		✓	✓	✓		✓	✓		✓	✓	✓	✓	✓	✓	✓		✓	✓	✓	✓	✓
911	P46777	Y	P46777	60S ribosomal protein L5	RL5_HUMAN	RPL5	198	209	HIMGQNVADYMR				✓	✓	✓	✓	✓	✓	✓	✓	✓	✓	✓	✓	✓	✓	✓	✓	✓	✓	✓	✓	✓	✓	✓	✓
912	P07900	Y	P07900	Heat shock protein HSP 90-alpha	HS90A_HUMAN	HSP90AA1	490	499	HIYYITGETK				✓	✓	✓	✓	✓	✓	✓	✓	✓	✓	✓	✓	✓	✓	✓	✓	✓	✓	✓	✓	✓	✓	✓	✓					✓
913	P39019	Y	P39019	40S ribosomal protein S19	RS19_HUMAN	RPS19	42	56	HKELAPYDENWFYTR				✓	✓	✓	✓	✓	✓	✓	✓	✓		✓	✓	✓	✓	✓	✓	✓	✓	✓	✓	✓	✓	✓
914	P50454	Y	P50454	Serpin H1	SERPH_HUMAN	SERPINH1	320	332	HLAGLGLTEAIDK						✓	✓						✓		✓
915	Q14676	Y	Q14676	Mediator of DNA damage checkpoint protein 1	MDC1_HUMAN	MDC1	1060	1079	HLAPPPLLSPLLPSIKPTVR							✓							✓								✓
916	P06737	Y	P06737	Glycogen phosphorylase, liver form	PYGL_HUMAN	PYGL	400	410	HLEIIYEINQK						✓				✓					✓					✓
917	P62258	Y	P62258	14-3-3 protein epsilon	1433E_HUMAN	YWHAE	107	118	HLIPAANTGESK				✓	✓	✓	✓	✓	✓	✓	✓	✓	✓	✓	✓	✓	✓	✓	✓	✓	✓	✓	✓	✓	✓	✓	✓
918	P13010	Y	P13010	X-ray repair cross-complementing protein 5	XRCC5_HUMAN	XRCC5	82	97	HLMLPDFDLLEDIESK					✓		✓	✓			✓	✓			✓	✓		✓	✓	✓	✓	✓	✓		✓	✓
919	P0C0S5;Q71UI9	N	P0C0S5;Q71UI9	Histone H2A.Z	H2AV_HUMAN;H2AZ_HUMAN	H2AZ1;H2AZ2	0	16	HLQLAIRGDEELDSLIK				✓	✓	✓	✓	✓		✓	✓	✓	✓	✓	✓	✓	✓	✓	✓	✓	✓	✓	✓	✓	✓	✓	✓
920	P30048	Y	P30048	Thioredoxin-dependent peroxide reductase, mitochondrial	PRDX3_HUMAN	PRDX3	197	207	HLSVNDLPVGR				✓	✓	✓	✓	✓	✓	✓	✓	✓	✓	✓	✓	✓	✓	✓	✓	✓	✓	✓	✓	✓	✓	✓	✓
921	P51648	Y	P51648	Aldehyde dehydrogenase family 3 member A2	AL3A2_HUMAN	ALDH3A2	200	211	HLTPVTLELGGK				✓	✓	✓	✓	✓	✓					✓	✓				✓	✓			✓	✓
922	O76003	Y	O76003	Glutaredoxin-3	GLRX3_HUMAN	GLRX3	172	188	HNIQFSSFDIFSDEEVR					✓	✓	✓	✓	✓	✓		✓	✓	✓	✓	✓	✓	✓	✓	✓		✓		✓		✓
923	P07237	Y	P07237	Protein disulfide-isomerase	PDIA1_HUMAN	P4HB	231	247	HNQLPLVIEFTEQTAPK						✓	✓	✓					✓		✓				✓			✓			✓	✓
924	Q06203	Y	Q06203	Amidophosphoribosyltransferase	PUR1_HUMAN	PPAT	261	271	HNVQTLDIISR				✓	✓	✓	✓					✓			✓			✓	✓	✓		✓	✓
925	Q13283	Y	Q13283	Ras GTPase-activating protein-binding protein 1	G3BP1_HUMAN	G3BP1	336	357	HPDSHQLFIGNLPHEVDKSELK						✓			✓				✓		✓					✓			✓
926	P53396	Y	P53396	ATP-citrate synthase	ACLY_HUMAN	ACLY	1086	1101	HPWDDISYVLPEHMSM					✓		✓				✓									✓		✓	✓
927	P04181	Y	P04181	Ornithine aminotransferase, mitochondrial	OAT_HUMAN	OAT	256	271	HQVLFIADEIQTGLAR					✓	✓	✓	✓				✓	✓	✓	✓	✓		✓	✓	✓		✓	✓			✓
928	O75531	Y	O75531	Barrier-to-autointegration factor	BAF_HUMAN	BANF1	7	32	HRDFVAEPMGEKPVGSLAGIGEVLGK					✓		✓							✓								✓				✓
929	P23921	Y	P23921	Ribonucleoside-diphosphate reductase large subunit	RIR1_HUMAN	RRM1	498	516	HRPIGIGVQGLADAFILMR					✓
930	P35579	Y	P35579	Myosin-9	MYH9_HUMAN	MYH9	1194	1210	HSQAVEELAEQLEQTKR				✓		✓	✓	✓	✓		✓	✓	✓	✓	✓				✓	✓		✓	✓
931	P08238	Y	P08238	Heat shock protein HSP 90-beta	HS90B_HUMAN	HSP90AB1	205	219	HSQFIGYPITLYLEK				✓	✓	✓	✓	✓	✓	✓	✓	✓	✓	✓	✓	✓	✓		✓	✓	✓	✓	✓	✓	✓	✓	✓
932	Q58FF8	Y	Q58FF8	Putative heat shock protein HSP 90-beta 2	H90B2_HUMAN	HSP90AB2P	127	141	HSQFLGYPITLYLEK																		✓
933	Q96M27	Y	Q96M27	Protein PRRC1	PRRC1_HUMAN	PRRC1	235	253	HSVESMITTLDPGMAPYIK							✓
934	P21333	Y	P21333	Filamin-A	FLNA_HUMAN	FLNA	743	760	HTAMVSWGGVSIPNSPFR							✓
935	Q9Y5B9	Y	Q9Y5B9	FACT complex subunit SPT16	SP16H_HUMAN	SUPT16H	735	753	HTDVQFYTEVGEITTDLGK				✓	✓	✓	✓								✓	✓		✓	✓	✓	✓	✓	✓		✓		✓
936	P51553	Y	P51553	Isocitrate dehydrogenase [NAD] subunit gamma, mitochondrial	IDH3G_HUMAN	IDH3G	55	74	HTVTMIPGDGIGPELMLHVK							✓
937	P05198	Y	P05198	Eukaryotic translation initiation factor 2 subunit 1	IF2A_HUMAN	EIF2S1	114	133	HVAEVLEYTKDEQLESLFQR																				✓		✓	✓
938	P11388	Y	P11388	DNA topoisomerase 2-alpha	TOP2A_HUMAN	TOP2A	325	336	HVDYVADQIVTK															✓								✓
939	O00571	Y	O00571	ATP-dependent RNA helicase DDX3X	DDX3X_HUMAN	DDX3X	512	528	HVINFDLPSDIEEYVHR				✓	✓	✓	✓	✓	✓	✓	✓	✓	✓	✓	✓	✓	✓	✓	✓	✓	✓	✓	✓	✓	✓	✓	✓
940	P31939	Y	P31939	Bifunctional purine biosynthesis protein ATIC	PUR9_HUMAN	ATIC	267	285	HVSPAGAAVGIPLSEDEAK					✓	✓	✓	✓	✓		✓	✓	✓	✓	✓	✓		✓	✓	✓	✓	✓	✓	✓	✓	✓
941	Q15293	Y	Q15293	Reticulocalbin-1	RCN1_HUMAN	RCN1	271	286	HWILPQDYDHAQAEAR					✓		✓															✓
942	Q9NZ01	Y	Q9NZ01	Very-long-chain enoyl-CoA reductase	TECR_HUMAN	TECR	3	12	HYEVEILDAK				✓	✓	✓	✓		✓		✓	✓			✓			✓			✓		✓	✓
943	P61204;P84077	N	P61204;P84077	ADP-ribosylation factor 3	ARF1_HUMAN;ARF3_HUMAN	ARF1;ARF3	0	17	HYFQNTQGLIFVVDSNDR				✓	✓	✓	✓	✓	✓	✓	✓	✓	✓	✓	✓	✓	✓	✓	✓	✓	✓	✓	✓	✓	✓	✓	✓
944	P61204;P84077	N	P61204;P84077	ADP-ribosylation factor 3	ARF1_HUMAN;ARF3_HUMAN	ARF1;ARF3	0	19	HYFQNTQGLIFVVDSNDRER						✓	✓						✓			✓			✓	✓	✓		✓
945	O00487	Y	O00487	26S proteasome non-ATPase regulatory subunit 14	PSDE_HUMAN	PSMD14	199	208	HYYSITINYR				✓	✓	✓	✓	✓		✓		✓	✓		✓	✓		✓		✓		✓		✓	✓	✓
946	P00505	Y	P00505	Aspartate aminotransferase, mitochondrial	AATM_HUMAN	GOT2	326	337	IAAAILNTPDLR				✓	✓	✓	✓	✓	✓	✓	✓	✓	✓	✓	✓	✓	✓	✓	✓	✓	✓	✓	✓	✓	✓	✓	✓
947	P00505	Y	P00505	Aspartate aminotransferase, mitochondrial	AATM_HUMAN	GOT2	326	338	IAAAILNTPDLRK							✓													✓
948	Q6YP21	Y	Q6YP21	Kynurenine--oxoglutarate transaminase 3	KAT3_HUMAN	KYAT3	88	99	IAAIDSLNQYTR															✓							✓
949	Q13813	Y	Q13813	Spectrin alpha chain, non-erythrocytic 1	SPTN1_HUMAN	SPTAN1	1501	1519	IAALQAFADQLIAAGHYAK					✓	✓																✓	✓
950	Q9NVG8	Y	Q9NVG8	TBC1 domain family member 13	TBC13_HUMAN	TBC1D13	9	25	IADFQDVLKEPSIALEK							✓								✓
951	P50213	Y	P50213	Isocitrate dehydrogenase [NAD] subunit alpha, mitochondrial	IDH3A_HUMAN	IDH3A	179	188	IAEFAFEYAR						✓	✓								✓			✓
952	P35579	Y	P35579	Myosin-9	MYH9_HUMAN	MYH9	1001	1016	IAEFTTNLTEEEEKSK				✓		✓	✓				✓	✓	✓		✓			✓	✓	✓		✓		✓		✓
953	P62195	Y	P62195	26S proteasome regulatory subunit 8	PRS8_HUMAN	PSMC5	347	360	IAELMPGASGAEVK				✓	✓	✓	✓	✓		✓		✓			✓	✓		✓	✓	✓		✓	✓			✓
954	P35221	Y	P35221	Catenin alpha-1	CTNA1_HUMAN	CTNNA1	684	695	IAEQVASFQEEK							✓															✓
955	P51648	Y	P51648	Aldehyde dehydrogenase family 3 member A2	AL3A2_HUMAN	ALDH3A2	300	311	IAFGGETDEATR				✓	✓	✓	✓	✓	✓						✓			✓		✓		✓	✓		✓
956	Q99832	Y	Q99832	T-complex protein 1 subunit eta	TCPH_HUMAN	CCT7	237	247	IALLNVELELK				✓	✓	✓	✓	✓	✓	✓	✓	✓	✓	✓	✓	✓	✓	✓	✓	✓	✓	✓	✓	✓	✓	✓	✓
957	P36871	Y	P36871	Phosphoglucomutase-1	PGM1_HUMAN	PGM1	350	360	IALYETPTGWK					✓	✓	✓	✓	✓					✓					✓	✓			✓
958	P49959	Y	P49959	Double-strand break repair protein MRE11	MRE11_HUMAN	MRE11	176	188	IALYGLGSIPDER					✓	✓	✓								✓	✓		✓			✓		✓
959	Q6NXE6	Y	Q6NXE6	Armadillo repeat-containing protein 6	ARMC6_HUMAN	ARMC6	31	41	IAQETFDAAVR							✓							✓	✓					✓
960	P33993	Y	P33993	DNA replication licensing factor MCM7	MCM7_HUMAN	MCM7	264	282	IAQPGDHVSVTGIFLPILR				✓	✓	✓	✓	✓	✓	✓	✓	✓	✓	✓	✓	✓	✓	✓	✓	✓	✓	✓	✓	✓	✓	✓	✓
961	O14880	Y	O14880	Microsomal glutathione S-transferase 3	MGST3_HUMAN	MGST3	85	97	IASGLGLAWIVGR					✓		✓				✓		✓	✓	✓	✓	✓	✓	✓	✓			✓	✓		✓	✓
962	P29692	Y	P29692	Elongation factor 1-delta	EF1D_HUMAN	EEF1D	84	95	IASLEVENQSLR				✓	✓	✓	✓	✓	✓	✓	✓	✓	✓	✓	✓	✓	✓	✓	✓	✓	✓	✓	✓	✓	✓	✓	✓					✓
963	Q9Y3I0	Y	Q9Y3I0	RNA-splicing ligase RtcB homolog	RTCB_HUMAN	RTCB	298	308	IASPEGQDYLK				✓	✓	✓	✓	✓	✓	✓	✓	✓	✓	✓	✓	✓		✓	✓	✓	✓	✓	✓	✓	✓	✓	✓					✓
964	P28331	Y	P28331	NADH-ubiquinone oxidoreductase 75 kDa subunit, mitochondrial	NDUS1_HUMAN	NDUFS1	519	538	IASQVAALDLGYKPGVEAIR																				✓
965	P11172	Y	P11172	Uridine 5'-monophosphate synthase	UMPS_HUMAN	UMPS	333	352	IASWADLVNAHVVPGSGVVK					✓
966	O14744	Y	O14744	Protein arginine N-methyltransferase 5	ANM5_HUMAN	PRMT5	202	220	IAVALEIGADLPSNHVIDR					✓																		✓		✓
967	P49792	Y	P49792	E3 SUMO-protein ligase RanBP2	RBP2_HUMAN	RANBP2	2467	2477	IAVAVLEETTR				✓	✓	✓	✓	✓		✓		✓		✓	✓			✓		✓		✓	✓			✓
968	Q15029	Y	Q15029	116 kDa U5 small nuclear ribonucleoprotein component	U5S1_HUMAN	EFTUD2	590	602	IAVEPVNPSELPK				✓	✓	✓	✓	✓	✓	✓			✓	✓	✓	✓		✓	✓	✓	✓	✓	✓									✓
969	P15927	Y	P15927	Replication protein A 32 kDa subunit	RFA2_HUMAN	RPA2	94	105	IDDMTAAPMDVR					✓	✓	✓				✓				✓	✓		✓				✓
970	P27797	Y	P27797	Calreticulin	CALR_HUMAN	CALR	225	248	IDDPTDSKPEDWDKPEHIPDPDAK				✓	✓	✓	✓												✓	✓		✓	✓			✓	✓
971	P61978	Y	P61978	Heterogeneous nuclear ribonucleoprotein K	HNRPK_HUMAN	HNRNPK	423	433	IDEPLEGSEDR				✓	✓	✓	✓	✓	✓	✓	✓	✓	✓	✓	✓	✓	✓	✓	✓	✓	✓	✓	✓	✓	✓	✓	✓
972	P82650	Y	P82650	28S ribosomal protein S22, mitochondrial	RT22_HUMAN	MRPS22	281	291	IDGLLIDQIQR				✓											✓								✓			✓
973	P13797	Y	P13797	Plastin-3	PLST_HUMAN	PLS3	321	336	IDINMSGFNETDDLKR				✓		✓	✓	✓			✓	✓			✓	✓	✓		✓		✓		✓	✓		✓
974	Q92541	Y	Q92541	RNA polymerase-associated protein RTF1 homolog	RTF1_HUMAN	RTF1	668	678	IDLQVPSSESK							✓								✓
975	Q86VP6	Y	Q86VP6	Cullin-associated NEDD8-dissociated protein 1	CAND1_HUMAN	CAND1	642	660	IDLRPVLGEGVPILASFLR							✓				✓											✓					✓
976	Q14669	Y	Q14669	E3 ubiquitin-protein ligase TRIP12	TRIPC_HUMAN	TRIP12	1289	1300	IDPLALVQAIER						✓	✓
977	P55039	Y	P55039	Developmentally-regulated GTP-binding protein 2	DRG2_HUMAN	DRG2	248	258	IDQISMEEVDR					✓		✓											✓	✓
978	P02545	Y	P02545	Prelamin-A/C	LMNA_HUMAN	LMNA	299	311	IDSLSAQLSQLQK							✓
979	P51659	Y	P51659	Peroxisomal multifunctional enzyme type 2	DHB4_HUMAN	HSD17B4	93	104	IDVVVNNAGILR				✓	✓	✓	✓	✓	✓	✓	✓	✓	✓	✓	✓	✓	✓	✓	✓	✓	✓	✓	✓	✓	✓	✓	✓
980	Q9UBV8	Y	Q9UBV8	Peflin	PEF1_HUMAN	PEF1	171	181	IDVYGFSALWK							✓				✓
981	Q14008	Y	Q14008	Cytoskeleton-associated protein 5	CKAP5_HUMAN	CKAP5	1655	1666	IEDLEEGQQVIR					✓	✓	✓							✓						✓		✓	✓
982	P62263	Y	P62263	40S ribosomal protein S14	RS14_HUMAN	RPS14	129	141	IEDVTPIPSDSTR				✓	✓	✓	✓	✓	✓	✓	✓	✓	✓	✓	✓	✓	✓	✓	✓	✓	✓	✓	✓	✓	✓	✓	✓					✓
983	P62195	Y	P62195	26S proteasome regulatory subunit 8	PRS8_HUMAN	PSMC5	28	38	IEELQLIVNDK				✓	✓	✓	✓	✓		✓		✓	✓	✓	✓		✓	✓	✓	✓	✓	✓	✓
984	P22102	Y	P22102	Trifunctional purine biosynthetic protein adenosine-3	PUR2_HUMAN	GART	67	87	IEFVVVGPEAPLAAGIVGNLR						✓
985	Q00341	Y	Q00341	Vigilin	VIGLN_HUMAN	HDLBP	483	494	IEGDPQGVQQAK						✓																✓		✓
986	Q15435	Y	Q15435	Protein phosphatase 1 regulatory subunit 7	PP1R7_HUMAN	PPP1R7	245	255	IEGLQNLVNLR				✓	✓	✓	✓	✓	✓		✓		✓	✓	✓		✓	✓	✓	✓	✓	✓	✓	✓	✓		✓
987	O43676	Y	O43676	NADH dehydrogenase [ubiquinone] 1 beta subcomplex subunit 3	NDUB3_HUMAN	NDUFB3	24	34	IEGTPLETIQK					✓										✓				✓	✓		✓
988	P24666	Y	P24666	Low molecular weight phosphotyrosine protein phosphatase	PPAC_HUMAN	ACP1	114	124	IELLGSYDPQK				✓	✓	✓	✓	✓	✓	✓		✓	✓	✓	✓		✓	✓	✓	✓	✓		✓	✓	✓	✓	✓
989	Q9NQW7	Y	Q9NQW7	Xaa-Pro aminopeptidase 1	XPP1_HUMAN	XPNPEP1	536	546	IENVVLVVPVK					✓	✓	✓	✓		✓		✓		✓	✓		✓	✓	✓	✓		✓
990	P49914	Y	P49914	5-formyltetrahydrofolate cyclo-ligase	MTHFS_HUMAN	MTHFS	95	106	IESPEEISLLPK					✓	✓	✓								✓
991	P51991	Y	P51991	Heterogeneous nuclear ribonucleoprotein A3	ROA3_HUMAN	HNRNPA3	152	161	IETIEVMEDR				✓	✓	✓	✓	✓	✓	✓	✓	✓	✓	✓	✓	✓	✓	✓	✓	✓	✓	✓	✓	✓	✓	✓	✓					✓
992	P23284	Y	P23284	Peptidyl-prolyl cis-trans isomerase B	PPIB_HUMAN	PPIB	205	215	IEVEKPFAIAK																				✓
993	P23284	Y	P23284	Peptidyl-prolyl cis-trans isomerase B	PPIB_HUMAN	PPIB	205	216	IEVEKPFAIAKE						✓
994	P09651	Y	P09651	Heterogeneous nuclear ribonucleoprotein A1	ROA1_HUMAN	HNRNPA1	131	140	IEVIEIMTDR				✓	✓	✓	✓	✓	✓	✓	✓	✓	✓	✓	✓	✓	✓	✓	✓	✓	✓	✓	✓	✓	✓	✓	✓					✓
995	P49736	Y	P49736	DNA replication licensing factor MCM2	MCM2_HUMAN	MCM2	477	493	IFASIAPSIYGHEDIKR				✓	✓	✓	✓	✓	✓	✓	✓	✓	✓	✓	✓	✓		✓	✓	✓	✓	✓	✓			✓
996	Q9H307	Y	Q9H307	Pinin	PININ_HUMAN	PNN	145	155	IFGLLMGTLQK					✓			✓					✓			✓		✓		✓		✓	✓
997	P40926	Y	P40926	Malate dehydrogenase, mitochondrial	MDHM_HUMAN	MDH2	166	176	IFGVTTLDIVR				✓	✓	✓	✓	✓	✓	✓	✓	✓	✓	✓	✓	✓	✓	✓	✓	✓	✓	✓	✓	✓	✓	✓	✓
998	O60841	Y	O60841	Eukaryotic translation initiation factor 5B	IF2P_HUMAN	EIF5B	1056	1071	IFSAEIIYHLFDAFTK							✓																✓
999	Q96P70	Y	Q96P70	Importin-9	IPO9_HUMAN	IPO9	196	206	IFTMAEVYGIR							✓			✓
1000	Q14204	Y	Q14204	Cytoplasmic dynein 1 heavy chain 1	DYHC1_HUMAN	DYNC1H1	4144	4154	IFVFEPPPGVK				✓	✓	✓	✓		✓	✓		✓		✓	✓			✓	✓	✓			✓		✓
1001	P09651	Y	P09651	Heterogeneous nuclear ribonucleoprotein A1	ROA1_HUMAN	HNRNPA1	107	122	IFVGGIKEDTEEHHLR				✓			✓	✓	✓	✓	✓	✓		✓	✓		✓	✓	✓			✓	✓	✓	✓	✓
1002	Q6UXI7	Y	Q6UXI7	Vitrin	VITRN_HUMAN	VIT	534	544	IGAVQYTYEQR					✓	✓		✓		✓	✓		✓			✓	✓	✓	✓				✓		✓	✓
1003	P46109	Y	P46109	Crk-like protein	CRKL_HUMAN	CRKL	73	89	IGDQEFDHLPALLEFYK																				✓
1004	P04075	Y	P04075	Fructose-bisphosphate aldolase A	ALDOA_HUMAN	ALDOA	154	173	IGEHTPSALAIMENANVLAR				✓	✓	✓	✓	✓	✓	✓	✓	✓	✓	✓	✓	✓	✓	✓	✓	✓	✓	✓	✓	✓	✓	✓	✓
1005	Q9BSD7	Y	Q9BSD7	Cancer-related nucleoside-triphosphatase	NTPCR_HUMAN	NTPCR	48	59	IGFDVVTLSGTR				✓	✓	✓	✓	✓	✓	✓		✓	✓	✓	✓	✓	✓	✓	✓	✓	✓	✓	✓	✓
1006	Q96AE4	Y	Q96AE4	Far upstream element-binding protein 1	FUBP1_HUMAN	FUBP1	272	284	IGGNEGIDVPIPR				✓	✓	✓	✓	✓		✓	✓		✓		✓				✓	✓	✓	✓	✓	✓	✓	✓
1007	Q99623	Y	Q99623	Prohibitin-2	PHB2_HUMAN	PHB2	55	71	IGGVQQDTILAEGLHFR				✓	✓	✓	✓	✓	✓	✓	✓	✓	✓	✓	✓	✓	✓	✓	✓	✓	✓	✓	✓	✓	✓	✓
1008	Q9UBQ0	Y	Q9UBQ0	Vacuolar protein sorting-associated protein 29	VPS29_HUMAN	VPS29	82	104	IGLIHGHQVIPWGDMASLALLQR					✓		✓				✓											✓	✓
1009	Q13867	Y	Q13867	Bleomycin hydrolase	BLMH_HUMAN	BLMH	245	255	IGPITPLEFYR				✓	✓	✓	✓	✓	✓	✓	✓	✓	✓		✓	✓	✓	✓	✓	✓	✓	✓	✓	✓	✓	✓	✓
1010	Q92945	Y	Q92945	Far upstream element-binding protein 2	FUBP2_HUMAN	KHSRP	629	646	IGQQPQQPGAPPQQDYTK							✓
1011	Q01581	Y	Q01581	Hydroxymethylglutaryl-CoA synthase, cytoplasmic	HMCS1_HUMAN	HMGCS1	370	387	IGVFSYGSGLAATLYSLK																				✓	✓
1012	O43813	Y	O43813	Glutathione S-transferase LANCL1	LANC1_HUMAN	LANCL1	156	167	IGYIYALLFVNK						✓	✓	✓	✓	✓			✓	✓	✓	✓		✓		✓	✓	✓	✓			✓
1013	P14868	Y	P14868	Aspartate--tRNA ligase, cytoplasmic	SYDC_HUMAN	DARS1	432	441	IHDPQLLTER				✓	✓	✓	✓			✓		✓	✓	✓				✓	✓	✓
1014	P62333	Y	P62333	26S proteasome regulatory subunit 10B	PRS10_HUMAN	PSMC6	299	309	IHIDLPNEQAR							✓
1015	P17987	Y	P17987	T-complex protein 1 subunit alpha	TCPA_HUMAN	TCP1	112	122	IHPTSVISGYR					✓		✓											✓	✓				✓
1016	P25786	Y	P25786	Proteasome subunit alpha type-1	PSA1_HUMAN	PSMA1	19	30	IHQIEYAMEAVK				✓	✓	✓	✓	✓	✓	✓	✓	✓	✓	✓	✓	✓	✓	✓	✓	✓	✓	✓	✓	✓	✓	✓	✓
1017	Q9BSJ8	Y	Q9BSJ8	Extended synaptotagmin-1	ESYT1_HUMAN	ESYT1	651	662	IHVLEAQDLIAK				✓			✓	✓															✓
1018	P22314	Y	P22314	Ubiquitin-like modifier-activating enzyme 1	UBA1_HUMAN	UBA1	807	825	IHVSDQELQSANASVDDSR				✓		✓	✓		✓	✓			✓	✓		✓		✓	✓	✓		✓	✓	✓
1019	P22314	Y	P22314	Ubiquitin-like modifier-activating enzyme 1	UBA1_HUMAN	UBA1	807	830	IHVSDQELQSANASVDDSRLEELK				✓	✓	✓	✓	✓	✓	✓	✓	✓	✓	✓	✓	✓	✓	✓	✓	✓	✓	✓	✓	✓	✓	✓	✓
1020	P22033	Y	P22033	Methylmalonyl-CoA mutase, mitochondrial	MUTA_HUMAN	MMUT	241	251	IIADIFEYTAK						✓	✓		✓				✓		✓					✓
1021	P55036	Y	P55036	26S proteasome non-ATPase regulatory subunit 4	PSMD4_HUMAN	PSMD4	109	126	IIAFVGSPVEDNEKDLVK				✓			✓			✓	✓		✓	✓	✓	✓		✓		✓	✓	✓	✓			✓
1022	Q96C36	Y	Q96C36	Pyrroline-5-carboxylate reductase 2	P5CR2_HUMAN	PYCR2	30	47	IIASSPEMNLPTVSALRK							✓
1023	P49792	Y	P49792	E3 SUMO-protein ligase RanBP2	RBP2_HUMAN	RANBP2	721	733	IIDDSDSNLSVVK							✓			✓				✓
1024	P35251	Y	P35251	Replication factor C subunit 1	RFC1_HUMAN	RFC1	469	480	IIDEDGLLNLIR						✓
1025	P52701	Y	P52701	DNA mismatch repair protein Msh6	MSH6_HUMAN	MSH6	855	866	IIDFLSALEGFK						✓						✓	✓	✓	✓	✓	✓	✓	✓	✓			✓	✓			✓
1026	P05455	Y	P05455	Lupus La protein	LA_HUMAN	SSB	318	328	IIEDQQESLNK				✓			✓	✓	✓			✓			✓	✓		✓		✓		✓	✓
1027	Q9Y295	Y	Q9Y295	Developmentally-regulated GTP-binding protein 1	DRG1_HUMAN	DRG1	160	171	IIENELEGFGIR				✓	✓	✓	✓		✓	✓		✓			✓	✓			✓	✓				✓
1028	Q9UHV9	Y	Q9UHV9	Prefoldin subunit 2	PFD2_HUMAN	PFDN2	100	111	IIETLTQQLQAK				✓	✓	✓	✓	✓	✓	✓	✓	✓		✓	✓	✓	✓	✓		✓	✓	✓	✓		✓	✓	✓
1029	P52701	Y	P52701	DNA mismatch repair protein Msh6	MSH6_HUMAN	MSH6	871	883	IIGIMEEVADGFK				✓	✓	✓	✓	✓	✓		✓	✓	✓	✓	✓			✓	✓	✓	✓	✓	✓			✓
1030	P35244	Y	P35244	Replication protein A 14 kDa subunit	RFA3_HUMAN	RPA3	105	121	IIHDFPQFYPLGIVQHD				✓	✓	✓	✓	✓	✓	✓	✓	✓	✓	✓	✓	✓	✓	✓	✓	✓	✓	✓	✓	✓	✓	✓	✓
1031	Q92616	Y	Q92616	eIF-2-alpha kinase activator GCN1	GCN1_HUMAN	GCN1	2151	2161	IIIEDLLEATR				✓		✓	✓	✓	✓	✓			✓	✓	✓	✓	✓	✓	✓	✓	✓		✓	✓		✓
1032	Q96AY3	Y	Q96AY3	Peptidyl-prolyl cis-trans isomerase FKBP10	FKB10_HUMAN	FKBP10	229	240	IIIPPFLAYGEK				✓	✓		✓	✓	✓							✓		✓	✓	✓			✓
1033	P61978	Y	P61978	Heterogeneous nuclear ribonucleoprotein K	HNRPK_HUMAN	HNRNPK	208	219	IILDLISESPIK				✓	✓	✓	✓	✓	✓	✓	✓	✓	✓	✓	✓	✓	✓	✓	✓	✓	✓	✓	✓	✓	✓	✓	✓
1034	P11021	Y	P11021	Endoplasmic reticulum chaperone BiP	BIP_HUMAN	HSPA5	198	214	IINEPTAAAIAYGLDKR				✓	✓	✓	✓	✓	✓		✓	✓	✓	✓	✓	✓		✓	✓	✓	✓	✓	✓	✓	✓	✓	✓
1035	P05388	Y	P05388	60S acidic ribosomal protein P0	RLA0_HUMAN	RPLP0	17	26	IIQLLDDYPK				✓	✓	✓	✓	✓	✓	✓	✓	✓	✓	✓	✓	✓	✓	✓	✓	✓	✓	✓	✓	✓	✓	✓	✓
1036	P12956	Y	P12956	X-ray repair cross-complementing protein 6	XRCC6_HUMAN	XRCC6	75	92	IISSDRDLLAVVFYGTEK				✓	✓	✓	✓	✓	✓	✓	✓	✓	✓	✓	✓	✓	✓	✓	✓	✓	✓	✓	✓	✓	✓	✓	✓
1037	P52209	Y	P52209	6-phosphogluconate dehydrogenase, decarboxylating	6PGD_HUMAN	PGD	332	343	IISYAQGFMLLR				✓	✓	✓	✓	✓	✓	✓	✓	✓	✓	✓	✓	✓	✓	✓	✓	✓	✓	✓	✓	✓	✓	✓	✓
1038	Q15366	Y	Q15366	Poly(rC)-binding protein 2	PCBP2_HUMAN	PCBP2	58	70	IITLAGPTNAIFK				✓	✓	✓	✓	✓	✓	✓	✓	✓	✓	✓	✓	✓	✓	✓	✓	✓	✓	✓	✓	✓	✓	✓	✓
1039	Q15365	Y	Q15365	Poly(rC)-binding protein 1	PCBP1_HUMAN	PCBP1	58	70	IITLTGPTNAIFK				✓	✓	✓	✓	✓	✓	✓	✓	✓	✓	✓	✓	✓	✓	✓	✓	✓	✓	✓	✓	✓	✓	✓	✓
1040	P22234	Y	P22234	Bifunctional phosphoribosylaminoimidazole carboxylase/phosphoribosylaminoimidazole succinocarboxamide synthetase	PUR6_HUMAN	PAICS	312	331	IKAEYEGDGIPTVFVAVAGR				✓	✓	✓	✓	✓	✓	✓	✓	✓	✓	✓	✓	✓	✓	✓	✓	✓	✓	✓	✓	✓	✓	✓	✓
1041	O43423;O95626;P39687	N	O43423;O95626;P39687	Acidic leucine-rich nuclear phosphoprotein 32 family member C	AN32A_HUMAN;AN32C_HUMAN;AN32D_HUMAN	ANP32A;ANP32C;ANP32D	0	10	IKDLSTIEPLK												✓						✓					✓
1042	Q14152	Y	Q14152	Eukaryotic translation initiation factor 3 subunit A	EIF3A_HUMAN	EIF3A	719	732	IKDMDLWEQQEEER					✓	✓	✓												✓	✓		✓	✓			✓
1043	P27797	Y	P27797	Calreticulin	CALR_HUMAN	CALR	208	222	IKDPDASKPEDWDER				✓	✓	✓	✓				✓		✓				✓		✓	✓		✓		✓		✓	✓
1044	P21912	Y	P21912	Succinate dehydrogenase [ubiquinone] iron-sulfur subunit, mitochondrial	SDHB_HUMAN	SDHB	79	90	IKNEVDSTLTFR							✓
1045	P07237	Y	P07237	Protein disulfide-isomerase	PDIA1_HUMAN	P4HB	351	370	IKPHLMSQELPEDWDKQPVK					✓		✓															✓
1046	P62136	Y	P62136	Serine/threonine-protein phosphatase PP1-alpha catalytic subunit	PP1A_HUMAN	PPP1CA	112	122	IKYPENFFLLR				✓	✓	✓	✓	✓	✓	✓		✓	✓	✓	✓	✓	✓	✓	✓	✓	✓	✓	✓		✓	✓
1047	Q8WZA0	Y	Q8WZA0	Protein LZIC	LZIC_HUMAN	LZIC	177	187	ILALASFEVEK				✓	✓	✓	✓		✓				✓					✓		✓	✓	✓	✓			✓
1048	Q14204	Y	Q14204	Cytoplasmic dynein 1 heavy chain 1	DYHC1_HUMAN	DYNC1H1	3760	3775	ILDDDTIITTLENLKR				✓	✓		✓			✓	✓			✓		✓	✓	✓	✓	✓	✓	✓	✓	✓	✓	✓	✓
1049	Q9P2J5	Y	Q9P2J5	Leucine--tRNA ligase, cytoplasmic	SYLC_HUMAN	LARS1	1007	1017	ILDLQLEFDEK				✓			✓						✓	✓	✓				✓	✓	✓	✓	✓			✓
1050	Q9NR09	Y	Q9NR09	Baculoviral IAP repeat-containing protein 6	BIRC6_HUMAN	BIRC6	914	925	ILDLSNFEILAK																			✓
1051	P05387	Y	P05387	60S acidic ribosomal protein P2	RLA2_HUMAN	RPLP2	26	38	ILDSVGIEADDDR					✓											✓			✓			✓	✓
1052	Q92616	Y	Q92616	eIF-2-alpha kinase activator GCN1	GCN1_HUMAN	GCN1	2635	2650	ILDVASLEVLNEVNRR																✓	✓	✓
1053	Q9NVP1	Y	Q9NVP1	ATP-dependent RNA helicase DDX18	DDX18_HUMAN	DDX18	338	348	ILDVGFEEELK															✓
1054	P11177	Y	P11177	Pyruvate dehydrogenase E1 component subunit beta, mitochondrial	ODPB_HUMAN	PDHB	337	347	ILEDNSIPQVK				✓	✓	✓	✓	✓	✓	✓	✓	✓	✓	✓	✓	✓	✓	✓	✓	✓	✓	✓	✓	✓	✓	✓	✓
1055	P36776	Y	P36776	Lon protease homolog, mitochondrial	LONM_HUMAN	LONP1	501	511	ILEFIAVSQLR					✓	✓	✓	✓		✓				✓	✓	✓			✓	✓		✓	✓			✓
1056	Q92878	Y	Q92878	DNA repair protein RAD50	RAD50_HUMAN	RAD50	474	483	ILELDQELIK				✓		✓	✓	✓							✓		✓						✓
1057	O75347	Y	O75347	Tubulin-specific chaperone A	TBCA_HUMAN	TBCA	81	95	ILENEKDLEEAEEYK					✓							✓	✓		✓					✓			✓
1058	P07237	Y	P07237	Protein disulfide-isomerase	PDIA1_HUMAN	P4HB	286	300	ILFIFIDSDHTDNQR				✓	✓	✓	✓	✓	✓	✓	✓	✓	✓	✓	✓	✓	✓	✓	✓	✓	✓	✓	✓	✓	✓	✓	✓
1059	O00161	Y	O00161	Synaptosomal-associated protein 23	SNP23_HUMAN	SNAP23	27	40	ILGLAIESQDAGIK				✓		✓		✓		✓		✓	✓	✓	✓	✓		✓	✓	✓				✓
1060	P50990	Y	P50990	T-complex protein 1 subunit theta	TCPQ_HUMAN	CCT8	207	224	ILGSGISSSSVLHGMVFK				✓	✓	✓	✓	✓	✓	✓	✓				✓		✓	✓	✓	✓		✓	✓	✓		✓	✓
1061	P25786	Y	P25786	Proteasome subunit alpha type-1	PSA1_HUMAN	PSMA1	63	82	ILHVDNHIGISIAGLTADAR					✓			✓	✓					✓					✓	✓						✓
1062	P78371	Y	P78371	T-complex protein 1 subunit beta	TCPB_HUMAN	CCT2	237	248	ILIANTGMDTDK				✓		✓	✓	✓			✓								✓	✓		✓	✓			✓
1063	P00505	Y	P00505	Aspartate aminotransferase, mitochondrial	AATM_HUMAN	GOT2	310	325	ILIRPMYSNPPLNGAR				✓	✓	✓	✓	✓	✓	✓	✓	✓	✓	✓	✓	✓	✓	✓	✓	✓	✓	✓	✓	✓	✓	✓
1064	O75179;Q8IWZ3	N	O75179;Q8IWZ3	Ankyrin repeat domain-containing protein 17	ANKH1_HUMAN;ANR17_HUMAN	ANKHD1;ANKRD17	0	11	ILLNAGAEINSR						✓									✓
1065	Q9NVG8	Y	Q9NVG8	TBC1 domain family member 13	TBC13_HUMAN	TBC1D13	47	56	ILLNYLPLER							✓
1066	Q08J23	Y	Q08J23	RNA cytosine C(5)-methyltransferase NSUN2	NSUN2_HUMAN	NSUN2	629	639	ILLTQENPFFR				✓	✓	✓	✓	✓							✓		✓		✓		✓		✓			✓
1067	Q12905	Y	Q12905	Interleukin enhancer-binding factor 2	ILF2_HUMAN	ILF2	128	141	ILPTLEAVAALGNK				✓	✓	✓	✓	✓	✓	✓	✓	✓	✓	✓	✓	✓	✓	✓	✓	✓	✓	✓	✓	✓	✓	✓	✓
1068	P17612	Y	P17612	cAMP-dependent protein kinase catalytic subunit alpha	KAPCA_HUMAN	PRKACA	95	106	ILQAVNFPFLVK					✓	✓	✓		✓						✓	✓		✓	✓	✓	✓		✓
1069	O43175	Y	O43175	D-3-phosphoglycerate dehydrogenase	SERA_HUMAN	PHGDH	22	33	ILQDGGLQVVEK				✓	✓	✓	✓	✓	✓	✓	✓	✓	✓	✓	✓	✓	✓	✓	✓	✓	✓	✓	✓	✓	✓	✓	✓
1070	O95793	Y	O95793	Double-stranded RNA-binding protein Staufen homolog 1	STAU1_HUMAN	STAU1	159	168	ILQNEPLPER					✓	✓				✓					✓							✓	✓
1071	P61978	Y	P61978	Heterogeneous nuclear ribonucleoprotein K	HNRPK_HUMAN	HNRNPK	87	103	ILSISADIETIGEILKK				✓	✓	✓	✓	✓	✓	✓	✓	✓	✓	✓	✓	✓	✓	✓	✓	✓	✓	✓	✓	✓	✓	✓	✓
1072	Q9HC38	Y	Q9HC38	Glyoxalase domain-containing protein 4	GLOD4_HUMAN	GLOD4	240	252	ILTPLVSLDTPGK				✓	✓	✓	✓	✓	✓	✓	✓	✓	✓	✓	✓	✓	✓	✓	✓	✓	✓	✓	✓	✓	✓	✓	✓
1073	O95782	Y	O95782	AP-2 complex subunit alpha-1	AP2A1_HUMAN	AP2A1	154	165	ILVAGDSMDSVK						✓								✓					✓				✓			✓
1074	Q9BWD1	Y	Q9BWD1	Acetyl-CoA acetyltransferase, cytosolic	THIC_HUMAN	ACAT2	362	372	ILVTLLHTLER				✓			✓						✓		✓		✓	✓	✓	✓			✓		✓
1075	Q6P2Q9	Y	Q6P2Q9	Pre-mRNA-processing-splicing factor 8	PRP8_HUMAN	PRPF8	2199	2210	IMADNPSWDGEK							✓
1076	P06576	Y	P06576	ATP synthase subunit beta, mitochondrial	ATPB_HUMAN	ATP5F1B	407	422	IMDPNIVGSEHYDVAR				✓	✓	✓	✓	✓	✓	✓	✓	✓	✓	✓	✓	✓	✓	✓	✓	✓	✓	✓	✓	✓	✓	✓	✓
1077	P13639	Y	P13639	Elongation factor 2	EF2_HUMAN	EEF2	429	439	IMGPNYTPGKK							✓
1078	P12956	Y	P12956	X-ray repair cross-complementing protein 6	XRCC6_HUMAN	XRCC6	166	182	IMLFTNEDNPHGNDSAK				✓	✓	✓	✓	✓	✓	✓		✓	✓	✓	✓	✓	✓	✓	✓	✓		✓	✓		✓	✓	✓
1079	Q9BVA1	Y	Q9BVA1	Tubulin beta-2B chain	TBB2B_HUMAN	TUBB2B	163	174	IMNTFSVMPSPK				✓	✓	✓	✓	✓	✓	✓	✓	✓	✓	✓	✓	✓	✓	✓	✓	✓	✓	✓	✓	✓	✓	✓	✓					✓
1080	P07437	Y	P07437	Tubulin beta chain	TBB5_HUMAN	TUBB	163	174	IMNTFSVVPSPK				✓	✓	✓	✓	✓	✓	✓	✓	✓	✓	✓	✓	✓	✓	✓	✓	✓		✓	✓	✓	✓	✓	✓					✓
1081	P06576	Y	P06576	ATP synthase subunit beta, mitochondrial	ATPB_HUMAN	ATP5F1B	144	155	IMNVIGEPIDER				✓	✓	✓	✓	✓	✓	✓	✓	✓	✓	✓	✓	✓	✓	✓	✓	✓	✓	✓	✓	✓	✓	✓	✓
1082	O75396	Y	O75396	Vesicle-trafficking protein SEC22b	SC22B_HUMAN	SEC22B	148	159	IMVANIEEVLQR				✓	✓	✓	✓	✓	✓	✓	✓	✓	✓	✓	✓	✓	✓	✓	✓	✓	✓	✓	✓	✓	✓	✓	✓
1083	Q12792	Y	Q12792	Twinfilin-1	TWF1_HUMAN	TWF1	159	171	INEVQTDVGVDTK					✓	✓	✓							✓		✓				✓
1084	Q96I99	Y	Q96I99	Succinate--CoA ligase [GDP-forming] subunit beta, mitochondrial	SUCB2_HUMAN	SUCLG2	260	269	INFDDNAEFR					✓		✓						✓		✓				✓	✓
1085	P06737	Y	P06737	Glycogen phosphorylase, liver form	PYGL_HUMAN	PYGL	558	569	INPSSMFDVQVK					✓		✓	✓									✓		✓	✓				✓
1086	Q13885	Y	Q13885	Tubulin beta-2A chain	TBB2A_HUMAN	TUBB2A	47	58	INVYYNEAAGNK				✓	✓	✓	✓	✓	✓	✓	✓	✓	✓	✓	✓	✓	✓	✓	✓	✓		✓	✓	✓	✓	✓	✓
1087	P68371	Y	P68371	Tubulin beta-4B chain	TBB4B_HUMAN	TUBB4B	47	58	INVYYNEATGGK				✓	✓	✓	✓	✓	✓	✓	✓	✓	✓	✓	✓	✓	✓	✓	✓	✓	✓	✓	✓	✓	✓	✓	✓					✓
1088	Q9BVA1	Y	Q9BVA1	Tubulin beta-2B chain	TBB2B_HUMAN	TUBB2B	47	58	INVYYNEATGNK				✓	✓	✓	✓	✓	✓	✓	✓	✓	✓	✓	✓	✓	✓	✓	✓	✓	✓	✓	✓	✓	✓	✓	✓					✓
1089	Q9BVA1	Y	Q9BVA1	Tubulin beta-2B chain	TBB2B_HUMAN	TUBB2B	47	62	INVYYNEATGNKYVPR					✓		✓
1090	Q9BUF5	Y	Q9BUF5	Tubulin beta-6 chain	TBB6_HUMAN	TUBB6	47	58	INVYYNESSSQK						✓	✓					✓						✓	✓				✓
1091	Q9UQ35	Y	Q9UQ35	Serine/arginine repetitive matrix protein 2	SRRM2_HUMAN	SRRM2	2232	2246	IPAASAAAMNLASAR							✓															✓
1092	Q9Y4Z0	Y	Q9Y4Z0	U6 snRNA-associated Sm-like protein LSm4	LSM4_HUMAN	LSM4	71	86	IPDEIIDMVKEEVVAK							✓
1093	P49755	Y	P49755	Transmembrane emp24 domain-containing protein 10	TMEDA_HUMAN	TMED10	117	127	IPDQLVILDMK				✓	✓	✓	✓	✓	✓	✓	✓	✓	✓	✓	✓	✓	✓	✓	✓	✓	✓	✓	✓	✓		✓
1094	O60841	Y	O60841	Eukaryotic translation initiation factor 5B	IF2P_HUMAN	EIF5B	695	713	IPGMLIIDTPGHESFSNLR				✓	✓	✓	✓				✓				✓				✓	✓		✓	✓		✓	✓	✓
1095	Q9GZT3	Y	Q9GZT3	SRA stem-loop-interacting RNA-binding protein, mitochondrial	SLIRP_HUMAN	SLIRP	26	36	IPWTAASSQLK							✓															✓
1096	P16989	Y	P16989	Y-box-binding protein 3	YBOX3_HUMAN	YBX3	259	283	IQAGEIGEMKDGVPEGAQLQGPVHR						✓	✓												✓				✓
1097	P15586	Y	P15586	N-acetylglucosamine-6-sulfatase	GNS_HUMAN	GNS	126	137	IQEPNTFPAILR					✓	✓	✓			✓						✓		✓	✓	✓
1098	Q96AE4	Y	Q96AE4	Far upstream element-binding protein 1	FUBP1_HUMAN	FUBP1	134	146	IQIAPDSGGLPER				✓	✓	✓	✓	✓	✓	✓	✓	✓	✓	✓	✓	✓	✓	✓	✓	✓	✓	✓	✓	✓	✓	✓
1099	Q9H0S4	Y	Q9H0S4	Probable ATP-dependent RNA helicase DDX47	DDX47_HUMAN	DDX47	50	62	IQIEAIPLALQGR				✓	✓	✓	✓	✓	✓		✓	✓	✓	✓	✓	✓	✓	✓	✓	✓		✓	✓	✓	✓		✓
1100	P06753	Y	P06753	Tropomyosin alpha-3 chain	TPM3_HUMAN	TPM3	93	102	IQLVEEELDR				✓	✓	✓	✓	✓	✓	✓	✓	✓	✓	✓	✓	✓	✓	✓	✓	✓	✓	✓	✓	✓	✓	✓	✓
1101	Q6NSI4	Y	Q6NSI4	RPA-related protein RADX	RADX_HUMAN	RADX	311	321	IQPVPVDPQIK					✓	✓		✓	✓	✓		✓					✓		✓		✓		✓
1102	Q9H3P7	Y	Q9H3P7	Golgi resident protein GCP60	GCP60_HUMAN	ACBD3	387	399	IQQDADSVITVGR							✓								✓
1103	Q00325	Y	Q00325	Phosphate carrier protein, mitochondrial	MPCP_HUMAN	SLC25A3	190	201	IQTQPGYANTLR				✓	✓	✓	✓	✓	✓	✓	✓	✓	✓	✓	✓	✓	✓	✓	✓	✓	✓	✓	✓	✓	✓	✓	✓					✓
1104	P52907	Y	P52907	F-actin-capping protein subunit alpha-1	CAZA1_HUMAN	CAPZA1	194	210	IQVHYYEDGNVQLVSHK						✓	✓	✓	✓						✓				✓	✓			✓
1105	P13645	Y	P13645	Keratin, type I cytoskeletal 10	K1C10_HUMAN	KRT10	440	450	IRLENEIQTYR									✓
1106	P07437	Y	P07437	Tubulin beta chain	TBB5_HUMAN	TUBB	381	390	ISEQFTAMFR				✓	✓	✓	✓	✓	✓	✓	✓	✓	✓	✓	✓	✓	✓	✓	✓	✓	✓	✓	✓	✓	✓	✓	✓
1107	O43707	Y	O43707	Alpha-actinin-4	ACTN4_HUMAN	ACTN4	675	691	ISIEMNGTLEDQLSHLK				✓	✓	✓		✓					✓				✓	✓	✓	✓			✓			✓
1108	Q13162	Y	Q13162	Peroxiredoxin-4	PRDX4_HUMAN	PRDX4	81	99	ISKPAPYWEGTAVIDGEFK				✓	✓	✓	✓	✓							✓	✓		✓	✓			✓	✓			✓
1109	Q8WXX5	Y	Q8WXX5	DnaJ homolog subfamily C member 9	DNJC9_HUMAN	DNAJC9	108	118	ISLEDIQAFEK					✓	✓	✓	✓		✓		✓	✓	✓	✓	✓		✓		✓		✓	✓
1110	O75694	Y	O75694	Nuclear pore complex protein Nup155	NU155_HUMAN	NUP155	776	786	ISLQAIQQLVR					✓	✓		✓							✓	✓				✓		✓	✓
1111	Q09666	Y	Q09666	Neuroblast differentiation-associated protein AHNAK	AHNK_HUMAN	AHNAK	3293	3303	ISMPEIDLNLK																				✓
1112	P10809	Y	P10809	60 kDa heat shock protein, mitochondrial	CH60_HUMAN	HSPD1	251	268	ISSIQSIVPALEIANAHR				✓	✓	✓	✓	✓	✓	✓	✓	✓	✓	✓	✓	✓	✓	✓	✓	✓	✓	✓	✓	✓	✓	✓	✓
1113	P51610	Y	P51610	Host cell factor 1	HCFC1_HUMAN	HCFC1	1149	1163	ISVATGALEAAQGSK						✓									✓			✓		✓			✓
1114	P07437	Y	P07437	Tubulin beta chain	TBB5_HUMAN	TUBB	47	58	ISVYYNEATGGK				✓	✓	✓	✓	✓	✓	✓	✓	✓	✓	✓	✓	✓	✓	✓	✓	✓	✓	✓	✓	✓	✓	✓	✓
1115	Q9Y3B4	Y	Q9Y3B4	Splicing factor 3B subunit 6	SF3B6_HUMAN	SF3B6	30	41	ITAEEMYDIFGK				✓	✓	✓	✓	✓	✓	✓	✓	✓	✓	✓	✓	✓	✓	✓	✓	✓	✓	✓	✓	✓	✓	✓	✓
1116	Q04637	Y	Q04637	Eukaryotic translation initiation factor 4 gamma 1	IF4G1_HUMAN	EIF4G1	1072	1090	ITKPGSIDSNNQLFAPGGR				✓	✓	✓	✓	✓	✓	✓	✓	✓	✓	✓	✓	✓	✓	✓	✓	✓	✓	✓	✓	✓	✓	✓	✓
1117	Q8WU90	Y	Q8WU90	Zinc finger CCCH domain-containing protein 15	ZC3HF_HUMAN	ZC3H15	250	259	ITLESFLAWK					✓	✓	✓									✓		✓		✓		✓
1118	P00558	Y	P00558	Phosphoglycerate kinase 1	PGK1_HUMAN	PGK1	280	297	ITLPVDFVTADKFDENAK				✓	✓	✓	✓	✓	✓	✓	✓	✓	✓	✓	✓	✓	✓	✓	✓	✓	✓	✓	✓	✓	✓	✓	✓
1119	O75955	Y	O75955	Flotillin-1	FLOT1_HUMAN	FLOT1	378	392	ITLVSSGSGTMGAAK							✓
1120	P55884	Y	P55884	Eukaryotic translation initiation factor 3 subunit B	EIF3B_HUMAN	EIF3B	217	228	ITNDFYPEEDGK					✓	✓	✓					✓			✓	✓				✓
1121	P56192	Y	P56192	Methionine--tRNA ligase, cytoplasmic	SYMC_HUMAN	MARS1	365	375	ITQDIFQQLLK				✓	✓	✓	✓		✓	✓		✓	✓	✓	✓	✓	✓		✓	✓	✓	✓	✓	✓	✓	✓
1122	P28066	Y	P28066	Proteasome subunit alpha type-5	PSA5_HUMAN	PSMA5	54	66	ITSPLMEPSSIEK					✓	✓	✓	✓	✓	✓		✓	✓	✓	✓					✓		✓	✓	✓	✓	✓
1123	Q9UNM6	Y	Q9UNM6	26S proteasome non-ATPase regulatory subunit 13	PSD13_HUMAN	PSMD13	302	313	ITVNEVELLVMK					✓	✓	✓			✓	✓			✓	✓	✓	✓	✓	✓	✓		✓	✓			✓	✓
1124	P35268	Y	P35268	60S ribosomal protein L22	RL22_HUMAN	RPL22	70	80	ITVTSEVPFSK				✓	✓	✓	✓	✓	✓	✓	✓	✓	✓	✓	✓	✓	✓	✓	✓	✓	✓	✓	✓	✓	✓	✓	✓					✓
1125	P35268	Y	P35268	60S ribosomal protein L22	RL22_HUMAN	RPL22	70	81	ITVTSEVPFSKR				✓	✓	✓	✓								✓		✓		✓			✓	✓	✓
1126	Q13263	Y	Q13263	Transcription intermediary factor 1-beta	TIF1B_HUMAN	TRIM28	408	427	IVAERPGTNSTGPAPMAPPR				✓	✓	✓	✓	✓	✓	✓	✓	✓	✓	✓	✓	✓	✓	✓	✓	✓	✓	✓	✓	✓	✓	✓	✓					✓
1127	P05023	Y	P05023	Sodium/potassium-transporting ATPase subunit alpha-1	AT1A1_HUMAN	ATP1A1	477	487	IVEIPFNSTNK				✓	✓	✓	✓	✓	✓	✓	✓	✓	✓	✓	✓	✓	✓	✓	✓	✓	✓	✓	✓	✓			✓
1128	P04181	Y	P04181	Ornithine aminotransferase, mitochondrial	OAT_HUMAN	OAT	170	180	IVFAAGNFWGR					✓	✓	✓	✓	✓	✓	✓	✓	✓	✓	✓	✓	✓	✓	✓	✓	✓	✓	✓		✓	✓
1129	Q00341	Y	Q00341	Vigilin	VIGLN_HUMAN	HDLBP	1120	1137	IVGELEQMVSEDVPLDHR					✓		✓													✓		✓
1130	P35249	Y	P35249	Replication factor C subunit 4	RFC4_HUMAN	RFC4	146	165	IVILDEADSMTSAAQAALRR					✓
1131	P45974	Y	P45974	Ubiquitin carboxyl-terminal hydrolase 5	UBP5_HUMAN	USP5	122	133	IVILPDYLEIAR				✓	✓	✓	✓	✓	✓	✓	✓	✓	✓	✓	✓	✓	✓	✓	✓	✓	✓	✓	✓	✓	✓	✓	✓
1132	O75976	Y	O75976	Carboxypeptidase D	CBPD_HUMAN	CPD	1030	1041	IVIVPSLNPDGR							✓			✓					✓								✓	✓
1133	Q96G03	Y	Q96G03	Phosphopentomutase	PGM2_HUMAN	PGM2	317	333	IVLANDPDADRLAVAEK					✓	✓	✓			✓				✓				✓	✓	✓			✓
1134	Q00610	Y	Q00610	Clathrin heavy chain 1	CLH1_HUMAN	CLTC	1011	1022	IVLDNSVFSEHR				✓	✓	✓	✓			✓					✓				✓
1135	Q08752	Y	Q08752	Peptidyl-prolyl cis-trans isomerase D	PPID_HUMAN	PPID	32	43	IVLELFADIVPK				✓	✓	✓	✓	✓							✓			✓	✓	✓			✓
1136	P49368	Y	P49368	T-complex protein 1 subunit gamma	TCPG_HUMAN	CCT3	238	248	IVLLDSSLEYK				✓	✓	✓	✓	✓	✓	✓	✓	✓	✓	✓	✓	✓	✓	✓	✓	✓	✓	✓	✓	✓	✓	✓	✓					✓
1137	Q15363	Y	Q15363	Transmembrane emp24 domain-containing protein 2	TMED2_HUMAN	TMED2	105	117	IVMFTIDIGEAPK						✓														✓			✓
1138	Q15393	Y	Q15393	Splicing factor 3B subunit 3	SF3B3_HUMAN	SF3B3	115	126	IVPGQFLAVDPK								✓							✓	✓		✓	✓		✓	✓	✓
1139	O75390	Y	O75390	Citrate synthase, mitochondrial	CISY_HUMAN	CS	383	393	IVPNVLLEQGK				✓	✓	✓	✓	✓	✓	✓	✓	✓	✓	✓	✓	✓	✓	✓	✓	✓	✓	✓	✓	✓	✓	✓	✓
1140	P30085	Y	P30085	UMP-CMP kinase	KCY_HUMAN	CMPK1	62	73	IVPVEITISLLK				✓	✓	✓	✓			✓	✓	✓		✓	✓	✓	✓	✓	✓	✓	✓	✓	✓	✓	✓	✓
1141	Q99623	Y	Q99623	Prohibitin-2	PHB2_HUMAN	PHB2	225	236	IVQAEGEAEAAK				✓	✓	✓	✓	✓		✓	✓	✓	✓	✓	✓		✓	✓	✓	✓	✓	✓	✓	✓	✓	✓
1142	P55072	Y	P55072	Transitional endoplasmic reticulum ATPase	TERA_HUMAN	VCP	324	336	IVSQLLTLMDGLK				✓	✓	✓	✓	✓	✓	✓		✓	✓	✓	✓	✓	✓	✓	✓	✓	✓	✓	✓	✓	✓	✓	✓
1143	P49368	Y	P49368	T-complex protein 1 subunit gamma	TCPG_HUMAN	CCT3	331	353	IVSRPEELREDDVGTGAGLLEIK					✓	✓		✓	✓	✓		✓		✓	✓	✓	✓			✓	✓	✓	✓	✓	✓	✓	✓
1144	Q01082	Y	Q01082	Spectrin beta chain, non-erythrocytic 1	SPTB2_HUMAN	SPTBN1	766	784	IVSSSDVGHDEYSTQSLVK							✓
1145	Q99798	Y	Q99798	Aconitate hydratase, mitochondrial	ACON_HUMAN	ACO2	69	84	IVYGHLDDPASQEIER				✓	✓	✓	✓		✓			✓	✓	✓	✓	✓	✓	✓	✓	✓	✓	✓	✓	✓	✓
1146	P54136	Y	P54136	Arginine--tRNA ligase, cytoplasmic	SYRC_HUMAN	RARS1	322	333	IYDALDVSLIER				✓	✓	✓	✓	✓	✓	✓			✓	✓	✓	✓	✓	✓	✓	✓	✓	✓	✓	✓	✓	✓
1147	P11586	Y	P11586	C-1-tetrahydrofolate synthase, cytoplasmic	C1TC_HUMAN	MTHFD1	833	848	IYGADDIELLPEAQHK				✓	✓		✓								✓							✓	✓
1148	P36542	Y	P36542	ATP synthase subunit gamma, mitochondrial	ATPG_HUMAN	ATP5F1C	68	79	IYGLGSLALYEK				✓	✓	✓	✓	✓	✓	✓	✓	✓	✓	✓	✓	✓	✓	✓	✓	✓	✓	✓	✓	✓	✓	✓	✓
1149	Q00610	Y	Q00610	Clathrin heavy chain 1	CLH1_HUMAN	CLTC	882	892	IYIDSNNNPER							✓					✓					✓	✓		✓		✓		✓	✓
1150	O14980	Y	O14980	Exportin-1	XPO1_HUMAN	XPO1	713	722	IYLDMLNVYK				✓	✓	✓	✓	✓	✓	✓	✓	✓		✓	✓	✓	✓	✓	✓		✓	✓	✓	✓
1151	Q9UHX1	Y	Q9UHX1	Poly(U)-binding-splicing factor PUF60	PUF60_HUMAN	PUF60	228	243	IYVASVHQDLSDDDIK				✓		✓						✓								✓			✓
1152	Q13242	Y	Q13242	Serine/arginine-rich splicing factor 9	SRSF9_HUMAN	SRSF9	16	26	IYVGNLPTDVR				✓	✓	✓	✓	✓	✓	✓	✓	✓		✓	✓	✓	✓	✓	✓	✓	✓	✓	✓		✓	✓
1153	O43633	Y	O43633	Charged multivesicular body protein 2a	CHM2A_HUMAN	CHMP2A	197	215	KAEAAASALADADADLEER						✓	✓																✓
1154	Q9HB71	Y	Q9HB71	Calcyclin-binding protein	CYBP_HUMAN	CACYBP	51	74	KAELLDNEKPAAVVAPITTGYTVK				✓	✓	✓			✓	✓	✓	✓	✓	✓	✓	✓	✓	✓	✓	✓	✓	✓	✓	✓	✓	✓
1155	P18124	Y	P18124	60S ribosomal protein L7	RL7_HUMAN	RPL7	77	88	KAGNFYVPAEPK				✓	✓	✓	✓	✓		✓				✓	✓	✓	✓	✓	✓	✓		✓	✓
1156	P39023	Y	P39023	60S ribosomal protein L3	RL3_HUMAN	RPL3	177	193	KAHLMEIQVNGGTVAEK				✓	✓	✓	✓								✓					✓		✓
1157	P10412;P16402;P16403	N	P10412;P16402;P16403	Histone H1.4	H12_HUMAN;H13_HUMAN;H14_HUMAN	H1-2;H1-3;H1-4	0	11	KALAAAGYDVEK						✓			✓						✓	✓		✓	✓	✓	✓		✓
1158	P10412;P16402;P16403	N	P10412;P16402;P16403	Histone H1.4	H12_HUMAN;H13_HUMAN;H14_HUMAN	H1-2;H1-3;H1-4	0	12	KASGPPVSELITK				✓	✓	✓	✓	✓	✓	✓	✓	✓	✓	✓	✓	✓	✓	✓	✓	✓	✓	✓	✓	✓	✓	✓	✓
1159	Q00610	Y	Q00610	Clathrin heavy chain 1	CLH1_HUMAN	CLTC	951	967	KDPELWGSVLLESNPYR							✓
1160	Q9Y281	Y	Q9Y281	Cofilin-2	COF2_HUMAN	CFL2	96	112	KEDLVFIFWAPESAPLK				✓	✓	✓	✓	✓	✓	✓	✓	✓	✓	✓	✓	✓	✓	✓	✓	✓	✓	✓	✓	✓	✓	✓	✓
1161	P60981	Y	P60981	Destrin	DEST_HUMAN	DSTN	96	112	KEELMFFLWAPELAPLK											✓							✓		✓		✓	✓		✓		✓
1162	P11940	Y	P11940	Polyadenylate-binding protein 1	PABP1_HUMAN	PABPC1	312	324	KEFSPFGTITSAK						✓	✓																✓
1163	P32119	Y	P32119	Peroxiredoxin-2	PRDX2_HUMAN	PRDX2	92	109	KEGGLGPLNIPLLADVTR				✓	✓	✓	✓	✓	✓	✓	✓	✓	✓	✓	✓	✓	✓	✓	✓	✓	✓	✓	✓	✓	✓	✓	✓
1164	P06899;P23527;P33778;Q16778;Q6DN03;Q6DRA6;Q8N257	N	P06899;P23527;P33778;Q16778;Q6DN03;Q6DRA6;Q8N257	Histone H2B type 1-J	H2B1B_HUMAN;H2B1J_HUMAN;H2B1O_HUMAN;H2B2C_HUMAN;H2B2D_HUMAN;H2B2E_HUMAN;H2B3B_HUMAN	H2BC11;H2BC17;H2BC19P;H2BC20P;H2BC21;H2BC26;H2BC3	0	9	KESYSIYVYK				✓	✓	✓	✓	✓	✓	✓	✓	✓	✓	✓	✓	✓	✓	✓	✓	✓	✓	✓	✓	✓	✓	✓	✓					✓
1165	O60814;P57053;P58876;P62807;Q5QNW6;Q93079;Q99877;Q99879;Q99880	N	O60814;P57053;P58876;P62807;Q5QNW6;Q93079;Q99877;Q99879;Q99880	Histone H2B type 1-K	H2B1C_HUMAN;H2B1D_HUMAN;H2B1H_HUMAN;H2B1K_HUMAN;H2B1L_HUMAN;H2B1M_HUMAN;H2B1N_HUMAN;H2B2F_HUMAN;H2BFS_HUMAN	H2BC10;H2BC12;H2BC12L;H2BC13;H2BC14;H2BC15;H2BC18;H2BC5;H2BC9	0	9	KESYSVYVYK				✓	✓	✓	✓	✓	✓	✓	✓	✓	✓	✓	✓	✓	✓	✓	✓	✓	✓	✓	✓	✓	✓	✓	✓					✓
1166	O75489	Y	O75489	NADH dehydrogenase [ubiquinone] iron-sulfur protein 3, mitochondrial	NDUS3_HUMAN	NDUFS3	232	246	KFDLNSPWEAFPVYR					✓		✓
1167	P35579	Y	P35579	Myosin-9	MYH9_HUMAN	MYH9	1445	1454	KFDQLLAEEK				✓	✓	✓	✓	✓	✓	✓		✓			✓			✓	✓	✓		✓				✓
1168	P0DMV8;P0DMV9	N	P0DMV8;P0DMV9	Heat shock 70 kDa protein 1A	HS71A_HUMAN;HS71B_HUMAN	HSPA1A;HSPA1B	0	11	KFGDPVVQSDMK				✓	✓	✓	✓	✓	✓	✓	✓	✓	✓	✓	✓	✓	✓	✓	✓	✓	✓	✓	✓	✓	✓	✓	✓					✓
1169	P32969	Y	P32969	60S ribosomal protein L9	RL9_HUMAN	RPL9P9	174	184	KFLDGIYVSEK				✓	✓	✓	✓	✓	✓	✓	✓	✓	✓	✓	✓	✓	✓	✓	✓	✓	✓	✓	✓	✓	✓	✓
1170	P11586	Y	P11586	C-1-tetrahydrofolate synthase, cytoplasmic	C1TC_HUMAN	MTHFD1	596	616	KGEPVSAEDLGVSGALTVLMK				✓	✓	✓	✓	✓			✓		✓	✓	✓	✓	✓	✓	✓	✓	✓	✓	✓		✓	✓	✓
1171	P00367	Y	P00367	Glutamate dehydrogenase 1, mitochondrial	DHE3_HUMAN	GLUD1	212	231	KGFIGPGIDVPAPDMSTGER					✓		✓				✓						✓		✓	✓
1172	P62277	Y	P62277	40S ribosomal protein S13	RS13_HUMAN	RPS13	43	55	KGLTPSQIGVILR					✓	✓	✓	✓						✓	✓				✓	✓		✓	✓	✓
1173	P49773	Y	P49773	Adenosine 5'-monophosphoramidase HINT1	HINT1_HUMAN	HINT1	58	82	KHISQISVAEDDDESLLGHLMIVGK					✓		✓											✓		✓		✓
1174	P08238	Y	P08238	Heat shock protein HSP 90-beta	HS90B_HUMAN	HSP90AB1	624	639	KHLEINPDHPIVETLR				✓	✓	✓	✓	✓	✓	✓	✓	✓	✓	✓	✓	✓	✓	✓	✓	✓	✓	✓	✓	✓	✓	✓	✓
1175	P07900	Y	P07900	Heat shock protein HSP 90-alpha	HS90A_HUMAN	HSP90AA1	632	647	KHLEINPDHSIIETLR				✓	✓	✓	✓	✓	✓	✓	✓	✓	✓	✓	✓	✓	✓	✓	✓	✓		✓	✓	✓	✓	✓	✓
1176	P07900	Y	P07900	Heat shock protein HSP 90-alpha	HS90A_HUMAN	HSP90AA1	209	224	KHSQFIGYPITLFVEK				✓			✓	✓										✓	✓	✓
1177	P08238	Y	P08238	Heat shock protein HSP 90-beta	HS90B_HUMAN	HSP90AB1	204	219	KHSQFIGYPITLYLEK						✓				✓		✓	✓	✓	✓			✓	✓		✓		✓		✓
1178	P07437	Y	P07437	Tubulin beta chain	TBB5_HUMAN	TUBB	252	262	KLAVNMVPFPR				✓	✓	✓	✓	✓	✓	✓	✓	✓	✓		✓	✓	✓	✓	✓	✓	✓	✓	✓	✓	✓	✓
1179	P36578	Y	P36578	60S ribosomal protein L4	RL4_HUMAN	RPL4	259	268	KLDELYGTWR				✓	✓	✓	✓	✓	✓	✓	✓	✓	✓	✓	✓	✓	✓	✓	✓	✓	✓	✓	✓	✓	✓	✓	✓
1180	P06241;P07947	N	P06241;P07947	Tyrosine-protein kinase Fyn	FYN_HUMAN;YES_HUMAN	FYN;YES1	0	11	KLDNGGYYITTR										✓															✓
1181	P45974	Y	P45974	Ubiquitin carboxyl-terminal hydrolase 5	UBP5_HUMAN	USP5	586	603	KLDVSIEMPEELDISQLR							✓													✓
1182	Q9BTT0	Y	Q9BTT0	Acidic leucine-rich nuclear phosphoprotein 32 family member E	AN32E_HUMAN	ANP32E	68	86	KLELSDNIISGGLEVLAEK				✓		✓									✓											✓
1183	P21796	Y	P21796	Voltage-dependent anion-selective channel protein 1	VDAC1_HUMAN	VDAC1	201	218	KLETAVNLAWTAGNSNTR					✓	✓						✓		✓			✓	✓					✓
1184	P09651	Y	P09651	Heterogeneous nuclear ribonucleoprotein A1	ROA1_HUMAN	HNRNPA1	15	31	KLFIGGLSFETTDESLR				✓	✓	✓	✓	✓	✓	✓	✓	✓	✓	✓	✓	✓	✓	✓	✓	✓	✓	✓	✓	✓	✓	✓	✓
1185	P26583	Y	P26583	High mobility group protein B2	HMGB2_HUMAN	HMGB2	128	139	KLGEMWSEQSAK							✓								✓
1186	Q8IYD1	Y	Q8IYD1	Eukaryotic peptide chain release factor GTP-binding subunit ERF3B	ERF3B_HUMAN	GSPT2	51	74	KLNVNAKPFVPNVHAAEFVPSFLR				✓			✓									✓							✓
1187	Q9UKA9	Y	Q9UKA9	Polypyrimidine tract-binding protein 2	PTBP2_HUMAN	PTBP2	65	84	KLPGEVTETEVIALGLPFGK																	✓
1188	P26599	Y	P26599	Polypyrimidine tract-binding protein 1	PTBP1_HUMAN	PTBP1	65	84	KLPIDVTEGEVISLGLPFGK				✓	✓	✓	✓	✓	✓	✓	✓	✓	✓	✓	✓	✓	✓	✓	✓	✓	✓	✓	✓	✓	✓	✓	✓
1189	O96008	Y	O96008	Mitochondrial import receptor subunit TOM40 homolog	TOM40_HUMAN	TOMM40	331	348	KLPPLPLTLALGAFLNHR							✓						✓
1190	P52815	Y	P52815	39S ribosomal protein L12, mitochondrial	RM12_HUMAN	MRPL12	163	173	KLVESLPQEIK				✓	✓	✓	✓		✓	✓			✓	✓	✓	✓		✓	✓	✓		✓	✓	✓		✓
1191	P06753	Y	P06753	Tropomyosin alpha-3 chain	TPM3_HUMAN	TPM3	169	179	KLVIIEGDLER				✓	✓	✓	✓	✓	✓	✓	✓	✓	✓	✓	✓	✓	✓	✓	✓	✓	✓	✓	✓	✓	✓	✓	✓
1192	P07951;P67936	N	P07951;P67936	Tropomyosin beta chain	TPM2_HUMAN;TPM4_HUMAN	TPM2;TPM4	0	10	KLVILEGELER												✓											✓
1193	P30048	Y	P30048	Thioredoxin-dependent peroxide reductase, mitochondrial	PRDX3_HUMAN	PRDX3	149	166	KNGGLGHMNIALLSDLTK					✓										✓							✓
1194	P12956	Y	P12956	X-ray repair cross-complementing protein 6	XRCC6_HUMAN	XRCC6	207	218	KPGGFDISLFYR								✓					✓		✓	✓		✓		✓
1195	P22314	Y	P22314	Ubiquitin-like modifier-activating enzyme 1	UBA1_HUMAN	UBA1	593	604	KPLLESGTLGTK				✓	✓	✓	✓	✓	✓	✓	✓	✓	✓	✓	✓	✓	✓	✓	✓	✓	✓	✓	✓	✓	✓	✓	✓
1196	Q15691	Y	Q15691	Microtubule-associated protein RP/EB family member 1	MARE1_HUMAN	MAPRE1	151	168	KPLTSSSAAPQRPISTQR						✓	✓								✓					✓			✓
1197	Q9Y2W2	Y	Q9Y2W2	WW domain-binding protein 11	WBP11_HUMAN	WBP11	198	217	KPPGPPPGPPPPQVVQMYGR					✓			✓							✓
1198	P40227	Y	P40227	T-complex protein 1 subunit zeta	TCPZ_HUMAN	CCT6A	181	197	KQDEPIDLFMIEIMEMK					✓	✓	✓		✓		✓		✓	✓	✓	✓	✓	✓	✓	✓		✓	✓	✓	✓	✓	✓
1199	P62191	Y	P62191	26S proteasome regulatory subunit 4	PRS4_HUMAN	PSMC1	430	440	KQEGTPEGLYL							✓
1200	P04264	Y	P04264	Keratin, type II cytoskeletal 1	K2C1_HUMAN	KRT1	417	432	KQISNLQQSISDAEQR									✓
1201	P27348	Y	P27348	14-3-3 protein theta	1433T_HUMAN	YWHAQ	139	157	KQTIDNSQGAYQEAFDISK					✓	✓		✓	✓						✓					✓	✓		✓
1202	P46781	Y	P46781	40S ribosomal protein S9	RS9_HUMAN	RPS9	139	150	KQVVNIPSFIVR				✓	✓	✓	✓	✓	✓	✓		✓	✓		✓	✓		✓	✓	✓		✓	✓	✓		✓
1203	P08865	Y	P08865	40S ribosomal protein SA	RSSA_HUMAN	RPSA	42	52	KSDGIYIINLK					✓	✓	✓	✓		✓				✓	✓					✓			✓
1204	Q9Y262	Y	Q9Y262	Eukaryotic translation initiation factor 3 subunit L	EIF3L_HUMAN	EIF3L	207	216	KSEEEIDFLR							✓						✓		✓								✓
1205	Q9Y265	Y	Q9Y265	RuvB-like 1	RUVB1_HUMAN	RUVBL1	108	117	KTEVLMENFR				✓		✓									✓							✓	✓
1206	P30101	Y	P30101	Protein disulfide-isomerase A3	PDIA3_HUMAN	PDIA3	305	329	KTFSHELSDFGLESTAGEIPVVAIR						✓	✓						✓							✓			✓
1207	P21333	Y	P21333	Filamin-A	FLNA_HUMAN	FLNA	1593	1615	KTHIQDNHDGTYTVAYVPDVTGR						✓						✓	✓		✓			✓		✓	✓			✓
1208	P26038	Y	P26038	Moesin	MOES_HUMAN	MSN	412	427	KTQEQLALEMAELTAR				✓	✓	✓	✓				✓									✓
1209	P62805	Y	P62805	Histone H4	H4_HUMAN	H4C16	80	92	KTVTAMDVVYALK				✓		✓			✓	✓			✓		✓	✓	✓	✓	✓	✓	✓		✓	✓	✓	✓
1210	P30566	Y	P30566	Adenylosuccinate lyase	PUR8_HUMAN	ADSL	246	264	KVDIEVLSVLASLGASVHK															✓				✓				✓
1211	Q6YN16	Y	Q6YN16	Hydroxysteroid dehydrogenase-like protein 2	HSDL2_HUMAN	HSDL2	220	236	KVDIIADAAYSIFQKPK					✓										✓	✓							✓
1212	Q08211	Y	Q08211	ATP-dependent RNA helicase A	DHX9_HUMAN	DHX9	697	708	KVFDPVPVGVTK				✓	✓	✓	✓			✓				✓	✓		✓	✓	✓	✓			✓
1213	Q99832	Y	Q99832	T-complex protein 1 subunit eta	TCPH_HUMAN	CCT7	199	217	KVQGGALEDSQLVAGVAFK				✓	✓	✓	✓	✓	✓	✓			✓	✓	✓	✓		✓	✓	✓	✓	✓	✓	✓	✓	✓	✓
1214	Q13442	Y	Q13442	28 kDa heat- and acid-stable phosphoprotein	HAP28_HUMAN	PDAP1	95	105	KVTQLDLDGPK				✓											✓	✓			✓			✓
1215	P84098	Y	P84098	60S ribosomal protein L19	RL19_HUMAN	RPL19	21	38	KVWLDPNETNEIANANSR																				✓			✓
1216	Q14204	Y	Q14204	Cytoplasmic dynein 1 heavy chain 1	DYHC1_HUMAN	DYNC1H1	4204	4213	KYEFGESDLR					✓
1217	P12268	Y	P12268	Inosine-5'-monophosphate dehydrogenase 2	IMDH2_HUMAN	IMPDH2	109	124	KYEQGFITDPVVLSPK					✓	✓	✓								✓	✓			✓			✓	✓			✓
1218	P14625	Y	P14625	Endoplasmin	ENPL_HUMAN	HSP90B1	270	285	KYSQFINFPIYVWSSK					✓	✓	✓		✓		✓		✓		✓	✓	✓	✓	✓	✓		✓	✓			✓	✓
1219	P22087	Y	P22087	rRNA 2'-O-methyltransferase fibrillarin	FBRL_HUMAN	FBL	144	162	LAAAILGGVDQIHIKPGAK						✓														✓
1220	P33992	Y	P33992	DNA replication licensing factor MCM5	MCM5_HUMAN	MCM5	325	337	LAALPNVYEVISK				✓	✓	✓	✓	✓	✓	✓	✓	✓	✓	✓	✓	✓		✓	✓	✓	✓	✓	✓	✓	✓	✓	✓
1221	Q5VZM2;Q7L523	N	Q5VZM2;Q7L523	Ras-related GTP-binding protein B	RRAGA_HUMAN;RRAGB_HUMAN	RRAGA;RRAGB	0	10	LAASFQSMEVR							✓
1222	Q16643	Y	Q16643	Drebrin	DREB_HUMAN	DBN1	43	62	LAASGEGGLQELSGHFENQK							✓								✓				✓
1223	P33993	Y	P33993	DNA replication licensing factor MCM7	MCM7_HUMAN	MCM7	336	352	LAASIAPEIYGHEDVKK				✓	✓	✓	✓	✓				✓	✓		✓	✓	✓	✓	✓	✓	✓	✓	✓			✓	✓
1224	P46940	Y	P46940	Ras GTPase-activating-like protein IQGAP1	IQGA1_HUMAN	IQGAP1	389	401	LAAVALINAAIQK										✓					✓					✓	✓
1225	Q16181	Y	Q16181	Septin-7	SEPT7_HUMAN	SEPTIN7	314	326	LAAVTYNGVDNNK							✓
1226	Q99707	Y	Q99707	Methionine synthase	METH_HUMAN	MTR	1192	1202	LADIEQSTGIR				✓		✓	✓	✓										✓					✓	✓		✓
1227	P35611	Y	P35611	Alpha-adducin	ADDA_HUMAN	ADD1	155	172	LADLFGWSQLIYNHITTR					✓
1228	Q13435	Y	Q13435	Splicing factor 3B subunit 2	SF3B2_HUMAN	SF3B2	36	53	LAEIGAPIQGNREELVER				✓	✓	✓	✓	✓	✓	✓	✓	✓	✓	✓	✓	✓	✓	✓	✓	✓	✓	✓	✓	✓	✓	✓
1229	P62258	Y	P62258	14-3-3 protein epsilon	1433E_HUMAN	YWHAE	13	28	LAEQAERYDEMVESMK				✓	✓	✓	✓		✓	✓	✓			✓	✓	✓		✓	✓	✓	✓	✓	✓	✓	✓	✓
1230	P11586	Y	P11586	C-1-tetrahydrofolate synthase, cytoplasmic	C1TC_HUMAN	MTHFD1	38	56	LAILQVGNRDDSNLYINVK					✓	✓	✓		✓			✓	✓	✓	✓		✓	✓	✓	✓	✓	✓	✓			✓
1231	Q96C36	Y	Q96C36	Pyrroline-5-carboxylate reductase 2	P5CR2_HUMAN	PYCR2	201	215	LAIQLGAQALLGAAK				✓	✓	✓	✓		✓		✓			✓	✓		✓	✓	✓	✓		✓	✓		✓
1232	P05787	Y	P05787	Keratin, type II cytoskeletal 8	K2C8_HUMAN	KRT8	382	392	LALDIEIATYR					✓	✓	✓	✓									✓		✓	✓	✓	✓	✓	✓	✓	✓
1233	P04264	Y	P04264	Keratin, type II cytoskeletal 1	K2C1_HUMAN	KRT1	473	483	LALDLEIATYR				✓					✓					✓				✓
1234	P20700	Y	P20700	Lamin-B1	LMNB1_HUMAN	LMNB1	368	378	LALDMEISAYR							✓								✓	✓			✓			✓	✓	✓
1235	P35908	Y	P35908	Keratin, type II cytoskeletal 2 epidermal	K22E_HUMAN	KRT2	471	481	LALDVEIATYR									✓
1236	P35908	Y	P35908	Keratin, type II cytoskeletal 2 epidermal	K22E_HUMAN	KRT2	471	482	LALDVEIATYRK									✓
1237	Q9NQR4	Y	Q9NQR4	Omega-amidase NIT2	NIT2_HUMAN	NIT2	6	17	LALIQLQISSIK				✓	✓	✓	✓	✓	✓	✓			✓		✓	✓	✓	✓	✓	✓		✓	✓	✓		✓
1238	P78371	Y	P78371	T-complex protein 1 subunit beta	TCPB_HUMAN	CCT2	323	342	LALVTGGEIASTFDHPELVK				✓	✓	✓	✓	✓	✓	✓	✓	✓	✓	✓	✓	✓	✓	✓	✓	✓	✓	✓	✓	✓	✓	✓	✓
1239	Q6NVY1	Y	Q6NVY1	3-hydroxyisobutyryl-CoA hydrolase, mitochondrial	HIBCH_HUMAN	HIBCH	222	233	LAMLEEDLLALK					✓										✓				✓			✓
1240	P06733	Y	P06733	Alpha-enolase	ENOA_HUMAN	ENO1	163	179	LAMQEFMILPVGAANFR				✓	✓	✓	✓	✓	✓	✓	✓	✓	✓	✓	✓	✓	✓	✓	✓	✓	✓	✓	✓	✓	✓	✓	✓
1241	P54136	Y	P54136	Arginine--tRNA ligase, cytoplasmic	SYRC_HUMAN	RARS1	547	557	LANIDEEMLQK				✓	✓	✓	✓	✓			✓				✓			✓	✓	✓		✓	✓
1242	Q8TC12	Y	Q8TC12	Retinol dehydrogenase 11	RDH11_HUMAN	RDH11	207	218	LANILFTQELAR										✓		✓			✓								✓				✓
1243	P52701	Y	P52701	DNA mismatch repair protein Msh6	MSH6_HUMAN	MSH6	1305	1315	LANLPEEVIQK				✓		✓	✓	✓		✓	✓	✓	✓		✓	✓			✓	✓		✓				✓
1244	P62750	Y	P62750	60S ribosomal protein L23a	RL23A_HUMAN	RPL23A	140	152	LAPDYDALDVANK				✓	✓	✓	✓	✓	✓	✓	✓	✓	✓	✓	✓	✓	✓	✓	✓	✓	✓	✓	✓	✓	✓	✓	✓					✓
1245	Q9Y490	Y	Q9Y490	Talin-1	TLN1_HUMAN	TLN1	2044	2057	LAQAAQSSVATITR				✓	✓	✓	✓	✓	✓	✓				✓	✓	✓		✓	✓	✓			✓				✓
1246	Q99417	Y	Q99417	c-Myc-binding protein	MYCBP_HUMAN	MYCBP	90	100	LAQYEPPQEEK						✓	✓						✓		✓				✓	✓			✓
1247	P33991	Y	P33991	DNA replication licensing factor MCM4	MCM4_HUMAN	MCM4	462	478	LASALAPSIYEHEDIKK				✓		✓	✓	✓		✓		✓	✓		✓	✓	✓			✓		✓	✓
1248	O43707	Y	O43707	Alpha-actinin-4	ACTN4_HUMAN	ACTN4	301	310	LASDLLEWIR					✓	✓	✓	✓			✓		✓		✓	✓		✓	✓	✓		✓	✓			✓	✓
1249	P05387	Y	P05387	60S acidic ribosomal protein P2	RLA2_HUMAN	RPLP2	62	94	LASVPAGGAVAVSAAPGSAAPAAGSAPAAAEEK					✓	✓		✓
1250	Q14152	Y	Q14152	Eukaryotic translation initiation factor 3 subunit A	EIF3A_HUMAN	EIF3A	355	367	LATLLGLQAPPTR																							✓
1251	P26373	Y	P26373	60S ribosomal protein L13	RL13_HUMAN	RPL13	146	158	LATQLTGPVMPVR				✓	✓	✓	✓	✓	✓	✓	✓	✓	✓	✓	✓	✓	✓	✓	✓	✓	✓	✓	✓	✓	✓	✓	✓					✓
1252	O60506	Y	O60506	Heterogeneous nuclear ribonucleoprotein Q	HNRPQ_HUMAN	SYNCRIP	43	60	LDEIYVAGLVAHSDLDER				✓	✓	✓	✓	✓	✓	✓	✓	✓	✓	✓	✓	✓	✓	✓	✓	✓	✓	✓	✓	✓	✓	✓
1253	P12270	Y	P12270	Nucleoprotein TPR	TPR_HUMAN	TPR	166	177	LDELQASDVSVK							✓								✓			✓				✓	✓			✓
1254	P30520	Y	P30520	Adenylosuccinate synthetase isozyme 2	PURA2_HUMAN	ADSS2	363	373	LDILDMFTEIK						✓			✓						✓	✓		✓	✓	✓		✓	✓	✓	✓		✓
1255	P0DMV8;P0DMV9	N	P0DMV8;P0DMV9	Heat shock 70 kDa protein 1A	HS71A_HUMAN;HS71B_HUMAN	HSPA1A;HSPA1B	0	16	LDKAQIHDLVLVGGSTR				✓	✓	✓	✓	✓	✓	✓	✓	✓	✓	✓	✓	✓	✓	✓	✓	✓	✓	✓	✓	✓	✓	✓	✓
1256	P11142	Y	P11142	Heat shock cognate 71 kDa protein	HSP7C_HUMAN	HSPA8	326	342	LDKSQIHDIVLVGGSTR				✓								✓				✓						✓
1257	O95456	Y	O95456	Proteasome assembly chaperone 1	PSMG1_HUMAN	PSMG1	242	257	LDLITVEAFKPILSTR																				✓
1258	P50570	Y	P50570	Dynamin-2	DYN2_HUMAN	DNM2	207	217	LDLMDEGTDAR					✓																	✓
1259	P29401	Y	P29401	Transketolase	TKT_HUMAN	TKT	175	186	LDNLVAILDINR				✓	✓	✓	✓	✓	✓	✓	✓	✓	✓	✓	✓	✓	✓	✓	✓	✓	✓	✓	✓	✓	✓	✓	✓
1260	Q9Y5L4	Y	Q9Y5L4	Mitochondrial import inner membrane translocase subunit Tim13	TIM13_HUMAN	TIMM13	17	27	LDPGLIMEQVK				✓	✓	✓	✓	✓	✓	✓	✓	✓		✓	✓	✓		✓	✓	✓	✓	✓	✓	✓		✓	✓
1261	P35579	Y	P35579	Myosin-9	MYH9_HUMAN	MYH9	683	693	LDPHLVLDQLR					✓	✓	✓		✓				✓	✓	✓	✓	✓	✓	✓	✓		✓	✓	✓	✓	✓
1262	Q9Y265	Y	Q9Y265	RuvB-like 1	RUVB1_HUMAN	RUVBL1	172	182	LDPSIFESLQK				✓	✓	✓	✓	✓	✓	✓	✓	✓	✓	✓	✓	✓	✓	✓	✓	✓	✓	✓	✓	✓	✓	✓	✓
1263	P22314	Y	P22314	Ubiquitin-like modifier-activating enzyme 1	UBA1_HUMAN	UBA1	1011	1021	LDQPMTEIVSR				✓	✓	✓	✓	✓	✓	✓	✓	✓	✓	✓	✓	✓	✓	✓	✓	✓	✓	✓	✓	✓	✓	✓	✓
1264	P54920	Y	P54920	Alpha-soluble NSF attachment protein	SNAA_HUMAN	NAPA	272	282	LDQWLTTMLLR					✓		✓				✓							✓		✓		✓
1265	Q12931	Y	Q12931	Heat shock protein 75 kDa, mitochondrial	TRAP1_HUMAN	TRAP1	603	619	LDTHPAMVTVLEMGAAR				✓	✓		✓				✓		✓		✓			✓	✓	✓		✓	✓		✓	✓	✓
1266	P10253	Y	P10253	Lysosomal alpha-glucosidase	LYAG_HUMAN	GAA	169	178	LDVMMETENR					✓		✓								✓			✓
1267	P50502;Q8NFI4	N	P50502;Q8NFI4	Hsc70-interacting protein	F10A1_HUMAN;F10A5_HUMAN	ST13;ST13P5	0	11	LDYDEDASAMLK					✓	✓	✓	✓	✓		✓		✓	✓	✓	✓	✓	✓	✓	✓	✓	✓	✓		✓	✓
1268	P07311	Y	P07311	Acylphosphatase-1	ACYP1_HUMAN	ACYP1	90	99	LDYSDFQIVK						✓	✓												✓	✓			✓
1269	O76003	Y	O76003	Glutaredoxin-3	GLRX3_HUMAN	GLRX3	68	79	LEAEGVPEVSEK				✓	✓	✓	✓	✓		✓					✓	✓			✓	✓		✓	✓	✓
1270	Q9Y3A6	Y	Q9Y3A6	Transmembrane emp24 domain-containing protein 5	TMED5_HUMAN	TMED5	153	164	LEDILESINSIK				✓	✓		✓					✓		✓									✓
1271	Q9Y3T9	Y	Q9Y3T9	Nucleolar complex protein 2 homolog	NOC2L_HUMAN	NOC2L	640	649	LEDLNFPEIK															✓				✓	✓
1272	Q5SSJ5	Y	Q5SSJ5	Heterochromatin protein 1-binding protein 3	HP1B3_HUMAN	HP1BP3	259	269	LEDVLPLAFTR				✓	✓	✓	✓	✓					✓	✓	✓	✓		✓	✓	✓	✓		✓	✓		✓
1273	P05787	Y	P05787	Keratin, type II cytoskeletal 8	K2C8_HUMAN	KRT8	214	225	LEGLTDEINFLR				✓		✓	✓	✓	✓	✓		✓	✓	✓	✓	✓	✓	✓	✓	✓	✓		✓	✓		✓	✓
1274	P46940	Y	P46940	Ras GTPase-activating-like protein IQGAP1	IQGA1_HUMAN	IQGAP1	568	585	LEGVLAEVAQHYQDTLIR				✓	✓	✓	✓	✓	✓	✓		✓			✓	✓	✓	✓	✓	✓	✓	✓	✓	✓	✓	✓	✓
1275	Q15691	Y	Q15691	Microtubule-associated protein RP/EB family member 1	MARE1_HUMAN	MAPRE1	67	76	LEHEYIQNFK					✓	✓	✓		✓										✓
1276	Q16643	Y	Q16643	Drebrin	DREB_HUMAN	DBN1	11	22	LELLAAYEEVIR						✓	✓						✓	✓	✓	✓		✓	✓	✓	✓	✓	✓		✓
1277	P46821	Y	P46821	Microtubule-associated protein 1B	MAP1B_HUMAN	MAP1B	420	429	LEMYVLNPVK							✓
1278	P56192	Y	P56192	Methionine--tRNA ligase, cytoplasmic	SYMC_HUMAN	MARS1	805	814	LENDQIESLR				✓	✓	✓	✓		✓	✓	✓	✓	✓	✓	✓	✓	✓	✓	✓	✓	✓	✓	✓	✓	✓	✓	✓
1279	Q9HDC9	Y	Q9HDC9	Adipocyte plasma membrane-associated protein	APMAP_HUMAN	APMAP	124	134	LENGEIETIAR							✓					✓	✓					✓		✓
1280	P35609	Y	P35609	Alpha-actinin-2	ACTN2_HUMAN	ACTN2	378	394	LEQAEKGYEEWLLNEIR												✓													✓
1281	P09874	Y	P09874	Poly [ADP-ribose] polymerase 1	PARP1_HUMAN	PARP1	601	616	LEQMPSKEDAIEHFMK					✓	✓	✓	✓	✓		✓	✓	✓	✓	✓		✓		✓	✓	✓	✓	✓			✓	✓
1282	Q05682	Y	Q05682	Caldesmon	CALD1_HUMAN	CALD1	679	690	LEQYTSAIEGTK				✓	✓	✓	✓			✓		✓	✓	✓	✓			✓		✓	✓
1283	P41252	Y	P41252	Isoleucine--tRNA ligase, cytoplasmic	SYIC_HUMAN	IARS1	269	278	LESDYEILER				✓	✓	✓		✓	✓	✓		✓	✓	✓	✓	✓	✓	✓	✓	✓			✓		✓	✓
1284	P35606	Y	P35606	Coatomer subunit beta'	COPB2_HUMAN	COPB2	263	273	LESTLNYGMER							✓								✓				✓
1285	Q9HAB8	Y	Q9HAB8	Phosphopantothenate--cysteine ligase	PPCS_HUMAN	PPCS	232	242	LETDPAIVINR							✓	✓		✓						✓		✓	✓	✓		✓	✓
1286	Q08211	Y	Q08211	ATP-dependent RNA helicase A	DHX9_HUMAN	DHX9	785	795	LETHMTPEMFR							✓				✓				✓				✓
1287	P13804	Y	P13804	Electron transfer flavoprotein subunit alpha, mitochondrial	ETFA_HUMAN	ETFA	127	139	LEVAPISDIIAIK				✓	✓	✓	✓	✓	✓	✓	✓	✓	✓	✓	✓	✓	✓	✓	✓	✓	✓	✓	✓	✓	✓	✓	✓
1288	Q01581	Y	Q01581	Hydroxymethylglutaryl-CoA synthase, cytoplasmic	HMCS1_HUMAN	HMGCS1	90	100	LEVGTETIIDK				✓	✓	✓	✓	✓	✓	✓	✓	✓	✓		✓				✓	✓	✓	✓	✓	✓		✓
1289	P28838	Y	P28838	Cytosol aminopeptidase	AMPL_HUMAN	LAP3	418	428	LFEASIETGDR				✓	✓	✓	✓	✓	✓		✓	✓	✓	✓	✓	✓	✓	✓	✓	✓	✓	✓	✓	✓		✓
1290	P63151	Y	P63151	Serine/threonine-protein phosphatase 2A 55 kDa regulatory subunit B alpha isoform	2ABA_HUMAN	PPP2R2A	268	278	LFEEPEDPSNR				✓	✓	✓	✓			✓		✓		✓	✓				✓	✓			✓		✓
1291	P54136	Y	P54136	Arginine--tRNA ligase, cytoplasmic	SYRC_HUMAN	RARS1	224	234	LFEFAGYDVLR				✓	✓	✓	✓	✓	✓	✓		✓	✓	✓	✓	✓	✓	✓	✓	✓	✓	✓	✓	✓	✓	✓
1292	P16298;Q08209	N	P16298;Q08209	Serine/threonine-protein phosphatase 2B catalytic subunit beta isoform	PP2BA_HUMAN;PP2BB_HUMAN	PPP3CA;PPP3CB	0	11	LFEVGGSPANTR						✓
1293	Q16186	Y	Q16186	Proteasomal ubiquitin receptor ADRM1	ADRM1_HUMAN	ADRM1	105	113	LFFWMQEPK					✓		✓
1294	Q6PKG0	Y	Q6PKG0	La-related protein 1	LARP1_HUMAN	LARP1	754	765	LFGAPEPSTIAR				✓	✓	✓	✓	✓	✓	✓	✓	✓	✓	✓	✓	✓	✓	✓	✓	✓	✓	✓	✓	✓		✓	✓
1295	P51991	Y	P51991	Heterogeneous nuclear ribonucleoprotein A3	ROA3_HUMAN	HNRNPA3	37	57	LFIGGLSFETTDDSLREHFEK					✓	✓	✓							✓	✓					✓		✓					✓
1296	P48507	Y	P48507	Glutamate--cysteine ligase regulatory subunit	GSH0_HUMAN	GCLM	95	107	LFIVESNSSSSTR					✓	✓	✓	✓	✓	✓		✓	✓	✓	✓			✓	✓	✓	✓		✓	✓		✓
1297	Q13098	Y	Q13098	COP9 signalosome complex subunit 1	CSN1_HUMAN	GPS1	318	327	LFLELEPQVR				✓		✓		✓	✓			✓	✓	✓	✓		✓	✓	✓	✓	✓		✓	✓
1298	Q9UHG3	Y	Q9UHG3	Prenylcysteine oxidase 1	PCYOX_HUMAN	PCYOX1	421	430	LFLSYDYAVK				✓			✓			✓								✓	✓	✓			✓
1299	P62753	Y	P62753	40S ribosomal protein S6	RS6_HUMAN	RPS6	144	154	LFNLSKEDDVR				✓		✓	✓			✓		✓			✓				✓
1300	Q12906	Y	Q12906	Interleukin enhancer-binding factor 3	ILF3_HUMAN	ILF3	588	600	LFPDTPLALDANK				✓	✓	✓	✓	✓	✓	✓	✓	✓	✓	✓	✓	✓	✓	✓	✓	✓	✓	✓	✓	✓	✓	✓	✓
1301	P08243	Y	P08243	Asparagine synthetase [glutamine-hydrolyzing]	ASNS_HUMAN	ASNS	222	232	LFPGFEIETVK				✓																		✓
1302	P28066	Y	P28066	Proteasome subunit alpha type-5	PSA5_HUMAN	PSMA5	21	32	LFQVEYAIEAIK				✓	✓	✓	✓	✓	✓	✓	✓	✓	✓	✓	✓	✓	✓	✓	✓	✓	✓	✓	✓	✓	✓	✓	✓
1303	P22626	Y	P22626	Heterogeneous nuclear ribonucleoproteins A2/B1	ROA2_HUMAN	HNRNPA2B1	114	129	LFVGGIKEDTEEHHLR				✓	✓	✓	✓		✓			✓	✓	✓		✓			✓	✓	✓	✓			✓	✓	✓
1304	P23246	Y	P23246	Splicing factor, proline- and glutamine-rich	SFPQ_HUMAN	SFPQ	299	315	LFVGNLPADITEDEFKR								✓	✓	✓	✓		✓	✓	✓	✓	✓		✓			✓	✓		✓		✓
1305	P37837	Y	P37837	Transaldolase	TALDO_HUMAN	TALDO1	87	97	LFVLFGAEILK				✓	✓	✓	✓	✓	✓	✓	✓	✓	✓	✓	✓	✓	✓	✓	✓	✓	✓	✓	✓	✓	✓	✓
1306	P50990	Y	P50990	T-complex protein 1 subunit theta	TCPQ_HUMAN	CCT8	63	74	LFVTNDAATILR				✓	✓	✓	✓	✓	✓	✓	✓	✓	✓	✓	✓	✓	✓	✓	✓	✓	✓	✓	✓	✓	✓	✓	✓
1307	Q14166	Y	Q14166	Tubulin--tyrosine ligase-like protein 12	TTL12_HUMAN	TTLL12	485	494	LFVYDVFWLR					✓								✓							✓		✓	✓	✓	✓
1308	P28288	Y	P28288	ATP-binding cassette sub-family D member 3	ABCD3_HUMAN	ABCD3	505	520	LFYVPQRPYMTLGTLR							✓															✓				✓
1309	P08670	Y	P08670	Vimentin	VIME_HUMAN	VIM	146	155	LGDLYEEEMR				✓	✓	✓	✓	✓	✓	✓	✓	✓	✓	✓	✓	✓	✓	✓	✓	✓	✓	✓	✓	✓		✓						✓
1310	P56134	Y	P56134	ATP synthase subunit f, mitochondrial	ATPK_HUMAN	ATP5MF	23	33	LGELPSWILMR																						✓
1311	Q8IXM2	Y	Q8IXM2	Chromatin complexes subunit BAP18	BAP18_HUMAN	BAP18	22	41	LGELTMQLHPVADSSPAGAK							✓
1312	P09429	Y	P09429	High mobility group protein B1	HMGB1_HUMAN	HMGB1	129	146	LGEMWNNTAADDKQPYEK				✓	✓	✓	✓	✓	✓	✓	✓	✓	✓		✓	✓	✓	✓	✓	✓	✓	✓	✓	✓	✓	✓	✓
1313	P26583	Y	P26583	High mobility group protein B2	HMGB2_HUMAN	HMGB2	129	139	LGEMWSEQSAK				✓	✓	✓	✓	✓	✓	✓	✓	✓	✓	✓	✓	✓	✓	✓	✓	✓	✓	✓	✓	✓		✓	✓
1314	Q13813	Y	Q13813	Spectrin alpha chain, non-erythrocytic 1	SPTN1_HUMAN	SPTAN1	1547	1558	LGESQTLQQFSR				✓	✓	✓	✓								✓					✓			✓
1315	P12277	Y	P12277	Creatine kinase B-type	KCRB_HUMAN	CKB	342	358	LGFSEVELVQMVVDGVK					✓	✓	✓		✓	✓	✓		✓	✓	✓	✓	✓	✓	✓	✓	✓	✓	✓	✓	✓	✓	✓
1316	Q9Y281	Y	Q9Y281	Cofilin-2	COF2_HUMAN	CFL2	153	166	LGGNVVVSLEGKPL						✓	✓	✓	✓	✓					✓		✓	✓	✓	✓		✓			✓
1317	P23528	Y	P23528	Cofilin-1	COF1_HUMAN	CFL1	153	166	LGGSAVISLEGKPL																							✓				✓
1318	P78371	Y	P78371	T-complex protein 1 subunit beta	TCPB_HUMAN	CCT2	205	223	LGGSLADSYLDEGFLLDKK				✓	✓	✓		✓		✓		✓	✓	✓		✓	✓		✓	✓					✓	✓
1319	Q02978	Y	Q02978	Mitochondrial 2-oxoglutarate/malate carrier protein	M2OM_HUMAN	SLC25A11	99	108	LGIYTVLFER				✓	✓	✓	✓	✓	✓	✓	✓		✓	✓	✓	✓	✓		✓	✓	✓	✓	✓	✓	✓	✓	✓
1320	P46940	Y	P46940	Ras GTPase-activating-like protein IQGAP1	IQGA1_HUMAN	IQGAP1	162	174	LGLAPQIQDLYGK						✓			✓					✓	✓								✓	✓
1321	P28161	Y	P28161	Glutathione S-transferase Mu 2	GSTM2_HUMAN	GSTM2	53	69	LGLDFPNLPYLIDGTHK																				✓	✓
1322	O43790;P78385;P78386;Q14533;Q9NSB2;Q9NSB4	N	O43790;P78385;P78386;Q14533;Q9NSB2;Q9NSB4	Keratin, type II cuticular Hb6	KRT81_HUMAN;KRT82_HUMAN;KRT83_HUMAN;KRT84_HUMAN;KRT85_HUMAN;KRT86_HUMAN	KRT81;KRT82;KRT83;KRT84;KRT85;KRT86	0	10	LGLDIEIATYR											✓	✓				✓
1323	Q8IX18	Y	Q8IX18	Probable ATP-dependent RNA helicase DHX40	DHX40_HUMAN	DHX40	375	387	LGLDILEVVPISK							✓								✓			✓				✓
1324	P55786	Y	P55786	Puromycin-sensitive aminopeptidase	PSA_HUMAN	NPEPPS	616	627	LGLQNDLFSLAR				✓	✓	✓	✓	✓	✓	✓	✓	✓	✓	✓	✓	✓	✓	✓	✓	✓	✓	✓	✓	✓	✓	✓	✓
1325	P53396	Y	P53396	ATP-citrate synthase	ACLY_HUMAN	ACLY	69	82	LGLVGVNLTLDGVK				✓	✓	✓	✓	✓	✓	✓	✓	✓	✓	✓	✓	✓	✓	✓	✓	✓	✓	✓	✓	✓	✓	✓	✓
1326	P07311	Y	P07311	Acylphosphatase-1	ACYP1_HUMAN	ACYP1	34	45	LGLVGWVQNTDR					✓	✓	✓			✓					✓				✓	✓	✓	✓			✓
1327	Q9NVP1	Y	Q9NVP1	ATP-dependent RNA helicase DDX18	DDX18_HUMAN	DDX18	298	311	LGNGINIIVATPGR				✓	✓	✓	✓	✓					✓		✓	✓			✓	✓		✓	✓
1328	P78527	Y	P78527	DNA-dependent protein kinase catalytic subunit	PRKDC_HUMAN	PRKDC	2133	2143	LGNPIVPLNIR				✓	✓	✓	✓	✓		✓		✓	✓		✓			✓	✓	✓		✓	✓
1329	Q13724	Y	Q13724	Mannosyl-oligosaccharide glucosidase	MOGS_HUMAN	MOGS	709	720	LGPLLDILADSR						✓	✓							✓	✓			✓		✓
1330	P32189	Y	P32189	Glycerol kinase	GLPK_HUMAN	GK	75	86	LGQLNIDISNIK																				✓
1331	P29401	Y	P29401	Transketolase	TKT_HUMAN	TKT	187	204	LGQSDPAPLQHQMDIYQK					✓		✓	✓		✓					✓	✓	✓		✓	✓	✓	✓	✓			✓
1332	Q9P2K5	Y	Q9P2K5	Myelin expression factor 2	MYEF2_HUMAN	MYEF2	231	243	LGSTIFVANLDFK							✓
1333	P52272	Y	P52272	Heterogeneous nuclear ribonucleoprotein M	HNRPM_HUMAN	HNRNPM	202	214	LGSTVFVANLDYK				✓	✓	✓	✓	✓	✓	✓		✓		✓	✓	✓		✓	✓	✓	✓	✓	✓		✓		✓
1334	P22102	Y	P22102	Trifunctional purine biosynthetic protein adenosine-3	PUR2_HUMAN	GART	698	708	LGVDLDAQTWR					✓	✓	✓	✓			✓				✓				✓	✓		✓	✓
1335	P17987	Y	P17987	T-complex protein 1 subunit alpha	TCPA_HUMAN	TCP1	248	259	LGVQVVITDPEK					✓	✓	✓	✓	✓	✓		✓	✓	✓	✓		✓		✓	✓	✓	✓	✓	✓	✓	✓	✓
1336	P17987	Y	P17987	T-complex protein 1 subunit alpha	TCPA_HUMAN	TCP1	248	264	LGVQVVITDPEKLDQIR				✓	✓	✓	✓	✓	✓	✓	✓	✓	✓	✓	✓	✓	✓	✓	✓	✓	✓	✓	✓	✓	✓	✓	✓
1337	Q6NVY1	Y	Q6NVY1	3-hydroxyisobutyryl-CoA hydrolase, mitochondrial	HIBCH_HUMAN	HIBCH	191	201	LGYFLALTGFR				✓	✓	✓	✓	✓		✓	✓			✓	✓	✓	✓	✓	✓	✓	✓	✓	✓	✓		✓
1338	P39656	Y	P39656	Dolichyl-diphosphooligosaccharide--protein glycosyltransferase 48 kDa subunit	OST48_HUMAN	DDOST	397	420	LGYTHLYSSTQVSVRPLQHTQYER						✓									✓			✓					✓
1339	P61758	Y	P61758	Prefoldin subunit 3	PFD3_HUMAN	VBP1	21	39	LHLGIPEAVFVEDVDSFMK				✓	✓	✓	✓	✓	✓	✓	✓	✓	✓	✓	✓	✓	✓	✓	✓	✓	✓	✓	✓	✓	✓	✓	✓
1340	Q01081	Y	Q01081	Splicing factor U2AF 35 kDa subunit	U2AF1_HUMAN	U2AF1	36	53	LHNKPTFSQTIALLNIYR				✓	✓	✓		✓					✓		✓	✓	✓	✓	✓	✓		✓
1341	P06737	Y	P06737	Glycogen phosphorylase, liver form	PYGL_HUMAN	PYGL	522	533	LHSFLGDDVFLR											✓									✓
1342	O95202	Y	O95202	Mitochondrial proton/calcium exchanger protein	LETM1_HUMAN	LETM1	361	373	LIAEEGVDSLNVK															✓								✓
1343	Q9H2U2	Y	Q9H2U2	Inorganic pyrophosphatase 2, mitochondrial	IPYR2_HUMAN	PPA2	204	216	LIAINANDPEASK							✓					✓		✓	✓				✓	✓	✓		✓				✓
1344	P21333	Y	P21333	Filamin-A	FLNA_HUMAN	FLNA	77	87	LIALLEVLSQK				✓	✓	✓	✓	✓	✓	✓	✓	✓	✓	✓	✓	✓	✓	✓	✓	✓	✓	✓	✓	✓	✓	✓	✓
1345	P30041	Y	P30041	Peroxiredoxin-6	PRDX6_HUMAN	PRDX6	68	84	LIALSIDSVEDHLAWSK				✓	✓	✓	✓	✓	✓	✓	✓	✓	✓	✓	✓	✓	✓	✓	✓	✓	✓	✓	✓	✓	✓	✓	✓
1346	P48735	Y	P48735	Isocitrate dehydrogenase [NADP], mitochondrial	IDHP_HUMAN	IDH2	289	299	LIDDMVAQVLK							✓
1347	P60866	Y	P60866	40S ribosomal protein S20	RS20_HUMAN	RPS20	88	99	LIDLHSPSEIVK					✓	✓	✓							✓									✓
1348	P78371	Y	P78371	T-complex protein 1 subunit beta	TCPB_HUMAN	CCT2	348	358	LIEEVMIGEDK					✓	✓	✓	✓			✓			✓	✓	✓			✓	✓		✓	✓			✓
1349	O15145	Y	O15145	Actin-related protein 2/3 complex subunit 3	ARPC3_HUMAN	ARPC3	15	25	LIGNMALLPIR					✓	✓	✓	✓	✓		✓		✓	✓	✓	✓		✓	✓	✓	✓	✓	✓	✓		✓	✓
1350	P62873;P62879;Q9HAV0	N	P62873;P62879;Q9HAV0	Guanine nucleotide-binding protein G(I)/G(S)/G(T) subunit beta-1	GBB1_HUMAN;GBB2_HUMAN;GBB4_HUMAN	GNB1;GNB2;GNB4	0	10	LIIWDSYTTNK							✓				✓		✓														✓
1351	O14957	Y	O14957	Cytochrome b-c1 complex subunit 10	QCR10_HUMAN	UQCR11	40	51	LILDWVPYINGK							✓															✓
1352	Q6UXN9	Y	Q6UXN9	WD repeat-containing protein 82	WDR82_HUMAN	WDR82	208	219	LILISTNGSFIR							✓			✓					✓	✓
1353	Q9NWU2	Y	Q9NWU2	Glucose-induced degradation protein 8 homolog	GID8_HUMAN	GID8	32	43	LIMNYLVTEGFK							✓															✓
1354	P61247	Y	P61247	40S ribosomal protein S3a	RS3A_HUMAN	RPS3A	188	199	LIPDSIGKDIEK							✓												✓				✓
1355	Q92841	Y	Q92841	Probable ATP-dependent RNA helicase DDX17	DDX17_HUMAN	DDX17	406	420	LIQLMEEIMAEKENK					✓		✓
1356	P07237	Y	P07237	Protein disulfide-isomerase	PDIA1_HUMAN	P4HB	317	326	LITLEEEMTK						✓																✓
1357	Q13620	Y	Q13620	Cullin-4B	CUL4B_HUMAN	CUL4B	428	438	LITYLDQTTQK						✓	✓	✓												✓
1358	Q92688	Y	Q92688	Acidic leucine-rich nuclear phosphoprotein 32 family member B	AN32B_HUMAN	ANP32B	100	110	LKDISTLEPLK							✓		✓					✓	✓	✓	✓			✓	✓
1359	Q9NZI8	Y	Q9NZI8	Insulin-like growth factor 2 mRNA-binding protein 1	IF2B1_HUMAN	IGF2BP1	474	483	LKEENFFGPK				✓	✓	✓	✓	✓		✓	✓			✓	✓	✓			✓	✓	✓	✓	✓		✓		✓
1360	P52272	Y	P52272	Heterogeneous nuclear ribonucleoprotein M	HNRPM_HUMAN	HNRNPM	220	232	LKEVFSMAGVVVR					✓		✓												✓			✓
1361	P14324	Y	P14324	Farnesyl pyrophosphate synthase	FPPS_HUMAN	FDPS	111	123	LKEVLEYNAIGGK				✓	✓		✓	✓			✓	✓	✓	✓	✓	✓	✓		✓	✓	✓	✓		✓	✓	✓
1362	Q5T9A4	Y	Q5T9A4	ATPase family AAA domain-containing protein 3B	ATD3B_HUMAN	ATAD3B	93	104	LKEYEAAVEQLK				✓		✓	✓			✓			✓	✓	✓			✓	✓	✓			✓			✓
1363	P06737	Y	P06737	Glycogen phosphorylase, liver form	PYGL_HUMAN	PYGL	294	310	LKQEYFVVAATLQDIIR				✓		✓	✓						✓			✓	✓	✓	✓	✓	✓		✓			✓
1364	P39019	Y	P39019	40S ribosomal protein S19	RS19_HUMAN	RPS19	28	38	LKVPEWVDTVK							✓		✓													✓			✓		✓
1365	P62424	Y	P62424	60S ribosomal protein L7a	RL7A_HUMAN	RPL7A	74	89	LKVPPAINQFTQALDR				✓	✓	✓	✓	✓	✓	✓	✓	✓	✓	✓	✓	✓	✓	✓	✓	✓	✓	✓	✓	✓	✓	✓	✓
1366	P13645	Y	P13645	Keratin, type I cytoskeletal 10	K1C10_HUMAN	KRT10	236	245	LKYENEVALR									✓
1367	Q9Y490	Y	Q9Y490	Talin-1	TLN1_HUMAN	TLN1	593	613	LLAALLEDEGGSGRPLLQAAK					✓	✓	✓		✓			✓	✓		✓				✓	✓			✓
1368	P78527	Y	P78527	DNA-dependent protein kinase catalytic subunit	PRKDC_HUMAN	PRKDC	2539	2549	LLALNSLYSPK				✓								✓			✓								✓
1369	Q99536	Y	Q99536	Synaptic vesicle membrane protein VAT-1 homolog	VAT1_HUMAN	VAT1	345	366	LLALYNQGHIKPHIDSVWPFEK							✓
1370	P28074	Y	P28074	Proteasome subunit beta type-5	PSB5_HUMAN	PSMB5	141	150	LLANMVYQYK				✓	✓	✓		✓		✓	✓	✓	✓	✓	✓	✓	✓	✓	✓	✓	✓	✓	✓	✓		✓	✓
1371	P25789	Y	P25789	Proteasome subunit alpha type-4	PSA4_HUMAN	PSMA4	55	64	LLDEVFFSEK						✓	✓	✓	✓	✓		✓			✓		✓	✓	✓	✓		✓	✓		✓	✓
1372	Q14152	Y	Q14152	Eukaryotic translation initiation factor 3 subunit A	EIF3A_HUMAN	EIF3A	341	351	LLDMDGIIVEK						✓	✓		✓					✓	✓					✓		✓
1373	P58107	Y	P58107	Epiplakin	EPIPL_HUMAN	EPPK1	719	737	LLEAQIATGGVIDPVHSHR							✓													✓			✓
1374	Q04446	Y	Q04446	1,4-alpha-glucan-branching enzyme	GLGB_HUMAN	GBE1	31	47	LLEIDPYLKPYAVDFQR							✓								✓				✓				✓
1375	Q92896	Y	Q92896	Golgi apparatus protein 1	GSLG1_HUMAN	GLG1	546	555	LLELQYFISR							✓									✓
1376	O95816	Y	O95816	BAG family molecular chaperone regulator 2	BAG2_HUMAN	BAG2	28	38	LLESLDQLELR					✓	✓	✓	✓	✓	✓		✓	✓	✓	✓	✓	✓	✓	✓	✓	✓	✓	✓	✓			✓
1377	Q14974	Y	Q14974	Importin subunit beta-1	IMB1_HUMAN	KPNB1	510	525	LLETTDRPDGHQNNLR						✓	✓								✓				✓	✓			✓
1378	P32321	Y	P32321	Deoxycytidylate deaminase	DCTD_HUMAN	DCTD	143	153	LLFNMAGVTFR						✓	✓														✓	✓	✓
1379	P37837	Y	P37837	Transaldolase	TALDO_HUMAN	TALDO1	259	269	LLGELLQDNAK				✓	✓	✓	✓	✓	✓	✓	✓	✓	✓		✓	✓		✓	✓	✓	✓		✓	✓	✓		✓
1380	Q8TEX9	Y	Q8TEX9	Importin-4	IPO4_HUMAN	IPO4	941	951	LLGLLFPLLAR					✓	✓	✓		✓	✓	✓	✓	✓			✓	✓	✓	✓		✓	✓	✓		✓		✓
1381	P46379	Y	P46379	Large proline-rich protein BAG6	BAG6_HUMAN	BAG6	332	344	LLGNTFVALSDLR					✓	✓				✓					✓			✓		✓			✓
1382	P35221	Y	P35221	Catenin alpha-1	CTNA1_HUMAN	CTNNA1	138	149	LLILADMADVYK								✓								✓
1383	P00338	Y	P00338	L-lactate dehydrogenase A chain	LDHA_HUMAN	LDHA	133	149	LLIVSNPVDILTYVAWK							✓																✓
1384	Q99623	Y	Q99623	Prohibitin-2	PHB2_HUMAN	PHB2	25	37	LLLGAGAVAYGVR				✓	✓	✓	✓	✓	✓	✓	✓	✓	✓	✓	✓	✓	✓	✓	✓	✓	✓	✓	✓	✓	✓	✓	✓
1385	Q5VYK3	Y	Q5VYK3	Proteasome adapter and scaffold protein ECM29	ECM29_HUMAN	ECPAS	880	892	LLLQGLMDSVEAK							✓					✓								✓		✓
1386	P02786	Y	P02786	Transferrin receptor protein 1	TFR1_HUMAN	TFRC	146	155	LLNENSYVPR					✓										✓			✓	✓			✓	✓
1387	O43681	Y	O43681	ATPase GET3	GET3_HUMAN	GET3	176	185	LLNFPTIVER				✓	✓	✓	✓				✓		✓	✓	✓	✓			✓	✓	✓	✓	✓	✓
1388	O60502	Y	O60502	Protein O-GlcNAcase	OGA_HUMAN	OGA	241	253	LLPGIEVLWTGPK					✓
1389	O60841	Y	O60841	Eukaryotic translation initiation factor 5B	IF2P_HUMAN	EIF5B	425	436	LLQAQGVEVPSK							✓							✓	✓
1390	P53396	Y	P53396	ATP-citrate synthase	ACLY_HUMAN	ACLY	43	64	LLQDHPWLLSQNLVVKPDQLIK					✓																	✓	✓
1391	P08670	Y	P08670	Vimentin	VIME_HUMAN	VIM	79	97	LLQDSVDFSLADAINTEFK																			✓
1392	Q7L2H7	Y	Q7L2H7	Eukaryotic translation initiation factor 3 subunit M	EIF3M_HUMAN	EIF3M	279	290	LLTFMGMAVENK				✓	✓	✓	✓	✓		✓	✓		✓		✓	✓	✓	✓	✓	✓	✓	✓	✓	✓	✓	✓	✓
1393	Q86X55	Y	Q86X55	Histone-arginine methyltransferase CARM1	CARM1_HUMAN	CARM1	37	49	LLTIGDANGEIQR				✓	✓	✓	✓		✓					✓	✓			✓	✓	✓		✓	✓
1394	O00203	Y	O00203	AP-3 complex subunit beta-1	AP3B1_HUMAN	AP3B1	553	563	LLTQYILNLGK				✓		✓	✓									✓
1395	P08195	Y	P08195	4F2 cell-surface antigen heavy chain	4F2_HUMAN	SLC3A2	440	451	LLTSFLPAQLLR				✓	✓		✓	✓						✓	✓			✓		✓	✓	✓	✓			✓	✓
1396	P51610	Y	P51610	Host cell factor 1	HCFC1_HUMAN	HCFC1	94	105	LLVFGGMVEYGK							✓
1397	Q16836	Y	Q16836	Hydroxyacyl-coenzyme A dehydrogenase, mitochondrial	HCDH_HUMAN	HADH	222	232	LLVPYLMEAIR					✓																	✓
1398	O75832	Y	O75832	26S proteasome non-ATPase regulatory subunit 10	PSD10_HUMAN	PSMD10	190	206	LLVSQGASIYIENKEEK					✓	✓	✓	✓	✓	✓	✓		✓		✓		✓	✓	✓	✓	✓	✓	✓	✓
1399	Q8IZ83	Y	Q8IZ83	Aldehyde dehydrogenase family 16 member A1	A16A1_HUMAN	ALDH16A1	118	129	LLWTLESLVTGR							✓
1400	P13804	Y	P13804	Electron transfer flavoprotein subunit alpha, mitochondrial	ETFA_HUMAN	ETFA	233	249	LLYDLADQLHAAVGASR				✓	✓	✓	✓	✓	✓	✓		✓	✓	✓	✓	✓	✓	✓	✓	✓	✓	✓	✓	✓	✓	✓	✓
1401	Q00610	Y	Q00610	Clathrin heavy chain 1	CLH1_HUMAN	CLTC	1216	1226	LLYNNVSNFGR				✓	✓	✓	✓	✓	✓	✓	✓	✓	✓	✓	✓	✓	✓	✓	✓	✓	✓	✓	✓	✓	✓	✓
1402	O00154	Y	O00154	Cytosolic acyl coenzyme A thioester hydrolase	BACH_HUMAN	ACOT7	253	264	LMDEVAGIVAAR				✓	✓	✓	✓	✓			✓		✓	✓	✓	✓	✓	✓	✓	✓		✓	✓	✓	✓	✓
1403	P61247	Y	P61247	40S ribosomal protein S3a	RS3A_HUMAN	RPS3A	228	240	LMELHGEGSSSGK					✓
1404	P06733	Y	P06733	Alpha-enolase	ENOA_HUMAN	ENO1	93	103	LMIEMDGTENK				✓	✓	✓	✓	✓	✓	✓	✓	✓	✓	✓	✓	✓	✓	✓	✓	✓	✓	✓	✓	✓	✓	✓	✓
1405	O43707	Y	O43707	Alpha-actinin-4	ACTN4_HUMAN	ACTN4	84	95	LMLLLEVISGER						✓	✓	✓	✓	✓	✓	✓	✓	✓	✓	✓	✓	✓	✓	✓	✓	✓	✓	✓	✓	✓	✓
1406	O43390	Y	O43390	Heterogeneous nuclear ribonucleoprotein R	HNRPR_HUMAN	HNRNPR	196	206	LMMDPLSGQNR				✓	✓	✓	✓	✓	✓	✓	✓	✓	✓	✓	✓	✓	✓	✓	✓	✓	✓	✓	✓	✓	✓	✓	✓
1407	O60506	Y	O60506	Heterogeneous nuclear ribonucleoprotein Q	HNRPQ_HUMAN	SYNCRIP	193	203	LMMDPLTGLNR				✓	✓	✓	✓	✓	✓	✓	✓	✓	✓	✓	✓	✓	✓	✓	✓	✓		✓	✓	✓	✓	✓	✓
1408	Q4VCS5	Y	Q4VCS5	Angiomotin	AMOT_HUMAN	AMOT	178	189	LMQMSLATSGVK					✓	✓	✓	✓										✓	✓	✓		✓	✓		✓	✓
1409	Q5VYK3	Y	Q5VYK3	Proteasome adapter and scaffold protein ECM29	ECM29_HUMAN	ECPAS	1401	1412	LMSALLSGLTDR						✓
1410	P82650	Y	P82650	28S ribosomal protein S22, mitochondrial	RT22_HUMAN	MRPS22	105	116	LMTQAQLEEATR							✓
1411	Q13617	Y	Q13617	Cullin-2	CUL2_HUMAN	CUL2	150	161	LMVEPLQAILIR							✓
1412	P00390	Y	P00390	Glutathione reductase, mitochondrial	GSHR_HUMAN	GSR	154	164	LNAIYQNNLTK				✓	✓	✓	✓	✓		✓	✓	✓			✓	✓	✓	✓	✓	✓	✓	✓	✓			✓
1413	P04264	Y	P04264	Keratin, type II cytoskeletal 1	K2C1_HUMAN	KRT1	444	455	LNDLEDALQQAK									✓
1414	P35908	Y	P35908	Keratin, type II cytoskeletal 2 epidermal	K22E_HUMAN	KRT2	442	453	LNDLEEALQQAK									✓
1415	P54136	Y	P54136	Arginine--tRNA ligase, cytoplasmic	SYRC_HUMAN	RARS1	513	522	LNDYIFSFDK				✓	✓	✓	✓	✓				✓		✓	✓	✓		✓	✓	✓	✓		✓
1416	P48735	Y	P48735	Isocitrate dehydrogenase [NADP], mitochondrial	IDHP_HUMAN	IDH2	427	442	LNEHFLNTTDFLDTIK				✓	✓	✓	✓	✓	✓	✓					✓	✓				✓		✓	✓		✓
1417	Q01105	Y	Q01105	Protein SET	SET_HUMAN	SET	58	68	LNEQASEEILK				✓		✓	✓								✓								✓
1418	P78527	Y	P78527	DNA-dependent protein kinase catalytic subunit	PRKDC_HUMAN	PRKDC	1858	1869	LNESTFDTQITK				✓											✓								✓
1419	Q9UNE7	Y	Q9UNE7	E3 ubiquitin-protein ligase CHIP	CHIP_HUMAN	STUB1	129	140	LNFGDDIPSALR							✓								✓					✓					✓
1420	P14618	Y	P14618	Pyruvate kinase PKM	KPYM_HUMAN	PKM	74	89	LNFSHGTHEYHAETIK				✓		✓	✓													✓
1421	O14950;P19105	N	O14950;P19105	Myosin regulatory light chain 12B	ML12A_HUMAN;ML12B_HUMAN	MYL12A;MYL12B	0	10	LNGTDPEDVIR				✓	✓	✓	✓	✓	✓	✓		✓	✓	✓	✓	✓	✓	✓	✓	✓	✓	✓	✓	✓	✓	✓	✓
1422	P17858	Y	P17858	ATP-dependent 6-phosphofructokinase, liver type	PFKAL_HUMAN	PFKL	257	269	LNIIIIAEGAIDR					✓	✓	✓	✓	✓			✓		✓	✓		✓	✓	✓	✓	✓	✓
1423	P05023	Y	P05023	Sodium/potassium-transporting ATPase subunit alpha-1	AT1A1_HUMAN	ATP1A1	648	658	LNIPVSQVNPR				✓	✓		✓	✓	✓	✓	✓	✓	✓	✓	✓	✓	✓	✓	✓	✓	✓	✓	✓	✓	✓	✓	✓
1424	P13796	Y	P13796	Plastin-2	PLSL_HUMAN	LCP1	362	373	LNLAFIANLFNR				✓	✓	✓	✓	✓	✓	✓	✓	✓	✓	✓	✓	✓	✓	✓	✓	✓	✓	✓	✓	✓	✓	✓	✓
1425	P13797	Y	P13797	Plastin-3	PLST_HUMAN	PLS3	365	376	LNLAFVANLFNK				✓	✓	✓	✓	✓	✓	✓	✓	✓	✓	✓	✓	✓	✓	✓	✓	✓	✓	✓	✓	✓	✓	✓	✓
1426	Q14444	Y	Q14444	Caprin-1	CAPR1_HUMAN	CAPRIN1	88	98	LNQDQLDAVSK				✓				✓	✓						✓				✓	✓
1427	Q12906	Y	Q12906	Interleukin enhancer-binding factor 3	ILF3_HUMAN	ILF3	409	419	LNQLKPGLQYK				✓	✓	✓	✓	✓				✓			✓	✓		✓	✓			✓				✓
1428	O43684	Y	O43684	Mitotic checkpoint protein BUB3	BUB3_HUMAN	BUB3	9	21	LNQPPEDGISSVK					✓	✓	✓	✓							✓				✓	✓	✓					✓
1429	Q9BXS5	Y	Q9BXS5	AP-1 complex subunit mu-1	AP1M1_HUMAN	AP1M1	269	285	LNTHVKPLIWIESVIEK							✓
1430	P35606	Y	P35606	Coatomer subunit beta'	COPB2_HUMAN	COPB2	543	559	LNYYVGGEIVTIAHLDR						✓													✓
1431	P54578	Y	P54578	Ubiquitin carboxyl-terminal hydrolase 14	UBP14_HUMAN	USP14	320	330	LPAYLTIQMVR				✓	✓	✓	✓	✓	✓			✓	✓		✓	✓		✓	✓	✓		✓	✓			✓
1432	Q04323	Y	Q04323	UBX domain-containing protein 1	UBXN1_HUMAN	UBXN1	220	231	LPDGTSLTQTFR							✓
1433	P39656	Y	P39656	Dolichyl-diphosphooligosaccharide--protein glycosyltransferase 48 kDa subunit	OST48_HUMAN	DDOST	381	391	LPDVYGVFQFK				✓	✓	✓	✓	✓	✓	✓		✓	✓	✓	✓	✓	✓	✓	✓	✓	✓	✓	✓	✓	✓	✓
1434	P41250	Y	P41250	Glycine--tRNA ligase	GARS_HUMAN	GARS1	319	331	LPFAAAQIGNSFR				✓	✓	✓	✓	✓	✓	✓		✓	✓	✓	✓	✓		✓	✓	✓		✓	✓	✓	✓
1435	O43809	Y	O43809	Cleavage and polyadenylation specificity factor subunit 5	CPSF5_HUMAN	NUDT21	106	123	LPGGELNPGEDEVEGLKR				✓	✓	✓	✓	✓		✓		✓	✓	✓	✓			✓	✓	✓	✓	✓	✓				✓
1436	Q16795	Y	Q16795	NADH dehydrogenase [ubiquinone] 1 alpha subcomplex subunit 9, mitochondrial	NDUA9_HUMAN	NDUFA9	329	348	LPHLPGLEDLGIQATPLELK															✓				✓			✓	✓
1437	O75475	Y	O75475	PC4 and SFRS1-interacting protein	PSIP1_HUMAN	PSIP1	40	56	LPIFFFGTHETAFLGPK				✓	✓	✓	✓	✓	✓			✓	✓	✓	✓	✓	✓	✓	✓	✓	✓	✓	✓			✓	✓
1438	P21333	Y	P21333	Filamin-A	FLNA_HUMAN	FLNA	180	190	LPQLPITNFSR				✓		✓	✓	✓				✓	✓		✓			✓		✓	✓			✓
1439	P54819	Y	P54819	Adenylate kinase 2, mitochondrial	KAD2_HUMAN	AK2	187	202	LQAYHTQTTPLIEYYR				✓	✓	✓	✓	✓	✓	✓	✓	✓	✓	✓	✓	✓	✓	✓	✓	✓	✓	✓	✓	✓	✓	✓
1440	P10768	Y	P10768	S-formylglutathione hydrolase	ESTD_HUMAN	ESD	254	274	LQEGYDHSYYFIATFITDHIR				✓	✓	✓	✓	✓	✓	✓	✓	✓	✓	✓	✓	✓	✓	✓	✓	✓		✓	✓	✓	✓	✓	✓
1441	Q969J3	Y	Q969J3	BLOC-1-related complex subunit 5	BORC5_HUMAN	BORCS5	56	67	LQEIPTFQPLLK					✓	✓		✓		✓					✓		✓		✓				✓	✓
1442	Q07065	Y	Q07065	Cytoskeleton-associated protein 4	CKAP4_HUMAN	CKAP4	413	429	LQHVEDGVLSMQVASAR					✓	✓	✓		✓		✓	✓				✓		✓			✓	✓	✓			✓
1443	P50454	Y	P50454	Serpin H1	SERPH_HUMAN	SERPINH1	253	263	LQIVEMPLAHK							✓
1444	Q9UNN5	Y	Q9UNN5	FAS-associated factor 1	FAF1_HUMAN	FAF1	596	606	LQIVFDFVASK					✓											✓		✓				✓	✓
1445	Q9Y6A5	Y	Q9Y6A5	Transforming acidic coiled-coil-containing protein 3	TACC3_HUMAN	TACC3	775	786	LQLANEEIAQVR					✓	✓									✓					✓			✓
1446	P09874	Y	P09874	Poly [ADP-ribose] polymerase 1	PARP1_HUMAN	PARP1	572	582	LQLLEDDKENR					✓	✓																	✓
1447	O95067	Y	O95067	G2/mitotic-specific cyclin-B2	CCNB2_HUMAN	CCNB2	208	221	LQLVGITALLLASK															✓					✓			✓
1448	P20248;P78396	N	P20248;P78396	Cyclin-A2	CCNA1_HUMAN;CCNA2_HUMAN	CCNA1;CCNA2	0	13	LQLVGTAAMLLASK					✓
1449	Q13637	Y	Q13637	Ras-related protein Rab-32	RAB32_HUMAN	RAB32	77	87	LQLWDIAGQER							✓															✓		✓		✓
1450	P20340	Y	P20340	Ras-related protein Rab-6A	RAB6A_HUMAN	RAB6A	64	74	LQLWDTAGQER					✓		✓				✓
1451	P63010	Y	P63010	AP-2 complex subunit beta	AP2B1_HUMAN	AP2B1	868	878	LQNNNVYTIAK																			✓
1452	P35579	Y	P35579	Myosin-9	MYH9_HUMAN	MYH9	1418	1433	LQQELDDLLVDLDHQR				✓		✓	✓	✓	✓			✓	✓		✓			✓	✓	✓	✓		✓		✓	✓
1453	P46940	Y	P46940	Ras GTPase-activating-like protein IQGAP1	IQGA1_HUMAN	IQGAP1	1506	1516	LQQTYAALNSK															✓
1454	Q14974	Y	Q14974	Importin subunit beta-1	IMB1_HUMAN	KPNB1	558	574	LQQVLQMESHIQSTSDR					✓		✓													✓		✓	✓
1455	Q99536	Y	Q99536	Synaptic vesicle membrane protein VAT-1 homolog	VAT1_HUMAN	VAT1	64	82	LQSRPAAPPAPGPGQLTLR				✓	✓	✓	✓	✓		✓	✓		✓		✓	✓	✓	✓		✓	✓	✓	✓	✓		✓
1456	P51659	Y	P51659	Peroxisomal multifunctional enzyme type 2	DHB4_HUMAN	HSD17B4	622	633	LQSTFVFEEIGR				✓		✓	✓			✓
1457	P22314	Y	P22314	Ubiquitin-like modifier-activating enzyme 1	UBA1_HUMAN	UBA1	70	81	LQTSSVLVSGLR				✓	✓	✓	✓	✓	✓	✓	✓	✓	✓	✓	✓	✓	✓	✓	✓	✓	✓	✓	✓	✓	✓	✓	✓
1458	Q9UJS0	Y	Q9UJS0	Electrogenic aspartate/glutamate antiporter SLC25A13, mitochondrial	S2513_HUMAN	SLC25A13	456	467	LQVAGEITTGPR				✓	✓	✓	✓	✓	✓	✓		✓	✓	✓	✓	✓	✓	✓	✓	✓	✓	✓	✓	✓	✓	✓
1459	P04844	Y	P04844	Dolichyl-diphosphooligosaccharide--protein glycosyltransferase subunit 2	RPN2_HUMAN	RPN2	290	306	LQVTNVLSQPLTQATVK																			✓				✓
1460	P49327	Y	P49327	Fatty acid synthase	FAS_HUMAN	FASN	374	384	LQVVDQPLPVR				✓	✓	✓	✓	✓	✓	✓	✓	✓	✓	✓	✓	✓	✓	✓	✓	✓	✓	✓	✓	✓	✓	✓	✓					✓
1461	P51153	Y	P51153	Ras-related protein Rab-13	RAB13_HUMAN	RAB13	59	69	LQVWDTAGQER					✓	✓	✓				✓											✓
1462	Q16643	Y	Q16643	Drebrin	DREB_HUMAN	DBN1	150	165	LREDENAEPVGTTYQK						✓				✓													✓		✓	✓
1463	P12277	Y	P12277	Creatine kinase B-type	KCRB_HUMAN	CKB	12	32	LRFPAEDEFPDLSAHNNHMAK				✓	✓	✓	✓	✓			✓		✓	✓	✓	✓	✓	✓		✓		✓	✓	✓			✓
1464	P49327	Y	P49327	Fatty acid synthase	FAS_HUMAN	FASN	996	1019	LRGYDYGPHFQGILEASLEGDSGR												✓							✓	✓	✓		✓
1465	P21439	Y	P21439	Phosphatidylcholine translocator ABCB4	MDR3_HUMAN	ABCB4	1002	1013	LSAAHLFMLFER									✓
1466	P52434	Y	P52434	DNA-directed RNA polymerases I, II, and III subunit RPABC3	RPAB3_HUMAN	POLR2H	112	124	LSAYVSYGGLLMR					✓	✓	✓	✓							✓	✓		✓	✓			✓
1467	P19367	Y	P19367	Hexokinase-1	HXK1_HUMAN	HK1	31	42	LSDETLIDIMTR				✓	✓		✓	✓			✓				✓	✓			✓				✓
1468	Q01518	Y	Q01518	Adenylyl cyclase-associated protein 1	CAP1_HUMAN	CAP1	101	113	LSDLLAPISEQIK				✓	✓	✓	✓	✓	✓	✓	✓	✓	✓	✓	✓	✓	✓	✓	✓	✓	✓	✓	✓	✓	✓	✓	✓
1469	P33991	Y	P33991	DNA replication licensing factor MCM4	MCM4_HUMAN	MCM4	702	718	LSEEASQALIEAYVDMR						✓																	✓
1470	Q96C19	Y	Q96C19	EF-hand domain-containing protein D2	EFHD2_HUMAN	EFHD2	177	188	LSEIDVSSEGVK							✓								✓				✓	✓			✓
1471	P58107	Y	P58107	Epiplakin	EPIPL_HUMAN	EPPK1	188	199	LSELEPGTGDLR							✓													✓
1472	P37837	Y	P37837	Transaldolase	TALDO_HUMAN	TALDO1	111	121	LSFDKDAMVAR				✓	✓		✓						✓						✓				✓
1473	P62314	Y	P62314	Small nuclear ribonucleoprotein Sm D1	SMD1_HUMAN	SNRPD1	10	20	LSHETVTIELK				✓	✓	✓	✓	✓	✓	✓	✓	✓	✓	✓	✓	✓	✓	✓	✓	✓	✓	✓	✓	✓	✓	✓	✓
1474	O14737	Y	O14737	Programmed cell death protein 5	PDCD5_HUMAN	PDCD5	56	66	LSNLALVKPEK				✓	✓	✓	✓													✓			✓
1475	Q96QK1	Y	Q96QK1	Vacuolar protein sorting-associated protein 35	VPS35_HUMAN	VPS35	227	237	LSQLEGVNVER				✓		✓	✓	✓	✓					✓	✓		✓	✓	✓	✓			✓			✓
1476	Q9Y277	Y	Q9Y277	Voltage-dependent anion-selective channel protein 3	VDAC3_HUMAN	VDAC3	164	174	LSQNNFALGYK				✓	✓	✓	✓	✓		✓		✓	✓	✓	✓	✓		✓	✓	✓	✓	✓	✓			✓
1477	Q7L2E3	Y	Q7L2E3	ATP-dependent RNA helicase DHX30	DHX30_HUMAN	DHX30	413	422	LSQSLLELWR							✓
1478	P36776	Y	P36776	Lon protease homolog, mitochondrial	LONM_HUMAN	LONP1	691	701	LSSDVLTLLIK						✓									✓	✓	✓	✓		✓			✓			✓
1479	P50454	Y	P50454	Serpin H1	SERPH_HUMAN	SERPINH1	264	280	LSSLIILMPHHVEPLER					✓		✓	✓				✓	✓		✓				✓	✓
1480	P37837	Y	P37837	Transaldolase	TALDO_HUMAN	TALDO1	143	154	LSSTWEGIQAGK				✓	✓	✓	✓	✓	✓	✓	✓	✓	✓	✓	✓	✓		✓	✓	✓	✓	✓	✓	✓	✓	✓
1481	P30153	Y	P30153	Serine/threonine-protein phosphatase 2A 65 kDa regulatory subunit A alpha isoform	2AAA_HUMAN	PPP2R1A	35	46	LSTIALALGVER				✓	✓	✓	✓	✓	✓	✓	✓	✓	✓	✓	✓	✓	✓	✓	✓	✓	✓	✓	✓	✓	✓	✓	✓
1482	P38117	Y	P38117	Electron transfer flavoprotein subunit beta	ETFB_HUMAN	ETFB	222	233	LSVISVEDPPQR				✓	✓	✓	✓	✓	✓	✓	✓	✓	✓	✓	✓	✓	✓	✓	✓	✓	✓	✓	✓	✓	✓	✓	✓
1483	P62495	Y	P62495	Eukaryotic peptide chain release factor subunit 1	ERF1_HUMAN	ETF1	69	81	LSVLGAITSVQQR				✓	✓	✓	✓	✓	✓	✓	✓	✓	✓	✓	✓	✓	✓	✓	✓	✓	✓	✓	✓	✓	✓	✓	✓
1484	Q9UN81	Y	Q9UN81	LINE-1 retrotransposable element ORF1 protein	LORF1_HUMAN	L1RE1	249	261	LTADLSAETLQAR							✓										✓	✓	✓
1485	P40939	Y	P40939	Trifunctional enzyme subunit alpha, mitochondrial	ECHA_HUMAN	HADHA	268	279	LTAYAMTIPFVR							✓													✓
1486	Q99733	Y	Q99733	Nucleosome assembly protein 1-like 4	NP1L4_HUMAN	NAP1L4	27	36	LTDQVMQNPR						✓	✓												✓	✓							✓
1487	P21796	Y	P21796	Voltage-dependent anion-selective channel protein 1	VDAC1_HUMAN	VDAC1	97	109	LTFDSSFSPNTGK				✓	✓	✓	✓	✓	✓	✓		✓	✓		✓		✓	✓	✓	✓	✓		✓		✓	✓
1488	P45880	Y	P45880	Voltage-dependent anion-selective channel protein 2	VDAC2_HUMAN	VDAC2	108	120	LTFDTTFSPNTGK									✓					✓	✓				✓				✓
1489	P15104	Y	P15104	Glutamine synthetase	GLNA_HUMAN	GLUL	300	319	LTGFHETSNINDFSAGVANR				✓	✓	✓	✓	✓	✓	✓	✓	✓	✓	✓	✓	✓	✓	✓	✓	✓	✓	✓	✓	✓	✓	✓	✓
1490	Q99798	Y	Q99798	Aconitate hydratase, mitochondrial	ACON_HUMAN	ACO2	234	245	LTGSLSGWSSPK					✓		✓															✓
1491	Q14566	Y	Q14566	DNA replication licensing factor MCM6	MCM6_HUMAN	MCM6	780	796	LTHYDHVLIELTQAGLK				✓	✓		✓	✓	✓	✓		✓	✓	✓	✓	✓	✓	✓	✓	✓	✓	✓	✓	✓		✓	✓
1492	P62241	Y	P62241	40S ribosomal protein S8	RS8_HUMAN	RPS8	129	139	LTPEEEEILNK				✓	✓	✓	✓	✓	✓	✓	✓	✓	✓	✓	✓	✓	✓	✓	✓	✓	✓	✓	✓	✓	✓	✓	✓
1493	P06744	Y	P06744	Glucose-6-phosphate isomerase	G6PI_HUMAN	GPI	482	497	LTPFMLGALVAMYEHK				✓	✓	✓	✓				✓				✓			✓		✓		✓	✓			✓
1494	Q92841	Y	Q92841	Probable ATP-dependent RNA helicase DDX17	DDX17_HUMAN	DDX17	144	153	LTPYEVDELR						✓	✓	✓							✓
1495	P07814	Y	P07814	Bifunctional glutamate/proline--tRNA ligase	SYEP_HUMAN	EPRS1	1390	1400	LTVAENEAETK				✓	✓			✓			✓			✓				✓				✓				✓
1496	P09960	Y	P09960	Leukotriene A-4 hydrolase	LKHA4_HUMAN	LTA4H	155	165	LTYTAEVSVPK				✓	✓	✓	✓	✓	✓	✓	✓	✓	✓	✓	✓	✓	✓	✓	✓	✓	✓	✓	✓	✓	✓	✓	✓
1497	P50914	Y	P50914	60S ribosomal protein L14	RL14_HUMAN	RPL14	24	35	LVAIVDVIDQNR				✓	✓	✓	✓	✓	✓	✓	✓	✓	✓	✓	✓	✓	✓	✓	✓	✓	✓	✓	✓	✓	✓	✓	✓					✓
1498	Q16658	Y	Q16658	Fascin	FSCN1_HUMAN	FSCN1	202	217	LVARPEPATGYTLEFR				✓	✓	✓	✓	✓		✓	✓	✓	✓	✓	✓	✓	✓	✓	✓	✓	✓	✓	✓	✓	✓	✓	✓
1499	P19367	Y	P19367	Hexokinase-1	HXK1_HUMAN	HK1	728	738	LVDEYSLNAGK															✓				✓				✓
1500	Q14669	Y	Q14669	E3 ubiquitin-protein ligase TRIP12	TRIPC_HUMAN	TRIP12	1713	1724	LVDLPLGLPFYK							✓											✓		✓
1501	O95400	Y	O95400	CD2 antigen cytoplasmic tail-binding protein 2	CD2B2_HUMAN	CD2BP2	27	40	LVDPVAGSGGPGSR				✓	✓	✓	✓	✓								✓		✓		✓			✓
1502	P13995	Y	P13995	Bifunctional methylenetetrahydrofolate dehydrogenase/cyclohydrolase, mitochondrial	MTDC_HUMAN	MTHFD2	289	299	LVGDVDFEGVR							✓								✓				✓			✓	✓
1503	Q00341	Y	Q00341	Vigilin	VIGLN_HUMAN	HDLBP	244	255	LVGEIMQETGTR					✓	✓	✓					✓										✓
1504	P53621	Y	P53621	Coatomer subunit alpha	COPA_HUMAN	COPA	620	631	LVGQSIIAYLQK						✓	✓	✓	✓	✓			✓	✓	✓	✓	✓	✓	✓	✓	✓	✓	✓	✓	✓	✓
1505	P04406	Y	P04406	Glyceraldehyde-3-phosphate dehydrogenase	G3P_HUMAN	GAPDH	67	84	LVINGNPITIFQERDPSK				✓	✓	✓	✓	✓	✓	✓	✓	✓	✓	✓	✓	✓	✓	✓	✓	✓	✓	✓	✓	✓	✓	✓	✓
1506	P26885	Y	P26885	Peptidyl-prolyl cis-trans isomerase FKBP2	FKBP2_HUMAN	FKBP2	104	115	LVIPSELGYGER						✓	✓						✓									✓	✓
1507	Q9Y547	Y	Q9Y547	Intraflagellar transport protein 25 homolog	IFT25_HUMAN	HSPB11	62	73	LVIQSYFVQTLK					✓		✓		✓			✓	✓					✓	✓			✓	✓	✓
1508	Q9UQ80	Y	Q9UQ80	Proliferation-associated protein 2G4	PA2G4_HUMAN	PA2G4	156	172	LVKPGNQNTQVTEAWNK					✓		✓				✓				✓				✓	✓		✓					✓
1509	Q9Y3I0	Y	Q9Y3I0	RNA-splicing ligase RtcB homolog	RTCB_HUMAN	RTCB	466	476	LVMEEAPESYK							✓								✓							✓	✓
1510	O75306	Y	O75306	NADH dehydrogenase [ubiquinone] iron-sulfur protein 2, mitochondrial	NDUS2_HUMAN	NDUFS2	97	107	LVMELSGEMVR																				✓
1511	P0DMV8;P0DMV9	N	P0DMV8;P0DMV9	Heat shock 70 kDa protein 1A	HS71A_HUMAN;HS71B_HUMAN	HSPA1A;HSPA1B	0	9	LVNHFVEEFK				✓	✓	✓	✓	✓	✓	✓	✓	✓	✓	✓	✓	✓	✓	✓	✓	✓	✓	✓	✓	✓	✓	✓	✓					✓
1512	P0DMV8;P0DMV9	N	P0DMV8;P0DMV9	Heat shock 70 kDa protein 1A	HS71A_HUMAN;HS71B_HUMAN	HSPA1A;HSPA1B	0	10	LVNHFVEEFKR				✓	✓	✓	✓	✓	✓	✓	✓	✓	✓	✓	✓	✓	✓	✓	✓	✓	✓	✓	✓	✓	✓	✓	✓
1513	P28331	Y	P28331	NADH-ubiquinone oxidoreductase 75 kDa subunit, mitochondrial	NDUS1_HUMAN	NDUFS1	674	692	LVNQQLLADPLVPPQLTIK										✓									✓
1514	Q9H583	Y	Q9H583	HEAT repeat-containing protein 1	HEAT1_HUMAN	HEATR1	1644	1654	LVPDLLAIVQR															✓
1515	P50990	Y	P50990	T-complex protein 1 subunit theta	TCPQ_HUMAN	CCT8	408	421	LVPGGGATEIELAK				✓	✓	✓	✓	✓	✓	✓	✓	✓	✓	✓	✓	✓	✓	✓	✓	✓	✓	✓	✓	✓	✓	✓
1516	Q8N1F7	Y	Q8N1F7	Nuclear pore complex protein Nup93	NUP93_HUMAN	NUP93	719	730	LVPLNQESVEER					✓		✓								✓			✓
1517	Q13162	Y	Q13162	Peroxiredoxin-4	PRDX4_HUMAN	PRDX4	231	240	LVQAFQYTDK				✓	✓	✓	✓	✓	✓	✓	✓	✓		✓	✓	✓	✓	✓	✓	✓	✓	✓	✓	✓	✓	✓	✓
1518	P25787	Y	P25787	Proteasome subunit alpha type-2	PSA2_HUMAN	PSMA2	19	39	LVQIEYALAAVAGGAPSVGIK				✓	✓	✓	✓	✓	✓			✓			✓	✓	✓	✓	✓	✓	✓	✓	✓	✓	✓	✓
1519	Q9Y266	Y	Q9Y266	Nuclear migration protein nudC	NUDC_HUMAN	NUDC	257	267	LVSSDPEINTK				✓		✓	✓			✓						✓		✓		✓	✓		✓
1520	Q96AG4	Y	Q96AG4	Leucine-rich repeat-containing protein 59	LRC59_HUMAN	LRRC59	97	108	LVTLPVSFAQLK				✓	✓	✓	✓	✓	✓	✓	✓	✓	✓	✓	✓	✓	✓	✓	✓	✓	✓	✓	✓	✓	✓	✓	✓
1521	P54619	Y	P54619	5'-AMP-activated protein kinase subunit gamma-1	AAKG1_HUMAN	PRKAG1	300	310	LVVVDENDVVK															✓			✓
1522	P63010	Y	P63010	AP-2 complex subunit beta	AP2B1_HUMAN	AP2B1	68	78	LVYLYLMNYAK				✓	✓	✓	✓	✓		✓	✓		✓	✓	✓	✓	✓	✓	✓	✓	✓	✓	✓	✓	✓	✓
1523	P63244	Y	P63244	Receptor of activated protein C kinase 1	RACK1_HUMAN	RACK1	89	99	LWDLTTGTTTR				✓	✓	✓	✓	✓	✓	✓	✓	✓	✓		✓		✓	✓		✓	✓	✓	✓	✓	✓	✓	✓					✓
1524	Q01082	Y	Q01082	Spectrin beta chain, non-erythrocytic 1	SPTB2_HUMAN	SPTBN1	509	518	LWEYLLELLR							✓				✓
1525	Q9NS69	Y	Q9NS69	Mitochondrial import receptor subunit TOM22 homolog	TOM22_HUMAN	TOMM22	48	58	LWGLTEMFPER					✓		✓				✓											✓
1526	P46776	Y	P46776	60S ribosomal protein L27a	RL27A_HUMAN	RPL27A	78	87	LWTLVSEQTR							✓								✓
1527	Q9BYD1	Y	Q9BYD1	39S ribosomal protein L13, mitochondrial	RM13_HUMAN	MRPL13	169	178	LWTPPEDYRL					✓
1528	P49915	Y	P49915	GMP synthase [glutamine-hydrolyzing]	GUAA_HUMAN	GMPS	184	200	LYGAQFHPEVGLTENGK						✓													✓	✓			✓
1529	P17812	Y	P17812	CTP synthase 1	PYRG1_HUMAN	CTPS1	467	477	LYGDADYLEER					✓	✓	✓								✓			✓		✓		✓
1530	P49720	Y	P49720	Proteasome subunit beta type-3	PSB3_HUMAN	PSMB3	49	66	LYIGLAGLATDVQTVAQR				✓		✓			✓				✓		✓	✓	✓			✓	✓				✓
1531	P27708	Y	P27708	CAD protein	PYR1_HUMAN	CAD	1557	1567	LYLNETFSELR																		✓
1532	P33176	Y	P33176	Kinesin-1 heavy chain	KINH_HUMAN	KIF5B	227	237	LYLVDLAGSEK					✓	✓	✓	✓	✓	✓	✓	✓	✓	✓	✓	✓	✓	✓	✓	✓		✓	✓	✓	✓	✓
1533	Q06203	Y	Q06203	Amidophosphoribosyltransferase	PUR1_HUMAN	PPAT	82	93	LYVSNLGIGHTR															✓
1534	P04350	Y	P04350	Tubulin beta-4A chain	TBB4A_HUMAN	TUBB4A	363	380	MAATFIGNSTAIQELFKR							✓					✓			✓		✓			✓			✓
1535	Q96I99	Y	Q96I99	Succinate--CoA ligase [GDP-forming] subunit beta, mitochondrial	SUCB2_HUMAN	SUCLG2	207	218	MAENLGFVGPLK					✓	✓	✓											✓	✓				✓
1536	Q9Y6X9	Y	Q9Y6X9	ATPase MORC2	MORC2_HUMAN	MORC2	1	11	MAFTNYSSLNR									✓
1537	Q6YP21	Y	Q6YP21	Kynurenine--oxoglutarate transaminase 3	KAT3_HUMAN	KYAT3	168	179	MAGATPVFIPLR					✓
1538	O14980	Y	O14980	Exportin-1	XPO1_HUMAN	XPO1	424	442	MAKPEEVLVVENDQGEVVR				✓	✓	✓	✓	✓	✓			✓	✓	✓	✓	✓	✓	✓	✓	✓	✓	✓	✓	✓	✓	✓	✓
1539	P08670	Y	P08670	Vimentin	VIME_HUMAN	VIM	391	401	MALDIEIATYR				✓	✓	✓	✓	✓	✓	✓	✓	✓	✓	✓	✓	✓	✓	✓	✓	✓	✓	✓	✓	✓	✓	✓	✓
1540	P22695	Y	P22695	Cytochrome b-c1 complex subunit 2, mitochondrial	QCR2_HUMAN	UQCRC2	218	231	MALIGLGVSHPVLK				✓	✓		✓				✓				✓			✓		✓		✓	✓
1541	P06493	Y	P06493	Cyclin-dependent kinase 1	CDK1_HUMAN	CDK1	280	295	MALNHPYFNDLDNQIK					✓	✓	✓								✓					✓			✓
1542	Q9UQ35	Y	Q9UQ35	Serine/arginine repetitive matrix protein 2	SRRM2_HUMAN	SRRM2	2371	2384	MAPALSGANLTSPR					✓	✓	✓	✓				✓	✓	✓	✓					✓		✓	✓		✓	✓
1543	Q9BUF5	Y	Q9BUF5	Tubulin beta-6 chain	TBB6_HUMAN	TUBB6	363	380	MASTFIGNSTAIQELFKR																									✓
1544	P46060	Y	P46060	Ran GTPase-activating protein 1	RAGP1_HUMAN	RANGAP1	488	500	MAVQDAVDALMQK					✓	✓	✓				✓				✓			✓	✓	✓		✓	✓		✓
1545	P07437	Y	P07437	Tubulin beta chain	TBB5_HUMAN	TUBB	363	379	MAVTFIGNSTAIQELFK																✓		✓		✓		✓	✓			✓
1546	P07437	Y	P07437	Tubulin beta chain	TBB5_HUMAN	TUBB	363	380	MAVTFIGNSTAIQELFKR							✓	✓			✓											✓					✓
1547	P13667	Y	P13667	Protein disulfide-isomerase A4	PDIA4_HUMAN	PDIA4	583	594	MDATANDVPSDR						✓	✓		✓	✓			✓		✓	✓		✓	✓				✓				✓
1548	Q04637	Y	Q04637	Eukaryotic translation initiation factor 4 gamma 1	IF4G1_HUMAN	EIF4G1	955	964	MDQYFNQMEK				✓	✓	✓	✓	✓					✓		✓	✓		✓	✓	✓		✓	✓	✓
1549	P07237	Y	P07237	Protein disulfide-isomerase	PDIA1_HUMAN	P4HB	425	436	MDSTANEVEAVK						✓	✓					✓						✓	✓	✓		✓
1550	Q99615	Y	Q99615	DnaJ homolog subfamily C member 7	DNJC7_HUMAN	DNAJC7	205	216	MDSTNADALYVR				✓	✓		✓				✓				✓							✓
1551	Q00341	Y	Q00341	Vigilin	VIGLN_HUMAN	HDLBP	435	445	MDYVEINIDHK						✓
1552	P41227	Y	P41227	N-alpha-acetyltransferase 10	NAA10_HUMAN	NAA10	60	78	MEEDPDDVPHGHITSLAVK					✓
1553	Q8NE71	Y	Q8NE71	ATP-binding cassette sub-family F member 1	ABCF1_HUMAN	ABCF1	703	713	MEETPTEYLQR					✓	✓	✓		✓		✓				✓				✓	✓		✓	✓				✓
1554	Q02790	Y	Q02790	Peptidyl-prolyl cis-trans isomerase FKBP4	FKBP4_HUMAN	FKBP4	211	232	MEKGEHSIVYLKPSYAFGSVGK					✓
1555	P63010	Y	P63010	AP-2 complex subunit beta	AP2B1_HUMAN	AP2B1	797	808	MEPLNNLQVAVK							✓													✓
1556	O00232	Y	O00232	26S proteasome non-ATPase regulatory subunit 12	PSD12_HUMAN	PSMD12	16	27	MEVDYSATVDQR				✓	✓	✓	✓			✓	✓				✓			✓	✓	✓	✓	✓	✓
1557	Q86XP3	Y	Q86XP3	ATP-dependent RNA helicase DDX42	DDX42_HUMAN	DDX42	412	422	MFDMGFEYQVR							✓
1558	O14979	Y	O14979	Heterogeneous nuclear ribonucleoprotein D-like	HNRDL_HUMAN	HNRNPDL	150	161	MFIGGLSWDTSK					✓	✓	✓	✓			✓	✓			✓				✓	✓	✓	✓	✓				✓
1559	Q14103	Y	Q14103	Heterogeneous nuclear ribonucleoprotein D0	HNRPD_HUMAN	HNRNPD	99	110	MFIGGLSWDTTK					✓		✓		✓		✓				✓				✓			✓	✓				✓
1560	Q9NP79	Y	Q9NP79	Vacuolar protein sorting-associated protein VTA1 homolog	VTA1_HUMAN	VTA1	97	106	MFLYADNEDR				✓	✓	✓	✓	✓	✓	✓	✓	✓	✓	✓	✓	✓	✓	✓	✓	✓	✓	✓	✓	✓	✓	✓
1561	Q15393	Y	Q15393	Splicing factor 3B subunit 3	SF3B3_HUMAN	SF3B3	1	10	MFLYNLTLQR				✓	✓	✓	✓	✓	✓	✓	✓	✓	✓	✓	✓	✓	✓	✓	✓		✓	✓	✓	✓	✓	✓	✓
1562	Q99729	Y	Q99729	Heterogeneous nuclear ribonucleoprotein A/B	ROAA_HUMAN	HNRNPAB	71	82	MFVGGLSWDTSK					✓	✓	✓	✓	✓		✓	✓		✓	✓	✓			✓	✓		✓	✓		✓	✓	✓
1563	P13798	Y	P13798	Acylamino-acid-releasing enzyme	ACPH_HUMAN	APEH	528	538	MGFAVLLVNYR					✓	✓	✓	✓					✓	✓	✓	✓		✓	✓		✓	✓	✓	✓
1564	Q6ZN17	Y	Q6ZN17	Protein lin-28 homolog B	LN28B_HUMAN	LIN28B	41	51	MGFGFISMINR					✓	✓	✓						✓
1565	Q14254	Y	Q14254	Flotillin-2	FLOT2_HUMAN	FLOT2	145	155	MGIEILSFTIK							✓												✓			✓
1566	Q92499	Y	Q92499	ATP-dependent RNA helicase DDX1	DDX1_HUMAN	DDX1	612	623	MGLAISLVATEK						✓									✓
1567	P52272	Y	P52272	Heterogeneous nuclear ribonucleoprotein M	HNRPM_HUMAN	HNRNPM	607	621	MGLAMGGGGGASFDR				✓	✓	✓	✓	✓	✓	✓	✓	✓	✓	✓	✓	✓	✓	✓	✓	✓	✓	✓	✓	✓	✓	✓						✓
1568	O14735	Y	O14735	CDP-diacylglycerol--inositol 3-phosphatidyltransferase	CDIPT_HUMAN	CDIPT	174	186	MGLWVTAPIALLK							✓
1569	P52272	Y	P52272	Heterogeneous nuclear ribonucleoprotein M	HNRPM_HUMAN	HNRNPM	592	606	MGPAMGPALGAGIER				✓	✓	✓	✓	✓	✓	✓	✓	✓	✓	✓	✓	✓	✓	✓	✓	✓	✓	✓	✓	✓	✓	✓	✓					✓
1570	Q13435	Y	Q13435	Splicing factor 3B subunit 2	SF3B2_HUMAN	SF3B2	199	216	MGTPVPRPPQDMGQIGVR																			✓	✓
1571	P49588	Y	P49588	Alanine--tRNA ligase, cytoplasmic	SYAC_HUMAN	AARS1	880	898	MHSPQTSAMLFTVDNEAGK					✓
1572	P26639	Y	P26639	Threonine--tRNA ligase 1, cytoplasmic	SYTC_HUMAN	TARS1	600	611	MIAILTENYGGK					✓	✓	✓					✓	✓	✓	✓	✓		✓	✓	✓	✓		✓	✓	✓	✓
1573	O14735	Y	O14735	CDP-diacylglycerol--inositol 3-phosphatidyltransferase	CDIPT_HUMAN	CDIPT	122	132	MIDLSGNPVLR							✓
1574	O00154	Y	O00154	Cytosolic acyl coenzyme A thioester hydrolase	BACH_HUMAN	ACOT7	79	90	MIEEAGAIISTR				✓	✓	✓	✓	✓	✓	✓	✓	✓	✓	✓	✓	✓		✓	✓	✓	✓	✓	✓	✓	✓	✓	✓
1575	P09874	Y	P09874	Poly [ADP-ribose] polymerase 1	PARP1_HUMAN	PARP1	675	684	MIFDVESMKK							✓	✓	✓												✓	✓
1576	Q92945	Y	Q92945	Far upstream element-binding protein 2	FUBP2_HUMAN	KHSRP	267	284	MILIQDGSQNTNVDKPLR				✓	✓	✓	✓	✓	✓	✓	✓	✓	✓	✓	✓	✓	✓	✓	✓	✓	✓	✓	✓	✓	✓	✓	✓
1577	P50991	Y	P50991	T-complex protein 1 subunit delta	TCPD_HUMAN	CCT4	60	79	MIQDGKGDVTITNDGATILK				✓	✓	✓	✓	✓	✓	✓	✓	✓	✓	✓	✓	✓	✓	✓	✓	✓	✓	✓	✓	✓	✓	✓	✓
1578	P19367	Y	P19367	Hexokinase-1	HXK1_HUMAN	HK1	744	755	MISGMYLGEIVR					✓										✓				✓
1579	P11142	Y	P11142	Heat shock cognate 71 kDa protein	HSP7C_HUMAN	HSPA8	127	137	MKEIAEAYLGK				✓	✓	✓	✓	✓	✓	✓	✓	✓	✓	✓	✓	✓	✓	✓	✓	✓	✓	✓	✓	✓	✓	✓	✓
1580	P11021	Y	P11021	Endoplasmic reticulum chaperone BiP	BIP_HUMAN	HSPA5	153	163	MKETAEAYLGK							✓
1581	P22061	Y	P22061	Protein-L-isoaspartate(D-aspartate) O-methyltransferase	PIMT_HUMAN	PCMT1	205	221	MKPLMGVIYVPLTDKEK						✓	✓				✓									✓		✓
1582	P61204;P84077	N	P61204;P84077	ADP-ribosylation factor 3	ARF1_HUMAN;ARF3_HUMAN	ARF1;ARF3	0	17	MLAEDELRDAVLLVFANK				✓	✓	✓	✓		✓	✓	✓		✓	✓	✓	✓	✓	✓	✓	✓	✓	✓	✓		✓
1583	O43707	Y	O43707	Alpha-actinin-4	ACTN4_HUMAN	ACTN4	240	255	MLDAEDIVNTARPDEK								✓	✓									✓		✓		✓	✓			✓
1584	Q92841	Y	Q92841	Probable ATP-dependent RNA helicase DDX17	DDX17_HUMAN	DDX17	330	340	MLDMGFEPQIR				✓	✓	✓	✓	✓	✓	✓	✓	✓	✓	✓	✓	✓	✓	✓	✓	✓	✓	✓	✓	✓	✓	✓	✓					✓
1585	Q9Y262	Y	Q9Y262	Eukaryotic translation initiation factor 3 subunit L	EIF3L_HUMAN	EIF3L	268	279	MLGYFSLVGLLR				✓	✓	✓	✓	✓	✓	✓	✓	✓	✓		✓	✓	✓	✓	✓	✓	✓	✓	✓	✓	✓	✓	✓
1586	P09211	Y	P09211	Glutathione S-transferase P	GSTP1_HUMAN	GSTP1	20	30	MLLADQGQSWK					✓	✓	✓	✓	✓		✓	✓	✓		✓	✓				✓		✓	✓			✓	✓
1587	P84085	Y	P84085	ADP-ribosylation factor 5	ARF5_HUMAN	ARF5	110	127	MLQEDELRDAVLLVFANK							✓								✓			✓			✓
1588	P17987	Y	P17987	T-complex protein 1 subunit alpha	TCPA_HUMAN	TCP1	44	63	MLVDDIGDVTITNDGATILK							✓
1589	Q13200	Y	Q13200	26S proteasome non-ATPase regulatory subunit 2	PSMD2_HUMAN	PSMD2	829	845	MLVTFDEELRPLPVSVR					✓	✓	✓			✓					✓	✓		✓
1590	Q9NU23	Y	Q9NU23	LYR motif-containing protein 2	LYRM2_HUMAN	LYRM2	67	77	MMITQGNMQLK							✓
1591	P10620	Y	P10620	Microsomal glutathione S-transferase 1	MGST1_HUMAN	MGST1	27	38	MMLMSTATAFYR				✓	✓	✓	✓	✓			✓		✓						✓			✓				✓
1592	O00151	Y	O00151	PDZ and LIM domain protein 1	PDLI1_HUMAN	PDLIM1	104	122	MNLASEPQEVLHIGSAHNR					✓	✓	✓								✓				✓	✓
1593	P22307	Y	P22307	Sterol carrier protein 2	SCP2_HUMAN	SCP2	512	522	MNPQSAFFQGK				✓	✓	✓	✓	✓		✓	✓	✓	✓		✓		✓		✓	✓	✓	✓	✓			✓
1594	P09601	Y	P09601	Heme oxygenase 1	HMOX1_HUMAN	HMOX1	186	196	MNSLEMTPAVR								✓
1595	P09936	Y	P09936	Ubiquitin carboxyl-terminal hydrolase isozyme L1	UCHL1_HUMAN	UCHL1	179	195	MPFPVNHGASSEDTLLK				✓	✓	✓	✓	✓	✓	✓	✓	✓	✓	✓	✓	✓	✓	✓	✓	✓	✓	✓	✓	✓		✓	✓
1596	Q15393	Y	Q15393	Splicing factor 3B subunit 3	SF3B3_HUMAN	SF3B3	706	718	MQGQEAVLAMSSR				✓	✓	✓	✓	✓	✓	✓		✓	✓	✓	✓	✓	✓	✓	✓	✓	✓		✓		✓	✓
1597	P09936	Y	P09936	Ubiquitin carboxyl-terminal hydrolase isozyme L1	UCHL1_HUMAN	UCHL1	1	15	MQLKPMEINPEMLNK					✓	✓	✓	✓			✓				✓			✓		✓		✓	✓			✓
1598	P40939	Y	P40939	Trifunctional enzyme subunit alpha, mitochondrial	ECHA_HUMAN	HADHA	506	516	MQLLEIITTEK							✓																✓
1599	Q14204	Y	Q14204	Cytoplasmic dynein 1 heavy chain 1	DYHC1_HUMAN	DYNC1H1	4346	4363	MQMLEDEDDLAYAETEKK							✓
1600	Q9BVA1	Y	Q9BVA1	Tubulin beta-2B chain	TBB2B_HUMAN	TUBB2B	363	380	MSATFIGNSTAIQELFKR					✓	✓										✓			✓			✓
1601	P78527	Y	P78527	DNA-dependent protein kinase catalytic subunit	PRKDC_HUMAN	PRKDC	3890	3901	MSTSPEAFLALR					✓						✓				✓							✓
1602	P06748	Y	P06748	Nucleophosmin	NPM_HUMAN	NPM1	278	291	MTDQEAIQDLWQWR					✓	✓	✓				✓				✓			✓	✓	✓	✓	✓				✓
1603	P18206	Y	P18206	Vinculin	VINC_HUMAN	VCL	709	720	MTGLVDEAIDTK				✓				✓	✓	✓			✓	✓	✓		✓		✓	✓			✓	✓	✓	✓
1604	O43252	Y	O43252	Bifunctional 3'-phosphoadenosine 5'-phosphosulfate synthase 1	PAPS1_HUMAN	PAPSS1	511	522	MVAGANFYIVGR							✓													✓			✓
1605	Q9NZI8	Y	Q9NZI8	Insulin-like growth factor 2 mRNA-binding protein 1	IF2B1_HUMAN	IGF2BP1	453	465	MVIITGPPEAQFK				✓		✓	✓	✓			✓	✓	✓		✓	✓		✓	✓	✓		✓		✓	✓	✓						✓
1606	Q96I24	Y	Q96I24	Far upstream element-binding protein 3	FUBP3_HUMAN	FUBP3	196	213	MVMIQDGPLPTGADKPLR					✓		✓
1607	Q96AE4	Y	Q96AE4	Far upstream element-binding protein 1	FUBP1_HUMAN	FUBP1	219	236	MVMIQDGPQNTGADKPLR					✓	✓	✓								✓							✓
1608	P11142	Y	P11142	Heat shock cognate 71 kDa protein	HSP7C_HUMAN	HSPA8	237	246	MVNHFIAEFK					✓										✓
1609	P07195	Y	P07195	L-lactate dehydrogenase B chain	LDHB_HUMAN	LDHB	234	244	MVVESAYEVIK				✓	✓	✓	✓	✓	✓	✓	✓	✓	✓	✓	✓	✓	✓	✓	✓	✓	✓	✓	✓	✓	✓	✓	✓
1610	P49773	Y	P49773	Adenosine 5'-monophosphoramidase HINT1	HINT1_HUMAN	HINT1	96	119	MVVNEGSDGGQSVYHVHLHVLGGR				✓	✓	✓	✓				✓	✓	✓		✓	✓	✓	✓	✓			✓	✓	✓
1611	P49327	Y	P49327	Fatty acid synthase	FAS_HUMAN	FASN	1159	1171	MVVPGLDGAQIPR					✓	✓	✓		✓		✓		✓		✓	✓		✓	✓	✓	✓	✓	✓			✓						✓
1612	Q15436	Y	Q15436	Protein transport protein Sec23A	SC23A_HUMAN	SEC23A	34	46	MVVPVAALFTPLK							✓												✓
1613	Q9BXJ9	Y	Q9BXJ9	N-alpha-acetyltransferase 15, NatA auxiliary subunit	NAA15_HUMAN	NAA15	771	781	MVYYLDPSSQK					✓	✓	✓															✓
1614	P08621	Y	P08621	U1 small nuclear ribonucleoprotein 70 kDa	RU17_HUMAN	SNRNP70	88	103	MWDPHNDPNAQGDAFK							✓						✓		✓					✓			✓
1615	P63151	Y	P63151	Serine/threonine-protein phosphatase 2A 55 kDa regulatory subunit B alpha isoform	2ABA_HUMAN	PPP2R2A	106	117	NAAQFLLSTNDK				✓		✓						✓			✓								✓
1616	P10809	Y	P10809	60 kDa heat shock protein, mitochondrial	CH60_HUMAN	HSPD1	482	493	NAGVEGSLIVEK				✓	✓	✓	✓	✓	✓	✓	✓	✓	✓	✓	✓	✓	✓	✓	✓	✓	✓	✓	✓	✓	✓	✓	✓					✓
1617	P0DMV8;P0DMV9	N	P0DMV8;P0DMV9	Heat shock 70 kDa protein 1A	HS71A_HUMAN;HS71B_HUMAN	HSPA1A;HSPA1B	0	10	NALESYAFNMK				✓	✓	✓	✓	✓	✓	✓	✓	✓	✓		✓	✓	✓	✓	✓	✓	✓	✓	✓	✓	✓	✓	✓
1618	Q8TCT9	Y	Q8TCT9	Minor histocompatibility antigen H13	HM13_HUMAN	HM13	62	73	NASDMPETITSR					✓		✓													✓
1619	O95757	Y	O95757	Heat shock 70 kDa protein 4L	HS74L_HUMAN	HSPA4L	622	632	NAVEEYVYDFR				✓	✓	✓	✓	✓	✓	✓		✓	✓	✓	✓	✓	✓	✓	✓	✓	✓	✓	✓	✓		✓	✓
1620	Q92598	Y	Q92598	Heat shock protein 105 kDa	HS105_HUMAN	HSPH1	636	646	NAVEEYVYEFR				✓	✓	✓	✓		✓	✓	✓	✓			✓	✓	✓	✓	✓	✓	✓	✓	✓		✓	✓	✓
1621	P34932	Y	P34932	Heat shock 70 kDa protein 4	HSP74_HUMAN	HSPA4	619	629	NAVEEYVYEMR											✓			✓	✓	✓				✓		✓	✓			✓
1622	Q06323	Y	Q06323	Proteasome activator complex subunit 1	PSME1_HUMAN	PSME1	221	232	NAYAVLYDIILK				✓	✓	✓	✓	✓	✓	✓	✓	✓		✓	✓	✓	✓	✓	✓	✓	✓	✓	✓		✓	✓
1623	P0C0S8;P20671;Q16777;Q6FI13;Q96KK5;Q99878;Q9BTM1	N	P0C0S8;P20671;Q16777;Q6FI13;Q96KK5;Q99878;Q9BTM1	Histone H2A type 1	H2A1D_HUMAN;H2A1H_HUMAN;H2A1J_HUMAN;H2A1_HUMAN;H2A2A_HUMAN;H2A2C_HUMAN;H2AJ_HUMAN	H2AC12;H2AC14;H2AC17;H2AC19;H2AC20;H2AC7;H2AJ	0	10	NDEELNKLLGK				✓	✓	✓	✓	✓	✓	✓	✓	✓	✓	✓	✓	✓	✓	✓	✓	✓	✓	✓	✓	✓	✓	✓	✓
1624	P04908;Q7L7L0;Q93077	N	P04908;Q7L7L0;Q93077	Histone H2A type 1-B/E	H2A1B_HUMAN;H2A1C_HUMAN;H2A3_HUMAN	H2AC25;H2AC6;H2AC8	0	10	NDEELNKLLGR				✓	✓	✓	✓		✓	✓		✓	✓		✓	✓	✓	✓	✓	✓		✓	✓		✓
1625	O60763	Y	O60763	General vesicular transport factor p115	USO1_HUMAN	USO1	184	195	NDGVLLLQALTR							✓
1626	Q99873	Y	Q99873	Protein arginine N-methyltransferase 1	ANM1_HUMAN	PRMT1	278	294	NDYVHALVAYFNIEFTR					✓	✓	✓		✓			✓		✓			✓	✓		✓		✓	✓
1627	P09936	Y	P09936	Ubiquitin carboxyl-terminal hydrolase isozyme L1	UCHL1_HUMAN	UCHL1	136	153	NEAIQAAHDAVAQEGQCR						✓	✓					✓	✓					✓	✓					✓
1628	P22314	Y	P22314	Ubiquitin-like modifier-activating enzyme 1	UBA1_HUMAN	UBA1	351	368	NEEDAAELVALAQAVNAR				✓	✓	✓	✓	✓	✓	✓	✓	✓	✓	✓	✓	✓	✓	✓	✓	✓	✓	✓	✓	✓	✓	✓	✓
1629	P78527	Y	P78527	DNA-dependent protein kinase catalytic subunit	PRKDC_HUMAN	PRKDC	3697	3708	NELEIPGQYDGR				✓	✓		✓								✓			✓	✓	✓		✓	✓		✓
1630	Q96BM9;Q9NVJ2	N	Q96BM9;Q9NVJ2	ADP-ribosylation factor-like protein 8A	ARL8A_HUMAN;ARL8B_HUMAN	ARL8A;ARL8B	0	23	NELHNLLDKPQLQGIPVLVLGNKR				✓	✓		✓								✓				✓				✓
1631	P26639	Y	P26639	Threonine--tRNA ligase 1, cytoplasmic	SYTC_HUMAN	TARS1	443	454	NELSGALTGLTR					✓	✓	✓						✓		✓	✓			✓	✓
1632	P06280	Y	P06280	Alpha-galactosidase A	AGAL_HUMAN	GLA	228	237	NFADIDDSWK							✓															✓
1633	P08758	Y	P08758	Annexin A5	ANXA5_HUMAN	ANXA5	291	301	NFATSLYSMIK					✓	✓	✓	✓	✓	✓	✓	✓	✓	✓	✓	✓	✓	✓	✓	✓	✓	✓	✓		✓	✓	✓
1634	P07237	Y	P07237	Protein disulfide-isomerase	PDIA1_HUMAN	P4HB	376	385	NFEDVAFDEK				✓	✓	✓	✓		✓			✓	✓		✓				✓	✓	✓	✓	✓		✓
1635	P07237	Y	P07237	Protein disulfide-isomerase	PDIA1_HUMAN	P4HB	376	386	NFEDVAFDEKK					✓	✓	✓	✓											✓
1636	P62424	Y	P62424	60S ribosomal protein L7a	RL7A_HUMAN	RPL7A	38	48	NFGIGQDIQPK				✓	✓	✓	✓	✓	✓	✓	✓	✓	✓	✓	✓	✓	✓	✓	✓	✓	✓	✓	✓	✓	✓	✓	✓
1637	P63167;Q96FJ2	N	P63167;Q96FJ2	Dynein light chain 1, cytoplasmic	DYL1_HUMAN;DYL2_HUMAN	DYNLL1;DYNLL2	0	10	NFGSYVTHETK																											✓
1638	Q9Y224	Y	Q9Y224	RNA transcription, translation and transport factor protein	RTRAF_HUMAN	RTRAF	27	36	NFIVWLEDQK					✓		✓	✓			✓											✓
1639	Q8N4H5	Y	Q8N4H5	Mitochondrial import receptor subunit TOM5 homolog	TOM5_HUMAN	TOMM5	30	39	NFLIYVALLR				✓	✓	✓	✓	✓	✓	✓	✓	✓	✓	✓	✓	✓	✓	✓	✓	✓	✓	✓	✓	✓	✓	✓	✓
1640	Q9BUN8	Y	Q9BUN8	Derlin-1	DERL1_HUMAN	DERL1	198	208	NFLSTPQFLYR				✓	✓	✓	✓		✓	✓			✓	✓	✓				✓	✓	✓		✓	✓
1641	P42285	Y	P42285	Exosome RNA helicase MTR4	MTREX_HUMAN	MTREX	385	396	NFQPVIIFSFSK							✓					✓														✓
1642	P37802	Y	P37802	Transgelin-2	TAGL2_HUMAN	TAGLN2	161	171	NFSDNQLQEGK				✓	✓	✓	✓	✓	✓	✓	✓	✓	✓	✓	✓	✓	✓	✓	✓	✓	✓	✓	✓	✓	✓	✓	✓
1643	P46459	Y	P46459	Vesicle-fusing ATPase	NSF_HUMAN	NSF	435	446	NFSGAELEGLVR					✓		✓			✓					✓					✓
1644	P54727	Y	P54727	UV excision repair protein RAD23 homolog B	RD23B_HUMAN	RAD23B	68	78	NFVVVMVTKPK					✓	✓	✓													✓		✓	✓
1645	P17844	Y	P17844	Probable ATP-dependent RNA helicase DDX5	DDX5_HUMAN	DDX5	57	67	NFYQEHPDLAR					✓	✓									✓					✓
1646	Q92841	Y	Q92841	Probable ATP-dependent RNA helicase DDX17	DDX17_HUMAN	DDX17	133	143	NFYVEHPEVAR				✓	✓	✓	✓						✓						✓								✓
1647	Q7L014	Y	Q7L014	Probable ATP-dependent RNA helicase DDX46	DDX46_HUMAN	DDX46	334	344	NFYVEVPELAK				✓	✓	✓		✓						✓	✓		✓		✓	✓			✓
1648	Q10471	Y	Q10471	Polypeptide N-acetylgalactosaminyltransferase 2	GALT2_HUMAN	GALNT2	394	404	NFYYAAVPSAR					✓		✓																✓
1649	Q9NR30	Y	Q9NR30	Nucleolar RNA helicase 2	DDX21_HUMAN	DDX21	307	318	NGIDILVGTPGR				✓	✓		✓	✓	✓	✓	✓	✓	✓	✓	✓	✓	✓		✓	✓		✓	✓		✓	✓	✓
1650	Q9UJU6	Y	Q9UJU6	Drebrin-like protein	DBNL_HUMAN	DBNL	8	18	NGPALQEAYVR					✓	✓	✓		✓				✓	✓	✓	✓	✓		✓	✓	✓		✓	✓		✓
1651	P31939	Y	P31939	Bifunctional purine biosynthesis protein ATIC	PUR9_HUMAN	ATIC	438	451	NGQVIGIGAGQQSR				✓	✓	✓	✓	✓				✓	✓	✓	✓	✓	✓	✓	✓	✓	✓	✓		✓		✓
1652	Q14195	Y	Q14195	Dihydropyrimidinase-related protein 3	DPYL3_HUMAN	DPYSL3	424	440	NHQSAAEYNIFEGMELR																		✓	✓
1653	O75083	Y	O75083	WD repeat-containing protein 1	WDR1_HUMAN	WDR1	44	65	NIDNPALADIYTEHAHQVVVAK														✓		✓				✓
1654	P05387	Y	P05387	60S acidic ribosomal protein P2	RLA2_HUMAN	RPLP2	50	61	NIEDVIAQGIGK				✓	✓	✓	✓	✓	✓	✓	✓	✓	✓	✓	✓	✓	✓	✓	✓	✓	✓	✓	✓	✓	✓	✓	✓
1655	P04843	Y	P04843	Dolichyl-diphosphooligosaccharide--protein glycosyltransferase subunit 1	RPN1_HUMAN	RPN1	380	391	NIEIDSPYEISR				✓	✓	✓	✓	✓	✓	✓	✓	✓	✓	✓	✓	✓	✓	✓	✓	✓	✓	✓	✓	✓	✓	✓	✓
1656	Q15758	Y	Q15758	Neutral amino acid transporter B(0)	AAAT_HUMAN	SLC1A5	190	202	NIFPSNLVSAAFR				✓	✓	✓	✓	✓	✓	✓		✓	✓	✓	✓	✓		✓	✓	✓		✓	✓	✓		✓	✓
1657	P31939	Y	P31939	Bifunctional purine biosynthesis protein ATIC	PUR9_HUMAN	ATIC	80	90	NIPEDNADMAR					✓		✓						✓					✓				✓		✓
1658	P36578	Y	P36578	60S ribosomal protein L4	RL4_HUMAN	RPL4	223	234	NIPGITLLNVSK				✓	✓	✓	✓	✓	✓	✓	✓	✓	✓	✓	✓	✓	✓	✓	✓	✓	✓	✓	✓	✓	✓	✓	✓
1659	O60264	Y	O60264	SWI/SNF-related matrix-associated actin-dependent regulator of chromatin subfamily A member 5	SMCA5_HUMAN	SMARCA5	227	238	NIPGPHMVLVPK							✓
1660	O75306	Y	O75306	NADH dehydrogenase [ubiquinone] iron-sulfur protein 2, mitochondrial	NDUS2_HUMAN	NDUFS2	79	96	NITLNFGPQHPAAHGVLR															✓					✓			✓
1661	P61158	Y	P61158	Actin-related protein 3	ARP3_HUMAN	ACTR3	318	329	NIVLSGGSTMFR					✓	✓	✓	✓	✓				✓	✓	✓	✓		✓		✓	✓	✓	✓			✓
1662	P34932	Y	P34932	Heat shock 70 kDa protein 4	HSP74_HUMAN	HSPA4	718	733	NKEDQYDHLDAADMTK				✓	✓	✓	✓			✓		✓			✓		✓			✓			✓
1663	P09601	Y	P09601	Heme oxygenase 1	HMOX1_HUMAN	HMOX1	68	85	NKESPVFAPVYFPEELHR								✓
1664	P12004	Y	P12004	Proliferating cell nuclear antigen	PCNA_HUMAN	PCNA	65	77	NLAMGVNLTSMSK				✓	✓	✓	✓	✓	✓	✓	✓	✓	✓	✓	✓	✓	✓	✓	✓	✓	✓	✓	✓	✓	✓	✓	✓
1665	Q02809	Y	Q02809	Procollagen-lysine,2-oxoglutarate 5-dioxygenase 1	PLOD1_HUMAN	PLOD1	230	247	NLAYDTLPVLIHGNGPTK															✓				✓
1666	Q8NE71	Y	Q8NE71	ATP-binding cassette sub-family F member 1	ABCF1_HUMAN	ABCF1	643	653	NLDFGIDMDSR				✓	✓	✓	✓			✓		✓	✓	✓	✓	✓	✓		✓	✓		✓	✓	✓	✓
1667	P35908	Y	P35908	Keratin, type II cytoskeletal 2 epidermal	K22E_HUMAN	KRT2	342	353	NLDLDSIIAEVK				✓					✓
1668	Q9UM54	Y	Q9UM54	Unconventional myosin-VI	MYO6_HUMAN	MYO6	873	884	NLEISIDTLMAK				✓			✓
1669	Q9Y5B9	Y	Q9Y5B9	FACT complex subunit SPT16	SP16H_HUMAN	SUPT16H	347	357	NLGFGMGIEFR				✓	✓		✓	✓	✓	✓	✓		✓	✓	✓	✓	✓	✓	✓	✓	✓	✓	✓		✓	✓
1670	Q14008	Y	Q14008	Cytoskeleton-associated protein 5	CKAP5_HUMAN	CKAP5	941	954	NLGIPIITVLGDSK						✓	✓	✓	✓	✓			✓	✓	✓	✓	✓	✓	✓	✓	✓	✓	✓		✓	✓
1671	P35237	Y	P35237	Serpin B6	SPB6_HUMAN	SERPINB6	288	299	NLGMTDAFELGK					✓		✓													✓
1672	Q9BYD2	Y	Q9BYD2	39S ribosomal protein L9, mitochondrial	RM09_HUMAN	MRPL9	196	207	NLGVVVAPHTLK								✓				✓		✓	✓				✓			✓	✓			✓
1673	P14625	Y	P14625	Endoplasmin	ENPL_HUMAN	HSP90B1	143	161	NLLHVTDTGVGMTREELVK					✓	✓	✓												✓			✓
1674	Q8NBF2	Y	Q8NBF2	NHL repeat-containing protein 2	NHLC2_HUMAN	NHLRC2	487	498	NLLYVADSYNHK							✓
1675	P54886	Y	P54886	Delta-1-pyrroline-5-carboxylate synthase	P5CS_HUMAN	ALDH18A1	202	212	NLNGTLHELLR																							✓
1676	P33991	Y	P33991	DNA replication licensing factor MCM4	MCM4_HUMAN	MCM4	273	291	NLNPEDIDQLITISGMVIR							✓						✓		✓	✓		✓	✓			✓	✓
1677	P08670	Y	P08670	Vimentin	VIME_HUMAN	VIM	283	292	NLQEAEEWYK				✓	✓	✓	✓	✓	✓	✓	✓	✓	✓	✓	✓	✓	✓	✓	✓	✓	✓	✓	✓	✓	✓	✓	✓					✓
1678	Q8N1F7	Y	Q8N1F7	Nuclear pore complex protein Nup93	NUP93_HUMAN	NUP93	32	42	NLQEIQQAGER					✓	✓	✓		✓						✓					✓
1679	O15372	Y	O15372	Eukaryotic translation initiation factor 3 subunit H	EIF3H_HUMAN	EIF3H	242	259	NLQLLMDRVDEMSQDIVK					✓	✓	✓				✓									✓		✓
1680	Q00610	Y	Q00610	Clathrin heavy chain 1	CLH1_HUMAN	CLTC	1023	1034	NLQNLLILTAIK				✓	✓	✓	✓	✓	✓	✓		✓	✓	✓	✓	✓	✓	✓	✓	✓	✓	✓	✓	✓	✓	✓
1681	P62826	Y	P62826	GTP-binding nuclear protein Ran	RAN_HUMAN	RAN	143	152	NLQYYDISAK				✓	✓	✓	✓	✓	✓	✓	✓	✓	✓	✓	✓	✓	✓	✓	✓	✓	✓	✓	✓	✓	✓	✓	✓					✓
1682	Q9NVA2	Y	Q9NVA2	Septin-11	SEP11_HUMAN	SEPTIN11	15	34	NLSLSGHVGFDSLPDQLVNK							✓			✓									✓	✓
1683	P50570	Y	P50570	Dynamin-2	DYN2_HUMAN	DNM2	658	669	NLVDSYVAIINK							✓			✓									✓	✓
1684	P22087	Y	P22087	rRNA 2'-O-methyltransferase fibrillarin	FBRL_HUMAN	FBL	110	121	NLVPGESVYGEK				✓	✓	✓	✓	✓	✓	✓	✓	✓	✓		✓	✓				✓		✓		✓	✓	✓
1685	O43768	Y	O43768	Alpha-endosulfine	ENSA_HUMAN	ENSA	90	106	NLVTGDHIPTPQDLPQR				✓																		✓
1686	P60228	Y	P60228	Eukaryotic translation initiation factor 3 subunit E	EIF3E_HUMAN	EIF3E	60	71	NLYSDDIPHALR						✓	✓			✓									✓	✓			✓
1687	P29401	Y	P29401	Transketolase	TKT_HUMAN	TKT	265	281	NMAEQIIQEIYSQIQSK					✓	✓	✓			✓					✓	✓		✓	✓	✓		✓	✓	✓	✓	✓	✓
1688	P13639	Y	P13639	Elongation factor 2	EF2_HUMAN	EEF2	21	32	NMSVIAHVDHGK															✓					✓	✓	✓	✓
1689	P05023	Y	P05023	Sodium/potassium-transporting ATPase subunit alpha-1	AT1A1_HUMAN	ATP1A1	163	173	NMVPQQALVIR					✓	✓	✓	✓			✓				✓				✓	✓		✓	✓	✓			✓
1690	Q9UPT5	Y	Q9UPT5	Exocyst complex component 7	EXOC7_HUMAN	EXOC7	41	52	NMVSILSSFESR							✓								✓
1691	P39023	Y	P39023	60S ribosomal protein L3	RL3_HUMAN	RPL3	301	312	NNASTDYDLSDK				✓	✓	✓	✓	✓	✓	✓	✓	✓	✓	✓	✓	✓	✓	✓	✓	✓	✓	✓	✓	✓	✓	✓	✓
1692	P24539	Y	P24539	ATP synthase F(0) complex subunit B1, mitochondrial	AT5F1_HUMAN	ATP5PB	172	183	NNIAMALEVTYR					✓	✓	✓															✓	✓
1693	P51149	Y	P51149	Ras-related protein Rab-7a	RAB7A_HUMAN	RAB7A	147	157	NNIPYFETSAK				✓	✓	✓	✓	✓	✓	✓	✓				✓		✓		✓	✓	✓	✓	✓	✓	✓	✓	✓
1694	Q00610	Y	Q00610	Clathrin heavy chain 1	CLH1_HUMAN	CLTC	355	366	NNLAGAEELFAR					✓	✓	✓	✓	✓		✓	✓	✓		✓		✓	✓	✓	✓	✓	✓	✓		✓	✓						✓
1695	Q7LGA3	Y	Q7LGA3	Heparan sulfate 2-O-sulfotransferase 1	HS2ST_HUMAN	HS2ST1	112	123	NNPVMSLQDQVR							✓
1696	Q9NRR5;Q9UMX0	N	Q9NRR5;Q9UMX0	Ubiquilin-4	UBQL1_HUMAN;UBQL4_HUMAN	UBQLN1;UBQLN4	0	9	NPAMMQEMMR					✓	✓	✓				✓							✓				✓	✓
1697	O94979	Y	O94979	Protein transport protein Sec31A	SC31A_HUMAN	SEC31A	315	327	NPAVLSAASFDGR						✓												✓
1698	P53004	Y	P53004	Biliverdin reductase A	BIEA_HUMAN	BLVRA	29	45	NPHPSSAFLNLIGFVSR				✓	✓		✓	✓		✓	✓	✓		✓	✓		✓	✓	✓	✓	✓	✓	✓			✓	✓
1699	P14866	Y	P14866	Heterogeneous nuclear ribonucleoprotein L	HNRPL_HUMAN	HNRNPL	569	579	NPNGPYPYTLK				✓	✓	✓	✓	✓	✓	✓	✓	✓	✓	✓	✓	✓	✓	✓	✓	✓	✓	✓	✓	✓	✓	✓	✓
1700	O15067	Y	O15067	Phosphoribosylformylglycinamidine synthase	PUR4_HUMAN	PFAS	213	231	NPSTVEAFDLAQSNSEHSR					✓	✓	✓			✓					✓	✓			✓	✓			✓			✓
1701	O95373	Y	O95373	Importin-7	IPO7_HUMAN	IPO7	973	989	NPVWYQALTHGLNEEQR					✓										✓							✓
1702	Q12905	Y	Q12905	Interleukin enhancer-binding factor 2	ILF2_HUMAN	ILF2	61	80	NQDLAPNSAEQASILSLVTK					✓		✓	✓							✓			✓					✓
1703	P30085	Y	P30085	UMP-CMP kinase	KCY_HUMAN	CMPK1	97	106	NQDNLQGWNK							✓
1704	O60763	Y	O60763	General vesicular transport factor p115	USO1_HUMAN	USO1	745	756	NQELLQSQLTEK							✓
1705	Q96JB5	Y	Q96JB5	CDK5 regulatory subunit-associated protein 3	CK5P3_HUMAN	CDK5RAP3	351	367	NQFLDELMELEIFLAQR					✓		✓
1706	Q99471	Y	Q99471	Prefoldin subunit 5	PFD5_HUMAN	PFDN5	20	37	NQLDQEVEFLSTSIAQLK					✓	✓	✓	✓						✓	✓	✓		✓	✓	✓		✓			✓
1707	Q14152	Y	Q14152	Eukaryotic translation initiation factor 3 subunit A	EIF3A_HUMAN	EIF3A	521	532	NQLTAMSSVLAK				✓	✓	✓	✓	✓	✓	✓	✓		✓	✓	✓	✓	✓		✓	✓	✓	✓	✓	✓	✓	✓
1708	P11021	Y	P11021	Endoplasmic reticulum chaperone BiP	BIP_HUMAN	HSPA5	82	97	NQLTSNPENTVFDAKR				✓	✓	✓	✓								✓			✓	✓	✓		✓
1709	Q9Y5K5	Y	Q9Y5K5	Ubiquitin carboxyl-terminal hydrolase isozyme L5	UCHL5_HUMAN	UCHL5	267	277	NQMLIEEEVQK					✓		✓															✓
1710	P0DMV8;P0DMV9	N	P0DMV8;P0DMV9	Heat shock 70 kDa protein 1A	HS71A_HUMAN;HS71B_HUMAN	HSPA1A;HSPA1B	0	15	NQVALNPQNTVFDAKR				✓	✓	✓	✓	✓	✓	✓	✓	✓	✓	✓	✓	✓	✓	✓	✓	✓	✓	✓	✓	✓	✓	✓	✓					✓
1711	P11142	Y	P11142	Heat shock cognate 71 kDa protein	HSP7C_HUMAN	HSPA8	57	72	NQVAMNPTNTVFDAKR					✓		✓
1712	Q92542	Y	Q92542	Nicastrin	NICA_HUMAN	NCSTN	392	403	NQVEDLLATLEK										✓					✓		✓		✓
1713	P09874	Y	P09874	Poly [ADP-ribose] polymerase 1	PARP1_HUMAN	PARP1	166	182	NREELGFRPEYSASQLK							✓								✓				✓	✓
1714	O75832	Y	O75832	26S proteasome non-ATPase regulatory subunit 10	PSD10_HUMAN	PSMD10	117	135	NRHEIAVMLLEGGANPDAK					✓	✓	✓	✓			✓				✓	✓			✓			✓	✓
1715	Q92734	Y	Q92734	Protein TFG	TFG_HUMAN	TFG	384	400	NRPPFGQGYTQPGPGYR						✓													✓	✓
1716	P07814	Y	P07814	Bifunctional glutamate/proline--tRNA ligase	SYEP_HUMAN	EPRS1	890	902	NSEPAGLETPEAK						✓		✓										✓					✓
1717	P54577	Y	P54577	Tyrosine--tRNA ligase, cytoplasmic	SYYC_HUMAN	YARS1	357	367	NSEPEEVIPSR				✓	✓		✓		✓	✓		✓	✓		✓				✓			✓	✓				✓
1718	O14737	Y	O14737	Programmed cell death protein 5	PDCD5_HUMAN	PDCD5	41	53	NSILAQVLDQSAR				✓	✓	✓	✓	✓	✓	✓	✓	✓	✓	✓	✓	✓	✓	✓	✓	✓	✓	✓	✓	✓	✓	✓	✓
1719	P49792	Y	P49792	E3 SUMO-protein ligase RanBP2	RBP2_HUMAN	RANBP2	620	631	NSIPEPIDPLFK					✓	✓	✓							✓	✓				✓	✓
1720	Q9UBI1	Y	Q9UBI1	COMM domain-containing protein 3	COMD3_HUMAN	COMMD3	109	120	NSLEILLGSIGR															✓
1721	Q9Y383	Y	Q9Y383	Putative RNA-binding protein Luc7-like 2	LC7L2_HUMAN	LUC7L2	175	186	NSMPASSFQQQK					✓	✓	✓						✓		✓
1722	P48444	Y	P48444	Coatomer subunit delta	COPD_HUMAN	ARCN1	73	84	NSNILEDLETLR				✓	✓	✓	✓	✓	✓	✓		✓	✓	✓	✓		✓	✓	✓	✓	✓	✓	✓	✓	✓	✓	✓
1723	P49588	Y	P49588	Alanine--tRNA ligase, cytoplasmic	SYAC_HUMAN	AARS1	730	747	NSSHAGAFVIVTEEAIAK				✓		✓	✓																✓
1724	P29401	Y	P29401	Transketolase	TKT_HUMAN	TKT	344	353	NSTFSEIFKK				✓	✓	✓	✓	✓	✓	✓	✓	✓	✓	✓	✓	✓	✓		✓	✓	✓	✓	✓	✓	✓	✓
1725	O15143	Y	O15143	Actin-related protein 2/3 complex subunit 1B	ARC1B_HUMAN	ARPC1B	327	339	NSVSQISVLSGGK					✓															✓
1726	Q04917	Y	Q04917	14-3-3 protein eta	1433F_HUMAN	YWHAH	144	155	NSVVEASEAAYK				✓	✓	✓	✓		✓	✓	✓	✓	✓		✓	✓	✓	✓	✓	✓	✓	✓	✓	✓		✓	✓
1727	Q12906	Y	Q12906	Interleukin enhancer-binding factor 3	ILF3_HUMAN	ILF3	159	177	NTKEPPLSLTIHLTSPVVR				✓	✓	✓	✓					✓			✓					✓	✓	✓	✓
1728	P33992	Y	P33992	DNA replication licensing factor MCM5	MCM5_HUMAN	MCM5	177	195	NTLTNIAMRPGLEGYALPR				✓	✓	✓	✓	✓	✓				✓	✓		✓			✓			✓	✓	✓		✓
1729	P51648	Y	P51648	Aldehyde dehydrogenase family 3 member A2	AL3A2_HUMAN	ALDH3A2	344	355	NVDEAINFINER						✓																	✓
1730	O14980	Y	O14980	Exportin-1	XPO1_HUMAN	XPO1	675	686	NVDILKDPETVK						✓	✓	✓		✓			✓	✓	✓		✓	✓	✓	✓		✓	✓				✓
1731	P55209	Y	P55209	Nucleosome assembly protein 1-like 1	NP1L1_HUMAN	NAP1L1	177	194	NVDLLSDMVQEHDEPILK				✓	✓	✓	✓	✓	✓	✓	✓	✓	✓	✓	✓	✓	✓	✓	✓	✓	✓	✓	✓	✓	✓	✓	✓
1732	P36957	Y	P36957	Dihydrolipoyllysine-residue succinyltransferase component of 2-oxoglutarate dehydrogenase complex, mitochondrial	ODO2_HUMAN	DLST	334	345	NVEAMNFADIER							✓															✓	✓
1733	P61221	Y	P61221	ATP-binding cassette sub-family E member 1	ABCE1_HUMAN	ABCE1	213	224	NVEDLSGGELQR				✓		✓			✓			✓	✓	✓	✓		✓	✓		✓	✓		✓			✓
1734	P53618	Y	P53618	Coatomer subunit beta	COPB_HUMAN	COPB1	352	362	NVEELVIVLKK						✓
1735	P60953	Y	P60953	Cell division control protein 42 homolog	CDC42_HUMAN	CDC42	167	183	NVFDEAILAALEPPEPK							✓								✓						✓
1736	Q92900	Y	Q92900	Regulator of nonsense transcripts 1	RENT1_HUMAN	UPF1	190	200	NVFLLGFIPAK					✓	✓		✓					✓		✓			✓	✓	✓			✓			✓
1737	P49790	Y	P49790	Nuclear pore complex protein Nup153	NU153_HUMAN	NUP153	1453	1465	NVFSSSGTSFSGR															✓
1738	P35659	Y	P35659	Protein DEK	DEK_HUMAN	DEK	126	137	NVGQFSGFPFEK				✓	✓	✓	✓	✓	✓		✓				✓	✓		✓	✓	✓	✓		✓		✓	✓
1739	P37802	Y	P37802	Transgelin-2	TAGL2_HUMAN	TAGLN2	172	182	NVIGLQMGTNR				✓	✓	✓	✓	✓	✓	✓	✓	✓	✓	✓	✓	✓	✓	✓	✓	✓	✓	✓	✓	✓	✓	✓	✓
1740	Q92979	Y	Q92979	Ribosomal RNA small subunit methyltransferase NEP1	NEP1_HUMAN	EMG1	115	125	NVLIEVNPQTR				✓	✓	✓	✓			✓			✓	✓	✓			✓		✓	✓	✓
1741	Q92643	Y	Q92643	GPI-anchor transamidase	GPI8_HUMAN	PIGK	297	308	NVLITDFFGSVR						✓														✓
1742	P00492	Y	P00492	Hypoxanthine-guanine phosphoribosyltransferase	HPRT_HUMAN	HPRT1	129	141	NVLIVEDIIDTGK				✓	✓	✓	✓	✓	✓	✓	✓	✓	✓	✓	✓	✓	✓	✓	✓	✓	✓	✓	✓	✓	✓	✓	✓
1743	P02794	Y	P02794	Ferritin heavy chain	FRIH_HUMAN	FTH1	110	120	NVNQSLLELHK						✓	✓															✓
1744	P35908	Y	P35908	Keratin, type II cytoskeletal 2 epidermal	K22E_HUMAN	KRT2	419	430	NVQDAIADAEQR									✓
1745	P36873	Y	P36873	Serine/threonine-protein phosphatase PP1-gamma catalytic subunit	PP1G_HUMAN	PPP1CC	27	36	NVQLQENEIR				✓	✓	✓	✓	✓	✓	✓	✓	✓	✓	✓	✓	✓	✓	✓	✓	✓	✓	✓	✓	✓	✓	✓	✓
1746	P62136	Y	P62136	Serine/threonine-protein phosphatase PP1-alpha catalytic subunit	PP1A_HUMAN	PPP1CA	27	36	NVQLTENEIR				✓	✓	✓	✓		✓	✓		✓	✓		✓	✓		✓	✓	✓	✓	✓	✓	✓		✓
1747	P78330	Y	P78330	Phosphoserine phosphatase	SERB_HUMAN	PSPH	102	113	NVQVFLISGGFR					✓
1748	Q13907	Y	Q13907	Isopentenyl-diphosphate Delta-isomerase 1	IDI1_HUMAN	IDI1	158	169	NVTLNPDPNEIK								✓				✓			✓				✓	✓			✓	✓
1749	P31689	Y	P31689	DnaJ homolog subfamily A member 1	DNJA1_HUMAN	DNAJA1	106	124	NVVHQLSVTLEDLYNGATR				✓	✓	✓	✓	✓					✓		✓	✓		✓	✓	✓	✓	✓	✓	✓			✓
1750	P27816	Y	P27816	Microtubule-associated protein 4	MAP4_HUMAN	MAP4	333	352	NVVLPTETEVAPAKDVTLLK				✓			✓			✓				✓		✓				✓		✓	✓	✓		✓
1751	P14635	Y	P14635	G2/mitotic-specific cyclin-B1	CCNB1_HUMAN	CCNB1	386	396	NVVMVNQGLTK					✓										✓								✓
1752	Q15437	Y	Q15437	Protein transport protein Sec23B	SC23B_HUMAN	SEC23B	504	513	NWADVQSQLR					✓						✓
1753	P52815	Y	P52815	39S ribosomal protein L12, mitochondrial	RM12_HUMAN	MRPL12	151	162	NYIQGINLVQAK				✓	✓	✓	✓	✓	✓	✓	✓		✓	✓	✓	✓	✓	✓	✓	✓	✓	✓	✓	✓	✓	✓	✓
1754	P41252	Y	P41252	Isoleucine--tRNA ligase, cytoplasmic	SYIC_HUMAN	IARS1	607	617	NYPDPVSIIQK				✓	✓	✓		✓	✓		✓	✓		✓						✓			✓			✓
1755	P30041	Y	P30041	Peroxiredoxin-6	PRDX6_HUMAN	PRDX6	2	22	PGGLLLGDVAPNFEANTTVGR				✓	✓	✓	✓	✓				✓	✓	✓	✓	✓	✓	✓	✓	✓		✓	✓	✓		✓	✓
1756	P51970	Y	P51970	NADH dehydrogenase [ubiquinone] 1 alpha subcomplex subunit 8	NDUA8_HUMAN	NDUFA8	2	19	PGIVELPTLEELKVDEVK					✓		✓									✓		✓	✓	✓			✓
1757	Q15008	Y	Q15008	26S proteasome non-ATPase regulatory subunit 6	PSMD6_HUMAN	PSMD6	2	18	PLENLEEEGLPKNPDLR					✓	✓
1758	P14174	Y	P14174	Macrophage migration inhibitory factor	MIF_HUMAN	MIF	2	12	PMFIVNTNVPR				✓	✓	✓	✓	✓	✓	✓	✓	✓	✓	✓	✓	✓	✓	✓	✓	✓	✓	✓	✓	✓	✓	✓	✓
1759	P28161	Y	P28161	Glutathione S-transferase Mu 2	GSTM2_HUMAN	GSTM2	2	11	PMTLGYWNIR							✓
1760	P11908	Y	P11908	Ribose-phosphate pyrophosphokinase 2	PRPS2_HUMAN	PRPS2	2	18	PNIVLFSGSSHQDLSQR					✓	✓								✓	✓	✓		✓	✓	✓			✓			✓
1761	P09211	Y	P09211	Glutathione S-transferase P	GSTP1_HUMAN	GSTP1	2	12	PPYTVVYFPVR				✓	✓	✓	✓	✓	✓	✓	✓	✓	✓	✓	✓	✓	✓	✓	✓	✓	✓	✓	✓	✓	✓	✓	✓
1762	Q99627	Y	Q99627	COP9 signalosome complex subunit 8	CSN8_HUMAN	COPS8	2	14	PVAVMAESAFSFK							✓											✓				✓
1763	P04075	Y	P04075	Fructose-bisphosphate aldolase A	ALDOA_HUMAN	ALDOA	2	13	PYQYPALTPEQK				✓	✓	✓	✓	✓	✓	✓	✓	✓	✓	✓	✓	✓	✓	✓	✓	✓	✓	✓	✓	✓	✓	✓	✓
1764	O75400	Y	O75400	Pre-mRNA-processing factor 40 homolog A	PR40A_HUMAN	PRPF40A	756	773	QAAPPIELDAVWEDIRER							✓
1765	Q9Y265	Y	Q9Y265	RuvB-like 1	RUVB1_HUMAN	RUVBL1	34	46	QAASGLVGQENAR				✓	✓		✓	✓			✓			✓		✓	✓	✓		✓	✓	✓	✓	✓	✓	✓	✓
1766	Q9UHB9	Y	Q9UHB9	Signal recognition particle subunit SRP68	SRP68_HUMAN	SRP68	289	299	QAATMSEVEWR							✓															✓
1767	Q8N1F7	Y	Q8N1F7	Nuclear pore complex protein Nup93	NUP93_HUMAN	NUP93	257	267	QALAYLEQSYK								✓						✓						✓
1768	P05783	Y	P05783	Keratin, type I cytoskeletal 18	K1C18_HUMAN	KRT18	359	370	QAQEYEALLNIK				✓		✓	✓	✓												✓			✓
1769	P35579	Y	P35579	Myosin-9	MYH9_HUMAN	MYH9	1698	1716	QAQQERDELADEIANSSGK				✓			✓																	✓
1770	P51148	Y	P51148	Ras-related protein Rab-5C	RAB5C_HUMAN	RAB5C	122	135	QASPNIVIALAGNK				✓	✓	✓	✓	✓	✓	✓	✓			✓	✓	✓	✓	✓	✓	✓	✓	✓		✓		✓	✓
1771	P20339	Y	P20339	Ras-related protein Rab-5A	RAB5A_HUMAN	RAB5A	121	134	QASPNIVIALSGNK					✓	✓	✓			✓				✓	✓	✓				✓
1772	P61020	Y	P61020	Ras-related protein Rab-5B	RAB5B_HUMAN	RAB5B	121	134	QASPSIVIALAGNK							✓
1773	Q9Y230	Y	Q9Y230	RuvB-like 2	RUVB2_HUMAN	RUVBL2	41	53	QASQGMVGQLAAR					✓		✓													✓
1774	Q04837	Y	Q04837	Single-stranded DNA-binding protein, mitochondrial	SSBP_HUMAN	SSBP1	128	145	QATTIIADNIIFLSDQTK				✓		✓		✓		✓			✓			✓	✓	✓		✓	✓	✓		✓		✓	✓
1775	Q99961	Y	Q99961	Endophilin-A2	SH3G1_HUMAN	SH3GL1	228	239	QAVQILDELAEK							✓													✓
1776	Q96HE7	Y	Q96HE7	ERO1-like protein alpha	ERO1A_HUMAN	ERO1A	438	449	QEIVSLFNAFGR							✓							✓					✓
1777	P22626	Y	P22626	Heterogeneous nuclear ribonucleoproteins A2/B1	ROA2_HUMAN	HNRNPA2B1	191	200	QEMQEVQSSR				✓	✓	✓	✓	✓	✓		✓	✓	✓	✓	✓	✓	✓	✓	✓	✓	✓	✓	✓	✓	✓	✓	✓
1778	Q9BYG3	Y	Q9BYG3	MKI67 FHA domain-interacting nucleolar phosphoprotein	MK67I_HUMAN	NIFK	39	50	QEQLTPGVVYVR															✓
1779	P30876	Y	P30876	DNA-directed RNA polymerase II subunit RPB2	RPB2_HUMAN	POLR2B	265	274	QEVPIIIVFR															✓
1780	P60228	Y	P60228	Eukaryotic translation initiation factor 3 subunit E	EIF3E_HUMAN	EIF3E	125	133	QEYLDTLYR						✓		✓		✓										✓			✓
1781	O60749	Y	O60749	Sorting nexin-2	SNX2_HUMAN	SNX2	260	269	QFLESSELPR						✓	✓			✓		✓			✓		✓			✓			✓
1782	P22314	Y	P22314	Ubiquitin-like modifier-activating enzyme 1	UBA1_HUMAN	UBA1	516	526	QFLFRPWDVTK					✓		✓
1783	Q16630	Y	Q16630	Cleavage and polyadenylation specificity factor subunit 6	CPSF6_HUMAN	CPSF6	162	172	QFLSQFEMQSR					✓		✓																✓
1784	Q04837	Y	Q04837	Single-stranded DNA-binding protein, mitochondrial	SSBP_HUMAN	SSBP1	12	28	QFVRHESETTTSLVLER								✓														✓	✓
1785	P52272	Y	P52272	Heterogeneous nuclear ribonucleoprotein M	HNRPM_HUMAN	HNRNPM	389	403	QGGGGGGGSVPGIER				✓	✓	✓	✓						✓	✓					✓	✓						✓
1786	Q15691	Y	Q15691	Microtubule-associated protein RP/EB family member 1	MARE1_HUMAN	MAPRE1	131	150	QGQETAVAPSLVAPALNKPK				✓	✓	✓	✓	✓	✓	✓	✓	✓	✓	✓	✓	✓	✓	✓	✓	✓	✓	✓	✓	✓	✓	✓	✓
1787	Q08945	Y	Q08945	FACT complex subunit SSRP1	SSRP1_HUMAN	SSRP1	397	408	QGTQYTFSSIER						✓	✓											✓		✓
1788	Q08945	Y	Q08945	FACT complex subunit SSRP1	SSRP1_HUMAN	SSRP1	397	413	QGTQYTFSSIEREEYGK					✓										✓						✓	✓
1789	O43684	Y	O43684	Mitotic checkpoint protein BUB3	BUB3_HUMAN	BUB3	192	202	QGYVLSSIEGR				✓	✓	✓	✓			✓					✓	✓		✓		✓		✓	✓
1790	P30626	Y	P30626	Sorcin	SORCN_HUMAN	SRI	107	116	QHFISFDTDR								✓							✓		✓			✓
1791	P53396	Y	P53396	ATP-citrate synthase	ACLY_HUMAN	ACLY	996	1012	QHFPATPLLDYALEVEK				✓	✓	✓	✓	✓						✓					✓	✓			✓		✓	✓
1792	Q14254	Y	Q14254	Flotillin-2	FLOT2_HUMAN	FLOT2	267	277	QIAVEAQEILR							✓												✓
1793	O75494;Q8WXF0	N	O75494;Q8WXF0	Serine/arginine-rich splicing factor 10	SRS10_HUMAN;SRS12_HUMAN	SRSF10;SRSF12	0	10	QIEIQFAQGDR				✓	✓	✓	✓			✓	✓	✓	✓		✓	✓			✓	✓	✓	✓			✓	✓
1794	P49720	Y	P49720	Proteasome subunit beta type-3	PSB3_HUMAN	PSMB3	81	98	QIKPYTLMSMVANLLYEK					✓																		✓
1795	Q6P2Q9	Y	Q6P2Q9	Pre-mRNA-processing-splicing factor 8	PRP8_HUMAN	PRPF8	1246	1258	QILMASGSTTFTK					✓		✓																			✓
1796	P49736	Y	P49736	DNA replication licensing factor MCM2	MCM2_HUMAN	MCM2	871	887	QINIHNLSAFYDSELFR				✓	✓	✓	✓	✓	✓	✓	✓	✓	✓	✓	✓	✓	✓	✓	✓	✓	✓	✓	✓	✓	✓	✓	✓
1797	Q13162	Y	Q13162	Peroxiredoxin-4	PRDX4_HUMAN	PRDX4	213	223	QITLNDLPVGR				✓	✓	✓	✓	✓	✓	✓		✓	✓	✓	✓	✓		✓	✓	✓	✓	✓	✓		✓	✓
1798	P78527	Y	P78527	DNA-dependent protein kinase catalytic subunit	PRKDC_HUMAN	PRKDC	2951	2962	QITQSALLAEAR				✓	✓	✓					✓												✓		✓
1799	P32119	Y	P32119	Peroxiredoxin-2	PRDX2_HUMAN	PRDX2	140	150	QITVNDLPVGR				✓	✓	✓	✓	✓	✓	✓	✓	✓	✓	✓	✓	✓	✓	✓	✓	✓	✓	✓	✓	✓	✓	✓	✓
1800	P26639	Y	P26639	Threonine--tRNA ligase 1, cytoplasmic	SYTC_HUMAN	TARS1	518	529	QLENSLNEFGEK				✓		✓			✓				✓		✓				✓	✓			✓	✓
1801	P13667	Y	P13667	Protein disulfide-isomerase A4	PDIA4_HUMAN	PDIA4	560	570	QLEPVYNSLAK				✓	✓	✓	✓	✓	✓	✓	✓	✓	✓	✓	✓	✓	✓	✓	✓	✓	✓	✓	✓	✓	✓	✓	✓
1802	P0DPH7;P0DPH8;P68363;P68366;Q71U36;Q9BQE3;Q9NY65	N	P0DPH7;P0DPH8;P68363;P68366;Q71U36;Q9BQE3;Q9NY65	Tubulin alpha-3C chain	TBA1A_HUMAN;TBA1B_HUMAN;TBA1C_HUMAN;TBA3C_HUMAN;TBA3D_HUMAN;TBA4A_HUMAN;TBA8_HUMAN	TUBA1A;TUBA1B;TUBA1C;TUBA3C;TUBA3D;TUBA4A;TUBA8	0	11	QLFHPEQLITGK						✓	✓
1803	P0DPH7;P0DPH8;P68363;P68366;Q71U36;Q9BQE3;Q9NY65	N	P0DPH7;P0DPH8;P68363;P68366;Q71U36;Q9BQE3;Q9NY65	Tubulin alpha-3C chain	TBA1A_HUMAN;TBA1B_HUMAN;TBA1C_HUMAN;TBA3C_HUMAN;TBA3D_HUMAN;TBA4A_HUMAN;TBA8_HUMAN	TUBA1A;TUBA1B;TUBA1C;TUBA3C;TUBA3D;TUBA4A;TUBA8	0	20	QLFHPEQLITGKEDAANNYAR				✓	✓	✓	✓	✓	✓	✓	✓	✓	✓	✓	✓	✓	✓	✓	✓	✓	✓	✓	✓	✓	✓	✓
1804	P78527	Y	P78527	DNA-dependent protein kinase catalytic subunit	PRKDC_HUMAN	PRKDC	2807	2818	QLFSSLFSGILK				✓			✓								✓				✓			✓	✓
1805	Q6NUK1	Y	Q6NUK1	Calcium-binding mitochondrial carrier protein SCaMC-1	SCMC1_HUMAN	SLC25A24	197	209	QLLAGGIAGAVSR				✓	✓	✓	✓	✓	✓				✓	✓	✓	✓	✓	✓	✓	✓	✓	✓	✓	✓		✓
1806	Q00610	Y	Q00610	Clathrin heavy chain 1	CLH1_HUMAN	CLTC	1444	1453	QLPLVKPYLR							✓										✓		✓	✓			✓
1807	P60228	Y	P60228	Eukaryotic translation initiation factor 3 subunit E	EIF3E_HUMAN	EIF3E	83	93	QLQAETEPIVK					✓	✓	✓	✓	✓	✓	✓	✓	✓	✓	✓	✓		✓	✓	✓		✓	✓	✓		✓
1808	O95782	Y	O95782	AP-2 complex subunit alpha-1	AP2A1_HUMAN	AP2A1	881	891	QLSLPQQEAQK																				✓
1809	P49736	Y	P49736	DNA replication licensing factor MCM2	MCM2_HUMAN	MCM2	838	848	QLVAEQVTYQR				✓	✓	✓	✓	✓	✓	✓	✓	✓	✓	✓	✓	✓	✓	✓	✓	✓	✓	✓	✓	✓		✓	✓					✓
1810	O75533	Y	O75533	Splicing factor 3B subunit 1	SF3B1_HUMAN	SF3B1	832	843	QLVDTTVELANK				✓	✓			✓					✓		✓					✓
1811	Q9BVK6	Y	Q9BVK6	Transmembrane emp24 domain-containing protein 9	TMED9_HUMAN	TMED9	170	180	QLVEQVEQIQK				✓	✓	✓	✓	✓	✓			✓	✓	✓	✓		✓	✓	✓	✓	✓	✓	✓
1812	P22314	Y	P22314	Ubiquitin-like modifier-activating enzyme 1	UBA1_HUMAN	UBA1	58	68	QLYVLGHEAMK					✓	✓	✓	✓		✓	✓	✓			✓			✓	✓			✓
1813	P48643	Y	P48643	T-complex protein 1 subunit epsilon	TCPE_HUMAN	CCT5	184	201	QMAEIAVNAVLTVADMER					✓		✓				✓
1814	P62847	Y	P62847	40S ribosomal protein S24	RS24_HUMAN	RPS24	22	32	QMVIDVLHPGK				✓	✓	✓	✓	✓				✓		✓	✓				✓	✓		✓	✓
1815	Q3ZCQ8	Y	Q3ZCQ8	Mitochondrial import inner membrane translocase subunit TIM50	TIM50_HUMAN	TIMM50	335	345	QNLFLGSLTSR				✓	✓	✓	✓	✓	✓			✓	✓	✓	✓	✓	✓		✓	✓	✓		✓		✓	✓	✓
1816	Q99613	Y	Q99613	Eukaryotic translation initiation factor 3 subunit C	EIF3C_HUMAN	EIF3C	724	734	QPLLGPPESMR					✓	✓	✓								✓			✓				✓	✓
1817	Q02809	Y	Q02809	Procollagen-lysine,2-oxoglutarate 5-dioxygenase 1	PLOD1_HUMAN	PLOD1	489	499	QQDVFMFLTNR					✓		✓
1818	P48643	Y	P48643	T-complex protein 1 subunit epsilon	TCPE_HUMAN	CCT5	503	513	QQHVIETLIGK				✓	✓	✓	✓		✓						✓								✓
1819	P48643	Y	P48643	T-complex protein 1 subunit epsilon	TCPE_HUMAN	CCT5	515	525	QQISLATQMVR				✓	✓	✓	✓	✓	✓	✓	✓	✓	✓	✓	✓	✓	✓	✓	✓	✓	✓	✓	✓	✓	✓	✓	✓
1820	P46087	Y	P46087	Probable 28S rRNA (cytosine(4447)-C(5))-methyltransferase	NOP2_HUMAN	NOP2	758	767	QQLPEQPFEK					✓	✓							✓							✓			✓
1821	Q5T9A4	Y	Q5T9A4	ATPase family AAA domain-containing protein 3B	ATD3B_HUMAN	ATAD3B	147	157	QQQLLNEENLR				✓	✓	✓	✓	✓	✓	✓	✓	✓	✓	✓	✓	✓		✓	✓	✓	✓	✓	✓	✓
1822	P09874	Y	P09874	Poly [ADP-ribose] polymerase 1	PARP1_HUMAN	PARP1	270	282	QQVPSGESAILDR				✓	✓	✓	✓	✓	✓	✓	✓	✓	✓	✓	✓	✓	✓	✓	✓	✓	✓	✓	✓	✓	✓	✓	✓					✓
1823	P21912	Y	P21912	Succinate dehydrogenase [ubiquinone] iron-sulfur subunit, mitochondrial	SDHB_HUMAN	SDHB	168	177	QQYLQSIEER										✓					✓
1824	Q96A49	Y	Q96A49	Synapse-associated protein 1	SYAP1_HUMAN	SYAP1	211	230	QSAQLTALAAQQQAAGKEEK															✓			✓		✓
1825	Q16531	Y	Q16531	DNA damage-binding protein 1	DDB1_HUMAN	DDB1	93	103	QSGESIDIITR				✓		✓	✓	✓		✓		✓	✓	✓	✓	✓		✓	✓	✓	✓	✓	✓		✓	✓
1826	O75891	Y	O75891	Cytosolic 10-formyltetrahydrofolate dehydrogenase	AL1L1_HUMAN	ALDH1L1	877	894	QSGFGKDLGEAALNEYLR															✓			✓		✓		✓			✓
1827	P13645	Y	P13645	Keratin, type I cytoskeletal 10	K1C10_HUMAN	KRT10	387	399	QSLEASLAETEGR									✓
1828	P60174	Y	P60174	Triosephosphate isomerase	TPIS_HUMAN	TPI1	20	33	QSLGELIGTLNAAK				✓	✓	✓	✓	✓	✓	✓	✓	✓	✓	✓	✓	✓	✓	✓	✓	✓	✓	✓	✓	✓	✓	✓	✓
1829	P14868	Y	P14868	Aspartate--tRNA ligase, cytoplasmic	SYDC_HUMAN	DARS1	412	421	QSNSYDMFMR					✓		✓
1830	P13645	Y	P13645	Keratin, type I cytoskeletal 10	K1C10_HUMAN	KRT10	246	256	QSVEADINGLR									✓
1831	P13645	Y	P13645	Keratin, type I cytoskeletal 10	K1C10_HUMAN	KRT10	246	257	QSVEADINGLRR									✓
1832	P27348	Y	P27348	14-3-3 protein theta	1433T_HUMAN	YWHAQ	140	158	QTIDNSQGAYQEAFDISKK				✓	✓	✓	✓	✓	✓	✓	✓	✓	✓	✓	✓			✓	✓	✓	✓	✓	✓		✓	✓
1833	Q92841	Y	Q92841	Probable ATP-dependent RNA helicase DDX17	DDX17_HUMAN	DDX17	351	361	QTLMWSATWPK					✓	✓	✓	✓			✓		✓	✓	✓	✓	✓		✓	✓		✓	✓			✓	✓
1834	Q9NVP1	Y	Q9NVP1	ATP-dependent RNA helicase DDX18	DDX18_HUMAN	DDX18	359	369	QTMLFSATQTR					✓			✓							✓							✓				✓
1835	P46779	Y	P46779	60S ribosomal protein L28	RL28_HUMAN	RPL28	23	33	QTYSTEPNNLK				✓	✓	✓	✓	✓	✓			✓	✓	✓	✓	✓		✓		✓		✓	✓	✓		✓	✓
1836	P22695	Y	P22695	Cytochrome b-c1 complex subunit 2, mitochondrial	QCR2_HUMAN	UQCRC2	232	241	QVAEQFLNMR					✓		✓
1837	P54577	Y	P54577	Tyrosine--tRNA ligase, cytoplasmic	SYYC_HUMAN	YARS1	451	470	QVEPLDPPAGSAPGEHVFVK				✓	✓	✓	✓							✓	✓	✓		✓		✓	✓	✓	✓			✓
1838	P43246	Y	P43246	DNA mismatch repair protein Msh2	MSH2_HUMAN	MSH2	160	171	QVGVGYVDSIQR					✓										✓
1839	Q99832	Y	Q99832	T-complex protein 1 subunit eta	TCPH_HUMAN	CCT7	107	123	QVKPYVEEGLHPQIIIR				✓	✓	✓	✓	✓	✓	✓		✓	✓	✓	✓	✓	✓	✓	✓	✓	✓	✓	✓	✓	✓		✓
1840	Q03252	Y	Q03252	Lamin-B2	LMNB2_HUMAN	LMNB2	506	516	QVLEGEEIAYK						✓													✓	✓			✓
1841	Q13838	Y	Q13838	Spliceosome RNA helicase DDX39B	DX39B_HUMAN	DDX39B	223	233	QVMMFSATLSK					✓		✓						✓		✓				✓			✓
1842	Q8IVD9	Y	Q8IVD9	NudC domain-containing protein 3	NUDC3_HUMAN	NUDCD3	214	225	QVSVALSSSSIR				✓		✓	✓	✓											✓				✓
1843	Q04637	Y	Q04637	Eukaryotic translation initiation factor 4 gamma 1	IF4G1_HUMAN	EIF4G1	782	793	QVTQLAIDTEER				✓		✓
1844	P00338	Y	P00338	L-lactate dehydrogenase A chain	LDHA_HUMAN	LDHA	233	243	QVVESAYEVIK				✓	✓	✓	✓	✓	✓	✓	✓	✓	✓	✓	✓	✓	✓	✓	✓	✓	✓	✓		✓	✓	✓
1845	P46781	Y	P46781	40S ribosomal protein S9	RS9_HUMAN	RPS9	140	150	QVVNIPSFIVR				✓	✓	✓	✓	✓	✓	✓	✓	✓	✓	✓	✓	✓		✓	✓	✓	✓	✓	✓	✓	✓	✓
1846	P15104	Y	P15104	Glutamine synthetase	GLNA_HUMAN	GLUL	15	25	QVYMSLPQGEK					✓	✓	✓	✓			✓			✓	✓	✓		✓		✓		✓
1847	Q9NSE4	Y	Q9NSE4	Isoleucine--tRNA ligase, mitochondrial	SYIM_HUMAN	IARS2	480	489	QWFINITDIK					✓
1848	O00571	Y	O00571	ATP-dependent RNA helicase DDX3X	DDX3X_HUMAN	DDX3X	265	276	QYPISLVLAPTR				✓	✓	✓	✓	✓	✓	✓	✓	✓	✓	✓	✓	✓	✓	✓	✓	✓	✓	✓	✓	✓	✓	✓	✓
1849	P07355	Y	P07355	Annexin A2	ANXA2_HUMAN	ANXA2	179	196	RAEDGSVIDYELIDQDAR				✓	✓	✓	✓						✓		✓				✓					✓
1850	P08238	Y	P08238	Heat shock protein HSP 90-beta	HS90B_HUMAN	HSP90AB1	338	347	RAPFDLFENK						✓	✓						✓		✓	✓		✓		✓		✓	✓	✓
1851	P07900	Y	P07900	Heat shock protein HSP 90-alpha	HS90A_HUMAN	HSP90AA1	346	355	RAPFDLFENR				✓	✓	✓	✓	✓	✓	✓	✓	✓	✓	✓	✓	✓	✓	✓	✓	✓	✓	✓	✓	✓	✓	✓	✓
1852	O95631	Y	O95631	Netrin-1	NET1_HUMAN	NTN1	50	62	RCIPDFVNAAFGK									✓						✓					✓
1853	Q01130	Y	Q01130	Serine/arginine-rich splicing factor 2	SRSF2_HUMAN	SRSF2	66	83	RDAEDAMDAMDGAVLDGR							✓		✓						✓					✓		✓				✓
1854	Q14697	Y	Q14697	Neutral alpha-glucosidase AB	GANAB_HUMAN	GANAB	684	698	REPWLLPSQHNDIIR							✓												✓		✓	✓				✓
1855	P11142	Y	P11142	Heat shock cognate 71 kDa protein	HSP7C_HUMAN	HSPA8	77	88	RFDDAVVQSDMK				✓	✓	✓	✓	✓			✓		✓		✓	✓	✓	✓	✓	✓		✓	✓		✓	✓
1856	P14618	Y	P14618	Pyruvate kinase PKM	KPYM_HUMAN	PKM	279	294	RFDEILEASDGIMVAR				✓	✓	✓	✓	✓	✓	✓	✓	✓	✓	✓	✓	✓	✓	✓	✓	✓	✓	✓	✓	✓	✓	✓	✓
1857	P13667	Y	P13667	Protein disulfide-isomerase A4	PDIA4_HUMAN	PDIA4	246	256	RFDVSGYPTLK						✓	✓							✓	✓							✓	✓
1858	P33993	Y	P33993	DNA replication licensing factor MCM7	MCM7_HUMAN	MCM7	133	147	RFELYFQGPSSNKPR				✓	✓	✓	✓	✓	✓			✓	✓		✓	✓	✓		✓	✓	✓	✓	✓
1859	P09651	Y	P09651	Heterogeneous nuclear ribonucleoprotein A1	ROA1_HUMAN	HNRNPA1	146	161	RGFAFVTFDDHDSVDK				✓	✓	✓	✓	✓	✓	✓	✓	✓	✓	✓	✓	✓	✓	✓	✓	✓	✓	✓	✓	✓	✓	✓	✓
1860	P13639	Y	P13639	Elongation factor 2	EF2_HUMAN	EEF2	767	785	RGHVFEESQVAGTPMFVVK				✓	✓		✓								✓				✓			✓				✓
1861	P12277	Y	P12277	Creatine kinase B-type	KCRB_HUMAN	CKB	320	341	RGTGGVDTAAVGGVFDVSNADR				✓	✓	✓	✓	✓	✓	✓	✓	✓	✓	✓	✓	✓	✓	✓	✓	✓	✓	✓	✓	✓	✓	✓	✓
1862	P17655	Y	P17655	Calpain-2 catalytic subunit	CAN2_HUMAN	CAPN2	318	333	RHEDGEFWMSFSDFLR							✓
1863	P26641	Y	P26641	Elongation factor 1-gamma	EF1G_HUMAN	EEF1G	137	147	RILGLLDAYLK						✓
1864	P62805	Y	P62805	Histone H4	H4_HUMAN	H4C16	46	56	RISGLIYEETR															✓				✓	✓
1865	Q99613	Y	Q99613	Eukaryotic translation initiation factor 3 subunit C	EIF3C_HUMAN	EIF3C	288	303	RLDEEEEDNEGGEWER					✓
1866	Q15008	Y	Q15008	26S proteasome non-ATPase regulatory subunit 6	PSMD6_HUMAN	PSMD6	83	93	RLDEELEDAEK						✓	✓
1867	O75347	Y	O75347	Tubulin-specific chaperone A	TBCA_HUMAN	TBCA	70	80	RLEAAYLDLQR																				✓		✓
1868	P49755	Y	P49755	Transmembrane emp24 domain-containing protein 10	TMEDA_HUMAN	TMED10	153	169	RLEDLSESIVNDFAYMK				✓		✓	✓					✓				✓	✓		✓	✓		✓
1869	Q15393	Y	Q15393	Splicing factor 3B subunit 3	SF3B3_HUMAN	SF3B3	1016	1031	RNENQLIIFADDTYPR									✓						✓								✓
1870	P0DPH7;P0DPH8;P68363;P68366;Q71U36;Q9BQE3;Q9NY65	N	P0DPH7;P0DPH8;P68363;P68366;Q71U36;Q9BQE3;Q9NY65	Tubulin alpha-3C chain	TBA1A_HUMAN;TBA1B_HUMAN;TBA1C_HUMAN;TBA3C_HUMAN;TBA3D_HUMAN;TBA4A_HUMAN;TBA8_HUMAN	TUBA1A;TUBA1B;TUBA1C;TUBA3C;TUBA3D;TUBA4A;TUBA8	0	14	RNLDIERPTYTNLNR				✓	✓	✓	✓	✓	✓		✓	✓	✓	✓	✓	✓	✓	✓	✓	✓	✓	✓	✓	✓	✓	✓	✓
1871	O14818	Y	O14818	Proteasome subunit alpha type-7	PSA7_HUMAN	PSMA7	125	143	RPFGISALIVGFDFDGTPR				✓	✓	✓	✓	✓	✓	✓		✓	✓	✓	✓	✓	✓	✓		✓		✓	✓	✓	✓	✓
1872	P05198	Y	P05198	Eukaryotic translation initiation factor 2 subunit 1	IF2A_HUMAN	EIF2S1	144	154	RPGYGAYDAFK					✓															✓
1873	Q9H4A4	Y	Q9H4A4	Aminopeptidase B	AMPB_HUMAN	RNPEP	15	32	RPLHSAQAVDVASASNFR						✓						✓			✓			✓		✓		✓	✓
1874	P11940	Y	P11940	Polyadenylate-binding protein 1	PABP1_HUMAN	PABPC1	50	67	RSLGYAYVNFQQPADAER				✓	✓		✓						✓		✓				✓	✓			✓
1875	Q06830	Y	Q06830	Peroxiredoxin-1	PRDX1_HUMAN	PRDX1	110	120	RTIAQDYGVLK					✓	✓									✓
1876	Q13813	Y	Q13813	Spectrin alpha chain, non-erythrocytic 1	SPTN1_HUMAN	SPTAN1	419	439	SADESGQALLAAGHYASDEVR																			✓							✓
1877	P13798	Y	P13798	Acylamino-acid-releasing enzyme	ACPH_HUMAN	APEH	280	291	SALYYVDLIGGK															✓
1878	P55060	Y	P55060	Exportin-2	XPO2_HUMAN	CSE1L	471	481	SANVNEFPVLK									✓	✓		✓									✓			✓
1879	O15372	Y	O15372	Eukaryotic translation initiation factor 3 subunit H	EIF3H_HUMAN	EIF3H	222	241	SAVADKHELLSLASSNHLGK					✓		✓													✓
1880	P14866	Y	P14866	Heterogeneous nuclear ribonucleoprotein L	HNRPL_HUMAN	HNRNPL	553	568	SDALETLGFLNHYQMK							✓														✓	✓
1881	Q9BQA1	Y	Q9BQA1	Methylosome protein 50	MEP50_HUMAN	WDR77	38	52	SDGALLLGASSLSGR						✓		✓				✓			✓		✓			✓			✓
1882	P80723	Y	P80723	Brain acid soluble protein 1	BASP1_HUMAN	BASP1	164	184	SDGAPASDSKPGSSEAAPSSK							✓		✓						✓					✓							✓
1883	Q08945	Y	Q08945	FACT complex subunit SSRP1	SSRP1_HUMAN	SSRP1	567	579	SDHPGISITDLSK					✓	✓	✓	✓		✓		✓	✓	✓	✓	✓	✓	✓	✓	✓		✓	✓
1884	Q08380	Y	Q08380	Galectin-3-binding protein	LG3BP_HUMAN	LGALS3BP	311	323	SDLAVPSELALLK					✓	✓		✓		✓	✓				✓		✓	✓	✓	✓		✓	✓			✓
1885	P52298	Y	P52298	Nuclear cap-binding protein subunit 2	NCBP2_HUMAN	NCBP2	11	21	SDSYVELSQYR					✓					✓								✓		✓						✓
1886	P23919	Y	P23919	Thymidylate kinase	KTHY_HUMAN	DTYMK	61	76	SDVEDHSVHLLFSANR							✓
1887	Q15717	Y	Q15717	ELAV-like protein 1	ELAV1_HUMAN	ELAVL1	158	182	SEAEEAITSFNGHKPPGSSEPITVK							✓			✓										✓
1888	Q7KZF4	Y	Q7KZF4	Staphylococcal nuclease domain-containing protein 1	SND1_HUMAN	SND1	527	539	SEAVVEYVFSGSR					✓	✓	✓	✓	✓	✓	✓	✓			✓	✓		✓		✓	✓	✓	✓	✓	✓	✓
1889	P33993	Y	P33993	DNA replication licensing factor MCM7	MCM7_HUMAN	MCM7	309	321	SEDDESGAGELTR									✓														✓
1890	P04843	Y	P04843	Dolichyl-diphosphooligosaccharide--protein glycosyltransferase subunit 1	RPN1_HUMAN	RPN1	194	204	SEDLLDYGPFR				✓	✓	✓	✓	✓	✓	✓	✓	✓	✓	✓	✓	✓	✓	✓	✓	✓	✓	✓	✓	✓	✓	✓	✓
1891	O00469	Y	O00469	Procollagen-lysine,2-oxoglutarate 5-dioxygenase 2	PLOD2_HUMAN	PLOD2	441	452	SEDYVDIVQGNR					✓	✓										✓				✓
1892	Q02809	Y	Q02809	Procollagen-lysine,2-oxoglutarate 5-dioxygenase 1	PLOD1_HUMAN	PLOD1	431	441	SEDYVDIVQGR				✓	✓	✓	✓			✓				✓	✓	✓		✓	✓	✓						✓
1893	Q8NC51	Y	Q8NC51	Plasminogen activator inhibitor 1 RNA-binding protein	PAIRB_HUMAN	SERBP1	330	345	SEEAHAEDSVMDHHFR											✓											✓
1894	Q00688	Y	Q00688	Peptidyl-prolyl cis-trans isomerase FKBP3	FKBP3_HUMAN	FKBP3	100	110	SEETLDEGPPK				✓		✓	✓		✓	✓			✓						✓
1895	P48444	Y	P48444	Coatomer subunit delta	COPD_HUMAN	ARCN1	244	256	SEGETIMSSSMGK					✓	✓	✓
1896	P26583	Y	P26583	High mobility group protein B2	HMGB2_HUMAN	HMGB2	115	127	SEHPGLSIGDTAK				✓			✓			✓					✓		✓		✓			✓	✓
1897	P62888	Y	P62888	60S ribosomal protein L30	RL30_HUMAN	RPL30	58	68	SEIEYYAMLAK						✓			✓						✓					✓
1898	P35613	Y	P35613	Basigin	BASI_HUMAN	BSG	283	300	SELHIENLNMEADPGQYR				✓	✓	✓	✓					✓	✓		✓			✓	✓	✓		✓	✓			✓
1899	Q9UQ80	Y	Q9UQ80	Proliferation-associated protein 2G4	PA2G4_HUMAN	PA2G4	345	355	SEMEVQDAELK				✓	✓	✓	✓	✓	✓	✓	✓	✓	✓	✓	✓	✓	✓	✓	✓	✓	✓	✓	✓	✓	✓	✓	✓
1900	P30101	Y	P30101	Protein disulfide-isomerase A3	PDIA3_HUMAN	PDIA3	367	379	SEPIPESNDGPVK				✓	✓	✓	✓	✓	✓	✓	✓	✓	✓	✓	✓	✓		✓	✓	✓	✓	✓	✓	✓		✓	✓
[truncated: 639 more rows]
[truncated: 11 more columns]

## Sheet: S9-3_Fig7B_10cells-Proteins
Number	# of Grouped proteins	Accession number	Master accession number	Master protein name	Master Gene Symbol	Species	MW(kDa)	Coverage (%)	Peptides	Unique peptides	10cells_LMNG_001	10cells_LMNG_002	10cells_LMNG_003	10cells_LMNG_004	10cells_LMNG_005	10cells_LMNG_006	10cells_LMNG_007	10cells_LMNG_008	10cells_LMNG_009	10cells_LMNG_010	10cells_LMNG_011	10cells_LMNG_012	10cells_LMNG_013	10cells_LMNG_014	10cells_LMNG_015	10cells_LMNG_016	10cells_LMNG_017	10cells_LMNG_018	10cells_LMNG_019	10cells_LMNG_020	10cells_LMNG_021	10cells_LMNG_022	10cells_LMNG_023	10cells_LMNG_024	10cells_wo-LMNG_001	10cells_wo-LMNG_002	10cells_wo-LMNG_003	10cells_wo-LMNG_004	10cells_wo-LMNG_005	10cells_wo-LMNG_006	10cells_wo-LMNG_007	10cells_wo-LMNG_008	10cells_wo-LMNG_009	10cells_wo-LMNG_010	10cells_wo-LMNG_011	10cells_wo-LMNG_012	10cells_wo-LMNG_013	10cells_wo-LMNG_014	10cells_wo-LMNG_015
[truncated: 3,268 more rows]
[truncated: 9 more columns]

[truncated: 3 more sheets: S9-4_Fig7B_10cells-Precursors, FS9-5_ig7B_1cell-w-SpecLib-Pro, S9-6_Fig7B_1cell-w-SpecLib-Pr]
